# Supplementary material for: The lexical profile of forestry academic texts: What does it take to understand a specialized discipline?
Source: PLoS One. 2024 Dec 30;19(12):e0315975. doi: 10.1371/journal.pone.0315975 (PMC11684671; doi:10.1371/journal.pone.0315975)
Supplement: S1 Raw data — (ZIP) [file pone.0315975.s001.zip]

Archive with 14 entries (13 files):
- row_data/
- row_data/agr_range.txt
- row_data/arb_range.txt
- row_data/BAWE_range.txt
- row_data/den_range.txt
- row_data/eco_range.txt
- row_data/env_range.txt
- row_data/fm_range.txt
- row_data/fp_range.txt
- row_data/ft_range.txt
- row_data/RA_range.txt
- row_data/Textbook_range.txt
- row_data/the process of calculating the lexical demands.xlsx
- row_data/whole_range.txt
