# Supplementary material for: The lexical profile of forestry academic texts: What does it take to understand a specialized discipline?
Source: PLoS One. 2024 Dec 30;19(12):e0315975. doi: 10.1371/journal.pone.0315975 (PMC11684671; doi:10.1371/journal.pone.0315975)
Supplement: S1 Raw data — (ZIP) [file pone.0315975.s001.zip › row_data/agr_range.txt]

 Processing file: C:\Users\���Ͽ�Ĺ���\��ѧ���Ͽ�\Ŀ�����Ͽ�\��ѧ��\agr.txt

 0001000,  0002000,  0003000,  0004000,  0005000,  
 0006000,  0007000,  0008000,  0009000,  0010000,  
 0011000,  0012000,  0013000,  0014000,  0015000,  
 0016000, 
  Number of lines: 16584
  Number of words: 440354


WORD LIST                TOKENS/%             TYPES/%             Word Families

one                      254971/57.90            2548/12.94             906
two                       60162/13.66            2192/11.13             799
three                     45028/10.23            2344/11.90             903
four                      12441/ 2.83            1044/ 5.30             571
five                       6884/ 1.56             778/ 3.95             499
six                        3851/ 0.87             550/ 2.79             370
seven                      2604/ 0.59             405/ 2.06             287
eight                      2349/ 0.53             307/ 1.56             226
nine                       1893/ 0.43             245/ 1.24             181
ten                       692/ 0.16             165/ 0.84             141
11                      1101/ 0.25             175/ 0.89             145
12                       526/ 0.12             127/ 0.64             113
13                       390/ 0.09             103/ 0.52              89
14                       454/ 0.10              85/ 0.43              72
15                       597/ 0.14              99/ 0.50              87
16                       304/ 0.07              78/ 0.40              69
17                      5629/ 1.28              65/ 0.33              52
18                       143/ 0.03              53/ 0.27              49
19                       124/ 0.03              45/ 0.23              44
20                       196/ 0.04              38/ 0.19              37
21                       125/ 0.03              42/ 0.21              39
22                       141/ 0.03              25/ 0.13              23
23                        86/ 0.02              30/ 0.15              29
24                        71/ 0.02              25/ 0.13              24
25                        88/ 0.02              23/ 0.12              23
26                         0/ 0.00               0/ 0.00               0
27                         0/ 0.00               0/ 0.00               0
28                         0/ 0.00               0/ 0.00               0
29                         0/ 0.00               0/ 0.00               0
30                         0/ 0.00               0/ 0.00               0
31                     14273/ 3.24            4059/20.61            4059
32                      3532/ 0.80              97/ 0.49              62
33                     10141/ 2.30            2324/11.80            2250
34                      6026/ 1.37             529/ 2.69             526
35                        32/ 0.01              18/ 0.09              18
36                      2423/ 0.55             623/ 3.16             623
37                      1076/ 0.24             230/ 1.17             230
38                        59/ 0.01              16/ 0.08              16
not in the lists           1942/ 0.44             209/ 1.06          ?????

Total                    440354                19696                13562


 
 Number of BASEWRD1.txt types: 7115  Number of BASEWRD1.txt word families: 1257
 Number of BASEWRD2.txt types: 6709  Number of BASEWRD2.txt word families: 1340
 Number of BASEWRD3.txt types: 6258  Number of BASEWRD3.txt word families: 1378
 Number of BASEWRD4.txt types: 5082  Number of BASEWRD4.txt word families: 1217
 Number of BASEWRD5.txt types: 4458  Number of BASEWRD5.txt word families: 1163
 Number of BASEWRD6.txt types: 4184  Number of BASEWRD6.txt word families: 1082
 Number of BASEWRD7.txt types: 3746  Number of BASEWRD7.txt word families: 1067
 Number of BASEWRD8.txt types: 3467  Number of BASEWRD8.txt word families: 1048
 Number of BASEWRD9.txt types: 3232  Number of BASEWRD9.txt word families: 1036
 Number of BASEWRD10.txt types: 3018  Number of BASEWRD10.txt word families: 1036
 Number of BASEWRD11.txt types: 2978  Number of BASEWRD11.txt word families: 1036
 Number of BASEWRD12.txt types: 2775  Number of BASEWRD12.txt word families: 1021
 Number of BASEWRD13.txt types: 2438  Number of BASEWRD13.txt word families: 1023
 Number of BASEWRD14.txt types: 2321  Number of BASEWRD14.txt word families: 1022
 Number of BASEWRD15.txt types: 2317  Number of BASEWRD15.txt word families: 1034
 Number of BASEWRD16.txt types: 2098  Number of BASEWRD16.txt word families: 1012
 Number of BASEWRD17.txt types: 2097  Number of BASEWRD17.txt word families: 1018
 Number of BASEWRD18.txt types: 1951  Number of BASEWRD18.txt word families: 1018
 Number of BASEWRD19.txt types: 1877  Number of BASEWRD19.txt word families: 1005
 Number of BASEWRD20.txt types: 1828  Number of BASEWRD20.txt word families: 1008
 Number of BASEWRD21.txt types: 1666  Number of BASEWRD21.txt word families: 1015
 Number of BASEWRD22.txt types: 1549  Number of BASEWRD22.txt word families: 1010
 Number of BASEWRD23.txt types: 1400  Number of BASEWRD23.txt word families: 1006
 Number of BASEWRD24.txt types: 1302  Number of BASEWRD24.txt word families: 1006
 Number of BASEWRD25.txt types: 1679  Number of BASEWRD25.txt word families: 1004
 Number of BASEWRD26.txt types: 1  Number of BASEWRD26.txt word families: 1
 Number of BASEWRD27.txt types: 1  Number of BASEWRD27.txt word families: 1
 Number of BASEWRD28.txt types: 1  Number of BASEWRD28.txt word families: 1
 Number of BASEWRD29.txt types: 1  Number of BASEWRD29.txt word families: 1
 Number of BASEWRD30.txt types: 1  Number of BASEWRD30.txt word families: 1
 Number of BASEWRD31.txt types: 40883  Number of BASEWRD31.txt word families: 40881
 Number of BASEWRD32.txt types: 714  Number of BASEWRD32.txt word families: 435
 Number of BASEWRD33.txt types: 17643  Number of BASEWRD33.txt word families: 14707
 Number of BASEWRD34.txt types: 3896  Number of BASEWRD34.txt word families: 3830
 Number of BASEWRD35.txt types: 171  Number of BASEWRD35.txt word families: 171
 Number of BASEWRD36.txt types: 2231  Number of BASEWRD36.txt word families: 2231
 Number of BASEWRD37.txt types: 1412  Number of BASEWRD37.txt word families: 1412
 Number of BASEWRD38.txt types: 126  Number of BASEWRD38.txt word families: 126

Table of Ranges: Types

 19695	Words appear in  1 input files

Table of Ranges: word families

 13562	Words appear in  1 input files


Types Found In Base List One

TYPE                          	 RANGE	  FREQ	    F1
A                             	     1	  5881	  5881
ABILITIES                     	     1	     5	     5
ABILITY                       	     1	    92	    92
ABLE                          	     1	    49	    49
ABOUT                         	     1	   441	   441
ABOVE                         	     1	   134	   134
ABSOLUTE                      	     1	    16	    16
ABSOLUTELY                    	     1	     3	     3
ACCEPT                        	     1	     5	     5
ACCEPTABILITY                 	     1	     7	     7
ACCEPTABLE                    	     1	    16	    16
ACCEPTANCE                    	     1	     8	     8
ACCEPTED                      	     1	    30	    30
ACCEPTING                     	     1	     1	     1
ACCEPTOR                      	     1	     2	     2
ACCEPTORS                     	     1	     1	     1
ACROSS                        	     1	   170	   170
ACT                           	     1	    40	    40
ACTED                         	     1	     2	     2
ACTING                        	     1	     7	     7
ACTION                        	     1	    46	    46
ACTIONS                       	     1	    22	    22
ACTOR                         	     1	     2	     2
ACTORS                        	     1	    12	    12
ACTS                          	     1	     4	     4
ACTUAL                        	     1	    25	    25
ACTUALLY                      	     1	    17	    17
AD                            	     1	     6	     6
ADD                           	     1	     8	     8
ADDED                         	     1	    68	    68
ADDING                        	     1	    15	    15
ADDITION                      	     1	   157	   157
ADDITIONAL                    	     1	    94	    94
ADDITIONALLY                  	     1	    39	    39
ADDITIONS                     	     1	     7	     7
ADDITIVE                      	     1	    18	    18
ADDITIVES                     	     1	     1	     1
ADDRESS                       	     1	    66	    66
ADDRESSED                     	     1	    24	    24
ADDRESSES                     	     1	     7	     7
ADDRESSING                    	     1	    20	    20
ADDS                          	     1	     3	     3
ADMITTED                      	     1	     1	     1
AFFORD                        	     1	     3	     3
AFFORDABILITY                 	     1	     1	     1
AFFORDABLE                    	     1	     1	     1
AFTER                         	     1	   278	   278
AFTERNOON                     	     1	     1	     1
AFTERNOONS                    	     1	     1	     1
AFTERWARD                     	     1	     3	     3
AFTERWARDS                    	     1	     3	     3
AGAIN                         	     1	    31	    31
AGAINST                       	     1	    80	    80
AGE                           	     1	   230	   230
AGED                          	     1	     7	     7
AGES                          	     1	    10	    10
AGING                         	     1	     1	     1
AGO                           	     1	    24	    24
AGREE                         	     1	    12	    12
AGREED                        	     1	    12	    12
AGREEING                      	     1	     1	     1
AGREEMENT                     	     1	    29	    29
AGREEMENTS                    	     1	    10	    10
AGREES                        	     1	     7	     7
AHEAD                         	     1	     6	     6
AIR                           	     1	    48	    48
ALL                           	     1	   592	   592
ALLOW                         	     1	    43	    43
ALLOWANCES                    	     1	     1	     1
ALLOWED                       	     1	    48	    48
ALLOWING                      	     1	    22	    22
ALLOWS                        	     1	    37	    37
ALMOST                        	     1	    84	    84
ALONE                         	     1	    18	    18
ALONG                         	     1	   147	   147
ALREADY                       	     1	    48	    48
ALSO                          	     1	  1169	  1169
ALTHOUGH                      	     1	   273	   273
ALWAYS                        	     1	    39	    39
AM                            	     1	     5	     5
AMONG                         	     1	   266	   266
AMONGST                       	     1	    10	    10
AMOUNT                        	     1	   106	   106
AMOUNTED                      	     1	     4	     4
AMOUNTING                     	     1	     2	     2
AMOUNTS                       	     1	    28	    28
AN                            	     1	  1278	  1278
AND                           	     1	 17755	 17755
ANIMAL                        	     1	   118	   118
ANIMALS                       	     1	   166	   166
ANOTHER                       	     1	   171	   171
ANSWER                        	     1	    10	    10
ANSWERED                      	     1	     2	     2
ANSWERING                     	     1	     2	     2
ANSWERS                       	     1	     4	     4
ANY                           	     1	   190	   190
ANYBODY                       	     1	     1	     1
ANYMORE                       	     1	     3	     3
ANYTHING                      	     1	     2	     2
ANYWAY                        	     1	     1	     1
ANYWHERE                      	     1	     1	     1
APART                         	     1	    42	    42
APPARENT                      	     1	    10	    10
APPARENTLY                    	     1	     4	     4
APPEAR                        	     1	    14	    14
APPEARANCE                    	     1	     9	     9
APPEARED                      	     1	     8	     8
APPEARING                     	     1	     1	     1
APPEARS                       	     1	    10	    10
ARE                           	     1	  3798	  3798
AREA                          	     1	   579	   579
AREAS                         	     1	   500	   500
AROUND                        	     1	   196	   196
ARRANGED                      	     1	     9	     9
ARRANGEMENT                   	     1	    59	    59
ARRANGEMENTS                  	     1	    32	    32
ARRANGING                     	     1	     1	     1
ARRIVAL                       	     1	     3	     3
ARRIVALS                      	     1	     1	     1
ARRIVE                        	     1	     2	     2
ARRIVED                       	     1	     3	     3
ARRIVES                       	     1	     1	     1
ART                           	     1	    10	    10
ARTISANRY                     	     1	     1	     1
ARTS                          	     1	     1	     1
AS                            	     1	  3865	  3865
ASK                           	     1	     1	     1
ASKED                         	     1	    21	    21
ASKING                        	     1	     6	     6
ASKS                          	     1	     2	     2
AT                            	     1	  1054	  1054
ATE                           	     1	     1	     1
AUTUMN                        	     1	     4	     4
AWARE                         	     1	    21	    21
AWARENESS                     	     1	    34	    34
AWAY                          	     1	    25	    25
BABY                          	     1	     1	     1
BACK                          	     1	    39	    39
BACKED                        	     1	     2	     2
BACKING                       	     1	     1	     1
BACKS                         	     1	     1	     1
BACKWARD                      	     1	     1	     1
BAD                           	     1	     5	     5
BADLY                         	     1	     3	     3
BAG                           	     1	     5	     5
BAGS                          	     1	    20	    20
BALL                          	     1	    12	    12
BALLS                         	     1	     1	     1
BANK                          	     1	    46	    46
BANKABLE                      	     1	     1	     1
BANKING                       	     1	     2	     2
BANKS                         	     1	    39	    39
BAR                           	     1	    12	    12
BARRING                       	     1	     1	     1
BARS                          	     1	     6	     6
BASE                          	     1	    64	    64
BASED                         	     1	   422	   422
BASELESS                      	     1	     1	     1
BASES                         	     1	    14	    14
BASIC                         	     1	    64	    64
BASICALLY                     	     1	    11	    11
BASICS                        	     1	     4	     4
BE                            	     1	  2268	  2268
BEACH                         	     1	     3	     3
BEACHES                       	     1	     1	     1
BEAR                          	     1	     9	     9
BEARING                       	     1	     9	     9
BEARS                         	     1	     2	     2
BEATING                       	     1	     1	     1
BEAUTIFUL                     	     1	     1	     1
BEAUTY                        	     1	     2	     2
BECAME                        	     1	    74	    74
BECAUSE                       	     1	   329	   329
BECOME                        	     1	    85	    85
BECOMES                       	     1	    23	    23
BECOMING                      	     1	    20	    20
BED                           	     1	    17	    17
BEDS                          	     1	    30	    30
BEEN                          	     1	   857	   857
BEFORE                        	     1	   127	   127
BEGAN                         	     1	    19	    19
BEGIN                         	     1	    11	    11
BEGINNING                     	     1	    34	    34
BEGINNINGS                    	     1	     3	     3
BEGINS                        	     1	     7	     7
BEGUN                         	     1	     1	     1
BEHIND                        	     1	    26	    26
BEING                         	     1	   242	   242
BEINGS                        	     1	     3	     3
BELIEVE                       	     1	     8	     8
BELIEVED                      	     1	    16	    16
BELOW                         	     1	   164	   164
BENEATH                       	     1	     9	     9
BESIDE                        	     1	     1	     1
BESIDES                       	     1	    81	    81
BEST                          	     1	   105	   105
BET                           	     1	     2	     2
BETTER                        	     1	   158	   158
BETWEEN                       	     1	   727	   727
BEYOND                        	     1	    42	    42
BICOLOR                       	     1	     4	     4
BIG                           	     1	    15	    15
BIGGER                        	     1	     6	     6
BIGGEST                       	     1	     4	     4
BILL                          	     1	     4	     4
BILLION                       	     1	    37	    37
BILLIONS                      	     1	     3	     3
BIRD                          	     1	    11	    11
BIRDS                         	     1	    22	    22
BIRTH                         	     1	     2	     2
BIT                           	     1	     3	     3
BITS                          	     1	     1	     1
BLACK                         	     1	    40	    40
BLACKISH                      	     1	     2	     2
BLOOD                         	     1	     2	     2
BLOW                          	     1	     2	     2
BLOWING                       	     1	     1	     1
BLOWN                         	     1	     2	     2
BLOWS                         	     1	     2	     2
BLUE                          	     1	     2	     2
BOARD                         	     1	    12	    12
BOARDS                        	     1	     1	     1
BOAT                          	     1	     1	     1
BOATS                         	     1	     1	     1
BODIES                        	     1	    24	    24
BODY                          	     1	    23	    23
BONE                          	     1	     1	     1
BONES                         	     1	     1	     1
BOOK                          	     1	    57	    57
BOOKS                         	     1	     7	     7
BORE                          	     1	     1	     1
BORER                         	     1	     8	     8
BORERS                        	     1	     4	     4
BORN                          	     1	     1	     1
BORNE                         	     1	     4	     4
BOTH                          	     1	   399	   399
BOTTLES                       	     1	     1	     1
BOTTOM                        	     1	     6	     6
BOUGHT                        	     1	     1	     1
BOX                           	     1	     5	     5
BOXES                         	     1	     3	     3
BREAD                         	     1	     2	     2
BREAK                         	     1	    22	    22
BREAKING                      	     1	     8	     8
BREAKS                        	     1	     2	     2
BRIGHT                        	     1	     3	     3
BRIGHTNESS                    	     1	     1	     1
BRING                         	     1	    15	    15
BRINGING                      	     1	     9	     9
BRINGS                        	     1	     4	     4
BROKEN                        	     1	     9	     9
BROUGHT                       	     1	    30	    30
BROWN                         	     1	    15	    15
BUILD                         	     1	    14	    14
BUILDER                       	     1	     1	     1
BUILDING                      	     1	    33	    33
BUILDINGS                     	     1	     1	     1
BUILDS                        	     1	     1	     1
BUILT                         	     1	    13	    13
BURN                          	     1	     7	     7
BURNED                        	     1	     7	     7
BURNING                       	     1	    21	    21
BURNS                         	     1	     2	     2
BURNT                         	     1	     2	     2
BUSH                          	     1	    23	    23
BUSHES                        	     1	    13	    13
BUSHING                       	     1	     2	     2
BUSHY                         	     1	     2	     2
BUSINESS                      	     1	    14	    14
BUSINESSES                    	     1	     2	     2
BUT                           	     1	   624	   624
BUY                           	     1	     3	     3
BUYING                        	     1	     1	     1
BY                            	     1	  2409	  2409
CAKE                          	     1	     1	     1
CAKES                         	     1	     1	     1
CALL                          	     1	     5	     5
CALLED                        	     1	   113	   113
CALLING                       	     1	     2	     2
CALLS                         	     1	     7	     7
CAME                          	     1	     8	     8
CAN                           	     1	  1111	  1111
CANNOT                        	     1	    61	    61
CARE                          	     1	    31	    31
CAREFUL                       	     1	    10	    10
CAREFULLY                     	     1	    14	    14
CARING                        	     1	     2	     2
CARRIED                       	     1	    76	    76
CARRIER                       	     1	     2	     2
CARRIERS                      	     1	     4	     4
CARRIES                       	     1	     2	     2
CARRY                         	     1	    14	    14
CARRYING                      	     1	    21	    21
CASE                          	     1	   193	   193
CASES                         	     1	   107	   107
CAT                           	     1	     1	     1
CATCH                         	     1	     1	     1
CAUGHT                        	     1	     3	     3
CAUSATIVE                     	     1	     3	     3
CAUSE                         	     1	    44	    44
CAUSED                        	     1	    80	    80
CAUSES                        	     1	    60	    60
CAUSING                       	     1	    24	    24
CENTER                        	     1	    30	    30
CENTERED                      	     1	     6	     6
CENTERS                       	     1	    24	    24
CENTRAL                       	     1	   105	   105
CENTRALISED                   	     1	     1	     1
CENTRALITY                    	     1	     1	     1
CENTRALIZED                   	     1	     1	     1
CENTRALLY                     	     1	     1	     1
CENTRE                        	     1	    60	    60
CENTRES                       	     1	    11	    11
CERTAIN                       	     1	    59	    59
CERTAINLY                     	     1	     7	     7
CERTAINTY                     	     1	     1	     1
CHANCE                        	     1	     8	     8
CHANCES                       	     1	    17	    17
CHANGE                        	     1	   606	   606
CHANGED                       	     1	    27	    27
CHANGES                       	     1	   270	   270
CHANGING                      	     1	    29	    29
CHARGE                        	     1	     1	     1
CHARGED                       	     1	     6	     6
CHARGES                       	     1	     1	     1
CHEAP                         	     1	     4	     4
CHEAPER                       	     1	     1	     1
CHEAPEST                      	     1	     2	     2
CHECK                         	     1	    12	    12
CHECKED                       	     1	     8	     8
CHECKING                      	     1	     7	     7
CHECKS                        	     1	     1	     1
CHICKEN                       	     1	     6	     6
CHICKENS                      	     1	     4	     4
CHILDREN                      	     1	     6	     6
CHIP                          	     1	     1	     1
CHIPS                         	     1	     2	     2
CHOICE                        	     1	   111	   111
CHOICES                       	     1	    15	    15
CHOOSE                        	     1	    22	    22
CHOOSES                       	     1	     1	     1
CHOOSING                      	     1	    20	    20
CHOSE                         	     1	    15	    15
CHOSEN                        	     1	    20	    20
CHRISTMAS                     	     1	     1	     1
CITIES                        	     1	     4	     4
CITY                          	     1	    12	    12
CLASS                         	     1	    28	    28
CLASSES                       	     1	    32	    32
CLASSICAL                     	     1	    15	    15
CLEAN                         	     1	    18	    18
CLEANED                       	     1	     4	     4
CLEANEST                      	     1	     1	     1
CLEANING                      	     1	     8	     8
CLEANLY                       	     1	     1	     1
CLEAR                         	     1	    55	    55
CLEARANCE                     	     1	     6	     6
CLEARED                       	     1	    22	    22
CLEARING                      	     1	    18	    18
CLEARLY                       	     1	    26	    26
CLEARS                        	     1	     3	     3
CLIMBER                       	     1	     1	     1
CLIMBERS                      	     1	     5	     5
CLIMBING                      	     1	     4	     4
CLOSE                         	     1	    62	    62
CLOSED                        	     1	    12	    12
CLOSELY                       	     1	    24	    24
CLOSER                        	     1	    14	    14
CLOSES                        	     1	     5	     5
CLOSEST                       	     1	     2	     2
CLOTHING                      	     1	     1	     1
CLUBBED                       	     1	     2	     2
CO                            	     1	     1	     1
COAT                          	     1	     8	     8
COATING                       	     1	     1	     1
COATINGS                      	     1	     1	     1
COFFEE                        	     1	   163	   163
COLD                          	     1	    17	    17
COLDEST                       	     1	     1	     1
COLDS                         	     1	     2	     2
COLLECT                       	     1	    12	    12
COLLECTED                     	     1	    91	    91
COLLECTING                    	     1	    11	    11
COLLECTION                    	     1	    57	    57
COLLECTIONS                   	     1	     2	     2
COLLECTIVE                    	     1	    15	    15
COLLECTIVELY                  	     1	    11	    11
COLLECTIVES                   	     1	     1	     1
COLLECTS                      	     1	     3	     3
COLLEGE                       	     1	     1	     1
COLLEGES                      	     1	     2	     2
COLOR                         	     1	     4	     4
COLORATION                    	     1	     2	     2
COLOUR                        	     1	     4	     4
COME                          	     1	    33	    33
COMES                         	     1	    20	    20
COMFORT                       	     1	     2	     2
COMFORTABLE                   	     1	     1	     1
COMING                        	     1	    20	    20
COMPANIES                     	     1	     7	     7
COMPANY                       	     1	     5	     5
COMPLETE                      	     1	    26	    26
COMPLETED                     	     1	    11	    11
COMPLETELY                    	     1	    21	    21
COMPLETION                    	     1	     4	     4
COMPUTATION                   	     1	     2	     2
COMPUTATIONS                  	     1	     7	     7
COMPUTE                       	     1	     2	     2
COMPUTED                      	     1	    15	    15
COMPUTER                      	     1	     6	     6
COMPUTERIZATION               	     1	     1	     1
COMPUTERIZED                  	     1	     5	     5
COMPUTING                     	     1	     1	     1
CONCERN                       	     1	    17	    17
CONCERNED                     	     1	    26	    26
CONCERNING                    	     1	    24	    24
CONCERNS                      	     1	    30	    30
CONSIDER                      	     1	    38	    38
CONSIDERATION                 	     1	    20	    20
CONSIDERATIONS                	     1	    28	    28
CONSIDERED                    	     1	   218	   218
CONSIDERING                   	     1	    53	    53
CONSIDERS                     	     1	     1	     1
CONTINUALLY                   	     1	     3	     3
CONTINUATION                  	     1	     5	     5
CONTINUE                      	     1	    21	    21
CONTINUED                     	     1	    32	    32
CONTINUES                     	     1	    24	    24
CONTINUING                    	     1	    13	    13
CONTINUITY                    	     1	     4	     4
CONTINUOUS                    	     1	    61	    61
CONTINUOUSLY                  	     1	    15	    15
CONTROL                       	     1	   225	   225
CONTROLLABILITY               	     1	     1	     1
CONTROLLABLE                  	     1	     1	     1
CONTROLLED                    	     1	    34	    34
CONTROLLING                   	     1	    25	    25
CONTROLS                      	     1	    14	    14
CONVERSANT                    	     1	     1	     1
COOK                          	     1	     2	     2
COOKED                        	     1	     1	     1
COOKING                       	     1	     8	     8
COOL                          	     1	     6	     6
COOLER                        	     1	     4	     4
COOLING                       	     1	     2	     2
CORNERS                       	     1	     1	     1
COST                          	     1	    35	    35
COSTLIER                      	     1	     1	     1
COSTLY                        	     1	     9	     9
COSTS                         	     1	   114	   114
COULD                         	     1	   388	   388
COULDN                        	     1	     1	     1
COUNT                         	     1	    19	    19
COUNTED                       	     1	     6	     6
COUNTLESS                     	     1	     2	     2
COUNTRIES                     	     1	   222	   222
COUNTRY                       	     1	   106	   106
COUNTS                        	     1	     6	     6
COUPLE                        	     1	     5	     5
COUPLED                       	     1	    19	    19
COUPLING                      	     1	     2	     2
COURSE                        	     1	     7	     7
COURSES                       	     1	     2	     2
COURT                         	     1	     2	     2
COVER                         	     1	   266	   266
COVERAGE                      	     1	    41	    41
COVERED                       	     1	    40	    40
COVERING                      	     1	    26	    26
COVERS                        	     1	    18	    18
CROSS                         	     1	     8	     8
CROSSES                       	     1	     3	     3
CROSSING                      	     1	     3	     3
CROSSINGS                     	     1	     1	     1
CUP                           	     1	     1	     1
CUPLIKE                       	     1	     1	     1
CUT                           	     1	    68	    68
CUTS                          	     1	     3	     3
CUTTING                       	     1	    45	    45
CUTTINGS                      	     1	    70	    70
D                             	     1	   165	   165
DAILY                         	     1	    28	    28
DANCING                       	     1	     1	     1
DANGER                        	     1	     3	     3
DANGEROUS                     	     1	     4	     4
DARK                          	     1	    24	    24
DARKER                        	     1	     1	     1
DARLING                       	     1	     1	     1
DATE                          	     1	    11	    11
DATES                         	     1	     5	     5
DATING                        	     1	     6	     6
DAY                           	     1	    43	    43
DAYS                          	     1	    70	    70
DEAD                          	     1	    22	    22
DEADLY                        	     1	     5	     5
DEAL                          	     1	     9	     9
DEALING                       	     1	    18	    18
DEALS                         	     1	     5	     5
DEALT                         	     1	     2	     2
DEATH                         	     1	    17	    17
DEATHS                        	     1	     1	     1
DECIDE                        	     1	    11	    11
DECIDED                       	     1	     4	     4
DECIDES                       	     1	     2	     2
DECIDING                      	     1	     5	     5
DEEP                          	     1	    66	    66
DEEPEN                        	     1	     1	     1
DEEPENED                      	     1	     1	     1
DEEPER                        	     1	    46	    46
DEEPEST                       	     1	     1	     1
DEEPLY                        	     1	     5	     5
DEFINITE                      	     1	     3	     3
DEFINITELY                    	     1	     3	     3
DEGREE                        	     1	    49	    49
DEGREES                       	     1	    11	    11
DELICIOUS                     	     1	     1	     1
DEPEND                        	     1	    45	    45
DEPENDED                      	     1	     6	     6
DEPENDENT                     	     1	    44	    44
DEPENDING                     	     1	   117	   117
DEPENDS                       	     1	    71	    71
DEPTH                         	     1	   108	   108
DEPTHS                        	     1	    12	    12
DID                           	     1	    97	    97
DIDN                          	     1	    10	    10
DIE                           	     1	     6	     6
DIES                          	     1	     1	     1
DIFFERENCE                    	     1	    72	    72
DIFFERENCES                   	     1	    97	    97
DIFFERENT                     	     1	   672	   672
DIFFERENTLY                   	     1	    19	    19
DIFFICULT                     	     1	    74	    74
DIFFICULTIES                  	     1	    21	    21
DIFFICULTY                    	     1	    19	    19
DIG                           	     1	     1	     1
DIGGING                       	     1	     3	     3
DIGS                          	     1	     1	     1
DIRT                          	     1	     1	     1
DISCOVER                      	     1	     3	     3
DISCOVERED                    	     1	     2	     2
DISCOVERING                   	     1	     1	     1
DISCOVERY                     	     1	     3	     3
DO                            	     1	   167	   167
DOC                           	     1	     3	     3
DOES                          	     1	    92	    92
DOG                           	     1	     1	     1
DOGS                          	     1	     1	     1
DOING                         	     1	    18	    18
DON                           	     1	     8	     8
DONE                          	     1	    86	    86
DOOR                          	     1	     2	     2
DOUBLE                        	     1	     5	     5
DOUBLED                       	     1	     2	     2
DOUBLES                       	     1	     1	     1
DOUBLING                      	     1	     3	     3
DOUBLY                        	     1	     1	     1
DOUBT                         	     1	     2	     2
DOUBTFUL                      	     1	     1	     1
DOUBTS                        	     1	     3	     3
DOWN                          	     1	    67	    67
DOWNING                       	     1	     2	     2
DOWNWARD                      	     1	     3	     3
DR                            	     1	     6	     6
DRAW                          	     1	    12	    12
DRAWING                       	     1	     4	     4
DRAWINGS                      	     1	     2	     2
DRAWN                         	     1	    10	    10
DRAWS                         	     1	     3	     3
DRESSING                      	     1	     1	     1
DREW                          	     1	     3	     3
DRIED                         	     1	    17	    17
DRIER                         	     1	     6	     6
DRINK                         	     1	     1	     1
DRINKERS                      	     1	     1	     1
DRINKS                        	     1	     1	     1
DRIVE                         	     1	     9	     9
DRIVEN                        	     1	     8	     8
DRIVER                        	     1	    12	    12
DRIVERS                       	     1	    28	    28
DRIVES                        	     1	     4	     4
DRIVING                       	     1	    12	    12
DROP                          	     1	     4	     4
DROPLET                       	     1	     3	     3
DROPLETS                      	     1	     4	     4
DROPPED                       	     1	     6	     6
DROPPING                      	     1	     1	     1
DROPS                         	     1	     5	     5
DRUG                          	     1	     1	     1
DRY                           	     1	   180	   180
DRYING                        	     1	    11	    11
DRYNESS                       	     1	     1	     1
DUG                           	     1	     6	     6
DURING                        	     1	   457	   457
DYING                         	     1	     2	     2
EACH                          	     1	   373	   373
EARLIER                       	     1	    51	    51
EARLIEST                      	     1	     8	     8
EARLINESS                     	     1	     1	     1
EARLY                         	     1	   188	   188
EARS                          	     1	     1	     1
EARTH                         	     1	    53	    53
EASIER                        	     1	    14	    14
EASILY                        	     1	    49	    49
EAST                          	     1	    47	    47
EASY                          	     1	    32	    32
EAT                           	     1	     6	     6
EATEN                         	     1	     6	     6
EATING                        	     1	     6	     6
EDGE                          	     1	     8	     8
EDGES                         	     1	    11	    11
EDUCATED                      	     1	     6	     6
EDUCATING                     	     1	     1	     1
EDUCATION                     	     1	    74	    74
EDUCATIONAL                   	     1	    38	    38
EDUCATOR                      	     1	     1	     1
EDUCATORS                     	     1	     4	     4
EGG                           	     1	     3	     3
EGGS                          	     1	     2	     2
EIGHT                         	     1	    31	    31
EIGHTEENTH                    	     1	     1	     1
EIGHTH                        	     1	     2	     2
EITHER                        	     1	   117	   117
ELEVEN                        	     1	     7	     7
ELSE                          	     1	     4	     4
ELSEWHERE                     	     1	    21	    21
EMPLOY                        	     1	     4	     4
EMPLOYED                      	     1	    25	    25
EMPLOYEES                     	     1	     1	     1
EMPLOYING                     	     1	     9	     9
EMPLOYMENT                    	     1	    38	    38
EMPLOYS                       	     1	     2	     2
EMPTIED                       	     1	     2	     2
EMPTYING                      	     1	     1	     1
END                           	     1	    46	    46
ENDANGERED                    	     1	    16	    16
ENDANGERING                   	     1	     1	     1
ENDED                         	     1	     1	     1
ENDING                        	     1	     1	     1
ENDINGS                       	     1	     1	     1
ENDS                          	     1	     6	     6
ENGINE                        	     1	     1	     1
ENGINES                       	     1	     1	     1
ENJOY                         	     1	     1	     1
ENJOYED                       	     1	     1	     1
ENJOYMENT                     	     1	     2	     2
ENOUGH                        	     1	    47	    47
ENTER                         	     1	    11	    11
ENTERED                       	     1	     5	     5
ENTERING                      	     1	     6	     6
ENTERS                        	     1	     1	     1
ESPECIALLY                    	     1	   244	   244
EVEN                          	     1	   191	   191
EVENING                       	     1	     2	     2
EVER                          	     1	    11	    11
EVERY                         	     1	    48	    48
EVERYTHING                    	     1	     4	     4
EVERYWHERE                    	     1	     3	     3
EXACT                         	     1	     7	     7
EXACTLY                       	     1	     6	     6
EXCEPT                        	     1	    49	    49
EXCEPTING                     	     1	     1	     1
EXCITATION                    	     1	     3	     3
EXCITED                       	     1	     2	     2
EXPECT                        	     1	     6	     6
EXPECTATION                   	     1	     5	     5
EXPECTATIONS                  	     1	    17	    17
EXPECTED                      	     1	    93	    93
EXPECTS                       	     1	     1	     1
EXPENSIVE                     	     1	    12	    12
EXPERIENCE                    	     1	    59	    59
EXPERIENCED                   	     1	    17	    17
EXPERIENCES                   	     1	    32	    32
EXPERIENCING                  	     1	    10	    10
EXPERIENTIAL                  	     1	     3	     3
EXPLAIN                       	     1	    27	    27
EXPLAINED                     	     1	    46	    46
EXPLAINING                    	     1	     8	     8
EXPLAINS                      	     1	    11	    11
EXPLANATION                   	     1	    15	    15
EXPLANATIONS                  	     1	     8	     8
EXPLANATORY                   	     1	    33	    33
EXPRESS                       	     1	     4	     4
EXPRESSED                     	     1	    62	    62
EXPRESSES                     	     1	     4	     4
EXPRESSING                    	     1	     1	     1
EXPRESSION                    	     1	     5	     5
EXPRESSIONS                   	     1	     4	     4
EXPRESSLY                     	     1	     1	     1
EXTRA                         	     1	    14	    14
EYE                           	     1	     2	     2
FACE                          	     1	    45	    45
FACED                         	     1	    57	    57
FACES                         	     1	     7	     7
FACING                        	     1	    12	    12
FACT                          	     1	    46	    46
FACTS                         	     1	     3	     3
FAIR                          	     1	     3	     3
FAIRLY                        	     1	    16	    16
FALL                          	     1	    36	    36
FALLEN                        	     1	     7	     7
FALLING                       	     1	    14	    14
FALLS                         	     1	    12	    12
word families                      	     1	    28	    28
FAMILY                        	     1	   123	   123
FAR                           	     1	    49	    49
FARM                          	     1	   369	   369
FARMED                        	     1	     4	     4
FARMER                        	     1	   265	   265
FARMERS                       	     1	  1320	  1320
FARMING                       	     1	   393	   393
FARMS                         	     1	   199	   199
FARTHER                       	     1	     4	     4
FARTHEST                      	     1	     1	     1
FAST                          	     1	    52	    52
FASTER                        	     1	    22	    22
FASTEST                       	     1	     5	     5
FATHER                        	     1	     3	     3
FAVOURITE                     	     1	     1	     1
FEAR                          	     1	     2	     2
FEARED                        	     1	     2	     2
FEARING                       	     1	     1	     1
FEARS                         	     1	     1	     1
FED                           	     1	     6	     6
FEED                          	     1	    45	    45
FEEDER                        	     1	     2	     2
FEEDERS                       	     1	     2	     2
FEEDING                       	     1	    18	    18
FEEDS                         	     1	     4	     4
FEEL                          	     1	     5	     5
FEELINGS                      	     1	     1	     1
FEET                          	     1	     1	     1
FELL                          	     1	     5	     5
FELLOW                        	     1	     1	     1
FELT                          	     1	     5	     5
FEW                           	     1	   173	   173
FEWER                         	     1	    13	    13
FF                            	     1	     1	     1
FIELD                         	     1	   241	   241
FIELDS                        	     1	   112	   112
FIFTH                         	     1	    13	    13
FIFTY                         	     1	     2	     2
FIG                           	     1	   237	   237
FIGHT                         	     1	     3	     3
FIGHTING                      	     1	     1	     1
FIGS                          	     1	     8	     8
FIGURATIONS                   	     1	     1	     1
FIGURE                        	     1	   348	   348
FIGURED                       	     1	     2	     2
FIGURES                       	     1	    74	    74
FILL                          	     1	     5	     5
FILLED                        	     1	    16	    16
FILLING                       	     1	     6	     6
FILMS                         	     1	     1	     1
FINAL                         	     1	    29	    29
FINALIZE                      	     1	     1	     1
FINALIZED                     	     1	     1	     1
FINALLY                       	     1	    57	    57
FIND                          	     1	    31	    31
FINDING                       	     1	    60	    60
FINDINGS                      	     1	    66	    66
FINDS                         	     1	     1	     1
FINE                          	     1	    43	    43
FINELY                        	     1	     2	     2
FINER                         	     1	     2	     2
FINEST                        	     1	     1	     1
FINISH                        	     1	     2	     2
FINISHED                      	     1	     1	     1
FINISHES                      	     1	     1	     1
FINISHING                     	     1	     1	     1
FIRE                          	     1	    18	    18
FIRED                         	     1	     2	     2
FIRES                         	     1	    10	    10
FIRST                         	     1	   230	   230
FIRSTLY                       	     1	     5	     5
FISH                          	     1	    21	    21
FISHERIES                     	     1	     2	     2
FISHERY                       	     1	     1	     1
FISHES                        	     1	     1	     1
FISHING                       	     1	     5	     5
FIT                           	     1	    32	    32
FITS                          	     1	     2	     2
FITTED                        	     1	     7	     7
FITTING                       	     1	     1	     1
FIVE                          	     1	   106	   106
FIX                           	     1	    21	    21
FIXED                         	     1	    66	    66
FIXER                         	     1	     4	     4
FIXERS                        	     1	     6	     6
FIXES                         	     1	     2	     2
FIXING                        	     1	    30	    30
FLAT                          	     1	     6	     6
FLIES                         	     1	     8	     8
FLOOR                         	     1	    17	    17
FLOORING                      	     1	     2	     2
FLOORS                        	     1	     1	     1
FLOWER                        	     1	    18	    18
FLOWERING                     	     1	    14	    14
FLOWERS                       	     1	    24	    24
FLY                           	     1	     2	     2
FLYING                        	     1	     4	     4
FOLLOW                        	     1	    18	    18
FOLLOWED                      	     1	    85	    85
FOLLOWERS                     	     1	     1	     1
FOLLOWING                     	     1	   174	   174
FOLLOWS                       	     1	    38	    38
FOOD                          	     1	   771	   771
FOODS                         	     1	     7	     7
FOR                           	     1	  4556	  4556
FORCE                         	     1	    24	    24
FORCED                        	     1	     9	     9
FORCEFUL                      	     1	     1	     1
FORCES                        	     1	     9	     9
FOREFRONT                     	     1	     4	     4
FOREST                        	     1	  1080	  1080
FORESTED                      	     1	    22	    22
FORESTER                      	     1	     2	     2
FORESTERS                     	     1	     8	     8
FORESTRY                      	     1	   367	   367
FORESTS                       	     1	   523	   523
FORGOTTEN                     	     1	     6	     6
FORM                          	     1	   159	   159
FORMED                        	     1	    42	    42
FORMING                       	     1	    11	    11
FORMS                         	     1	   107	   107
FORTUNATELY                   	     1	     1	     1
FORTY                         	     1	     3	     3
FORWARD                       	     1	    17	    17
FORWARDED                     	     1	     1	     1
FOUGHT                        	     1	     1	     1
FOUND                         	     1	   395	   395
FOUR                          	     1	   136	   136
FOURTEENTH                    	     1	     1	     1
FOURTH                        	     1	     8	     8
FREE                          	     1	    40	    40
FREED                         	     1	     1	     1
FREEDOM                       	     1	     3	     3
FREELY                        	     1	     7	     7
FREEZE                        	     1	     1	     1
FREEZER                       	     1	     1	     1
FRESH                         	     1	    37	    37
FRESHLY                       	     1	     7	     7
FRESHNESS                     	     1	     1	     1
FRI                           	     1	     1	     1
FRIENDLY                      	     1	    20	    20
FRIENDS                       	     1	     2	     2
FROM                          	     1	  2084	  2084
FRONT                         	     1	     3	     3
FROZEN                        	     1	     2	     2
FULL                          	     1	    47	    47
FULLER                        	     1	     1	     1
FULLY                         	     1	    40	    40
FURTHER                       	     1	   177	   177
FURTHERED                     	     1	     1	     1
FURTHERING                    	     1	     1	     1
GAME                          	     1	     5	     5
GARDEN                        	     1	    35	    35
GARDENER                      	     1	     1	     1
GARDENERS                     	     1	     5	     5
GARDENING                     	     1	    10	    10
GARDENS                       	     1	    91	    91
GAS                           	     1	    25	    25
GASEOUS                       	     1	    17	    17
GASES                         	     1	    25	    25
GAVE                          	     1	     8	     8
GENERAL                       	     1	   157	   157
GENERALISED                   	     1	     1	     1
GENERALIST                    	     1	     2	     2
GENERALISTS                   	     1	     2	     2
GENERALITIES                  	     1	     1	     1
GENERALITY                    	     1	     1	     1
GENERALIZATION                	     1	     3	     3
GENERALIZATIONS               	     1	     3	     3
GENERALIZED                   	     1	     5	     5
GENERALIZING                  	     1	     1	     1
GENERALLY                     	     1	   150	   150
GENERICITY                    	     1	     2	     2
GENTLE                        	     1	     4	     4
GENTLY                        	     1	     7	     7
GET                           	     1	    49	    49
GETS                          	     1	     6	     6
GETTING                       	     1	    19	    19
GIVE                          	     1	    23	    23
GIVEN                         	     1	   199	   199
GIVES                         	     1	    34	    34
GIVING                        	     1	    16	    16
GLASS                         	     1	     1	     1
GO                            	     1	    22	    22
GOD                           	     1	     4	     4
GOES                          	     1	     8	     8
GOING                         	     1	     7	     7
GOLD                          	     1	    16	    16
GOLDEN                        	     1	     1	     1
GONE                          	     1	     3	     3
GONNA                         	     1	     1	     1
GOOD                          	     1	   135	   135
GOODNESS                      	     1	     6	     6
GOT                           	     1	    12	    12
GOTTEN                        	     1	     1	     1
GOVERN                        	     1	     1	     1
GOVERNED                      	     1	     2	     2
GOVERNING                     	     1	     2	     2
GOVERNMENT                    	     1	   118	   118
GOVERNMENTAL                  	     1	    13	    13
GOVERNMENTS                   	     1	    14	    14
GOVERNORS                     	     1	     1	     1
GOVERNS                       	     1	     1	     1
GRASS                         	     1	    69	    69
GRASSES                       	     1	    57	    57
GRASSY                        	     1	    10	    10
GRAY                          	     1	     1	     1
GREAT                         	     1	    78	    78
GREATER                       	     1	   171	   171
GREATEST                      	     1	    28	    28
GREATLY                       	     1	    36	    36
GREEN                         	     1	    98	    98
GREENER                       	     1	     2	     2
GREENING                      	     1	     4	     4
GREENNESS                     	     1	     1	     1
GREW                          	     1	    13	    13
GREY                          	     1	     3	     3
GROUND                        	     1	   166	   166
GROUNDS                       	     1	     1	     1
GROUP                         	     1	   114	   114
GROUPED                       	     1	    21	    21
GROUPING                      	     1	     5	     5
GROUPINGS                     	     1	     1	     1
GROUPS                        	     1	   130	   130
GROW                          	     1	   103	   103
GROWER                        	     1	     6	     6
GROWERS                       	     1	     6	     6
GROWING                       	     1	   230	   230
GROWN                         	     1	   209	   209
GROWS                         	     1	    24	    24
GROWTH                        	     1	   382	   382
GUESS                         	     1	     1	     1
HAD                           	     1	   261	   261
HAIR                          	     1	     2	     2
HAIRS                         	     1	     1	     1
HAIRY                         	     1	     1	     1
HALF                          	     1	    47	    47
HALL                          	     1	     3	     3
HAND                          	     1	    56	    56
HANDED                        	     1	     1	     1
HANDFUL                       	     1	     1	     1
HANDLE                        	     1	     5	     5
HANDLED                       	     1	     4	     4
HANDLES                       	     1	     3	     3
HANDLING                      	     1	     6	     6
HANDS                         	     1	     4	     4
HANG                          	     1	     1	     1
HAPPEN                        	     1	     6	     6
HAPPENED                      	     1	     7	     7
HAPPENING                     	     1	     9	     9
HAPPENS                       	     1	    10	    10
HAPPY                         	     1	     1	     1
HARD                          	     1	    26	    26
HARDENED                      	     1	     2	     2
HARDENING                     	     1	     2	     2
HARDER                        	     1	     4	     4
HARDLY                        	     1	     4	     4
HAS                           	     1	   962	   962
HAT                           	     1	     1	     1
HAVE                          	     1	  1370	  1370
HAVING                        	     1	    81	    81
HE                            	     1	    20	    20
HEAD                          	     1	    33	    33
HEADS                         	     1	    19	    19
HEALTH                        	     1	    93	    93
HEALTHIER                     	     1	     1	     1
HEALTHY                       	     1	    26	    26
HEAR                          	     1	     3	     3
HEARD                         	     1	     3	     3
HEART                         	     1	    16	    16
HEAT                          	     1	    34	    34
HEATING                       	     1	     4	     4
HEAVIER                       	     1	     1	     1
HEAVILY                       	     1	    17	    17
HEAVY                         	     1	    55	    55
HELD                          	     1	    28	    28
HELP                          	     1	   119	   119
HELPED                        	     1	    15	    15
HELPFUL                       	     1	     4	     4
HELPING                       	     1	     8	     8
HELPLESSNESS                  	     1	     1	     1
HELPS                         	     1	    32	    32
HER                           	     1	     4	     4
HERE                          	     1	    76	    76
HI                            	     1	     7	     7
HIDDEN                        	     1	     1	     1
HIDE                          	     1	     1	     1
HIGH                          	     1	   482	   482
HIGHER                        	     1	   428	   428
HIGHEST                       	     1	    86	    86
HIGHLY                        	     1	   111	   111
HILL                          	     1	    15	    15
HILLS                         	     1	     7	     7
HILLY                         	     1	     9	     9
HIM                           	     1	     2	     2
HIMSELF                       	     1	     1	     1
HIS                           	     1	    33	    33
HISTORIANS                    	     1	     1	     1
HISTORIC                      	     1	     5	     5
HISTORICAL                    	     1	    29	    29
HISTORICALLY                  	     1	    10	    10
HISTORIES                     	     1	     2	     2
HISTORY                       	     1	    65	    65
HIT                           	     1	     4	     4
HITS                          	     1	     1	     1
HITTING                       	     1	     1	     1
HOLD                          	     1	    17	    17
HOLDER                        	     1	     2	     2
HOLDING                       	     1	    15	    15
HOLDINGS                      	     1	     6	     6
HOLDS                         	     1	     9	     9
HOLE                          	     1	     1	     1
HOLES                         	     1	    11	    11
HOME                          	     1	    38	    38
HOMES                         	     1	     8	     8
HONEST                        	     1	     1	     1
HONESTLY                      	     1	     2	     2
HONOR                         	     1	     1	     1
HOPE                          	     1	     5	     5
HOPED                         	     1	     2	     2
HOPEFULLY                     	     1	     2	     2
HOPING                        	     1	     1	     1
HORSE                         	     1	     1	     1
HORSES                        	     1	     2	     2
HOT                           	     1	    32	    32
HOTTER                        	     1	     3	     3
HOTTEST                       	     1	     3	     3
HOURS                         	     1	    16	    16
HOUSE                         	     1	    21	    21
HOUSES                        	     1	    13	    13
HOUSING                       	     1	     3	     3
HOW                           	     1	   176	   176
HOWEVER                       	     1	   586	   586
HUGE                          	     1	    16	    16
HUGELY                        	     1	     1	     1
HUMAN                         	     1	   155	   155
HUMANITY                      	     1	     1	     1
HUMANS                        	     1	    69	    69
HUNDRED                       	     1	     8	     8
HUNDREDS                      	     1	    14	    14
HUNGER                        	     1	    18	    18
HUNTED                        	     1	     1	     1
HUNTER                        	     1	     1	     1
HUNTING                       	     1	     8	     8
HUSBAND                       	     1	     2	     2
I                             	     1	   360	   360
ICE                           	     1	     6	     6
IDEA                          	     1	    17	    17
IDEAS                         	     1	     1	     1
IF                            	     1	   295	   295
IMAGINE                       	     1	     5	     5
IMPERFECTLY                   	     1	     1	     1
IMPORTANT                     	     1	   458	   458
IMPORTANTLY                   	     1	    10	    10
IMPOSSIBLE                    	     1	     7	     7
IMPROPER                      	     1	     3	     3
IN                            	     1	 11862	 11862
INABILITY                     	     1	     3	     3
INACTION                      	     1	     1	     1
INCOMPLETE                    	     1	     4	     4
INDEED                        	     1	    64	    64
INDEFINITE                    	     1	     1	     1
INDEFINITELY                  	     1	     4	     4
INDOOR                        	     1	     3	     3
INEXPERIENCE                  	     1	     1	     1
INFO                          	     1	     1	     1
INFORM                        	     1	     8	     8
INFORMANT                     	     1	    10	    10
INFORMANTS                    	     1	     6	     6
INFORMATION                   	     1	   285	   285
INFORMATIONAL                 	     1	     2	     2
INFORMED                      	     1	     7	     7
INFORMING                     	     1	     2	     2
INNER                         	     1	     5	     5
INSECURE                      	     1	     8	     8
INSECURITIES                  	     1	     1	     1
INSECURITY                    	     1	    11	    11
INSIDE                        	     1	    26	    26
INSTEAD                       	     1	    41	    41
INSURANCE                     	     1	    17	    17
INSURED                       	     1	     1	     1
INSURING                      	     1	     1	     1
INTEREST                      	     1	   102	   102
INTERESTED                    	     1	    11	    11
INTERESTING                   	     1	    23	    23
INTERESTINGLY                 	     1	     8	     8
INTERESTS                     	     1	    14	    14
INTERGOVERNMENTAL             	     1	    13	    13
INTERNET                      	     1	     6	     6
INTERPERSONAL                 	     1	     1	     1
INTERRELATED                  	     1	     5	     5
INTERRELATIONSHIPS            	     1	     2	     2
INTO                          	     1	   487	   487
INVOLVE                       	     1	    27	    27
INVOLVED                      	     1	    93	    93
INVOLVEMENT                   	     1	    14	    14
INVOLVES                      	     1	    64	    64
INVOLVING                     	     1	    96	    96
INWARD                        	     1	     1	     1
IS                            	     1	  4931	  4931
ISLAND                        	     1	     7	     7
ISLANDS                       	     1	    31	    31
ISSUE                         	     1	    60	    60
ISSUED                        	     1	     4	     4
ISSUES                        	     1	    98	    98
IT                            	     1	  1366	  1366
ITS                           	     1	   508	   508
ITSELF                        	     1	    33	    33
JOB                           	     1	     3	     3
JOBS                          	     1	     6	     6
JOIN                          	     1	     5	     5
JOINED                        	     1	     7	     7
JOINING                       	     1	     1	     1
JOINS                         	     1	     2	     2
JUDGE                         	     1	     2	     2
JUDGEMENT                     	     1	     1	     1
JUDGING                       	     1	     1	     1
JUDGMENT                      	     1	     1	     1
JUDGMENTS                     	     1	     2	     2
JUST                          	     1	    68	    68
KEEP                          	     1	    11	    11
KEEPERS                       	     1	     1	     1
KEEPING                       	     1	    13	    13
KEEPS                         	     1	     5	     5
KEPT                          	     1	    30	    30
KEY                           	     1	   130	   130
KEYS                          	     1	     1	     1
KILL                          	     1	     3	     3
KILLED                        	     1	     2	     2
KILLING                       	     1	     2	     2
KIND                          	     1	    25	    25
KINDS                         	     1	    18	    18
KING                          	     1	    11	    11
KINGDOM                       	     1	     2	     2
KITCHEN                       	     1	     7	     7
KITCHENS                      	     1	     1	     1
KNEW                          	     1	     4	     4
KNOW                          	     1	    33	    33
KNOWING                       	     1	     1	     1
KNOWINGLY                     	     1	     1	     1
KNOWN                         	     1	   163	   163
LAID                          	     1	     3	     3
LAKE                          	     1	    43	    43
LAKES                         	     1	     5	     5
LAND                          	     1	  1336	  1336
LANDED                        	     1	     1	     1
LANDLESS                      	     1	     8	     8
LANDS                         	     1	   235	   235
LARGE                         	     1	   259	   259
LARGELY                       	     1	    40	    40
LARGER                        	     1	    78	    78
LARGEST                       	     1	    29	    29
LAST                          	     1	    44	    44
LASTLY                        	     1	     6	     6
LATE                          	     1	    63	    63
LATELY                        	     1	    14	    14
LATER                         	     1	    57	    57
LATEST                        	     1	     3	     3
LAW                           	     1	    25	    25
LAWS                          	     1	    17	    17
LAYING                        	     1	     1	     1
LAYS                          	     1	     3	     3
LAZY                          	     1	     1	     1
LEAD                          	     1	    57	    57
LEADER                        	     1	     1	     1
LEADERS                       	     1	     4	     4
LEADERSHIP                    	     1	     8	     8
LEADING                       	     1	    67	    67
LEADS                         	     1	    46	    46
LEARN                         	     1	     7	     7
LEARNED                       	     1	     7	     7
LEARNER                       	     1	     1	     1
LEARNERS                      	     1	     6	     6
LEARNING                      	     1	    51	    51
LEAST                         	     1	    99	    99
LEAVE                         	     1	     8	     8
LEAVES                        	     1	   149	   149
LEAVING                       	     1	    11	    11
LED                           	     1	    54	    54
LEFT                          	     1	    40	    40
LESS                          	     1	   232	   232
LESSEN                        	     1	     1	     1
LESSENED                      	     1	     1	     1
LESSER                        	     1	     9	     9
LET                           	     1	    13	    13
LETTER                        	     1	     2	     2
LETTERS                       	     1	     1	     1
LETTING                       	     1	     3	     3
LEVEL                         	     1	   284	   284
LEVELED                       	     1	     1	     1
LEVELLED                      	     1	     1	     1
LEVELLING                     	     1	     1	     1
LEVELS                        	     1	   192	   192
LIE                           	     1	     2	     2
LIES                          	     1	    13	    13
LIFE                          	     1	    46	    46
LIFT                          	     1	     2	     2
LIFTED                        	     1	     3	     3
LIFTING                       	     1	     4	     4
LIGHT                         	     1	   163	   163
LIGHTING                      	     1	     2	     2
LIKE                          	     1	   154	   154
LIKED                         	     1	     1	     1
LINE                          	     1	    48	    48
LINES                         	     1	    35	    35
LIST                          	     1	    37	    37
LISTED                        	     1	    33	    33
LISTING                       	     1	     2	     2
LISTINGS                      	     1	     1	     1
LISTS                         	     1	    13	    13
LITTLE                        	     1	    59	    59
LITTLINGLY                    	     1	     1	     1
LIVE                          	     1	    43	    43
LIVED                         	     1	     2	     2
LIVES                         	     1	    11	    11
LIVING                        	     1	    66	    66
LOAD                          	     1	     5	     5
LOADED                        	     1	     3	     3
LOADING                       	     1	     4	     4
LOADS                         	     1	     3	     3
LOCAL                         	     1	   258	   258
LOCALIZATION                  	     1	     1	     1
LOCALIZED                     	     1	    12	    12
LOCALLY                       	     1	    34	    34
LOCK                          	     1	     1	     1
LOCKED                        	     1	     1	     1
LOCKING                       	     1	     1	     1
LONG                          	     1	   197	   197
LONGER                        	     1	    62	    62
LONGEST                       	     1	     2	     2
LOOK                          	     1	     8	     8
LOOKED                        	     1	     9	     9
LOOKING                       	     1	     9	     9
LOOKS                         	     1	     3	     3
LOSE                          	     1	     7	     7
LOSES                         	     1	     2	     2
LOSING                        	     1	     7	     7
LOST                          	     1	    33	    33
LOT                           	     1	    16	    16
LOTS                          	     1	     8	     8
LOUD                          	     1	     2	     2
LOVE                          	     1	     2	     2
LOVED                         	     1	     1	     1
LOVING                        	     1	     2	     2
LOW                           	     1	   315	   315
LUNCH                         	     1	     1	     1
LYING                         	     1	     3	     3
M                             	     1	   353	   353
MACHINE                       	     1	     2	     2
MACHINERIES                   	     1	     1	     1
MACHINERY                     	     1	    11	    11
MACHINES                      	     1	     3	     3
MACHINING                     	     1	     1	     1
MADE                          	     1	   135	   135
MAIN                          	     1	   271	   271
MAINLY                        	     1	   125	   125
MAJOR                         	     1	   404	   404
MAJORLY                       	     1	     1	     1
MAKE                          	     1	    91	    91
MAKER                         	     1	     1	     1
MAKERS                        	     1	    11	    11
MAKES                         	     1	    49	    49
MAKING                        	     1	    64	    64
MAN                           	     1	    13	    13
MANAGE                        	     1	    28	    28
MANAGEABLE                    	     1	     1	     1
MANAGED                       	     1	   120	   120
MANAGEMENT                    	     1	   790	   790
MANAGEMENTS                   	     1	     1	     1
MANAGER                       	     1	     1	     1
MANAGERIAL                    	     1	     2	     2
MANAGERS                      	     1	     9	     9
MANAGES                       	     1	     4	     4
MANAGING                      	     1	    28	    28
MANLY                         	     1	     3	     3
MANS                          	     1	     1	     1
MANY                          	     1	   422	   422
MARK                          	     1	     2	     2
MARKED                        	     1	     7	     7
MARKEDLY                      	     1	     4	     4
MARKER                        	     1	     1	     1
MARKERS                       	     1	     3	     3
MARKET                        	     1	   102	   102
MARKETABLE                    	     1	    18	    18
MARKETED                      	     1	     4	     4
MARKETING                     	     1	    56	    56
MARKETS                       	     1	    63	    63
MARKINGS                      	     1	     2	     2
MARRIAGE                      	     1	     1	     1
MARRIAGES                     	     1	     2	     2
MARRIED                       	     1	     4	     4
MASTER                        	     1	     5	     5
MATTER                        	     1	   187	   187
MATTERED                      	     1	     1	     1
MATTERS                       	     1	     1	     1
MAY                           	     1	   671	   671
MAYBE                         	     1	    10	    10
ME                            	     1	     6	     6
MEALS                         	     1	     2	     2
MEAN                          	     1	   181	   181
MEANING                       	     1	    12	    12
MEANINGFUL                    	     1	     4	     4
MEANINGFULLY                  	     1	     4	     4
MEANINGLESS                   	     1	     1	     1
MEANINGS                      	     1	     2	     2
MEANS                         	     1	   105	   105
MEANT                         	     1	     3	     3
MEET                          	     1	    65	    65
MEETING                       	     1	    22	    22
MEETINGS                      	     1	     3	     3
MEETS                         	     1	     1	     1
MEMBER                        	     1	    15	    15
MEMBERS                       	     1	    40	    40
MEMBERSHIP                    	     1	     9	     9
MEN                           	     1	    18	    18
MENTION                       	     1	     6	     6
MENTIONED                     	     1	   133	   133
MENTIONING                    	     1	     5	     5
MESSIER                       	     1	     1	     1
MET                           	     1	    11	    11
MIDDAY                        	     1	     1	     1
MIDDLE                        	     1	    13	    13
MIDWAY                        	     1	     1	     1
MIDWEST                       	     1	     3	     3
MIGHT                         	     1	    79	    79
MILE                          	     1	     2	     2
MILES                         	     1	     3	     3
MILK                          	     1	    10	    10
MILLION                       	     1	   101	   101
MILLIONS                      	     1	     9	     9
MIN                           	     1	     7	     7
MIND                          	     1	     6	     6
MINUTE                        	     1	     3	     3
MINUTES                       	     1	     3	     3
MISCALLED                     	     1	     1	     1
MISINFORMATION                	     1	     2	     2
MISINFORMED                   	     1	     1	     1
MISLEADING                    	     1	     4	     4
MISMANAGEMENT                 	     1	     5	     5
MISS                          	     1	     1	     1
MISSED                        	     1	     1	     1
MISSING                       	     1	     8	     8
MISTAKES                      	     1	     1	     1
MISUNDERSTANDINGS             	     1	     1	     1
MISUSED                       	     1	     1	     1
MOMENT                        	     1	     2	     2
MONEY                         	     1	     5	     5
MONTH                         	     1	    17	    17
MONTHLY                       	     1	    11	    11
MONTHS                        	     1	    42	    42
MORE                          	     1	   891	   891
MORNING                       	     1	     2	     2
MORNINGS                      	     1	     1	     1
MOST                          	     1	   695	   695
MOSTLY                        	     1	   126	   126
MOTHER                        	     1	    11	    11
MOUNTAIN                      	     1	     8	     8
MOUNTAINOUS                   	     1	     7	     7
MOUNTAINS                     	     1	     7	     7
MOUTH                         	     1	     1	     1
MOVE                          	     1	     9	     9
MOVED                         	     1	     8	     8
MOVEMENT                      	     1	    36	    36
MOVEMENTS                     	     1	     1	     1
MOVES                         	     1	     1	     1
MOVIE                         	     1	     2	     2
MOVING                        	     1	    12	    12
MR                            	     1	     1	     1
MUCH                          	     1	   124	   124
MUSICAL                       	     1	     1	     1
MUST                          	     1	    90	    90
MY                            	     1	     6	     6
MYSELF                        	     1	     1	     1
NAME                          	     1	    28	    28
NAMED                         	     1	     8	     8
NAMELY                        	     1	    31	    31
NAMES                         	     1	    11	    11
NATION                        	     1	     6	     6
NATIONAL                      	     1	   178	   178
NATIONALISATION               	     1	     1	     1
NATIONALISED                  	     1	     2	     2
NATIONALIZED                  	     1	     4	     4
NATIONALLY                    	     1	     5	     5
NATIONS                       	     1	    43	    43
NATIONWIDE                    	     1	     2	     2
NATURAL                       	     1	   348	   348
NATURALLY                     	     1	    22	    22
NATURE                        	     1	   171	   171
NE                            	     1	     2	     2
NEAR                          	     1	    57	    57
NEARBY                        	     1	    14	    14
NEAREST                       	     1	     5	     5
NEARLY                        	     1	    25	    25
NEARNESS                      	     1	     1	     1
NECESSARILY                   	     1	    17	    17
NECESSARY                     	     1	    87	    87
NEED                          	     1	   157	   157
NEEDED                        	     1	   100	   100
NEEDING                       	     1	     2	     2
NEEDLESS                      	     1	     1	     1
NEEDS                         	     1	   135	   135
NEIGHBORHOOD                  	     1	     2	     2
NEIGHBORING                   	     1	     6	     6
NEIGHBORS                     	     1	     6	     6
NEIGHBOURING                  	     1	     4	     4
NEIGHBOURS                    	     1	     1	     1
NEVER                         	     1	     9	     9
NEW                           	     1	   263	   263
NEWLY                         	     1	    18	    18
NEWNESS                       	     1	     2	     2
NEWS                          	     1	     2	     2
NEXT                          	     1	    42	    42
NIGHT                         	     1	     5	     5
NIGHTS                        	     1	     1	     1
NINE                          	     1	    18	    18
NINETEENTH                    	     1	     2	     2
NINTH                         	     1	     1	     1
NO                            	     1	   316	   316
NOISE                         	     1	     3	     3
NONE                          	     1	     9	     9
NONMARKET                     	     1	    13	    13
NORMAL                        	     1	    18	    18
NORMALITY                     	     1	     4	     4
NORMALIZATION                 	     1	    11	    11
NORMALIZE                     	     1	     1	     1
NORMALIZED                    	     1	    23	    23
NORMALIZING                   	     1	     1	     1
NORMALLY                      	     1	    23	    23
NORTH                         	     1	   108	   108
NORTHWEST                     	     1	    10	    10
NOT                           	     1	  1138	  1138
NOTABLE                       	     1	    28	    28
NOTABLY                       	     1	    10	    10
NOTE                          	     1	    21	    21
NOTED                         	     1	    44	    44
NOTES                         	     1	     7	     7
NOTHING                       	     1	     6	     6
NOTICED                       	     1	     5	     5
NOTING                        	     1	     3	     3
NOW                           	     1	    58	    58
NT                            	     1	     2	     2
NUMBER                        	     1	   293	   293
NUMBERS                       	     1	    33	    33
NURSE                         	     1	     5	     5
OBVIOUS                       	     1	     4	     4
OBVIOUSLY                     	     1	     1	     1
ODDS                          	     1	     7	     7
OF                            	     1	 18255	 18255
OFF                           	     1	    38	    38
OFFER                         	     1	    54	    54
OFFERED                       	     1	    11	    11
OFFERING                      	     1	     3	     3
OFFERINGS                     	     1	     1	     1
OFFERS                        	     1	    32	    32
OFFICE                        	     1	     8	     8
OFFICER                       	     1	     1	     1
OFFICERS                      	     1	     5	     5
OFFICES                       	     1	     7	     7
OFT                           	     1	     1	     1
OFTEN                         	     1	   254	   254
OIL                           	     1	    48	    48
OILS                          	     1	    14	    14
OLD                           	     1	    69	    69
OLDER                         	     1	    22	    22
OLDEST                        	     1	    11	    11
ON                            	     1	  3109	  3109
ONCE                          	     1	    54	    54
ONE                           	     1	   568	   568
ONES                          	     1	    49	    49
ONLY                          	     1	   413	   413
ONTO                          	     1	     9	     9
OPEN                          	     1	   115	   115
OPENED                        	     1	     2	     2
OPENING                       	     1	    10	    10
OPENINGS                      	     1	     2	     2
OPENLY                        	     1	     1	     1
OPENNESS                      	     1	     1	     1
OPENS                         	     1	     2	     2
OR                            	     1	  2182	  2182
ORANGE                        	     1	     2	     2
ORANGES                       	     1	     2	     2
ORDER                         	     1	   110	   110
ORDERS                        	     1	     6	     6
OTHER                         	     1	  1069	  1069
OTHERS                        	     1	    83	    83
OUGHT                         	     1	     2	     2
OUR                           	     1	   257	   257
OUT                           	     1	   277	   277
OUTER                         	     1	     9	     9
OUTSIDE                       	     1	    59	    59
OUTWARDLY                     	     1	     1	     1
OVER                          	     1	   349	   349
OVERLY                        	     1	     1	     1
OWN                           	     1	    37	    37
OWNED                         	     1	    22	    22
OWNER                         	     1	    12	    12
OWNERS                        	     1	    27	    27
OWNERSHIP                     	     1	    29	    29
OWNING                        	     1	     4	     4
OWNS                          	     1	     2	     2
PACKAGE                       	     1	    21	    21
PACKAGES                      	     1	     9	     9
PACKAGING                     	     1	     1	     1
PACKED                        	     1	     2	     2
PACKING                       	     1	     5	     5
PAGE                          	     1	     3	     3
PAGES                         	     1	     3	     3
PAID                          	     1	    11	    11
PAINS                         	     1	     1	     1
PAINT                         	     1	     2	     2
PAINTINGS                     	     1	     1	     1
PAIR                          	     1	     8	     8
PAIRED                        	     1	    10	    10
PAIRS                         	     1	    22	    22
PAPER                         	     1	    56	    56
PAPERS                        	     1	    29	    29
PARENT                        	     1	    10	    10
PARK                          	     1	     5	     5
PARKING                       	     1	     2	     2
PARKS                         	     1	    39	    39
PART                          	     1	   178	   178
PARTIAL                       	     1	    16	    16
PARTIALLY                     	     1	     6	     6
PARTICULAR                    	     1	    69	    69
PARTICULARITIES               	     1	     1	     1
PARTICULARLY                  	     1	   112	   112
PARTIES                       	     1	     7	     7
PARTLY                        	     1	    17	    17
PARTS                         	     1	   172	   172
PARTY                         	     1	     1	     1
PASS                          	     1	     7	     7
PASSED                        	     1	     3	     3
PASSES                        	     1	     1	     1
PAST                          	     1	    94	    94
PAY                           	     1	     9	     9
PAYING                        	     1	     3	     3
PAYMENT                       	     1	    18	    18
PAYMENTS                      	     1	    30	    30
PAYS                          	     1	     1	     1
PEOPLE                        	     1	   193	   193
PEOPLES                       	     1	    21	    21
PERFECT                       	     1	     2	     2
PERHAPS                       	     1	    31	    31
PERSON                        	     1	     5	     5
PERSONAL                      	     1	    23	    23
PERSONS                       	     1	     4	     4
PHONE                         	     1	     3	     3
PHOTO                         	     1	     2	     2
PHOTOGRAPHS                   	     1	    19	    19
PHOTOS                        	     1	     2	     2
PICKING                       	     1	     2	     2
PICTURE                       	     1	     7	     7
PICTURES                      	     1	     2	     2
PIECE                         	     1	    16	    16
PIECES                        	     1	     3	     3
PLACE                         	     1	    61	    61
PLACED                        	     1	    33	    33
PLACEMENT                     	     1	     2	     2
PLACES                        	     1	    52	    52
PLACING                       	     1	     3	     3
PLAN                          	     1	    29	    29
PLANNED                       	     1	    16	    16
PLANNER                       	     1	     5	     5
PLANNERS                      	     1	     3	     3
PLANNING                      	     1	    48	    48
PLANS                         	     1	    32	    32
PLANT                         	     1	   516	   516
PLANTABLE                     	     1	     2	     2
PLANTED                       	     1	   282	   282
PLANTERS                      	     1	     2	     2
PLANTING                      	     1	   367	   367
PLANTINGS                     	     1	    25	    25
PLANTS                        	     1	   480	   480
PLAY                          	     1	    77	    77
PLAYED                        	     1	    11	    11
PLAYERS                       	     1	     1	     1
PLAYING                       	     1	     4	     4
PLAYS                         	     1	    27	    27
PLEASE                        	     1	     1	     1
PLENTIFUL                     	     1	     3	     3
PLENTY                        	     1	     3	     3
PLUS                          	     1	    11	    11
POINT                         	     1	    67	    67
POINTED                       	     1	    18	    18
POINTEDLY                     	     1	     1	     1
POINTING                      	     1	     1	     1
POINTS                        	     1	    46	    46
POLICING                      	     1	     1	     1
POOR                          	     1	    66	    66
POORER                        	     1	     3	     3
POOREST                       	     1	     3	     3
POORLY                        	     1	    12	    12
POSITION                      	     1	    22	    22
POSITIONAL                    	     1	     4	     4
POSITIONED                    	     1	     3	     3
POSITIONING                   	     1	     1	     1
POSITIONS                     	     1	     6	     6
POSSIBILITIES                 	     1	     6	     6
POSSIBILITY                   	     1	    27	    27
POSSIBLE                      	     1	   106	   106
POSSIBLY                      	     1	    29	    29
POST                          	     1	     7	     7
POSTS                         	     1	    10	    10
POSTWAR                       	     1	     1	     1
POT                           	     1	     4	     4
POTS                          	     1	    15	    15
POTTED                        	     1	     3	     3
POTTING                       	     1	     1	     1
POUND                         	     1	     1	     1
POUNDS                        	     1	     2	     2
POWER                         	     1	    16	    16
POWERFUL                      	     1	     6	     6
POWERS                        	     1	     2	     2
PP                            	     1	     4	     4
PREHISTORY                    	     1	     1	     1
PREPARATION                   	     1	    33	    33
PREPARATIONS                  	     1	     2	     2
PREPARATORY                   	     1	     1	     1
PREPARE                       	     1	     7	     7
PREPARED                      	     1	    32	    32
PREPAREDNESS                  	     1	     1	     1
PREPARES                      	     1	     1	     1
PREPARING                     	     1	     2	     2
PREPLANTING                   	     1	     3	     3
PRESENT                       	     1	   109	   109
PRESENTATION                  	     1	     9	     9
PRESENTATIONS                 	     1	     8	     8
PRESENTED                     	     1	   114	   114
PRESENTING                    	     1	     8	     8
PRESENTS                      	     1	    14	    14
PRESS                         	     1	     2	     2
PRESSED                       	     1	     2	     2
PRESSING                      	     1	     3	     3
PRESTUDY                      	     1	     1	     1
PRETEST                       	     1	     3	     3
PRETESTED                     	     1	     1	     1
PRETESTING                    	     1	     2	     2
PRETREATMENT                  	     1	     4	     4
PRETTY                        	     1	     5	     5
PRICE                         	     1	    46	    46
PRICES                        	     1	    27	    27
PRICING                       	     1	     2	     2
PROBABILISTIC                 	     1	     1	     1
PROBABILITIES                 	     1	     3	     3
PROBABILITY                   	     1	    29	    29
PROBABLE                      	     1	     6	     6
PROBABLY                      	     1	    31	    31
PROBLEM                       	     1	    69	    69
PROBLEMATIC                   	     1	     9	     9
PROBLEMS                      	     1	    71	    71
PROGRAM                       	     1	   103	   103
PROGRAMMATIC                  	     1	     2	     2
PROGRAMME                     	     1	    16	    16
PROGRAMMES                    	     1	    26	    26
PROGRAMMING                   	     1	    14	    14
PROGRAMS                      	     1	   129	   129
PROMISE                       	     1	     9	     9
PROMISED                      	     1	     1	     1
PROMISES                      	     1	     1	     1
PROMISING                     	     1	    42	    42
PROPER                        	     1	    39	    39
PROPERLY                      	     1	    11	    11
PROTECT                       	     1	    41	    41
PROTECTED                     	     1	    68	    68
PROTECTING                    	     1	    26	    26
PROTECTION                    	     1	   149	   149
PROTECTIVE                    	     1	    30	    30
PROTECTS                      	     1	     8	     8
PUBLIC                        	     1	    63	    63
PUBLICLY                      	     1	     2	     2
PULLS                         	     1	     1	     1
PUSH                          	     1	    11	    11
PUSHED                        	     1	     2	     2
PUSHES                        	     1	     1	     1
PUSHING                       	     1	     4	     4
PUT                           	     1	    22	    22
PUTS                          	     1	     2	     2
PUTTING                       	     1	     3	     3
QUARTER                       	     1	     3	     3
QUARTERS                      	     1	     3	     3
QUEENS                        	     1	     1	     1
QUESTION                      	     1	    49	    49
QUESTIONABLE                  	     1	     3	     3
QUESTIONED                    	     1	     6	     6
QUESTIONING                   	     1	     1	     1
QUESTIONS                     	     1	    49	    49
QUICK                         	     1	    13	    13
QUICKER                       	     1	     2	     2
QUICKLY                       	     1	    24	    24
QUITE                         	     1	    19	    19
RABBIT                        	     1	     1	     1
RACE                          	     1	     2	     2
RADIO                         	     1	     1	     1
RAIN                          	     1	    21	    21
RAINS                         	     1	    18	    18
RAINY                         	     1	    38	    38
RAISE                         	     1	    17	    17
RAISED                        	     1	    48	    48
RAISES                        	     1	     6	     6
RAISING                       	     1	    34	    34
RAN                           	     1	     2	     2
RATE                          	     1	   265	   265
RATED                         	     1	     4	     4
RATES                         	     1	   198	   198
RATHER                        	     1	   107	   107
RD                            	     1	     5	     5
RE                            	     1	     3	     3
REACH                         	     1	    53	    53
REACHED                       	     1	    20	    20
REACHES                       	     1	    14	    14
REACHING                      	     1	    19	    19
READ                          	     1	     6	     6
READERS                       	     1	     7	     7
READILY                       	     1	    19	    19
READINESS                     	     1	     1	     1
READING                       	     1	     3	     3
READS                         	     1	    11	    11
READY                         	     1	     5	     5
REAL                          	     1	     5	     5
REALISED                      	     1	     2	     2
REALISTIC                     	     1	     2	     2
REALISTICALLY                 	     1	     3	     3
REALITIES                     	     1	     1	     1
REALITY                       	     1	     4	     4
REALIZATION                   	     1	    12	    12
REALIZE                       	     1	     4	     4
REALIZED                      	     1	    16	    16
REALIZES                      	     1	     1	     1
REALIZING                     	     1	    10	    10
REALLY                        	     1	     9	     9
REAPPEAR                      	     1	     1	     1
REASON                        	     1	    41	    41
REASONABLE                    	     1	    14	    14
REASONABLY                    	     1	     5	     5
REASONING                     	     1	     3	     3
REASONS                       	     1	    56	    56
RECENT                        	     1	    89	    89
RECENTLY                      	     1	    34	    34
RECORD                        	     1	     9	     9
RECORDED                      	     1	    37	    37
RECORDER                      	     1	     1	     1
RECORDING                     	     1	     3	     3
RECORDINGS                    	     1	     1	     1
RECORDS                       	     1	    10	    10
RED                           	     1	    22	    22
REDDISH                       	     1	     3	     3
REDISCOVERY                   	     1	     1	     1
REGREENING                    	     1	     2	     2
REGROUPING                    	     1	     2	     2
REGROW                        	     1	     1	     1
REGROWTH                      	     1	    14	    14
RELATE                        	     1	     6	     6
RELATED                       	     1	   192	   192
RELATES                       	     1	     3	     3
RELATING                      	     1	     9	     9
RELATION                      	     1	    25	    25
RELATIONAL                    	     1	     1	     1
RELATIONS                     	     1	     8	     8
RELATIONSHIP                  	     1	   109	   109
RELATIONSHIPS                 	     1	    26	    26
REMARRIAGE                    	     1	     1	     1
REMEMBER                      	     1	     3	     3
RENAMED                       	     1	     4	     4
RENEWABLE                     	     1	     6	     6
RENEWAL                       	     1	     2	     2
RENEWED                       	     1	     7	     7
RENEWING                      	     1	     2	     2
RENT                          	     1	     5	     5
RENTAL                        	     1	     4	     4
RENTED                        	     1	     2	     2
RENTING                       	     1	     1	     1
RENTS                         	     1	     1	     1
REPLANTING                    	     1	     6	     6
REPLANTS                      	     1	     1	     1
REPORT                        	     1	    39	    39
REPORTED                      	     1	   347	   347
REPORTEDLY                    	     1	    12	    12
REPORTING                     	     1	    25	    25
REPORTS                       	     1	    86	    86
RESETTLEMENT                  	     1	     2	     2
RESPONSIBILITIES              	     1	     1	     1
RESPONSIBILITY                	     1	     3	     3
RESPONSIBLE                   	     1	    23	    23
REST                          	     1	    16	    16
RESTING                       	     1	     2	     2
RESTS                         	     1	     1	     1
RETURN                        	     1	    26	    26
RETURNED                      	     1	     7	     7
RETURNING                     	     1	     5	     5
RETURNS                       	     1	    26	    26
REUSE                         	     1	     1	     1
REVISIT                       	     1	     2	     2
REVISITING                    	     1	     1	     1
RICH                          	     1	    24	    24
RICHER                        	     1	     1	     1
RICHLY                        	     1	     1	     1
RICHNESS                      	     1	   109	   109
RIGHT                         	     1	    34	    34
RIGHTLY                       	     1	     2	     2
RIGHTS                        	     1	    17	    17
RING                          	     1	     5	     5
RINGS                         	     1	     1	     1
RISE                          	     1	    18	    18
RISEN                         	     1	     1	     1
RISERS                        	     1	     3	     3
RISES                         	     1	     2	     2
RISING                        	     1	     7	     7
RIVER                         	     1	   117	   117
RIVERS                        	     1	    21	    21
ROAD                          	     1	     6	     6
ROADS                         	     1	    16	    16
ROCK                          	     1	     6	     6
ROCKS                         	     1	     1	     1
ROCKY                         	     1	     2	     2
ROLL                          	     1	     1	     1
ROLLING                       	     1	     1	     1
ROOM                          	     1	     5	     5
ROUGH                         	     1	     7	     7
ROUGHLY                       	     1	    15	    15
ROUGHNESS                     	     1	     3	     3
ROUND                         	     1	     4	     4
ROUNDED                       	     1	     1	     1
ROUNDISH                      	     1	     1	     1
ROUNDS                        	     1	     1	     1
RULE                          	     1	     6	     6
RULES                         	     1	    18	    18
RUN                           	     1	    32	    32
RUNNING                       	     1	     3	     3
RUNS                          	     1	     1	     1
S                             	     1	   780	   780
SAD                           	     1	     1	     1
SADLY                         	     1	     1	     1
SAFE                          	     1	    13	    13
SAFELY                        	     1	     4	     4
SAFER                         	     1	     1	     1
SAFETY                        	     1	    18	    18
SAID                          	     1	    16	    16
SAILING                       	     1	     1	     1
SAME                          	     1	   251	   251
SAT                           	     1	     1	     1
SAVE                          	     1	     8	     8
SAVED                         	     1	     1	     1
SAVING                        	     1	     4	     4
SAVINGS                       	     1	     2	     2
SAW                           	     1	    10	    10
SAY                           	     1	     8	     8
SAYS                          	     1	     2	     2
SCHOOL                        	     1	     9	     9
SCHOOLING                     	     1	     1	     1
SCHOOLS                       	     1	     3	     3
SCIENCE                       	     1	    58	    58
SCIENCES                      	     1	    11	    11
SCIENTIFIC                    	     1	   122	   122
SCIENTIFICALLY                	     1	     7	     7
SCIENTIST                     	     1	     2	     2
SCIENTISTS                    	     1	    35	    35
SEA                           	     1	    20	    20
SECOND                        	     1	    86	    86
SECONDARILY                   	     1	     2	     2
SECONDARY                     	     1	    60	    60
SECONDLY                      	     1	     8	     8
SECURE                        	     1	    18	    18
SECURED                       	     1	     2	     2
SECURING                      	     1	     6	     6
SECURITY                      	     1	   226	   226
SEE                           	     1	   164	   164
SEEING                        	     1	     6	     6
SEEM                          	     1	    12	    12
SEEMED                        	     1	     4	     4
SEEMINGLY                     	     1	     5	     5
SEEMS                         	     1	    29	    29
SEEN                          	     1	    35	    35
SELF                          	     1	     3	     3
SELL                          	     1	    15	    15
SELLING                       	     1	     6	     6
SELLS                         	     1	     2	     2
SEND                          	     1	     3	     3
SENDER                        	     1	     1	     1
SENDERS                       	     1	     1	     1
SENDS                         	     1	     1	     1
SENSE                         	     1	    19	    19
SENT                          	     1	     4	     4
SERIOUS                       	     1	    40	    40
SERIOUSLY                     	     1	    11	    11
SERIOUSNESS                   	     1	     4	     4
SERVANT                       	     1	     1	     1
SERVANTS                      	     1	     1	     1
SERVE                         	     1	    45	    45
SERVED                        	     1	     5	     5
SERVES                        	     1	     4	     4
SERVICE                       	     1	    81	    81
SERVICES                      	     1	   431	   431
SERVING                       	     1	     3	     3
SET                           	     1	   100	   100
SETS                          	     1	    23	    23
SETTING                       	     1	    14	    14
SETTINGS                      	     1	    17	    17
SETTLE                        	     1	     2	     2
SETTLED                       	     1	     6	     6
SETTLEMENT                    	     1	    25	    25
SETTLEMENTS                   	     1	    15	    15
SETTLERS                      	     1	     7	     7
SETTLES                       	     1	     2	     2
SEVEN                         	     1	    33	    33
SEVENTEEN                     	     1	     1	     1
SEVENTH                       	     1	     1	     1
SEVENTY                       	     1	     7	     7
SEVERAL                       	     1	   394	   394
SEX                           	     1	     4	     4
SEXUAL                        	     1	     1	     1
SHAKEN                        	     1	     3	     3
SHAKING                       	     1	     2	     2
SHALL                         	     1	     1	     1
SHAPE                         	     1	    16	    16
SHAPED                        	     1	     4	     4
SHAPES                        	     1	     7	     7
SHAPING                       	     1	     5	     5
SHARE                         	     1	    39	    39
SHARED                        	     1	    10	    10
SHARES                        	     1	     2	     2
SHARING                       	     1	    17	    17
SHE                           	     1	     4	     4
SHIPPED                       	     1	     1	     1
SHIPPING                      	     1	     1	     1
SHIPS                         	     1	     2	     2
SHOOT                         	     1	    21	    21
SHOOTS                        	     1	    28	    28
SHOP                          	     1	     1	     1
SHORT                         	     1	    75	    75
SHORTAGE                      	     1	    24	    24
SHORTAGES                     	     1	     3	     3
SHORTENED                     	     1	     3	     3
SHORTENING                    	     1	     3	     3
SHORTER                       	     1	    17	    17
SHORTEST                      	     1	     1	     1
SHOULD                        	     1	   473	   473
SHOULDER                      	     1	     2	     2
SHOW                          	     1	    71	    71
SHOWED                        	     1	   171	   171
SHOWING                       	     1	    19	    19
SHOWN                         	     1	    74	    74
SHOWS                         	     1	    80	    80
SICK                          	     1	     1	     1
SICKNESS                      	     1	     1	     1
SIDE                          	     1	    49	    49
SIDES                         	     1	    12	    12
SIGHT                         	     1	     1	     1
SIGN                          	     1	     6	     6
SIGNED                        	     1	     1	     1
SIGNS                         	     1	     7	     7
SIMPLE                        	     1	    51	    51
SIMPLER                       	     1	     2	     2
SIMPLEST                      	     1	     4	     4
SIMPLIFICATION                	     1	    11	    11
SIMPLIFICATIONS               	     1	     1	     1
SIMPLIFIED                    	     1	     9	     9
SIMPLIFY                      	     1	     3	     3
SIMPLY                        	     1	    21	    21
SINCE                         	     1	   276	   276
SING                          	     1	     1	     1
SINGING                       	     1	     1	     1
SINGLE                        	     1	    88	    88
SIR                           	     1	     3	     3
SITTING                       	     1	     1	     1
SITUATED                      	     1	    14	    14
SITUATION                     	     1	    57	    57
SITUATIONAL                   	     1	     4	     4
SITUATIONS                    	     1	    64	    64
SIX                           	     1	    66	    66
SIXTH                         	     1	     2	     2
SIXTY                         	     1	     3	     3
SIZE                          	     1	   282	   282
SIZED                         	     1	     6	     6
SIZES                         	     1	    35	    35
SKIN                          	     1	     6	     6
SLEEPERS                      	     1	     1	     1
SLEEPING                      	     1	     1	     1
SLIGHT                        	     1	     7	     7
SLIGHTLY                      	     1	    18	    18
SLOW                          	     1	    34	    34
SLOWED                        	     1	     8	     8
SLOWER                        	     1	    10	    10
SLOWING                       	     1	     6	     6
SLOWLY                        	     1	     8	     8
SLOWS                         	     1	     2	     2
SMALL                         	     1	   223	   223
SMALLER                       	     1	    37	    37
SMALLEST                      	     1	     9	     9
SMELL                         	     1	     1	     1
SMOKE                         	     1	     2	     2
SMOKY                         	     1	     1	     1
SNOW                          	     1	     9	     9
SO                            	     1	   222	   222
SOFT                          	     1	    11	    11
SOFTENS                       	     1	     1	     1
SOLD                          	     1	    20	    20
SOME                          	     1	   666	   666
SOMEHOW                       	     1	     2	     2
SOMEONE                       	     1	     1	     1
SOMETHING                     	     1	     7	     7
SOMETIMES                     	     1	    77	    77
SOMEWHERE                     	     1	     2	     2
SON                           	     1	     1	     1
SONS                          	     1	     1	     1
SOON                          	     1	    19	    19
SOONER                        	     1	     4	     4
SORT                          	     1	     6	     6
SORTS                         	     1	     1	     1
SOUND                         	     1	    25	    25
SOUTH                         	     1	    86	    86
SPACE                         	     1	    52	    52
SPACED                        	     1	    21	    21
SPACERS                       	     1	     1	     1
SPACES                        	     1	     8	     8
SPACING                       	     1	   101	   101
SPACINGS                      	     1	     3	     3
SPEAK                         	     1	     2	     2
SPEAKER                       	     1	     1	     1
SPECIAL                       	     1	    62	    62
SPECIALIST                    	     1	     2	     2
SPECIALISTS                   	     1	     8	     8
SPECIALIZATION                	     1	     1	     1
SPECIALIZED                   	     1	    19	    19
SPECIALLY                     	     1	     5	     5
SPECIALTY                     	     1	    25	    25
SPEND                         	     1	     1	     1
SPENT                         	     1	     3	     3
SPOKE                         	     1	     1	     1
SPORTING                      	     1	     1	     1
SPORTS                        	     1	     3	     3
SPOT                          	     1	     6	     6
SPOTS                         	     1	     3	     3
SPRANG                        	     1	     2	     2
SPRING                        	     1	    17	    17
SPRUNG                        	     1	     2	     2
SQ                            	     1	    22	    22
SQUARE                        	     1	    22	    22
SQUARES                       	     1	     1	     1
ST                            	     1	    60	    60
STAGE                         	     1	    64	    64
STAGES                        	     1	    61	    61
STAND                         	     1	     4	     4
STANDING                      	     1	    20	    20
STANDS                        	     1	    95	    95
START                         	     1	    14	    14
STARTED                       	     1	    50	    50
STARTER                       	     1	     2	     2
STARTING                      	     1	    15	    15
STARTS                        	     1	    10	    10
STATE                         	     1	   173	   173
STATED                        	     1	    41	    41
STATEMENT                     	     1	     2	     2
STATEMENTS                    	     1	     4	     4
STATION                       	     1	     5	     5
STATIONS                      	     1	     5	     5
STAY                          	     1	     5	     5
STEALING                      	     1	     1	     1
STEP                          	     1	    27	    27
STEPPING                      	     1	     5	     5
STEPS                         	     1	    13	    13
STEPWISE                      	     1	     4	     4
STICK                         	     1	     6	     6
STICKS                        	     1	     6	     6
STILL                         	     1	   118	   118
STONE                         	     1	     2	     2
STONES                        	     1	     6	     6
STONINESS                     	     1	     1	     1
STONY                         	     1	     1	     1
STOOD                         	     1	     2	     2
STOP                          	     1	     5	     5
STOPPED                       	     1	     3	     3
STOPPING                      	     1	     1	     1
STORAGE                       	     1	   134	   134
STORE                         	     1	    19	    19
STORED                        	     1	    40	    40
STORES                        	     1	     5	     5
STORING                       	     1	     1	     1
STORY                         	     1	     3	     3
STRAIGHT                      	     1	    24	    24
STRAIGHTENED                  	     1	     1	     1
STRAIGHTNESS                  	     1	     1	     1
STRANGE                       	     1	     2	     2
STRANGELY                     	     1	     1	     1
STRIKE                        	     1	     2	     2
STRIKING                      	     1	     2	     2
STRONG                        	     1	    87	    87
STRONGER                      	     1	     8	     8
STRONGEST                     	     1	     1	     1
STRONGLY                      	     1	    46	    46
STUDENT                       	     1	     4	     4
STUDENTS                      	     1	     4	     4
STUDIED                       	     1	    66	    66
STUDIES                       	     1	   526	   526
STUDY                         	     1	   709	   709
STUDYING                      	     1	    16	    16
STUFF                         	     1	     1	     1
SUBword families                   	     1	     3	     3
SUBGROUP                      	     1	     5	     5
SUBGROUPS                     	     1	     3	     3
SUBJECT                       	     1	    31	    31
SUBJECTS                      	     1	     2	     2
SUBSET                        	     1	    14	    14
SUBSETS                       	     1	     3	     3
SUBSYSTEM                     	     1	     3	     3
SUBSYSTEMS                    	     1	     1	     1
SUCH                          	     1	  1344	  1344
SUDDEN                        	     1	     3	     3
SUGGEST                       	     1	    40	    40
SUGGESTED                     	     1	    61	    61
SUGGESTING                    	     1	    30	    30
SUGGESTIONS                   	     1	     5	     5
SUGGESTIVE                    	     1	     1	     1
SUGGESTS                      	     1	    28	    28
SUIT                          	     1	     6	     6
SUITABILITY                   	     1	    61	    61
SUITABLE                      	     1	   127	   127
SUITABLY                      	     1	     3	     3
SUITED                        	     1	    11	    11
SUITS                         	     1	     1	     1
SUMMER                        	     1	    27	    27
SUMMERS                       	     1	     1	     1
SUN                           	     1	    21	    21
SUNLIGHT                      	     1	    22	    22
SUNSHINE                      	     1	     1	     1
SUPPORT                       	     1	   275	   275
SUPPORTABLE                   	     1	     1	     1
SUPPORTED                     	     1	    48	    48
SUPPORTING                    	     1	    64	    64
SUPPORTIVE                    	     1	    11	    11
SUPPORTS                      	     1	    28	    28
SUPPOSED                      	     1	     4	     4
SUPPOSEDLY                    	     1	     2	     2
SUPPOSING                     	     1	     1	     1
SURE                          	     1	     4	     4
SURELY                        	     1	     2	     2
SURPRISING                    	     1	     2	     2
SURPRISINGLY                  	     1	     4	     4
SWEET                         	     1	     9	     9
SWEETENED                     	     1	     1	     1
SYSTEM                        	     1	  1083	  1083
SYSTEMATIC                    	     1	    24	    24
SYSTEMATICALLY                	     1	    10	    10
SYSTEMS                       	     1	  2350	  2350
T                             	     1	   148	   148
TABLE                         	     1	   385	   385
TABLES                        	     1	    22	    22
TAKE                          	     1	    67	    67
TAKEN                         	     1	    96	    96
TAKES                         	     1	    35	    35
TAKING                        	     1	    30	    30
TALKED                        	     1	     1	     1
TALL                          	     1	    29	    29
TALLER                        	     1	    11	    11
TALLEST                       	     1	     2	     2
TASTE                         	     1	     2	     2
TASTES                        	     1	     1	     1
TAUGHT                        	     1	     2	     2
TAX                           	     1	     1	     1
TAXATION                      	     1	     1	     1
TAXONOMICAL                   	     1	     3	     3
TAXONOMICALLY                 	     1	     1	     1
TEA                           	     1	    17	    17
TEACH                         	     1	     1	     1
TEACHER                       	     1	     1	     1
TEAM                          	     1	    44	    44
TEAMS                         	     1	     6	     6
TEAS                          	     1	     1	     1
TEL                           	     1	     1	     1
TELEPHONE                     	     1	     4	     4
TELEVISION                    	     1	     2	     2
TEN                           	     1	    21	    21
TEND                          	     1	    28	    28
TENDED                        	     1	     1	     1
TENDENCY                      	     1	     7	     7
TENDING                       	     1	     1	     1
TENDS                         	     1	     5	     5
TENS                          	     1	     3	     3
TENTH                         	     1	     1	     1
TERM                          	     1	   164	   164
TERMED                        	     1	     7	     7
TERMS                         	     1	   197	   197
TEST                          	     1	    64	    64
TESTED                        	     1	    27	    27
TESTING                       	     1	    14	    14
TESTS                         	     1	    11	    11
THAN                          	     1	   873	   873
THANK                         	     1	     3	     3
THANKS                        	     1	     5	     5
THAT                          	     1	  3526	  3526
THE                           	     1	 26398	 26398
THEIR                         	     1	  1004	  1004
THEM                          	     1	   249	   249
THEMSELVES                    	     1	    16	    16
THEN                          	     1	   178	   178
THERE                         	     1	   459	   459
THESE                         	     1	  1159	  1159
THEY                          	     1	   635	   635
THICK                         	     1	     3	     3
THICKENING                    	     1	     2	     2
THICKER                       	     1	     2	     2
THICKEST                      	     1	     1	     1
THICKLY                       	     1	     1	     1
THICKNESS                     	     1	     5	     5
THINGS                        	     1	    10	    10
THINK                         	     1	     3	     3
THINKING                      	     1	     8	     8
THIRD                         	     1	    45	    45
THIRDLY                       	     1	     2	     2
THIRDS                        	     1	     1	     1
THIRTEEN                      	     1	     4	     4
THIRTY                        	     1	     3	     3
THIS                          	     1	  1626	  1626
THOSE                         	     1	   246	   246
THOUGH                        	     1	    69	    69
THOUGHT                       	     1	    11	    11
THOUGHTFUL                    	     1	     2	     2
THOUGHTS                      	     1	     2	     2
THOUSANDS                     	     1	     9	     9
THREE                         	     1	   322	   322
THROAT                        	     1	     4	     4
THROUGH                       	     1	   527	   527
THROUGHOUT                    	     1	    90	    90
THROW                         	     1	     3	     3
TIE                           	     1	     1	     1
TIED                          	     1	     2	     2
TIES                          	     1	     2	     2
TIGHT                         	     1	     1	     1
TIGHTLY                       	     1	     3	     3
TILL                          	     1	    13	    13
TIME                          	     1	   342	   342
TIMELY                        	     1	     9	     9
TIMES                         	     1	   106	   106
TIMING                        	     1	     6	     6
TO                            	     1	  9224	  9224
TODAY                         	     1	    34	    34
TOGETHER                      	     1	    81	    81
TOO                           	     1	   110	   110
TOOK                          	     1	    15	    15
TOOTH                         	     1	     1	     1
TOP                           	     1	    25	    25
TOPMOST                       	     1	     1	     1
TOPPING                       	     1	     1	     1
TOPS                          	     1	     3	     3
TOTAL                         	     1	   337	   337
TOTALITY                      	     1	     1	     1
TOTALLY                       	     1	     6	     6
TOTALS                        	     1	     1	     1
TOUCH                         	     1	     1	     1
TOUCHED                       	     1	     1	     1
TOWARD                        	     1	    37	    37
TOWARDS                       	     1	    47	    47
TOWN                          	     1	     4	     4
TOWNS                         	     1	     5	     5
TRACK                         	     1	    11	    11
TRACKS                        	     1	     1	     1
TRAIN                         	     1	     1	     1
TRAINED                       	     1	     4	     4
TRAINERS                      	     1	     1	     1
TRAINING                      	     1	    65	    65
TRAININGS                     	     1	     3	     3
TRAVEL                        	     1	     3	     3
TRAVELER                      	     1	     1	     1
TRAVELERS                     	     1	     4	     4
TREAT                         	     1	     6	     6
TREATED                       	     1	    28	    28
TREATING                      	     1	     9	     9
TREATMENT                     	     1	    45	    45
TREATMENTS                    	     1	    41	    41
TREATS                        	     1	     1	     1
TREE                          	     1	  1649	  1649
TREELESS                      	     1	    10	    10
TREES                         	     1	  1983	  1983
TRIED                         	     1	    13	    13
TRIPS                         	     1	     1	     1
TROUBLE                       	     1	     1	     1
TROUBLES                      	     1	     1	     1
TRUE                          	     1	    19	    19
TRULY                         	     1	     2	     2
TRY                           	     1	     5	     5
TRYING                        	     1	    11	    11
TURN                          	     1	    47	    47
TURNED                        	     1	     3	     3
TURNING                       	     1	     3	     3
TURNS                         	     1	     1	     1
TWELVE                        	     1	     1	     1
TWENTIETH                     	     1	     5	     5
TWENTY                        	     1	     6	     6
TWICE                         	     1	    12	    12
TWO                           	     1	   445	   445
TYING                         	     1	     1	     1
TYPE                          	     1	   185	   185
TYPES                         	     1	   235	   235
UNABLE                        	     1	     8	     8
UNANSWERED                    	     1	     1	     1
UNAWARE                       	     1	     2	     2
UNAWARENESS                   	     1	     1	     1
UNBELIEVABLE                  	     1	     1	     1
UNBURNED                      	     1	     1	     1
UNCERTAIN                     	     1	    11	    11
UNCERTAINTIES                 	     1	    10	    10
UNCERTAINTY                   	     1	    16	    16
UNCHANGED                     	     1	     3	     3
UNCHECKED                     	     1	     1	     1
UNCLEAN                       	     1	     1	     1
UNCLEAR                       	     1	     9	     9
UNCONTROLLED                  	     1	     7	     7
UNCOVER                       	     1	     1	     1
UNCOVERING                    	     1	     1	     1
UNDER                         	     1	   679	   679
UNDERNEATH                    	     1	     4	     4
UNDERSTAND                    	     1	    56	    56
UNDERSTANDABLE                	     1	     2	     2
UNDERSTANDABLY                	     1	     3	     3
UNDERSTANDING                 	     1	   136	   136
UNDERSTOOD                    	     1	    21	    21
UNDOUBTEDLY                   	     1	     7	     7
UNEMPLOYED                    	     1	     1	     1
UNENDING                      	     1	     1	     1
UNEXPECTED                    	     1	     5	     5
UNEXPECTEDLY                  	     1	     1	     1
UNFIT                         	     1	     1	     1
UNFORTUNATE                   	     1	     1	     1
UNFORTUNATELY                 	     1	    29	    29
UNFRIENDLY                    	     1	     1	     1
UNHEALTHY                     	     1	     1	     1
UNIMPORTANT                   	     1	     1	     1
UNKNOWN                       	     1	     9	     9
UNLESS                        	     1	    10	    10
UNLOCK                        	     1	     3	     3
UNMANAGED                     	     1	     6	     6
UNMANNED                      	     1	     2	     2
UNNECESSARY                   	     1	     1	     1
UNORDERED                     	     1	     3	     3
UNPACKING                     	     1	     3	     3
UNPAID                        	     1	     1	     1
UNPLANNED                     	     1	     2	     2
UNPLANTED                     	     1	     1	     1
UNPROTECTED                   	     1	     1	     1
UNREALISTIC                   	     1	     2	     2
UNREALISTICALLY               	     1	     1	     1
UNREALIZED                    	     1	     1	     1
UNRECORDED                    	     1	     1	     1
UNRELATED                     	     1	     2	     2
UNSUITABLE                    	     1	     9	     9
UNSUITED                      	     1	     1	     1
UNSURE                        	     1	     1	     1
UNTENDED                      	     1	     2	     2
UNTESTED                      	     1	     4	     4
UNTIL                         	     1	    65	    65
UNTIMELY                      	     1	     1	     1
UNTOLD                        	     1	     1	     1
UNTREATED                     	     1	     1	     1
UNUSED                        	     1	     3	     3
UNUSUAL                       	     1	     1	     1
UNUSUALLY                     	     1	     1	     1
UNWANTED                      	     1	     1	     1
UNWEIGHTED                    	     1	     5	     5
UNWILLING                     	     1	     2	     2
UNWILLINGNESS                 	     1	     1	     1
UNWRITTEN                     	     1	     1	     1
UP                            	     1	   248	   248
UPON                          	     1	    55	    55
US                            	     1	    61	    61
USABLE                        	     1	     2	     2
USE                           	     1	   635	   635
USED                          	     1	   909	   909
USEFUL                        	     1	    62	    62
USEFULNESS                    	     1	     5	     5
USELESS                       	     1	     1	     1
USER                          	     1	     8	     8
USERS                         	     1	    18	    18
USES                          	     1	   119	   119
USING                         	     1	   371	   371
USUAL                         	     1	     9	     9
USUALLY                       	     1	   213	   213
VAN                           	     1	    39	    39
VE                            	     1	     2	     2
VERY                          	     1	   254	   254
VIDEOS                        	     1	     2	     2
VIEW                          	     1	    25	    25
VIEWED                        	     1	    25	    25
VIEWER                        	     1	     2	     2
VIEWING                       	     1	     1	     1
VIEWS                         	     1	     9	     9
VISIT                         	     1	     3	     3
VISITED                       	     1	    14	    14
VISITS                        	     1	     8	     8
VOICE                         	     1	     3	     3
VOICED                        	     1	     1	     1
VOICES                        	     1	     2	     2
WAIT                          	     1	     1	     1
WAITING                       	     1	     1	     1
WAKE                          	     1	     1	     1
WALKER                        	     1	     2	     2
WALKING                       	     1	     3	     3
WALL                          	     1	    19	    19
WALLS                         	     1	     2	     2
WANT                          	     1	     7	     7
WANTED                        	     1	     7	     7
WANTS                         	     1	     1	     1
WAR                           	     1	     9	     9
WARM                          	     1	    13	    13
WARMER                        	     1	     7	     7
WARMEST                       	     1	     2	     2
WARMING                       	     1	    23	    23
WARS                          	     1	     3	     3
WAS                           	     1	  1626	  1626
WASHED                        	     1	     6	     6
WASHERS                       	     1	     1	     1
WASHES                        	     1	     1	     1
WASHING                       	     1	     5	     5
WASN                          	     1	     1	     1
WASTAGE                       	     1	     1	     1
WASTE                         	     1	     8	     8
WASTEFUL                      	     1	     5	     5
WASTES                        	     1	     5	     5
WATER                         	     1	   608	   608
WATERED                       	     1	     6	     6
WATERING                      	     1	    14	    14
WATERS                        	     1	     3	     3
WATERY                        	     1	     1	     1
WAVE                          	     1	     5	     5
WAVES                         	     1	     3	     3
WAY                           	     1	   126	   126
WAYS                          	     1	    48	    48
WE                            	     1	   575	   575
WEATHER                       	     1	    32	    32
WEATHERED                     	     1	     7	     7
WEATHERING                    	     1	    11	    11
WEB                           	     1	    13	    13
WEBBERS                       	     1	     1	     1
WEEK                          	     1	    15	    15
WEEKLY                        	     1	     1	     1
WEEKS                         	     1	    25	    25
WEIGHT                        	     1	    43	    43
WEIGHTED                      	     1	    14	    14
WEIGHTING                     	     1	    12	    12
WEIGHTINGS                    	     1	     1	     1
WEIGHTS                       	     1	    11	    11
WELL                          	     1	   389	   389
WENT                          	     1	     4	     4
WERE                          	     1	  1565	  1565
WEST                          	     1	    73	    73
WESTWARDS                     	     1	     1	     1
WET                           	     1	    26	    26
WETNESS                       	     1	     5	     5
WETTABLE                      	     1	     1	     1
WETTER                        	     1	     4	     4
WETTING                       	     1	     2	     2
WHAT                          	     1	   119	   119
WHATEVER                      	     1	     3	     3
WHEELER                       	     1	     2	     2
WHEELS                        	     1	     2	     2
WHEN                          	     1	   505	   505
WHENEVER                      	     1	     4	     4
WHERE                         	     1	   477	   477
WHEREVER                      	     1	     2	     2
WHETHER                       	     1	   105	   105
WHICH                         	     1	  1197	  1197
WHICHEVER                     	     1	     1	     1
WHILE                         	     1	   418	   418
WHILST                        	     1	     9	     9
WHITE                         	     1	    17	    17
WHITISH                       	     1	     1	     1
WHO                           	     1	   148	   148
WHOLE                         	     1	    47	    47
WHOLLY                        	     1	     1	     1
WHOM                          	     1	     4	     4
WHOSE                         	     1	    16	    16
WHY                           	     1	    32	    32
WIDE                          	     1	    96	    96
WIDELY                        	     1	   147	   147
WIDENING                      	     1	     2	     2
WIDER                         	     1	    29	    29
WIDEST                        	     1	     2	     2
WIDTH                         	     1	    37	    37
WIDTHS                        	     1	     7	     7
WILD                          	     1	    45	    45
WILDINGS                      	     1	    15	    15
WILL                          	     1	   377	   377
WILLING                       	     1	     8	     8
WILLINGLY                     	     1	     1	     1
WILLINGNESS                   	     1	    14	    14
WIND                          	     1	   169	   169
WINDOW                        	     1	     2	     2
WINDOWS                       	     1	     1	     1
WINDS                         	     1	    35	    35
WINDWARD                      	     1	    11	    11
WINDY                         	     1	     1	     1
WINE                          	     1	     3	     3
WINNER                        	     1	     1	     1
WINNING                       	     1	     2	     2
WINTER                        	     1	    35	    35
WINTERS                       	     1	     1	     1
WISH                          	     1	     2	     2
WISHED                        	     1	     2	     2
WITH                          	     1	  3012	  3012
WITHIN                        	     1	   291	   291
WITHOUT                       	     1	   135	   135
WOMAN                         	     1	     1	     1
WOMEN                         	     1	    21	    21
WOMENS                        	     1	     1	     1
WONDER                        	     1	     1	     1
WOOD                          	     1	   241	   241
WOODEN                        	     1	     4	     4
WOODS                         	     1	     6	     6
WOODY                         	     1	   210	   210
WORD                          	     1	    28	    28
WORDS                         	     1	    26	    26
WORK                          	     1	    96	    96
WORKED                        	     1	    10	    10
WORKER                        	     1	     2	     2
WORKERS                       	     1	     9	     9
WORKING                       	     1	    58	    58
WORKS                         	     1	    23	    23
WORLD                         	     1	   302	   302
WORLDS                        	     1	     1	     1
WORSE                         	     1	     2	     2
WORSEN                        	     1	     2	     2
WORSENED                      	     1	     1	     1
WORTH                         	     1	    18	    18
WORTHINESS                    	     1	     1	     1
WOULD                         	     1	   258	   258
WOULDN                        	     1	     1	     1
WRITE                         	     1	     2	     2
WRITING                       	     1	     5	     5
WRITTEN                       	     1	     4	     4
WRONG                         	     1	     3	     3
WRONGLY                       	     1	     1	     1
WROTE                         	     1	     1	     1
YA                            	     1	     2	     2
YARD                          	     1	     6	     6
YARDS                         	     1	     1	     1
YEAR                          	     1	   258	   258
YEARLY                        	     1	     3	     3
YEARS                         	     1	   455	   455
YELLOW                        	     1	     9	     9
YES                           	     1	     5	     5
YET                           	     1	    53	    53
YOU                           	     1	    15	    15
YOUNG                         	     1	   124	   124
YOUNGER                       	     1	     9	     9
YOUNGEST                      	     1	     2	     2
YOUR                          	     1	     3	     3
YR                            	     1	     7	     7
ZERO                          	     1	    21	    21

Types Found In Base List Two

TYPE                          	 RANGE	  FREQ	    F1
ACCESS                        	     1	   129	   129
ACCESSED                      	     1	     4	     4
ACCESSIBILITY                 	     1	    18	    18
ACCESSIBLE                    	     1	    16	    16
ACCESSING                     	     1	     7	     7
ACCIDENTAL                    	     1	     4	     4
ACCORDING                     	     1	   190	   190
ACCORDINGLY                   	     1	    17	    17
ACCOUNT                       	     1	    55	    55
ACCOUNTED                     	     1	    23	    23
ACCOUNTING                    	     1	    24	    24
ACCOUNTS                      	     1	    15	    15
ACTIVE                        	     1	    30	    30
ACTIVELY                      	     1	     7	     7
ACTIVIST                      	     1	     1	     1
ACTIVISTS                     	     1	     1	     1
ACTIVITIES                    	     1	   156	   156
ACTIVITY                      	     1	   112	   112
ADAPT                         	     1	    22	    22
ADAPTABILITY                  	     1	    16	    16
ADAPTABLE                     	     1	     8	     8
ADAPTATION                    	     1	   113	   113
ADAPTATIONS                   	     1	     2	     2
ADAPTED                       	     1	    42	    42
ADAPTER                       	     1	     1	     1
ADAPTERS                      	     1	     1	     1
ADAPTING                      	     1	    10	    10
ADAPTION                      	     1	     2	     2
ADAPTIVE                      	     1	    20	    20
ADAPTS                        	     1	     1	     1
ADULT                         	     1	    13	    13
ADVANCE                       	     1	    10	    10
ADVANCED                      	     1	    10	    10
ADVANCEMENT                   	     1	     4	     4
ADVANCEMENTS                  	     1	     3	     3
ADVANCES                      	     1	    13	    13
ADVANCING                     	     1	     4	     4
ADVANTAGE                     	     1	    29	    29
ADVANTAGEOUS                  	     1	     8	     8
ADVANTAGES                    	     1	    36	    36
ADVICE                        	     1	     2	     2
ADVISABLE                     	     1	     1	     1
ADVISED                       	     1	     3	     3
ADVISING                      	     1	     1	     1
ADVISOR                       	     1	     1	     1
ADVISORS                      	     1	     2	     2
ADVISORY                      	     1	     2	     2
AFFAIR                        	     1	     1	     1
AFFAIRS                       	     1	     1	     1
AFFECT                        	     1	    93	    93
AFFECTED                      	     1	   103	   103
AFFECTING                     	     1	    45	    45
AFFECTS                       	     1	    40	    40
AGENT                         	     1	     4	     4
AGENTS                        	     1	    11	    11
AID                           	     1	     9	     9
AIDS                          	     1	     3	     3
ALARMING                      	     1	     5	     5
ALARMINGLY                    	     1	     1	     1
ALARMS                        	     1	     1	     1
ALCOHOL                       	     1	     2	     2
ALCOHOLIC                     	     1	     1	     1
ALIVE                         	     1	     2	     2
ALTER                         	     1	     7	     7
ALTERATION                    	     1	     3	     3
ALTERATIONS                   	     1	     4	     4
ALTERED                       	     1	     9	     9
ALTERING                      	     1	     3	     3
ALTERS                        	     1	     3	     3
ALTOGETHER                    	     1	     6	     6
ANGERS                        	     1	     2	     2
ANNOUNCED                     	     1	     2	     2
APPEAL                        	     1	     7	     7
APPEALING                     	     1	     3	     3
APPLE                         	     1	   179	   179
APPLES                        	     1	    25	    25
APPLICATION                   	     1	   121	   121
APPLICATIONS                  	     1	    14	    14
APPLIED                       	     1	   127	   127
APPLIES                       	     1	     6	     6
APPLY                         	     1	    22	    22
APPLYING                      	     1	    29	    29
APPOINT                       	     1	     1	     1
APPOINTED                     	     1	     1	     1
APPOINTMENT                   	     1	     2	     2
APPRECIATE                    	     1	     1	     1
APPRECIATED                   	     1	     7	     7
APPRECIATION                  	     1	     4	     4
APPRECIATIVE                  	     1	     2	     2
APPROACH                      	     1	   170	   170
APPROACHED                    	     1	     1	     1
APPROACHES                    	     1	    73	    73
APPROACHING                   	     1	     1	     1
APRIL                         	     1	    17	    17
ARGUABLY                      	     1	     5	     5
ARGUE                         	     1	    22	    22
ARGUED                        	     1	    19	    19
ARGUES                        	     1	     1	     1
ARGUING                       	     1	     1	     1
ARGUMENT                      	     1	     6	     6
ARGUMENTS                     	     1	     3	     3
ARREST                        	     1	     1	     1
ARRESTING                     	     1	     4	     4
ARTICLE                       	     1	    21	    21
ARTICLES                      	     1	    48	    48
ASIDE                         	     1	     6	     6
ASSIST                        	     1	    11	    11
ASSISTANCE                    	     1	    38	    38
ASSISTANT                     	     1	     1	     1
ASSISTANTS                    	     1	     3	     3
ASSISTED                      	     1	     2	     2
ASSISTING                     	     1	     3	     3
ASSISTS                       	     1	     2	     2
ASSOCIATE                     	     1	     6	     6
ASSOCIATED                    	     1	   217	   217
ASSOCIATES                    	     1	     1	     1
ASSOCIATING                   	     1	     2	     2
ASSOCIATION                   	     1	    83	    83
ASSOCIATIONS                  	     1	    65	    65
ASSUME                        	     1	    10	    10
ASSUMED                       	     1	    45	    45
ASSUMES                       	     1	     4	     4
ASSUMING                      	     1	     7	     7
ASSURANCE                     	     1	     1	     1
ASSURED                       	     1	     7	     7
ATMOSPHERE                    	     1	    55	    55
ATMOSPHERIC                   	     1	    46	    46
ATTACHED                      	     1	     8	     8
ATTACK                        	     1	    12	    12
ATTACKED                      	     1	     2	     2
ATTACKING                     	     1	     1	     1
ATTACKS                       	     1	     4	     4
ATTEMPT                       	     1	     7	     7
ATTEMPTED                     	     1	    10	    10
ATTEMPTING                    	     1	     3	     3
ATTEMPTS                      	     1	    13	    13
ATTEND                        	     1	     2	     2
ATTENDED                      	     1	    11	    11
ATTENDEE                      	     1	     1	     1
ATTENDEES                     	     1	     1	     1
ATTENDS                       	     1	     2	     2
ATTENTION                     	     1	    86	    86
ATTITUDE                      	     1	    16	    16
ATTITUDES                     	     1	    13	    13
ATTITUDINAL                   	     1	     1	     1
ATTRACT                       	     1	     4	     4
ATTRACTED                     	     1	    15	    15
ATTRACTING                    	     1	     2	     2
ATTRACTION                    	     1	     2	     2
ATTRACTIONS                   	     1	     2	     2
ATTRACTIVE                    	     1	    16	    16
ATTRACTIVENESS                	     1	     4	     4
AUGUST                        	     1	    11	    11
AUTOMATIC                     	     1	     1	     1
AUTOMATICALLY                 	     1	     4	     4
AVAILABILITY                  	     1	   161	   161
AVAILABLE                     	     1	   359	   359
AVERAGE                       	     1	   173	   173
AVERAGED                      	     1	     3	     3
AVERAGES                      	     1	     3	     3
AVERAGING                     	     1	     2	     2
AVOID                         	     1	    35	    35
AVOIDANCE                     	     1	     3	     3
AVOIDED                       	     1	    11	    11
AVOIDING                      	     1	    10	    10
BACKGROUND                    	     1	    15	    15
BACKGROUNDS                   	     1	     3	     3
BAKER                         	     1	     3	     3
BALANCE                       	     1	    47	    47
BALANCED                      	     1	    10	    10
BALANCES                      	     1	     2	     2
BALANCING                     	     1	     4	     4
BANANA                        	     1	    28	    28
BANANAS                       	     1	     7	     7
BANDS                         	     1	     1	     1
BARE                          	     1	    24	    24
BARK                          	     1	    44	    44
BARKS                         	     1	     3	     3
BASIS                         	     1	    70	    70
BASKETS                       	     1	     4	     4
BAT                           	     1	    60	    60
BATS                          	     1	    95	    95
BAY                           	     1	     2	     2
BEAN                          	     1	     3	     3
BEANS                         	     1	    11	    11
BEE                           	     1	    13	    13
BEEF                          	     1	     3	     3
BEER                          	     1	     6	     6
BEES                          	     1	    32	    32
BELONG                        	     1	     7	     7
BELONGED                      	     1	     1	     1
BELONGING                     	     1	     8	     8
BELONGS                       	     1	     3	     3
BELT                          	     1	     3	     3
BELTS                         	     1	     7	     7
BEND                          	     1	    12	    12
BENDING                       	     1	     4	     4
BENDS                         	     1	     6	     6
BENEFICIATION                 	     1	     1	     1
BENEFIT                       	     1	    86	    86
BENEFITED                     	     1	     2	     2
BENEFITS                      	     1	   352	   352
BENEFITTED                    	     1	     2	     2
BENEFITTING                   	     1	     1	     1
BENT                          	     1	     2	     2
BIKE                          	     1	     1	     1
BIND                          	     1	     4	     4
BINDING                       	     1	    10	    10
BINDS                         	     1	     1	     1
BITES                         	     1	     1	     1
BITTER                        	     1	     1	     1
BLAMED                        	     1	     2	     2
BLIND                         	     1	     3	     3
BLOCK                         	     1	    18	    18
BLOCKING                      	     1	     1	     1
BLOCKS                        	     1	     8	     8
BLOCKY                        	     1	     1	     1
BLOOMS                        	     1	     1	     1
BOIL                          	     1	     1	     1
BOILED                        	     1	     1	     1
BOILING                       	     1	     3	     3
BOILS                         	     1	     2	     2
BOND                          	     1	     2	     2
BONDED                        	     1	     1	     1
BONDS                         	     1	     1	     1
BOOM                          	     1	     2	     2
BORROW                        	     1	     1	     1
BOUNCES                       	     1	     1	     1
BOUND                         	     1	    11	    11
BOWL                          	     1	     4	     4
BOWS                          	     1	     2	     2
BRANCH                        	     1	    22	    22
BRANCHED                      	     1	     1	     1
BRANCHES                      	     1	    98	    98
BRANCHING                     	     1	     7	     7
BRANCHLESS                    	     1	     1	     1
BRAND                         	     1	     4	     4
BRANDED                       	     1	     1	     1
BRANDING                      	     1	     2	     2
BREAST                        	     1	     3	     3
BREED                         	     1	     1	     1
BREEDERS                      	     1	     2	     2
BREEDING                      	     1	    20	    20
BREEDS                        	     1	     1	     1
BRICK                         	     1	     1	     1
BRIDGE                        	     1	     4	     4
BRIDGES                       	     1	     4	     4
BRIEF                         	     1	    16	    16
BRIEFLY                       	     1	    21	    21
BROAD                         	     1	    67	    67
BROADEN                       	     1	     1	     1
BROADENED                     	     1	     1	     1
BROADENING                    	     1	     1	     1
BROADER                       	     1	    21	    21
BROADEST                      	     1	     1	     1
BROADLY                       	     1	    20	    20
BRUSH                         	     1	     2	     2
BUCK                          	     1	     2	     2
BUCKETS                       	     1	     3	     3
BUNCH                         	     1	     1	     1
BURST                         	     1	     2	     2
BUTTER                        	     1	     4	     4
CALCULATE                     	     1	     9	     9
CALCULATED                    	     1	    67	    67
CALCULATES                    	     1	     1	     1
CALCULATING                   	     1	     8	     8
CALCULATION                   	     1	    13	    13
CALCULATIONS                  	     1	     7	     7
CALCULATOR                    	     1	     2	     2
CAMERA                        	     1	     1	     1
CAP                           	     1	    28	    28
CAPABILITIES                  	     1	     4	     4
CAPABILITY                    	     1	    12	    12
CAPABLE                       	     1	    31	    31
CAPE                          	     1	     1	     1
CAPITAL                       	     1	    33	    33
CAPS                          	     1	     1	     1
CAREER                        	     1	     1	     1
CARTS                         	     1	     2	     2
CASH                          	     1	    32	    32
CAST                          	     1	     5	     5
CASTING                       	     1	     5	     5
CASTS                         	     1	     1	     1
CASUAL                        	     1	     2	     2
CEILING                       	     1	     1	     1
CEILINGS                      	     1	     1	     1
CENT                          	     1	     4	     4
CENTIMETRE                    	     1	     1	     1
CENTIMETRES                   	     1	     2	     2
CENTURIES                     	     1	    21	    21
CENTURY                       	     1	    51	    51
CH                            	     1	     1	     1
CHAIN                         	     1	    23	    23
CHAINS                        	     1	    15	    15
CHALLENGE                     	     1	    15	    15
CHALLENGED                    	     1	     1	     1
CHALLENGES                    	     1	    57	    57
CHALLENGING                   	     1	    15	    15
CHAMPION                      	     1	     7	     7
CHAMPIONS                     	     1	     1	     1
CHANNEL                       	     1	    64	    64
CHANNELIZATION                	     1	     3	     3
CHANNELIZED                   	     1	     1	     1
CHANNELS                      	     1	    11	    11
CHAPTER                       	     1	   348	   348
CHAPTERS                      	     1	    41	    41
CHARACTER                     	     1	     5	     5
CHARACTERISED                 	     1	     5	     5
CHARACTERIZATION              	     1	    11	    11
CHARACTERIZATIONS             	     1	     4	     4
CHARACTERIZE                  	     1	    14	    14
CHARACTERIZED                 	     1	    43	    43
CHARACTERIZING                	     1	     5	     5
CHARACTERS                    	     1	     2	     2
CHEESE                        	     1	     1	     1
CHIEF                         	     1	     4	     4
CHIEFLY                       	     1	     1	     1
CHOCOLATE                     	     1	     6	     6
CIRCLE                        	     1	     2	     2
CIRCLES                       	     1	     3	     3
CIRCUMSTANCES                 	     1	    17	    17
CLAIM                         	     1	     5	     5
CLAIMED                       	     1	     8	     8
CLAIMING                      	     1	     2	     2
CLAIMS                        	     1	     3	     3
CLASSIC                       	     1	     1	     1
CLASSICS                      	     1	     1	     1
CLIPPED                       	     1	     2	     2
CLOTH                         	     1	     2	     2
CLOUD                         	     1	     2	     2
CLOUDS                        	     1	     1	     1
CM                            	     1	   228	   228
COAL                          	     1	     2	     2
COAST                         	     1	    14	    14
COASTAL                       	     1	    15	    15
COASTS                        	     1	     6	     6
COMBINABLE                    	     1	     5	     5
COMBINAT                      	     1	     1	     1
COMBINATION                   	     1	    78	    78
COMBINATIONS                  	     1	    66	    66
COMBINE                       	     1	    14	    14
COMBINED                      	     1	    66	    66
COMBINES                      	     1	    14	    14
COMBINING                     	     1	    18	    18
COMMENT                       	     1	     1	     1
COMMENTED                     	     1	     2	     2
COMMENTING                    	     1	     1	     1
COMMENTS                      	     1	     4	     4
COMMERCE                      	     1	     3	     3
COMMERCIAL                    	     1	   154	   154
COMMERCIALIZATION             	     1	    16	    16
COMMERCIALIZE                 	     1	     3	     3
COMMERCIALIZING               	     1	     1	     1
COMMERCIALLY                  	     1	    12	    12
COMMIT                        	     1	     1	     1
COMMITMENT                    	     1	    14	    14
COMMITMENTS                   	     1	     2	     2
COMMITTED                     	     1	     4	     4
COMMITTEE                     	     1	     3	     3
COMMITTEES                    	     1	     1	     1
COMMITTING                    	     1	     2	     2
COMMON                        	     1	   253	   253
COMMONEST                     	     1	     1	     1
COMMONLY                      	     1	   103	   103
COMMUNITIES                   	     1	   149	   149
COMMUNITY                     	     1	   189	   189
COMPARABLE                    	     1	    37	    37
COMPARE                       	     1	    22	    22
COMPARED                      	     1	   334	   334
COMPARES                      	     1	     4	     4
COMPARING                     	     1	    34	    34
COMPARISON                    	     1	    62	    62
COMPARISONS                   	     1	    25	    25
COMPETITION                   	     1	   136	   136
COMPETITIONS                  	     1	     1	     1
COMPLICATE                    	     1	     1	     1
COMPLICATED                   	     1	     3	     3
COMPLICATING                  	     1	     1	     1
CONCENTRATE                   	     1	     5	     5
CONCENTRATED                  	     1	    10	    10
CONCENTRATES                  	     1	     1	     1
CONCENTRATING                 	     1	     4	     4
CONCENTRATION                 	     1	    61	    61
CONCENTRATIONS                	     1	    31	    31
CONDITION                     	     1	    29	    29
CONDITIONAL                   	     1	     8	     8
CONDITIONED                   	     1	     4	     4
CONDITIONERS                  	     1	     1	     1
CONDITIONING                  	     1	     2	     2
CONDITIONS                    	     1	   385	   385
CONFUSED                      	     1	     4	     4
CONFUSING                     	     1	     4	     4
CONFUSION                     	     1	    11	    11
CONNECT                       	     1	     4	     4
CONNECTED                     	     1	     6	     6
CONNECTEDNESS                 	     1	     2	     2
CONNECTING                    	     1	     6	     6
CONNECTION                    	     1	     8	     8
CONNECTIONS                   	     1	     4	     4
CONNECTIVITY                  	     1	    34	    34
CONNECTS                      	     1	     1	     1
CONSCIOUS                     	     1	     1	     1
CONSCIOUSLY                   	     1	     1	     1
CONSTANT                      	     1	    32	    32
CONSTANTLY                    	     1	     2	     2
CONTACT                       	     1	    20	    20
CONTACTED                     	     1	     8	     8
CONTACTING                    	     1	     2	     2
CONTACTS                      	     1	     2	     2
CONTAIN                       	     1	    28	    28
CONTAINED                     	     1	    17	    17
CONTAINER                     	     1	     5	     5
CONTAINERIZED                 	     1	     2	     2
CONTAINERS                    	     1	     9	     9
CONTAINING                    	     1	    29	    29
CONTAINS                      	     1	    19	    19
CONTRACT                      	     1	     7	     7
CONTRACTED                    	     1	     1	     1
CONTRACTORS                   	     1	     1	     1
CONTRACTS                     	     1	     9	     9
CONTRIBUTE                    	     1	    87	    87
CONTRIBUTED                   	     1	    36	    36
CONTRIBUTES                   	     1	    31	    31
CONTRIBUTING                  	     1	    21	    21
CONTRIBUTION                  	     1	    70	    70
CONTRIBUTIONS                 	     1	    28	    28
CONTRIBUTOR                   	     1	     2	     2
CONTRIBUTORS                  	     1	     2	     2
CONVINCED                     	     1	     3	     3
CONVINCING                    	     1	     4	     4
CONVINCINGLY                  	     1	     5	     5
COP                           	     1	     3	     3
COPE                          	     1	    15	    15
COPIED                        	     1	     1	     1
COPIES                        	     1	     2	     2
COPING                        	     1	     7	     7
CORRECT                       	     1	     8	     8
CORRECTING                    	     1	     1	     1
CORRECTION                    	     1	     2	     2
CORRECTIONS                   	     1	     1	     1
CORRECTIVE                    	     1	     2	     2
CORRECTLY                     	     1	     5	     5
COTTAGE                       	     1	     4	     4
COTTON                        	     1	    16	    16
COUGH                         	     1	     2	     2
COUGHS                        	     1	     1	     1
COUNCIL                       	     1	    18	    18
COUNTER                       	     1	     7	     7
COUNTERPRODUCTIVE             	     1	     1	     1
COUNTERS                      	     1	     1	     1
COUNTIES                      	     1	     6	     6
COUNTY                        	     1	    16	    16
COUSIN                        	     1	     1	     1
COW                           	     1	     5	     5
COWS                          	     1	     6	     6
CRACK                         	     1	     1	     1
CRACKED                       	     1	     1	     1
CRACKS                        	     1	     1	     1
CRASH                         	     1	     1	     1
CREAM                         	     1	     1	     1
CREATE                        	     1	    44	    44
CREATED                       	     1	    36	    36
CREATES                       	     1	     8	     8
CREATING                      	     1	    28	    28
CREATION                      	     1	    22	    22
CREATURES                     	     1	     1	     1
CREDIT                        	     1	    20	    20
CREDITED                      	     1	     3	     3
CREDITS                       	     1	     4	     4
CREEP                         	     1	     1	     1
CREEPING                      	     1	     2	     2
CROWDING                      	     1	     2	     2
CROWN                         	     1	    55	    55
CROWNS                        	     1	    14	    14
CULTURAL                      	     1	    77	    77
CULTURALLY                    	     1	     5	     5
CULTURE                       	     1	    21	    21
CULTURED                      	     1	     1	     1
CULTURES                      	     1	    14	    14
CURE                          	     1	     3	     3
CURES                         	     1	     1	     1
CURRENT                       	     1	    82	    82
CURRENTLY                     	     1	    51	    51
CURRENTS                      	     1	     1	     1
DAMAGE                        	     1	    90	    90
DAMAGED                       	     1	    17	    17
DAMAGES                       	     1	     7	     7
DAMAGING                      	     1	     4	     4
DEBT                          	     1	     8	     8
DEBTS                         	     1	     5	     5
DECEMBER                      	     1	    13	    13
DECENT                        	     1	     2	     2
DECISION                      	     1	    91	    91
DECISIONS                     	     1	    53	    53
DECORATION                    	     1	     1	     1
DECORATIVE                    	     1	     3	     3
DEFENCE                       	     1	     1	     1
DEFENSE                       	     1	     1	     1
DEGRADATIVE                   	     1	     1	     1
DELIVER                       	     1	    13	    13
DELIVERED                     	     1	     2	     2
DELIVERING                    	     1	     5	     5
DELIVERY                      	     1	    10	    10
DEMAND                        	     1	    85	    85
DEMANDED                      	     1	     4	     4
DEMANDER                      	     1	     4	     4
DEMANDING                     	     1	     6	     6
DEMANDS                       	     1	    37	    37
DEPARTMENT                    	     1	    33	    33
DEPARTMENTAL                  	     1	     1	     1
DEPARTMENTS                   	     1	    11	    11
DEPRESS                       	     1	     2	     2
DEPRESSED                     	     1	     1	     1
DEPRESSION                    	     1	    11	    11
DEPRESSIONS                   	     1	     1	     1
DESCRIBE                      	     1	    42	    42
DESCRIBED                     	     1	   141	   141
DESCRIBES                     	     1	    16	    16
DESCRIBING                    	     1	    25	    25
DESERT                        	     1	    17	    17
DESERTS                       	     1	     1	     1
DESERVE                       	     1	     7	     7
DESERVES                      	     1	     2	     2
DESERVING                     	     1	     6	     6
DESERVINGLY                   	     1	     1	     1
DESIGN                        	     1	   106	   106
DESIGNED                      	     1	    56	    56
DESIGNING                     	     1	    21	    21
DESIGNS                       	     1	     9	     9
DESIRABILITY                  	     1	     2	     2
DESIRABLE                     	     1	    42	    42
DESIRE                        	     1	    12	    12
DESIRED                       	     1	    41	    41
DESIRES                       	     1	     2	     2
DESIRING                      	     1	     1	     1
DESTROY                       	     1	     3	     3
DESTROYED                     	     1	     6	     6
DESTROYING                    	     1	     4	     4
DESTROYS                      	     1	     3	     3
DETAIL                        	     1	    22	    22
DETAILED                      	     1	    45	    45
DETAILS                       	     1	    31	    31
DETECT                        	     1	    12	    12
DETECTABLE                    	     1	     1	     1
DETECTED                      	     1	    10	    10
DETECTING                     	     1	     2	     2
DETECTION                     	     1	     3	     3
DETERMINANT                   	     1	     8	     8
DETERMINANTS                  	     1	    28	    28
DETERMINATION                 	     1	    18	    18
DETERMINATIONS                	     1	     3	     3
DETERMINE                     	     1	    68	    68
DETERMINED                    	     1	    78	    78
DETERMINES                    	     1	    15	    15
DETERMINING                   	     1	    32	    32
DETERMINISTIC                 	     1	     2	     2
DEVELOP                       	     1	    73	    73
DEVELOPED                     	     1	   153	   153
DEVELOPERS                    	     1	     5	     5
DEVELOPING                    	     1	   120	   120
DEVELOPMENT                   	     1	   428	   428
DEVELOPMENTAL                 	     1	     7	     7
DEVELOPMENTS                  	     1	    31	    31
DEVELOPS                      	     1	     6	     6
DIET                          	     1	    10	    10
DIETARY                       	     1	     8	     8
DIETS                         	     1	     3	     3
DINING                        	     1	     1	     1
DIRECT                        	     1	   118	   118
DIRECTED                      	     1	     8	     8
DIRECTING                     	     1	     1	     1
DIRECTION                     	     1	    32	    32
DIRECTIONALITY                	     1	     1	     1
DIRECTIONS                    	     1	     7	     7
DIRECTIVE                     	     1	     1	     1
DIRECTIVES                    	     1	     3	     3
DIRECTLY                      	     1	    57	    57
DIRECTOR                      	     1	     1	     1
DIRECTORY                     	     1	     1	     1
DISAPPEAR                     	     1	     3	     3
DISAPPEARED                   	     1	     4	     4
DISAPPOINTING                 	     1	     1	     1
DISAPPOINTMENT                	     1	     1	     1
DISCIPLINARY                  	     1	     6	     6
DISCIPLINE                    	     1	     4	     4
DISCIPLINES                   	     1	     8	     8
DISCUSS                       	     1	    12	    12
DISCUSSED                     	     1	    68	    68
DISCUSSES                     	     1	     5	     5
DISCUSSING                    	     1	     8	     8
DISCUSSION                    	     1	    58	    58
DISCUSSIONS                   	     1	    48	    48
DISEASE                       	     1	    74	    74
DISEASED                      	     1	     8	     8
DISEASES                      	     1	    80	    80
DISHES                        	     1	     1	     1
DISIMILARITY                  	     1	     1	     1
DISREGARDING                  	     1	     1	     1
DISREGARDS                    	     1	     1	     1
DISSIMILAR                    	     1	     3	     3
DISSIMILARITIES               	     1	     3	     3
DISSIMILARITY                 	     1	     3	     3
DISTANCE                      	     1	    61	    61
DISTANCES                     	     1	    15	    15
DISTANCING                    	     1	     1	     1
DISTRICT                      	     1	    59	    59
DISTRICTS                     	     1	    30	    30
DISTURB                       	     1	     1	     1
DISTURBANCE                   	     1	    30	    30
DISTURBANCES                  	     1	     4	     4
DISTURBED                     	     1	     5	     5
DISTURBS                      	     1	     1	     1
DIVIDE                        	     1	     3	     3
DIVIDED                       	     1	    29	    29
DIVIDING                      	     1	     5	     5
DOLLARS                       	     1	     1	     1
DOZEN                         	     1	     1	     1
DOZENS                        	     1	     3	     3
DRAMATIC                      	     1	     5	     5
DRAMATICALLY                  	     1	     1	     1
DRUMS                         	     1	     1	     1
DUCK                          	     1	     2	     2
DUE                           	     1	   355	   355
DULY                          	     1	     1	     1
DUST                          	     1	    15	    15
DUSTED                        	     1	     1	     1
EARN                          	     1	     5	     5
EARNED                        	     1	     9	     9
EARNING                       	     1	     3	     3
EARNINGS                      	     1	     1	     1
EASE                          	     1	    17	    17
EASED                         	     1	     1	     1
EASING                        	     1	     1	     1
ECONOMIC                      	     1	   251	   251
ECONOMICAL                    	     1	     8	     8
ECONOMICALLY                  	     1	    42	    42
ECONOMICS                     	     1	    11	    11
ECONOMIES                     	     1	     4	     4
ECONOMIST                     	     1	     4	     4
ECONOMY                       	     1	    35	    35
EDITED                        	     1	     1	     1
EDITING                       	     1	     1	     1
EFFECT                        	     1	   300	   300
EFFECTS                       	     1	   397	   397
EFFORT                        	     1	    45	    45
EFFORTS                       	     1	   148	   148
ELDER                         	     1	     4	     4
ELDERLY                       	     1	     7	     7
ELDERS                        	     1	     4	     4
ELECTRIC                      	     1	     4	     4
ELECTRICAL                    	     1	     1	     1
ELECTRICITY                   	     1	     1	     1
ELEPHANT                      	     1	     4	     4
ELEPHANTS                     	     1	     1	     1
EMAIL                         	     1	     1	     1
EMOTIONAL                     	     1	     1	     1
EMPIRE                        	     1	     4	     4
ENCOURAGE                     	     1	    30	    30
ENCOURAGED                    	     1	    22	    22
ENCOURAGEMENT                 	     1	     3	     3
ENCOURAGES                    	     1	     2	     2
ENCOURAGING                   	     1	     7	     7
ENEMIES                       	     1	     8	     8
ENEMY                         	     1	     5	     5
ENERGETIC                     	     1	     1	     1
ENERGIES                      	     1	     1	     1
ENERGY                        	     1	   117	   117
ENGAGE                        	     1	     5	     5
ENGAGED                       	     1	    24	    24
ENGAGEMENT                    	     1	     9	     9
ENGAGES                       	     1	     1	     1
ENGAGING                      	     1	     3	     3
ENGINEER                      	     1	     4	     4
ENGINEERED                    	     1	     1	     1
ENGINEERING                   	     1	     5	     5
ENGINEERS                     	     1	     4	     4
ENORMOUS                      	     1	    26	    26
ENORMOUSLY                    	     1	     3	     3
ENTIRE                        	     1	    36	    36
ENTIRELY                      	     1	     9	     9
ENVIRONMENT                   	     1	   128	   128
ENVIRONMENTAL                 	     1	   358	   358
ENVIRONMENTALISM              	     1	     1	     1
ENVIRONMENTALIST              	     1	     2	     2
ENVIRONMENTALLY               	     1	    27	    27
ENVIRONMENTS                  	     1	    32	    32
EQUAL                         	     1	    33	    33
EQUALING                      	     1	     1	     1
EQUALITY                      	     1	     2	     2
EQUALIZED                     	     1	     1	     1
EQUALLY                       	     1	    22	    22
EQUALS                        	     1	     3	     3
EQUIP                         	     1	     1	     1
EQUIPMENT                     	     1	     6	     6
EQUIPMENTS                    	     1	     2	     2
EQUIPPED                      	     1	     1	     1
EQUIPPING                     	     1	     1	     1
ESCAPE                        	     1	     1	     1
ESCAPES                       	     1	     1	     1
ESCAPING                      	     1	     1	     1
ESTABLISH                     	     1	    29	    29
ESTABLISHED                   	     1	   149	   149
ESTABLISHES                   	     1	     2	     2
ESTABLISHING                  	     1	    30	    30
ESTABLISHMENT                 	     1	   158	   158
ESTABLISHMENTS                	     1	     1	     1
ESTATES                       	     1	     4	     4
EVENT                         	     1	     7	     7
EVENTS                        	     1	    36	    36
EVENTUAL                      	     1	     5	     5
EVENTUALLY                    	     1	    13	    13
EVIDENCE                      	     1	    72	    72
EVIDENCED                     	     1	     4	     4
EVIDENCES                     	     1	     2	     2
EXAMINATION                   	     1	     4	     4
EXAMINE                       	     1	    21	    21
EXAMINED                      	     1	    16	    16
EXAMINES                      	     1	     5	     5
EXAMINING                     	     1	     5	     5
EXAMPLE                       	     1	   286	   286
EXAMPLES                      	     1	    87	    87
EXCELLENCE                    	     1	     2	     2
EXCELLENT                     	     1	    34	    34
EXCHANGE                      	     1	    29	    29
EXCHANGEABLE                  	     1	    15	    15
EXCHANGED                     	     1	     2	     2
EXCHANGES                     	     1	     1	     1
EXERCISE                      	     1	     6	     6
EXERCISES                     	     1	     1	     1
EXERCISING                    	     1	     1	     1
EXHAUST                       	     1	     1	     1
EXHAUSTED                     	     1	     1	     1
EXHAUSTING                    	     1	     1	     1
EXHAUSTIVE                    	     1	     2	     2
EXIST                         	     1	    56	    56
EXISTED                       	     1	     7	     7
EXISTENCE                     	     1	    19	    19
EXISTING                      	     1	   126	   126
EXISTS                        	     1	    25	    25
EXPENSE                       	     1	     8	     8
EXPENSES                      	     1	     2	     2
EXPOSE                        	     1	     1	     1
EXPOSED                       	     1	    20	    20
EXPOSES                       	     1	     1	     1
EXPOSING                      	     1	     2	     2
EXPOSURE                      	     1	    24	    24
EXTEND                        	     1	    15	    15
EXTENDED                      	     1	    28	    28
EXTENDING                     	     1	    18	    18
EXTENDS                       	     1	     8	     8
EXTENSIONISTS                 	     1	     1	     1
EXTREME                       	     1	    42	    42
EXTREMELY                     	     1	    33	    33
EXTREMES                      	     1	     8	     8
FAIL                          	     1	     7	     7
FAILED                        	     1	     1	     1
FAILS                         	     1	     2	     2
FAINT                         	     1	     4	     4
FAMILIAR                      	     1	    10	    10
FAMILIARITY                   	     1	     3	     3
FAMILIARIZE                   	     1	     1	     1
FAMOUS                        	     1	     5	     5
FAMOUSLY                      	     1	     3	     3
FAN                           	     1	     1	     1
FASCINATED                    	     1	     2	     2
FASCINATING                   	     1	     1	     1
FASHION                       	     1	     2	     2
FAULTS                        	     1	     1	     1
FAULTY                        	     1	     2	     2
FAVOR                         	     1	    13	    13
FAVORABILITY                  	     1	     1	     1
FAVORABLE                     	     1	    21	    21
FAVORED                       	     1	     3	     3
FAVORING                      	     1	     3	     3
FAVORS                        	     1	     3	     3
FAVOUR                        	     1	     1	     1
FAVOURABLE                    	     1	    15	    15
FAVOURABLY                    	     1	     3	     3
FAVOURING                     	     1	     2	     2
FAVOURS                       	     1	     3	     3
FEATHERY                      	     1	     1	     1
FEATURE                       	     1	    22	    22
FEATURED                      	     1	     1	     1
FEATURES                      	     1	    47	    47
FEBRUARY                      	     1	    13	    13
FEMALE                        	     1	    15	    15
FEMALES                       	     1	    15	    15
FENCE                         	     1	     7	     7
FENCED                        	     1	     2	     2
FENCES                        	     1	    28	    28
FENCING                       	     1	     6	     6
FETCH                         	     1	     3	     3
FETCHES                       	     1	     1	     1
FETCHING                      	     1	     1	     1
FILE                          	     1	     5	     5
FILED                         	     1	     2	     2
FILES                         	     1	     2	     2
FINANCE                       	     1	     7	     7
FINANCED                      	     1	     4	     4
FINANCIAL                     	     1	    82	    82
FINANCIALLY                   	     1	     4	     4
FINANCING                     	     1	     2	     2
FIRM                          	     1	     1	     1
FIRMNESS                      	     1	     2	     2
FLAMES                        	     1	     1	     1
FLASH                         	     1	     1	     1
FLIGHT                        	     1	     4	     4
FLOAT                         	     1	     1	     1
FLOOD                         	     1	    12	    12
FLOODED                       	     1	     7	     7
FLOODING                      	     1	     8	     8
FLOODS                        	     1	    14	    14
FLOW                          	     1	    52	    52
FLOWING                       	     1	     1	     1
FLOWS                         	     1	     4	     4
FOLD                          	     1	     6	     6
FOLDS                         	     1	     1	     1
FOREIGN                       	     1	     1	     1
FORTH                         	     1	     2	     2
FORTNIGHT                     	     1	     1	     1
FOX                           	     1	     3	     3
FOXES                         	     1	     1	     1
FRAME                         	     1	     8	     8
FRAMED                        	     1	     1	     1
FRAMES                        	     1	     2	     2
FRAMING                       	     1	     1	     1
FROST                         	     1	     7	     7
FROSTS                        	     1	     1	     1
FRUIT                         	     1	   241	   241
FRUITING                      	     1	     9	     9
FRUITS                        	     1	   147	   147
FRUSTRATE                     	     1	     1	     1
FRUSTRATING                   	     1	     1	     1
FRUSTRATIONS                  	     1	     1	     1
FUND                          	     1	     4	     4
FUNDED                        	     1	     9	     9
FUNDING                       	     1	    28	    28
FUNDS                         	     1	     4	     4
FURNITURE                     	     1	    14	    14
FUTURE                        	     1	    92	    92
FUTURISTIC                    	     1	     2	     2
GAIN                          	     1	    20	    20
GAINED                        	     1	    20	    20
GAINER                        	     1	     2	     2
GAINING                       	     1	    11	    11
GAINS                         	     1	    16	    16
GATHER                        	     1	     5	     5
GATHERED                      	     1	    15	    15
GATHERER                      	     1	     1	     1
GATHERING                     	     1	    10	    10
GATHERS                       	     1	     1	     1
GEARED                        	     1	     3	     3
GEARS                         	     1	     1	     1
GENERATION                    	     1	    26	    26
GENERATIONS                   	     1	    22	    22
GIANT                         	     1	     1	     1
GIFT                          	     1	     3	     3
GOAL                          	     1	    30	    30
GOALS                         	     1	    67	    67
GOLF                          	     1	     1	     1
GRACE                         	     1	     2	     2
GRADE                         	     1	     4	     4
GRADED                        	     1	     1	     1
GRADES                        	     1	     2	     2
GRANT                         	     1	    10	    10
GRANTED                       	     1	     2	     2
GRANTING                      	     1	     1	     1
GRANTS                        	     1	     5	     5
GUARANTEE                     	     1	    13	    13
GUARANTEED                    	     1	     2	     2
GUARANTEES                    	     1	     3	     3
GUARD                         	     1	     1	     1
GUEST                         	     1	     1	     1
GUIDANCE                      	     1	     8	     8
GUIDE                         	     1	    23	    23
GUIDED                        	     1	     3	     3
GUIDES                        	     1	     2	     2
GUIDING                       	     1	     2	     2
HABIT                         	     1	    18	    18
HABITS                        	     1	    14	    14
HARM                          	     1	     5	     5
HARMFUL                       	     1	    14	    14
HARMING                       	     1	     1	     1
HARMS                         	     1	     2	     2
HEAPED                        	     1	     2	     2
HEAPS                         	     1	     1	     1
HEAVEN                        	     1	     2	     2
HEDGE                         	     1	     4	     4
HEDGES                        	     1	    23	    23
HEIGHT                        	     1	   107	   107
HEIGHTS                       	     1	     3	     3
HIRE                          	     1	     2	     2
HIRED                         	     1	     4	     4
HIRING                        	     1	     1	     1
HOBBY                         	     1	     2	     2
HONEY                         	     1	    23	    23
HOTEL                         	     1	     1	     1
IDENTIFIABLE                  	     1	     1	     1
IDENTIFICATION                	     1	    21	    21
IDENTIFIED                    	     1	   130	   130
IDENTIFIER                    	     1	     1	     1
IDENTIFIES                    	     1	    10	    10
IDENTIFY                      	     1	    74	    74
IDENTIFYING                   	     1	    22	    22
IDENTITY                      	     1	     7	     7
IGNORE                        	     1	     1	     1
IGNORED                       	     1	    12	    12
IGNORES                       	     1	     1	     1
IGNORING                      	     1	     1	     1
ILL                           	     1	     1	     1
ILLEGAL                       	     1	     8	     8
ILLEGALITY                    	     1	     1	     1
ILLUSTRATE                    	     1	     6	     6
ILLUSTRATED                   	     1	    11	    11
ILLUSTRATES                   	     1	     6	     6
ILLUSTRATING                  	     1	     1	     1
ILLUSTRATION                  	     1	     3	     3
ILLUSTRATIONS                 	     1	     3	     3
ILLUSTRATIVE                  	     1	     1	     1
IMAGE                         	     1	    12	    12
IMAGERY                       	     1	    12	    12
IMAGES                        	     1	     7	     7
IMAGING                       	     1	     1	     1
IMBALANCE                     	     1	     3	     3
IMBALANCED                    	     1	     1	     1
IMMEDIATE                     	     1	    17	    17
IMMEDIATELY                   	     1	    23	    23
IMPRACTICAL                   	     1	     2	     2
IMPRESSIVE                    	     1	     6	     6
IMPROVE                       	     1	   149	   149
IMPROVED                      	     1	   243	   243
IMPROVEMENT                   	     1	   128	   128
IMPROVEMENTS                  	     1	    25	    25
IMPROVERS                     	     1	     1	     1
IMPROVES                      	     1	    20	    20
IMPROVING                     	     1	    87	    87
INACCESSIBLE                  	     1	     3	     3
INCAPABLE                     	     1	     3	     3
INCH                          	     1	     1	     1
INCLUDE                       	     1	   248	   248
INCLUDED                      	     1	   194	   194
INCLUDES                      	     1	    57	    57
INCLUDING                     	     1	   315	   315
INCOME                        	     1	   277	   277
INCOMES                       	     1	    26	    26
INCORRECT                     	     1	     5	     5
INCORRECTLY                   	     1	     1	     1
INCREASE                      	     1	   421	   421
INCREASED                     	     1	   309	   309
INCREASES                     	     1	   135	   135
INCREASING                    	     1	   207	   207
INCREASINGLY                  	     1	    40	    40
INCREDIBLY                    	     1	     1	     1
INDICATE                      	     1	    55	    55
INDICATED                     	     1	    75	    75
INDICATES                     	     1	    39	    39
INDICATING                    	     1	    30	    30
INDICATION                    	     1	     8	     8
INDICATIVE                    	     1	     8	     8
INDICATOR                     	     1	    29	    29
INDICATORS                    	     1	    62	    62
INDIVIDUAL                    	     1	    85	    85
INDIVIDUALITY                 	     1	     1	     1
INDIVIDUALLY                  	     1	     4	     4
INDIVIDUALS                   	     1	    21	    21
INDUSTRIAL                    	     1	    58	    58
INDUSTRIALISED                	     1	     1	     1
INDUSTRIALIST                 	     1	     1	     1
INDUSTRIALIZATION             	     1	     6	     6
INDUSTRIALIZED                	     1	    19	    19
INDUSTRIES                    	     1	    47	    47
INDUSTRY                      	     1	    30	    30
INFLUENCE                     	     1	   146	   146
INFLUENCED                    	     1	    64	    64
INFLUENCES                    	     1	    28	    28
INFLUENCING                   	     1	    36	    36
INFLUENTIAL                   	     1	     6	     6
INJURE                        	     1	     1	     1
INJURIES                      	     1	     1	     1
INJURIOUS                     	     1	     1	     1
INJURY                        	     1	     5	     5
INSPECTED                     	     1	     2	     2
INSPECTING                    	     1	     1	     1
INSPECTION                    	     1	     3	     3
INSPECTOR                     	     1	     1	     1
INSPECTORS                    	     1	     1	     1
INSTABILITY                   	     1	     1	     1
INSTANCE                      	     1	    43	    43
INSTANCES                     	     1	     8	     8
INSTANTANEOUS                 	     1	     1	     1
INSTRUCTIONAL                 	     1	     1	     1
INSTRUCTORS                   	     1	     2	     2
INSTRUMENT                    	     1	     5	     5
INSTRUMENTAL                  	     1	     2	     2
INSTRUMENTATION               	     1	     2	     2
INSTRUMENTS                   	     1	     3	     3
INTENDED                      	     1	    13	    13
INTENSE                       	     1	    16	    16
INTENSELY                     	     1	     2	     2
INTENSIFICATION               	     1	    49	    49
INTENSIFIED                   	     1	    11	    11
INTENSIFIES                   	     1	     2	     2
INTENSIFY                     	     1	     7	     7
INTENSIFYING                  	     1	     2	     2
INTENSITIES                   	     1	     9	     9
INTENSITY                     	     1	    37	    37
INTENSIVE                     	     1	    59	    59
INTENSIVELY                   	     1	    24	    24
INTENT                        	     1	     3	     3
INTENTION                     	     1	     6	     6
INTENTIONAL                   	     1	    11	    11
INTENTIONALLY                 	     1	     3	     3
INTENTIONS                    	     1	     3	     3
INTERCONNECTED                	     1	     3	     3
INTERDISCIPLINARY             	     1	     4	     4
INTERGENERATIONAL             	     1	     2	     2
INTERRUPTED                   	     1	     2	     2
INTERSTATE                    	     1	     1	     1
INTERVIEW                     	     1	    26	    26
INTERVIEWED                   	     1	    27	    27
INTERVIEWEE                   	     1	     1	     1
INTERVIEWEES                  	     1	    13	    13
INTERVIEWER                   	     1	     2	     2
INTERVIEWS                    	     1	    48	    48
INTRODUCE                     	     1	     5	     5
INTRODUCED                    	     1	    39	    39
INTRODUCES                    	     1	     2	     2
INTRODUCING                   	     1	    12	    12
INTRODUCTION                  	     1	    93	    93
INTRODUCTIONS                 	     1	     1	     1
INTRODUCTORY                  	     1	     5	     5
INVARIABLE                    	     1	     2	     2
INVARIABLY                    	     1	     2	     2
INVESTIGATE                   	     1	    18	    18
INVESTIGATED                  	     1	    25	    25
INVESTIGATES                  	     1	     1	     1
INVESTIGATING                 	     1	     9	     9
INVESTIGATION                 	     1	    14	    14
INVESTIGATIONS                	     1	    18	    18
INVESTIGATORS                 	     1	     2	     2
INVITATION                    	     1	     1	     1
INVITEES                      	     1	     1	     1
IRON                          	     1	     7	     7
IRREGULAR                     	     1	     5	     5
IRREGULARITY                  	     1	     1	     1
IRREGULARLY                   	     1	     1	     1
ITEM                          	     1	    11	    11
ITEMS                         	     1	    13	    13
JAM                           	     1	     1	     1
JAN                           	     1	     1	     1
JANUARY                       	     1	    14	    14
JAWED                         	     1	     1	     1
JOY                           	     1	     1	     1
JUICE                         	     1	    10	    10
JUICING                       	     1	     1	     1
JUICY                         	     1	     1	     1
JULY                          	     1	    18	    18
JUNE                          	     1	     9	     9
JUNIOR                        	     1	     2	     2
KEEN                          	     1	     1	     1
KILOMETERS                    	     1	     4	     4
KILOMETRE                     	     1	     1	     1
KM                            	     1	    40	    40
KMS                           	     1	     2	     2
KNEES                         	     1	     1	     1
KNIFE                         	     1	     3	     3
KNIVES                        	     1	     1	     1
KNOWLEDGE                     	     1	   193	   193
KNOWLEDGEABLE                 	     1	     3	     3
LAB                           	     1	     2	     2
LABOR                         	     1	    44	    44
LABORATORIES                  	     1	     1	     1
LABORATORY                    	     1	    12	    12
LABORERS                      	     1	     4	     4
LABOUR                        	     1	    39	    39
LABOURERS                     	     1	     1	     1
LACK                          	     1	   112	   112
LACKED                        	     1	     4	     4
LACKING                       	     1	    16	    16
LACKS                         	     1	     2	     2
LAMB                          	     1	     2	     2
LAMPS                         	     1	     1	     1
LANGUAGE                      	     1	     5	     5
LANGUAGES                     	     1	     2	     2
LASTED                        	     1	     3	     3
LASTING                       	     1	     3	     3
LASTS                         	     1	     3	     3
LEAN                          	     1	     1	     1
LEANING                       	     1	     1	     1
LEGAL                         	     1	    71	    71
LEGALLY                       	     1	     5	     5
LEND                          	     1	     1	     1
LENGTH                        	     1	    64	    64
LENGTHS                       	     1	     5	     5
LENT                          	     1	     2	     2
LESSONS                       	     1	     7	     7
LIBRARIES                     	     1	    14	    14
LIBRARY                       	     1	    19	    19
LICENSES                      	     1	     1	     1
LICENSING                     	     1	    13	    13
LIGHTER                       	     1	     2	     2
LIGHTLY                       	     1	     5	     5
LIKELIHOOD                    	     1	    23	    23
LIKELY                        	     1	   104	   104
LIMIT                         	     1	    36	    36
LIMITATION                    	     1	    13	    13
LIMITATIONS                   	     1	    54	    54
LIMITED                       	     1	   149	   149
LIMITING                      	     1	    30	    30
LIMITS                        	     1	    27	    27
LOAN                          	     1	     3	     3
LOANS                         	     1	     5	     5
LOCATED                       	     1	    57	    57
LOCATION                      	     1	    43	    43
LOCATIONS                     	     1	    51	    51
LOG                           	     1	     8	     8
LOGGING                       	     1	    16	    16
LOGS                          	     1	     5	     5
LOOSE                         	     1	     3	     3
LOOSELY                       	     1	     6	     6
LOOSENED                      	     1	     1	     1
LOOSENING                     	     1	     1	     1
LOSS                          	     1	   188	   188
LOSSES                        	     1	    58	    58
LOWER                         	     1	   245	   245
LOWERING                      	     1	     7	     7
LOWERS                        	     1	     5	     5
LOWEST                        	     1	    41	    41
LTD                           	     1	     3	     3
LUMPED                        	     1	     1	     1
MAG                           	     1	     5	     5
MAGIC                         	     1	     1	     1
MAIL                          	     1	     1	     1
MAINTAIN                      	     1	    66	    66
MAINTAINED                    	     1	    39	    39
MAINTAINING                   	     1	    49	    49
MAINTAINS                     	     1	     8	     8
MAINTENANCE                   	     1	    76	    76
MALE                          	     1	    19	    19
MALES                         	     1	     9	     9
MANNER                        	     1	    24	    24
MANNERS                       	     1	     1	     1
MAP                           	     1	    53	    53
MAPPED                        	     1	     3	     3
MAPPER                        	     1	     1	     1
MAPPING                       	     1	    22	    22
MAPS                          	     1	    36	    36
MARCH                         	     1	    11	    11
MARVEL                        	     1	     3	     3
MARVELS                       	     1	     1	     1
MASK                          	     1	     1	     1
MASS                          	     1	    36	    36
MASSIVE                       	     1	    19	    19
MATCH                         	     1	    15	    15
MATCHED                       	     1	     6	     6
MATCHES                       	     1	     8	     8
MATCHING                      	     1	    31	    31
MATE                          	     1	     1	     1
MATERIAL                      	     1	    98	    98
MATERIALS                     	     1	   107	   107
MATHEMATICAL                  	     1	    10	    10
MATHEMATICALLY                	     1	     1	     1
MAX                           	     1	     2	     2
MAXIMUM                       	     1	    84	    84
MEASURABLE                    	     1	     5	     5
MEASURE                       	     1	    84	    84
MEASURED                      	     1	    64	    64
MEASUREMENT                   	     1	    32	    32
MEASUREMENTS                  	     1	    43	    43
MEASURES                      	     1	   107	   107
MEASURING                     	     1	    16	    16
MEAT                          	     1	     8	     8
MEDICAL                       	     1	     2	     2
MEDICINAL                     	     1	    65	    65
MEDICINALLY                   	     1	     1	     1
MEDICINE                      	     1	    15	    15
MEDICINES                     	     1	    18	    18
MELT                          	     1	     1	     1
MELTING                       	     1	     2	     2
MEMORIAL                      	     1	     1	     1
MEMORY                        	     1	     1	     1
MENTAL                        	     1	     1	     1
MENTALITIES                   	     1	     3	     3
MENTALLY                      	     1	     1	     1
MESSAGE                       	     1	     7	     7
MESSAGES                      	     1	     5	     5
METAL                         	     1	     4	     4
METALLIC                      	     1	     2	     2
METALS                        	     1	     5	     5
METER                         	     1	    10	    10
METERS                        	     1	     7	     7
METRE                         	     1	     2	     2
METRES                        	     1	     7	     7
METRICS                       	     1	    16	    16
MIDWESTERN                    	     1	     7	     7
MILITARY                      	     1	     1	     1
MILL                          	     1	     2	     2
MILLER                        	     1	     9	     9
MILLS                         	     1	     5	     5
MINISTER                      	     1	     5	     5
MINOR                         	     1	    22	    22
MINUS                         	     1	     5	     5
MIRROR                        	     1	     4	     4
MIRRORED                      	     1	     1	     1
MIRRORING                     	     1	     1	     1
MIRRORS                       	     1	     2	     2
MISMATCH                      	     1	     4	     4
MISMATCHES                    	     1	     3	     3
MISSION                       	     1	    16	    16
MISSIONS                      	     1	     4	     4
MIX                           	     1	     7	     7
MIXED                         	     1	   128	   128
MIXES                         	     1	     1	     1
MIXING                        	     1	     8	     8
MODEL                         	     1	   354	   354
MODELED                       	     1	     7	     7
MODELING                      	     1	    33	    33
MODELLED                      	     1	    16	    16
MODELLER                      	     1	     1	     1
MODELLING                     	     1	    24	    24
MODELS                        	     1	    91	    91
MODERN                        	     1	    71	    71
MODERNIZATION                 	     1	     4	     4
MODERNIZE                     	     1	     1	     1
MODERNIZED                    	     1	     2	     2
MODERNIZING                   	     1	     1	     1
MONKEY                        	     1	     6	     6
MONKEYS                       	     1	     1	     1
MOONS                         	     1	     2	     2
MOUNT                         	     1	     2	     2
MOUNTING                      	     1	     3	     3
MOWING                        	     1	     2	     2
MOWN                          	     1	     1	     1
MT                            	     1	     3	     3
MUD                           	     1	     2	     2
NAIL                          	     1	     1	     1
NANA                          	     1	     1	     1
NARROW                        	     1	    19	    19
NARROWED                      	     1	     1	     1
NARROWING                     	     1	     2	     2
NATIVE                        	     1	   172	   172
NAVY                          	     1	     1	     1
NEITHER                       	     1	    13	    13
NEST                          	     1	    10	    10
NESTED                        	     1	     2	     2
NESTERS                       	     1	     1	     1
NESTING                       	     1	    25	    25
NESTS                         	     1	     4	     4
NEWSPAPER                     	     1	     1	     1
NON                           	     1	     8	     8
NONEXISTENT                   	     1	     5	     5
NOR                           	     1	    24	    24
NORTHERN                      	     1	    38	    38
NOSHADE                       	     1	     3	     3
NOVEMBER                      	     1	    12	    12
NUT                           	     1	    13	    13
NUTS                          	     1	    18	    18
OAK                           	     1	    30	    30
OAKS                          	     1	    12	    12
OBJECT                        	     1	     1	     1
OBJECTS                       	     1	     4	     4
OBSERVABLE                    	     1	    17	    17
OBSERVATION                   	     1	    14	    14
OBSERVATIONAL                 	     1	     4	     4
OBSERVATIONS                  	     1	    49	    49
OBSERVE                       	     1	     1	     1
OBSERVED                      	     1	   110	   110
OBSERVER                      	     1	     1	     1
OBSERVES                      	     1	     1	     1
OCCASION                      	     1	     1	     1
OCCASIONAL                    	     1	     2	     2
OCCASIONALLY                  	     1	    10	    10
OCCASIONS                     	     1	     1	     1
OCCUR                         	     1	    55	    55
OCCURRED                      	     1	    25	    25
OCCURRENCE                    	     1	    17	    17
OCCURRING                     	     1	    15	    15
OCCURS                        	     1	    59	    59
OCTOBER                       	     1	     9	     9
OFFICIAL                      	     1	     5	     5
OFFICIALLY                    	     1	     2	     2
OFFICIALS                     	     1	    10	    10
ONIONS                        	     1	     1	     1
OPERATE                       	     1	     4	     4
OPERATED                      	     1	     2	     2
OPERATES                      	     1	     1	     1
OPERATING                     	     1	     3	     3
OPERATION                     	     1	    22	    22
OPERATIONAL                   	     1	     8	     8
OPERATIONS                    	     1	    72	    72
OPERATIVE                     	     1	     1	     1
OPINION                       	     1	     8	     8
OPINIONS                      	     1	     4	     4
OPPORTUNITIES                 	     1	   123	   123
OPPORTUNITY                   	     1	    35	    35
OPPOSE                        	     1	     1	     1
OPPOSED                       	     1	    15	    15
OPPOSING                      	     1	     5	     5
OPPOSITE                      	     1	    10	    10
OPTION                        	     1	    57	    57
OPTIONAL                      	     1	     1	     1
OPTIONS                       	     1	    44	    44
ORDINARY                      	     1	     3	     3
ORGANISATION                  	     1	     3	     3
ORGANISATIONS                 	     1	     4	     4
ORGANISED                     	     1	     1	     1
ORGANIZATION                  	     1	    47	    47
ORGANIZATIONAL                	     1	     5	     5
ORGANIZATIONS                 	     1	    43	    43
ORGANIZE                      	     1	     1	     1
ORGANIZED                     	     1	    34	    34
ORGANIZING                    	     1	     5	     5
ORIGINAL                      	     1	    34	    34
ORIGINALITY                   	     1	     1	     1
ORIGINALLY                    	     1	    22	    22
OTHERWISE                     	     1	    18	    18
OVEN                          	     1	     2	     2
OVERSTOCKED                   	     1	     1	     1
OWE                           	     1	     1	     1
OWING                         	     1	    23	    23
PAN                           	     1	     1	     1
PARTNER                       	     1	     1	     1
PARTNERS                      	     1	     8	     8
PARTNERSHIP                   	     1	    16	    16
PARTNERSHIPS                  	     1	     8	     8
PAT                           	     1	     1	     1
PATCH                         	     1	    19	    19
PATCHES                       	     1	    45	    45
PATH                          	     1	     9	     9
PATHS                         	     1	     2	     2
PATIENT                       	     1	     1	     1
PATTERN                       	     1	    61	    61
PATTERNS                      	     1	    70	    70
PAUSE                         	     1	     1	     1
PEACE                         	     1	     1	     1
PEN                           	     1	     3	     3
PENNED                        	     1	     2	     2
PER                           	     1	   225	   225
PERCENT                       	     1	    52	    52
PERCENTAGE                    	     1	    41	    41
PERCENTAGES                   	     1	    11	    11
PERFORM                       	     1	    18	    18
PERFORMANCE                   	     1	    59	    59
PERFORMANCES                  	     1	     1	     1
PERFORMED                     	     1	    37	    37
PERFORMING                    	     1	     2	     2
PERFORMS                      	     1	     1	     1
PERIOD                        	     1	   176	   176
PERIODIC                      	     1	    10	    10
PERIODICAL                    	     1	     1	     1
PERIODICALLY                  	     1	    13	    13
PERIODS                       	     1	    96	    96
PET                           	     1	     2	     2
PHYSICAL                      	     1	   108	   108
PHYSICALLY                    	     1	     9	     9
PIG                           	     1	     3	     3
PIGS                          	     1	     8	     8
PIN                           	     1	     1	     1
PINE                          	     1	    49	    49
PINES                         	     1	     7	     7
PINK                          	     1	     9	     9
PLAIN                         	     1	    10	    10
PLANE                         	     1	     2	     2
PLANET                        	     1	     7	     7
PLASTIC                       	     1	     6	     6
PLASTICITY                    	     1	     8	     8
PLATES                        	     1	     1	     1
PLEASANT                      	     1	     2	     2
PLUGGED                       	     1	     1	     1
POCKETS                       	     1	     1	     1
POET                          	     1	     1	     1
POISONOUS                     	     1	     1	     1
POLE                          	     1	    12	    12
POLES                         	     1	    31	    31
POLICIES                      	     1	    67	    67
POLICY                        	     1	   199	   199
POLISH                        	     1	     2	     2
POLISHES                      	     1	     1	     1
POLITICAL                     	     1	    23	    23
POLLUTANT                     	     1	     2	     2
POLLUTANTS                    	     1	    12	    12
POLLUTING                     	     1	     1	     1
POLLUTION                     	     1	    28	    28
POOL                          	     1	    32	    32
POOLED                        	     1	     7	     7
POOLING                       	     1	     2	     2
POOLS                         	     1	    30	    30
POPULAR                       	     1	    53	    53
POPULARITY                    	     1	     3	     3
POPULARIZATION                	     1	     1	     1
POPULARIZE                    	     1	     1	     1
POPULARIZED                   	     1	     1	     1
POPULARIZING                  	     1	     1	     1
POPULARLY                     	     1	     5	     5
POPULATED                     	     1	    11	    11
POPULATION                    	     1	   205	   205
POPULATIONS                   	     1	    67	    67
POSITIVE                      	     1	   182	   182
POSITIVELY                    	     1	    30	    30
POSSESS                       	     1	     9	     9
POSSESSED                     	     1	     2	     2
POSSESSES                     	     1	     1	     1
POSSESSING                    	     1	     1	     1
POTATO                        	     1	     9	     9
POTATOES                      	     1	     3	     3
POURED                        	     1	     1	     1
PRACTICAL                     	     1	    33	    33
PRACTICALLY                   	     1	     7	     7
PRACTICE                      	     1	   425	   425
PRACTICED                     	     1	    66	    66
PRACTICES                     	     1	   815	   815
PRACTICING                    	     1	    55	    55
PRACTISE                      	     1	     1	     1
PRACTISED                     	     1	    20	    20
PRACTISING                    	     1	     3	     3
PREFER                        	     1	    22	    22
PREFERABLE                    	     1	     4	     4
PREFERABLY                    	     1	    12	    12
PREFERENCE                    	     1	    22	    22
PREFERENCES                   	     1	    28	    28
PREFERENTIAL                  	     1	     2	     2
PREFERENTIALLY                	     1	     1	     1
PREFERRED                     	     1	    55	    55
PREFERS                       	     1	     5	     5
PREINDUSTRIAL                 	     1	     3	     3
PREPRINT                      	     1	     1	     1
PRESIDENT                     	     1	     5	     5
PRESIDENTIAL                  	     1	     2	     2
PRESSURE                      	     1	    67	    67
PRESSURES                     	     1	    15	    15
PRESUMABLY                    	     1	     9	     9
PRESUMED                      	     1	     3	     3
PREVENT                       	     1	    34	    34
PREVENTED                     	     1	     3	     3
PREVENTING                    	     1	    11	    11
PREVENTION                    	     1	    13	    13
PREVENTIVE                    	     1	     4	     4
PREVENTS                      	     1	     8	     8
PREVIOUS                      	     1	   125	   125
PREVIOUSLY                    	     1	    29	    29
PRIME                         	     1	     3	     3
PRIMING                       	     1	     4	     4
PRINT                         	     1	     4	     4
PRINTED                       	     1	     1	     1
PRINTING                      	     1	     1	     1
PRIVACY                       	     1	     4	     4
PRIVATE                       	     1	    74	    74
PRIVATELY                     	     1	     3	     3
PRO                           	     1	     2	     2
PROCESS                       	     1	   154	   154
PROCESSED                     	     1	     9	     9
PROCESSES                     	     1	   140	   140
PROCESSING                    	     1	    45	    45
PRODUCE                       	     1	   185	   185
PRODUCED                      	     1	    94	    94
PRODUCER                      	     1	    12	    12
PRODUCERS                     	     1	    43	    43
PRODUCES                      	     1	    23	    23
PRODUCING                     	     1	    36	    36
PRODUCT                       	     1	    50	    50
PRODUCTION                    	     1	   910	   910
PRODUCTIONS                   	     1	     8	     8
PRODUCTIVE                    	     1	    88	    88
PRODUCTIVELY                  	     1	     2	     2
PRODUCTIVITIES                	     1	     2	     2
PRODUCTIVITY                  	     1	   325	   325
PRODUCTS                      	     1	   353	   353
PROFESSION                    	     1	     2	     2
PROFESSIONAL                  	     1	     8	     8
PROFESSIONALLY                	     1	     1	     1
PROFESSIONALS                 	     1	    24	    24
PROFESSIONS                   	     1	     1	     1
PROGRESS                      	     1	    19	    19
PROGRESSED                    	     1	     4	     4
PROGRESSES                    	     1	     2	     2
PROGRESSION                   	     1	     3	     3
PROGRESSIVE                   	     1	     7	     7
PROGRESSIVELY                 	     1	     6	     6
PROJECT                       	     1	    88	    88
PROJECTED                     	     1	    10	    10
PROJECTING                    	     1	     2	     2
PROJECTION                    	     1	     4	     4
PROJECTIONS                   	     1	     6	     6
PROJECTS                      	     1	    59	    59
PRONOUNCED                    	     1	     8	     8
PROPERTIES                    	     1	   112	   112
PROPERTY                      	     1	    23	    23
PROPOSAL                      	     1	     2	     2
PROPOSALS                     	     1	     2	     2
PROPOSE                       	     1	    12	    12
PROPOSED                      	     1	    71	    71
PROPOSES                      	     1	     3	     3
PROPOSING                     	     1	     3	     3
PROVE                         	     1	     1	     1
PROVED                        	     1	    12	    12
PROVEN                        	     1	    12	    12
PROVIDE                       	     1	   308	   308
PROVIDED                      	     1	   137	   137
PROVIDERS                     	     1	     4	     4
PROVIDES                      	     1	   115	   115
PROVIDING                     	     1	   108	   108
PROVING                       	     1	     3	     3
PUMP                          	     1	     2	     2
PUMPING                       	     1	    20	    20
PUMPS                         	     1	     1	     1
PUNISHMENT                    	     1	     2	     2
PURCHASE                      	     1	     6	     6
PURCHASED                     	     1	     2	     2
PURCHASES                     	     1	     1	     1
PURCHASING                    	     1	     2	     2
PURE                          	     1	    13	    13
PURELY                        	     1	     1	     1
PURPLE                        	     1	     2	     2
PURPLISH                      	     1	     1	     1
PURPOSE                       	     1	    43	    43
PURPOSED                      	     1	     1	     1
PURPOSEFULLY                  	     1	     6	     6
PURPOSELY                     	     1	     1	     1
PURPOSES                      	     1	    57	    57
PURPOSIVE                     	     1	     4	     4
PURPOSIVELY                   	     1	     5	     5
QUALIFIED                     	     1	     4	     4
QUALIFIER                     	     1	     1	     1
QUALIFIERS                    	     1	     3	     3
QUALIFIES                     	     1	     1	     1
QUALIFY                       	     1	     3	     3
QUALIFYING                    	     1	     1	     1
QUALITIES                     	     1	    11	    11
QUALITY                       	     1	   213	   213
QUOTE                         	     1	     1	     1
QUOTED                        	     1	     8	     8
QUOTES                        	     1	     3	     3
RANGE                         	     1	   163	   163
RANGED                        	     1	    41	    41
RANGES                        	     1	    23	    23
RANGING                       	     1	    55	    55
RAPID                         	     1	    50	    50
RAPIDLY                       	     1	    30	    30
RARE                          	     1	    22	    22
RARELY                        	     1	    21	    21
RATS                          	     1	     1	     1
RAY                           	     1	     1	     1
REACT                         	     1	     2	     2
REACTANTS                     	     1	     1	     1
REACTED                       	     1	     1	     1
REACTION                      	     1	    24	    24
REACTIONS                     	     1	    35	    35
REACTIVE                      	     1	     7	     7
RECEIVE                       	     1	    20	    20
RECEIVED                      	     1	    52	    52
RECEIVES                      	     1	    17	    17
RECEIVING                     	     1	    15	    15
RECOGNISE                     	     1	     1	     1
RECOGNISED                    	     1	     3	     3
RECOGNIZABLE                  	     1	     1	     1
RECOGNIZE                     	     1	    11	    11
RECOGNIZED                    	     1	   126	   126
RECOGNIZES                    	     1	     6	     6
RECOGNIZING                   	     1	    15	    15
RECOMBINATION                 	     1	     1	     1
RECOMMEND                     	     1	    15	    15
RECOMMENDATION                	     1	     4	     4
RECOMMENDATIONS               	     1	    30	    30
RECOMMENDED                   	     1	    65	    65
RECOMMENDING                  	     1	     1	     1
RECOMMENDS                    	     1	     9	     9
RECONNECT                     	     1	     2	     2
RECONNECTING                  	     1	     2	     2
RECOVER                       	     1	    13	    13
RECOVERED                     	     1	    16	    16
RECOVERING                    	     1	     1	     1
RECOVERS                      	     1	     1	     1
RECOVERY                      	     1	    25	    25
REDIRECTED                    	     1	     1	     1
REDUCE                        	     1	   207	   207
REDUCED                       	     1	   178	   178
REDUCES                       	     1	    45	    45
REDUCING                      	     1	   103	   103
REDUCTION                     	     1	   154	   154
REDUCTIONS                    	     1	    14	    14
REESTABLISH                   	     1	     1	     1
REESTABLISHED                 	     1	     1	     1
REESTABLISHMENT               	     1	     2	     2
REF                           	     1	     5	     5
REFASHIONED                   	     1	     1	     1
REFER                         	     1	    34	    34
REFERENCE                     	     1	    80	    80
REFERENCED                    	     1	     5	     5
REFERENCES                    	     1	     4	     4
REFERRED                      	     1	    43	    43
REFERRING                     	     1	     6	     6
REFERS                        	     1	    97	    97
REFRAMING                     	     1	     2	     2
REFRIGERATOR                  	     1	     1	     1
REGARD                        	     1	    18	    18
REGARDED                      	     1	    12	    12
REGARDING                     	     1	    79	    79
REGARDLESS                    	     1	    13	    13
REGARDS                       	     1	     8	     8
REGION                        	     1	   238	   238
REGIONAL                      	     1	    84	    84
REGIONALLY                    	     1	     4	     4
REGIONS                       	     1	   315	   315
REGISTER                      	     1	     3	     3
REGISTERED                    	     1	     4	     4
REGISTERING                   	     1	     1	     1
REGISTRATION                  	     1	     3	     3
REGULAR                       	     1	    34	    34
REGULARITY                    	     1	     2	     2
REGULARIZATION                	     1	     6	     6
REGULARIZE                    	     1	     1	     1
REGULARIZED                   	     1	     1	     1
REGULARIZES                   	     1	     1	     1
REGULARLY                     	     1	    23	    23
REINTRODUCED                  	     1	     1	     1
REINTRODUCING                 	     1	     1	     1
REINTRODUCTION                	     1	     2	     2
RELAXATION                    	     1	     1	     1
RELAXATIONS                   	     1	     1	     1
RELAXED                       	     1	     2	     2
RELEASE                       	     1	    48	    48
RELEASED                      	     1	    22	    22
RELEASES                      	     1	     2	     2
RELEASING                     	     1	     3	     3
RELIABILITY                   	     1	     3	     3
RELIABLE                      	     1	    14	    14
RELIANCE                      	     1	     3	     3
RELIED                        	     1	     6	     6
RELIEF                        	     1	     7	     7
RELIES                        	     1	     4	     4
RELOCATION                    	     1	     2	     2
RELY                          	     1	     6	     6
RELYING                       	     1	     4	     4
REMAIN                        	     1	    41	    41
REMAINED                      	     1	    14	    14
REMAINING                     	     1	    40	    40
REMAINS                       	     1	    37	    37
REMARKABLE                    	     1	    22	    22
REMARKABLY                    	     1	     2	     2
REMARKS                       	     1	    14	    14
REMOVAL                       	     1	    39	    39
REMOVE                        	     1	    16	    16
REMOVED                       	     1	    46	    46
REMOVING                      	     1	    17	    17
REORGANIZATION                	     1	     1	     1
REPAIRED                      	     1	     1	     1
REPEAT                        	     1	     2	     2
REPEATABLE                    	     1	     1	     1
REPEATED                      	     1	    17	    17
REPEATEDLY                    	     1	     4	     4
REPETITION                    	     1	     3	     3
REPLACE                       	     1	     6	     6
REPLACED                      	     1	    16	    16
REPLACEMENT                   	     1	    12	    12
REPLACEMENTS                  	     1	     1	     1
REPLACING                     	     1	     6	     6
REPRESENT                     	     1	    56	    56
REPRESENTATION                	     1	     9	     9
REPRESENTATIVE                	     1	    14	    14
REPRESENTATIVES               	     1	     6	     6
REPRESENTED                   	     1	    37	    37
REPRESENTING                  	     1	    19	    19
REPRESENTS                    	     1	    65	    65
REPRINTED                     	     1	     1	     1
REQUIRE                       	     1	    52	    52
REQUIRED                      	     1	   105	   105
REQUIREMENT                   	     1	    25	    25
REQUIREMENTS                  	     1	    71	    71
REQUIRES                      	     1	    59	    59
REQUIRING                     	     1	     8	     8
RESCALED                      	     1	     2	     2
RESEARCH                      	     1	   631	   631
RESEARCHABLE                  	     1	     1	     1
RESEARCHED                    	     1	     2	     2
RESEARCHER                    	     1	     2	     2
RESEARCHERS                   	     1	    40	    40
RESEARCHES                    	     1	     3	     3
RESEARCHING                   	     1	     1	     1
RESERVATION                   	     1	     2	     2
RESERVE                       	     1	    15	    15
RESERVED                      	     1	     5	     5
RESERVES                      	     1	    26	    26
RESERVING                     	     1	     1	     1
RESIST                        	     1	     7	     7
RESISTANCE                    	     1	    58	    58
RESISTANCES                   	     1	    16	    16
RESISTANT                     	     1	    23	    23
RESISTED                      	     1	     4	     4
RESISTS                       	     1	     1	     1
RESPECT                       	     1	    26	    26
RESPECTABLE                   	     1	     1	     1
RESPECTED                     	     1	     2	     2
RESPECTS                      	     1	     4	     4
RESTAURANTS                   	     1	     1	     1
RESULT                        	     1	   119	   119
RESULTANT                     	     1	     6	     6
RESULTED                      	     1	    49	    49
RESULTING                     	     1	    69	    69
RESULTS                       	     1	   444	   444
RESURFACE                     	     1	     1	     1
RETIRED                       	     1	     4	     4
RETOOL                        	     1	     1	     1
REVALUATED                    	     1	     1	     1
RICE                          	     1	    40	    40
RISK                          	     1	    87	    87
RISKS                         	     1	    51	    51
RISKY                         	     1	     2	     2
ROLE                          	     1	   263	   263
ROLES                         	     1	    42	    42
ROOT                          	     1	   261	   261
ROOTED                        	     1	    17	    17
ROOTING                       	     1	    44	    44
ROOTS                         	     1	   205	   205
ROPES                         	     1	     2	     2
ROT                           	     1	    15	    15
ROTS                          	     1	     1	     1
ROTTING                       	     1	     1	     1
ROW                           	     1	    93	    93
ROWS                          	     1	   169	   169
ROYAL                         	     1	     2	     2
RUB                           	     1	     1	     1
RUBBED                        	     1	     2	     2
RUBBING                       	     1	     4	     4
RUSHING                       	     1	     1	     1
SALARIED                      	     1	     1	     1
SALE                          	     1	    22	    22
SALEABLE                      	     1	     3	     3
SALES                         	     1	     8	     8
SALT                          	     1	    13	    13
SALTS                         	     1	    10	    10
SAND                          	     1	    17	    17
SANDS                         	     1	     3	     3
SANDY                         	     1	    29	    29
SATISFIED                     	     1	     4	     4
SATISFY                       	     1	    12	    12
SATISFYING                    	     1	     4	     4
SCALABILITY                   	     1	     1	     1
SCALE                         	     1	   113	   113
SCALED                        	     1	     7	     7
SCALES                        	     1	    17	    17
SCALING                       	     1	    38	    38
SCENE                         	     1	     5	     5
SCENERY                       	     1	     2	     2
SCENES                        	     1	     1	     1
SCENIC                        	     1	     1	     1
SCHEDULE                      	     1	     5	     5
SCHEDULES                     	     1	     4	     4
SCORE                         	     1	    22	    22
SCORES                        	     1	    27	    27
SCORING                       	     1	     1	     1
SCRATCHED                     	     1	     1	     1
SCRATCHES                     	     1	     2	     2
SCREEN                        	     1	     2	     2
SCREENED                      	     1	     1	     1
SCREENING                     	     1	    14	    14
SEAL                          	     1	     2	     2
SEALED                        	     1	     4	     4
SEALS                         	     1	     1	     1
SEARCH                        	     1	    27	    27
SEARCHABLE                    	     1	     1	     1
SEARCHED                      	     1	     5	     5
SEARCHES                      	     1	     3	     3
SEARCHING                     	     1	     7	     7
SEASON                        	     1	   124	   124
SEASONAL                      	     1	    36	    36
SEASONALITY                   	     1	     3	     3
SEASONALLY                    	     1	     3	     3
SEASONS                       	     1	    51	    51
SEC                           	     1	     6	     6
SECONDS                       	     1	     1	     1
SECTION                       	     1	   212	   212
SECTIONAL                     	     1	     1	     1
SECTIONS                      	     1	    27	    27
SEED                          	     1	   123	   123
SEEDED                        	     1	     3	     3
SEEDING                       	     1	     5	     5
SEEDLING                      	     1	    27	    27
SEEDLINGS                     	     1	   153	   153
SEEDS                         	     1	   176	   176
SEEK                          	     1	     9	     9
SEEKING                       	     1	     4	     4
SEEKS                         	     1	     3	     3
SELECT                        	     1	    22	    22
SELECTED                      	     1	   131	   131
SELECTING                     	     1	    22	    22
SELECTION                     	     1	    66	    66
SELECTIVE                     	     1	     4	     4
SELECTIVELY                   	     1	     4	     4
SENIOR                        	     1	     2	     2
SEPARATE                      	     1	    31	    31
SEPARATED                     	     1	    18	    18
SEPARATELY                    	     1	    16	    16
SEPARATES                     	     1	     2	     2
SEPARATING                    	     1	     8	     8
SEPARATION                    	     1	     3	     3
SEPT                          	     1	     1	     1
SEPTEMBER                     	     1	     7	     7
SERIES                        	     1	    29	    29
SHADE                         	     1	   302	   302
SHADED                        	     1	    68	    68
SHADES                        	     1	     1	     1
SHADING                       	     1	    46	    46
SHADOW                        	     1	     4	     4
SHARP                         	     1	     8	     8
SHARPLY                       	     1	     2	     2
SHAVINGS                      	     1	     1	     1
SHED                          	     1	     2	     2
SHEDDING                      	     1	     6	     6
SHEDS                         	     1	     2	     2
SHEEP                         	     1	    11	    11
SHEET                         	     1	     9	     9
SHEETING                      	     1	     1	     1
SHEETS                        	     1	     7	     7
SHELL                         	     1	     1	     1
SHELLS                        	     1	     2	     2
SHELTER                       	     1	    20	    20
SHELTERED                     	     1	     3	     3
SHELTERING                    	     1	     2	     2
SHELTERS                      	     1	     3	     3
SHELVES                       	     1	     1	     1
SHIFT                         	     1	    26	    26
SHIFTED                       	     1	     7	     7
SHIFTING                      	     1	   142	   142
SHIFTS                        	     1	     7	     7
SHINING                       	     1	     3	     3
SHOCK                         	     1	     1	     1
SHOCKS                        	     1	     1	     1
SHOWER                        	     1	     2	     2
SHOWERS                       	     1	     1	     1
SIGNAL                        	     1	     1	     1
SIGNALING                     	     1	     2	     2
SIGNALS                       	     1	     1	     1
SILVER                        	     1	     5	     5
SIMILAR                       	     1	   198	   198
SIMILARITIES                  	     1	     8	     8
SIMILARITY                    	     1	    19	    19
SIMILARLY                     	     1	    67	    67
SINK                          	     1	     9	     9
SINKS                         	     1	     2	     2
SITE                          	     1	   153	   153
SITES                         	     1	   183	   183
SKILL                         	     1	     3	     3
SKILLED                       	     1	     2	     2
SKILLFUL                      	     1	     4	     4
SKILLS                        	     1	    23	    23
SLAVE                         	     1	     1	     1
SLIDE                         	     1	     1	     1
SLIDES                        	     1	     1	     1
SMART                         	     1	    12	    12
SMOOTH                        	     1	     6	     6
SNAKES                        	     1	     1	     1
SOCIAL                        	     1	   240	   240
SOCIALLY                      	     1	    16	    16
SOCIETAL                      	     1	    14	    14
SOCIETIES                     	     1	    25	    25
SOCIETY                       	     1	    36	    36
SOIL                          	     1	  2670	  2670
SOILS                         	     1	   348	   348
SOLID                         	     1	    16	    16
SOLIDS                        	     1	     2	     2
SOMEWHAT                      	     1	    24	    24
SORE                          	     1	     2	     2
SORES                         	     1	     1	     1
SORTED                        	     1	     1	     1
SOUGHT                        	     1	    10	    10
SOUTHERN                      	     1	   120	   120
SP                            	     1	    23	    23
SPARE                         	     1	     4	     4
SPARED                        	     1	     1	     1
SPARING                       	     1	     1	     1
SPECIES                       	     1	  1914	  1914
SPECIFIC                      	     1	   181	   181
SPECIFICALLY                  	     1	    41	    41
SPECIFICATION                 	     1	     6	     6
SPECIFICATIONS                	     1	     2	     2
SPECIFICITY                   	     1	     7	     7
SPECIFICS                     	     1	     1	     1
SPEED                         	     1	    27	    27
SPEEDS                        	     1	     4	     4
SPELL                         	     1	     1	     1
SPELLS                        	     1	     1	     1
SPIRITUAL                     	     1	     9	     9
SPLIT                         	     1	     7	     7
SPLITS                        	     1	     2	     2
SPLITTING                     	     1	     2	     2
SPP                           	     1	   209	   209
SPRAY                         	     1	    11	    11
SPRAYED                       	     1	     3	     3
SPRAYING                      	     1	     4	     4
SPRAYS                        	     1	     2	     2
SPREAD                        	     1	    77	    77
SPREADING                     	     1	    16	    16
SPREADS                       	     1	     1	     1
STABILISED                    	     1	     1	     1
STABILITY                     	     1	    52	    52
STABILIZATION                 	     1	    15	    15
STABILIZE                     	     1	    12	    12
STABILIZED                    	     1	     3	     3
STABILIZES                    	     1	     1	     1
STABILIZING                   	     1	     9	     9
STABLE                        	     1	    42	    42
STAFF                         	     1	     8	     8
STAMPS                        	     1	     1	     1
STANDARD                      	     1	    27	    27
STANDARDISED                  	     1	     2	     2
STANDARDIZED                  	     1	    14	    14
STANDARDS                     	     1	    27	    27
STARVATION                    	     1	     2	     2
STATES                        	     1	   105	   105
STEADILY                      	     1	     6	     6
STEADINESS                    	     1	     1	     1
STEADY                        	     1	     6	     6
STEAM                         	     1	     1	     1
STEEL                         	     1	     3	     3
STIFF                         	     1	     4	     4
STIRRING                      	     1	     1	     1
STOCK                         	     1	   122	   122
STOCKED                       	     1	     2	     2
STOCKS                        	     1	    85	    85
STOMACHIC                     	     1	     1	     1
STORM                         	     1	     3	     3
STORMS                        	     1	     9	     9
STRAWBERRIES                  	     1	     7	     7
STREAM                        	     1	     7	     7
STREAMS                       	     1	     8	     8
STRENGTH                      	     1	    11	    11
STRENGTHEN                    	     1	    15	    15
STRENGTHENED                  	     1	     9	     9
STRENGTHENING                 	     1	     8	     8
STRENGTHENS                   	     1	     1	     1
STRENGTHS                     	     1	     5	     5
STRESS                        	     1	    27	    27
STRESSED                      	     1	     2	     2
STRESSES                      	     1	     8	     8
STRESSORS                     	     1	     1	     1
STRETCH                       	     1	     3	     3
STRETCHES                     	     1	     3	     3
STRETCHING                    	     1	     2	     2
STRING                        	     1	     2	     2
STRINGS                       	     1	     2	     2
STRIP                         	     1	    31	    31
STRIPPED                      	     1	     2	     2
STRIPS                        	     1	    40	    40
STRUGGLE                      	     1	     3	     3
STYLE                         	     1	     1	     1
STYLES                        	     1	     1	     1
SUBSECTION                    	     1	     4	     4
SUBSECTIONS                   	     1	     4	     4
SUBSOIL                       	     1	    19	    19
SUBSOILS                      	     1	     4	     4
SUBSPECIES                    	     1	     1	     1
SUBSURFACE                    	     1	     7	     7
SUBUNIT                       	     1	     1	     1
SUCCESS                       	     1	    48	    48
SUCCESSES                     	     1	     1	     1
SUCCESSFUL                    	     1	    53	    53
SUCCESSFULLY                  	     1	    21	    21
SUFFER                        	     1	     8	     8
SUFFERED                      	     1	     3	     3
SUFFERING                     	     1	     3	     3
SUGAR                         	     1	     8	     8
SUGARS                        	     1	     5	     5
SUNKEN                        	     1	     1	     1
SUPER                         	     1	     1	     1
SUPPLIED                      	     1	     4	     4
SUPPLIES                      	     1	     9	     9
SUPPLY                        	     1	    78	    78
SUPPLYING                     	     1	     1	     1
SURFACE                       	     1	   143	   143
SURFACES                      	     1	    20	    20
SURROUND                      	     1	     3	     3
SURROUNDED                    	     1	     4	     4
SURROUNDING                   	     1	    24	    24
SURROUNDINGS                  	     1	     3	     3
SURROUNDS                     	     1	     3	     3
SURVIVAL                      	     1	    29	    29
SURVIVE                       	     1	    15	    15
SURVIVED                      	     1	     3	     3
SURVIVES                      	     1	     1	     1
SWALLOW                       	     1	     4	     4
SWING                         	     1	     1	     1
SWITCH                        	     1	     7	     7
SWITCHED                      	     1	     2	     2
SWITCHING                     	     1	     2	     2
TALES                         	     1	     2	     2
TANKS                         	     1	     2	     2
TAP                           	     1	     4	     4
TAPPED                        	     1	     4	     4
TAPPING                       	     1	     2	     2
TECHNOLOGICAL                 	     1	    20	    20
TECHNOLOGICALLY               	     1	     2	     2
TECHNOLOGIES                  	     1	   164	   164
TECHNOLOGY                    	     1	   168	   168
TENT                          	     1	     1	     1
TH                            	     1	    53	    53
THEREFORE                     	     1	   244	   244
THIEVES                       	     1	     1	     1
THIN                          	     1	     4	     4
THINNED                       	     1	    11	    11
THINNER                       	     1	     1	     1
THINNING                      	     1	    58	    58
THINNINGS                     	     1	     2	     2
THREAT                        	     1	    18	    18
THREATEN                      	     1	     3	     3
THREATENED                    	     1	    30	    30
THREATENING                   	     1	     2	     2
THREATENS                     	     1	     5	     5
THREATS                       	     1	     8	     8
THUS                          	     1	   302	   302
TIDAL                         	     1	     8	     8
TIDES                         	     1	     2	     2
TIN                           	     1	     1	     1
TINS                          	     1	     2	     2
TINY                          	     1	     2	     2
TIP                           	     1	     9	     9
TIPPING                       	     1	     3	     3
TITLE                         	     1	     6	     6
TITLED                        	     1	     4	     4
TOMATO                        	     1	     5	     5
TOMATOES                      	     1	     2	     2
TONE                          	     1	     1	     1
TOOL                          	     1	    40	    40
TOOLS                         	     1	    32	    32
TOPIC                         	     1	    47	    47
TOPICALLY                     	     1	     1	     1
TOPICS                        	     1	    20	    20
TOUGH                         	     1	     2	     2
TOUGHNESS                     	     1	     1	     1
TOURISM                       	     1	     9	     9
TOURIST                       	     1	     2	     2
TOURISTIC                     	     1	     2	     2
TOURISTS                      	     1	     1	     1
TOWER                         	     1	     1	     1
TOYS                          	     1	     3	     3
TRACE                         	     1	     3	     3
TRACEABILITY                  	     1	     1	     1
TRACED                        	     1	     2	     2
TRACES                        	     1	     1	     1
TRACING                       	     1	     2	     2
TRADE                         	     1	    29	    29
TRADED                        	     1	     4	     4
TRADERS                       	     1	     2	     2
TRADING                       	     1	    13	    13
TRADITION                     	     1	    14	    14
TRADITIONAL                   	     1	   268	   268
TRADITIONALLY                 	     1	    43	    43
TRADITIONS                    	     1	    13	    13
TRAFFIC                       	     1	     3	     3
TRANSFER                      	     1	    74	    74
TRANSFERRED                   	     1	    16	    16
TRANSFERRING                  	     1	     2	     2
TRANSFERS                     	     1	     5	     5
TRAP                          	     1	     4	     4
TRAPPING                      	     1	     9	     9
TRAPS                         	     1	    13	    13
TRAY                          	     1	     1	     1
TRAYS                         	     1	     4	     4
TRIAL                         	     1	     4	     4
TRIALABILITY                  	     1	     1	     1
TRIALLED                      	     1	     1	     1
TRIALLING                     	     1	     1	     1
TRIALS                        	     1	    33	    33
TRUNK                         	     1	    28	    28
TRUNKS                        	     1	     5	     5
TUNE                          	     1	     2	     2
TWIN                          	     1	     1	     1
TWISTED                       	     1	     2	     2
TYPICAL                       	     1	    27	    27
TYPICALLY                     	     1	    40	    40
UNACCOUNTED                   	     1	     3	     3
UNAFFECTED                    	     1	     3	     3
UNATTENDED                    	     1	     2	     2
UNATTRACTIVE                  	     1	     3	     3
UNAVAILABILITY                	     1	     2	     2
UNAVAILABLE                   	     1	     2	     2
UNAVOIDABLE                   	     1	     2	     2
UNBALANCED                    	     1	     3	     3
UNBRANCHED                    	     1	     1	     1
UNCOMMON                      	     1	     2	     2
UNDESIRABLE                   	     1	    11	    11
UNDESIRED                     	     1	     4	     4
UNDEVELOPED                   	     1	     1	     1
UNDISTURBED                   	     1	    10	    10
UNECONOMIC                    	     1	     1	     1
UNEQUAL                       	     1	     4	     4
UNFAMILIAR                    	     1	     6	     6
UNFAMILIARITY                 	     1	     4	     4
UNFAVORABLE                   	     1	     7	     7
UNFAVORABLY                   	     1	     1	     1
UNFAVOURABLE                  	     1	     1	     1
UNIMPROVED                    	     1	     3	     3
UNINTENDED                    	     1	     4	     4
UNINTERRUPTED                 	     1	     1	     1
UNION                         	     1	    10	    10
UNIONS                        	     1	     2	     2
UNIT                          	     1	   101	   101
UNITED                        	     1	    72	    72
UNITES                        	     1	     1	     1
UNITS                         	     1	    16	    16
UNIVERSITIES                  	     1	    15	    15
UNIVERSITY                    	     1	    30	    30
UNLIKELY                      	     1	     8	     8
UNLIMITED                     	     1	     1	     1
UNOBSERVED                    	     1	    10	    10
UNORGANIZED                   	     1	     1	     1
UNPRODUCTIVE                  	     1	     5	     5
UNRECOGNIZED                  	     1	     1	     1
UNRELIABLE                    	     1	     1	     1
UNSHADED                      	     1	     5	     5
UNSKILLED                     	     1	     2	     2
UNSUCCESSFUL                  	     1	     1	     1
UNTAPPED                      	     1	     2	     2
UNTHINNED                     	     1	     1	     1
UPPER                         	     1	    32	    32
UPPERMOST                     	     1	     3	     3
UPSET                         	     1	     1	     1
VALLEY                        	     1	    28	    28
VALLEYS                       	     1	     2	     2
VALUABLE                      	     1	    62	    62
VALUATION                     	     1	     3	     3
VALUATIONS                    	     1	     3	     3
VALUE                         	     1	   320	   320
VALUED                        	     1	    18	    18
VALUES                        	     1	   188	   188
VALUING                       	     1	     3	     3
VARIABILITY                   	     1	   106	   106
VARIABLE                      	     1	    77	    77
VARIABLENESS                  	     1	     1	     1
VARIABLES                     	     1	   135	   135
VARIANCE                      	     1	    30	    30
VARIANCES                     	     1	     2	     2
VARIANT                       	     1	     6	     6
VARIANTS                      	     1	    14	    14
VARIATION                     	     1	    28	    28
VARIATIONS                    	     1	    42	    42
VARIED                        	     1	    35	    35
VARIES                        	     1	    38	    38
VARIOUS                       	     1	   314	   314
VARIOUSLY                     	     1	     5	     5
VARY                          	     1	    66	    66
VARYING                       	     1	    49	    49
VEGETABLE                     	     1	    35	    35
VEGETABLES                    	     1	    37	    37
VEHICLE                       	     1	     1	     1
VEHICLES                      	     1	     1	     1
VERSION                       	     1	    30	    30
VERSIONS                      	     1	     2	     2
VILLAGE                       	     1	    58	    58
VILLAGER                      	     1	     1	     1
VILLAGERS                     	     1	     6	     6
VILLAGES                      	     1	    58	    58
VIOLENT                       	     1	     2	     2
WAGE                          	     1	     3	     3
WARNED                        	     1	     1	     1
WARNING                       	     1	     1	     1
WEAK                          	     1	    12	    12
WEAKENS                       	     1	     1	     1
WEAKER                        	     1	     1	     1
WEAKLY                        	     1	     3	     3
WEAKNESS                      	     1	     3	     3
WEAKNESSES                    	     1	    10	    10
WEAPON                        	     1	     1	     1
WEAPONS                       	     1	     2	     2
WEED                          	     1	    46	    46
WEEDED                        	     1	     2	     2
WEEDING                       	     1	    14	    14
WEEDINGS                      	     1	     2	     2
WEEDS                         	     1	    44	    44
WEEDY                         	     1	     1	     1
WELCOME                       	     1	     2	     2
WELCOMED                      	     1	     3	     3
WESTERN                       	     1	    53	    53
WHEREAS                       	     1	   105	   105
WHIP                          	     1	     1	     1
WINGED                        	     1	     1	     1
WIRE                          	     1	     1	     1
WISDOM                        	     1	     3	     3
WISE                          	     1	     3	     3
WITNESS                       	     1	     1	     1
WITNESSED                     	     1	     5	     5
WITNESSING                    	     1	     1	     1
WOLF                          	     1	     1	     1
WOLVES                        	     1	     1	     1
WOOL                          	     1	     1	     1
WORM                          	     1	     4	     4
WORMS                         	     1	     3	     3
WOUND                         	     1	     7	     7
WOUNDED                       	     1	     1	     1
WOUNDING                      	     1	     1	     1
WOUNDS                        	     1	     3	     3
WRAPPED                       	     1	     3	     3
WRAPPING                      	     1	     2	     2

Types Found In Base List Three

TYPE                          	 RANGE	  FREQ	    F1
ABANDON                       	     1	     2	     2
ABANDONED                     	     1	    15	    15
ABANDONING                    	     1	     2	     2
ABANDONMENT                   	     1	    11	    11
ABANDONS                      	     1	     1	     1
ABORT                         	     1	     1	     1
ABORTION                      	     1	     2	     2
ABROAD                        	     1	     2	     2
ABSENCE                       	     1	    25	    25
ABSORB                        	     1	    10	    10
ABSORBED                      	     1	    11	    11
ABSORBING                     	     1	     3	     3
ABSORBS                       	     1	     2	     2
ABSORPTION                    	     1	    10	    10
ABSTRACT                      	     1	    66	    66
ABSTRACTS                     	     1	     2	     2
ACADEMIC                      	     1	    12	    12
ACADEMICIANS                  	     1	     2	     2
ACADEMY                       	     1	    61	    61
ACCELERATE                    	     1	    11	    11
ACCELERATED                   	     1	    10	    10
ACCELERATES                   	     1	     5	     5
ACCELERATING                  	     1	     1	     1
ACCELERATION                  	     1	     1	     1
ACCOMMODATE                   	     1	     4	     4
ACCOMMODATING                 	     1	     1	     1
ACCOMPANIED                   	     1	     9	     9
ACCOMPANIMENTS                	     1	     1	     1
ACCOMPANY                     	     1	     1	     1
ACCOMPANYING                  	     1	     2	     2
ACCOMPLISH                    	     1	     3	     3
ACCOMPLISHED                  	     1	     5	     5
ACCOMPLISHING                 	     1	     2	     2
ACCOMPLISHMENT                	     1	     2	     2
ACCOMPLISHMENTS               	     1	     4	     4
ACCOUNTABILITY                	     1	     2	     2
ACCOUNTABLE                   	     1	     1	     1
ACCUMULATE                    	     1	    13	    13
ACCUMULATED                   	     1	    12	    12
ACCUMULATES                   	     1	     2	     2
ACCUMULATING                  	     1	     1	     1
ACCUMULATION                  	     1	    50	    50
ACCUMULATIONS                 	     1	     1	     1
ACCURACIES                    	     1	     2	     2
ACCURACY                      	     1	    31	    31
ACCURATE                      	     1	    21	    21
ACCURATELY                    	     1	    14	    14
ACHES                         	     1	     1	     1
ACHIEVE                       	     1	    42	    42
ACHIEVED                      	     1	    24	    24
ACHIEVEMENT                   	     1	     1	     1
ACHIEVEMENTS                  	     1	     2	     2
ACHIEVING                     	     1	    15	    15
ACKNOWLEDGE                   	     1	     5	     5
ACKNOWLEDGED                  	     1	    10	    10
ACKNOWLEDGING                 	     1	     1	     1
ACKNOWLEDGMENT                	     1	     1	     1
ACKNOWLEDGMENTS               	     1	     1	     1
ACQUIRE                       	     1	     7	     7
ACQUIRED                      	     1	    11	    11
ACQUIRING                     	     1	     6	     6
ACQUISITION                   	     1	     4	     4
ACRE                          	     1	     6	     6
ACREAGE                       	     1	    29	    29
ACRES                         	     1	     7	     7
ADEQUATE                      	     1	    52	    52
ADEQUATELY                    	     1	    18	    18
ADJUST                        	     1	     2	     2
ADJUSTED                      	     1	    13	    13
ADJUSTING                     	     1	     2	     2
ADJUSTMENT                    	     1	     3	     3
ADJUSTMENTS                   	     1	     2	     2
ADJUSTS                       	     1	     1	     1
ADMIN                         	     1	     1	     1
ADMINISTRATION                	     1	    10	    10
ADMINISTRATIVE                	     1	    20	    20
ADMINISTRATIVELY              	     1	     1	     1
ADMINISTRATORS                	     1	     1	     1
ADOPT                         	     1	    67	    67
ADOPTABILITY                  	     1	     1	     1
ADOPTABLE                     	     1	     3	     3
ADOPTED                       	     1	    89	    89
ADOPTERS                      	     1	    33	    33
ADOPTING                      	     1	    76	    76
ADOPTION                      	     1	   356	   356
ADOPTIONS                     	     1	     1	     1
ADOPTS                        	     1	     5	     5
ADVOCATE                      	     1	     1	     1
ADVOCATED                     	     1	     9	     9
ADVOCATES                     	     1	     1	     1
ADVOCATING                    	     1	     1	     1
AFFIRMATIVE                   	     1	     1	     1
AFFIRMED                      	     1	     2	     2
AGENCIES                      	     1	    48	    48
AGENCY                        	     1	    36	    36
AGENDA                        	     1	    18	    18
AGENDAS                       	     1	    10	    10
AGGRESSIVE                    	     1	     1	     1
AGRICULTURAL                  	     1	   714	   714
AGRICULTURALISTS              	     1	     1	     1
AGRICULTURALLY                	     1	     1	     1
AGRICULTURE                   	     1	   474	   474
AGRICULTURIST                 	     1	     1	     1
AIM                           	     1	    20	    20
AIMED                         	     1	    24	    24
AIMING                        	     1	    13	    13
AIMS                          	     1	    35	    35
AIRCRAFT                      	     1	     1	     1
ALBUM                         	     1	     5	     5
ALIEN                         	     1	     3	     3
ALIENATED                     	     1	     1	     1
ALLIANCE                      	     1	     2	     2
ALLIED                        	     1	     6	     6
ALLOCATE                      	     1	     3	     3
ALLOCATED                     	     1	     5	     5
ALLOCATES                     	     1	     1	     1
ALLOCATING                    	     1	     2	     2
ALLOCATION                    	     1	     9	     9
ALONGSIDE                     	     1	    13	    13
ALTERNATIVE                   	     1	    90	    90
ALTERNATIVELY                 	     1	     3	     3
ALTERNATIVES                  	     1	    47	    47
AMENDED                       	     1	     1	     1
AMENDING                      	     1	     3	     3
AMENDMENT                     	     1	     5	     5
AMENDMENTS                    	     1	     7	     7
ANALYSE                       	     1	     6	     6
ANALYSED                      	     1	     7	     7
ANALYSES                      	     1	    42	    42
ANALYSING                     	     1	     2	     2
ANALYSIS                      	     1	   266	   266
ANALYST                       	     1	     3	     3
ANALYZE                       	     1	    19	    19
ANALYZED                      	     1	    30	    30
ANALYZER                      	     1	     3	     3
ANALYZES                      	     1	     3	     3
ANALYZING                     	     1	     9	     9
ANCIENT                       	     1	    12	    12
ANGLE                         	     1	     7	     7
ANGLED                        	     1	     1	     1
ANGLES                        	     1	     6	     6
ANNUAL                        	     1	   250	   250
ANNUALLY                      	     1	    18	    18
ANNUALS                       	     1	    15	    15
ANTICIPATED                   	     1	    11	    11
APPROPRIATE                   	     1	    79	    79
APPROPRIATELY                 	     1	     2	     2
APPROPRIATENESS               	     1	     1	     1
APPROVAL                      	     1	     4	     4
APPROVED                      	     1	     2	     2
APPROXIMATE                   	     1	     3	     3
APPROXIMATELY                 	     1	    52	    52
APPROXIMATES                  	     1	     1	     1
APPROXIMATION                 	     1	     6	     6
APPROXIMATIONS                	     1	     2	     2
ARCHEOLOGICAL                 	     1	     2	     2
ARCHITECTURE                  	     1	     7	     7
ARISE                         	     1	    11	    11
ARISES                        	     1	     9	     9
ARISING                       	     1	     8	     8
AROSE                         	     1	     6	     6
ASPECT                        	     1	    35	    35
ASPECTS                       	     1	   112	   112
ASSEMBLAGE                    	     1	    10	    10
ASSEMBLAGES                   	     1	    11	    11
ASSEMBLED                     	     1	     3	     3
ASSEMBLY                      	     1	     6	     6
ASSERTED                      	     1	     1	     1
ASSERTION                     	     1	     1	     1
ASSERTIVE                     	     1	     1	     1
ASSESS                        	     1	    69	    69
ASSESSED                      	     1	    37	    37
ASSESSES                      	     1	     3	     3
ASSESSING                     	     1	    31	    31
ASSESSMENT                    	     1	    62	    62
ASSESSMENTS                   	     1	    16	    16
ASSET                         	     1	     2	     2
ASSETS                        	     1	    20	    20
ASSIGN                        	     1	     4	     4
ASSIGNED                      	     1	    16	    16
ASSIGNMENT                    	     1	     1	     1
ASSIGNS                       	     1	     1	     1
ASSUMPTION                    	     1	    26	    26
ASSUMPTIONS                   	     1	    17	    17
ATOM                          	     1	     1	     1
ATOMS                         	     1	     2	     2
ATTRIBUTABLE                  	     1	     7	     7
ATTRIBUTE                     	     1	    15	    15
ATTRIBUTED                    	     1	    48	    48
ATTRIBUTES                    	     1	    59	    59
ATTRIBUTING                   	     1	     1	     1
ATTRIBUTION                   	     1	     1	     1
AUTHOR                        	     1	    11	    11
AUTHORITIES                   	     1	     4	     4
AUTHORITY                     	     1	     6	     6
AUTHORIZATION                 	     1	     9	     9
AUTHORIZED                    	     1	     1	     1
AUTHORS                       	     1	    66	    66
AWARD                         	     1	     2	     2
AWARDED                       	     1	     1	     1
BACTERIA                      	     1	    53	    53
BACTERIAL                     	     1	    66	    66
BACTERIUM                     	     1	     1	     1
BARRIER                       	     1	    33	    33
BARRIERS                      	     1	    54	    54
BEAM                          	     1	     1	     1
BEAMS                         	     1	     1	     1
BEHAVE                        	     1	     2	     2
BEHAVED                       	     1	     1	     1
BEHAVES                       	     1	     1	     1
BEHAVIOR                      	     1	    15	    15
BEHAVIORAL                    	     1	     7	     7
BEHAVIORS                     	     1	     5	     5
BEHAVIOUR                     	     1	    18	    18
BEHAVIOURAL                   	     1	    15	    15
BELIEF                        	     1	     4	     4
BELIEFS                       	     1	     4	     4
BIAS                          	     1	    21	    21
BIASED                        	     1	     2	     2
BIASES                        	     1	     1	     1
BIBLICAL                      	     1	     1	     1
BIOLOGICAL                    	     1	   128	   128
BIOLOGICALLY                  	     1	    11	    11
BISHOP                        	     1	     1	     1
BLAST                         	     1	     1	     1
BLENDING                      	     1	     1	     1
BOOST                         	     1	     6	     6
BOOSTED                       	     1	     1	     1
BOOSTING                      	     1	     3	     3
BOOSTS                        	     1	     1	     1
BORDER                        	     1	     7	     7
BORDERED                      	     1	     2	     2
BORDERING                     	     1	     1	     1
BORDERS                       	     1	     4	     4
BOUNDARIES                    	     1	    43	    43
BOUNDARY                      	     1	    78	    78
BROADCAST                     	     1	     2	     2
BROADCASTING                  	     1	     3	     3
BUDGET                        	     1	    10	    10
BUDGETARY                     	     1	     1	     1
BUDGETING                     	     1	     2	     2
BUDGETS                       	     1	     3	     3
BURDEN                        	     1	    11	    11
BUREAU                        	     1	     3	     3
CABINET                       	     1	     1	     1
CABINETS                      	     1	     4	     4
CAMPAIGNS                     	     1	     3	     3
CANCELLED                     	     1	     1	     1
CANDIDATES                    	     1	     3	     3
CAPACITATION                  	     1	     3	     3
CAPACITIES                    	     1	     4	     4
CAPACITY                      	     1	   141	   141
CAPTURE                       	     1	    50	    50
CAPTURED                      	     1	    13	    13
CAPTURES                      	     1	     4	     4
CAPTURING                     	     1	    10	    10
CARBON                        	     1	   412	   412
CARBONISATION                 	     1	     1	     1
CARVING                       	     1	     2	     2
CATALOGED                     	     1	     1	     1
CATALOGS                      	     1	     1	     1
CATEGORIES                    	     1	   100	   100
CATEGORISED                   	     1	     1	     1
CATEGORIZATION                	     1	    10	    10
CATEGORIZATIONS               	     1	     2	     2
CATEGORIZE                    	     1	     1	     1
CATEGORIZED                   	     1	    16	    16
CATEGORIZES                   	     1	     1	     1
CATEGORIZING                  	     1	     3	     3
CATEGORY                      	     1	    73	    73
CATHOLIC                      	     1	     1	     1
CATTLE                        	     1	    63	    63
CEASE                         	     1	     1	     1
CEASED                        	     1	     2	     2
CEASES                        	     1	     3	     3
CEASING                       	     1	     1	     1
CELEBRATED                    	     1	     2	     2
CELL                          	     1	    11	    11
CELLS                         	     1	    21	    21
CHAIRPERSON                   	     1	     1	     1
CHAIRPERSONS                  	     1	     1	     1
CHAMBER                       	     1	     2	     2
CHAMBERS                      	     1	     3	     3
CHARACTERISTIC                	     1	    21	    21
CHARACTERISTICALLY            	     1	     1	     1
CHARACTERISTICS               	     1	   182	   182
CHARTER                       	     1	     1	     1
CHARTERED                     	     1	     1	     1
CHARTS                        	     1	     1	     1
CHEMICAL                      	     1	    85	    85
CHEMICALLY                    	     1	     3	     3
CHEMICALS                     	     1	    18	    18
CHILL                         	     1	     1	     1
CHILLING                      	     1	     1	     1
CIRCUIT                       	     1	     1	     1
CITATION                      	     1	     6	     6
CITATIONS                     	     1	     4	     4
CITE                          	     1	     1	     1
CITED                         	     1	    12	    12
CITES                         	     1	     2	     2
CIVIL                         	     1	    10	    10
CIVILIZATION                  	     1	     4	     4
CIVILIZATIONS                 	     1	     1	     1
CLARIFICATION                 	     1	     2	     2
CLARIFICATIONS                	     1	     1	     1
CLARIFIED                     	     1	     4	     4
CLARIFIES                     	     1	     1	     1
CLARIFY                       	     1	     1	     1
CLARITY                       	     1	     4	     4
CLIENTS                       	     1	     1	     1
CLIMATE                       	     1	   614	   614
CLIMATES                      	     1	    34	    34
CLIMATIC                      	     1	   132	   132
CLIMATICALLY                  	     1	     3	     3
CLUSTER                       	     1	    21	    21
CLUSTERED                     	     1	     1	     1
CLUSTERING                    	     1	     6	     6
CLUSTERS                      	     1	    14	    14
COALITIONS                    	     1	     2	     2
CODE                          	     1	    11	    11
CODED                         	     1	     8	     8
CODES                         	     1	     3	     3
CODING                        	     1	     3	     3
COIN                          	     1	     1	     1
COINCIDE                      	     1	     1	     1
COINCIDED                     	     1	     1	     1
COINCIDENT                    	     1	     2	     2
COINCIDES                     	     1	     1	     1
COINED                        	     1	     8	     8
COLLABORATE                   	     1	     5	     5
COLLABORATED                  	     1	     2	     2
COLLABORATING                 	     1	     1	     1
COLLABORATION                 	     1	    19	    19
COLLABORATIONS                	     1	     2	     2
COLLABORATIVE                 	     1	    17	    17
COLLABORATORS                 	     1	     3	     3
COLLAPSE                      	     1	     2	     2
COLLAPSED                     	     1	     1	     1
COLONIAL                      	     1	    10	    10
COLONIALISM                   	     1	     2	     2
COLONIALLY                    	     1	     1	     1
COLONIES                      	     1	     6	     6
COLONISATION                  	     1	     1	     1
COLONISTS                     	     1	     2	     2
COLONIZATION                  	     1	     6	     6
COLONIZE                      	     1	     1	     1
COLONIZED                     	     1	     1	     1
COLONIZERS                    	     1	     1	     1
COLONIZING                    	     1	     2	     2
COLUMN                        	     1	     3	     3
COLUMNS                       	     1	     4	     4
COMBAT                        	     1	    11	    11
COMBATING                     	     1	     2	     2
COMMISSION                    	     1	    11	    11
COMMISSIONED                  	     1	     2	     2
COMMUNICATING                 	     1	     1	     1
COMMUNICATION                 	     1	     6	     6
COMPANION                     	     1	    13	    13
COMPENSATE                    	     1	     9	     9
COMPENSATED                   	     1	     2	     2
COMPENSATES                   	     1	     1	     1
COMPENSATING                  	     1	     2	     2
COMPENSATION                  	     1	     6	     6
COMPENSATORY                  	     1	     1	     1
COMPETE                       	     1	    24	    24
COMPETED                      	     1	     2	     2
COMPETENT                     	     1	     1	     1
COMPETES                      	     1	     2	     2
COMPETING                     	     1	     4	     4
COMPETITIVE                   	     1	    22	    22
COMPETITIVENESS               	     1	     5	     5
COMPETITORS                   	     1	     2	     2
COMPLEX                       	     1	    90	    90
COMPLEXES                     	     1	    21	    21
COMPLEXITIES                  	     1	     2	     2
COMPLEXITY                    	     1	    53	    53
COMPONENT                     	     1	   131	   131
COMPONENTS                    	     1	   276	   276
COMPOSE                       	     1	     1	     1
COMPOSED                      	     1	    32	    32
COMPOSITION                   	     1	    93	    93
COMPOSITIONAL                 	     1	     6	     6
COMPOUND                      	     1	    11	    11
COMPOUNDS                     	     1	    38	    38
COMPREHENSIVE                 	     1	    48	    48
COMPREHENSIVELY               	     1	     1	     1
COMPRISE                      	     1	     5	     5
COMPRISED                     	     1	    16	    16
COMPRISES                     	     1	    10	    10
COMPRISING                    	     1	    15	    15
COMPROMISE                    	     1	     1	     1
COMPROMISED                   	     1	     1	     1
COMPROMISES                   	     1	     2	     2
COMPROMISING                  	     1	     8	     8
CONCEIVE                      	     1	     2	     2
CONCEIVED                     	     1	    13	    13
CONCEPT                       	     1	    82	    82
CONCEPTS                      	     1	    23	    23
CONCEPTUAL                    	     1	    17	    17
CONCEPTUALIZATION             	     1	     2	     2
CONCEPTUALIZED                	     1	     3	     3
CONCEPTUALIZING               	     1	     2	     2
CONCEPTUALLY                  	     1	     5	     5
CONCERT                       	     1	     1	     1
CONCLUDE                      	     1	     9	     9
CONCLUDED                     	     1	    36	    36
CONCLUDES                     	     1	     3	     3
CONCLUDING                    	     1	    14	    14
CONCLUSION                    	     1	    25	    25
CONCLUSIONS                   	     1	    36	    36
CONCRETE                      	     1	     3	     3
CONDEMNATION                  	     1	     1	     1
CONDUCT                       	     1	    14	    14
CONDUCTED                     	     1	   138	   138
CONDUCTING                    	     1	     5	     5
CONDUCTIVE                    	     1	     1	     1
CONDUCTIVITY                  	     1	     2	     2
CONDUCTS                      	     1	     6	     6
CONFER                        	     1	     5	     5
CONFERENCE                    	     1	    10	    10
CONFERENCES                   	     1	     6	     6
CONFIDENCE                    	     1	    11	    11
CONFINE                       	     1	     1	     1
CONFINED                      	     1	     9	     9
CONFINEMENT                   	     1	     1	     1
CONFIRM                       	     1	     2	     2
CONFIRMATION                  	     1	    11	    11
CONFIRMED                     	     1	    19	    19
CONFIRMING                    	     1	     3	     3
CONFIRMS                      	     1	     2	     2
CONFLICT                      	     1	     6	     6
CONFLICTING                   	     1	     4	     4
CONFLICTS                     	     1	     6	     6
CONFRONTED                    	     1	     3	     3
CONGRESS                      	     1	     9	     9
CONGRESSES                    	     1	     5	     5
CONSENT                       	     1	     3	     3
CONSEQUENCE                   	     1	    10	    10
CONSEQUENCES                  	     1	    43	    43
CONSEQUENT                    	     1	    13	    13
CONSEQUENTLY                  	     1	    38	    38
CONSERVATION                  	     1	   463	   463
CONSERVATIONAL                	     1	     1	     1
CONSERVATIONISTS              	     1	     1	     1
CONSERVATIVE                  	     1	     1	     1
CONSERVE                      	     1	    23	    23
CONSERVED                     	     1	     6	     6
CONSERVES                     	     1	     2	     2
CONSERVING                    	     1	    28	    28
CONSIDERABLE                  	     1	    61	    61
CONSIDERABLY                  	     1	    29	    29
CONSIST                       	     1	    25	    25
CONSISTED                     	     1	     9	     9
CONSISTENT                    	     1	    44	    44
CONSISTENTLY                  	     1	    10	    10
CONSISTING                    	     1	    42	    42
CONSISTS                      	     1	    31	    31
CONSTITUENT                   	     1	     4	     4
CONSTITUENTS                  	     1	     5	     5
CONSTITUTE                    	     1	    36	    36
CONSTITUTED                   	     1	    11	    11
CONSTITUTES                   	     1	    14	    14
CONSTITUTING                  	     1	     2	     2
CONSTITUTION                  	     1	     3	     3
CONSTRAIN                     	     1	     2	     2
CONSTRAINED                   	     1	     7	     7
CONSTRAINING                  	     1	     1	     1
CONSTRAINS                    	     1	     2	     2
CONSTRAINT                    	     1	    14	    14
CONSTRAINTS                   	     1	    73	    73
CONSTRUCT                     	     1	     6	     6
CONSTRUCTED                   	     1	     7	     7
CONSTRUCTING                  	     1	     2	     2
CONSTRUCTION                  	     1	    32	    32
CONSTRUCTIONS                 	     1	     1	     1
CONSTRUCTIVE                  	     1	     1	     1
CONSTRUCTS                    	     1	     6	     6
CONSULT                       	     1	     1	     1
CONSULTATION                  	     1	     7	     7
CONSULTATIONS                 	     1	     6	     6
CONSULTATIVE                  	     1	     4	     4
CONSULTED                     	     1	     3	     3
CONSUME                       	     1	     3	     3
CONSUMED                      	     1	    13	    13
CONSUMER                      	     1	     4	     4
CONSUMERS                     	     1	    10	    10
CONSUMES                      	     1	     2	     2
CONSUMING                     	     1	     5	     5
CONSUMPTION                   	     1	    44	    44
CONTEMPORARY                  	     1	    11	    11
CONTEND                       	     1	     1	     1
CONTENT                       	     1	   154	   154
CONTENTS                      	     1	    25	    25
CONTEXT                       	     1	   100	   100
CONTEXTS                      	     1	    51	    51
CONTEXTUAL                    	     1	     2	     2
CONTEXTUALIZE                 	     1	     1	     1
CONTEXTUALIZED                	     1	     1	     1
CONTINENT                     	     1	     9	     9
CONTINENTAL                   	     1	     1	     1
CONTINENTS                    	     1	     7	     7
CONTRADICT                    	     1	     2	     2
CONTRADICTS                   	     1	     1	     1
CONTRAST                      	     1	    32	    32
CONTRASTED                    	     1	     2	     2
CONTRASTING                   	     1	    11	    11
CONTRASTINGLY                 	     1	     1	     1
CONTRASTS                     	     1	     3	     3
CONTROVERSIAL                 	     1	     2	     2
CONVENTION                    	     1	    12	    12
CONVENTIONAL                  	     1	   230	   230
CONVENTIONALLY                	     1	     3	     3
CONVENTIONS                   	     1	     1	     1
CONVERT                       	     1	    19	    19
CONVERTED                     	     1	    45	    45
CONVERTING                    	     1	     7	     7
CONVERTS                      	     1	     1	     1
CONVEY                        	     1	     3	     3
CONVEYED                      	     1	     1	     1
CONVICTION                    	     1	     1	     1
COOPERATE                     	     1	     1	     1
COOPERATION                   	     1	    13	    13
COOPERATIVE                   	     1	    12	    12
COOPERATIVES                  	     1	     3	     3
COORDINATE                    	     1	     4	     4
COORDINATED                   	     1	    10	    10
COORDINATES                   	     1	     7	     7
COORDINATING                  	     1	     3	     3
COORDINATION                  	     1	     8	     8
COORDINATOR                   	     1	     1	     1
CORE                          	     1	    29	    29
CORES                         	     1	     3	     3
CORPORATE                     	     1	     5	     5
CORPORATION                   	     1	     2	     2
CORPORATIONS                  	     1	     3	     3
CORRELATE                     	     1	     1	     1
CORRELATED                    	     1	    17	    17
CORRELATES                    	     1	     4	     4
CORRELATING                   	     1	     1	     1
CORRELATION                   	     1	    22	    22
CORRELATIONS                  	     1	     2	     2
CORRESPOND                    	     1	     7	     7
CORRESPONDED                  	     1	     7	     7
CORRESPONDENCE                	     1	     4	     4
CORRESPONDING                 	     1	    29	    29
CORRESPONDINGLY               	     1	     3	     3
CORRESPONDS                   	     1	    11	    11
CORRIDOR                      	     1	    11	    11
CORRIDORS                     	     1	    14	    14
CORRUPT                       	     1	     1	     1
CORRUPTION                    	     1	     1	     1
CRAFT                         	     1	     2	     2
CRISIS                        	     1	     7	     7
CRITERIA                      	     1	    70	    70
CRITERION                     	     1	    23	    23
CRITICAL                      	     1	    72	    72
CRITICALLY                    	     1	     6	     6
CRITICISM                     	     1	     1	     1
CRITICISMS                    	     1	     2	     2
CRITICIZED                    	     1	     3	     3
CRITICIZING                   	     1	     1	     1
CROP                          	     1	   832	   832
CROPPED                       	     1	    14	    14
CROPPING                      	     1	   391	   391
CROPS                         	     1	  1077	  1077
CRUCIAL                       	     1	    36	    36
CRUCIALLY                     	     1	     1	     1
CRUSHED                       	     1	     3	     3
CRYSTAL                       	     1	     1	     1
CURRENCY                      	     1	     1	     1
CURRICULA                     	     1	     3	     3
CURRICULUM                    	     1	     2	     2
CURVATURE                     	     1	     3	     3
CURVE                         	     1	    11	    11
CURVED                        	     1	     1	     1
CURVES                        	     1	    10	    10
CUSTOM                        	     1	     1	     1
CUSTOMARY                     	     1	     2	     2
CUSTOMS                       	     1	     1	     1
CYCLE                         	     1	    84	    84
CYCLED                        	     1	     1	     1
CYCLES                        	     1	    22	    22
CYCLICAL                      	     1	     1	     1
CYCLING                       	     1	    77	    77
DAMPENED                      	     1	     1	     1
DAMPING                       	     1	     8	     8
DATA                          	     1	   484	   484
DATABASE                      	     1	    57	    57
DATABASES                     	     1	    35	    35
DATUM                         	     1	     1	     1
DEBATABLE                     	     1	     1	     1
DEBATE                        	     1	     6	     6
DEBATED                       	     1	     1	     1
DEBATES                       	     1	     4	     4
DECADAL                       	     1	     1	     1
DECADE                        	     1	     7	     7
DECADES                       	     1	    99	    99
DECLARATION                   	     1	     1	     1
DECLARED                      	     1	     7	     7
DECLINATION                   	     1	     1	     1
DECLINE                       	     1	    60	    60
DECLINED                      	     1	    10	    10
DECLINES                      	     1	    16	    16
DECLINING                     	     1	    19	    19
DECREASE                      	     1	    67	    67
DECREASED                     	     1	    38	    38
DECREASES                     	     1	    24	    24
DECREASING                    	     1	    24	    24
DEDICATED                     	     1	     6	     6
DEEMPHASIS                    	     1	     1	     1
DEFEAT                        	     1	     1	     1
DEFEND                        	     1	     1	     1
DEFICIT                       	     1	    13	    13
DEFICITS                      	     1	     1	     1
DEFINABLE                     	     1	     1	     1
DEFINE                        	     1	    13	    13
DEFINED                       	     1	    98	    98
DEFINES                       	     1	    11	    11
DEFINING                      	     1	     8	     8
DEFINITION                    	     1	    60	    60
DEFINITIONS                   	     1	    25	    25
DELAY                         	     1	     4	     4
DELAYED                       	     1	    11	    11
DELAYING                      	     1	     1	     1
DELAYS                        	     1	     1	     1
DELIBERATE                    	     1	    15	    15
DELIBERATELY                  	     1	    23	    23
DEMO                          	     1	     3	     3
DEMOCRATIC                    	     1	     1	     1
DEMONSTRATE                   	     1	    20	    20
DEMONSTRATED                  	     1	    30	    30
DEMONSTRATES                  	     1	    12	    12
DEMONSTRATING                 	     1	     7	     7
DEMONSTRATION                 	     1	     7	     7
DEMONSTRATIONS                	     1	     5	     5
DENSE                         	     1	    52	    52
DENSELY                       	     1	    10	    10
DENSER                        	     1	     3	     3
DENSITIES                     	     1	    35	    35
DENSITY                       	     1	   234	   234
DEPICTED                      	     1	     7	     7
DEPICTION                     	     1	     1	     1
DEPICTS                       	     1	     1	     1
DEPOSIT                       	     1	     1	     1
DEPOSITED                     	     1	    11	    11
DEPOSITING                    	     1	     2	     2
DEPOSITS                      	     1	     3	     3
DERIVATIONS                   	     1	     1	     1
DERIVATIVE                    	     1	     1	     1
DERIVATIVES                   	     1	     4	     4
DERIVE                        	     1	     8	     8
DERIVED                       	     1	    70	    70
DERIVING                      	     1	     3	     3
DESCENDANTS                   	     1	     1	     1
DESCENDING                    	     1	     1	     1
DESCRIPTION                   	     1	    40	    40
DESCRIPTIONS                  	     1	    39	    39
DESCRIPTIVE                   	     1	    19	    19
DESIGNATE                     	     1	     9	     9
DESIGNATED                    	     1	    17	    17
DESIGNATION                   	     1	     6	     6
DESIGNATIONS                  	     1	     2	     2
DESPITE                       	     1	    89	    89
DESTRUCTION                   	     1	    28	    28
DESTRUCTIVE                   	     1	    10	    10
DEVASTATED                    	     1	     2	     2
DEVASTATING                   	     1	    10	    10
DEVASTATION                   	     1	     2	     2
DEVICES                       	     1	     1	     1
DEVOTE                        	     1	     1	     1
DEVOTED                       	     1	     5	     5
DIALOGUE                      	     1	     3	     3
DIALOGUES                     	     1	     1	     1
DICTATED                      	     1	     1	     1
DICTATORS                     	     1	     1	     1
DIFFER                        	     1	    32	    32
DIFFERED                      	     1	    10	    10
DIFFERING                     	     1	    16	    16
DIFFERS                       	     1	    14	    14
DIGITAL                       	     1	     7	     7
DIGITALIZED                   	     1	     1	     1
DIMENSION                     	     1	    11	    11
DIMENSIONAL                   	     1	     1	     1
DIMENSIONLESS                 	     1	     1	     1
DIMENSIONS                    	     1	    16	    16
DISAGREE                      	     1	     4	     4
DISAGREEMENT                  	     1	     1	     1
DISAGREEMENTS                 	     1	     2	     2
DISASTER                      	     1	     4	     4
DISASTERS                     	     1	     3	     3
DISASTROUS                    	     1	     8	     8
DISCHARGE                     	     1	     2	     2
DISCHARGES                    	     1	     2	     2
DISCOUNT                      	     1	     7	     7
DISCOUNTED                    	     1	     1	     1
DISCOURSE                     	     1	     1	     1
DISCRIMINATE                  	     1	     2	     2
DISCRIMINATED                 	     1	     2	     2
DISCRIMINATORY                	     1	     1	     1
DISMISSED                     	     1	     2	     2
DISMISSING                    	     1	     1	     1
DISORDERLY                    	     1	     1	     1
DISORDERS                     	     1	     1	     1
DISPLAY                       	     1	     4	     4
DISPLAYED                     	     1	     2	     2
DISPLAYS                      	     1	     1	     1
DISPOSAL                      	     1	     4	     4
DISPOSED                      	     1	     2	     2
DISPUTANTS                    	     1	     1	     1
DISPUTED                      	     1	     1	     1
DISPUTES                      	     1	     1	     1
DISRUPTED                     	     1	     1	     1
DISRUPTING                    	     1	     1	     1
DISRUPTION                    	     1	     3	     3
DISRUPTIONS                   	     1	     1	     1
DISTANT                       	     1	     6	     6
DISTANTLY                     	     1	     1	     1
DISTINCT                      	     1	    33	    33
DISTINCTION                   	     1	    12	    12
DISTINCTIONS                  	     1	     4	     4
DISTINCTIVE                   	     1	    13	    13
DISTINCTIVELY                 	     1	     1	     1
DISTINCTIVENESS               	     1	     1	     1
DISTINCTLY                    	     1	     3	     3
DISTINGUISH                   	     1	    11	    11
DISTINGUISHABLE               	     1	     1	     1
DISTINGUISHED                 	     1	     8	     8
DISTINGUISHES                 	     1	     1	     1
DISTINGUISHING                	     1	     8	     8
DISTRIBUTED                   	     1	    39	    39
DISTRIBUTES                   	     1	     1	     1
DISTRIBUTING                  	     1	     2	     2
DISTRIBUTION                  	     1	   122	   122
DISTRIBUTIONS                 	     1	     3	     3
DISTRIBUTORS                  	     1	     1	     1
DIVERSE                       	     1	   117	   117
DIVERSELY                     	     1	     1	     1
DIVERSITY                     	     1	   360	   360
DIVISION                      	     1	     5	     5
DIVISIONS                     	     1	     1	     1
DNA                           	     1	    27	    27
DOCUMENT                      	     1	     6	     6
DOCUMENTATION                 	     1	     4	     4
DOCUMENTED                    	     1	    32	    32
DOCUMENTING                   	     1	     5	     5
DOCUMENTS                     	     1	     7	     7
DOMESTIC                      	     1	    40	    40
DOMINANT                      	     1	    73	    73
DOMINANTS                     	     1	     1	     1
DOMINATE                      	     1	    10	    10
DOMINATED                     	     1	    36	    36
DOMINATING                    	     1	     3	     3
DOSE                          	     1	     7	     7
DOSES                         	     1	     6	     6
DRAFT                         	     1	     5	     5
DRAFTED                       	     1	     1	     1
DRAFTING                      	     1	     1	     1
DRAINAGE                      	     1	    14	    14
DRAINED                       	     1	     5	     5
DRAINS                        	     1	     2	     2
DRIFT                         	     1	    16	    16
DRIFTS                        	     1	     1	     1
DRILL                         	     1	     2	     2
DRILLED                       	     1	     1	     1
DRILLING                      	     1	     1	     1
EAGERNESS                     	     1	     1	     1
EASTERN                       	     1	    50	    50
ECHO                          	     1	     1	     1
ECHOED                        	     1	     1	     1
EDITION                       	     1	     7	     7
EDITIONS                      	     1	     4	     4
EFFECTIVE                     	     1	   121	   121
EFFECTIVELY                   	     1	    27	    27
EFFECTIVENESS                 	     1	    21	    21
EFFICIENCIES                  	     1	     2	     2
EFFICIENCY                    	     1	    68	    68
EFFICIENT                     	     1	    51	    51
EFFICIENTLY                   	     1	     8	     8
ELABORATE                     	     1	     5	     5
ELABORATED                    	     1	     2	     2
ELABORATELY                   	     1	     2	     2
ELECTRONIC                    	     1	     4	     4
ELEMENT                       	     1	    26	    26
ELEMENTS                      	     1	    68	    68
ELEVATED                      	     1	     5	     5
ELEVATION                     	     1	    19	    19
ELEVATIONS                    	     1	     8	     8
ELIMINATE                     	     1	     3	     3
ELIMINATED                    	     1	     4	     4
ELIMINATING                   	     1	     2	     2
ELIMINATION                   	     1	     2	     2
ELITE                         	     1	     1	     1
EMBRACE                       	     1	     3	     3
EMBRACES                      	     1	     2	     2
EMBRACING                     	     1	     2	     2
EMERGE                        	     1	     5	     5
EMERGED                       	     1	    11	    11
EMERGENCE                     	     1	    17	    17
EMERGENCY                     	     1	     6	     6
EMERGENT                      	     1	     3	     3
EMERGES                       	     1	     3	     3
EMERGING                      	     1	    19	    19
EMISSION                      	     1	    22	    22
EMISSIONS                     	     1	    91	    91
EMITS                         	     1	     1	     1
EMITTED                       	     1	     7	     7
EMPHASIS                      	     1	    54	    54
EMPHASISE                     	     1	     1	     1
EMPHASIZE                     	     1	    11	    11
EMPHASIZED                    	     1	    14	    14
EMPHASIZES                    	     1	     7	     7
EMPHASIZING                   	     1	     4	     4
ENABLE                        	     1	    17	    17
ENABLED                       	     1	     5	     5
ENABLES                       	     1	     9	     9
ENABLING                      	     1	    12	    12
ENCOUNTER                     	     1	     1	     1
ENCOUNTERED                   	     1	     7	     7
ENCOUNTERING                  	     1	     1	     1
ENDORSED                      	     1	     1	     1
ENDURING                      	     1	     2	     2
ENFORCED                      	     1	     1	     1
ENFORCEMENT                   	     1	     9	     9
ENFORCING                     	     1	     2	     2
ENHANCE                       	     1	    90	    90
ENHANCED                      	     1	    43	    43
ENHANCEMENT                   	     1	    21	    21
ENHANCEMENTS                  	     1	     3	     3
ENHANCES                      	     1	    13	    13
ENHANCING                     	     1	    68	    68
ENSURE                        	     1	    51	    51
ENSURED                       	     1	     6	     6
ENSURES                       	     1	    18	    18
ENSURING                      	     1	    24	    24
ENTERPRISE                    	     1	    15	    15
ENTERPRISES                   	     1	    21	    21
ENTHUSIASM                    	     1	    12	    12
ENTHUSIASTIC                  	     1	     1	     1
ENTHUSIASTICALLY              	     1	     1	     1
ENTITLED                      	     1	     1	     1
ENTRIES                       	     1	     1	     1
ENTRY                         	     1	     5	     5
EPISODE                       	     1	     2	     2
EPISODICALLY                  	     1	     1	     1
EQUATION                      	     1	    56	    56
EQUATIONS                     	     1	    21	    21
EQUIVALENCY                   	     1	     2	     2
EQUIVALENT                    	     1	    44	    44
ERA                           	     1	    12	    12
ERROR                         	     1	    34	    34
ERRORS                        	     1	     9	     9
ESSENTIAL                     	     1	    79	    79
ESSENTIALITY                  	     1	     1	     1
ESSENTIALLY                   	     1	    15	    15
ESSENTIALS                    	     1	     1	     1
ESTIMATE                      	     1	    58	    58
ESTIMATED                     	     1	   158	   158
ESTIMATES                     	     1	    89	    89
ESTIMATING                    	     1	    25	    25
ESTIMATION                    	     1	    46	    46
ESTIMATIONS                   	     1	    11	    11
ESTIMATOR                     	     1	     1	     1
ETC                           	     1	   176	   176
ETHNIC                        	     1	     6	     6
ETHNICITIES                   	     1	     1	     1
ETHNICITY                     	     1	     4	     4
EVALUATE                      	     1	    40	    40
EVALUATED                     	     1	    40	    40
EVALUATES                     	     1	     1	     1
EVALUATING                    	     1	    18	    18
EVALUATION                    	     1	    49	    49
EVALUATIONS                   	     1	     3	     3
EVIDENT                       	     1	    18	    18
EVOLUTION                     	     1	    23	    23
EVOLUTIONARY                  	     1	     4	     4
EVOLVE                        	     1	     7	     7
EVOLVED                       	     1	    21	    21
EVOLVING                      	     1	     6	     6
EXCEED                        	     1	     9	     9
EXCEEDED                      	     1	     7	     7
EXCEEDING                     	     1	     4	     4
EXCEEDS                       	     1	    10	    10
EXCEPTION                     	     1	     8	     8
EXCEPTIONAL                   	     1	     1	     1
EXCEPTIONALLY                 	     1	     4	     4
EXCEPTIONS                    	     1	     4	     4
EXCESS                        	     1	    10	    10
EXCESSIVE                     	     1	    16	    16
EXCESSIVELY                   	     1	     1	     1
EXCHANGABLE                   	     1	     1	     1
EXCLUDE                       	     1	     2	     2
EXCLUDED                      	     1	    23	    23
EXCLUDES                      	     1	     3	     3
EXCLUDING                     	     1	     8	     8
EXCLUSIVE                     	     1	     6	     6
EXCLUSIVELY                   	     1	    12	    12
EXCLUSIVITY                   	     1	     1	     1
EXECUTE                       	     1	     1	     1
EXECUTED                      	     1	     2	     2
EXECUTION                     	     1	     2	     2
EXECUTIVE                     	     1	     1	     1
EXHIBIT                       	     1	    12	    12
EXHIBITED                     	     1	     4	     4
EXPANDED                      	     1	    11	    11
EXPANDING                     	     1	    15	    15
EXPANDS                       	     1	     2	     2
EXPANSION                     	     1	    57	    57
EXPENDITURE                   	     1	    10	    10
EXPENDITURES                  	     1	     6	     6
EXPERIMENT                    	     1	    31	    31
EXPERIMENTAL                  	     1	    38	    38
EXPERIMENTALLY                	     1	     4	     4
EXPERIMENTATION               	     1	     2	     2
EXPERIMENTERS                 	     1	     1	     1
EXPERIMENTING                 	     1	     1	     1
EXPERIMENTS                   	     1	    27	    27
EXPERT                        	     1	     4	     4
EXPERTS                       	     1	    27	    27
EXPLICIT                      	     1	     6	     6
EXPLICITLY                    	     1	    10	    10
EXPLOIT                       	     1	     7	     7
EXPLOITABLE                   	     1	     3	     3
EXPLOITATION                  	     1	    39	    39
EXPLOITED                     	     1	    12	    12
EXPLOITING                    	     1	     8	     8
EXPLORATION                   	     1	     5	     5
EXPLORATORY                   	     1	     5	     5
EXPLORE                       	     1	    24	    24
EXPLORED                      	     1	    13	    13
EXPLORER                      	     1	     1	     1
EXPLORES                      	     1	     4	     4
EXPLORING                     	     1	    11	    11
EXPLOSION                     	     1	     1	     1
EXPLOSIVE                     	     1	     1	     1
EXPORT                        	     1	    15	    15
EXPORTATION                   	     1	     1	     1
EXPORTED                      	     1	     1	     1
EXTENSION                     	     1	   127	   127
EXTENSIONS                    	     1	     1	     1
EXTENSIVE                     	     1	    67	    67
EXTENSIVELY                   	     1	    19	    19
EXTENT                        	     1	   144	   144
EXTENTS                       	     1	     4	     4
EXTERNAL                      	     1	    25	    25
EXTERNALITIES                 	     1	     1	     1
EXTERNALLY                    	     1	     2	     2
EXTRACT                       	     1	     7	     7
EXTRACTED                     	     1	    32	    32
EXTRACTING                    	     1	     4	     4
EXTRACTION                    	     1	    35	    35
EXTRACTIONS                   	     1	     1	     1
EXTRACTIVE                    	     1	     3	     3
EXTRACTIVISM                  	     1	     1	     1
EXTRACTOR                     	     1	     1	     1
EXTRACTS                      	     1	    17	    17
EXTRAORDINARY                 	     1	     1	     1
FABRIC                        	     1	     1	     1
FACILITATE                    	     1	    33	    33
FACILITATED                   	     1	     9	     9
FACILITATES                   	     1	    10	    10
FACILITATING                  	     1	    12	    12
FACILITATION                  	     1	    11	    11
FACILITATIVE                  	     1	     1	     1
FACILITATOR                   	     1	     1	     1
FACILITATORS                  	     1	     1	     1
FACILITIES                    	     1	    13	    13
FACILITY                      	     1	     5	     5
FACTOR                        	     1	   110	   110
FACTORED                      	     1	     2	     2
FACTORIES                     	     1	     1	     1
FACTORING                     	     1	     1	     1
FACTORS                       	     1	   412	   412
FACULTATIVE                   	     1	     1	     1
FACULTY                       	     1	     1	     1
FADED                         	     1	     1	     1
FADES                         	     1	     1	     1
FAILURE                       	     1	    16	    16
FAILURES                      	     1	     8	     8
FALSE                         	     1	     4	     4
FATE                          	     1	     2	     2
FEDERAL                       	     1	    32	    32
FEDERALIZATION                	     1	     1	     1
FEES                          	     1	     1	     1
FERTILE                       	     1	    29	    29
FERTILISER                    	     1	     3	     3
FERTILITY                     	     1	   188	   188
FERTILIZATION                 	     1	    30	    30
FERTILIZED                    	     1	    18	    18
FERTILIZER                    	     1	   100	   100
FERTILIZERS                   	     1	    64	    64
FERTILIZING                   	     1	     1	     1
FESTIVALS                     	     1	     1	     1
FIBER                         	     1	    15	    15
FIBERS                        	     1	     1	     1
FIBRE                         	     1	    13	    13
FIBRES                        	     1	     4	     4
FIBROUS                       	     1	     1	     1
FILTER                        	     1	     4	     4
FILTERED                      	     1	     2	     2
FILTERING                     	     1	     4	     4
FILTERS                       	     1	     1	     1
FLAVOUR                       	     1	     3	     3
FLAVOURS                      	     1	     1	     1
FLESH                         	     1	     1	     1
FLESHY                        	     1	     2	     2
FLEXIBILITY                   	     1	     9	     9
FLEXIBLE                      	     1	     6	     6
FOCI                          	     1	     1	     1
FOCUS                         	     1	    93	    93
FOCUSED                       	     1	   100	   100
FOCUSES                       	     1	    19	    19
FOCUSING                      	     1	    16	    16
FOCUSSED                      	     1	     4	     4
FOCUSSES                      	     1	     1	     1
FORMAL                        	     1	    10	    10
FORMALIZE                     	     1	     1	     1
FORMALIZING                   	     1	     1	     1
FORMALLY                      	     1	     2	     2
FORMAT                        	     1	     6	     6
FORMATION                     	     1	    58	    58
FORMATIONS                    	     1	     2	     2
FORMATS                       	     1	     2	     2
FORMER                        	     1	    25	    25
FORMERLY                      	     1	     5	     5
FORMULA                       	     1	    26	    26
FORMULAE                      	     1	     1	     1
FORMULAS                      	     1	    11	    11
FORMULATE                     	     1	     6	     6
FORMULATED                    	     1	     5	     5
FORMULATING                   	     1	     4	     4
FORMULATION                   	     1	     1	     1
FOSTER                        	     1	    17	    17
FOSTERED                      	     1	     2	     2
FOSTERING                     	     1	     9	     9
FOSTERS                       	     1	     2	     2
FOUNDATION                    	     1	    14	    14
FOUNDATIONS                   	     1	    10	    10
FOUNDED                       	     1	     9	     9
FOUNDING                      	     1	     1	     1
FRAGMENTATION                 	     1	    52	    52
FRAGMENTED                    	     1	    24	    24
FRAGMENTS                     	     1	    16	    16
FRAMEWORK                     	     1	    71	    71
FRAMEWORKS                    	     1	     4	     4
FREQUENCIES                   	     1	     3	     3
FREQUENCY                     	     1	    30	    30
FREQUENT                      	     1	    17	    17
FREQUENTED                    	     1	     1	     1
FREQUENTLY                    	     1	    43	    43
FUEL                          	     1	    53	    53
FUELLED                       	     1	     1	     1
FUELS                         	     1	     6	     6
FULFIL                        	     1	     7	     7
FULFILL                       	     1	     9	     9
FULFILLED                     	     1	     5	     5
FULFILLING                    	     1	     7	     7
FULFILLMENT                   	     1	     4	     4
FULFILLS                      	     1	     3	     3
FUNCTION                      	     1	   107	   107
FUNCTIONAL                    	     1	    34	    34
FUNCTIONALITY                 	     1	     1	     1
FUNCTIONALLY                  	     1	     6	     6
FUNCTIONING                   	     1	    15	    15
FUNCTIONS                     	     1	   126	   126
FUNDAMENTAL                   	     1	    23	    23
FUNDAMENTALLY                 	     1	     1	     1
FUNDAMENTALS                  	     1	     1	     1
FURTHERMORE                   	     1	    90	    90
GALLERY                       	     1	     1	     1
GAP                           	     1	    23	    23
GAPPING                       	     1	     1	     1
GAPS                          	     1	    15	    15
GENDER                        	     1	    35	    35
GENE                          	     1	    12	    12
GENERATE                      	     1	    44	    44
GENERATED                     	     1	    35	    35
GENERATES                     	     1	     4	     4
GENERATING                    	     1	    14	    14
GENES                         	     1	    14	    14
GENETIC                       	     1	    60	    60
GENETICALLY                   	     1	     4	     4
GENETICS                      	     1	     1	     1
GENUINE                       	     1	     1	     1
GEOGRAPHER                    	     1	     1	     1
GEOGRAPHIC                    	     1	    24	    24
GEOGRAPHICAL                  	     1	    45	    45
GEOGRAPHICALLY                	     1	     4	     4
GEOGRAPHIES                   	     1	     1	     1
GEOGRAPHY                     	     1	     1	     1
GLOBAL                        	     1	   229	   229
GLOBALISED                    	     1	     1	     1
GLOBALIZATION                 	     1	     2	     2
GLOBALLY                      	     1	    37	    37
GOODS                         	     1	    27	    27
GRADUAL                       	     1	    11	    11
GRADUALLY                     	     1	    36	    36
GRADUATE                      	     1	     2	     2
GRADUATED                     	     1	     1	     1
GRADUATES                     	     1	     1	     1
GRAIN                         	     1	    31	    31
GRAINED                       	     1	     1	     1
GRAINS                        	     1	     7	     7
GRAPHICALLY                   	     1	     2	     2
GRASP                         	     1	     1	     1
GRATEFULLY                    	     1	     2	     2
GRAVE                         	     1	     2	     2
GRAVES                        	     1	    19	    19
GRAVITATIONAL                 	     1	     4	     4
GRAVITY                       	     1	     4	     4
GROSS                         	     1	    32	    32
GUIDELINE                     	     1	     1	     1
GUIDELINES                    	     1	    26	    26
HALT                          	     1	     2	     2
HALTING                       	     1	     2	     2
HARBOR                        	     1	     5	     5
HARBORING                     	     1	     2	     2
HARBORS                       	     1	     1	     1
HARBOUR                       	     1	     2	     2
HARBOURED                     	     1	     2	     2
HARSH                         	     1	     5	     5
HARSHER                       	     1	     1	     1
HAZARD                        	     1	    10	    10
HAZARDOUS                     	     1	     1	     1
HAZARDS                       	     1	    18	    18
HEADQUARTERS                  	     1	    10	    10
HEAL                          	     1	     1	     1
HEALING                       	     1	     3	     3
HENCE                         	     1	    79	    79
HERITAGE                      	     1	     4	     4
HIGHLIGHT                     	     1	    14	    14
HIGHLIGHTED                   	     1	    29	    29
HIGHLIGHTING                  	     1	     7	     7
HIGHLIGHTS                    	     1	    15	    15
HIGHWAY                       	     1	     1	     1
HIGHWAYS                      	     1	     1	     1
HOST                          	     1	    55	    55
HOSTED                        	     1	     1	     1
HOSTILE                       	     1	     1	     1
HOSTING                       	     1	     1	     1
HOSTS                         	     1	     8	     8
HOUSEHOLD                     	     1	   229	   229
HOUSEHOLDS                    	     1	   156	   156
HYPOTHESES                    	     1	    10	    10
HYPOTHESIS                    	     1	    33	    33
HYPOTHESISED                  	     1	     1	     1
HYPOTHESIZE                   	     1	     4	     4
HYPOTHESIZED                  	     1	    13	    13
IDEAL                         	     1	    20	    20
IDEALIZED                     	     1	     1	     1
IDEALLY                       	     1	    13	    13
ILLOGICAL                     	     1	     2	     2
IMMATURE                      	     1	     4	     4
IMMATURES                     	     1	     1	     1
IMMIGRANTS                    	     1	     1	     1
IMMOBILE                      	     1	     1	     1
IMMORTAL                      	     1	     1	     1
IMMUNE                        	     1	     4	     4
IMMUNITY                      	     1	     3	     3
IMPACT                        	     1	   141	   141
IMPACTED                      	     1	    12	    12
IMPACTFUL                     	     1	     4	     4
IMPACTING                     	     1	     3	     3
IMPACTS                       	     1	   115	   115
IMPERIAL                      	     1	     2	     2
IMPLEMENT                     	     1	    50	    50
IMPLEMENTATION                	     1	    90	    90
IMPLEMENTED                   	     1	    49	    49
IMPLEMENTING                  	     1	    34	    34
IMPLEMENTS                    	     1	    10	    10
IMPLICATION                   	     1	    10	    10
IMPLICATIONS                  	     1	    26	    26
IMPLIED                       	     1	     1	     1
IMPLIES                       	     1	    42	    42
IMPLY                         	     1	     5	     5
IMPLYING                      	     1	    25	    25
IMPORT                        	     1	     1	     1
IMPORTANCE                    	     1	   169	   169
IMPORTED                      	     1	     4	     4
IMPORTING                     	     1	     1	     1
IMPORTS                       	     1	     1	     1
IMPOSE                        	     1	     4	     4
IMPOSED                       	     1	     3	     3
IMPRECISE                     	     1	     1	     1
INACCURACIES                  	     1	     2	     2
INACCURATE                    	     1	     3	     3
INADEQUATE                    	     1	    29	    29
INAPPROPRIATE                 	     1	     3	     3
INC                           	     1	     2	     2
INCENTIVE                     	     1	    15	    15
INCENTIVES                    	     1	    30	    30
INCENTIVISING                 	     1	     1	     1
INCENTIVIZE                   	     1	     6	     6
INCENTIVIZED                  	     1	     1	     1
INCENTIVIZES                  	     1	     1	     1
INCENTIVIZING                 	     1	     8	     8
INCIDENT                      	     1	     5	     5
INCONSISTENT                  	     1	     5	     5
INCORPORATE                   	     1	    13	    13
INCORPORATED                  	     1	    24	    24
INCORPORATES                  	     1	     7	     7
INCORPORATING                 	     1	    17	    17
INCORPORATION                 	     1	    20	    20
INDEPENDENCE                  	     1	     5	     5
INDEPENDENT                   	     1	    28	    28
INDEPENDENTLY                 	     1	     6	     6
INDEX                         	     1	    66	    66
INDEXES                       	     1	    25	    25
INDICES                       	     1	    13	    13
INDISCRIMINATE                	     1	     2	     2
INEFFECTIVE                   	     1	     3	     3
INEFFICIENCIES                	     1	     1	     1
INEFFICIENT                   	     1	     2	     2
INEVITABLE                    	     1	     5	     5
INEVITABLY                    	     1	     4	     4
INFECT                        	     1	     3	     3
INFECTED                      	     1	    39	    39
INFECTION                     	     1	    71	    71
INFECTIONS                    	     1	     3	     3
INFERTILE                     	     1	     9	     9
INFERTILITY                   	     1	     1	     1
INFLATED                      	     1	     1	     1
INFLATION                     	     1	     3	     3
INFLEXIBILITY                 	     1	     1	     1
INFREQUENT                    	     1	     2	     2
INGREDIENT                    	     1	     2	     2
INGREDIENTS                   	     1	     2	     2
INHABIT                       	     1	     2	     2
INHABITANTS                   	     1	    10	    10
INHABITED                     	     1	     1	     1
INHABITING                    	     1	     4	     4
INHERIT                       	     1	     2	     2
INHERITANCE                   	     1	     5	     5
INHERITED                     	     1	     2	     2
INITIAL                       	     1	    82	    82
INITIALLY                     	     1	    28	    28
INITIATE                      	     1	     8	     8
INITIATED                     	     1	    30	    30
INITIATES                     	     1	     1	     1
INITIATING                    	     1	     4	     4
INITIATION                    	     1	     9	     9
INITIATIVE                    	     1	    29	    29
INITIATIVES                   	     1	    66	    66
INJECT                        	     1	     1	     1
INNOVATION                    	     1	    29	    29
INNOVATIONS                   	     1	    13	    13
INNOVATORS                    	     1	     1	     1
INORGANIC                     	     1	    64	    64
INORGANICALLY                 	     1	     1	     1
INPUT                         	     1	    98	    98
INPUTS                        	     1	   112	   112
INQUIRE                       	     1	     6	     6
INQUIRED                      	     1	     2	     2
INSENSITIVE                   	     1	     1	     1
INSERTED                      	     1	     2	     2
INSERTING                     	     1	     1	     1
INSIGHT                       	     1	     7	     7
INSIGHTS                      	     1	    18	    18
INSIGNIFICANT                 	     1	    14	    14
INSIGNIFICANTLY               	     1	     1	     1
INSPIRATION                   	     1	     1	     1
INSPIRE                       	     1	     1	     1
INSPIRED                      	     1	     1	     1
INSPIRING                     	     1	     1	     1
INSTALLATION                  	     1	     6	     6
INSTALLED                     	     1	     5	     5
INSTALLING                    	     1	     3	     3
INSTITUTE                     	     1	    36	    36
INSTITUTES                    	     1	     7	     7
INSTITUTION                   	     1	     7	     7
INSTITUTIONAL                 	     1	    63	    63
INSTITUTIONALIZATION          	     1	     2	     2
INSTITUTIONS                  	     1	    56	    56
INSUFFICIENCIES               	     1	     1	     1
INSUFFICIENT                  	     1	    13	    13
INTEGRATE                     	     1	    29	    29
INTEGRATED                    	     1	   156	   156
INTEGRATES                    	     1	     5	     5
INTEGRATING                   	     1	    34	    34
INTEGRATION                   	     1	    53	    53
INTEGRATIONAL                 	     1	     1	     1
INTEGRATIVE                   	     1	     1	     1
INTELLECTUAL                  	     1	     2	     2
INTELLIGENCE                  	     1	     2	     2
INTERACT                      	     1	    13	    13
INTERACTED                    	     1	     3	     3
INTERACTING                   	     1	     8	     8
INTERACTION                   	     1	    83	    83
INTERACTIONS                  	     1	   152	   152
INTERACTIVE                   	     1	    17	    17
INTERAGENCY                   	     1	     1	     1
INTERFERE                     	     1	     4	     4
INTERFERED                    	     1	     1	     1
INTERFERENCE                  	     1	     3	     3
INTERFERENCES                 	     1	     1	     1
INTERFERING                   	     1	     1	     1
INTERIOR                      	     1	     3	     3
INTERIORS                     	     1	     1	     1
INTERLINKED                   	     1	     2	     2
INTERNAL                      	     1	    25	    25
INTERNATIONAL                 	     1	   145	   145
INTERNATIONALLY               	     1	     6	     6
INTERPRET                     	     1	     5	     5
INTERPRETATION                	     1	     9	     9
INTERPRETATIONS               	     1	     5	     5
INTERPRETED                   	     1	     8	     8
INTERPRETS                    	     1	     1	     1
INTERVENTION                  	     1	    30	    30
INTERVENTIONS                 	     1	    47	    47
INTIMATE                      	     1	     8	     8
INTIMATELY                    	     1	     4	     4
INVASION                      	     1	     4	     4
INVASIONS                     	     1	     1	     1
INVENTION                     	     1	     1	     1
INVEST                        	     1	    15	    15
INVESTED                      	     1	     3	     3
INVESTING                     	     1	     4	     4
INVESTMENT                    	     1	    46	    46
INVESTMENTS                   	     1	    28	    28
INVESTS                       	     1	     1	     1
INVISIBLE                     	     1	     1	     1
IRONICALLY                    	     1	     1	     1
IRRATIONAL                    	     1	     1	     1
IRRELEVANT                    	     1	     1	     1
IRRESPECTIVE                  	     1	     6	     6
IRREVERSIBLE                  	     1	     5	     5
ISOLATE                       	     1	     2	     2
ISOLATED                      	     1	    17	    17
ISOLATING                     	     1	     5	     5
ISOLATION                     	     1	     8	     8
JOINT                         	     1	    11	    11
JOINTED                       	     1	     2	     2
JOINTLY                       	     1	     1	     1
JOINTS                        	     1	     1	     1
JOURNAL                       	     1	    10	    10
JOURNALISTIC                  	     1	     1	     1
JOURNALS                      	     1	     4	     4
JUSTIFIABLE                   	     1	     1	     1
JUSTIFICATION                 	     1	     1	     1
JUSTIFIED                     	     1	     5	     5
JUSTIFIES                     	     1	     2	     2
JUSTIFY                       	     1	     2	     2
LABEL                         	     1	     4	     4
LABELED                       	     1	     8	     8
LABELING                      	     1	     9	     9
LABELLED                      	     1	     2	     2
LABELLING                     	     1	     1	     1
LABELS                        	     1	     1	     1
LANDSCAPE                     	     1	   230	   230
LANDSCAPES                    	     1	   149	   149
LANDSCAPING                   	     1	     1	     1
LATTER                        	     1	    38	    38
LAUNCHED                      	     1	    20	    20
LAUNCHING                     	     1	     1	     1
LAYER                         	     1	   107	   107
LAYERED                       	     1	     4	     4
LAYERING                      	     1	     9	     9
LAYERS                        	     1	    64	    64
LEAKAGE                       	     1	     1	     1
LEAKAGES                      	     1	     1	     1
LEAKY                         	     1	     2	     2
LEASE                         	     1	     6	     6
LEASED                        	     1	     3	     3
LEASING                       	     1	     1	     1
LEATHERY                      	     1	     1	     1
LECTURES                      	     1	     3	     3
LEGEND                        	     1	     4	     4
LEGENDARY                     	     1	     2	     2
LEGISLATION                   	     1	    23	    23
LEGISLATIVE                   	     1	     4	     4
LEGITIMATE                    	     1	     2	     2
LIABLE                        	     1	     1	     1
LIBERALIZATION                	     1	     1	     1
LIBERALIZED                   	     1	     1	     1
LIBERATED                     	     1	     2	     2
LINK                          	     1	    12	    12
LINKAGE                       	     1	    10	    10
LINKAGES                      	     1	     7	     7
LINKED                        	     1	    66	    66
LINKING                       	     1	    19	    19
LINKS                         	     1	    12	    12
LIQUID                        	     1	     7	     7
LIQUIDS                       	     1	     1	     1
LITERALLY                     	     1	     1	     1
LITERARY                      	     1	     1	     1
LITERATURE                    	     1	   162	   162
LITERATURES                   	     1	     4	     4
LODGING                       	     1	     2	     2
LOGIC                         	     1	     2	     2
LOGICAL                       	     1	    14	    14
LOGICALLY                     	     1	     2	     2
LOGICS                        	     1	     7	     7
LUXURIANT                     	     1	     1	     1
LUXURIANTLY                   	     1	     2	     2
LUXURIOUSLY                   	     1	     1	     1
MAGNETIC                      	     1	     2	     2
MAJORITY                      	     1	    78	    78
MANIFEST                      	     1	     2	     2
MANIFESTATION                 	     1	     3	     3
MANIFESTATIONS                	     1	     5	     5
MANIFESTED                    	     1	     1	     1
MANIPULATE                    	     1	     4	     4
MANIPULATED                   	     1	     4	     4
MANIPULATING                  	     1	     6	     6
MANIPULATION                  	     1	    13	    13
MANIPULATIONS                 	     1	     2	     2
MANUAL                        	     1	    10	    10
MANUALLY                      	     1	     7	     7
MANUALS                       	     1	     1	     1
MANUFACTURE                   	     1	     6	     6
MANUFACTURED                  	     1	     2	     2
MANUFACTURING                 	     1	     1	     1
MARGIN                        	     1	     3	     3
MARGINAL                      	     1	    32	    32
MARGINALIZED                  	     1	     1	     1
MARGINALLY                    	     1	    10	    10
MARGINS                       	     1	     8	     8
MARINE                        	     1	     5	     5
MATURE                        	     1	    40	    40
MATURING                      	     1	     4	     4
MATURITY                      	     1	    13	    13
MEANWHILE                     	     1	    10	    10
MECHANICAL                    	     1	    10	    10
MECHANICALLY                  	     1	     1	     1
MECHANICS                     	     1	     4	     4
MECHANISM                     	     1	    30	    30
MECHANISMS                    	     1	    49	    49
MEDIA                         	     1	     3	     3
MEDIUM                        	     1	    41	    41
MENU                          	     1	     3	     3
MERE                          	     1	     1	     1
MERELY                        	     1	     4	     4
MERGE                         	     1	     3	     3
MERGED                        	     1	     8	     8
MERGER                        	     1	     2	     2
MERGING                       	     1	     4	     4
METHOD                        	     1	   127	   127
METHODOLOGICAL                	     1	     9	     9
METHODOLOGIES                 	     1	     6	     6
METHODOLOGY                   	     1	    17	    17
METHODS                       	     1	   148	   148
MIGRATE                       	     1	     3	     3
MIGRATES                      	     1	     1	     1
MIGRATING                     	     1	     1	     1
MIGRATION                     	     1	    23	    23
MIGRATORY                     	     1	     5	     5
MILD                          	     1	     4	     4
MILDER                        	     1	     4	     4
MINIMUM                       	     1	    42	    42
MINING                        	     1	     9	     9
MINISTRIES                    	     1	     3	     3
MINISTRY                      	     1	    14	    14
MISINTERPRETATION             	     1	     2	     2
MIXTURE                       	     1	    34	    34
MIXTURES                      	     1	    19	    19
MOBILE                        	     1	     6	     6
MOBILITY                      	     1	     1	     1
MODE                          	     1	     7	     7
MODERATE                      	     1	    32	    32
MODERATELY                    	     1	    22	    22
MODERATES                     	     1	     3	     3
MODES                         	     1	     3	     3
MODEST                        	     1	     7	     7
MODIFICATION                  	     1	    23	    23
MODIFICATIONS                 	     1	    17	    17
MODIFIED                      	     1	    23	    23
MODIFIERS                     	     1	     1	     1
MODIFIES                      	     1	     1	     1
MODIFY                        	     1	    15	    15
MODIFYING                     	     1	     6	     6
MODULAR                       	     1	     1	     1
MODULE                        	     1	     2	     2
MODULES                       	     1	     1	     1
MOLECULAR                     	     1	    15	    15
MOLECULE                      	     1	    10	    10
MOLECULES                     	     1	    17	    17
MONITOR                       	     1	     9	     9
MONITORED                     	     1	     7	     7
MONITORING                    	     1	    19	    19
MOREOVER                      	     1	    89	    89
MORTALITY                     	     1	    30	    30
MOTION                        	     1	     1	     1
MOTIVATE                      	     1	     7	     7
MOTIVATED                     	     1	     7	     7
MOTIVATES                     	     1	     1	     1
MOTIVATION                    	     1	     9	     9
MOTIVATIONS                   	     1	    16	    16
MOTIVE                        	     1	     3	     3
MOTIVES                       	     1	     2	     2
MULTIPLE                      	     1	   165	   165
MULTIPLES                     	     1	     2	     2
MUSEUM                        	     1	     1	     1
MUTUAL                        	     1	    10	    10
MUTUALISTIC                   	     1	     3	     3
MUTUALLY                      	     1	     6	     6
MYTHS                         	     1	     2	     2
NAKED                         	     1	     1	     1
NARRATED                      	     1	     2	     2
NARRATIVE                     	     1	     1	     1
NARRATIVES                    	     1	     2	     2
NEGATIVE                      	     1	   172	   172
NEGATIVELY                    	     1	    35	    35
NEGLECT                       	     1	     2	     2
NEGLECTED                     	     1	     5	     5
NEGLECTS                      	     1	     1	     1
NEGOTIATED                    	     1	     4	     4
NET                           	     1	    83	    83
NETS                          	     1	     1	     1
NETTING                       	     1	     2	     2
NETWORK                       	     1	    48	    48
NETWORKING                    	     1	     3	     3
NETWORKS                      	     1	    29	    29
NEUTRAL                       	     1	     8	     8
NEUTRALITY                    	     1	     3	     3
NEUTRALIZE                    	     1	     1	     1
NEVERTHELESS                  	     1	    42	    42
NOD                           	     1	     1	     1
NONORGANIC                    	     1	     2	     2
NONPROFIT                     	     1	     4	     4
NOTION                        	     1	    11	    11
NOTIONS                       	     1	     2	     2
NOVEL                         	     1	     6	     6
NUCLEAR                       	     1	     2	     2
NUMEROUS                      	     1	   106	   106
OBJECTION                     	     1	     1	     1
OBJECTIONABLE                 	     1	     1	     1
OBJECTIVE                     	     1	    58	    58
OBJECTIVELY                   	     1	     2	     2
OBJECTIVES                    	     1	   112	   112
OBLIGATION                    	     1	     1	     1
OBLIGATORY                    	     1	     1	     1
OBLIGED                       	     1	     1	     1
OBTAIN                        	     1	    29	    29
OBTAINED                      	     1	    89	    89
OBTAINING                     	     1	     7	     7
OBTAINS                       	     1	     1	     1
OCCUPANCY                     	     1	     8	     8
OCCUPATION                    	     1	    28	    28
OCCUPATIONS                   	     1	     3	     3
OCCUPIED                      	     1	    16	    16
OCCUPIES                      	     1	    10	    10
OCCUPY                        	     1	    17	    17
OCCUPYING                     	     1	     5	     5
OCEAN                         	     1	     8	     8
OCEANS                        	     1	     4	     4
ORAL                          	     1	     1	     1
ORGAN                         	     1	     2	     2
ORGANIC                       	     1	   334	   334
ORGANICALLY                   	     1	     3	     3
ORGANS                        	     1	     3	     3
ORIENTATION                   	     1	    25	    25
ORIENTATIONS                  	     1	     3	     3
ORIENTED                      	     1	     9	     9
ORIGIN                        	     1	    19	    19
ORIGINS                       	     1	     3	     3
OUTCOME                       	     1	    14	    14
OUTCOMES                      	     1	    30	    30
OUTLINED                      	     1	     4	     4
OUTLINING                     	     1	     2	     2
OUTPUT                        	     1	    30	    30
OUTPUTS                       	     1	    27	    27
OUTRAGE                       	     1	     1	     1
OVERALL                       	     1	   159	   159
OVERCOME                      	     1	    25	    25
OVERCOMING                    	     1	     6	     6
OVERLOOKED                    	     1	     2	     2
OVERSEAS                      	     1	     2	     2
OVERWHELMING                  	     1	     1	     1
OVERWHELMINGLY                	     1	     1	     1
PACE                          	     1	     7	     7
PALACES                       	     1	     1	     1
PALE                          	     1	     4	     4
PALES                         	     1	     1	     1
PALM                          	     1	    89	    89
PALMS                         	     1	    41	    41
PANEL                         	     1	     7	     7
PANELLING                     	     1	     2	     2
PANELS                        	     1	     3	     3
PARA                          	     1	     1	     1
PARAGRAPH                     	     1	     3	     3
PARAGRAPHS                    	     1	     1	     1
PARALLEL                      	     1	    13	    13
PARISH                        	     1	     6	     6
PARISHES                      	     1	    21	    21
PARLIAMENT                    	     1	     2	     2
PARTICIPANT                   	     1	    10	    10
PARTICIPANTS                  	     1	    65	    65
PARTICIPATE                   	     1	    12	    12
PARTICIPATED                  	     1	    10	    10
PARTICIPATING                 	     1	    10	    10
PARTICIPATION                 	     1	    46	    46
PARTICIPATIVE                 	     1	     1	     1
PARTICIPATORY                 	     1	     7	     7
PASSION                       	     1	     2	     2
PAVED                         	     1	     2	     2
PEAK                          	     1	    17	    17
PEAKED                        	     1	     2	     2
PEAKING                       	     1	     1	     1
PEAKS                         	     1	     5	     5
PEASANT                       	     1	     3	     3
PEER                          	     1	    15	    15
PEERS                         	     1	     5	     5
PEPPER                        	     1	    21	    21
PEPPERS                       	     1	     1	     1
PERCEIVE                      	     1	    13	    13
PERCEIVED                     	     1	    80	    80
PERCEIVING                    	     1	     2	     2
PERCEPTION                    	     1	    40	    40
PERCEPTIONS                   	     1	    24	    24
PERMANENT                     	     1	    58	    58
PERMANENTLY                   	     1	     1	     1
PERMISSION                    	     1	     6	     6
PERMISSIONS                   	     1	     4	     4
PERMIT                        	     1	    10	    10
PERMITS                       	     1	     5	     5
PERMITTED                     	     1	     4	     4
PERMITTING                    	     1	     2	     2
PERSIST                       	     1	     3	     3
PERSISTED                     	     1	     1	     1
PERSISTENCE                   	     1	     7	     7
PERSISTENT                    	     1	    10	    10
PERSISTENTLY                  	     1	     4	     4
PERSONNEL                     	     1	     2	     2
PERSPECTIVE                   	     1	    45	    45
PERSPECTIVES                  	     1	    13	    13
PHASE                         	     1	    94	    94
PHASES                        	     1	    25	    25
PHENOMENA                     	     1	     5	     5
PHENOMENON                    	     1	    10	    10
PHILOSOPHICAL                 	     1	     2	     2
PHILOSOPHY                    	     1	     5	     5
PHRASED                       	     1	     1	     1
PILOT                         	     1	     3	     3
PILOTED                       	     1	     1	     1
PIT                           	     1	     3	     3
PITS                          	     1	    13	    13
PLATFORM                      	     1	    14	    14
PLATFORMS                     	     1	     6	     6
PLOT                          	     1	   107	   107
PLOTS                         	     1	   127	   127
PLOTTED                       	     1	     7	     7
PLOTTING                      	     1	     1	     1
PORTION                       	     1	    13	    13
PORTIONS                      	     1	     3	     3
POSE                          	     1	     8	     8
POSED                         	     1	     5	     5
POSES                         	     1	     4	     4
POTENTIAL                     	     1	   335	   335
POTENTIALITY                  	     1	     6	     6
POTENTIALLY                   	     1	    40	    40
POTENTIALS                    	     1	    12	    12
POVERTY                       	     1	    53	    53
POWDER                        	     1	     3	     3
POWDERED                      	     1	     4	     4
POWDERS                       	     1	     1	     1
PRACTITIONER                  	     1	     8	     8
PRACTITIONERS                 	     1	    66	    66
PRECEDE                       	     1	     1	     1
PRECEDED                      	     1	     1	     1
PRECEDING                     	     1	     5	     5
PRECISE                       	     1	    11	    11
PRECISELY                     	     1	     7	     7
PRECISION                     	     1	     2	     2
PREDEFINED                    	     1	     3	     3
PREDICT                       	     1	    20	    20
PREDICTABLE                   	     1	     1	     1
PREDICTABLY                   	     1	     1	     1
PREDICTED                     	     1	    24	    24
PREDICTING                    	     1	     4	     4
PREDICTION                    	     1	     6	     6
PREDICTIONS                   	     1	     8	     8
PREDICTIVE                    	     1	     6	     6
PREDICTOR                     	     1	     5	     5
PREDICTORS                    	     1	     9	     9
PREDICTS                      	     1	     9	     9
PREMISE                       	     1	     8	     8
PREMISES                      	     1	     9	     9
PRESENCE                      	     1	    68	    68
PRESERVATION                  	     1	    11	    11
PRESERVATIVE                  	     1	     1	     1
PRESERVATIVES                 	     1	     1	     1
PRESERVE                      	     1	     4	     4
PRESERVED                     	     1	     8	     8
PRESERVING                    	     1	    10	    10
PRIMARILY                     	     1	    77	    77
PRIMARY                       	     1	   140	   140
PRINCIPAL                     	     1	    41	    41
PRINCIPLE                     	     1	    15	    15
PRINCIPLES                    	     1	    52	    52
PRIOR                         	     1	    25	    25
PRIORITIES                    	     1	    48	    48
PRIORITISATION                	     1	     9	     9
PRIORITISED                   	     1	     2	     2
PRIORITIZE                    	     1	     7	     7
PRIORITIZED                   	     1	    11	    11
PRIORITIZES                   	     1	     1	     1
PRIORITIZING                  	     1	     2	     2
PRIORITY                      	     1	    44	    44
PRIVILEGE                     	     1	     1	     1
PRIZE                         	     1	     1	     1
PRIZED                        	     1	     2	     2
PROCEDURE                     	     1	    33	    33
PROCEDURES                    	     1	    52	    52
PROCEED                       	     1	     3	     3
PROCEEDING                    	     1	     1	     1
PROCEEDINGS                   	     1	     4	     4
PROF                          	     1	     1	     1
PROFILE                       	     1	    17	    17
PROFILES                      	     1	    28	    28
PROFIT                        	     1	    10	    10
PROFITABILITY                 	     1	    32	    32
PROFITABLE                    	     1	    22	    22
PROFITABLY                    	     1	     1	     1
PROFITS                       	     1	     3	     3
PROFOUND                      	     1	     8	     8
PROFOUNDLY                    	     1	     7	     7
PROHIBIT                      	     1	     2	     2
PROHIBITED                    	     1	     3	     3
PROHIBITION                   	     1	     5	     5
PROHIBITIONS                  	     1	     1	     1
PROMINENT                     	     1	    58	    58
PROMINENTLY                   	     1	     7	     7
PROMOTE                       	     1	    85	    85
PROMOTED                      	     1	    58	    58
PROMOTERS                     	     1	     3	     3
PROMOTES                      	     1	    16	    16
PROMOTING                     	     1	    65	    65
PROMOTION                     	     1	    50	    50
PROMOTIONAL                   	     1	     2	     2
PROMPT                        	     1	     1	     1
PROMPTED                      	     1	     2	     2
PROMPTS                       	     1	     1	     1
PROPORTION                    	     1	    77	    77
PROPORTIONAL                  	     1	     7	     7
PROPORTIONATE                 	     1	     1	     1
PROPORTIONATELY               	     1	     4	     4
PROPORTIONS                   	     1	    13	    13
PROSPECT                      	     1	     1	     1
PROSPECTIVE                   	     1	     2	     2
PROSPECTS                     	     1	     3	     3
PROSPERITY                    	     1	     2	     2
PROTEIN                       	     1	    21	    21
PROTEINS                      	     1	     3	     3
PROVINCE                      	     1	    16	    16
PROVINCES                     	     1	    11	    11
PROVINCIAL                    	     1	     3	     3
PROVISION                     	     1	    83	    83
PROVISIONED                   	     1	     1	     1
PROVISIONING                  	     1	    29	    29
PROVISIONS                    	     1	     4	     4
PSYCHOLOGICAL                 	     1	     4	     4
PUBLICATION                   	     1	    17	    17
PUBLICATIONS                  	     1	    77	    77
PUBLISHED                     	     1	    51	    51
PUBLISHER                     	     1	     1	     1
PURSUE                        	     1	     1	     1
PURSUED                       	     1	     8	     8
PURSUES                       	     1	     1	     1
PURSUING                      	     1	     4	     4
PUZZLE                        	     1	     1	     1
QUANTITATIVE                  	     1	    63	    63
QUANTITATIVELY                	     1	     5	     5
QUANTITIES                    	     1	    35	    35
QUANTITY                      	     1	    45	    45
RADIATED                      	     1	     1	     1
RADIATION                     	     1	    56	    56
RADIATIONS                    	     1	     1	     1
RADIATIVE                     	     1	     1	     1
RADICAL                       	     1	     1	     1
RADICALLY                     	     1	     2	     2
RADICALS                      	     1	     1	     1
RAID                          	     1	     1	     1
RAIL                          	     1	     2	     2
RALLYING                      	     1	     3	     3
RANDOM                        	     1	    26	    26
RANDOMISED                    	     1	     1	     1
RANDOMIZED                    	     1	     1	     1
RANDOMLY                      	     1	    16	    16
RANK                          	     1	    14	    14
RANKED                        	     1	     6	     6
RANKING                       	     1	    12	    12
RANKINGS                      	     1	     1	     1
RANKS                         	     1	     2	     2
RAPE                          	     1	     4	     4
RATIO                         	     1	    71	    71
RATIONAL                      	     1	     2	     2
RATIONALIZED                  	     1	     1	     1
RATIOS                        	     1	    16	    16
RAW                           	     1	    24	    24
REANALYSIS                    	     1	     1	     1
REARED                        	     1	     3	     3
REARING                       	     1	     5	     5
REASSESS                      	     1	     1	     1
REASSESSMENT                  	     1	     2	     2
RECEIVER                      	     1	     1	     1
RECEIVERS                     	     1	     3	     3
RECIRCULATED                  	     1	     1	     1
RECIRCULATION                 	     1	     4	     4
RECOGNITION                   	     1	    31	    31
RECOLONIZATION                	     1	     2	     2
RECONSTRUCTED                 	     1	     1	     1
RECONSTRUCTING                	     1	     1	     1
RECRUITED                     	     1	     3	     3
RECRUITMENT                   	     1	     3	     3
REDEFINED                     	     1	     1	     1
REDEFINING                    	     1	     1	     1
REDISTRIBUTED                 	     1	     1	     1
REDISTRIBUTING                	     1	     1	     1
REDISTRIBUTION                	     1	     3	     3
REFLECT                       	     1	    39	    39
REFLECTANCE                   	     1	     1	     1
REFLECTED                     	     1	    16	    16
REFLECTING                    	     1	     6	     6
REFLECTION                    	     1	     7	     7
REFLECTIONS                   	     1	     1	     1
REFLECTS                      	     1	    13	    13
REFORM                        	     1	     3	     3
REFORMS                       	     1	     1	     1
REFUGE                        	     1	     4	     4
REFUGES                       	     1	     3	     3
REGIME                        	     1	    12	    12
REGIMES                       	     1	    13	    13
REGULATE                      	     1	     5	     5
REGULATED                     	     1	    13	    13
REGULATING                    	     1	    30	    30
REGULATION                    	     1	    43	    43
REGULATIONS                   	     1	    25	    25
REGULATOR                     	     1	     2	     2
REGULATORY                    	     1	     7	     7
REINCORPORATED                	     1	     1	     1
REINFORCE                     	     1	     5	     5
REINFORCED                    	     1	     3	     3
REINFORCES                    	     1	     3	     3
REINFORCING                   	     1	     2	     2
REINTERPRET                   	     1	     1	     1
REINVENT                      	     1	     1	     1
REINVENTING                   	     1	     1	     1
REINVENTION                   	     1	     1	     1
REINVEST                      	     1	     1	     1
REINVESTING                   	     1	     1	     1
REJECTED                      	     1	     1	     1
REJECTING                     	     1	     1	     1
RELATIVE                      	     1	   118	   118
RELATIVELY                    	     1	   133	   133
RELATIVES                     	     1	     3	     3
RELEVANT                      	     1	    64	    64
RELEVANTLY                    	     1	     1	     1
RELIEVE                       	     1	     1	     1
RELIEVES                      	     1	     1	     1
RELIGIONS                     	     1	     2	     2
RELIGIOUS                     	     1	     9	     9
RELUCTANT                     	     1	     3	     3
REMEDIAL                      	     1	     1	     1
REMEDIES                      	     1	     2	     2
REMEDY                        	     1	     1	     1
REMOTE                        	     1	     9	     9
REMOTELY                      	     1	     2	     2
REMOTENESS                    	     1	     1	     1
RENDER                        	     1	     1	     1
RENDERING                     	     1	     1	     1
RENDERS                       	     1	     2	     2
REORIENTED                    	     1	     1	     1
REPRODUCE                     	     1	     1	     1
REPRODUCING                   	     1	     1	     1
REPRODUCTION                  	     1	     8	     8
REPUBLIC                      	     1	     7	     7
REQUEST                       	     1	     3	     3
REQUESTED                     	     1	     2	     2
REQUESTS                      	     1	     5	     5
RESAMPLING                    	     1	     1	     1
RESCUE                        	     1	     4	     4
RESEMBLANCE                   	     1	     3	     3
RESEMBLE                      	     1	     3	     3
RESEMBLES                     	     1	     2	     2
RESEMBLING                    	     1	     1	     1
RESIDE                        	     1	     2	     2
RESIDED                       	     1	     2	     2
RESIDENCE                     	     1	     4	     4
RESIDENCES                    	     1	     1	     1
RESIDENT                      	     1	     2	     2
RESIDENTIAL                   	     1	     1	     1
RESIDENTS                     	     1	     4	     4
RESIDES                       	     1	     1	     1
RESOLUTION                    	     1	    14	    14
RESOLVE                       	     1	     5	     5
RESOLVED                      	     1	     2	     2
RESOLVING                     	     1	     1	     1
RESORT                        	     1	     1	     1
RESOURCE                      	     1	   101	   101
RESOURCES                     	     1	   278	   278
RESPECTIVE                    	     1	    14	    14
RESPECTIVELY                  	     1	   174	   174
RESPOND                       	     1	    10	    10
RESPONDED                     	     1	    10	    10
RESPONDENT                    	     1	    12	    12
RESPONDENTS                   	     1	   111	   111
RESPONDING                    	     1	     5	     5
RESPONDS                      	     1	     2	     2
RESPONSE                      	     1	    72	    72
RESPONSES                     	     1	    42	    42
RESPONSIVE                    	     1	     5	     5
RESTORATION                   	     1	    54	    54
RESTORATIVE                   	     1	     2	     2
RESTORE                       	     1	    17	    17
RESTORED                      	     1	     9	     9
RESTORERS                     	     1	     1	     1
RESTORES                      	     1	     2	     2
RESTORING                     	     1	    11	    11
RESTRAINED                    	     1	     1	     1
RESTRICT                      	     1	     5	     5
RESTRICTED                    	     1	    21	    21
RESTRICTING                   	     1	     4	     4
RESTRICTION                   	     1	     3	     3
RESTRICTIONS                  	     1	    15	    15
RESTRICTIVE                   	     1	     4	     4
RESTRICTS                     	     1	     3	     3
RESTRUCTURE                   	     1	     1	     1
RESTRUCTURED                  	     1	     1	     1
RESUMES                       	     1	     3	     3
RESUSPENDED                   	     1	     1	     1
RETAIL                        	     1	     1	     1
RETAILERS                     	     1	     1	     1
RETAIN                        	     1	    17	    17
RETAINED                      	     1	    29	    29
RETAINING                     	     1	    12	    12
RETAINS                       	     1	     3	     3
RETREAT                       	     1	     1	     1
REVEAL                        	     1	    15	    15
REVEALED                      	     1	    45	    45
REVEALING                     	     1	     5	     5
REVEALS                       	     1	    14	    14
REVELATIONS                   	     1	     1	     1
REVENUE                       	     1	    11	    11
REVENUES                      	     1	     4	     4
REVERSAL                      	     1	     1	     1
REVERSE                       	     1	     6	     6
REVERSED                      	     1	     4	     4
REVERSES                      	     1	     1	     1
REVERSING                     	     1	     5	     5
REVIEW                        	     1	    90	    90
REVIEWED                      	     1	    34	    34
REVIEWERS                     	     1	     1	     1
REVIEWING                     	     1	    15	    15
REVIEWS                       	     1	    25	    25
REVISED                       	     1	     9	     9
REVISION                      	     1	     1	     1
REVIVAL                       	     1	     3	     3
REVIVE                        	     1	     1	     1
REVIVED                       	     1	     1	     1
REVOLUTION                    	     1	    17	    17
REVOLUTIONIZE                 	     1	     1	     1
REWARD                        	     1	     2	     2
REWARDED                      	     1	     1	     1
REWARDING                     	     1	     7	     7
REWARDS                       	     1	     3	     3
RITUALLY                      	     1	     1	     1
RITUALS                       	     1	     1	     1
ROUTE                         	     1	     3	     3
ROUTINE                       	     1	     2	     2
ROUTINES                      	     1	     1	     1
RURAL                         	     1	   157	   157
SACRIFICE                     	     1	     1	     1
SACRIFICING                   	     1	     2	     2
SAMPLE                        	     1	    80	    80
SAMPLED                       	     1	    32	    32
SAMPLES                       	     1	    51	    51
SAMPLING                      	     1	    95	    95
SAMPLINGS                     	     1	     1	     1
SANCTIONED                    	     1	     1	     1
SATELLITE                     	     1	    10	    10
SATISFACTION                  	     1	     4	     4
SCANNED                       	     1	     2	     2
SCANNER                       	     1	     1	     1
SCANNING                      	     1	     1	     1
SCATTER                       	     1	     2	     2
SCATTERED                     	     1	    45	    45
SCHEMATIC                     	     1	     5	     5
SCHEME                        	     1	    41	    41
SCHEMES                       	     1	    25	    25
SCHOLAR                       	     1	     7	     7
SCHOLARS                      	     1	     9	     9
SCOPE                         	     1	    46	    46
SECTOR                        	     1	    49	    49
SECTORAL                      	     1	     1	     1
SECTORS                       	     1	    15	    15
SEGMENT                       	     1	     3	     3
SEGMENTED                     	     1	     1	     1
SEGMENTS                      	     1	     7	     7
SENSED                        	     1	     2	     2
SENSIBLE                      	     1	     4	     4
SENSING                       	     1	     7	     7
SENSITIVE                     	     1	    15	    15
SENSITIVITY                   	     1	    26	    26
SEQUENCE                      	     1	    12	    12
SEQUENCED                     	     1	     1	     1
SEQUENCES                     	     1	     3	     3
SEQUENCING                    	     1	    10	    10
SEQUENTIAL                    	     1	    26	    26
SEQUENTIALLY                  	     1	     6	     6
SESSION                       	     1	     1	     1
SESSIONS                      	     1	    11	    11
SEVERE                        	     1	    31	    31
SEVERELY                      	     1	    15	    15
SEVERITY                      	     1	     6	     6
SHIELD                        	     1	     1	     1
SHORTLY                       	     1	     1	     1
SIGNIFICANCE                  	     1	    31	    31
SIGNIFICANT                   	     1	   273	   273
SIGNIFICANTLY                 	     1	   140	   140
SILENT                        	     1	     1	     1
SILK                          	     1	     5	     5
SIMULTANEOUS                  	     1	    30	    30
SIMULTANEOUSLY                	     1	    40	    40
SLICE                         	     1	     2	     2
SLOPE                         	     1	    48	    48
SLOPES                        	     1	    22	    22
SLOPING                       	     1	    28	    28
SOFTWARE                      	     1	    32	    32
SOLE                          	     1	    49	    49
SOLELY                        	     1	     9	     9
SOLUTION                      	     1	    40	    40
SOLUTIONS                     	     1	    12	    12
SOLVE                         	     1	     6	     6
SOLVED                        	     1	     1	     1
SOLVING                       	     1	     5	     5
SOPHISTICATED                 	     1	     2	     2
SOURCE                        	     1	   121	   121
SOURCED                       	     1	     5	     5
SOURCES                       	     1	    89	    89
SOURCING                      	     1	     1	     1
SOVEREIGNTY                   	     1	     4	     4
SPECIFIED                     	     1	    18	    18
SPECIFIES                     	     1	     1	     1
SPECIFY                       	     1	     8	     8
SPECIFYING                    	     1	     2	     2
SPECULATE                     	     1	     1	     1
SPECULATION                   	     1	     1	     1
SPILT                         	     1	     1	     1
SPONSORED                     	     1	     1	     1
SQUEEZED                      	     1	     1	     1
STAINED                       	     1	     2	     2
STAINLESS                     	     1	     1	     1
STAKE                         	     1	     5	     5
STAKED                        	     1	     1	     1
STAKES                        	     1	     9	     9
STAKING                       	     1	     3	     3
STATISTIC                     	     1	     6	     6
STATISTICAL                   	     1	    41	    41
STATISTICALLY                 	     1	    19	    19
STATISTICS                    	     1	    41	    41
STATUS                        	     1	    68	    68
STEM                          	     1	    72	    72
STEMMING                      	     1	     2	     2
STEMS                         	     1	    22	    22
STIMULATE                     	     1	    14	    14
STIMULATED                    	     1	     7	     7
STIMULATES                    	     1	     3	     3
STIMULATING                   	     1	     4	     4
STIMULATION                   	     1	     3	     3
STRAIN                        	     1	     7	     7
STRAINS                       	     1	    23	    23
STRATEGIC                     	     1	    22	    22
STRATEGICALLY                 	     1	     3	     3
STRATEGIES                    	     1	   131	   131
STRATEGY                      	     1	   124	   124
STRICT                        	     1	     8	     8
STRICTER                      	     1	     1	     1
STRICTLY                      	     1	     9	     9
STRUCTURAL                    	     1	    61	    61
STRUCTURALLY                  	     1	    10	    10
STRUCTURE                     	     1	   149	   149
STRUCTURED                    	     1	    18	    18
STRUCTURELESS                 	     1	     1	     1
STRUCTURES                    	     1	    23	    23
STRUCTURING                   	     1	     1	     1
SUBMITTED                     	     1	     3	     3
SUBSEQUENT                    	     1	    48	    48
SUBSEQUENTLY                  	     1	    31	    31
SUBSIDIES                     	     1	    26	    26
SUBSIDY                       	     1	     6	     6
SUBSTANCE                     	     1	     4	     4
SUBSTANCES                    	     1	    12	    12
SUBSTANTIAL                   	     1	    47	    47
SUBSTANTIALLY                 	     1	    29	    29
SUBSTITUTE                    	     1	     4	     4
SUBSTITUTED                   	     1	     1	     1
SUBSTITUTES                   	     1	     4	     4
SUBSTITUTING                  	     1	     2	     2
SUBSTITUTION                  	     1	     5	     5
SUBTLE                        	     1	     2	     2
SUCCEED                       	     1	     1	     1
SUCCEEDING                    	     1	     1	     1
SUCCESSION                    	     1	    17	    17
SUCCESSIONAL                  	     1	    10	    10
SUCCESSIONS                   	     1	     1	     1
SUCCESSIVE                    	     1	    12	    12
SUFFICIENT                    	     1	    39	    39
SUFFICIENTLY                  	     1	     4	     4
SUM                           	     1	    23	    23
SUMMARIES                     	     1	     3	     3
SUMMARIZE                     	     1	     5	     5
SUMMARIZED                    	     1	    34	    34
SUMMARIZES                    	     1	     4	     4
SUMMARIZING                   	     1	     3	     3
SUMMARY                       	     1	    28	    28
SUMMED                        	     1	     1	     1
SUMMING                       	     1	     3	     3
SUMMIT                        	     1	     5	     5
SUPERIOR                      	     1	     6	     6
SUPERVISED                    	     1	     1	     1
SUPERVISION                   	     1	     2	     2
SUPPLEMENT                    	     1	    14	    14
SUPPLEMENTAL                  	     1	     4	     4
SUPPLEMENTARY                 	     1	    44	    44
SUPPLEMENTATION               	     1	     1	     1
SUPPLEMENTED                  	     1	     5	     5
SUPPLEMENTING                 	     1	     2	     2
SUPPLEMENTS                   	     1	     2	     2
SURVEY                        	     1	   113	   113
SURVEYED                      	     1	    16	    16
SURVEYING                     	     1	     2	     2
SURVEYS                       	     1	    57	    57
SUSPENDED                     	     1	     3	     3
SUSPENSION                    	     1	     1	     1
SUSTAIN                       	     1	    24	    24
SUSTAINABILITY                	     1	    87	    87
SUSTAINABLE                   	     1	   220	   220
SUSTAINABLY                   	     1	     4	     4
SUSTAINED                     	     1	    19	    19
SUSTAINING                    	     1	    13	    13
SUSTAINS                      	     1	     7	     7
SWEAT                         	     1	     1	     1
SWELLING                      	     1	     1	     1
SWOLLEN                       	     1	     2	     2
SYMBOL                        	     1	     2	     2
SYMBOLICALLY                  	     1	     1	     1
SYMBOLIZE                     	     1	     3	     3
SYMPTOMATIC                   	     1	     1	     1
SYMPTOMS                      	     1	     3	     3
TACKLE                        	     1	     2	     2
TACKLED                       	     1	     1	     1
TACKLES                       	     1	     1	     1
TACKLING                      	     1	     1	     1
TARGET                        	     1	    29	    29
TARGETED                      	     1	    15	    15
TARGETING                     	     1	     8	     8
TARGETS                       	     1	     9	     9
TASK                          	     1	    11	    11
TASKS                         	     1	     2	     2
TECHNICAL                     	     1	    86	    86
TECHNICALLY                   	     1	     2	     2
TECHNIQUE                     	     1	    42	    42
TECHNIQUES                    	     1	    54	    54
TEMPERATURE                   	     1	   132	   132
TEMPERATURES                  	     1	    43	    43
TEMPORARILY                   	     1	     4	     4
TEMPORARY                     	     1	    11	    11
TENDER                        	     1	     1	     1
TENNIS                        	     1	     1	     1
TERRITORIAL                   	     1	     1	     1
TERRITORIES                   	     1	     3	     3
TERRITORY                     	     1	     6	     6
TEXT                          	     1	     7	     7
TEXTUAL                       	     1	     1	     1
THEMATIC                      	     1	     9	     9
THEME                         	     1	    12	    12
THEMES                        	     1	    19	    19
THEORETICAL                   	     1	    17	    17
THEORETICALLY                 	     1	     4	     4
THEORIES                      	     1	     1	     1
THEORY                        	     1	    19	    19
THEREBY                       	     1	    42	    42
THOROUGH                      	     1	     6	     6
THOROUGHLY                    	     1	     4	     4
TISSUE                        	     1	    11	    11
TISSUES                       	     1	    17	    17
TON                           	     1	     5	     5
TONNE                         	     1	     3	     3
TONNES                        	     1	     9	     9
TONS                          	     1	    10	    10
TRAGEDY                       	     1	     1	     1
TRAILED                       	     1	     2	     2
TRAILING                      	     1	     3	     3
TRANSACTION                   	     1	     2	     2
TRANSFORM                     	     1	     9	     9
TRANSFORMATION                	     1	    33	    33
TRANSFORMATIONS               	     1	    14	    14
TRANSFORMATIVE                	     1	     4	     4
TRANSFORMED                   	     1	    21	    21
TRANSFORMERS                  	     1	     1	     1
TRANSFORMING                  	     1	    12	    12
TRANSFORMS                    	     1	     1	     1
TRANSITION                    	     1	    23	    23
TRANSITIONAL                  	     1	     1	     1
TRANSITIONING                 	     1	     2	     2
TRANSITIONS                   	     1	     7	     7
TRANSLATE                     	     1	     5	     5
TRANSLATED                    	     1	     6	     6
TRANSLATES                    	     1	     6	     6
TRANSLATING                   	     1	     3	     3
TRANSLATION                   	     1	     2	     2
TRANSMIGRATION                	     1	     1	     1
TRANSMISSION                  	     1	    34	    34
TRANSMISSIONS                 	     1	     1	     1
TRANSMITTED                   	     1	     4	     4
TRANSMITTING                  	     1	     1	     1
TRANSPORT                     	     1	    32	    32
TRANSPORTATION                	     1	    15	    15
TRANSPORTED                   	     1	    20	    20
TRANSPORTING                  	     1	    10	    10
TRANSPORTS                    	     1	     1	     1
TREASURY                      	     1	     1	     1
TREATY                        	     1	     4	     4
TREMENDOUS                    	     1	    11	    11
TREMENDOUSLY                  	     1	     2	     2
TREND                         	     1	    37	    37
TRENDS                        	     1	    34	    34
TRIBAL                        	     1	     5	     5
TRIBE                         	     1	     2	     2
TRIGGERS                      	     1	     1	     1
TUBE                          	     1	     4	     4
TUNNELS                       	     1	     4	     4
ULTIMATE                      	     1	     8	     8
ULTIMATELY                    	     1	    14	    14
UNAMENDED                     	     1	     1	     1
UNANTICIPATED                 	     1	     1	     1
UNAUTHORIZED                  	     1	     1	     1
UNCONVENTIONAL                	     1	     1	     1
UNCOORDINATED                 	     1	     1	     1
UNCORRELATED                  	     1	     1	     1
UNCROPPED                     	     1	     1	     1
UNDERGO                       	     1	     2	     2
UNDERGOES                     	     1	     2	     2
UNDERGOING                    	     1	     3	     3
UNDERGONE                     	     1	     1	     1
UNDERLIES                     	     1	     1	     1
UNDERLYING                    	     1	    44	    44
UNDERTAKE                     	     1	     5	     5
UNDERTAKEN                    	     1	    33	    33
UNDERTAKES                    	     1	     2	     2
UNDERTAKING                   	     1	     6	     6
UNDERTOOK                     	     1	     2	     2
UNDERWENT                     	     1	     2	     2
UNDOCUMENTED                  	     1	     2	     2
UNEXPLOITED                   	     1	     1	     1
UNEXPLORED                    	     1	     1	     1
UNFERTILIZED                  	     1	     9	     9
UNIFORM                       	     1	    35	    35
UNIFORMITY                    	     1	     7	     7
UNIFORMLY                     	     1	     2	     2
UNIQUE                        	     1	    52	    52
UNITY                         	     1	     3	     3
UNIVERSAL                     	     1	    16	    16
UNIVERSALLY                   	     1	    12	    12
UNLIKE                        	     1	    23	    23
UNOCCUPIED                    	     1	     1	     1
UNPARALLELED                  	     1	     2	     2
UNPRECEDENTED                 	     1	     6	     6
UNPREDICTABILITY              	     1	     1	     1
UNPREDICTABLE                 	     1	     3	     3
UNPREDICTED                   	     1	     1	     1
UNPROFITABLE                  	     1	     1	     1
UNPUBLISHED                   	     1	     8	     8
UNREGULATED                   	     1	     1	     1
UNRESOLVED                    	     1	     1	     1
UNREWARDING                   	     1	     1	     1
UNSPONSORED                   	     1	     1	     1
UNSUPERVISED                  	     1	     1	     1
UNSUSTAINABLE                 	     1	     7	     7
UPDATE                        	     1	     2	     2
UPDATED                       	     1	     2	     2
UPDATES                       	     1	     1	     1
URBAN                         	     1	    89	    89
URBANITES                     	     1	     1	     1
URBANIZATION                  	     1	    10	    10
URBANIZED                     	     1	     1	     1
URGED                         	     1	     1	     1
URGENCY                       	     1	     3	     3
URGENT                        	     1	     3	     3
URGENTLY                      	     1	     1	     1
UTILITIES                     	     1	     2	     2
UTILITY                       	     1	    27	    27
VAGUE                         	     1	     6	     6
VALID                         	     1	     6	     6
VALIDITY                      	     1	     7	     7
VARIETAL                      	     1	     2	     2
VARIETIES                     	     1	    40	    40
VARIETY                       	     1	   114	   114
VAST                          	     1	    43	    43
VASTLY                        	     1	     1	     1
VASTNESS                      	     1	     1	     1
VENTURE                       	     1	     1	     1
VENTURES                      	     1	     2	     2
VERSUS                        	     1	    30	    30
VESSEL                        	     1	     1	     1
VETERAN                       	     1	     1	     1
VIA                           	     1	    38	    38
VICE                          	     1	     1	     1
VIOLATIONS                    	     1	     1	     1
VIRTUAL                       	     1	     1	     1
VIRTUALLY                     	     1	     5	     5
VIRTUE                        	     1	     2	     2
VIRTUES                       	     1	     1	     1
VIRUS                         	     1	    44	    44
VIRUSES                       	     1	    11	    11
VISIBILITY                    	     1	     2	     2
VISIBLE                       	     1	    10	    10
VISIBLY                       	     1	     1	     1
VISION                        	     1	     8	     8
VISUAL                        	     1	     3	     3
VISUALIZATION                 	     1	     5	     5
VISUALIZE                     	     1	     1	     1
VISUALIZED                    	     1	     8	     8
VISUALIZING                   	     1	     2	     2
VISUALLY                      	     1	     1	     1
VITAL                         	     1	    19	    19
VOL                           	     1	     5	     5
VOLUME                        	     1	    49	    49
VOLUMES                       	     1	    10	    10
VOLUNTARILY                   	     1	     1	     1
VOLUNTARY                     	     1	     3	     3
VOLUNTEER                     	     1	     1	     1
VOLUNTEERS                    	     1	     2	     2
VS                            	     1	    12	    12
VULNERABILITY                 	     1	    79	    79
VULNERABLE                    	     1	    23	    23
WEALTH                        	     1	    12	    12
WEAVING                       	     1	     1	     1
WEIGH                         	     1	     2	     2
WEIGHED                       	     1	     4	     4
WEIGHS                        	     1	     3	     3
WELFARE                       	     1	    18	    18
WITHDRAWN                     	     1	     1	     1
WOVEN                         	     1	     1	     1
YIELD                         	     1	   238	   238
YIELDED                       	     1	     8	     8
YIELDING                      	     1	    10	    10
YIELDS                        	     1	   195	   195
YOUTH                         	     1	     2	     2
YOUTHS                        	     1	     2	     2
ZONAL                         	     1	     5	     5
ZONE                          	     1	   127	   127
ZONED                         	     1	     1	     1
ZONES                         	     1	    81	    81
ZONING                        	     1	     2	     2

Types Found In Base List Four

TYPE                          	 RANGE	  FREQ	    F1
ABNORMAL                      	     1	     1	     1
ABSENT                        	     1	    11	    11
ABSENTEE                      	     1	     1	     1
ABUNDANCE                     	     1	   139	   139
ABUNDANCES                    	     1	     4	     4
ABUNDANT                      	     1	    38	    38
ABUNDANTLY                    	     1	     7	     7
ACCOUNTANCY                   	     1	     1	     1
ACCUSTOM                      	     1	     1	     1
ACID                          	     1	    34	    34
ACIDIC                        	     1	     3	     3
ACIDITY                       	     1	    29	    29
ACIDS                         	     1	     7	     7
ACQUAINTED                    	     1	     1	     1
ACTIVATED                     	     1	     7	     7
ACUTE                         	     1	     4	     4
ADHERE                        	     1	     1	     1
ADHERING                      	     1	     3	     3
ADJACENT                      	     1	    43	    43
ADMINISTER                    	     1	     2	     2
ADMINISTERED                  	     1	     4	     4
ADMINISTERING                 	     1	     1	     1
ADVERSE                       	     1	    46	    46
ADVERSELY                     	     1	    14	    14
ADVERSITIES                   	     1	     5	     5
AESTHETIC                     	     1	    13	    13
AESTHETICS                    	     1	    13	    13
AFFILIATED                    	     1	     1	     1
AFFILIATES                    	     1	     4	     4
ALIGN                         	     1	     2	     2
ALIGNED                       	     1	     8	     8
ALIGNMENT                     	     1	     7	     7
ALIGNS                        	     1	     2	     2
ALIKE                         	     1	     2	     2
ALLEY                         	     1	   261	   261
ALLEYS                        	     1	    29	    29
ALPHA                         	     1	    13	    13
ALTERNATE                     	     1	    16	    16
ALTERNATED                    	     1	     1	     1
ALTERNATING                   	     1	     3	     3
ALUMINUM                      	     1	     8	     8
AMBASSADORS                   	     1	     1	     1
AMBITIONS                     	     1	     1	     1
AMBITIOUS                     	     1	     4	     4
AMID                          	     1	     3	     3
ANCESTRAL                     	     1	     1	     1
ANCHOR                        	     1	     1	     1
ANNIVERSARY                   	     1	     1	     1
ANONYMOUS                     	     1	     1	     1
ANTHROPOLOGICAL               	     1	     4	     4
ANTHROPOLOGISTS               	     1	     2	     2
ANTHROPOLOGY                  	     1	     1	     1
APPLICABILITY                 	     1	    11	    11
APPLICABLE                    	     1	    24	    24
APPLICANT                     	     1	     4	     4
APPLICANTS                    	     1	     7	     7
APPRAISAL                     	     1	    11	    11
APPRAISE                      	     1	     1	     1
APPRAISED                     	     1	     1	     1
ARCHIVE                       	     1	     3	     3
ARENA                         	     1	     4	     4
ARENAS                        	     1	     1	     1
AROUSE                        	     1	     1	     1
ARRAY                         	     1	    17	    17
ARTICULATE                    	     1	     1	     1
ARTICULATED                   	     1	     8	     8
ARTICULATES                   	     1	     2	     2
ARTICULATING                  	     1	     1	     1
ARTICULATION                  	     1	     1	     1
ARTICULATIONS                 	     1	     1	     1
ARTIFICIAL                    	     1	    13	    13
ARTIFICIALLY                  	     1	     2	     2
ASH                           	     1	    11	    11
ASHES                         	     1	     3	     3
ASPIRATIONAL                  	     1	     1	     1
ASPIRATIONS                   	     1	     8	     8
ASPIRING                      	     1	     1	     1
ATTAIN                        	     1	    23	    23
ATTAINABILITY                 	     1	     1	     1
ATTAINABLE                    	     1	     2	     2
ATTAINED                      	     1	    28	    28
ATTAINING                     	     1	    13	    13
ATTAINS                       	     1	     3	     3
AUCTION                       	     1	     1	     1
AUDIO                         	     1	     2	     2
AUTHENTIC                     	     1	     2	     2
AUTHENTICATED                 	     1	     1	     1
AUTHENTICITY                  	     1	     1	     1
AUTONOMY                      	     1	     1	     1
AVENUE                        	     1	     7	     7
AVENUES                       	     1	     2	     2
AWAITED                       	     1	     1	     1
AXE                           	     1	     1	     1
AXES                          	     1	     6	     6
BASEBALL                      	     1	     1	     1
BASIN                         	     1	     9	     9
BENEFICIAL                    	     1	    54	    54
BIOLOGIST                     	     1	     1	     1
BIOLOGISTS                    	     1	     3	     3
BIOLOGY                       	     1	     5	     5
BONUS                         	     1	     1	     1
BOUNDED                       	     1	     1	     1
BOUNDING                      	     1	     1	     1
BOUNDS                        	     1	     4	     4
BREW                          	     1	     1	     1
BRUTAL                        	     1	     1	     1
BULK                          	     1	    27	    27
BULKY                         	     1	     2	     2
BULLETS                       	     1	     1	     1
BUNDLE                        	     1	     3	     3
BUNDLES                       	     1	     1	     1
BUREAUCRACY                   	     1	     1	     1
BUREAUCRATIC                  	     1	    10	    10
BUTTERFLIES                   	     1	     8	     8
BUTTERFLY                     	     1	     5	     5
CAB                           	     1	    23	    23
CAFE                          	     1	     1	     1
CALENDARS                     	     1	     1	     1
CALORIES                      	     1	     1	     1
CAMPUS                        	     1	     1	     1
CANAL                         	     1	    11	    11
CANALS                        	     1	    11	    11
CARRIAGE                      	     1	     1	     1
CARRIAGES                     	     1	     1	     1
CATERING                      	     1	     1	     1
CAUTION                       	     1	     5	     5
CAUTIOUSLY                    	     1	     1	     1
CELEBRITIES                   	     1	     1	     1
CENSUS                        	     1	    19	    19
CERTIFICATE                   	     1	     3	     3
CERTIFICATION                 	     1	    37	    37
CERTIFICATIONS                	     1	     3	     3
CERTIFIED                     	     1	    24	    24
CERTIFY                       	     1	     1	     1
CERTIFYING                    	     1	     1	     1
CHAOS                         	     1	     1	     1
CHEMISTRY                     	     1	     3	     3
CHRONIC                       	     1	     1	     1
CHRONICLED                    	     1	     1	     1
CHRONICLES                    	     1	     1	     1
CHUNK                         	     1	     1	     1
CIVIC                         	     1	     1	     1
CLASHING                      	     1	     1	     1
CLASSIFICATION                	     1	    94	    94
CLASSIFICATIONS               	     1	     3	     3
CLASSIFIED                    	     1	    60	    60
CLASSIFY                      	     1	    10	    10
CLASSIFYING                   	     1	     6	     6
CLAY                          	     1	    48	    48
CLAYEY                        	     1	     4	     4
CLAYS                         	     1	     7	     7
CLINGING                      	     1	     1	     1
CLONE                         	     1	     4	     4
CLONES                        	     1	     9	     9
CLOSURE                       	     1	     4	     4
COGNITIVE                     	     1	     4	     4
COHERENT                      	     1	     4	     4
COLLAR                        	     1	     7	     7
COMMODITIES                   	     1	    22	    22
COMMODITY                     	     1	     5	     5
COMPACT                       	     1	     5	     5
COMPACTED                     	     1	     2	     2
COMPACTING                    	     1	     1	     1
COMPACTION                    	     1	    10	    10
COMPARATIVE                   	     1	    10	    10
COMPARATIVELY                 	     1	    19	    19
COMPATIBILITY                 	     1	    11	    11
COMPATIBLE                    	     1	    25	    25
COMPEL                        	     1	     1	     1
COMPELLED                     	     1	     1	     1
COMPELLING                    	     1	     2	     2
COMPETENCE                    	     1	     1	     1
COMPILATION                   	     1	     9	     9
COMPILATIONS                  	     1	     1	     1
COMPILE                       	     1	     5	     5
COMPILED                      	     1	    11	    11
COMPILING                     	     1	     2	     2
COMPLEMENT                    	     1	    14	    14
COMPLEMENTARITIES             	     1	     1	     1
COMPLEMENTARITY               	     1	    12	    12
COMPLEMENTARY                 	     1	    23	    23
COMPLEMENTATION               	     1	     1	     1
COMPLEMENTED                  	     1	     5	     5
COMPLEMENTS                   	     1	     2	     2
COMPLIANCE                    	     1	    11	    11
COMPLIANT                     	     1	     1	     1
COMPLY                        	     1	     3	     3
COMPREHEND                    	     1	     1	     1
CON                           	     1	     4	     4
CONCESSIONS                   	     1	     2	     2
CONFIGURATION                 	     1	    14	    14
CONFIGURATIONS                	     1	    12	    12
CONFIGURED                    	     1	     1	     1
CONFORM                       	     1	     1	     1
CONSENSUS                     	     1	     9	     9
CONSISTENCY                   	     1	     3	     3
CONSOLATION                   	     1	     1	     1
CONSOLIDATED                  	     1	     3	     3
CONSOLIDATION                 	     1	     2	     2
CONTAMINATED                  	     1	     9	     9
CONTAMINATING                 	     1	     1	     1
CONTAMINATION                 	     1	     4	     4
CONTINGENCIES                 	     1	     3	     3
CONTINGENCY                   	     1	     3	     3
CONTRARILY                    	     1	     1	     1
CONTRARY                      	     1	    22	    22
CONVENIENCE                   	     1	     1	     1
CONVENIENT                    	     1	     3	     3
CONVENIENTLY                  	     1	     2	     2
CONVERSION                    	     1	    92	    92
CONVERSIONS                   	     1	     4	     4
COPPER                        	     1	     3	     3
CORN                          	     1	     7	     7
COUNTERPARTS                  	     1	     6	     6
CREDIBLE                      	     1	     3	     3
CRITIQUE                      	     1	     1	     1
CRUDE                         	     1	     4	     4
CRUSTING                      	     1	     3	     3
CU                            	     1	     1	     1
CUBIC                         	     1	     5	     5
CULTIVABLE                    	     1	     1	     1
CULTIVATE                     	     1	    21	    21
CULTIVATED                    	     1	   122	   122
CULTIVATING                   	     1	    13	    13
CULTIVATION                   	     1	   267	   267
CULTIVATIONS                  	     1	     1	     1
CULTIVATOR                    	     1	     2	     2
CULTIVATORS                   	     1	     6	     6
DAMS                          	     1	     5	     5
DECAY                         	     1	    12	    12
DECAYING                      	     1	     5	     5
DECISIVE                      	     1	     2	     2
DEDUCTS                       	     1	     1	     1
DEEMED                        	     1	     8	     8
DEEMS                         	     1	     1	     1
DEER                          	     1	     8	     8
DEFICIENCIES                  	     1	    14	    14
DEFICIENCY                    	     1	     9	     9
DEFICIENT                     	     1	     4	     4
DEFIES                        	     1	     1	     1
DELICATE                      	     1	     4	     4
DEMOGRAPHIC                   	     1	    23	    23
DEMOGRAPHICAL                 	     1	     1	     1
DEMOGRAPHICS                  	     1	     1	     1
DEPENDENCE                    	     1	    11	    11
DEPLOYED                      	     1	     1	     1
DEPLOYMENT                    	     1	     2	     2
DEPRIVING                     	     1	     1	     1
DESTINATION                   	     1	     1	     1
DESTINATIONS                  	     1	     1	     1
DETACH                        	     1	     1	     1
DETACHABILITY                 	     1	     1	     1
DETACHED                      	     1	     7	     7
DETACHMENT                    	     1	     6	     6
DETERIORATING                 	     1	     1	     1
DETERIORATION                 	     1	     7	     7
DETERRENT                     	     1	     1	     1
DETERRENTS                    	     1	     2	     2
DEVISE                        	     1	     2	     2
DEVISED                       	     1	     6	     6
DEVISING                      	     1	     1	     1
DIAGNOSE                      	     1	     1	     1
DIAGNOSES                     	     1	     1	     1
DIAGNOSIS                     	     1	     5	     5
DIAGRAM                       	     1	     7	     7
DIAGRAMS                      	     1	     5	     5
DIAMETER                      	     1	    60	    60
DIFFERENTIATE                 	     1	     4	     4
DIFFERENTIATED                	     1	     6	     6
DIFFERENTIATING               	     1	     5	     5
DIFFERENTIATION               	     1	     7	     7
DIGESTIBILITY                 	     1	     1	     1
DIGESTIBLE                    	     1	     1	     1
DIGESTION                     	     1	     3	     3
DILEMMA                       	     1	     2	     2
DILEMMAS                      	     1	     1	     1
DIMINISH                      	     1	     4	     4
DIMINISHED                    	     1	     8	     8
DIMINISHES                    	     1	     1	     1
DIMINISHING                   	     1	     4	     4
DIOXIDE                       	     1	    25	    25
DIPPED                        	     1	     2	     2
DISADVANTAGE                  	     1	     6	     6
DISADVANTAGED                 	     1	     1	     1
DISADVANTAGES                 	     1	    11	    11
DISCARDED                     	     1	     5	     5
DISCOURAGE                    	     1	     3	     3
DISCOURAGED                   	     1	     3	     3
DISCOURAGEMENT                	     1	     1	     1
DISCOURAGES                   	     1	     4	     4
DISCOURAGING                  	     1	     1	     1
DISPERSAL                     	     1	     5	     5
DISPERSED                     	     1	     6	     6
DISPERSION                    	     1	     2	     2
DISPERSIONS                   	     1	     2	     2
DISPLACE                      	     1	     3	     3
DISPLACED                     	     1	     1	     1
DISPLACEMENT                  	     1	     2	     2
DISPLACING                    	     1	     2	     2
DISSOLVED                     	     1	     8	     8
DIVIDENDS                     	     1	     1	     1
DOCUMENTARIES                 	     1	     1	     1
DOMAIN                        	     1	    13	    13
DOMAINS                       	     1	     4	     4
DONOR                         	     1	     5	     5
DONORS                        	     1	     5	     5
DRIP                          	     1	     4	     4
DUAL                          	     1	     3	     3
DULL                          	     1	     1	     1
DURATION                      	     1	    37	    37
DWELLER                       	     1	     1	     1
DWELLERS                      	     1	     2	     2
DWELLING                      	     1	     1	     1
DWELLINGS                     	     1	     4	     4
DYNAMIC                       	     1	    23	    23
ECOLOGICAL                    	     1	   243	   243
ECOLOGICALLY                  	     1	    26	    26
ELECTRON                      	     1	     5	     5
ELECTRONS                     	     1	     6	     6
ELEMENTARY                    	     1	     4	     4
ELIGIBILITY                   	     1	     3	     3
ELIGIBLE                      	     1	    12	    12
EMBODIED                      	     1	     2	     2
EMBODIES                      	     1	     1	     1
EMBODYING                     	     1	     2	     2
EMPIRICAL                     	     1	    26	    26
EMPIRICALLY                   	     1	     3	     3
ENACTED                       	     1	     5	     5
ENACTMENT                     	     1	     3	     3
ENCLOSED                      	     1	     5	     5
ENCLOSURES                    	     1	     1	     1
ENDEAVOR                      	     1	     1	     1
ENDEAVORS                     	     1	     1	     1
ENDOWED                       	     1	     3	     3
ENDOWMENTS                    	     1	     3	     3
ENLARGED                      	     1	     1	     1
ENLIGHTENED                   	     1	     1	     1
ENRICH                        	     1	     2	     2
ENRICHED                      	     1	    12	    12
ENRICHING                     	     1	     1	     1
ENRICHMENT                    	     1	    19	    19
ENROL                         	     1	     1	     1
ENROLL                        	     1	     1	     1
ENROLLED                      	     1	     2	     2
ENROLLMENT                    	     1	     2	     2
ENTANGLED                     	     1	     1	     1
ENTITIES                      	     1	     7	     7
ENTITY                        	     1	     6	     6
ENTREPRENEURIAL               	     1	     6	     6
ENTREPRENEURSHIP              	     1	     1	     1
ERECT                         	     1	     3	     3
ERECTED                       	     1	     1	     1
ERUPTIONS                     	     1	     2	     2
ESSENCE                       	     1	     2	     2
ET                            	     1	  2928	  2928
ETHICAL                       	     1	     1	     1
EVENLY                        	     1	     3	     3
EVENNESS                      	     1	     8	     8
EXAGGERATED                   	     1	     1	     1
EXCAVATE                      	     1	     2	     2
EXCAVATION                    	     1	     2	     2
EXCLUSION                     	     1	     1	     1
EXEMPTING                     	     1	     1	     1
EXERT                         	     1	     5	     5
EXERTED                       	     1	     4	     4
EXERTING                      	     1	     1	     1
EXERTS                        	     1	     1	     1
EXIT                          	     1	     1	     1
EXITS                         	     1	     1	     1
EXOTIC                        	     1	    14	    14
EXOTICS                       	     1	     3	     3
EXPERTISE                     	     1	     8	     8
FAMED                         	     1	     1	     1
FATALITY                      	     1	     1	     1
FEDERATION                    	     1	     7	     7
FEVER                         	     1	     1	     1
FEVERS                        	     1	     1	     1
FISCAL                        	     1	     1	     1
FLAW                          	     1	     1	     1
FLAWED                        	     1	     2	     2
FLOUR                         	     1	     1	     1
FLOURISH                      	     1	     1	     1
FLOURISHING                   	     1	     4	     4
FLUID                         	     1	     2	     2
FLUSH                         	     1	     2	     2
FLUSHING                      	     1	     2	     2
FOND                          	     1	     1	     1
FORBIDDEN                     	     1	     1	     1
FORE                          	     1	     2	     2
FOREMOST                      	     1	     2	     2
FORESEEABLE                   	     1	     1	     1
FORESEEN                      	     1	     1	     1
FORGING                       	     1	     1	     1
FORK                          	     1	     2	     2
FORKS                         	     1	     1	     1
FORUM                         	     1	     5	     5
FOSSIL                        	     1	    10	    10
FOUL                          	     1	     1	     1
FRACTION                      	     1	    25	    25
FRACTIONS                     	     1	    20	    20
FRAGILE                       	     1	     6	     6
FRAGILITY                     	     1	     2	     2
FRINGES                       	     1	     1	     1
FRONTIER                      	     1	     3	     3
FRONTIERS                     	     1	     2	     2
FURNISHED                     	     1	     1	     1
GAMBLE                        	     1	     2	     2
GENERIC                       	     1	     4	     4
GEOLOGICAL                    	     1	     4	     4
GEOLOGY                       	     1	     1	     1
GEOMETRIC                     	     1	     1	     1
GEOMETRICAL                   	     1	     1	     1
GEOMETRICALLY                 	     1	     1	     1
GEOMETRY                      	     1	     1	     1
GLIMPSE                       	     1	     1	     1
GLOOM                         	     1	     1	     1
GLUE                          	     1	     2	     2
GOAT                          	     1	     1	     1
GOATERY                       	     1	     1	     1
GOATS                         	     1	    13	    13
GRAPH                         	     1	     1	     1
GRAPHS                        	     1	     8	     8
GRAVEL                        	     1	     2	     2
GRAZE                         	     1	    12	    12
GRAZED                        	     1	    12	    12
GRAZING                       	     1	   135	   135
GREEDY                        	     1	     2	     2
GREENHOUSE                    	     1	    35	    35
GRID                          	     1	     5	     5
GRIDS                         	     1	     4	     4
GUARDIAN                      	     1	     1	     1
GULF                          	     1	     1	     1
HABITAT                       	     1	   143	   143
HABITATS                      	     1	    71	    71
HAMMER                        	     1	     1	     1
HAMMERED                      	     1	     1	     1
HARMONIOUS                    	     1	     1	     1
HARMONY                       	     1	     3	     3
HARVEST                       	     1	    57	    57
HARVESTABLE                   	     1	     1	     1
HARVESTED                     	     1	    67	    67
HARVESTING                    	     1	    69	    69
HARVESTS                      	     1	     7	     7
HASTEN                        	     1	     2	     2
HASTENING                     	     1	     1	     1
HASTENS                       	     1	     1	     1
HATCH                         	     1	     1	     1
HATCHING                      	     1	     1	     1
HAULING                       	     1	     1	     1
HERB                          	     1	     2	     2
HERBAL                        	     1	     4	     4
HERBS                         	     1	    14	    14
HERD                          	     1	     8	     8
HERDER                        	     1	     6	     6
HERDERS                       	     1	     1	     1
HERDS                         	     1	     4	     4
HIERARCHICAL                  	     1	    12	    12
HIERARCHIES                   	     1	     1	     1
HIERARCHY                     	     1	     9	     9
HOLLOW                        	     1	     2	     2
HORIZON                       	     1	    10	    10
HORIZONS                      	     1	    17	    17
HORIZONTAL                    	     1	    11	    11
HORIZONTALLY                  	     1	     4	     4
HORMONE                       	     1	     2	     2
HORMONES                      	     1	     2	     2
HORN                          	     1	     1	     1
HUTS                          	     1	     1	     1
HYBRID                        	     1	     5	     5
HYBRIDIZES                    	     1	     1	     1
HYBRIDS                       	     1	     7	     7
HYDROGEN                      	     1	     5	     5
IDENTICAL                     	     1	    10	    10
IDENTICALLY                   	     1	     1	     1
ILLITERACY                    	     1	     1	     1
ILLITERATE                    	     1	     2	     2
[truncated: 1,437,099 more chars]
