# Supplementary material for: The lexical profile of forestry academic texts: What does it take to understand a specialized discipline?
Source: PLoS One. 2024 Dec 30;19(12):e0315975. doi: 10.1371/journal.pone.0315975 (PMC11684671; doi:10.1371/journal.pone.0315975)
Supplement: S1 Raw data — (ZIP) [file pone.0315975.s001.zip › row_data/arb_range.txt]

 Processing file: C:\Users���Ͽ�Ĺ���\��ѧ���Ͽ�\Ŀ�����Ͽ�\��ѧ��\arb.txt
 0001000,  0002000,  0003000,  0004000,  0005000,  
 0006000,  0007000,  0008000,  0009000,  0010000,  
 0011000,  0012000,  0013000, 
  Number of lines: 13869
  Number of words: 454467


WORD LIST                TOKENS/%             TYPES/%             Word Families

one                      280684/61.76            2816/13.72             940
two                       63136/13.89            2508/12.22             879
three                     38942/ 8.57            2413/11.76             904
four                      13474/ 2.96            1259/ 6.13             625
five                       8003/ 1.76             903/ 4.40             537
six                        5022/ 1.11             652/ 3.18             396
seven                      2545/ 0.56             465/ 2.27             306
eight                      2212/ 0.49             378/ 1.84             272
nine                       1757/ 0.39             285/ 1.39             213
ten                       829/ 0.18             187/ 0.91             153
11                      1116/ 0.25             196/ 0.96             159
12                       646/ 0.14             163/ 0.79             130
13                       456/ 0.10             111/ 0.54             100
14                       447/ 0.10             136/ 0.66             115
15                       550/ 0.12             131/ 0.64             106
16                       522/ 0.11             102/ 0.50              88
17                       268/ 0.06              70/ 0.34              61
18                       243/ 0.05              78/ 0.38              67
19                       289/ 0.06              52/ 0.25              48
20                       112/ 0.02              47/ 0.23              41
21                       331/ 0.07              44/ 0.21              41
22                       242/ 0.05              39/ 0.19              37
23                        96/ 0.02              40/ 0.19              38
24                        92/ 0.02              25/ 0.12              25
25                       146/ 0.03              30/ 0.15              30
26                         0/ 0.00               0/ 0.00               0
27                         0/ 0.00               0/ 0.00               0
28                         0/ 0.00               0/ 0.00               0
29                         0/ 0.00               0/ 0.00               0
30                         0/ 0.00               0/ 0.00               0
31                     12766/ 2.81            3907/19.04            3907
32                      2973/ 0.65              59/ 0.29              43
33                      5579/ 1.23            1955/ 9.53            1886
34                      4571/ 1.01             433/ 2.11             429
35                        65/ 0.01              18/ 0.09              18
36                      1582/ 0.35             433/ 2.11             433
37                      1878/ 0.41             295/ 1.44             295
38                        54/ 0.01              27/ 0.13              27
not in the lists           2839/ 0.62             265/ 1.29          ?????

Total                    454467                20522                13349


 
 Number of BASEWRD1.txt types: 7115  Number of BASEWRD1.txt word families: 1257
 Number of BASEWRD2.txt types: 6709  Number of BASEWRD2.txt word families: 1340
 Number of BASEWRD3.txt types: 6257  Number of BASEWRD3.txt word families: 1377
 Number of BASEWRD4.txt types: 5079  Number of BASEWRD4.txt word families: 1214
 Number of BASEWRD5.txt types: 4455  Number of BASEWRD5.txt word families: 1160
 Number of BASEWRD6.txt types: 4185  Number of BASEWRD6.txt word families: 1083
 Number of BASEWRD7.txt types: 3746  Number of BASEWRD7.txt word families: 1067
 Number of BASEWRD8.txt types: 3467  Number of BASEWRD8.txt word families: 1048
 Number of BASEWRD9.txt types: 3232  Number of BASEWRD9.txt word families: 1036
 Number of BASEWRD10.txt types: 3018  Number of BASEWRD10.txt word families: 1036
 Number of BASEWRD11.txt types: 2978  Number of BASEWRD11.txt word families: 1036
 Number of BASEWRD12.txt types: 2775  Number of BASEWRD12.txt word families: 1021
 Number of BASEWRD13.txt types: 2438  Number of BASEWRD13.txt word families: 1023
 Number of BASEWRD14.txt types: 2321  Number of BASEWRD14.txt word families: 1022
 Number of BASEWRD15.txt types: 2317  Number of BASEWRD15.txt word families: 1034
 Number of BASEWRD16.txt types: 2098  Number of BASEWRD16.txt word families: 1012
 Number of BASEWRD17.txt types: 2100  Number of BASEWRD17.txt word families: 1021
 Number of BASEWRD18.txt types: 1951  Number of BASEWRD18.txt word families: 1018
 Number of BASEWRD19.txt types: 1877  Number of BASEWRD19.txt word families: 1005
 Number of BASEWRD20.txt types: 1828  Number of BASEWRD20.txt word families: 1008
 Number of BASEWRD21.txt types: 1666  Number of BASEWRD21.txt word families: 1015
 Number of BASEWRD22.txt types: 1549  Number of BASEWRD22.txt word families: 1010
 Number of BASEWRD23.txt types: 1400  Number of BASEWRD23.txt word families: 1006
 Number of BASEWRD24.txt types: 1302  Number of BASEWRD24.txt word families: 1006
 Number of BASEWRD25.txt types: 1679  Number of BASEWRD25.txt word families: 1004
 Number of BASEWRD26.txt types: 1  Number of BASEWRD26.txt word families: 1
 Number of BASEWRD27.txt types: 1  Number of BASEWRD27.txt word families: 1
 Number of BASEWRD28.txt types: 1  Number of BASEWRD28.txt word families: 1
 Number of BASEWRD29.txt types: 1  Number of BASEWRD29.txt word families: 1
 Number of BASEWRD30.txt types: 1  Number of BASEWRD30.txt word families: 1
 Number of BASEWRD31.txt types: 40870  Number of BASEWRD31.txt word families: 40868
 Number of BASEWRD32.txt types: 720  Number of BASEWRD32.txt word families: 438
 Number of BASEWRD33.txt types: 17646  Number of BASEWRD33.txt word families: 14711
 Number of BASEWRD34.txt types: 3912  Number of BASEWRD34.txt word families: 3847
 Number of BASEWRD35.txt types: 172  Number of BASEWRD35.txt word families: 172
 Number of BASEWRD36.txt types: 2228  Number of BASEWRD36.txt word families: 2228
 Number of BASEWRD37.txt types: 1409  Number of BASEWRD37.txt word families: 1409
 Number of BASEWRD38.txt types: 126  Number of BASEWRD38.txt word families: 126

Table of Ranges: Types

 20520	Words appear in  1 input files

Table of Ranges: word families

 13349	Words appear in  1 input files


Types Found In Base List One

TYPE                          	 RANGE	  FREQ	    F1
A                             	     1	  7970	  7970
ABILITIES                     	     1	     2	     2
ABILITY                       	     1	   113	   113
ABLE                          	     1	   134	   134
ABOUT                         	     1	   405	   405
ABOVE                         	     1	   264	   264
ABSOLUTE                      	     1	    20	    20
ABSOLUTELY                    	     1	     1	     1
ABSOLUTES                     	     1	     1	     1
ACCEPT                        	     1	     6	     6
ACCEPTABILITY                 	     1	     2	     2
ACCEPTABLE                    	     1	    43	    43
ACCEPTANCE                    	     1	     7	     7
ACCEPTED                      	     1	    16	    16
ACCEPTING                     	     1	     3	     3
ACCEPTS                       	     1	     1	     1
ACROSS                        	     1	    89	    89
ACT                           	     1	    39	    39
ACTED                         	     1	     2	     2
ACTING                        	     1	    10	    10
ACTION                        	     1	    38	    38
ACTIONABLY                    	     1	     1	     1
ACTIONS                       	     1	    23	    23
ACTOR                         	     1	     1	     1
ACTORS                        	     1	    16	    16
ACTS                          	     1	     5	     5
ACTUAL                        	     1	    28	    28
ACTUALLY                      	     1	    29	    29
AD                            	     1	    12	    12
ADD                           	     1	    28	    28
ADDED                         	     1	    85	    85
ADDING                        	     1	    36	    36
ADDITION                      	     1	   124	   124
ADDITIONAL                    	     1	    98	    98
ADDITIONALLY                  	     1	    23	    23
ADDITIONS                     	     1	     5	     5
ADDITIVE                      	     1	     1	     1
ADDITIVES                     	     1	     3	     3
ADDRESS                       	     1	    26	    26
ADDRESSED                     	     1	    16	    16
ADDRESSES                     	     1	     4	     4
ADDRESSING                    	     1	    13	    13
ADDS                          	     1	     6	     6
ADMIT                         	     1	     1	     1
ADMITS                        	     1	     2	     2
ADMITTED                      	     1	     1	     1
ADVERTISED                    	     1	     1	     1
AFFORD                        	     1	     3	     3
AFFORDABLE                    	     1	     2	     2
AFFORDED                      	     1	     1	     1
AFFORDS                       	     1	     2	     2
AFTER                         	     1	   376	   376
AFTERNOON                     	     1	    25	    25
AFTERNOONS                    	     1	     6	     6
AFTERWARD                     	     1	     3	     3
AFTERWARDS                    	     1	     2	     2
AGAIN                         	     1	    28	    28
AGAINST                       	     1	    92	    92
AGE                           	     1	   231	   231
AGED                          	     1	     7	     7
AGES                          	     1	    10	    10
AGING                         	     1	     8	     8
AGO                           	     1	    22	    22
AGREE                         	     1	     7	     7
AGREED                        	     1	     4	     4
AGREEMENT                     	     1	    17	    17
AGREEMENTS                    	     1	     2	     2
AGREES                        	     1	     2	     2
AHEAD                         	     1	     2	     2
AIN                           	     1	     1	     1
AIR                           	     1	   260	   260
ALL                           	     1	   587	   587
ALLOW                         	     1	    95	    95
ALLOWABLE                     	     1	     5	     5
ALLOWANCE                     	     1	     1	     1
ALLOWED                       	     1	    43	    43
ALLOWING                      	     1	    22	    22
ALLOWS                        	     1	    47	    47
ALMOST                        	     1	   115	   115
ALONE                         	     1	    37	    37
ALONG                         	     1	   212	   212
ALREADY                       	     1	    50	    50
ALSO                          	     1	   771	   771
ALTHOUGH                      	     1	   363	   363
ALWAYS                        	     1	    47	    47
AM                            	     1	     6	     6
AMAZING                       	     1	     1	     1
AMONG                         	     1	   191	   191
AMONGST                       	     1	    19	    19
AMOUNT                        	     1	   215	   215
AMOUNTS                       	     1	    72	    72
AN                            	     1	  1332	  1332
AND                           	     1	 17161	 17161
ANIMAL                        	     1	    43	    43
ANIMALS                       	     1	    89	    89
ANOTHER                       	     1	   135	   135
ANSWER                        	     1	     6	     6
ANSWERING                     	     1	     1	     1
ANSWERS                       	     1	     4	     4
ANY                           	     1	   234	   234
ANYONE                        	     1	     4	     4
ANYTHING                      	     1	     1	     1
ANYTIME                       	     1	     1	     1
ANYWAY                        	     1	     1	     1
ANYWHERE                      	     1	     3	     3
APART                         	     1	    38	    38
APPARENT                      	     1	    23	    23
APPARENTLY                    	     1	    14	    14
APPEAR                        	     1	   108	   108
APPEARANCE                    	     1	   107	   107
APPEARANCES                   	     1	     1	     1
APPEARED                      	     1	    14	    14
APPEARING                     	     1	     7	     7
APPEARS                       	     1	    47	    47
ARE                           	     1	  3930	  3930
AREA                          	     1	   564	   564
AREAS                         	     1	   582	   582
ARM                           	     1	    10	    10
AROUND                        	     1	   291	   291
ARRANGE                       	     1	     2	     2
ARRANGED                      	     1	    12	    12
ARRANGEMENT                   	     1	    12	    12
ARRANGEMENTS                  	     1	     7	     7
ARRIVAL                       	     1	    15	    15
ARRIVALS                      	     1	     1	     1
ARRIVED                       	     1	     4	     4
ARRIVES                       	     1	     1	     1
ARRIVING                      	     1	     1	     1
ART                           	     1	     7	     7
ARTISTIC                      	     1	     1	     1
AS                            	     1	  3126	  3126
ASK                           	     1	     5	     5
ASKED                         	     1	    33	    33
ASKING                        	     1	     2	     2
AT                            	     1	  1689	  1689
ATE                           	     1	     2	     2
AUTUMN                        	     1	    54	    54
AUTUMNS                       	     1	     1	     1
AWARE                         	     1	    22	    22
AWARENESS                     	     1	    12	    12
AWAY                          	     1	    80	    80
BABY                          	     1	     1	     1
BACK                          	     1	   154	   154
BACKED                        	     1	     1	     1
BACKING                       	     1	     1	     1
BACKS                         	     1	     1	     1
BACKWARD                      	     1	     1	     1
BACKWARDS                     	     1	     2	     2
BAD                           	     1	     2	     2
BADLY                         	     1	     1	     1
BAG                           	     1	    14	    14
BAGS                          	     1	     9	     9
BALL                          	     1	   198	   198
BALLING                       	     1	     1	     1
BALLS                         	     1	    37	    37
BANK                          	     1	     6	     6
BANKS                         	     1	     4	     4
BAR                           	     1	     3	     3
BARS                          	     1	     1	     1
BASE                          	     1	   135	   135
BASED                         	     1	   325	   325
BASES                         	     1	    21	    21
BASIC                         	     1	    55	    55
BASICALLY                     	     1	     2	     2
BASICS                        	     1	     2	     2
BASING                        	     1	     2	     2
BATH                          	     1	     3	     3
BE                            	     1	  4249	  4249
BEACH                         	     1	     1	     1
BEAR                          	     1	    19	    19
BEARING                       	     1	    27	    27
BEARS                         	     1	     1	     1
BEAT                          	     1	     1	     1
BEATEN                        	     1	     1	     1
BEAUTIFICATION                	     1	     2	     2
BEAUTIFIED                    	     1	     1	     1
BEAUTIFUL                     	     1	     2	     2
BEAUTY                        	     1	     7	     7
BECAME                        	     1	    17	    17
BECAUSE                       	     1	   560	   560
BECOME                        	     1	   208	   208
BECOMES                       	     1	    63	    63
BECOMING                      	     1	    20	    20
BED                           	     1	     3	     3
BEDDING                       	     1	     7	     7
BEDS                          	     1	    10	    10
BEEN                          	     1	   861	   861
BEFORE                        	     1	   301	   301
BEGAN                         	     1	    30	    30
BEGIN                         	     1	    67	    67
BEGINNING                     	     1	    54	    54
BEGINNINGS                    	     1	     1	     1
BEGINS                        	     1	    57	    57
BEGUN                         	     1	    11	    11
BEHIND                        	     1	    23	    23
BEING                         	     1	   236	   236
BEINGS                        	     1	     1	     1
BELIEVE                       	     1	    20	    20
BELIEVED                      	     1	     9	     9
BELIEVES                      	     1	     3	     3
BELOW                         	     1	   279	   279
BENEATH                       	     1	    22	    22
BESIDE                        	     1	     3	     3
BESIDES                       	     1	    12	    12
BEST                          	     1	   178	   178
BETTER                        	     1	   115	   115
BETTERED                      	     1	     1	     1
BETTERMENT                    	     1	     1	     1
BETTERS                       	     1	     1	     1
BETWEEN                       	     1	   753	   753
BEYOND                        	     1	    60	    60
BICOLOR                       	     1	     1	     1
BIG                           	     1	    13	    13
BIGGER                        	     1	    12	    12
BIGGEST                       	     1	     1	     1
BILL                          	     1	     3	     3
BILLION                       	     1	    17	    17
BILLIONS                      	     1	     3	     3
BILLIONTH                     	     1	     1	     1
BIRD                          	     1	     8	     8
BIRDS                         	     1	    18	    18
BIRTH                         	     1	     1	     1
BIT                           	     1	     5	     5
BLACK                         	     1	    50	    50
BLACKEN                       	     1	     1	     1
BLACKENED                     	     1	     1	     1
BLACKENING                    	     1	     1	     1
BLEW                          	     1	     2	     2
BLOOD                         	     1	     6	     6
BLOW                          	     1	     9	     9
BLOWING                       	     1	     3	     3
BLOWN                         	     1	    12	    12
BLOWS                         	     1	     3	     3
BLUE                          	     1	    17	    17
BLUISH                        	     1	     1	     1
BOARD                         	     1	    12	    12
BOARDS                        	     1	     5	     5
BOATING                       	     1	     1	     1
BODIES                        	     1	    33	    33
BODY                          	     1	    25	    25
BONE                          	     1	     1	     1
BONES                         	     1	     1	     1
BOOK                          	     1	    15	    15
BOOKLETS                      	     1	     1	     1
BOOKS                         	     1	     6	     6
BORE                          	     1	     6	     6
BORED                         	     1	     4	     4
BORER                         	     1	    17	    17
BORERS                        	     1	     7	     7
BORING                        	     1	    12	    12
BORINGS                       	     1	     2	     2
BORNE                         	     1	    16	    16
BOTH                          	     1	   414	   414
BOTHER                        	     1	     1	     1
BOTTLE                        	     1	    14	    14
BOTTLES                       	     1	    13	    13
BOTTOM                        	     1	    69	    69
BOTTOMS                       	     1	     4	     4
BOX                           	     1	    56	    56
BOXES                         	     1	     7	     7
BREAD                         	     1	     4	     4
BREADS                        	     1	     1	     1
BREAK                         	     1	    72	    72
BREAKAGE                      	     1	    27	    27
BREAKING                      	     1	    22	    22
BREAKS                        	     1	    17	    17
BRIGHT                        	     1	     3	     3
BRIGHTEST                     	     1	     1	     1
BRIGHTLY                      	     1	     1	     1
BRIGHTNESS                    	     1	     4	     4
BRING                         	     1	    12	    12
BRINGING                      	     1	     2	     2
BRINGS                        	     1	     4	     4
BROKE                         	     1	     8	     8
BROKEN                        	     1	    56	    56
BROUGHT                       	     1	    31	    31
BROWN                         	     1	    43	    43
BUILD                         	     1	    18	    18
BUILDERS                      	     1	     1	     1
BUILDING                      	     1	    51	    51
BUILDINGS                     	     1	    65	    65
BUILDS                        	     1	     2	     2
BUILT                         	     1	    31	    31
BURN                          	     1	    14	    14
BURNED                        	     1	    13	    13
BURNER                        	     1	     1	     1
BURNING                       	     1	    10	    10
BURNS                         	     1	     1	     1
BURNT                         	     1	     2	     2
BUSH                          	     1	     2	     2
BUSHES                        	     1	     1	     1
BUSINESS                      	     1	     4	     4
BUSINESSES                    	     1	     1	     1
BUT                           	     1	   845	   845
BUY                           	     1	     2	     2
BUYERS                        	     1	     3	     3
BUYING                        	     1	     1	     1
BY                            	     1	  2807	  2807
CALL                          	     1	     8	     8
CALLED                        	     1	   128	   128
CALLING                       	     1	     1	     1
CALLS                         	     1	     6	     6
CAME                          	     1	    18	    18
CAN                           	     1	  1906	  1906
CANNOT                        	     1	   113	   113
CAR                           	     1	     5	     5
CARD                          	     1	     5	     5
CARDS                         	     1	     2	     2
CARE                          	     1	   219	   219
CAREFUL                       	     1	    20	    20
CAREFULLY                     	     1	    34	    34
CARELESS                      	     1	     2	     2
CARELESSLY                    	     1	     1	     1
CARING                        	     1	    10	    10
CARRIED                       	     1	   102	   102
CARRIER                       	     1	     5	     5
CARRIERS                      	     1	     1	     1
CARRIES                       	     1	     5	     5
CARRY                         	     1	    28	    28
CARRYING                      	     1	    12	    12
CARS                          	     1	     5	     5
CASE                          	     1	   123	   123
CASES                         	     1	   124	   124
CAT                           	     1	     6	     6
CATCH                         	     1	     3	     3
CAUGHT                        	     1	     2	     2
CAUSE                         	     1	   203	   203
CAUSED                        	     1	   152	   152
CAUSES                        	     1	    58	    58
CAUSING                       	     1	    31	    31
CENTER                        	     1	    60	    60
CENTERED                      	     1	     4	     4
CENTERS                       	     1	    21	    21
CENTRAL                       	     1	    84	    84
CENTRALITY                    	     1	     2	     2
CENTRALIZATION                	     1	     1	     1
CENTRALIZED                   	     1	     1	     1
CENTRALLY                     	     1	     2	     2
CENTRATIONS                   	     1	     1	     1
CENTRE                        	     1	     6	     6
CENTRED                       	     1	     5	     5
CENTRES                       	     1	     9	     9
CERTAIN                       	     1	   160	   160
CERTAINLY                     	     1	    10	    10
CERTAINTY                     	     1	     2	     2
CHAIR                         	     1	     1	     1
CHANCE                        	     1	    10	    10
CHANCES                       	     1	     4	     4
CHANGE                        	     1	   236	   236
CHANGED                       	     1	    27	    27
CHANGERS                      	     1	     3	     3
CHANGES                       	     1	   209	   209
CHANGING                      	     1	    26	    26
CHARGE                        	     1	     8	     8
CHARGED                       	     1	     9	     9
CHARGES                       	     1	     1	     1
CHEAPER                       	     1	     2	     2
CHECK                         	     1	    28	    28
CHECKED                       	     1	    17	    17
CHECKING                      	     1	     8	     8
CHECKS                        	     1	     7	     7
CHICKENS                      	     1	     2	     2
CHILD                         	     1	     4	     4
CHILDREN                      	     1	     9	     9
CHIP                          	     1	     8	     8
CHIPPED                       	     1	    11	    11
CHIPPING                      	     1	     1	     1
CHIPS                         	     1	    29	    29
CHOICE                        	     1	    26	    26
CHOICES                       	     1	     5	     5
CHOOSE                        	     1	    13	    13
CHOOSES                       	     1	     1	     1
CHOOSING                      	     1	    16	    16
CHOSE                         	     1	     6	     6
CHOSEN                        	     1	    41	    41
CHRISTMAS                     	     1	     5	     5
CHURCH                        	     1	     1	     1
CITIES                        	     1	   178	   178
CITY                          	     1	   153	   153
CLASS                         	     1	    32	    32
CLASSED                       	     1	     2	     2
CLASSES                       	     1	    49	    49
CLASSICAL                     	     1	     7	     7
CLEAN                         	     1	    12	    12
CLEANED                       	     1	     5	     5
CLEANING                      	     1	    15	    15
CLEANLY                       	     1	     1	     1
CLEAR                         	     1	   103	   103
CLEARANCE                     	     1	    33	    33
CLEARANCES                    	     1	     1	     1
CLEARED                       	     1	    10	    10
CLEARER                       	     1	     2	     2
CLEARING                      	     1	    10	    10
CLEARINGS                     	     1	     3	     3
CLEARLY                       	     1	    39	    39
CLIMB                         	     1	     9	     9
CLIMBED                       	     1	     3	     3
CLIMBER                       	     1	   173	   173
CLIMBERS                      	     1	    39	    39
CLIMBING                      	     1	   124	   124
CLOCK                         	     1	     2	     2
CLOCKS                        	     1	     1	     1
CLOSE                         	     1	   140	   140
CLOSED                        	     1	    20	    20
CLOSELY                       	     1	    41	    41
CLOSENESS                     	     1	     3	     3
CLOSER                        	     1	    29	    29
CLOSEST                       	     1	     2	     2
CLOSING                       	     1	     3	     3
CLOTHE                        	     1	     1	     1
CLOTHING                      	     1	     2	     2
CLUBS                         	     1	     1	     1
CO                            	     1	    11	    11
COAT                          	     1	     3	     3
COATED                        	     1	     3	     3
COATING                       	     1	     4	     4
COATINGS                      	     1	     1	     1
COATS                         	     1	     4	     4
COFFEE                        	     1	     2	     2
COLD                          	     1	   107	   107
COLDER                        	     1	    15	    15
COLDEST                       	     1	    12	    12
COLLECT                       	     1	    22	    22
COLLECTED                     	     1	    48	    48
COLLECTING                    	     1	    12	    12
COLLECTION                    	     1	    32	    32
COLLECTIONS                   	     1	     6	     6
COLLECTIVE                    	     1	    21	    21
COLLECTIVELY                  	     1	    12	    12
COLLECTOR                     	     1	     2	     2
COLLECTORS                    	     1	     5	     5
COLLECTS                      	     1	     1	     1
COLLEGE                       	     1	    11	    11
COLLEGES                      	     1	     1	     1
COLOR                         	     1	    67	    67
COLORATION                    	     1	     3	     3
COLORED                       	     1	     5	     5
COLORFUL                      	     1	     1	     1
COLORS                        	     1	     6	     6
COLOUR                        	     1	     4	     4
COLOURED                      	     1	     1	     1
COME                          	     1	    36	    36
COMES                         	     1	    31	    31
COMFORT                       	     1	     8	     8
COMFORTABLE                   	     1	     3	     3
COMFORTABLY                   	     1	     1	     1
COMING                        	     1	     6	     6
COMPANIES                     	     1	    16	    16
COMPANY                       	     1	    24	    24
COMPLETE                      	     1	    61	    61
COMPLETED                     	     1	    25	    25
COMPLETELY                    	     1	    37	    37
COMPLETENESS                  	     1	     1	     1
COMPLETES                     	     1	     1	     1
COMPLETING                    	     1	     3	     3
COMPLETION                    	     1	     6	     6
COMPUTATION                   	     1	     6	     6
COMPUTATIONAL                 	     1	     3	     3
COMPUTE                       	     1	     4	     4
COMPUTED                      	     1	    25	    25
COMPUTER                      	     1	     8	     8
COMPUTERIZED                  	     1	     1	     1
COMPUTERS                     	     1	     1	     1
COMPUTING                     	     1	     5	     5
CONCERN                       	     1	    49	    49
CONCERNED                     	     1	    21	    21
CONCERNING                    	     1	    29	    29
CONCERNS                      	     1	    31	    31
CONCOLOR                      	     1	     1	     1
CONSIDER                      	     1	    96	    96
CONSIDERATION                 	     1	    35	    35
CONSIDERATIONS                	     1	    25	    25
CONSIDERED                    	     1	   210	   210
CONSIDERING                   	     1	    45	    45
CONSIDERS                     	     1	    18	    18
CONTINUAL                     	     1	     5	     5
CONTINUALLY                   	     1	     6	     6
CONTINUATION                  	     1	     1	     1
CONTINUE                      	     1	    41	    41
CONTINUED                     	     1	    35	    35
CONTINUES                     	     1	    10	    10
CONTINUING                    	     1	    12	    12
CONTINUITIES                  	     1	     4	     4
CONTINUITY                    	     1	     1	     1
CONTINUOUS                    	     1	    28	    28
CONTINUOUSLY                  	     1	    10	    10
CONTROL                       	     1	   276	   276
CONTROLLABLE                  	     1	     1	     1
CONTROLLED                    	     1	    51	    51
CONTROLLER                    	     1	     5	     5
CONTROLLERS                   	     1	     3	     3
CONTROLLING                   	     1	     6	     6
CONTROLS                      	     1	    41	    41
CONVERSATION                  	     1	     8	     8
CONVERSATIONS                 	     1	     1	     1
CONVERSE                      	     1	     1	     1
COOK                          	     1	    16	    16
COOKED                        	     1	     1	     1
COOKING                       	     1	     6	     6
COOL                          	     1	    36	    36
COOLED                        	     1	    12	    12
COOLER                        	     1	    10	    10
COOLERS                       	     1	     1	     1
COOLING                       	     1	    27	    27
COOLS                         	     1	     7	     7
CORNER                        	     1	     3	     3
CORNERS                       	     1	     7	     7
COST                          	     1	    75	    75
COSTLIEST                     	     1	     1	     1
COSTLY                        	     1	     9	     9
COSTS                         	     1	    72	    72
COULD                         	     1	   294	   294
COUNT                         	     1	    20	    20
COUNTED                       	     1	     4	     4
COUNTING                      	     1	     6	     6
COUNTRIES                     	     1	    92	    92
COUNTRY                       	     1	    38	    38
COUNTS                        	     1	    10	    10
COUPLE                        	     1	     1	     1
COUPLED                       	     1	    19	    19
COUPLES                       	     1	     2	     2
COUPLING                      	     1	     1	     1
COURSE                        	     1	    27	    27
COURSES                       	     1	     6	     6
COURT                         	     1	     1	     1
COVER                         	     1	   228	   228
COVERAGE                      	     1	     4	     4
COVERED                       	     1	    79	    79
COVERING                      	     1	    32	    32
COVERINGS                     	     1	     4	     4
COVERS                        	     1	    27	    27
CRIME                         	     1	     3	     3
CRIMES                        	     1	     1	     1
CROSS                         	     1	    47	    47
CROSSED                       	     1	     5	     5
CROSSING                      	     1	     6	     6
CUP                           	     1	    29	    29
CUPS                          	     1	     1	     1
CUT                           	     1	   269	   269
CUTLESS                       	     1	     2	     2
CUTS                          	     1	   120	   120
CUTTER                        	     1	     1	     1
CUTTERS                       	     1	     1	     1
CUTTING                       	     1	    58	    58
CUTTINGS                      	     1	    21	    21
D                             	     1	    91	    91
DAILY                         	     1	    18	    18
DANGER                        	     1	    24	    24
DANGEROUS                     	     1	    19	    19
DANGEROUSLY                   	     1	     4	     4
DANGEROUSNESS                 	     1	     1	     1
DANGERS                       	     1	     2	     2
DARK                          	     1	    19	    19
DARKENING                     	     1	     1	     1
DARKENS                       	     1	     2	     2
DARKER                        	     1	     2	     2
DATE                          	     1	    70	    70
DATED                         	     1	    16	    16
DATES                         	     1	    26	    26
DATING                        	     1	    17	    17
DAY                           	     1	   109	   109
DAYLIGHT                      	     1	     2	     2
DAYS                          	     1	    82	    82
DEAD                          	     1	   107	   107
DEADLY                        	     1	     2	     2
DEAL                          	     1	     6	     6
DEALING                       	     1	    11	    11
DEALS                         	     1	     6	     6
DEATH                         	     1	    63	    63
DEATHS                        	     1	     3	     3
DECIDE                        	     1	     3	     3
DECIDED                       	     1	     4	     4
DECIDING                      	     1	     7	     7
DEEP                          	     1	   112	   112
DEEPEN                        	     1	     1	     1
DEEPER                        	     1	    34	    34
DEEPEST                       	     1	     1	     1
DEEPLY                        	     1	    13	    13
DEFINITE                      	     1	     1	     1
DEFINITELY                    	     1	     3	     3
DEGREE                        	     1	   104	   104
DEGREES                       	     1	    24	    24
DELICIOUS                     	     1	     1	     1
DEPEND                        	     1	    47	    47
DEPENDABLE                    	     1	     1	     1
DEPENDED                      	     1	     3	     3
DEPENDENT                     	     1	    43	    43
DEPENDING                     	     1	   123	   123
DEPENDS                       	     1	   122	   122
DEPTH                         	     1	   194	   194
DEPTHS                        	     1	    16	    16
DID                           	     1	   125	   125
DIDN                          	     1	     2	     2
DIE                           	     1	    38	    38
DIED                          	     1	     7	     7
DIES                          	     1	    14	    14
DIFFERENCE                    	     1	    88	    88
DIFFERENCES                   	     1	   160	   160
DIFFERENCING                  	     1	     1	     1
DIFFERENT                     	     1	   396	   396
DIFFERENTLY                   	     1	    17	    17
DIFFICULT                     	     1	   131	   131
DIFFICULTIES                  	     1	     8	     8
DIFFICULTY                    	     1	    14	    14
DIG                           	     1	    14	    14
DIGGER                        	     1	     1	     1
DIGGING                       	     1	    24	    24
DIGS                          	     1	     3	     3
DIRT                          	     1	     1	     1
DIRTY                         	     1	     1	     1
DISCOVERED                    	     1	     4	     4
DISCOVERIES                   	     1	     2	     2
DISCOVERY                     	     1	     2	     2
DO                            	     1	   272	   272
DOCTORS                       	     1	     2	     2
DOES                          	     1	   153	   153
DOESN                         	     1	     2	     2
DOG                           	     1	     1	     1
DOGS                          	     1	     3	     3
DOING                         	     1	    20	    20
DON                           	     1	     9	     9
DONE                          	     1	    79	    79
DOOR                          	     1	     1	     1
DOORS                         	     1	     2	     2
DOUBLE                        	     1	    22	    22
DOUBLED                       	     1	    13	    13
DOUBLES                       	     1	     1	     1
DOUBLING                      	     1	     1	     1
DOUBT                         	     1	    10	    10
DOUBTFUL                      	     1	     4	     4
DOUBTS                        	     1	     2	     2
DOWN                          	     1	   103	   103
DOWNED                        	     1	     1	     1
DOWNS                         	     1	     1	     1
DOWNWARD                      	     1	    23	    23
DR                            	     1	     4	     4
DRAW                          	     1	     7	     7
DRAWING                       	     1	     4	     4
DRAWN                         	     1	     9	     9
DRAWS                         	     1	     1	     1
DRESSED                       	     1	     1	     1
DRESSING                      	     1	     4	     4
DRESSINGS                     	     1	     5	     5
DREW                          	     1	     1	     1
DRIED                         	     1	    26	    26
DRIER                         	     1	    13	    13
DRIES                         	     1	    10	    10
DRIEST                        	     1	     3	     3
DRINKABLE                     	     1	     1	     1
DRINKING                      	     1	     1	     1
DRINKS                        	     1	     1	     1
DRIVE                         	     1	     8	     8
DRIVED                        	     1	     2	     2
DRIVEN                        	     1	    29	    29
DRIVER                        	     1	     3	     3
DRIVERS                       	     1	    18	    18
DRIVES                        	     1	     2	     2
DRIVING                       	     1	    13	    13
DROP                          	     1	    99	    99
DROPLETS                      	     1	     4	     4
DROPPED                       	     1	     4	     4
DROPPING                      	     1	     2	     2
DROPPINGS                     	     1	     1	     1
DROPS                         	     1	    17	    17
DROVE                         	     1	     9	     9
DRUG                          	     1	     1	     1
DRY                           	     1	   152	   152
DRYER                         	     1	     1	     1
DRYING                        	     1	    29	    29
DRYNESS                       	     1	     3	     3
DUG                           	     1	    42	    42
DURING                        	     1	   583	   583
DYING                         	     1	    13	    13
EACH                          	     1	   559	   559
EARLIER                       	     1	    51	    51
EARLIEST                      	     1	    27	    27
EARLY                         	     1	   202	   202
EARS                          	     1	     3	     3
EARTH                         	     1	    22	    22
EASIER                        	     1	    39	    39
EASIEST                       	     1	     7	     7
EASILY                        	     1	    88	    88
EAST                          	     1	    24	    24
EASTERLY                      	     1	     1	     1
EASY                          	     1	    34	    34
EAT                           	     1	     9	     9
EATEN                         	     1	     7	     7
EATERS                        	     1	     1	     1
EATING                        	     1	     1	     1
EDGE                          	     1	    40	    40
EDGERS                        	     1	     1	     1
EDGES                         	     1	    21	    21
EDGING                        	     1	     2	     2
EDUCATE                       	     1	     3	     3
EDUCATED                      	     1	     2	     2
EDUCATING                     	     1	    11	    11
EDUCATION                     	     1	    84	    84
EDUCATIONAL                   	     1	    15	    15
EDUCATORS                     	     1	     2	     2
EGG                           	     1	     1	     1
EGGS                          	     1	     5	     5
EIGHT                         	     1	    37	    37
EIGHTH                        	     1	     5	     5
EIGHTY                        	     1	     1	     1
EITHER                        	     1	   153	   153
ELEVEN                        	     1	     1	     1
ELSE                          	     1	     2	     2
ELSEWHERE                     	     1	     8	     8
EMPLOY                        	     1	     8	     8
EMPLOYED                      	     1	    48	    48
EMPLOYEE                      	     1	     2	     2
EMPLOYEES                     	     1	    15	    15
EMPLOYER                      	     1	     7	     7
EMPLOYERS                     	     1	     9	     9
EMPLOYING                     	     1	     6	     6
EMPLOYMENT                    	     1	    27	    27
EMPLOYS                       	     1	     4	     4
EMPTIED                       	     1	     1	     1
EMPTY                         	     1	     3	     3
EMPTYING                      	     1	     2	     2
END                           	     1	   133	   133
ENDANGER                      	     1	     2	     2
ENDANGERED                    	     1	     6	     6
ENDED                         	     1	     5	     5
ENDING                        	     1	     2	     2
ENDINGS                       	     1	     1	     1
ENDS                          	     1	    27	    27
ENGINE                        	     1	     1	     1
ENGINES                       	     1	     2	     2
ENJOYED                       	     1	     1	     1
ENJOYMENT                     	     1	     2	     2
ENOUGH                        	     1	   147	   147
ENTER                         	     1	    27	    27
ENTERED                       	     1	     6	     6
ENTERING                      	     1	    14	    14
ENTERS                        	     1	     9	     9
ESPECIALLY                    	     1	   147	   147
EVEN                          	     1	   395	   395
EVENING                       	     1	     2	     2
EVER                          	     1	    13	    13
EVERY                         	     1	    78	    78
EVERYDAY                      	     1	     2	     2
EVERYONE                      	     1	     2	     2
EVERYTHING                    	     1	     2	     2
EVERYWHERE                    	     1	     3	     3
EXACT                         	     1	     6	     6
EXACTLY                       	     1	     3	     3
EXCEPT                        	     1	    63	    63
EXCITED                       	     1	     1	     1
EXPECT                        	     1	     9	     9
EXPECTABLE                    	     1	     1	     1
EXPECTANCIES                  	     1	     1	     1
EXPECTANCY                    	     1	     1	     1
EXPECTATION                   	     1	     1	     1
EXPECTATIONS                  	     1	     3	     3
EXPECTED                      	     1	    98	    98
EXPECTING                     	     1	     1	     1
EXPECTS                       	     1	     1	     1
EXPENSIVE                     	     1	    30	    30
EXPERIENCE                    	     1	   116	   116
EXPERIENCED                   	     1	    53	    53
EXPERIENCES                   	     1	    42	    42
EXPERIENCING                  	     1	    14	    14
EXPERIENTIAL                  	     1	     2	     2
EXPLAIN                       	     1	    24	    24
EXPLAINED                     	     1	    47	    47
EXPLAINING                    	     1	     3	     3
EXPLAINS                      	     1	     9	     9
EXPLANATION                   	     1	    10	    10
EXPLANATIONS                  	     1	     2	     2
EXPLANATORY                   	     1	    14	    14
EXPRESS                       	     1	    12	    12
EXPRESSED                     	     1	    70	    70
EXPRESSES                     	     1	     1	     1
EXPRESSING                    	     1	     7	     7
EXPRESSION                    	     1	    29	    29
EXPRESSIONS                   	     1	     6	     6
EXTRA                         	     1	     8	     8
EYE                           	     1	    21	    21
EYES                          	     1	     5	     5
FACE                          	     1	    27	    27
FACED                         	     1	    12	    12
FACES                         	     1	     5	     5
FACING                        	     1	    12	    12
FACT                          	     1	    87	    87
FACTS                         	     1	     6	     6
FAIR                          	     1	     6	     6
FAIRLY                        	     1	    66	    66
FALL                          	     1	   206	   206
FALLEN                        	     1	    14	    14
FALLING                       	     1	    29	    29
FALLS                         	     1	    26	    26
word families                      	     1	    11	    11
FAMILY                        	     1	    42	    42
FAR                           	     1	    56	    56
FARM                          	     1	    10	    10
FARMER                        	     1	     4	     4
FARMERS                       	     1	    11	    11
FARMING                       	     1	    17	    17
FARMS                         	     1	     5	     5
FARTHER                       	     1	    26	    26
FARTHEST                      	     1	     1	     1
FAST                          	     1	    22	    22
FASTER                        	     1	    26	    26
FASTEST                       	     1	     1	     1
FAT                           	     1	     1	     1
FATTY                         	     1	    27	    27
FAVORITE                      	     1	     1	     1
FEAR                          	     1	     8	     8
FED                           	     1	     1	     1
FEED                          	     1	    27	    27
FEEDER                        	     1	     3	     3
FEEDING                       	     1	    17	    17
FEEDINGS                      	     1	     1	     1
FEEDS                         	     1	     2	     2
FEEL                          	     1	     7	     7
FEELING                       	     1	     2	     2
FEELINGS                      	     1	     2	     2
FEELS                         	     1	     2	     2
FEET                          	     1	    15	    15
FELL                          	     1	     9	     9
FELT                          	     1	    17	    17
FER                           	     1	     1	     1
FEW                           	     1	   202	   202
FEWER                         	     1	    39	    39
FEWEST                        	     1	     1	     1
FIELD                         	     1	   204	   204
FIELDS                        	     1	    76	    76
FIFTH                         	     1	     8	     8
FIFTY                         	     1	     1	     1
FIG                           	     1	   785	   785
FIGHTING                      	     1	     2	     2
FIGS                          	     1	    30	    30
FIGURE                        	     1	   162	   162
FIGURES                       	     1	    17	    17
FIGURING                      	     1	     1	     1
FILL                          	     1	    85	    85
FILLED                        	     1	    33	    33
FILLER                        	     1	     2	     2
FILLING                       	     1	    16	    16
FILLINGS                      	     1	     1	     1
FILLS                         	     1	    16	    16
FILM                          	     1	    15	    15
FILMS                         	     1	     5	     5
FINAL                         	     1	    39	    39
FINALLY                       	     1	    49	    49
FIND                          	     1	    43	    43
FINDING                       	     1	    27	    27
FINDINGS                      	     1	    41	    41
FINDS                         	     1	    31	    31
FINE                          	     1	    40	    40
FINELY                        	     1	     3	     3
FINENESS                      	     1	     1	     1
FINER                         	     1	    12	    12
FINEST                        	     1	     1	     1
FINGERS                       	     1	     3	     3
FINISH                        	     1	     9	     9
FINISHED                      	     1	     5	     5
FINISHING                     	     1	     1	     1
FIRE                          	     1	   106	   106
FIRED                         	     1	     1	     1
FIRES                         	     1	    12	    12
FIRST                         	     1	   361	   361
FIRSTLY                       	     1	     1	     1
FISH                          	     1	     8	     8
FISHERIES                     	     1	     2	     2
FISHERY                       	     1	     1	     1
FISHING                       	     1	     1	     1
FIT                           	     1	    20	    20
FITNESS                       	     1	     5	     5
FITS                          	     1	     9	     9
FITTED                        	     1	     7	     7
FITTING                       	     1	    12	    12
FIVE                          	     1	   106	   106
FIX                           	     1	     6	     6
FIXED                         	     1	    16	    16
FIXING                        	     1	     1	     1
FLAT                          	     1	     9	     9
FLATTENED                     	     1	     4	     4
FLATTENING                    	     1	     1	     1
FLIES                         	     1	     2	     2
FLOOR                         	     1	     2	     2
FLOORING                      	     1	     1	     1
FLOWER                        	     1	    68	    68
FLOWERED                      	     1	     2	     2
FLOWERING                     	     1	    57	    57
FLOWERS                       	     1	    77	    77
FLY                           	     1	     6	     6
FLYING                        	     1	     2	     2
FOLLOW                        	     1	    29	    29
FOLLOWED                      	     1	    84	    84
FOLLOWING                     	     1	   241	   241
FOLLOWS                       	     1	    26	    26
FOOD                          	     1	   108	   108
FOODS                         	     1	    12	    12
FOOT                          	     1	    15	    15
FOR                           	     1	  4143	  4143
FORCE                         	     1	    75	    75
FORCED                        	     1	    11	    11
FORCES                        	     1	    56	    56
FOREFRONT                     	     1	     1	     1
FOREST                        	     1	   392	   392
FORESTED                      	     1	    13	    13
FORESTER                      	     1	    32	    32
FORESTERS                     	     1	    50	    50
FORESTRY                      	     1	   257	   257
FORESTS                       	     1	   126	   126
FORGOTTEN                     	     1	     1	     1
FORM                          	     1	   263	   263
FORMED                        	     1	    89	    89
FORMING                       	     1	    21	    21
FORMS                         	     1	   107	   107
FORTUNATELY                   	     1	     1	     1
FORTY                         	     1	     1	     1
FORWARD                       	     1	     3	     3
FORWARDS                      	     1	     1	     1
FOUND                         	     1	   320	   320
FOUR                          	     1	   131	   131
FOURTH                        	     1	    32	    32
FOURTHS                       	     1	     1	     1
FREE                          	     1	    65	    65
FREEDOM                       	     1	    12	    12
FREEING                       	     1	     1	     1
FREELY                        	     1	     5	     5
FREEZE                        	     1	    12	    12
FREEZES                       	     1	     9	     9
FREEZING                      	     1	    48	    48
FRESH                         	     1	    31	    31
FRESHLY                       	     1	    11	    11
FRIEND                        	     1	     1	     1
FRIENDLY                      	     1	     2	     2
FRIGHTENING                   	     1	     1	     1
FROM                          	     1	  2190	  2190
FRONT                         	     1	    13	    13
FRONTS                        	     1	     1	     1
FROZEN                        	     1	    28	    28
FT                            	     1	   222	   222
FULL                          	     1	    59	    59
FULLER                        	     1	    40	    40
FULLNESS                      	     1	     2	     2
FULLY                         	     1	    23	    23
FUN                           	     1	     1	     1
FURTHER                       	     1	   157	   157
GAL                           	     1	    23	    23
GARDEN                        	     1	    34	    34
GARDENER                      	     1	     2	     2
GARDENERS                     	     1	     7	     7
GARDENING                     	     1	     5	     5
GARDENS                       	     1	    35	    35
GAS                           	     1	    52	    52
GASEOUS                       	     1	    12	    12
GASES                         	     1	    16	    16
GAVE                          	     1	     8	     8
GENERAL                       	     1	   143	   143
GENERALISABLE                 	     1	     1	     1
GENERALISATION                	     1	     3	     3
GENERALISATIONS               	     1	     1	     1
GENERALISED                   	     1	     3	     3
GENERALIZATION                	     1	     1	     1
GENERALIZATIONS               	     1	     1	     1
GENERALIZE                    	     1	     1	     1
GENERALIZED                   	     1	     9	     9
GENERALIZING                  	     1	     1	     1
GENERALLY                     	     1	   110	   110
GENTLE                        	     1	     1	     1
GENTLY                        	     1	     2	     2
GET                           	     1	    22	    22
GETS                          	     1	     2	     2
GETTING                       	     1	     2	     2
GIRL                          	     1	     2	     2
GIRLS                         	     1	     2	     2
GIVE                          	     1	    37	    37
GIVEN                         	     1	   238	   238
GIVES                         	     1	    19	    19
GIVING                        	     1	    19	    19
GLANCE                        	     1	     2	     2
GLASS                         	     1	     5	     5
GO                            	     1	    12	    12
GODDESS                       	     1	     1	     1
GOES                          	     1	     4	     4
GOING                         	     1	    11	    11
GOLD                          	     1	     3	     3
GOLDEN                        	     1	     4	     4
GONE                          	     1	     5	     5
GOOD                          	     1	   138	   138
GOODNESS                      	     1	     2	     2
GOVERN                        	     1	     4	     4
GOVERNED                      	     1	     5	     5
GOVERNING                     	     1	     5	     5
GOVERNMENT                    	     1	    30	    30
GOVERNMENTAL                  	     1	     9	     9
GOVERNMENTS                   	     1	    11	    11
GOVERNORATE                   	     1	     1	     1
GRASS                         	     1	    39	    39
GRASSES                       	     1	    11	    11
GRASSY                        	     1	     1	     1
GRAY                          	     1	     6	     6
GREAT                         	     1	    55	    55
GREATER                       	     1	   266	   266
GREATEST                      	     1	    50	    50
GREATLY                       	     1	    68	    68
GREEN                         	     1	   168	   168
GREENER                       	     1	     3	     3
GREENING                      	     1	     5	     5
GREENISH                      	     1	     1	     1
GREENNESS                     	     1	     2	     2
GREW                          	     1	    28	    28
GREY                          	     1	     2	     2
GROUND                        	     1	   260	   260
GROUNDED                      	     1	     3	     3
GROUNDING                     	     1	     4	     4
GROUNDS                       	     1	     6	     6
GROUP                         	     1	   125	   125
GROUPED                       	     1	    26	    26
GROUPING                      	     1	     5	     5
GROUPS                        	     1	   103	   103
GROW                          	     1	   295	   295
GROWER                        	     1	     1	     1
GROWERS                       	     1	    16	    16
GROWING                       	     1	   351	   351
GROWN                         	     1	   113	   113
GROWS                         	     1	    33	    33
GROWTH                        	     1	  1082	  1082
GROWTHS                       	     1	     2	     2
GUN                           	     1	     4	     4
GUY                           	     1	     7	     7
GUYED                         	     1	     4	     4
GUYING                        	     1	     9	     9
GUYS                          	     1	     7	     7
HAD                           	     1	   300	   300
HAIR                          	     1	     4	     4
HAIRS                         	     1	    11	    11
HAIRY                         	     1	     3	     3
HALF                          	     1	    98	    98
HALL                          	     1	    10	    10
HALVES                        	     1	     1	     1
HAND                          	     1	    46	    46
HANDFUL                       	     1	     2	     2
HANDLE                        	     1	    11	    11
HANDLED                       	     1	    10	    10
HANDLING                      	     1	    28	    28
HANDS                         	     1	     1	     1
HANG                          	     1	     4	     4
HANGING                       	     1	     5	     5
HANGS                         	     1	     1	     1
HAPPEN                        	     1	     2	     2
HAPPENED                      	     1	     2	     2
HAPPENING                     	     1	     1	     1
HAPPENS                       	     1	     8	     8
HARD                          	     1	    17	    17
HARDEN                        	     1	     2	     2
HARDENED                      	     1	     7	     7
HARDENING                     	     1	     3	     3
HARDER                        	     1	     5	     5
HARDEST                       	     1	     1	     1
HARDLY                        	     1	     2	     2
HARDNESS                      	     1	     2	     2
HARDSHIP                      	     1	     1	     1
HAS                           	     1	   847	   847
HASN                          	     1	     1	     1
HAT                           	     1	     1	     1
HAVE                          	     1	  1471	  1471
HAVEN                         	     1	     2	     2
HAVING                        	     1	    62	    62
HE                            	     1	    65	    65
HEAD                          	     1	    26	    26
HEADED                        	     1	    40	    40
HEADEDNESS                    	     1	     1	     1
HEADING                       	     1	    43	    43
HEADS                         	     1	    10	    10
HEALTH                        	     1	   227	   227
HEALTHFUL                     	     1	     1	     1
HEALTHINESS                   	     1	     1	     1
HEALTHY                       	     1	   103	   103
HEARD                         	     1	     3	     3
HEARING                       	     1	     1	     1
HEART                         	     1	    17	    17
HEAT                          	     1	   113	   113
HEATED                        	     1	     4	     4
HEATER                        	     1	     1	     1
HEATERS                       	     1	     5	     5
HEATING                       	     1	    26	    26
HEATS                         	     1	     1	     1
HEAVIER                       	     1	    14	    14
HEAVIEST                      	     1	     2	     2
HEAVILY                       	     1	    32	    32
HEAVY                         	     1	   103	   103
HELD                          	     1	    78	    78
HELP                          	     1	   104	   104
HELPED                        	     1	     8	     8
HELPFUL                       	     1	    30	    30
HELPING                       	     1	     3	     3
HELPS                         	     1	    22	    22
HER                           	     1	     3	     3
HERE                          	     1	    40	    40
HIDDEN                        	     1	     5	     5
HIDE                          	     1	     4	     4
HIDES                         	     1	     2	     2
HIGH                          	     1	   477	   477
HIGHER                        	     1	   228	   228
HIGHEST                       	     1	    78	    78
HIGHLY                        	     1	    90	    90
HILL                          	     1	     7	     7
HILLS                         	     1	     6	     6
HILLY                         	     1	     5	     5
HIM                           	     1	     1	     1
HIMSELF                       	     1	     8	     8
HIS                           	     1	    27	    27
HISTORIANS                    	     1	     2	     2
HISTORIC                      	     1	    10	    10
HISTORICAL                    	     1	    42	    42
HISTORICALLY                  	     1	     6	     6
HISTORIES                     	     1	    22	    22
HISTORY                       	     1	    67	    67
HIT                           	     1	     4	     4
HITS                          	     1	     1	     1
HITTING                       	     1	     1	     1
HOLD                          	     1	    67	    67
HOLDER                        	     1	     2	     2
HOLDERS                       	     1	    14	    14
HOLDING                       	     1	    18	    18
HOLDS                         	     1	    12	    12
HOLE                          	     1	   126	   126
HOLES                         	     1	   127	   127
HOME                          	     1	    40	    40
HOMES                         	     1	    21	    21
HOMING                        	     1	     1	     1
HONESTLY                      	     1	     2	     2
HOPE                          	     1	     4	     4
HOPED                         	     1	     1	     1
HOPEFULLY                     	     1	     1	     1
HOPES                         	     1	     1	     1
HOPING                        	     1	     2	     2
HORSE                         	     1	     7	     7
HORSES                        	     1	     6	     6
HOSPITALIZATION               	     1	     1	     1
HOSPITALS                     	     1	     2	     2
HOT                           	     1	    34	    34
HOTTER                        	     1	     3	     3
HOTTEST                       	     1	     1	     1
HOUR                          	     1	    10	    10
HOURLY                        	     1	     1	     1
HOURS                         	     1	    21	    21
HOUSE                         	     1	    13	    13
HOUSED                        	     1	     1	     1
HOUSER                        	     1	     1	     1
HOUSES                        	     1	     6	     6
HOUSING                       	     1	    14	    14
HOW                           	     1	   194	   194
HOWEVER                       	     1	   552	   552
HR                            	     1	     1	     1
HUGE                          	     1	     1	     1
HUMAN                         	     1	   162	   162
HUMANITY                      	     1	     1	     1
HUMANS                        	     1	    47	    47
HUNDRED                       	     1	     5	     5
HUNDREDS                      	     1	     8	     8
HUNG                          	     1	     5	     5
HUNT                          	     1	     2	     2
HUNTER                        	     1	     5	     5
HUNTING                       	     1	     4	     4
HURTING                       	     1	     1	     1
I                             	     1	   284	   284
ICE                           	     1	    46	    46
ICY                           	     1	     1	     1
IDEA                          	     1	    14	    14
IDEAS                         	     1	    10	    10
IF                            	     1	   954	   954
IMAGINARY                     	     1	     4	     4
IMAGINED                      	     1	     3	     3
IMMOVABLE                     	     1	     1	     1
IMPERFECT                     	     1	     1	     1
IMPORTANT                     	     1	   381	   381
IMPORTANTLY                   	     1	     7	     7
IMPOSSIBILITY                 	     1	     1	     1
IMPOSSIBLE                    	     1	    11	    11
IMPROBABLE                    	     1	     1	     1
IMPROPER                      	     1	     5	     5
IMPROPERLY                    	     1	     7	     7
IN                            	     1	 10856	 10856
INABILITY                     	     1	     2	     2
INCOMPLETE                    	     1	     4	     4
INDEED                        	     1	    15	    15
INDEFINITELY                  	     1	     2	     2
INDOOR                        	     1	     3	     3
INDOORS                       	     1	     1	     1
INEXPENSIVE                   	     1	     4	     4
INEXPERIENCED                 	     1	     6	     6
INFO                          	     1	     2	     2
INFORM                        	     1	    15	    15
INFORMATION                   	     1	   184	   184
INFORMATIONAL                 	     1	     1	     1
INFORMED                      	     1	    14	    14
INFORMING                     	     1	     1	     1
INFORMS                       	     1	     2	     2
INNER                         	     1	    14	    14
INSECURE                      	     1	     1	     1
INSIDE                        	     1	    46	    46
INSIDES                       	     1	     1	     1
INSTEAD                       	     1	    43	    43
INSURANCE                     	     1	    12	    12
INTEREST                      	     1	    58	    58
INTERESTED                    	     1	    12	    12
INTERESTING                   	     1	    19	    19
INTERESTINGLY                 	     1	    15	    15
INTERESTS                     	     1	     6	     6
INTERNET                      	     1	     1	     1
INTERRELATE                   	     1	     1	     1
INTERRELATED                  	     1	     1	     1
INTERRELATIONSHIPS            	     1	     1	     1
INTO                          	     1	   659	   659
INVOLVE                       	     1	    31	    31
INVOLVED                      	     1	    87	    87
INVOLVEMENT                   	     1	     7	     7
INVOLVES                      	     1	    52	    52
INVOLVING                     	     1	    20	    20
INWARD                        	     1	     3	     3
IS                            	     1	  5328	  5328
ISLAND                        	     1	    46	    46
ISLANDS                       	     1	    37	    37
ISN                           	     1	     1	     1
ISSUE                         	     1	    26	    26
ISSUED                        	     1	     2	     2
ISSUES                        	     1	    30	    30
ISSUING                       	     1	     3	     3
IT                            	     1	  1511	  1511
ITS                           	     1	   547	   547
ITSELF                        	     1	    37	    37
JOB                           	     1	    21	    21
JOBS                          	     1	     5	     5
JOIN                          	     1	     3	     3
JOINED                        	     1	     3	     3
JUDGE                         	     1	     1	     1
JUDGED                        	     1	     1	     1
JUDGES                        	     1	     2	     2
JUDGMENT                      	     1	     2	     2
JUDGMENTS                     	     1	     3	     3
JUMPS                         	     1	     1	     1
JUST                          	     1	    81	    81
KEEP                          	     1	   103	   103
KEEPING                       	     1	    11	    11
KEEPS                         	     1	    10	    10
KEPT                          	     1	    54	    54
KEY                           	     1	   109	   109
KEYED                         	     1	     1	     1
KILL                          	     1	    41	    41
KILLED                        	     1	    56	    56
KILLER                        	     1	     2	     2
KILLING                       	     1	     7	     7
KILLS                         	     1	     6	     6
KIND                          	     1	    17	    17
KINDS                         	     1	    16	    16
KING                          	     1	     1	     1
KINGDOM                       	     1	    20	    20
KNEW                          	     1	     1	     1
KNOCK                         	     1	     2	     2
KNOCKED                       	     1	     1	     1
KNOCKING                      	     1	     1	     1
KNOW                          	     1	    32	    32
KNOWING                       	     1	    10	    10
KNOWN                         	     1	   128	   128
LAID                          	     1	    12	    12
LAKE                          	     1	     5	     5
LAKES                         	     1	     7	     7
LAND                          	     1	    35	    35
LANDING                       	     1	     2	     2
LANDS                         	     1	    48	    48
LARGE                         	     1	   555	   555
LARGELY                       	     1	    60	    60
LARGER                        	     1	   230	   230
LARGEST                       	     1	    32	    32
LAST                          	     1	    69	    69
LASTLY                        	     1	     4	     4
LATE                          	     1	   121	   121
LATER                         	     1	   100	   100
LAW                           	     1	    16	    16
LAWS                          	     1	     9	     9
LAY                           	     1	     4	     4
LAYING                        	     1	     3	     3
LAYS                          	     1	     1	     1
LEAD                          	     1	    52	    52
LEADER                        	     1	   108	   108
LEADERS                       	     1	    20	    20
LEADERSHIP                    	     1	    29	    29
LEADING                       	     1	    26	    26
LEADS                         	     1	    18	    18
LEARN                         	     1	     3	     3
LEARNED                       	     1	     3	     3
LEARNING                      	     1	     6	     6
LEAST                         	     1	   210	   210
LEAVE                         	     1	    24	    24
LEAVES                        	     1	   439	   439
LEAVING                       	     1	    28	    28
LED                           	     1	    41	    41
LEFT                          	     1	    72	    72
LEFTHAND                      	     1	     1	     1
LEFTHANDED                    	     1	     1	     1
LEG                           	     1	     2	     2
LESS                          	     1	   462	   462
LESSEN                        	     1	     2	     2
LESSENS                       	     1	     1	     1
LESSER                        	     1	    11	    11
LET                           	     1	    11	    11
LETTER                        	     1	     2	     2
LETTERS                       	     1	     2	     2
LETTING                       	     1	     1	     1
LEVEL                         	     1	   293	   293
LEVELING                      	     1	     1	     1
LEVELS                        	     1	   221	   221
LIE                           	     1	     5	     5
LIES                          	     1	    11	    11
LIFE                          	     1	    84	    84
LIFT                          	     1	    10	    10
LIFTED                        	     1	    20	    20
LIFTING                       	     1	    12	    12
LIFTS                         	     1	     4	     4
LIGHT                         	     1	   125	   125
LIGHTED                       	     1	     2	     2
LIGHTING                      	     1	     9	     9
LIGHTS                        	     1	     7	     7
LIKE                          	     1	    82	    82
LINE                          	     1	   134	   134
LINED                         	     1	     1	     1
LINES                         	     1	   106	   106
LIP                           	     1	     1	     1
LIST                          	     1	    22	    22
LISTED                        	     1	    26	    26
LISTEN                        	     1	     1	     1
LISTING                       	     1	     1	     1
LISTINGS                      	     1	     3	     3
LISTS                         	     1	    15	    15
LIT                           	     1	     2	     2
LITTLE                        	     1	   215	   215
LIVABLE                       	     1	     2	     2
LIVE                          	     1	   103	   103
LIVEABLE                      	     1	     1	     1
LIVED                         	     1	    11	    11
LIVES                         	     1	     8	     8
LIVING                        	     1	    38	    38
LL                            	     1	     4	     4
LOAD                          	     1	   205	   205
LOADED                        	     1	     8	     8
LOADER                        	     1	     4	     4
LOADERS                       	     1	     1	     1
LOADING                       	     1	    53	    53
LOADS                         	     1	   108	   108
LOCAL                         	     1	   152	   152
LOCALIZED                     	     1	    18	    18
LOCALLY                       	     1	    10	    10
LOCALNESS                     	     1	     1	     1
LOCK                          	     1	     2	     2
LOCKED                        	     1	     1	     1
LOCKING                       	     1	     3	     3
LONG                          	     1	   173	   173
LONGER                        	     1	    76	    76
LONGEST                       	     1	     6	     6
LOOK                          	     1	    23	    23
LOOKED                        	     1	     4	     4
LOOKING                       	     1	    17	    17
LOOKS                         	     1	     1	     1
LORD                          	     1	     1	     1
LOSE                          	     1	    27	    27
LOSES                         	     1	     1	     1
LOSING                        	     1	     3	     3
LOST                          	     1	    40	    40
LOT                           	     1	    18	    18
LOTS                          	     1	    12	    12
LOVE                          	     1	     2	     2
LOVERS                        	     1	     1	     1
LOW                           	     1	   369	   369
LUCK                          	     1	     6	     6
LUCKY                         	     1	     1	     1
LYING                         	     1	     3	     3
M                             	     1	   458	   458
MACHINE                       	     1	    10	    10
MACHINERY                     	     1	     4	     4
MACHINES                      	     1	     9	     9
MADE                          	     1	   169	   169
MAIN                          	     1	   162	   162
MAINLY                        	     1	    72	    72
MAINS                         	     1	     1	     1
MAJOR                         	     1	    86	    86
MAJORING                      	     1	     1	     1
MAKE                          	     1	   114	   114
MAKER                         	     1	     1	     1
MAKERS                        	     1	     2	     2
MAKES                         	     1	    32	    32
MAKING                        	     1	    64	    64
MAN                           	     1	     8	     8
MANAGE                        	     1	    23	    23
MANAGED                       	     1	    28	    28
MANAGEMENT                    	     1	   487	   487
MANAGEMENTS                   	     1	     1	     1
MANAGER                       	     1	     7	     7
MANAGERS                      	     1	    32	    32
MANAGES                       	     1	     1	     1
MANAGING                      	     1	    59	    59
MANY                          	     1	   500	   500
MARK                          	     1	     3	     3
MARKED                        	     1	    21	    21
MARKEDLY                      	     1	    19	    19
MARKER                        	     1	    14	    14
MARKERS                       	     1	    21	    21
MARKET                        	     1	    17	    17
MARKETABILITY                 	     1	     1	     1
MARKETABLE                    	     1	     1	     1
MARKETED                      	     1	     5	     5
MARKETING                     	     1	     1	     1
MARKETS                       	     1	     3	     3
MARKS                         	     1	     3	     3
MARRIED                       	     1	     3	     3
MASTER                        	     1	     7	     7
MASTERS                       	     1	     3	     3
MATTER                        	     1	   134	   134
MATTERS                       	     1	     2	     2
MAY                           	     1	  1684	  1684
ME                            	     1	     6	     6
MEAN                          	     1	   127	   127
MEANING                       	     1	    14	    14
MEANINGFUL                    	     1	     3	     3
MEANINGFULLY                  	     1	     4	     4
MEANINGS                      	     1	     1	     1
MEANS                         	     1	    66	    66
MEANT                         	     1	     6	     6
MEET                          	     1	    36	    36
MEETING                       	     1	     6	     6
MEETINGS                      	     1	     3	     3
MEETS                         	     1	     2	     2
MEMBER                        	     1	     5	     5
MEMBERS                       	     1	    20	    20
MEMBERSHIP                    	     1	     9	     9
MEMBERSHIPS                   	     1	     2	     2
MEN                           	     1	    35	    35
MENTION                       	     1	     8	     8
MENTIONED                     	     1	    23	    23
MENTIONING                    	     1	     2	     2
MENTIONS                      	     1	     3	     3
MESSY                         	     1	     6	     6
MET                           	     1	     5	     5
MIDDAY                        	     1	     1	     1
MIDDLE                        	     1	    35	    35
MIDSUMMER                     	     1	    12	    12
MIDWEST                       	     1	     4	     4
MIDWINTER                     	     1	     3	     3
MIGHT                         	     1	   129	   129
MILE                          	     1	     1	     1
MILES                         	     1	     5	     5
MILK                          	     1	     6	     6
MILLION                       	     1	    60	    60
MILLIONS                      	     1	     8	     8
MIN                           	     1	    44	    44
MIND                          	     1	    18	    18
MINE                          	     1	    10	    10
MINUTE                        	     1	     4	     4
MINUTES                       	     1	     7	     7
MISLEADING                    	     1	     4	     4
MISLED                        	     1	     2	     2
MISS                          	     1	     1	     1
MISSHAPEN                     	     1	     4	     4
MISSING                       	     1	     8	     8
MOMENT                        	     1	    65	    65
MOMENTS                       	     1	    10	    10
MONEY                         	     1	     7	     7
MONTH                         	     1	    18	    18
MONTHLY                       	     1	     3	     3
MONTHS                        	     1	    49	    49
MORE                          	     1	  1573	  1573
MORNING                       	     1	    11	    11
MOST                          	     1	   947	   947
MOSTLY                        	     1	    27	    27
MOTHER                        	     1	     1	     1
MOUNTAIN                      	     1	    24	    24
MOUNTAINEERING                	     1	     1	     1
MOUNTAINOUS                   	     1	     7	     7
MOUNTAINS                     	     1	    31	    31
MOUTH                         	     1	     3	     3
MOVABLE                       	     1	     3	     3
MOVE                          	     1	    83	    83
MOVED                         	     1	    58	    58
MOVEMENT                      	     1	   129	   129
MOVEMENTS                     	     1	     7	     7
MOVER                         	     1	     1	     1
MOVERS                        	     1	     4	     4
MOVES                         	     1	    36	    36
MOVING                        	     1	    53	    53
MRS                           	     1	    13	    13
MUCH                          	     1	   207	   207
MUST                          	     1	   397	   397
MY                            	     1	     8	     8
MYSELF                        	     1	     2	     2
NAME                          	     1	    13	    13
NAMED                         	     1	     1	     1
NAMELY                        	     1	    11	    11
NAMES                         	     1	     6	     6
NAMING                        	     1	     1	     1
NATION                        	     1	     1	     1
NATIONAL                      	     1	    61	    61
NATIONALLY                    	     1	     1	     1
NATIONS                       	     1	     2	     2
NATURAL                       	     1	   286	   286
NATURALLY                     	     1	    41	    41
NATURE                        	     1	    80	    80
NE                            	     1	     1	     1
NEAR                          	     1	   205	   205
NEARBY                        	     1	    33	    33
NEARER                        	     1	     1	     1
NEAREST                       	     1	     3	     3
NEARLY                        	     1	    37	    37
NEARS                         	     1	     3	     3
NEAT                          	     1	     1	     1
NEATER                        	     1	     1	     1
NEATLY                        	     1	     1	     1
NECESSARILY                   	     1	    27	    27
NECESSARY                     	     1	   124	   124
NECK                          	     1	     3	     3
NEED                          	     1	   237	   237
NEEDED                        	     1	   197	   197
NEEDFUL                       	     1	     1	     1
NEEDING                       	     1	     3	     3
NEEDLESS                      	     1	     1	     1
NEEDS                         	     1	    60	    60
NEIGHBOR                      	     1	     3	     3
NEIGHBORHOOD                  	     1	    49	    49
NEIGHBORHOODS                 	     1	    23	    23
NEIGHBORING                   	     1	     5	     5
NEIGHBORS                     	     1	    10	    10
NEIGHBOURING                  	     1	     2	     2
NEVER                         	     1	    25	    25
NEW                           	     1	   438	   438
NEWER                         	     1	     5	     5
NEWLY                         	     1	    40	    40
NEXT                          	     1	    74	    74
NIGHT                         	     1	    50	    50
NIGHTS                        	     1	     2	     2
NINE                          	     1	    15	    15
NINTH                         	     1	     5	     5
NO                            	     1	   491	   491
NOISE                         	     1	    13	    13
NOISY                         	     1	     1	     1
NONE                          	     1	    30	    30
NONZERO                       	     1	     1	     1
NORMAL                        	     1	   101	   101
NORMALISE                     	     1	     1	     1
NORMALISED                    	     1	     3	     3
NORMALITY                     	     1	     4	     4
NORMALIZATION                 	     1	     1	     1
NORMALIZE                     	     1	     2	     2
NORMALIZED                    	     1	     8	     8
NORMALIZING                   	     1	     1	     1
NORMALLY                      	     1	    49	    49
NORTH                         	     1	    90	    90
NORTHWARD                     	     1	     2	     2
NORTHWEST                     	     1	     5	     5
NOT                           	     1	  1558	  1558
NOTABLE                       	     1	     7	     7
NOTABLY                       	     1	    18	    18
NOTE                          	     1	    55	    55
NOTED                         	     1	    83	    83
NOTES                         	     1	    28	    28
NOTHING                       	     1	     1	     1
NOTICE                        	     1	     6	     6
NOTICEABLE                    	     1	    15	    15
NOTICEABLY                    	     1	     5	     5
NOTICED                       	     1	     4	     4
NOTING                        	     1	     7	     7
NOW                           	     1	    48	    48
NUMBER                        	     1	   376	   376
NUMBERS                       	     1	    35	    35
NW                            	     1	     2	     2
OBVIOUS                       	     1	    31	    31
OBVIOUSLY                     	     1	     5	     5
ODD                           	     1	     3	     3
ODDS                          	     1	     1	     1
OF                            	     1	 16306	 16306
OFF                           	     1	    73	    73
OFFER                         	     1	    33	    33
OFFERED                       	     1	    17	    17
OFFERING                      	     1	    10	    10
OFFERINGS                     	     1	     2	     2
OFFERS                        	     1	    13	    13
OFFICE                        	     1	     4	     4
OFFICER                       	     1	     1	     1
OFFICERS                      	     1	     1	     1
OFFICES                       	     1	     2	     2
OFTEN                         	     1	   310	   310
OIL                           	     1	    61	    61
OILS                          	     1	     3	     3
OILY                          	     1	     1	     1
OK                            	     1	     5	     5
OLD                           	     1	    80	    80
OLDER                         	     1	    70	    70
OLDEST                        	     1	    14	    14
ON                            	     1	  2869	  2869
ONCE                          	     1	   100	   100
ONE                           	     1	   736	   736
ONES                          	     1	    64	    64
ONLY                          	     1	   582	   582
ONTO                          	     1	    17	    17
OPEN                          	     1	   103	   103
OPENED                        	     1	     9	     9
OPENING                       	     1	    23	    23
OPENINGS                      	     1	    29	    29
OPENNESS                      	     1	     1	     1
OPENS                         	     1	     5	     5
OR                            	     1	  3834	  3834
ORANGE                        	     1	    11	    11
ORANGES                       	     1	     1	     1
ORDER                         	     1	   129	   129
ORDERED                       	     1	     5	     5
OTHER                         	     1	   829	   829
OTHERS                        	     1	   280	   280
OUGHT                         	     1	     2	     2
OUR                           	     1	   211	   211
OUT                           	     1	   300	   300
OUTDOOR                       	     1	     7	     7
OUTER                         	     1	    26	    26
OUTS                          	     1	     1	     1
OUTSIDE                       	     1	    91	    91
OUTSIDERS                     	     1	     1	     1
OUTWARD                       	     1	     8	     8
OVER                          	     1	   365	   365
OVERLY                        	     1	     5	     5
OWN                           	     1	    26	    26
OWNED                         	     1	     6	     6
OWNER                         	     1	    19	    19
OWNERS                        	     1	    22	    22
OWNERSHIP                     	     1	     5	     5
PACK                          	     1	     2	     2
PACKAGE                       	     1	     7	     7
PACKAGES                      	     1	    12	    12
PACKED                        	     1	     3	     3
PACKER                        	     1	     1	     1
PACKING                       	     1	     1	     1
PAGE                          	     1	     3	     3
PAGES                         	     1	     3	     3
PAID                          	     1	     5	     5
PAIN                          	     1	     1	     1
PAINT                         	     1	    16	    16
PAINTED                       	     1	     6	     6
PAINTING                      	     1	     3	     3
PAINTS                        	     1	     3	     3
PAIR                          	     1	    11	    11
PAIRED                        	     1	     3	     3
PAIRS                         	     1	     6	     6
PAPER                         	     1	    65	    65
PAPERS                        	     1	    13	    13
PARENT                        	     1	    34	    34
PARENTAL                      	     1	     2	     2
PARENTS                       	     1	     2	     2
PARK                          	     1	    36	    36
PARKING                       	     1	    14	    14
PARKS                         	     1	    33	    33
PART                          	     1	   218	   218
PARTIAL                       	     1	    11	    11
PARTIALLY                     	     1	    27	    27
PARTICULAR                    	     1	   100	   100
PARTICULARLY                  	     1	   299	   299
PARTIES                       	     1	     4	     4
PARTLY                        	     1	     6	     6
PARTS                         	     1	   100	   100
PARTY                         	     1	     1	     1
PASS                          	     1	     4	     4
PASSED                        	     1	     9	     9
PASSES                        	     1	     7	     7
PASSING                       	     1	     9	     9
PAST                          	     1	   108	   108
PAY                           	     1	    15	    15
PAYMENTS                      	     1	     1	     1
PAYS                          	     1	     1	     1
PEOPLE                        	     1	   136	   136
PEOPLES                       	     1	     3	     3
PERFECT                       	     1	    11	    11
PERFECTED                     	     1	     1	     1
PERFECTION                    	     1	     1	     1
PERFECTLY                     	     1	     2	     2
PERHAPS                       	     1	    23	    23
PERSON                        	     1	    27	    27
PERSONAL                      	     1	    30	    30
PERSONALLY                    	     1	     1	     1
PERSONS                       	     1	     6	     6
PHONE                         	     1	     1	     1
PHOTO                         	     1	     7	     7
PHOTOGRAPH                    	     1	     2	     2
PHOTOGRAPHED                  	     1	     1	     1
PHOTOGRAPHIC                  	     1	     4	     4
PHOTOGRAPHS                   	     1	    16	    16
PHOTOGRAPHY                   	     1	     2	     2
PICK                          	     1	     5	     5
PICKED                        	     1	     3	     3
PICTURE                       	     1	     6	     6
PICTURES                      	     1	     2	     2
PIECE                         	     1	     6	     6
PIECES                        	     1	    11	    11
PLACE                         	     1	   149	   149
PLACED                        	     1	   129	   129
PLACEMENT                     	     1	    18	    18
PLACEMENTS                    	     1	     1	     1
PLACES                        	     1	    22	    22
PLACING                       	     1	    23	    23
PLAN                          	     1	    17	    17
PLANNED                       	     1	     6	     6
PLANNER                       	     1	     2	     2
PLANNING                      	     1	    64	    64
PLANS                         	     1	    25	    25
PLANT                         	     1	  1083	  1083
PLANTABLE                     	     1	     7	     7
PLANTED                       	     1	   189	   189
PLANTER                       	     1	    12	    12
PLANTERS                      	     1	    20	    20
PLANTING                      	     1	   415	   415
PLANTINGS                     	     1	   104	   104
PLANTS                        	     1	  1567	  1567
PLAY                          	     1	    25	    25
PLAYED                        	     1	    15	    15
PLAYING                       	     1	     2	     2
PLAYS                         	     1	    12	    12
PLEASED                       	     1	     1	     1
PLEASING                      	     1	     6	     6
PLENTY                        	     1	     1	     1
PLUS                          	     1	    12	    12
POINT                         	     1	   200	   200
POINTED                       	     1	    16	    16
POINTING                      	     1	     5	     5
POINTS                        	     1	    74	    74
POINTY                        	     1	     1	     1
POLICE                        	     1	     1	     1
POOR                          	     1	   109	   109
POORER                        	     1	     7	     7
POORLY                        	     1	    60	    60
POP                           	     1	     1	     1
POSITION                      	     1	    77	    77
POSITIONAL                    	     1	     3	     3
POSITIONED                    	     1	     4	     4
POSITIONING                   	     1	    12	    12
POSITIONS                     	     1	    22	    22
POSSIBILITIES                 	     1	     9	     9
POSSIBILITY                   	     1	    47	    47
POSSIBLE                      	     1	   215	   215
POSSIBLY                      	     1	    49	    49
POST                          	     1	    14	    14
POSTING                       	     1	     1	     1
POSTINGS                      	     1	     4	     4
POT                           	     1	     4	     4
POTS                          	     1	    19	    19
POTTED                        	     1	     4	     4
POTTER                        	     1	     7	     7
POTTERS                       	     1	     1	     1
POTTERY                       	     1	     5	     5
POUND                         	     1	     2	     2
POUNDS                        	     1	     4	     4
POWER                         	     1	    59	    59
POWERED                       	     1	     4	     4
POWERFUL                      	     1	     7	     7
POWERS                        	     1	     3	     3
PP                            	     1	     4	     4
PRECUT                        	     1	     1	     1
PREFILLED                     	     1	     1	     1
PREFORMED                     	     1	     8	     8
PREHISTORY                    	     1	     1	     1
PREJUDGE                      	     1	     1	     1
PREPARATION                   	     1	    30	    30
PREPARATIONS                  	     1	     5	     5
PREPARE                       	     1	    10	    10
PREPARED                      	     1	    24	    24
PREPARES                      	     1	     1	     1
PREPARING                     	     1	    15	    15
PREPLANTING                   	     1	     3	     3
PRESENT                       	     1	   191	   191
PRESENTATION                  	     1	     4	     4
PRESENTED                     	     1	    94	    94
PRESENTING                    	     1	    12	    12
PRESENTS                      	     1	    21	    21
PRESS                         	     1	    10	    10
PRESSED                       	     1	     5	     5
PRESSING                      	     1	     4	     4
PRESSINGS                     	     1	     1	     1
PRETREAT                      	     1	     1	     1
PRETREATED                    	     1	     9	     9
PRETREATMENT                  	     1	    27	    27
PRETREATMENTS                 	     1	    26	    26
PRETTY                        	     1	     2	     2
PRICE                         	     1	    13	    13
PRICED                        	     1	     1	     1
PRICES                        	     1	    13	    13
PRICING                       	     1	     1	     1
PRINCE                        	     1	     1	     1
PRISON                        	     1	     2	     2
PRISONERS                     	     1	     1	     1
PROBABILISTIC                 	     1	     1	     1
PROBABILITIES                 	     1	     1	     1
PROBABILITY                   	     1	    17	    17
PROBABLE                      	     1	     7	     7
PROBABLY                      	     1	    80	    80
PROBLEM                       	     1	   170	   170
PROBLEMATIC                   	     1	    13	    13
PROBLEMS                      	     1	   230	   230
PROGRAM                       	     1	    68	    68
PROGRAMME                     	     1	     1	     1
PROGRAMMED                    	     1	     3	     3
PROGRAMMING                   	     1	     4	     4
PROGRAMS                      	     1	    76	    76
PROMISE                       	     1	     4	     4
PROMISED                      	     1	     1	     1
PROMISING                     	     1	    10	    10
PROPER                        	     1	    50	    50
PROPERLY                      	     1	    44	    44
PROTECT                       	     1	    94	    94
PROTECTED                     	     1	    69	    69
PROTECTING                    	     1	    20	    20
PROTECTION                    	     1	   151	   151
PROTECTIVE                    	     1	    23	    23
PROTECTOR                     	     1	     1	     1
PROTECTS                      	     1	    10	    10
PT                            	     1	     2	     2
PUBLIC                        	     1	   114	   114
PUBLICLY                      	     1	     3	     3
PULL                          	     1	    12	    12
PULLED                        	     1	    14	    14
PULLING                       	     1	    41	    41
PULLS                         	     1	     1	     1
PUSH                          	     1	     3	     3
PUSHED                        	     1	     7	     7
PUSHES                        	     1	     3	     3
PUSHING                       	     1	     2	     2
PUT                           	     1	    25	    25
PUTS                          	     1	     1	     1
PUTTING                       	     1	     6	     6
QUARTER                       	     1	     4	     4
QUARTERS                      	     1	     1	     1
QUEEN                         	     1	     2	     2
QUESTION                      	     1	    68	    68
QUESTIONABLE                  	     1	     6	     6
QUESTIONED                    	     1	     5	     5
QUESTIONING                   	     1	     1	     1
QUESTIONS                     	     1	    61	    61
QUICK                         	     1	    14	    14
QUICKEN                       	     1	     1	     1
QUICKER                       	     1	     5	     5
QUICKLY                       	     1	    84	    84
QUIET                         	     1	     1	     1
QUITE                         	     1	    60	    60
RABBITS                       	     1	     3	     3
RACE                          	     1	     1	     1
RACES                         	     1	     2	     2
RACING                        	     1	     1	     1
RAIN                          	     1	    92	    92
RAINS                         	     1	    14	    14
RAINY                         	     1	     8	     8
RAISE                         	     1	    12	    12
RAISED                        	     1	    26	    26
RAISES                        	     1	     8	     8
RAISING                       	     1	    17	    17
RAN                           	     1	     1	     1
RATE                          	     1	   216	   216
RATED                         	     1	    12	    12
RATES                         	     1	    84	    84
RATHER                        	     1	   120	   120
RATING                        	     1	    70	    70
RATINGS                       	     1	    54	    54
RD                            	     1	    12	    12
RE                            	     1	    39	    39
REACH                         	     1	    45	    45
REACHABLE                     	     1	     2	     2
REACHED                       	     1	    29	    29
REACHES                       	     1	    18	    18
REACHING                      	     1	    15	    15
READ                          	     1	    14	    14
READER                        	     1	     3	     3
READERS                       	     1	     6	     6
READILY                       	     1	    57	    57
READINESS                     	     1	     1	     1
READING                       	     1	    14	    14
READINGS                      	     1	    16	    16
READS                         	     1	     1	     1
READY                         	     1	     6	     6
REAL                          	     1	    21	    21
REALISED                      	     1	     1	     1
REALIST                       	     1	     2	     2
REALISTIC                     	     1	     5	     5
REALISTICALLY                 	     1	     6	     6
REALITIES                     	     1	     1	     1
REALITY                       	     1	     8	     8
REALIZE                       	     1	     1	     1
REALIZED                      	     1	    12	    12
REALIZING                     	     1	     1	     1
REALLY                        	     1	     3	     3
REAPPEAR                      	     1	     5	     5
REARRANGE                     	     1	     1	     1
REASON                        	     1	    50	    50
REASONABLE                    	     1	    26	    26
REASONABLY                    	     1	     7	     7
REASONED                      	     1	     2	     2
REASONING                     	     1	     3	     3
REASONS                       	     1	    33	    33
RECENT                        	     1	    83	    83
RECENTLY                      	     1	    44	    44
RECONSIDERATION               	     1	     1	     1
RECORD                        	     1	    73	    73
RECORDED                      	     1	    95	    95
RECORDER                      	     1	     2	     2
RECORDING                     	     1	    27	    27
RECORDINGS                    	     1	     1	     1
RECORDS                       	     1	    58	    58
RED                           	     1	    74	    74
REDDEN                        	     1	     1	     1
REDDISH                       	     1	     3	     3
REDDY                         	     1	     4	     4
REFILL                        	     1	     1	     1
REFILLED                      	     1	     5	     5
REFILLING                     	     1	     5	     5
REFILLS                       	     1	     1	     1
REGROW                        	     1	     1	     1
REGROWING                     	     1	     1	     1
REGROWN                       	     1	     3	     3
REGROWTH                      	     1	    31	    31
REJOIN                        	     1	     1	     1
RELATABLE                     	     1	     1	     1
RELATE                        	     1	    15	    15
RELATED                       	     1	   165	   165
RELATES                       	     1	     6	     6
RELATING                      	     1	     9	     9
RELATION                      	     1	    56	    56
RELATIONS                     	     1	    16	    16
RELATIONSHIP                  	     1	    84	    84
RELATIONSHIPS                 	     1	    46	    46
RELEARN                       	     1	     1	     1
RELINED                       	     1	     1	     1
REMEMBER                      	     1	     3	     3
REMEMBERED                    	     1	     1	     1
REMEMBERING                   	     1	     2	     2
RENEWAL                       	     1	     1	     1
RENEWED                       	     1	     5	     5
RENT                          	     1	     1	     1
RENTED                        	     1	     2	     2
RENTING                       	     1	     2	     2
REOPENING                     	     1	     1	     1
REPLANT                       	     1	     2	     2
REPLANTED                     	     1	     3	     3
REPLANTING                    	     1	    11	    11
REPLIED                       	     1	     1	     1
REPORT                        	     1	    41	    41
REPORTED                      	     1	   157	   157
REPORTEDLY                    	     1	     1	     1
REPORTING                     	     1	     8	     8
REPORTS                       	     1	    42	    42
REPOSITIONED                  	     1	     1	     1
REPOTTED                      	     1	     1	     1
RESPONSIBILITIES              	     1	    20	    20
RESPONSIBILITY                	     1	     9	     9
RESPONSIBLE                   	     1	    15	    15
REST                          	     1	    46	    46
RESTED                        	     1	     1	     1
RESTS                         	     1	     4	     4
RETIE                         	     1	     1	     1
RETIED                        	     1	     1	     1
RETURN                        	     1	    19	    19
RETURNABLE                    	     1	     1	     1
RETURNED                      	     1	    12	    12
RETURNS                       	     1	     8	     8
REUSE                         	     1	     9	     9
REUSED                        	     1	     5	     5
REWET                         	     1	     8	     8
REWETTED                      	     1	     1	     1
REWORKED                      	     1	     1	     1
REWRITTEN                     	     1	     1	     1
RICH                          	     1	     6	     6
RICHER                        	     1	     4	     4
RICHEST                       	     1	     2	     2
RICHNESS                      	     1	    64	    64
RID                           	     1	     1	     1
RIDING                        	     1	     2	     2
RIGHT                         	     1	    59	    59
RIGHTFUL                      	     1	     1	     1
RIGHTS                        	     1	     2	     2
RING                          	     1	    34	    34
RINGS                         	     1	    49	    49
RISE                          	     1	    29	    29
RISEN                         	     1	     2	     2
RISERS                        	     1	     1	     1
RISES                         	     1	     3	     3
RISING                        	     1	     7	     7
RIVER                         	     1	    20	    20
RIVERS                        	     1	     7	     7
ROAD                          	     1	    27	    27
ROADS                         	     1	    18	    18
ROCK                          	     1	    44	    44
ROCKS                         	     1	    10	    10
ROCKY                         	     1	     8	     8
ROLL                          	     1	     6	     6
ROLLED                        	     1	     5	     5
ROLLS                         	     1	     3	     3
ROOM                          	     1	     9	     9
ROOMS                         	     1	     1	     1
ROSE                          	     1	    10	    10
ROUGH                         	     1	    10	    10
ROUGHENED                     	     1	     2	     2
ROUGHLY                       	     1	    12	    12
ROUGHNESS                     	     1	     3	     3
ROUND                         	     1	    15	    15
ROUNDED                       	     1	     5	     5
ROUNDING                      	     1	     1	     1
RULE                          	     1	    42	    42
RULED                         	     1	     7	     7
RULER                         	     1	     1	     1
RULES                         	     1	    63	    63
RULING                        	     1	     2	     2
RUN                           	     1	    10	    10
RUNG                          	     1	     2	     2
RUNNING                       	     1	     9	     9
RUNS                          	     1	     2	     2
S                             	     1	   727	   727
SAD                           	     1	     1	     1
SADNESS                       	     1	     1	     1
SAFE                          	     1	    42	    42
SAFELY                        	     1	    11	    11
SAFER                         	     1	     7	     7
SAFETY                        	     1	   179	   179
SAID                          	     1	    27	    27
SAIL                          	     1	     2	     2
SAME                          	     1	   284	   284
SANG                          	     1	     3	     3
SAVE                          	     1	     9	     9
SAVED                         	     1	     5	     5
SAVING                        	     1	     7	     7
SAVINGS                       	     1	    25	    25
SAW                           	     1	    39	    39
SAY                           	     1	     5	     5
SAYING                        	     1	     1	     1
SCHOOL                        	     1	     4	     4
SCHOOLING                     	     1	     1	     1
SCHOOLS                       	     1	     2	     2
SCIENCE                       	     1	    23	    23
SCIENCES                      	     1	     7	     7
SCIENTIFIC                    	     1	    38	    38
SCIENTISTS                    	     1	     8	     8
SEA                           	     1	    13	    13
SECOND                        	     1	   158	   158
SECONDARILY                   	     1	     3	     3
SECONDARY                     	     1	    86	    86
SECONDLY                      	     1	     1	     1
SECURE                        	     1	     7	     7
SECURED                       	     1	    16	    16
SECURELY                      	     1	    11	    11
SECURES                       	     1	     1	     1
SECURING                      	     1	     3	     3
SECURITY                      	     1	     7	     7
SEE                           	     1	   396	   396
SEEING                        	     1	     3	     3
SEEM                          	     1	    33	    33
SEEMED                        	     1	     3	     3
SEEMING                       	     1	     1	     1
SEEMINGLY                     	     1	     7	     7
SEEMS                         	     1	    59	    59
SEEN                          	     1	    74	    74
SEES                          	     1	     2	     2
SELF                          	     1	    20	    20
SELL                          	     1	     4	     4
SELLING                       	     1	     1	     1
SELLS                         	     1	     1	     1
SEND                          	     1	     4	     4
SENDS                         	     1	     1	     1
SENSE                         	     1	    19	    19
SENT                          	     1	     1	     1
SERIOUS                       	     1	    55	    55
SERIOUSLY                     	     1	    49	    49
SERIOUSNESS                   	     1	     3	     3
SERVE                         	     1	    21	    21
SERVED                        	     1	    13	    13
SERVES                        	     1	     3	     3
SERVICE                       	     1	    37	    37
SERVICED                      	     1	     1	     1
SERVICES                      	     1	    64	    64
SERVING                       	     1	     7	     7
SET                           	     1	   123	   123
SETS                          	     1	    12	    12
SETTING                       	     1	    36	    36
SETTINGS                      	     1	    40	    40
SETTLE                        	     1	    17	    17
SETTLED                       	     1	     5	     5
SETTLEMENT                    	     1	    38	    38
SETTLEMENTS                   	     1	    39	    39
SETTLERS                      	     1	     6	     6
SETTLES                       	     1	     3	     3
SETTLING                      	     1	     9	     9
SEVEN                         	     1	    40	    40
SEVENTEEN                     	     1	     3	     3
SEVENTH                       	     1	     3	     3
SEVENTY                       	     1	     1	     1
SEVERAL                       	     1	   303	   303
SEX                           	     1	     9	     9
SEXES                         	     1	     4	     4
SEXISM                        	     1	     5	     5
SEXIST                        	     1	     6	     6
SEXUAL                        	     1	     9	     9
SEXUALIZED                    	     1	     1	     1
SEXUALLY                      	     1	     2	     2
SHAKE                         	     1	     3	     3
SHAKEN                        	     1	     1	     1
SHAKES                        	     1	    11	    11
SHAKING                       	     1	     1	     1
SHALL                         	     1	     8	     8
SHAN                          	     1	    17	    17
SHAPE                         	     1	    75	    75
SHAPED                        	     1	    17	    17
SHAPES                        	     1	    11	    11
SHAPING                       	     1	     8	     8
SHARE                         	     1	    10	    10
SHARED                        	     1	    13	    13
SHARING                       	     1	     3	     3
SHE                           	     1	     3	     3
SHIP                          	     1	     3	     3
SHIPPED                       	     1	     2	     2
SHIPPING                      	     1	     1	     1
SHIPS                         	     1	     2	     2
SHOOT                         	     1	   154	   154
SHOOTS                        	     1	   216	   216
SHOPPING                      	     1	     2	     2
SHORT                         	     1	    95	    95
SHORTAGE                      	     1	     3	     3
SHORTAGES                     	     1	     1	     1
SHORTEN                       	     1	     7	     7
SHORTENED                     	     1	     9	     9
SHORTENING                    	     1	     2	     2
SHORTENS                      	     1	     2	     2
SHORTER                       	     1	    19	    19
SHORTEST                      	     1	     3	     3
SHOT                          	     1	     1	     1
SHOULD                        	     1	   873	   873
SHOULDER                      	     1	     6	     6
SHOW                          	     1	    81	    81
SHOWED                        	     1	    93	    93
SHOWING                       	     1	    10	    10
SHOWN                         	     1	   143	   143
SHOWS                         	     1	    73	    73
SIDE                          	     1	   111	   111
SIDED                         	     1	     1	     1
SIDES                         	     1	    52	    52
SIDEWAYS                      	     1	     1	     1
SIGHT                         	     1	     2	     2
SIGN                          	     1	    12	    12
SIGNED                        	     1	     1	     1
SIGNS                         	     1	    28	    28
SIMPLE                        	     1	    37	    37
SIMPLER                       	     1	     4	     4
SIMPLIFICATION                	     1	     2	     2
SIMPLIFICATIONS               	     1	     1	     1
SIMPLIFIED                    	     1	     4	     4
SIMPLIFIES                    	     1	     1	     1
SIMPLIFY                      	     1	     2	     2
SIMPLIFYING                   	     1	     1	     1
SIMPLY                        	     1	    29	    29
SINCE                         	     1	   145	   145
SING                          	     1	     3	     3
SINGER                        	     1	     8	     8
SINGLE                        	     1	   176	   176
SINGLY                        	     1	     5	     5
SITTING                       	     1	     1	     1
SITUATED                      	     1	     6	     6
SITUATION                     	     1	    45	    45
SITUATIONS                    	     1	    90	    90
SIX                           	     1	    60	    60
SIXTEEN                       	     1	     3	     3
SIXTH                         	     1	     6	     6
SIXTIES                       	     1	     1	     1
SIXTY                         	     1	     2	     2
SIZE                          	     1	   463	   463
SIZED                         	     1	     3	     3
SIZES                         	     1	    46	    46
SIZING                        	     1	     1	     1
SKIES                         	     1	     4	     4
SKIN                          	     1	     8	     8
SKINS                         	     1	     1	     1
SKY                           	     1	     9	     9
SLIGHT                        	     1	    23	    23
SLIGHTLY                      	     1	    62	    62
SLIP                          	     1	     7	     7
SLIPPAGE                      	     1	     7	     7
SLIPPED                       	     1	     3	     3
SLIPPING                      	     1	     4	     4
SLOW                          	     1	    70	    70
SLOWED                        	     1	    13	    13
SLOWER                        	     1	    13	    13
SLOWING                       	     1	     4	     4
SLOWLY                        	     1	    41	    41
SLOWS                         	     1	     4	     4
SMALL                         	     1	   349	   349
SMALLER                       	     1	   152	   152
SMALLEST                      	     1	     9	     9
SMELL                         	     1	     3	     3
SMELLING                      	     1	     3	     3
SMELLS                        	     1	     1	     1
SMOKE                         	     1	     6	     6
SNOW                          	     1	    44	    44
SNOWS                         	     1	     2	     2
SNOWY                         	     1	     1	     1
SO                            	     1	   396	   396
SOFT                          	     1	     8	     8
SOFTENED                      	     1	     1	     1
SOFTENERS                     	     1	     2	     2
SOFTENING                     	     1	     1	     1
SOFTER                        	     1	     2	     2
SOLD                          	     1	    18	    18
SOME                          	     1	   740	   740
SOMEHOW                       	     1	     2	     2
SOMEONE                       	     1	     2	     2
SOMETHING                     	     1	    10	    10
SOMETIME                      	     1	     6	     6
SOMETIMES                     	     1	    76	    76
SOMEWHERE                     	     1	     3	     3
SON                           	     1	     9	     9
SONG                          	     1	     3	     3
SOON                          	     1	    30	    30
SOONER                        	     1	    10	    10
SORT                          	     1	     2	     2
SOUND                         	     1	    49	    49
SOUTH                         	     1	   112	   112
SPACE                         	     1	   140	   140
SPACED                        	     1	    33	    33
SPACES                        	     1	    84	    84
SPACING                       	     1	    36	    36
SPEAK                         	     1	     4	     4
SPEAKING                      	     1	     4	     4
SPEAKS                        	     1	     1	     1
SPECIAL                       	     1	    45	    45
SPECIALISATION                	     1	     2	     2
SPECIALISED                   	     1	     2	     2
SPECIALIST                    	     1	     5	     5
SPECIALISTS                   	     1	    18	    18
SPECIALIZATION                	     1	    13	    13
SPECIALIZATIONS               	     1	     2	     2
SPECIALIZE                    	     1	     3	     3
SPECIALIZED                   	     1	    49	    49
SPECIALIZES                   	     1	     2	     2
SPECIALIZING                  	     1	     3	     3
SPECIALLY                     	     1	     3	     3
SPECIALTY                     	     1	     1	     1
SPEND                         	     1	     1	     1
SPENDERS                      	     1	     1	     1
SPENT                         	     1	     5	     5
SPOKE                         	     1	     4	     4
SPOKEN                        	     1	     1	     1
SPORTING                      	     1	     1	     1
SPORTS                        	     1	     8	     8
SPOT                          	     1	    17	    17
SPOTS                         	     1	    26	    26
SPOTTED                       	     1	     3	     3
SPOTTING                      	     1	     1	     1
SPRING                        	     1	   180	   180
SPRINGS                       	     1	    12	    12
SQ                            	     1	     1	     1
SQUARE                        	     1	    24	    24
SQUARED                       	     1	     3	     3
SQUARES                       	     1	    18	    18
ST                            	     1	    65	    65
STAGE                         	     1	    53	    53
STAGES                        	     1	    36	    36
STAND                         	     1	     6	     6
STANDING                      	     1	    23	    23
STANDS                        	     1	    40	    40
STAR                          	     1	     2	     2
START                         	     1	    33	    33
STARTED                       	     1	    27	    27
STARTING                      	     1	    25	    25
STARTS                        	     1	     8	     8
STATE                         	     1	    79	    79
STATED                        	     1	    23	    23
STATEMENT                     	     1	     8	     8
STATEMENTS                    	     1	     5	     5
STATING                       	     1	     1	     1
STATION                       	     1	    60	    60
STATIONS                      	     1	    11	    11
STAY                          	     1	    12	    12
STAYS                         	     1	     1	     1
STEP                          	     1	    35	    35
STEPPED                       	     1	     2	     2
STEPPING                      	     1	     1	     1
STEPS                         	     1	    26	    26
STEPWISE                      	     1	     4	     4
STICK                         	     1	     5	     5
STICKING                      	     1	     1	     1
STICKS                        	     1	     2	     2
STILL                         	     1	   109	   109
STOLEN                        	     1	     1	     1
STONE                         	     1	    27	    27
STONES                        	     1	    37	    37
STONINESS                     	     1	     3	     3
STONY                         	     1	     1	     1
STOOD                         	     1	     3	     3
STOP                          	     1	    15	    15
STOPPED                       	     1	    14	    14
STOPPER                       	     1	     1	     1
STOPPERS                      	     1	     1	     1
STOPPING                      	     1	     5	     5
STOPS                         	     1	    11	    11
STORAGE                       	     1	    51	    51
STORE                         	     1	    11	    11
STORED                        	     1	    36	    36
STORES                        	     1	     2	     2
STORIES                       	     1	     1	     1
STORING                       	     1	     4	     4
STORY                         	     1	     2	     2
STRAIGHT                      	     1	    20	    20
STRAIGHTENED                  	     1	     5	     5
STRAIGHTENING                 	     1	     1	     1
STREET                        	     1	    47	    47
STREETS                       	     1	    36	    36
STRIKE                        	     1	     6	     6
STRIKER                       	     1	     1	     1
STRIKES                       	     1	     3	     3
STRIKING                      	     1	     7	     7
STRONG                        	     1	   135	   135
STRONGER                      	     1	    20	    20
STRONGEST                     	     1	     7	     7
STRONGLY                      	     1	    42	    42
STRUCK                        	     1	     8	     8
STUCK                         	     1	     3	     3
STUDENT                       	     1	     2	     2
STUDENTS                      	     1	     5	     5
STUDIED                       	     1	    78	    78
STUDIES                       	     1	   215	   215
STUDY                         	     1	   374	   374
STUDYING                      	     1	    12	    12
SUBword families                   	     1	     4	     4
SUBFAMILY                     	     1	     2	     2
SUBJECT                       	     1	    84	    84
SUBJECTS                      	     1	     3	     3
SUBSET                        	     1	     6	     6
SUBSETS                       	     1	     1	     1
SUBTYPES                      	     1	     1	     1
SUCH                          	     1	   840	   840
SUDDEN                        	     1	     5	     5
SUGGEST                       	     1	    88	    88
SUGGESTED                     	     1	    58	    58
SUGGESTING                    	     1	    23	    23
SUGGESTION                    	     1	     2	     2
SUGGESTIONS                   	     1	     3	     3
SUGGESTIVE                    	     1	     3	     3
SUGGESTS                      	     1	    83	    83
SUIT                          	     1	     4	     4
SUITABILITY                   	     1	    34	    34
SUITABLE                      	     1	    64	    64
SUITED                        	     1	    15	    15
SUITS                         	     1	     1	     1
SUMMER                        	     1	   151	   151
SUMMERS                       	     1	    10	    10
SUN                           	     1	    92	    92
SUNG                          	     1	     1	     1
SUNLIGHT                      	     1	    27	    27
SUNNY                         	     1	    11	    11
SUPPORT                       	     1	   315	   315
SUPPORTED                     	     1	    44	    44
SUPPORTING                    	     1	    40	    40
SUPPORTIVE                    	     1	     5	     5
SUPPORTS                      	     1	    21	    21
SUPPOSED                      	     1	     4	     4
SUPPOSEDLY                    	     1	     3	     3
SURE                          	     1	    22	    22
SUREST                        	     1	     1	     1
SURPRISED                     	     1	     3	     3
SURPRISING                    	     1	     9	     9
SURPRISINGLY                  	     1	     1	     1
SWEET                         	     1	     8	     8
SWEETENED                     	     1	     1	     1
SWEETER                       	     1	     2	     2
SWIM                          	     1	     2	     2
SWIMMING                      	     1	     1	     1
SYSTEM                        	     1	   398	   398
SYSTEMATIC                    	     1	    28	    28
SYSTEMATICALLY                	     1	     7	     7
SYSTEMS                       	     1	   292	   292
T                             	     1	   118	   118
TABLE                         	     1	   439	   439
TABLES                        	     1	    22	    22
TAILED                        	     1	     2	     2
TAKE                          	     1	    71	    71
TAKEN                         	     1	    85	    85
TAKES                         	     1	    31	    31
TAKING                        	     1	    38	    38
TALK                          	     1	     2	     2
TALKING                       	     1	     1	     1
TALL                          	     1	    54	    54
TALLER                        	     1	    11	    11
TALLEST                       	     1	     2	     2
TAPE                          	     1	    14	    14
TAPED                         	     1	     1	     1
TAPES                         	     1	     1	     1
TAPING                        	     1	     1	     1
TASTE                         	     1	     3	     3
TAUGHT                        	     1	     1	     1
TAX                           	     1	     2	     2
TAXONOMICALLY                 	     1	     2	     2
TEACHABLE                     	     1	     1	     1
TEACHES                       	     1	     1	     1
TEAM                          	     1	    12	    12
TEAR                          	     1	     3	     3
TEARING                       	     1	     3	     3
TEARS                         	     1	     1	     1
TEETH                         	     1	     2	     2
TELEPHONE                     	     1	     4	     4
TELEVISION                    	     1	     1	     1
TELL                          	     1	     5	     5
TEN                           	     1	    31	    31
TEND                          	     1	    37	    37
TENDED                        	     1	    10	    10
TENDENCIES                    	     1	     4	     4
TENDENCY                      	     1	     7	     7
TENDING                       	     1	     5	     5
TENDS                         	     1	    19	    19
TENS                          	     1	     3	     3
TENTH                         	     1	     1	     1
TERM                          	     1	    44	    44
TERMED                        	     1	     7	     7
TERMS                         	     1	    74	    74
TEST                          	     1	   119	   119
TESTED                        	     1	    86	    86
TESTER                        	     1	     2	     2
TESTING                       	     1	    60	    60
TESTS                         	     1	    75	    75
THAN                          	     1	  1331	  1331
THANKFULLY                    	     1	     1	     1
THANKS                        	     1	     3	     3
THAT                          	     1	  4013	  4013
THE                           	     1	 27395	 27395
THEIR                         	     1	  1011	  1011
THEM                          	     1	   252	   252
THEMSELVES                    	     1	    21	    21
THEN                          	     1	   218	   218
THERE                         	     1	   574	   574
THESE                         	     1	  1041	  1041
THEY                          	     1	   957	   957
THICK                         	     1	    41	    41
THICKEN                       	     1	     2	     2
THICKENING                    	     1	     3	     3
THICKENS                      	     1	     2	     2
THICKER                       	     1	    11	    11
THICKLY                       	     1	     1	     1
THICKNESS                     	     1	    15	    15
THICKNESSES                   	     1	     1	     1
THING                         	     1	     7	     7
THINGS                        	     1	    14	    14
THINK                         	     1	    22	    22
THINKING                      	     1	     9	     9
THIRD                         	     1	    67	    67
THIRDS                        	     1	     2	     2
THIRTEEN                      	     1	     1	     1
THIRTY                        	     1	     3	     3
THIS                          	     1	  1734	  1734
THOSE                         	     1	   460	   460
THOUGH                        	     1	   181	   181
THOUGHT                       	     1	    56	    56
THOUGHTFUL                    	     1	     1	     1
THOUGHTS                      	     1	     2	     2
THOUSANDS                     	     1	    12	    12
THREE                         	     1	   262	   262
THROUGH                       	     1	   449	   449
THROUGHOUT                    	     1	   103	   103
THROWING                      	     1	     2	     2
THROWN                        	     1	     2	     2
TIE                           	     1	    31	    31
TIED                          	     1	    38	    38
TIES                          	     1	    20	    20
TIGHT                         	     1	    15	    15
TIGHTEN                       	     1	     3	     3
TIGHTENED                     	     1	     4	     4
TIGHTLY                       	     1	     6	     6
TIGHTNESS                     	     1	     1	     1
TIME                          	     1	   440	   440
TIMED                         	     1	     4	     4
TIMELY                        	     1	     2	     2
TIMER                         	     1	     2	     2
TIMES                         	     1	   138	   138
TIMING                        	     1	    36	    36
TIMINGS                       	     1	     7	     7
TIRE                          	     1	     4	     4
TIRES                         	     1	     6	     6
TO                            	     1	 11152	 11152
TODAY                         	     1	    37	    37
TOGETHER                      	     1	    90	    90
TOO                           	     1	   142	   142
TOOK                          	     1	    19	    19
TOOTH                         	     1	     1	     1
TOOTHED                       	     1	     2	     2
TOP                           	     1	   271	   271
TOPMOST                       	     1	     5	     5
TOPPED                        	     1	     1	     1
TOPPING                       	     1	     5	     5
TOPS                          	     1	    55	    55
TORN                          	     1	    13	    13
TOTAL                         	     1	   192	   192
TOTALLY                       	     1	     4	     4
TOUCH                         	     1	     2	     2
TOUCHED                       	     1	     1	     1
TOUCHING                      	     1	     3	     3
TOWARD                        	     1	    58	    58
TOWARDS                       	     1	    35	    35
TOWN                          	     1	     4	     4
TOWNS                         	     1	     8	     8
TRACK                         	     1	     8	     8
TRACKED                       	     1	     1	     1
TRACKING                      	     1	    12	    12
TRAIN                         	     1	     4	     4
TRAINED                       	     1	    32	    32
TRAINING                      	     1	    84	    84
TRAVEL                        	     1	     9	     9
TRAVELERS                     	     1	     1	     1
TRAVELING                     	     1	     1	     1
TRAVELS                       	     1	     1	     1
TREAT                         	     1	    11	    11
TREATED                       	     1	   108	   108
TREATING                      	     1	    16	    16
TREATMENT                     	     1	   197	   197
TREATMENTS                    	     1	   153	   153
TREE                          	     1	  2641	  2641
TREELESS                      	     1	     1	     1
TREES                         	     1	  2528	  2528
TRIED                         	     1	     2	     2
TRIES                         	     1	     2	     2
TRIP                          	     1	     1	     1
TROUBLE                       	     1	     1	     1
TROUBLESOME                   	     1	     1	     1
TRUE                          	     1	    47	    47
TRULY                         	     1	     1	     1
TRUSTED                       	     1	     1	     1
TRUTH                         	     1	     2	     2
TRY                           	     1	     8	     8
TRYING                        	     1	     6	     6
TURN                          	     1	    37	    37
TURNED                        	     1	    11	    11
TURNING                       	     1	    15	    15
TURNS                         	     1	     2	     2
TWELVE                        	     1	     1	     1
TWENTY                        	     1	     2	     2
TWICE                         	     1	    39	    39
TWO                           	     1	   531	   531
TYING                         	     1	     6	     6
TYPE                          	     1	   233	   233
TYPES                         	     1	   144	   144
UGLINESS                      	     1	     1	     1
UNABLE                        	     1	    14	    14
UNACCEPTABLE                  	     1	     6	     6
UNACCEPTING                   	     1	     1	     1
UNANSWERED                    	     1	     2	     2
UNAWARE                       	     1	     1	     1
UNBROKEN                      	     1	     1	     1
UNCERTAIN                     	     1	     8	     8
UNCERTAINTIES                 	     1	    12	    12
UNCERTAINTY                   	     1	    13	    13
UNCHANGED                     	     1	     6	     6
UNCHECKED                     	     1	     1	     1
UNCLEAR                       	     1	    20	    20
UNCOMFORTABLE                 	     1	     1	     1
UNCONTROLLED                  	     1	     3	     3
UNCOUPLED                     	     1	     1	     1
UNCOVER                       	     1	     1	     1
UNCOVERED                     	     1	     6	     6
UNDATED                       	     1	     6	     6
UNDER                         	     1	   359	   359
UNDERNEATH                    	     1	     6	     6
UNDERSTAND                    	     1	    50	    50
UNDERSTANDING                 	     1	    68	    68
UNDERSTANDINGS                	     1	     1	     1
UNDERSTANDS                   	     1	     1	     1
UNDERSTOOD                    	     1	    13	    13
UNDOUBTEDLY                   	     1	     7	     7
UNEMPLOYED                    	     1	     2	     2
UNEMPLOYMENT                  	     1	     1	     1
UNEXPECTED                    	     1	     6	     6
UNEXPECTEDLY                  	     1	     1	     1
UNEXPLAINED                   	     1	     2	     2
UNFILLED                      	     1	     1	     1
UNFIT                         	     1	     2	     2
UNFORTUNATE                   	     1	     1	     1
UNFORTUNATELY                 	     1	    21	    21
UNHEALTHY                     	     1	     2	     2
UNHEARD                       	     1	     1	     1
UNINFORMED                    	     1	     1	     1
UNKNOWN                       	     1	    14	    14
UNLESS                        	     1	    73	    73
UNLOADED                      	     1	     1	     1
UNLOADING                     	     1	     1	     1
UNLOCKED                      	     1	     1	     1
UNMANAGED                     	     1	     1	     1
UNNATURAL                     	     1	     1	     1
UNNECESSARILY                 	     1	     4	     4
UNNECESSARY                   	     1	     7	     7
UNNOTICED                     	     1	     4	     4
UNPACK                        	     1	     1	     1
UNPACKS                       	     1	     1	     1
UNPAINTED                     	     1	     1	     1
UNPLANNED                     	     1	     2	     2
UNPROTECTED                   	     1	     6	     6
UNREPORTED                    	     1	     1	     1
UNSAFE                        	     1	     6	     6
UNSIGHTLINESS                 	     1	     1	     1
UNSIGHTLY                     	     1	     8	     8
UNSPECIALIZED                 	     1	     1	     1
UNSUITABLE                    	     1	    12	    12
UNSUPPORTED                   	     1	     1	     1
UNSUPPORTIVE                  	     1	     1	     1
UNSURE                        	     1	     2	     2
UNSURPRISINGLY                	     1	     1	     1
UNTESTED                      	     1	     1	     1
UNTIE                         	     1	     1	     1
UNTIED                        	     1	     8	     8
UNTIL                         	     1	   170	   170
UNTREATED                     	     1	    18	    18
UNUSUAL                       	     1	    13	    13
UNUSUALLY                     	     1	     1	     1
UNWANTED                      	     1	    19	    19
UNWEATHERED                   	     1	     2	     2
UP                            	     1	   246	   246
UPON                          	     1	    14	    14
UPS                           	     1	     1	     1
UPSIDE                        	     1	     1	     1
US                            	     1	    42	    42
USABLE                        	     1	     2	     2
USE                           	     1	   697	   697
USEABLE                       	     1	     1	     1
USED                          	     1	   778	   778
USEFUL                        	     1	    67	    67
USEFULLY                      	     1	     1	     1
USEFULNESS                    	     1	     8	     8
USER                          	     1	     8	     8
USERS                         	     1	    12	    12
USES                          	     1	    79	    79
USING                         	     1	   441	   441
USUAL                         	     1	     7	     7
USUALLY                       	     1	   481	   481
VAN                           	     1	    46	    46
VE                            	     1	     4	     4
VERY                          	     1	   128	   128
VIDEO                         	     1	     2	     2
VIEW                          	     1	    60	    60
VIEWED                        	     1	     9	     9
VIEWING                       	     1	     7	     7
VIEWS                         	     1	    26	    26
VISIT                         	     1	     4	     4
VISITATION                    	     1	     1	     1
VISITED                       	     1	     1	     1
VISITORS                      	     1	     7	     7
VISITS                        	     1	     5	     5
VOICE                         	     1	     2	     2
VOICES                        	     1	     3	     3
WAIT                          	     1	     9	     9
WAITS                         	     1	     1	     1
WAKE                          	     1	     1	     1
WALK                          	     1	     6	     6
WALKED                        	     1	    13	    13
WALKER                        	     1	     2	     2
WALKING                       	     1	    14	    14
WALKS                         	     1	    17	    17
WALL                          	     1	    48	    48
WALLING                       	     1	     8	     8
WALLS                         	     1	    38	    38
WANT                          	     1	    16	    16
WANTED                        	     1	    30	    30
WANTS                         	     1	     5	     5
WARM                          	     1	    49	    49
WARMED                        	     1	    11	    11
WARMER                        	     1	    26	    26
WARMEST                       	     1	     3	     3
WARMING                       	     1	    14	    14
WARMS                         	     1	     3	     3
WARMTH                        	     1	     2	     2
WAS                           	     1	  1608	  1608
WASH                          	     1	    11	    11
WASHED                        	     1	    15	    15
WASHER                        	     1	     6	     6
WASHERS                       	     1	     5	     5
WASHES                        	     1	     1	     1
WASHING                       	     1	     5	     5
WASTE                         	     1	    56	    56
WASTED                        	     1	     1	     1
WASTES                        	     1	    15	    15
WATCH                         	     1	     1	     1
WATCHED                       	     1	     2	     2
WATCHES                       	     1	     1	     1
WATER                         	     1	  1302	  1302
WATERED                       	     1	    36	    36
WATERING                      	     1	    64	    64
WATERINGS                     	     1	     1	     1
WATERS                        	     1	     4	     4
WAVE                          	     1	     6	     6
WAVES                         	     1	     4	     4
WAY                           	     1	   116	   116
WAYS                          	     1	    58	    58
WE                            	     1	   520	   520
WEAR                          	     1	     7	     7
WEARING                       	     1	     4	     4
WEATHER                       	     1	    75	    75
WEATHERED                     	     1	     6	     6
WEATHERING                    	     1	     8	     8
WEATHERS                      	     1	     1	     1
WEB                           	     1	    11	    11
WEEK                          	     1	     9	     9
WEEKLY                        	     1	     3	     3
WEEKS                         	     1	    45	    45
WEIGHT                        	     1	   189	   189
WEIGHTED                      	     1	     6	     6
WEIGHTING                     	     1	     5	     5
WEIGHTS                       	     1	    22	    22
WELL                          	     1	   405	   405
WENT                          	     1	     2	     2
WERE                          	     1	  1636	  1636
WEST                          	     1	    47	    47
WESTERLY                      	     1	     1	     1
WESTWARDS                     	     1	     2	     2
WET                           	     1	    89	    89
WETS                          	     1	     3	     3
WETTABLE                      	     1	     2	     2
WETTED                        	     1	    14	    14
WETTEST                       	     1	     1	     1
WETTING                       	     1	    16	    16
WHAT                          	     1	    97	    97
WHATEVER                      	     1	     8	     8
WHEN                          	     1	   999	   999
WHENEVER                      	     1	     8	     8
WHERE                         	     1	   507	   507
WHEREVER                      	     1	     2	     2
WHETHER                       	     1	   134	   134
WHICH                         	     1	   969	   969
WHICHEVER                     	     1	     3	     3
WHILE                         	     1	   284	   284
WHILST                        	     1	     5	     5
WHITE                         	     1	    59	    59
WHITISH                       	     1	     2	     2
WHO                           	     1	   119	   119
WHOLE                         	     1	    35	    35
WHOM                          	     1	     4	     4
WHOSE                         	     1	    49	    49
WHY                           	     1	    29	    29
WIDE                          	     1	   119	   119
WIDELY                        	     1	    65	    65
WIDEN                         	     1	     1	     1
WIDENING                      	     1	     1	     1
WIDENS                        	     1	     1	     1
WIDER                         	     1	    23	    23
WIDEST                        	     1	     3	     3
WIDTH                         	     1	    71	    71
WIDTHS                        	     1	     5	     5
WIFE                          	     1	     1	     1
WILD                          	     1	   209	   209
WILL                          	     1	   965	   965
WILLING                       	     1	     3	     3
WILLINGNESS                   	     1	    19	    19
WIN                           	     1	     2	     2
WIND                          	     1	   269	   269
WINDOW                        	     1	     9	     9
WINDOWS                       	     1	     4	     4
WINDS                         	     1	    68	    68
WINDWARD                      	     1	    13	    13
WINDY                         	     1	    16	    16
WINE                          	     1	    34	    34
WINES                         	     1	     3	     3
WINTER                        	     1	   144	   144
WINTERS                       	     1	    16	    16
WISH                          	     1	     5	     5
WISHED                        	     1	     1	     1
WISHING                       	     1	     1	     1
WITH                          	     1	  3278	  3278
WITHIN                        	     1	   406	   406
WITHOUT                       	     1	   213	   213
WOMAN                         	     1	    12	    12
WOMEN                         	     1	   201	   201
WONDER                        	     1	     4	     4
WONDERED                      	     1	     1	     1
WOOD                          	     1	   459	   459
WOODEN                        	     1	    13	    13
WOODS                         	     1	     6	     6
WOODY                         	     1	   172	   172
WORD                          	     1	     6	     6
WORDS                         	     1	    10	    10
WORK                          	     1	   235	   235
WORKABLE                      	     1	     1	     1
WORKED                        	     1	    27	    27
WORKER                        	     1	    12	    12
WORKERS                       	     1	    47	    47
WORKING                       	     1	    51	    51
WORKS                         	     1	    16	    16
WORLD                         	     1	    79	    79
WORLDS                        	     1	     2	     2
WORN                          	     1	     1	     1
WORRY                         	     1	     1	     1
WORSE                         	     1	    10	    10
WORSENING                     	     1	     1	     1
WORST                         	     1	     5	     5
WORTH                         	     1	    25	    25
WORTHY                        	     1	     1	     1
WOULD                         	     1	   411	   411
WOULDN                        	     1	     3	     3
WRITING                       	     1	     5	     5
WRITTEN                       	     1	    18	    18
WRONG                         	     1	    10	    10
WROTE                         	     1	     2	     2
YARD                          	     1	    20	    20
YARDS                         	     1	     6	     6
YD                            	     1	     3	     3
YEAR                          	     1	   276	   276
YEARLINGS                     	     1	     1	     1
YEARLY                        	     1	     4	     4
YEARS                         	     1	   406	   406
YELLOW                        	     1	    25	    25
YELLOWING                     	     1	     5	     5
YELLOWISH                     	     1	     4	     4
YELLOWS                       	     1	     2	     2
YES                           	     1	     2	     2
YET                           	     1	    55	    55
YOU                           	     1	    62	    62
YOUNG                         	     1	   254	   254
YOUNGER                       	     1	    21	    21
YOUNGEST                      	     1	     4	     4
YOUR                          	     1	    17	    17
YOURSELF                      	     1	     4	     4
YR                            	     1	     4	     4
ZERO                          	     1	    27	    27
ZEROED                        	     1	     3	     3

Types Found In Base List Two

TYPE                          	 RANGE	  FREQ	    F1
ACCESS                        	     1	    39	    39
ACCESSED                      	     1	     1	     1
ACCESSIBILITY                 	     1	     1	     1
ACCESSIBLE                    	     1	     4	     4
ACCIDENT                      	     1	     4	     4
ACCIDENTAL                    	     1	     2	     2
ACCIDENTALLY                  	     1	     2	     2
ACCIDENTLY                    	     1	     1	     1
ACCIDENTS                     	     1	     5	     5
ACCORDING                     	     1	   152	   152
ACCORDINGLY                   	     1	     5	     5
ACCOUNT                       	     1	    43	    43
ACCOUNTED                     	     1	    14	    14
ACCOUNTING                    	     1	    13	    13
ACCOUNTS                      	     1	    10	    10
ACE                           	     1	     1	     1
ACTIVE                        	     1	    54	    54
ACTIVELY                      	     1	    18	    18
ACTIVIST                      	     1	     1	     1
ACTIVISTS                     	     1	     1	     1
ACTIVITIES                    	     1	   114	   114
ACTIVITY                      	     1	   123	   123
ADAPT                         	     1	    26	    26
ADAPTABILITY                  	     1	     6	     6
ADAPTABLE                     	     1	     6	     6
ADAPTATION                    	     1	    55	    55
ADAPTATIONS                   	     1	     7	     7
ADAPTED                       	     1	    43	    43
ADAPTING                      	     1	     6	     6
ADAPTIVE                      	     1	     8	     8
ADAPTS                        	     1	     2	     2
ADULT                         	     1	     6	     6
ADULTS                        	     1	     5	     5
ADVANCE                       	     1	    16	    16
ADVANCED                      	     1	    30	    30
ADVANCEMENT                   	     1	    15	    15
ADVANCEMENTS                  	     1	     3	     3
ADVANCES                      	     1	     5	     5
ADVANCING                     	     1	     6	     6
ADVANTAGE                     	     1	    31	    31
ADVANTAGEOUS                  	     1	     4	     4
ADVANTAGES                    	     1	    15	    15
ADVICE                        	     1	     8	     8
ADVISABILITY                  	     1	     1	     1
ADVISABLE                     	     1	    14	    14
ADVISE                        	     1	     6	     6
ADVISED                       	     1	     4	     4
ADVISER                       	     1	     1	     1
ADVISERS                      	     1	     2	     2
ADVISES                       	     1	     2	     2
ADVISING                      	     1	     1	     1
ADVISORS                      	     1	     1	     1
ADVISORY                      	     1	     5	     5
AFFECT                        	     1	   110	   110
AFFECTED                      	     1	   132	   132
AFFECTING                     	     1	    15	    15
AFFECTS                       	     1	    26	    26
AGENT                         	     1	    18	    18
AGENTS                        	     1	    36	    36
AID                           	     1	    16	    16
AIDED                         	     1	     1	     1
AIDING                        	     1	     1	     1
AIDS                          	     1	     4	     4
ALARM                         	     1	     2	     2
ALARMS                        	     1	     1	     1
ALCOHOL                       	     1	     1	     1
ALCOHOLIC                     	     1	     2	     2
ALCOHOLS                      	     1	     1	     1
ALIVE                         	     1	    10	    10
ALTER                         	     1	    13	    13
ALTERATION                    	     1	     4	     4
ALTERATIONS                   	     1	     4	     4
ALTERED                       	     1	    19	    19
ALTERING                      	     1	    11	    11
ALTOGETHER                    	     1	     1	     1
ANNOY                         	     1	     1	     1
APPEAL                        	     1	     3	     3
APPEALED                      	     1	     1	     1
APPEALING                     	     1	     1	     1
APPLE                         	     1	    98	    98
APPLES                        	     1	    54	    54
APPLICATION                   	     1	   252	   252
APPLICATIONS                  	     1	    79	    79
APPLIED                       	     1	   265	   265
APPLIES                       	     1	    12	    12
APPLY                         	     1	    87	    87
APPLYING                      	     1	    50	    50
APPRECIATE                    	     1	     1	     1
APPRECIATED                   	     1	     5	     5
APPROACH                      	     1	   124	   124
APPROACHED                    	     1	     5	     5
APPROACHES                    	     1	    36	    36
APPROACHING                   	     1	     1	     1
APRIL                         	     1	     6	     6
ARGUE                         	     1	     3	     3
ARGUED                        	     1	     8	     8
ARGUES                        	     1	     2	     2
ARGUMENT                      	     1	     4	     4
ARGUMENTS                     	     1	     3	     3
ARREST                        	     1	     9	     9
ARRESTED                      	     1	     6	     6
ARRESTING                     	     1	     1	     1
ARRESTS                       	     1	     2	     2
ARTICLE                       	     1	    15	    15
ARTICLES                      	     1	    35	    35
ASIDE                         	     1	     9	     9
ASSIST                        	     1	     6	     6
ASSISTANCE                    	     1	     2	     2
ASSISTED                      	     1	     1	     1
ASSOCIATE                     	     1	     4	     4
ASSOCIATED                    	     1	   227	   227
ASSOCIATES                    	     1	     5	     5
ASSOCIATION                   	     1	    49	    49
ASSOCIATIONS                  	     1	    30	    30
ASSUME                        	     1	    20	    20
ASSUMED                       	     1	    40	    40
ASSUMES                       	     1	     6	     6
ASSUMING                      	     1	    22	    22
ASSUMINGLY                    	     1	     1	     1
ASSURE                        	     1	     1	     1
ASSURED                       	     1	     2	     2
ATMOSPHERE                    	     1	    15	    15
ATMOSPHERIC                   	     1	    26	    26
ATTACH                        	     1	     6	     6
ATTACHED                      	     1	    62	    62
ATTACHES                      	     1	     3	     3
ATTACHMENT                    	     1	    97	    97
ATTACHMENTS                   	     1	    45	    45
ATTACK                        	     1	    29	    29
ATTACKED                      	     1	     3	     3
ATTACKS                       	     1	     5	     5
ATTEMPT                       	     1	     8	     8
ATTEMPTED                     	     1	     7	     7
ATTEMPTING                    	     1	     7	     7
ATTEMPTS                      	     1	    12	    12
ATTEND                        	     1	     1	     1
ATTENDANCE                    	     1	     1	     1
ATTENDEE                      	     1	     1	     1
ATTENDING                     	     1	     2	     2
ATTENDS                       	     1	     1	     1
ATTENTION                     	     1	    34	    34
ATTITUDE                      	     1	     1	     1
ATTRACT                       	     1	     4	     4
ATTRACTANT                    	     1	     1	     1
ATTRACTANTS                   	     1	     1	     1
ATTRACTED                     	     1	     6	     6
ATTRACTION                    	     1	     1	     1
ATTRACTIONS                   	     1	     1	     1
ATTRACTIVE                    	     1	    36	    36
ATTRACTIVENESS                	     1	     2	     2
ATTRACTS                      	     1	     1	     1
AUG                           	     1	     1	     1
AUGUST                        	     1	     9	     9
AUTOMATIC                     	     1	     4	     4
AUTOMATICALLY                 	     1	     4	     4
AVAILABILITY                  	     1	    61	    61
AVAILABLE                     	     1	   263	   263
AVERAGE                       	     1	    91	    91
AVERAGED                      	     1	     7	     7
AVERAGES                      	     1	     5	     5
AVERAGING                     	     1	     1	     1
AVOID                         	     1	    84	    84
AVOIDANCE                     	     1	     9	     9
AVOIDED                       	     1	    26	    26
AVOIDING                      	     1	    15	    15
AVOIDS                        	     1	     1	     1
BACKGROUND                    	     1	     7	     7
BACKGROUNDS                   	     1	     3	     3
BAKED                         	     1	     2	     2
BAKER                         	     1	     7	     7
BALANCE                       	     1	    57	    57
BALANCED                      	     1	     5	     5
BALANCES                      	     1	     1	     1
BALANCING                     	     1	     4	     4
BANANA                        	     1	     2	     2
BANANAS                       	     1	     2	     2
BANDED                        	     1	     3	     3
BANDING                       	     1	     3	     3
BANDS                         	     1	     4	     4
BARE                          	     1	    71	    71
BARELY                        	     1	     1	     1
BARES                         	     1	     1	     1
BARK                          	     1	   409	   409
BASIS                         	     1	    59	    59
BASKET                        	     1	     8	     8
BASKETS                       	     1	     4	     4
BATS                          	     1	     3	     3
BATTERY                       	     1	     3	     3
BATTLES                       	     1	     2	     2
BAY                           	     1	     4	     4
BEAN                          	     1	     1	     1
BEANS                         	     1	     1	     1
BEE                           	     1	     9	     9
BEER                          	     1	     2	     2
BEES                          	     1	    21	    21
BEGS                          	     1	     2	     2
BELL                          	     1	     5	     5
BELONG                        	     1	    15	    15
BELONGED                      	     1	     1	     1
BELONGING                     	     1	     8	     8
BELONGS                       	     1	     7	     7
BELT                          	     1	     7	     7
BELTING                       	     1	     1	     1
BELTS                         	     1	     6	     6
BEND                          	     1	    32	    32
BENDING                       	     1	    81	    81
BENDS                         	     1	     4	     4
BENEFIT                       	     1	    74	    74
BENEFITED                     	     1	     2	     2
BENEFITING                    	     1	     1	     1
BENEFITS                      	     1	   153	   153
BENT                          	     1	     9	     9
BIDIRECTIONAL                 	     1	     2	     2
BIKING                        	     1	     1	     1
BIN                           	     1	     8	     8
BIND                          	     1	     1	     1
BINDER                        	     1	     1	     1
BINDING                       	     1	     1	     1
BINS                          	     1	     2	     2
BITE                          	     1	     1	     1
BITTER                        	     1	     1	     1
BLAME                         	     1	     2	     2
BLANK                         	     1	     1	     1
BLANKET                       	     1	     1	     1
BLANKETS                      	     1	     1	     1
BLANKS                        	     1	     1	     1
BLEED                         	     1	     1	     1
BLEEDING                      	     1	     9	     9
BLESSINGS                     	     1	     1	     1
BLOCK                         	     1	    27	    27
BLOCKAGES                     	     1	     1	     1
BLOCKED                       	     1	     5	     5
BLOCKER                       	     1	     1	     1
BLOCKERS                      	     1	     1	     1
BLOCKING                      	     1	     5	     5
BLOCKS                        	     1	    12	    12
BLOCKY                        	     1	     2	     2
BLOOM                         	     1	    33	    33
BLOOMED                       	     1	     6	     6
BLOOMING                      	     1	     2	     2
BLOOMS                        	     1	     3	     3
BOILED                        	     1	     1	     1
BOILING                       	     1	     1	     1
BOMB                          	     1	     1	     1
BOND                          	     1	    12	    12
BONDED                        	     1	     3	     3
BONDING                       	     1	     1	     1
BONDS                         	     1	     1	     1
BOOM                          	     1	     1	     1
BOOT                          	     1	     1	     1
BOUNCES                       	     1	     1	     1
BOUNCING                      	     1	     2	     2
BOUND                         	     1	     5	     5
BOWED                         	     1	     1	     1
BOWL                          	     1	     1	     1
BOWLER                        	     1	     1	     1
BRAINS                        	     1	     1	     1
BRAKE                         	     1	     2	     2
BRANCH                        	     1	   809	   809
BRANCHED                      	     1	     3	     3
BRANCHES                      	     1	   619	   619
BRANCHING                     	     1	    45	    45
BRANDS                        	     1	     1	     1
BREAST                        	     1	    16	    16
BRED                          	     1	     1	     1
BREED                         	     1	     3	     3
BREEDERS                      	     1	     2	     2
BREEDING                      	     1	    11	    11
BRICK                         	     1	    12	    12
BRIDGE                        	     1	     8	     8
BRIDGED                       	     1	     3	     3
BRIDGES                       	     1	     2	     2
BRIDGING                      	     1	     1	     1
BRIEF                         	     1	     7	     7
BRIEFLY                       	     1	     1	     1
BROAD                         	     1	    47	    47
BROADEN                       	     1	     1	     1
BROADENED                     	     1	     1	     1
BROADENING                    	     1	     1	     1
BROADER                       	     1	    20	    20
BROADEST                      	     1	     4	     4
BROADLY                       	     1	    16	    16
BRUSH                         	     1	    12	    12
BUCKET                        	     1	     6	     6
BUCKETS                       	     1	     1	     1
BUNCH                         	     1	     1	     1
BURIAL                        	     1	     7	     7
BURIALS                       	     1	     5	     5
BURIED                        	     1	    24	    24
BURST                         	     1	     4	     4
BURSTS                        	     1	     1	     1
BURY                          	     1	     2	     2
BURYING                       	     1	     1	     1
BUTTER                        	     1	     2	     2
CABLE                         	     1	    64	    64
CABLED                        	     1	     6	     6
CABLES                        	     1	    38	    38
CABLING                       	     1	    16	    16
CALCULATE                     	     1	    15	    15
CALCULATED                    	     1	    88	    88
CALCULATES                    	     1	     3	     3
CALCULATING                   	     1	    19	    19
CALCULATION                   	     1	    19	    19
CALCULATIONS                  	     1	    33	    33
CALCULATOR                    	     1	     1	     1
CALM                          	     1	    25	    25
CALMING                       	     1	     1	     1
CAMERA                        	     1	    12	    12
CAMERAS                       	     1	     5	     5
CANOE                         	     1	     1	     1
CANS                          	     1	     3	     3
CAP                           	     1	    24	    24
CAPABILITIES                  	     1	     1	     1
CAPABILITY                    	     1	     1	     1
CAPABLE                       	     1	    13	    13
CAPE                          	     1	     1	     1
CAPES                         	     1	     1	     1
CAPITAL                       	     1	    13	    13
CAPPED                        	     1	     3	     3
CAPPING                       	     1	     2	     2
CAPS                          	     1	     3	     3
CAREER                        	     1	    51	    51
CAREERS                       	     1	     8	     8
CARROT                        	     1	     1	     1
CASH                          	     1	     2	     2
CAST                          	     1	     5	     5
CASTING                       	     1	     1	     1
CASUAL                        	     1	     2	     2
CEILING                       	     1	     4	     4
CENTIMETER                    	     1	     3	     3
CENTIMETERS                   	     1	     8	     8
CENTURIATION                  	     1	     1	     1
CENTURIES                     	     1	    20	    20
CENTURY                       	     1	    44	    44
CH                            	     1	     1	     1
CHAIN                         	     1	    46	    46
CHAINS                        	     1	     3	     3
CHALLENGE                     	     1	    21	    21
CHALLENGED                    	     1	     1	     1
CHALLENGES                    	     1	    26	    26
CHALLENGING                   	     1	     6	     6
CHAMPION                      	     1	     1	     1
CHAMPIONSHIP                  	     1	     3	     3
CHANNELED                     	     1	     1	     1
CHANNELIZED                   	     1	     1	     1
CHANNELS                      	     1	     4	     4
CHAPTER                       	     1	   261	   261
CHAPTERS                      	     1	     9	     9
CHARACTER                     	     1	    17	    17
CHARACTERISATION              	     1	     2	     2
CHARACTERISE                  	     1	     2	     2
CHARACTERISED                 	     1	     8	     8
CHARACTERISING                	     1	     2	     2
CHARACTERIZATION              	     1	     5	     5
CHARACTERIZE                  	     1	     7	     7
CHARACTERIZED                 	     1	    32	    32
CHARACTERIZES                 	     1	     1	     1
CHARACTERIZING                	     1	     4	     4
CHARACTERS                    	     1	     3	     3
CHAT                          	     1	     1	     1
CHEW                          	     1	     4	     4
CHEWING                       	     1	     6	     6
CHIEFLY                       	     1	     1	     1
CHOCOLATE                     	     1	     1	     1
CHOPPED                       	     1	     3	     3
CIRCLE                        	     1	    37	    37
CIRCLED                       	     1	     1	     1
CIRCLES                       	     1	     5	     5
CIRCLING                      	     1	    28	    28
CIRCULAR                      	     1	    14	    14
CIRCULARITY                   	     1	     1	     1
CIRCUMSTANCES                 	     1	    10	    10
CITIZEN                       	     1	     4	     4
CITIZENS                      	     1	     7	     7
CLAIM                         	     1	     2	     2
CLAIMED                       	     1	     2	     2
CLAIMS                        	     1	     6	     6
CLASSIC                       	     1	     7	     7
CLASSICALLY                   	     1	     1	     1
CLIP                          	     1	     1	     1
CLIPPED                       	     1	     5	     5
CLIPPER                       	     1	     1	     1
CLIPPING                      	     1	     1	     1
CLIPPINGS                     	     1	    10	    10
CLIPS                         	     1	     1	     1
CLOTH                         	     1	     5	     5
CLOUD                         	     1	    11	    11
CLOUDLESS                     	     1	     1	     1
CLOUDS                        	     1	    10	    10
CLOUDY                        	     1	     3	     3
CLUE                          	     1	     1	     1
CLUES                         	     1	     9	     9
CM                            	     1	   178	   178
COAL                          	     1	     6	     6
COAST                         	     1	    32	    32
COASTAL                       	     1	    24	    24
COASTS                        	     1	     1	     1
COMBINATION                   	     1	    58	    58
COMBINATIONAL                 	     1	     1	     1
COMBINATIONS                  	     1	     6	     6
COMBINE                       	     1	     8	     8
COMBINED                      	     1	    35	    35
COMBINES                      	     1	     7	     7
COMBINING                     	     1	     8	     8
COMMAND                       	     1	     1	     1
COMMENT                       	     1	     5	     5
COMMENTARY                    	     1	     2	     2
COMMENTED                     	     1	     7	     7
COMMENTS                      	     1	    18	    18
COMMERCIAL                    	     1	    65	    65
COMMERCIALISED                	     1	     1	     1
COMMERCIALLY                  	     1	    10	    10
COMMITMENT                    	     1	     1	     1
COMMITMENTS                   	     1	     1	     1
COMMITTEES                    	     1	     2	     2
COMMON                        	     1	   217	   217
COMMONLY                      	     1	   161	   161
COMMUNITIES                   	     1	    60	    60
COMMUNITY                     	     1	    84	    84
COMPARABLE                    	     1	    16	    16
COMPARE                       	     1	    22	    22
COMPARED                      	     1	   164	   164
COMPARES                      	     1	     1	     1
COMPARING                     	     1	    25	    25
COMPARISON                    	     1	    56	    56
COMPARISONS                   	     1	    23	    23
COMPETITION                   	     1	    29	    29
COMPETITIONS                  	     1	     4	     4
COMPLAINING                   	     1	     1	     1
COMPLICATE                    	     1	     2	     2
COMPLICATED                   	     1	     6	     6
COMPLICATES                   	     1	     2	     2
COMPLICATION                  	     1	     2	     2
COMPLICATIONS                 	     1	     1	     1
CONCENTRATE                   	     1	    13	    13
CONCENTRATED                  	     1	    31	    31
CONCENTRATING                 	     1	     2	     2
CONCENTRATION                 	     1	    65	    65
CONCENTRATIONS                	     1	   107	   107
CONDITION                     	     1	   104	   104
CONDITIONED                   	     1	     4	     4
CONDITIONER                   	     1	     3	     3
CONDITIONERS                  	     1	     2	     2
CONDITIONING                  	     1	     6	     6
CONDITIONS                    	     1	   391	   391
CONFUSE                       	     1	     2	     2
CONFUSED                      	     1	     3	     3
CONFUSING                     	     1	     2	     2
CONFUSION                     	     1	     8	     8
CONNECT                       	     1	     8	     8
CONNECTED                     	     1	    23	    23
CONNECTEDNESS                 	     1	     2	     2
CONNECTING                    	     1	     6	     6
CONNECTION                    	     1	    10	    10
CONNECTIONS                   	     1	    11	    11
CONNECTIVE                    	     1	     2	     2
CONNECTIVITY                  	     1	     4	     4
CONNECTOR                     	     1	     7	     7
CONNECTORS                    	     1	     6	     6
CONNECTS                      	     1	     2	     2
CONSCIOUS                     	     1	     3	     3
CONSCIOUSLY                   	     1	     1	     1
CONSCIOUSNESS                 	     1	     2	     2
CONSTANT                      	     1	    32	    32
CONSTANTLY                    	     1	     4	     4
CONSTANTS                     	     1	    10	    10
CONTACT                       	     1	    55	    55
CONTACTED                     	     1	     3	     3
CONTACTING                    	     1	     7	     7
CONTACTS                      	     1	    11	    11
CONTAIN                       	     1	    68	    68
CONTAINED                     	     1	    17	    17
CONTAINER                     	     1	    72	    72
CONTAINERS                    	     1	    44	    44
CONTAINING                    	     1	    29	    29
CONTAINMENT                   	     1	     1	     1
CONTAINS                      	     1	    32	    32
CONTRACT                      	     1	     7	     7
CONTRACTOR                    	     1	     3	     3
CONTRACTORS                   	     1	     6	     6
CONTRACTS                     	     1	     2	     2
CONTRIBUTE                    	     1	    47	    47
CONTRIBUTED                   	     1	    14	    14
CONTRIBUTES                   	     1	    12	    12
CONTRIBUTING                  	     1	    16	    16
CONTRIBUTION                  	     1	    25	    25
CONTRIBUTIONS                 	     1	     7	     7
CONTRIBUTOR                   	     1	     4	     4
CONVINCING                    	     1	     2	     2
COPE                          	     1	     1	     1
COPIES                        	     1	     1	     1
COPING                        	     1	     1	     1
CORRECT                       	     1	    43	    43
CORRECTED                     	     1	    26	    26
CORRECTING                    	     1	     7	     7
CORRECTION                    	     1	    12	    12
CORRECTIVE                    	     1	    14	    14
CORRECTLY                     	     1	    18	    18
COTTON                        	     1	     3	     3
COUNCIL                       	     1	    16	    16
COUNTER                       	     1	     4	     4
COUNTERING                    	     1	     3	     3
COUNTERPRODUCTIVE             	     1	     1	     1
COUNTIES                      	     1	     1	     1
COUNTY                        	     1	    16	    16
COUSIN                        	     1	     1	     1
COW                           	     1	     1	     1
COWS                          	     1	     2	     2
CRACK                         	     1	    17	    17
CRACKED                       	     1	     7	     7
CRACKING                      	     1	    16	    16
CRACKS                        	     1	    46	    46
CRASH                         	     1	     1	     1
CREAMY                        	     1	     1	     1
CREATE                        	     1	    87	    87
CREATED                       	     1	    51	    51
CREATES                       	     1	    17	    17
CREATING                      	     1	    53	    53
CREATION                      	     1	    24	    24
CREATIVE                      	     1	     1	     1
CREATOR                       	     1	     1	     1
CREDIT                        	     1	     1	     1
CREDITED                      	     1	     1	     1
CREEP                         	     1	     3	     3
CREEPER                       	     1	     1	     1
CRIMINAL                      	     1	     2	     2
CRIMINALS                     	     1	     1	     1
CRISP                         	     1	     1	     1
CROWD                         	     1	     1	     1
CROWDED                       	     1	     7	     7
CROWDING                      	     1	     4	     4
CROWN                         	     1	   223	   223
CROWNS                        	     1	    29	    29
CULTURAL                      	     1	    76	    76
CULTURALLY                    	     1	     4	     4
CULTURE                       	     1	    43	    43
CULTURED                      	     1	     4	     4
CULTURES                      	     1	    26	    26
CURE                          	     1	     4	     4
CURIOUSLY                     	     1	     1	     1
CURL                          	     1	     3	     3
CURLING                       	     1	     1	     1
CURRENT                       	     1	   108	   108
CURRENTLY                     	     1	    40	    40
CURRENTS                      	     1	     1	     1
CUSTOMER                      	     1	     1	     1
CUSTOMERS                     	     1	     5	     5
DAMAGE                        	     1	   338	   338
DAMAGED                       	     1	    82	    82
DAMAGES                       	     1	    11	    11
DAMAGING                      	     1	    25	    25
DAWN                          	     1	     1	     1
DEBRANCHED                    	     1	     2	     2
DECEMBER                      	     1	     3	     3
DECISION                      	     1	    37	    37
DECISIONS                     	     1	    29	    29
DECK                          	     1	     1	     1
DECORATE                      	     1	     1	     1
DECORATIONS                   	     1	     1	     1
DECURRENT                     	     1	    33	    33
DEENERGIZE                    	     1	     1	     1
DEFENSE                       	     1	    10	    10
DEFENSES                      	     1	     2	     2
DEFENSIBLE                    	     1	    13	    13
DEGRADABLE                    	     1	     1	     1
DELIVER                       	     1	     8	     8
DELIVERED                     	     1	     6	     6
DELIVERING                    	     1	     3	     3
DELIVERS                      	     1	     3	     3
DELIVERY                      	     1	    17	    17
DEMAND                        	     1	    39	    39
DEMANDING                     	     1	     3	     3
DEMANDS                       	     1	     6	     6
DENIED                        	     1	     1	     1
DENY                          	     1	     1	     1
DEPARTMENT                    	     1	    16	    16
DEPARTMENTS                   	     1	     1	     1
DEPRESS                       	     1	     2	     2
DEPRESSED                     	     1	     1	     1
DEPRESSES                     	     1	     1	     1
DEPRESSION                    	     1	     1	     1
DEPRESSIONS                   	     1	     4	     4
DEPT                          	     1	     1	     1
DESCRIBE                      	     1	    40	    40
DESCRIBED                     	     1	   155	   155
DESCRIBES                     	     1	    38	    38
DESCRIBING                    	     1	    11	    11
DESERT                        	     1	     9	     9
DESERTIFIED                   	     1	     2	     2
DESERTS                       	     1	     1	     1
DESERVES                      	     1	     1	     1
DESIGN                        	     1	    70	    70
DESIGNED                      	     1	    55	    55
DESIGNER                      	     1	     2	     2
DESIGNING                     	     1	    10	    10
DESIGNS                       	     1	    12	    12
DESIRABILITY                  	     1	     3	     3
DESIRABLE                     	     1	    70	    70
DESIRABLY                     	     1	     1	     1
DESIRE                        	     1	     2	     2
DESIRED                       	     1	    97	    97
DESIRES                       	     1	     1	     1
DESTROY                       	     1	     6	     6
DESTROYED                     	     1	    13	    13
DESTROYING                    	     1	     2	     2
DESTROYS                      	     1	     1	     1
DETAIL                        	     1	    16	    16
DETAILED                      	     1	    28	    28
DETAILS                       	     1	    16	    16
DETECT                        	     1	    22	    22
DETECTABILITY                 	     1	     2	     2
DETECTABLE                    	     1	     4	     4
DETECTED                      	     1	    19	    19
DETECTING                     	     1	     4	     4
DETECTION                     	     1	    33	    33
DETECTOR                      	     1	     2	     2
DETECTORS                     	     1	     1	     1
DETECTS                       	     1	     1	     1
DETERMINANT                   	     1	     5	     5
DETERMINANTS                  	     1	     6	     6
DETERMINATION                 	     1	    32	    32
DETERMINE                     	     1	   160	   160
DETERMINED                    	     1	   126	   126
DETERMINES                    	     1	    17	    17
DETERMINING                   	     1	    68	    68
DEVELOP                       	     1	   182	   182
DEVELOPABLE                   	     1	     1	     1
DEVELOPED                     	     1	   145	   145
DEVELOPER                     	     1	     2	     2
DEVELOPERS                    	     1	     4	     4
DEVELOPING                    	     1	    58	    58
DEVELOPMENT                   	     1	   296	   296
DEVELOPMENTAL                 	     1	     4	     4
DEVELOPMENTS                  	     1	    16	    16
DEVELOPS                      	     1	    25	    25
DIET                          	     1	    53	    53
DIETARY                       	     1	    14	    14
DIETS                         	     1	     5	     5
DIRECT                        	     1	    85	    85
DIRECTED                      	     1	    22	    22
DIRECTING                     	     1	     6	     6
DIRECTION                     	     1	    56	    56
DIRECTIONAL                   	     1	     9	     9
DIRECTIONS                    	     1	    36	    36
DIRECTLY                      	     1	    99	    99
DIRECTOR                      	     1	     1	     1
DISAPPEAR                     	     1	     4	     4
DISAPPEARANCE                 	     1	     1	     1
DISAPPEARED                   	     1	     1	     1
DISAPPEARS                    	     1	     1	     1
DISAPPOINTING                 	     1	     1	     1
DISCIPLINARILY                	     1	     2	     2
DISCIPLINARY                  	     1	     2	     2
DISCIPLINE                    	     1	     1	     1
DISCIPLINES                   	     1	     5	     5
DISCUSS                       	     1	    13	    13
DISCUSSED                     	     1	    74	    74
DISCUSSES                     	     1	     3	     3
DISCUSSING                    	     1	     8	     8
DISCUSSION                    	     1	    74	    74
DISCUSSIONS                   	     1	    17	    17
DISEASE                       	     1	   117	   117
DISEASED                      	     1	    24	    24
DISEASES                      	     1	    95	    95
DISHES                        	     1	     1	     1
DISREGARDING                  	     1	     1	     1
DISREGARDS                    	     1	     1	     1
DISSIMILARITIES               	     1	     2	     2
DISSIMILARLY                  	     1	     1	     1
DISTANCE                      	     1	   106	   106
DISTANCES                     	     1	    43	    43
DISTRICT                      	     1	     5	     5
DISTRICTS                     	     1	     1	     1
DISTURB                       	     1	     4	     4
DISTURBANCE                   	     1	    28	    28
DISTURBANCES                  	     1	     5	     5
DISTURBED                     	     1	    14	    14
DISTURBS                      	     1	     1	     1
DIVIDE                        	     1	     8	     8
DIVIDED                       	     1	    29	    29
DIVIDERS                      	     1	     1	     1
DIVIDING                      	     1	    10	    10
DIVORCED                      	     1	     2	     2
DOLLAR                        	     1	     1	     1
DOLLARS                       	     1	     5	     5
DOZEN                         	     1	     2	     2
DRAG                          	     1	     2	     2
DRAMATIC                      	     1	     5	     5
DRAMATICALLY                  	     1	    10	    10
DRAWERS                       	     1	     1	     1
DRUM                          	     1	     1	     1
DUE                           	     1	   180	   180
DUMP                          	     1	     2	     2
DUMPED                        	     1	     1	     1
DUMPER                        	     1	     1	     1
DUMPING                       	     1	     4	     4
DUST                          	     1	     8	     8
DUSTED                        	     1	     1	     1
DUSTING                       	     1	     2	     2
DUSTS                         	     1	     1	     1
DUSTY                         	     1	     3	     3
DUTIES                        	     1	     2	     2
DUTY                          	     1	     2	     2
EARN                          	     1	     1	     1
EARNED                        	     1	     2	     2
EARNINGS                      	     1	     1	     1
EASE                          	     1	    25	    25
EASED                         	     1	     1	     1
EASES                         	     1	     1	     1
ECONOMIC                      	     1	    71	    71
ECONOMICAL                    	     1	     7	     7
ECONOMICALLY                  	     1	     7	     7
ECONOMICS                     	     1	     4	     4
ECONOMIES                     	     1	     4	     4
ECONOMY                       	     1	    13	    13
ED                            	     1	     6	     6
EDITED                        	     1	     2	     2
EDITOR                        	     1	     1	     1
EDITORIALS                    	     1	     1	     1
EFFECT                        	     1	   213	   213
EFFECTED                      	     1	     2	     2
EFFECTS                       	     1	   181	   181
EFFORT                        	     1	    32	    32
EFFORTS                       	     1	    34	    34
ELDER                         	     1	     3	     3
ELDERLY                       	     1	     1	     1
ELDERS                        	     1	     1	     1
ELECTED                       	     1	     4	     4
ELECTRIC                      	     1	    11	    11
ELECTRICAL                    	     1	    48	    48
ELECTRICALLY                  	     1	    11	    11
ELECTRICITY                   	     1	     6	     6
ELEPHANTS                     	     1	     1	     1
EMAIL                         	     1	     2	     2
EMOTIONAL                     	     1	     9	     9
EMPIRE                        	     1	    14	    14
ENCIRCLE                      	     1	     1	     1
ENCIRCLED                     	     1	     2	     2
ENCIRCLES                     	     1	     1	     1
ENCIRCLING                    	     1	     2	     2
ENCOURAGE                     	     1	    36	    36
ENCOURAGED                    	     1	    18	    18
ENCOURAGEMENT                 	     1	     2	     2
ENCOURAGES                    	     1	     7	     7
ENCOURAGING                   	     1	    10	    10
ENEMIES                       	     1	    14	    14
ENEMY                         	     1	     1	     1
ENERGETICALLY                 	     1	     2	     2
ENERGIES                      	     1	     1	     1
ENERGIZE                      	     1	     1	     1
ENERGIZED                     	     1	     7	     7
ENERGY                        	     1	   121	   121
ENGAGE                        	     1	     7	     7
ENGAGED                       	     1	     2	     2
ENGAGEMENT                    	     1	     1	     1
ENGAGING                      	     1	     4	     4
ENGINEER                      	     1	    11	    11
ENGINEERED                    	     1	     4	     4
ENGINEERING                   	     1	    19	    19
ENGINEERS                     	     1	     8	     8
ENORMOUS                      	     1	     2	     2
ENORMOUSLY                    	     1	     2	     2
ENTIRE                        	     1	    69	    69
ENTIRELY                      	     1	    16	    16
ENVELOPE                      	     1	     1	     1
ENVELOPED                     	     1	     1	     1
ENVELOPES                     	     1	     1	     1
ENVIRONMENT                   	     1	   124	   124
ENVIRONMENTAL                 	     1	   238	   238
ENVIRONMENTALLY               	     1	     6	     6
ENVIRONMENTS                  	     1	    43	    43
EQUAL                         	     1	    55	    55
EQUALED                       	     1	     3	     3
EQUALITY                      	     1	     1	     1
EQUALIZE                      	     1	     3	     3
EQUALLY                       	     1	    28	    28
EQUALS                        	     1	     2	     2
EQUIP                         	     1	     2	     2
EQUIPMENT                     	     1	   133	   133
EQUIPPED                      	     1	    10	    10
ESCAPE                        	     1	     6	     6
ESCAPES                       	     1	     4	     4
ESCAPING                      	     1	     4	     4
ESTABLISH                     	     1	    26	    26
ESTABLISHED                   	     1	   114	   114
ESTABLISHES                   	     1	     3	     3
ESTABLISHING                  	     1	    15	    15
ESTABLISHMENT                 	     1	    42	    42
ESTATE                        	     1	     4	     4
ESTATES                       	     1	     2	     2
ETABLISSEMENT                 	     1	     1	     1
EVENT                         	     1	    20	    20
EVENTS                        	     1	    26	    26
EVENTUAL                      	     1	     2	     2
EVENTUALLY                    	     1	    27	    27
EVIDENCE                      	     1	   136	   136
EVIDENCED                     	     1	     6	     6
EVIDENCING                    	     1	     1	     1
EXAM                          	     1	     3	     3
EXAMINATION                   	     1	    14	    14
EXAMINE                       	     1	    31	    31
EXAMINED                      	     1	    60	    60
EXAMINES                      	     1	     3	     3
EXAMINING                     	     1	    12	    12
EXAMPLE                       	     1	   237	   237
EXAMPLES                      	     1	    54	    54
EXCELLENCE                    	     1	     1	     1
EXCELLENT                     	     1	    22	    22
EXCHANGE                      	     1	    31	    31
EXCHANGEABLE                  	     1	     6	     6
EXCHANGED                     	     1	     1	     1
EXCHANGES                     	     1	     2	     2
EXCURRENT                     	     1	    25	    25
EXERCISE                      	     1	     3	     3
EXERCISED                     	     1	     1	     1
EXERCISES                     	     1	     1	     1
EXERCISING                    	     1	     1	     1
EXHAUST                       	     1	     1	     1
EXHAUSTING                    	     1	     1	     1
EXHAUSTION                    	     1	     2	     2
EXHAUSTIVE                    	     1	     1	     1
EXHAUSTIVELY                  	     1	     1	     1
EXIST                         	     1	    38	    38
EXISTED                       	     1	    19	    19
EXISTENCE                     	     1	    10	    10
EXISTING                      	     1	   101	   101
EXISTS                        	     1	    15	    15
EXPENSE                       	     1	    16	    16
EXPENSES                      	     1	     3	     3
EXPOSE                        	     1	    12	    12
EXPOSED                       	     1	   131	   131
EXPOSES                       	     1	     2	     2
EXPOSING                      	     1	     7	     7
EXPOSURE                      	     1	    75	    75
EXPOSURES                     	     1	     3	     3
EXTEND                        	     1	    41	    41
EXTENDED                      	     1	    19	    19
EXTENDING                     	     1	    12	    12
EXTENDS                       	     1	    17	    17
EXTENSIFICATION               	     1	     1	     1
EXTREMA                       	     1	     2	     2
EXTREMAL                      	     1	     2	     2
EXTREME                       	     1	    31	    31
EXTREMELY                     	     1	    45	    45
EXTREMES                      	     1	    22	    22
EXTREMITIES                   	     1	     2	     2
EXTREMITY                     	     1	     3	     3
FAIL                          	     1	    78	    78
FAILED                        	     1	    41	    41
FAILING                       	     1	     9	     9
FAILS                         	     1	     5	     5
FAMILIAR                      	     1	     9	     9
FAMILIARITY                   	     1	     3	     3
FAMOUS                        	     1	     3	     3
FAN                           	     1	     9	     9
FANCY                         	     1	     1	     1
FANS                          	     1	     2	     2
FASCINATED                    	     1	     1	     1
FASHION                       	     1	     6	     6
FASHIONABLE                   	     1	     1	     1
FAULT                         	     1	     1	     1
FAULTS                        	     1	     1	     1
FAVOR                         	     1	    28	    28
FAVORABLE                     	     1	    61	    61
FAVORABLY                     	     1	     4	     4
FAVORED                       	     1	    16	    16
FAVORING                      	     1	     8	     8
FAVORS                        	     1	    10	    10
FAVOUR                        	     1	     4	     4
FAVOURABLE                    	     1	     2	     2
FAVOURED                      	     1	     1	     1
FEATHER                       	     1	     1	     1
FEATHERED                     	     1	     1	     1
FEATHERS                      	     1	     1	     1
FEATURE                       	     1	    13	    13
FEATURED                      	     1	     2	     2
FEATURELESS                   	     1	     1	     1
FEATURES                      	     1	    85	    85
FEBRUARY                      	     1	     3	     3
FEMALE                        	     1	    35	    35
FEMALES                       	     1	     4	     4
FENCE                         	     1	     6	     6
FENCED                        	     1	     1	     1
FENCES                        	     1	     9	     9
FENCING                       	     1	     8	     8
FETCHES                       	     1	     1	     1
FILE                          	     1	     5	     5
FINANCED                      	     1	     1	     1
FINANCIAL                     	     1	     9	     9
FINANCING                     	     1	     1	     1
FIRM                          	     1	    18	    18
FIRMED                        	     1	     3	     3
FIRMER                        	     1	     1	     1
FIRMEST                       	     1	     1	     1
FIRMING                       	     1	     1	     1
FIRMLY                        	     1	    10	    10
FIRMNESS                      	     1	     4	     4
FIRMS                         	     1	     9	     9
FLAME                         	     1	     5	     5
FLAMMATORY                    	     1	     1	     1
FLASH                         	     1	     2	     2
FLIGHT                        	     1	     4	     4
FLOAT                         	     1	     2	     2
FLOATED                       	     1	     1	     1
FLOATING                      	     1	     1	     1
FLOOD                         	     1	    21	    21
FLOODED                       	     1	     8	     8
FLOODING                      	     1	    23	    23
FLOODS                        	     1	     7	     7
FLOW                          	     1	    71	    71
FLOWED                        	     1	     1	     1
FLOWING                       	     1	     1	     1
FLOWS                         	     1	     8	     8
FOLD                          	     1	     7	     7
FOLDED                        	     1	     1	     1
FOLDING                       	     1	     3	     3
FOLDS                         	     1	     1	     1
FOREIGN                       	     1	     7	     7
FOREIGNERS                    	     1	     1	     1
FORTH                         	     1	     5	     5
FOX                           	     1	     1	     1
FRAME                         	     1	     8	     8
FRAMED                        	     1	     2	     2
FRAMES                        	     1	     3	     3
FRAMING                       	     1	     1	     1
FROST                         	     1	    54	    54
FROSTS                        	     1	     8	     8
FRUIT                         	     1	   362	   362
FRUITED                       	     1	     3	     3
FRUITING                      	     1	    48	    48
FRUITLESS                     	     1	     8	     8
FRUITS                        	     1	   181	   181
FRUSTRATING                   	     1	     1	     1
FRUSTRATION                   	     1	     1	     1
FUNDING                       	     1	     2	     2
FUNDS                         	     1	     3	     3
FUR                           	     1	     1	     1
FURNITURE                     	     1	     2	     2
FUTURE                        	     1	   123	   123
GAIN                          	     1	    17	    17
GAINED                        	     1	     6	     6
GAINING                       	     1	     2	     2
GAINS                         	     1	     8	     8
GARAGE                        	     1	     1	     1
GARAGES                       	     1	     1	     1
GATE                          	     1	     2	     2
GATHER                        	     1	     5	     5
GATHERED                      	     1	    17	    17
GATHERER                      	     1	     3	     3
GATHERERS                     	     1	     3	     3
GATHERING                     	     1	     8	     8
GEAR                          	     1	     6	     6
GENERATION                    	     1	    20	    20
GENERATIONS                   	     1	     8	     8
GIFT                          	     1	     5	     5
GOAL                          	     1	    50	    50
GOALS                         	     1	    23	    23
GOLF                          	     1	     4	     4
GRACE                         	     1	     1	     1
GRADE                         	     1	    79	    79
GRADED                        	     1	     9	     9
GRADES                        	     1	    11	    11
GRADING                       	     1	    41	    41
GRANT                         	     1	     1	     1
GUARANTEE                     	     1	     4	     4
GUARANTEED                    	     1	     4	     4
GUARANTEES                    	     1	     1	     1
GUARD                         	     1	    13	    13
GUARDS                        	     1	     2	     2
GUIDANCE                      	     1	    11	    11
GUIDE                         	     1	    25	    25
GUIDED                        	     1	     1	     1
GUIDES                        	     1	     3	     3
GUIDING                       	     1	    12	    12
HABIT                         	     1	    29	    29
HABITS                        	     1	     9	     9
HANDY                         	     1	     8	     8
HARM                          	     1	    14	    14
HARMFUL                       	     1	    11	    11
HARMING                       	     1	     2	     2
HARMLESSLY                    	     1	     1	     1
HARMS                         	     1	     4	     4
HEAVEN                        	     1	     2	     2
HEDGE                         	     1	    21	    21
HEDGES                        	     1	    19	    19
HEIGHT                        	     1	   246	   246
HEIGHTS                       	     1	    16	    16
HIRE                          	     1	     4	     4
HIRING                        	     1	     3	     3
HONEY                         	     1	    19	    19
HOOK                          	     1	     3	     3
HOOKED                        	     1	     2	     2
HOOKS                         	     1	     5	     5
HOTEL                         	     1	     1	     1
IDENTIFIABLE                  	     1	     4	     4
IDENTIFICATION                	     1	    33	    33
IDENTIFICATIONS               	     1	     4	     4
IDENTIFIED                    	     1	   142	   142
IDENTIFIES                    	     1	     8	     8
IDENTIFY                      	     1	    87	    87
IDENTIFYING                   	     1	    41	    41
IDENTITIES                    	     1	     3	     3
IDENTITY                      	     1	    16	    16
IDIOT                         	     1	     1	     1
IGNORE                        	     1	     6	     6
IGNORED                       	     1	     3	     3
IGNORES                       	     1	     1	     1
IGNORING                      	     1	     2	     2
ILL                           	     1	     7	     7
ILLEGAL                       	     1	     2	     2
ILLNESSES                     	     1	     1	     1
ILLUSTRATE                    	     1	    23	    23
ILLUSTRATED                   	     1	    24	    24
ILLUSTRATES                   	     1	    15	    15
ILLUSTRATING                  	     1	    11	    11
ILLUSTRATION                  	     1	     1	     1
ILLUSTRATIVE                  	     1	     3	     3
IMAGE                         	     1	    38	    38
IMAGER                        	     1	     1	     1
IMAGERY                       	     1	     7	     7
IMAGES                        	     1	    62	    62
IMAGING                       	     1	     3	     3
IMBALANCE                     	     1	     3	     3
IMBALANCES                    	     1	     1	     1
IMMEDIATE                     	     1	    16	    16
IMMEDIATELY                   	     1	    30	    30
IMPRACTICAL                   	     1	     6	     6
IMPRACTICALITY                	     1	     1	     1
IMPRESSIVE                    	     1	     2	     2
IMPROVE                       	     1	   112	   112
IMPROVED                      	     1	    52	    52
IMPROVEMENT                   	     1	    22	    22
IMPROVEMENTS                  	     1	     9	     9
IMPROVES                      	     1	    12	    12
IMPROVING                     	     1	    44	    44
INACCESSIBLE                  	     1	     2	     2
INACTIVATE                    	     1	     2	     2
INACTIVATED                   	     1	     2	     2
INACTIVE                      	     1	     2	     2
INCAPABLE                     	     1	     1	     1
INCH                          	     1	     1	     1
INCHES                        	     1	    17	    17
INCLUDE                       	     1	   170	   170
INCLUDED                      	     1	   201	   201
INCLUDES                      	     1	    59	    59
INCLUDING                     	     1	   231	   231
INCOME                        	     1	    37	    37
INCOMES                       	     1	     4	     4
INCORRECT                     	     1	     5	     5
INCORRECTLY                   	     1	     2	     2
INCREASE                      	     1	   344	   344
INCREASED                     	     1	   198	   198
INCREASES                     	     1	   133	   133
INCREASING                    	     1	   134	   134
INCREASINGLY                  	     1	    31	    31
INDICATE                      	     1	    82	    82
INDICATED                     	     1	    60	    60
INDICATES                     	     1	    48	    48
INDICATING                    	     1	    24	    24
INDICATION                    	     1	     8	     8
INDICATIONS                   	     1	     5	     5
INDICATIVE                    	     1	     9	     9
INDICATOR                     	     1	    18	    18
INDICATORS                    	     1	    23	    23
INDIVIDUAL                    	     1	   144	   144
INDIVIDUALIZED                	     1	     1	     1
INDIVIDUALLY                  	     1	    12	    12
INDIVIDUALS                   	     1	    38	    38
INDUSTRIAL                    	     1	    24	    24
INDUSTRIES                    	     1	    39	    39
INDUSTRY                      	     1	   115	   115
INEXISTENCE                   	     1	     1	     1
INEXISTENT                    	     1	     1	     1
INFLUENCE                     	     1	   133	   133
INFLUENCED                    	     1	    50	    50
INFLUENCES                    	     1	    31	    31
INFLUENCING                   	     1	    10	    10
INFLUENTIAL                   	     1	     3	     3
INFOLDING                     	     1	     1	     1
INJURE                        	     1	    24	    24
INJURED                       	     1	    76	    76
INJURES                       	     1	     2	     2
INJURIES                      	     1	    26	    26
INJURING                      	     1	     5	     5
INJURIOUS                     	     1	     7	     7
INJURY                        	     1	   188	   188
INSIST                        	     1	     1	     1
INSISTED                      	     1	     3	     3
INSPECT                       	     1	    12	    12
INSPECTED                     	     1	    26	    26
INSPECTING                    	     1	    10	    10
INSPECTION                    	     1	    41	    41
INSPECTIONS                   	     1	    12	    12
INSPECTOR                     	     1	     1	     1
INSPECTORS                    	     1	     1	     1
INSTABILITY                   	     1	     4	     4
INSTANCE                      	     1	    32	    32
INSTANCES                     	     1	     5	     5
INSTRUCTED                    	     1	     1	     1
INSTRUCTION                   	     1	     1	     1
INSTRUCTIONS                  	     1	     6	     6
INSTRUCTIVE                   	     1	     3	     3
INSTRUMENT                    	     1	     9	     9
INSTRUMENTAL                  	     1	     4	     4
INSTRUMENTATION               	     1	     1	     1
INSTRUMENTS                   	     1	     5	     5
INTENDED                      	     1	    18	    18
INTENSE                       	     1	    13	    13
INTENSELY                     	     1	     1	     1
INTENSIFICATION               	     1	     9	     9
INTENSIFIED                   	     1	     3	     3
INTENSIFIES                   	     1	     1	     1
INTENSIFY                     	     1	     4	     4
INTENSIFYING                  	     1	     1	     1
INTENSITIES                   	     1	    10	    10
INTENSITY                     	     1	    54	    54
INTENSIVE                     	     1	    20	    20
INTENSIVELY                   	     1	     5	     5
INTENSIVENESS                 	     1	     1	     1
INTENT                        	     1	     4	     4
INTENTION                     	     1	     2	     2
INTENTIONAL                   	     1	     3	     3
INTENTIONALITY                	     1	     1	     1
INTENTIONALLY                 	     1	     6	     6
INTERCONNECTED                	     1	     6	     6
INTERDISCIPLINARY             	     1	    12	    12
INTERRUPT                     	     1	     1	     1
INTERRUPTED                   	     1	     6	     6
INTERRUPTION                  	     1	     1	     1
INTRODUCE                     	     1	     5	     5
INTRODUCED                    	     1	    45	    45
INTRODUCES                    	     1	     4	     4
INTRODUCING                   	     1	     5	     5
INTRODUCTION                  	     1	    74	    74
INVALUABLE                    	     1	     3	     3
INVARIABLY                    	     1	     4	     4
INVESTIGATE                   	     1	    27	    27
INVESTIGATED                  	     1	    22	    22
INVESTIGATING                 	     1	     2	     2
INVESTIGATION                 	     1	    18	    18
INVESTIGATIONS                	     1	    13	    13
INVESTIGATOR                  	     1	     2	     2
INVESTIGATORS                 	     1	     1	     1
INVITED                       	     1	     2	     2
INVITING                      	     1	     1	     1
IRON                          	     1	   124	   124
IRREGULAR                     	     1	     7	     7
IRREGULARLY                   	     1	     2	     2
ITEM                          	     1	     5	     5
ITEMS                         	     1	    10	    10
JANUARY                       	     1	     7	     7
JOURNEY                       	     1	     1	     1
JOY                           	     1	     1	     1
JR                            	     1	     2	     2
JUICES                        	     1	     1	     1
JULY                          	     1	    15	    15
JUNE                          	     1	    12	    12
JUNIOR                        	     1	     3	     3
JUSTICE                       	     1	     1	     1
KEEN                          	     1	     1	     1
KEENLY                        	     1	     1	     1
KILOMETER                     	     1	     1	     1
KILOMETERS                    	     1	     3	     3
KILOMETRE                     	     1	     1	     1
KM                            	     1	    26	    26
KNEE                          	     1	     2	     2
KNIFE                         	     1	     7	     7
KNIT                          	     1	     2	     2
KNOWLEDGE                     	     1	    85	    85
KNOWLEDGEABLE                 	     1	     9	     9
LAB                           	     1	     2	     2
LABOR                         	     1	    12	    12
LABORATORIES                  	     1	     1	     1
LABORATORS                    	     1	     1	     1
LABORATORY                    	     1	    29	    29
LABOUR                        	     1	     9	     9
LABOURERS                     	     1	     1	     1
LACK                          	     1	   103	   103
LACKED                        	     1	     2	     2
LACKING                       	     1	    11	    11
LACKS                         	     1	     1	     1
LAMBS                         	     1	     1	     1
LAMP                          	     1	     2	     2
LAMPS                         	     1	     9	     9
LANES                         	     1	     1	     1
LANGUAGE                      	     1	    11	    11
LANGUAGES                     	     1	     2	     2
LASTED                        	     1	     1	     1
LASTING                       	     1	     5	     5
LASTS                         	     1	     1	     1
LAWN                          	     1	    23	    23
LAWNS                         	     1	     9	     9
LEAGUES                       	     1	     1	     1
LEAN                          	     1	    12	    12
LEANED                        	     1	     1	     1
LEANING                       	     1	    12	    12
LEANS                         	     1	     1	     1
LEGAL                         	     1	     7	     7
LEGALLY                       	     1	     4	     4
LENDS                         	     1	     1	     1
LENGTH                        	     1	   179	   179
LENGTHEN                      	     1	     2	     2
LENGTHENED                    	     1	     1	     1
LENGTHENING                   	     1	     5	     5
LENGTHS                       	     1	    11	    11
LENT                          	     1	     2	     2
LESSONS                       	     1	     2	     2
LIBRARIAN                     	     1	     2	     2
LIBRARY                       	     1	     2	     2
LICENCE                       	     1	     1	     1
LICENSE                       	     1	     3	     3
LICENSED                      	     1	     3	     3
LICENSING                     	     1	     3	     3
LID                           	     1	     1	     1
LIDS                          	     1	     1	     1
LIGHTEN                       	     1	     4	     4
LIGHTER                       	     1	     4	     4
LIGHTLY                       	     1	     7	     7
LIGHTWEIGHT                   	     1	     5	     5
LIKELIHOOD                    	     1	   126	   126
LIKELY                        	     1	   293	   293
LIMIT                         	     1	    40	    40
LIMITATION                    	     1	    11	    11
LIMITATIONS                   	     1	    44	    44
LIMITED                       	     1	   150	   150
LIMITING                      	     1	    34	    34
LIMITS                        	     1	    11	    11
LION                          	     1	     1	     1
LOCATE                        	     1	     9	     9
LOCATED                       	     1	    91	    91
LOCATING                      	     1	     7	     7
LOCATION                      	     1	   131	   131
LOCATIONS                     	     1	    71	    71
LOG                           	     1	    11	    11
LOGGER                        	     1	     1	     1
LOGGERS                       	     1	     1	     1
LOGGING                       	     1	     3	     3
LOGS                          	     1	     7	     7
LONE                          	     1	     2	     2
LONGLASTING                   	     1	     6	     6
LOOSE                         	     1	    24	    24
LOOSELY                       	     1	     1	     1
LOOSEN                        	     1	     9	     9
LOOSENED                      	     1	    11	    11
LOOSENING                     	     1	     2	     2
LOOSER                        	     1	     1	     1
LOSS                          	     1	   195	   195
LOSSES                        	     1	    21	    21
LOWER                         	     1	   261	   261
LOWERED                       	     1	    11	    11
LOWERING                      	     1	     9	     9
LOWEST                        	     1	    62	    62
LTD                           	     1	     3	     3
LUMPED                        	     1	     1	     1
LUMPS                         	     1	     2	     2
MAGAZINE                      	     1	     1	     1
MAGAZINES                     	     1	     1	     1
MAIL                          	     1	     1	     1
MAINTAIN                      	     1	    91	    91
MAINTAINED                    	     1	    57	    57
MAINTAINING                   	     1	    56	    56
MAINTAINS                     	     1	     8	     8
MAINTENANCE                   	     1	   136	   136
MALE                          	     1	    37	    37
MALES                         	     1	     3	     3
MANNER                        	     1	    39	    39
MAP                           	     1	    38	    38
MAPPABLE                      	     1	     1	     1
MAPPED                        	     1	     7	     7
MAPPING                       	     1	    19	    19
MAPS                          	     1	    36	    36
MARCH                         	     1	     8	     8
MASK                          	     1	     3	     3
MASKED                        	     1	     1	     1
MASKING                       	     1	     1	     1
MASS                          	     1	    64	    64
MASSES                        	     1	    12	    12
MASSIVE                       	     1	     9	     9
MASSIVELY                     	     1	     2	     2
MATCH                         	     1	    13	    13
MATCHED                       	     1	     2	     2
MATCHES                       	     1	     3	     3
MATCHING                      	     1	     3	     3
MATE                          	     1	     3	     3
MATERIAL                      	     1	   200	   200
MATERIALLY                    	     1	     3	     3
MATERIALS                     	     1	   181	   181
MATHEMATICAL                  	     1	     4	     4
MATHEMATICS                   	     1	     1	     1
MATING                        	     1	     1	     1
MAX                           	     1	    12	    12
MAXIMUM                       	     1	   116	   116
MAXIMUMS                      	     1	     1	     1
MEASURABLE                    	     1	     2	     2
MEASURE                       	     1	    74	    74
MEASURED                      	     1	   181	   181
MEASUREMENT                   	     1	    51	    51
MEASUREMENTS                  	     1	    64	    64
MEASURES                      	     1	    62	    62
MEASURING                     	     1	    38	    38
MEAT                          	     1	    12	    12
MEDICAL                       	     1	     4	     4
MEDICINAL                     	     1	     2	     2
MEDICINE                      	     1	     5	     5
MELT                          	     1	     3	     3
MELTED                        	     1	     2	     2
MELTING                       	     1	     2	     2
MELTS                         	     1	     2	     2
MEMORY                        	     1	     1	     1
MENTAL                        	     1	     8	     8
MENTALITY                     	     1	     1	     1
MESSAGE                       	     1	     4	     4
METAL                         	     1	    38	    38
METALS                        	     1	    23	    23
METER                         	     1	    33	    33
METERS                        	     1	    14	    14
METRE                         	     1	     1	     1
METRES                        	     1	     1	     1
METRIC                        	     1	    18	    18
METRICAL                      	     1	     1	     1
METRICALLY                    	     1	     1	     1
METRICS                       	     1	     6	     6
MICE                          	     1	     5	     5
MIDWESTERN                    	     1	     6	     6
MILITARY                      	     1	     1	     1
MILL                          	     1	    14	    14
MILLED                        	     1	     1	     1
MILLER                        	     1	    33	    33
MILLS                         	     1	     7	     7
MINOR                         	     1	    24	    24
MINORITY                      	     1	     1	     1
MINUS                         	     1	     3	     3
MIRROR                        	     1	     3	     3
MIRRORS                       	     1	     1	     1
MISAPPLICATION                	     1	     3	     3
MISAPPLIED                    	     1	     1	     1
MISSION                       	     1	     3	     3
MIX                           	     1	    35	    35
MIXED                         	     1	    60	    60
MIXES                         	     1	    10	    10
MIXING                        	     1	    19	    19
MODEL                         	     1	   155	   155
MODELED                       	     1	     9	     9
MODELING                      	     1	    15	    15
MODELLED                      	     1	     1	     1
MODELLING                     	     1	    17	    17
MODELS                        	     1	    65	    65
MODERN                        	     1	    36	    36
MOOD                          	     1	     2	     2
MOODS                         	     1	     1	     1
MOON                          	     1	     2	     2
MOTOR                         	     1	     1	     1
MOTORIZED                     	     1	     1	     1
MOUNT                         	     1	     2	     2
MOUNTED                       	     1	     6	     6
MOUNTING                      	     1	     1	     1
MOUSE                         	     1	     1	     1
MOW                           	     1	     1	     1
MOWED                         	     1	     1	     1
MOWER                         	     1	     3	     3
MOWERS                        	     1	     4	     4
MOWING                        	     1	     9	     9
MUD                           	     1	     7	     7
MUDDY                         	     1	     6	     6
MYSTERY                       	     1	     1	     1
NAIL                          	     1	     1	     1
NAILS                         	     1	     9	     9
NARROW                        	     1	    34	    34
NARROWED                      	     1	     1	     1
NARROWER                      	     1	     4	     4
NARROWING                     	     1	     4	     4
NARROWLY                      	     1	     3	     3
NARROWNESS                    	     1	     1	     1
NARROWS                       	     1	     1	     1
NATIVE                        	     1	   122	   122
NEITHER                       	     1	    33	    33
NERVOUS                       	     1	     1	     1
NEST                          	     1	     2	     2
NESTED                        	     1	     2	     2
NESTING                       	     1	    14	    14
NON                           	     1	     5	     5
NONEXISTENT                   	     1	     4	     4
NONSPECIFIC                   	     1	     1	     1
NOR                           	     1	    38	    38
NORTHERN                      	     1	    74	    74
NOVEMBER                      	     1	     8	     8
NOWHERE                       	     1	     1	     1
NUT                           	     1	    21	    21
NUTS                          	     1	    14	    14
OAK                           	     1	   168	   168
OAKS                          	     1	    34	    34
OBJECT                        	     1	    15	    15
OBJECTS                       	     1	     3	     3
OBSERVABLE                    	     1	     2	     2
OBSERVATION                   	     1	    49	    49
OBSERVATIONS                  	     1	    49	    49
OBSERVE                       	     1	    21	    21
OBSERVED                      	     1	   134	   134
OBSERVER                      	     1	     2	     2
OBSERVERS                     	     1	     4	     4
OBSERVES                      	     1	     2	     2
OBSERVING                     	     1	     8	     8
OCCASION                      	     1	     2	     2
OCCASIONAL                    	     1	    12	    12
OCCASIONALLY                  	     1	    31	    31
OCCASIONS                     	     1	     2	     2
OCCUR                         	     1	   182	   182
OCCURRED                      	     1	    82	    82
OCCURRENCE                    	     1	    25	    25
OCCURRENCES                   	     1	     6	     6
OCCURRING                     	     1	    22	    22
OCCURS                        	     1	   104	   104
OCTOBER                       	     1	    12	    12
OFFICIAL                      	     1	     4	     4
OFFICIALS                     	     1	     7	     7
ONIONS                        	     1	     1	     1
OP                            	     1	     1	     1
OPERATE                       	     1	    18	    18
OPERATED                      	     1	    12	    12
OPERATES                      	     1	     4	     4
OPERATING                     	     1	     5	     5
OPERATION                     	     1	    19	    19
OPERATIONAL                   	     1	    20	    20
OPERATIONALLY                 	     1	     2	     2
OPERATIONS                    	     1	    40	    40
OPERATIVE                     	     1	     1	     1
OPERATOR                      	     1	    17	    17
OPERATORS                     	     1	     9	     9
OPINION                       	     1	     6	     6
OPINIONS                      	     1	    10	    10
OPPORTUNITIES                 	     1	    38	    38
OPPORTUNITY                   	     1	    18	    18
OPPOSE                        	     1	     1	     1
OPPOSED                       	     1	    16	    16
OPPOSING                      	     1	     1	     1
OPPOSITE                      	     1	    29	    29
OPPOSITION                    	     1	     2	     2
OPTION                        	     1	    21	    21
OPTIONAL                      	     1	     2	     2
OPTIONS                       	     1	    21	    21
ORDINARILY                    	     1	     1	     1
ORDINARY                      	     1	    15	    15
ORGANISATION                  	     1	     3	     3
ORGANISATIONAL                	     1	     2	     2
ORGANISED                     	     1	     1	     1
ORGANIZATION                  	     1	    13	    13
ORGANIZATIONAL                	     1	     8	     8
ORGANIZATIONS                 	     1	    28	    28
ORGANIZE                      	     1	     1	     1
ORGANIZED                     	     1	     8	     8
ORGANIZING                    	     1	     1	     1
ORIGINAL                      	     1	    51	    51
ORIGINALLY                    	     1	    23	    23
OTHERWISE                     	     1	    33	    33
OVEN                          	     1	     8	     8
OWING                         	     1	     1	     1
PAN                           	     1	     5	     5
PARTNER                       	     1	     2	     2
PARTNERED                     	     1	     2	     2
PARTNERS                      	     1	     3	     3
PARTNERSHIPS                  	     1	     1	     1
PATCH                         	     1	    15	    15
PATCHED                       	     1	     1	     1
PATCHES                       	     1	    13	    13
PATCHING                      	     1	     1	     1
PATH                          	     1	    15	    15
PATHS                         	     1	     5	     5
PATIENT                       	     1	     2	     2
PATTERN                       	     1	    95	    95
PATTERNS                      	     1	    91	    91
PAUSE                         	     1	     2	     2
PAUSED                        	     1	    13	    13
PAUSING                       	     1	     1	     1
PEACE                         	     1	     1	     1
PEACEFUL                      	     1	     1	     1
PENNING                       	     1	     1	     1
PER                           	     1	   173	   173
PERCENT                       	     1	    34	    34
PERCENTAGE                    	     1	    66	    66
PERCENTAGES                   	     1	    15	    15
PERFORM                       	     1	    41	    41
PERFORMANCE                   	     1	    50	    50
PERFORMANCES                  	     1	     1	     1
PERFORMED                     	     1	    63	    63
PERFORMERS                    	     1	     1	     1
PERFORMING                    	     1	    13	    13
PERFORMS                      	     1	     1	     1
PERIOD                        	     1	   250	   250
PERIODIC                      	     1	    12	    12
PERIODICALLY                  	     1	     9	     9
PERIODICITY                   	     1	     2	     2
PERIODS                       	     1	    98	    98
PET                           	     1	     5	     5
PETS                          	     1	     2	     2
PHYSICAL                      	     1	   106	   106
PHYSICALLY                    	     1	    10	    10
PIE                           	     1	     1	     1
PIG                           	     1	     2	     2
PIGLETS                       	     1	     1	     1
PIGS                          	     1	     2	     2
PILE                          	     1	    13	    13
PILED                         	     1	     1	     1
PILES                         	     1	     4	     4
PIN                           	     1	    24	    24
PINE                          	     1	    65	    65
PINES                         	     1	     8	     8
PINK                          	     1	     3	     3
PINKISH                       	     1	     1	     1
PINNED                        	     1	     1	     1
PINNING                       	     1	     1	     1
PINS                          	     1	     1	     1
PIPE                          	     1	    69	    69
PIPES                         	     1	    38	    38
PITCH                         	     1	     2	     2
PITCHER                       	     1	     3	     3
PITCHERS                      	     1	     1	     1
PLAIN                         	     1	    24	    24
PLANE                         	     1	    43	    43
PLANES                        	     1	     1	     1
PLANET                        	     1	     3	     3
PLANETARY                     	     1	     1	     1
PLASTIC                       	     1	    73	    73
PLASTICITY                    	     1	     4	     4
PLASTICS                      	     1	     2	     2
PLATE                         	     1	    13	    13
PLATED                        	     1	     5	     5
PLATES                        	     1	    13	    13
PLEASANT                      	     1	     2	     2
PLUG                          	     1	     8	     8
PLUGGED                       	     1	     1	     1
PLUGGING                      	     1	     3	     3
PLUGS                         	     1	     1	     1
POCKET                        	     1	     7	     7
POCKETS                       	     1	    13	    13
POEMS                         	     1	     1	     1
POISONED                      	     1	     1	     1
POLE                          	     1	    13	    13
POLES                         	     1	    10	    10
POLICIES                      	     1	    30	    30
POLICY                        	     1	    28	    28
POLITICAL                     	     1	    12	    12
POLLUTANT                     	     1	     8	     8
POLLUTANTS                    	     1	    20	    20
POLLUTE                       	     1	     2	     2
POLLUTED                      	     1	     2	     2
POLLUTION                     	     1	    36	    36
POOL                          	     1	     9	     9
POOLED                        	     1	     3	     3
POOLS                         	     1	     1	     1
POPULAR                       	     1	     9	     9
POPULARITY                    	     1	     1	     1
POPULARIZED                   	     1	     2	     2
POPULATE                      	     1	     2	     2
POPULATED                     	     1	     5	     5
POPULATION                    	     1	   207	   207
POPULATIONS                   	     1	   122	   122
PORT                          	     1	    10	    10
PORTED                        	     1	     8	     8
PORTS                         	     1	     1	     1
POSITIVE                      	     1	    54	    54
POSITIVELY                    	     1	    19	    19
POSITIVES                     	     1	     2	     2
POSSESS                       	     1	     6	     6
POSSESSED                     	     1	     2	     2
POSSESSES                     	     1	     2	     2
POSSESSING                    	     1	     2	     2
POSSESSION                    	     1	     1	     1
POTATOES                      	     1	     2	     2
POURED                        	     1	     2	     2
POURS                         	     1	     1	     1
PRACTICAL                     	     1	    37	    37
PRACTICALLY                   	     1	     8	     8
PRACTICE                      	     1	   120	   120
PRACTICED                     	     1	     9	     9
PRACTICES                     	     1	   168	   168
PRACTICING                    	     1	     6	     6
PRACTISED                     	     1	     1	     1
PRACTISING                    	     1	     1	     1
PREBLOOM                      	     1	     6	     6
PRECAST                       	     1	     2	     2
PREDAWN                       	     1	     7	     7
PREDESERTIC                   	     1	     1	     1
PREESTABLISHED                	     1	     1	     1
PREFER                        	     1	     8	     8
PREFERABLE                    	     1	     6	     6
PREFERABLY                    	     1	     5	     5
PREFERENCE                    	     1	    12	    12
PREFERENCES                   	     1	    13	    13
PREFERENCING                  	     1	     1	     1
PREFERENTIAL                  	     1	     2	     2
PREFERENTIALLY                	     1	     1	     1
PREFERRED                     	     1	    19	    19
PREINDUSTRIAL                 	     1	     4	     4
PREMIXING                     	     1	     1	     1
PREPROCESSING                 	     1	     3	     3
PRESSURE                      	     1	    57	    57
PRESSURED                     	     1	     2	     2
PRESSURELESS                  	     1	     1	     1
PRESSURES                     	     1	    15	    15
PRESUMABLY                    	     1	    19	    19
PRESUME                       	     1	     1	     1
PREVENT                       	     1	    78	    78
PREVENTATIVE                  	     1	    10	    10
PREVENTED                     	     1	     9	     9
PREVENTING                    	     1	    25	    25
PREVENTION                    	     1	    10	    10
PREVENTIVE                    	     1	     2	     2
PREVENTS                      	     1	     5	     5
PREVIOUS                      	     1	    85	    85
PREVIOUSLY                    	     1	    56	    56
PRIME                         	     1	     6	     6
PRINTED                       	     1	     3	     3
PRINTER                       	     1	     1	     1
PRINTS                        	     1	     1	     1
PRIVACY                       	     1	     2	     2
PRIVATE                       	     1	    44	    44
PRIVATELY                     	     1	     2	     2
PRO                           	     1	    17	    17
PROCESS                       	     1	   157	   157
PROCESSED                     	     1	    16	    16
PROCESSES                     	     1	    63	    63
PROCESSING                    	     1	    19	    19
PROCESSUAL                    	     1	     1	     1
PRODUCE                       	     1	   114	   114
PRODUCED                      	     1	    78	    78
PRODUCER                      	     1	     3	     3
PRODUCERS                     	     1	     4	     4
PRODUCES                      	     1	    17	    17
PRODUCING                     	     1	    20	    20
PRODUCT                       	     1	    32	    32
PRODUCTION                    	     1	   213	   213
PRODUCTIONS                   	     1	     3	     3
PRODUCTIVE                    	     1	    16	    16
PRODUCTIVITY                  	     1	    23	    23
PRODUCTS                      	     1	    65	    65
PROFESSION                    	     1	    44	    44
PROFESSIONAL                  	     1	   114	   114
PROFESSIONALISM               	     1	     3	     3
PROFESSIONALS                 	     1	    72	    72
PROFESSIONS                   	     1	    19	    19
PROGRESS                      	     1	    13	    13
PROGRESSED                    	     1	     3	     3
PROGRESSES                    	     1	     5	     5
PROGRESSING                   	     1	     1	     1
PROGRESSION                   	     1	     4	     4
PROGRESSIVE                   	     1	     6	     6
PROGRESSIVELY                 	     1	     9	     9
PROJECT                       	     1	    34	    34
PROJECTED                     	     1	     1	     1
PROJECTING                    	     1	     2	     2
PROJECTION                    	     1	     8	     8
PROJECTIONS                   	     1	     3	     3
PROJECTS                      	     1	    17	    17
PRONOUNCED                    	     1	     9	     9
PRONOUNCING                   	     1	     1	     1
PROPERTIES                    	     1	   124	   124
PROPERTY                      	     1	    95	    95
PROPOSE                       	     1	     8	     8
PROPOSED                      	     1	    41	    41
PROPOSING                     	     1	     1	     1
PROS                          	     1	     1	     1
PROUD                         	     1	     1	     1
PROVE                         	     1	     9	     9
PROVED                        	     1	    20	    20
PROVEN                        	     1	     5	     5
PROVES                        	     1	     3	     3
PROVIDE                       	     1	   273	   273
PROVIDED                      	     1	   131	   131
PROVIDER                      	     1	     2	     2
PROVIDERS                     	     1	     1	     1
PROVIDES                      	     1	    88	    88
PROVIDING                     	     1	    59	    59
PROVING                       	     1	     1	     1
PUMP                          	     1	     2	     2
PUMPED                        	     1	     3	     3
PUMPS                         	     1	     1	     1
PUNCHED                       	     1	     1	     1
PUNISHMENT                    	     1	     1	     1
PURCHASE                      	     1	     2	     2
PURCHASED                     	     1	    10	    10
PURCHASER                     	     1	     5	     5
PURCHASING                    	     1	     3	     3
PURE                          	     1	     2	     2
PURELY                        	     1	     1	     1
PURITY                        	     1	     8	     8
PURPLE                        	     1	     1	     1
PURPOSE                       	     1	    35	    35
PURPOSEFUL                    	     1	     1	     1
PURPOSELY                     	     1	     1	     1
PURPOSES                      	     1	    37	    37
PURPOSIVE                     	     1	     3	     3
QUALIFICATION                 	     1	     9	     9
QUALIFICATIONS                	     1	     7	     7
QUALIFIED                     	     1	     6	     6
QUALIFY                       	     1	     3	     3
QUALIFYING                    	     1	     1	     1
QUALITIES                     	     1	    13	    13
QUALITY                       	     1	   159	   159
QUOTE                         	     1	     1	     1
QUOTES                        	     1	     3	     3
RANGE                         	     1	   231	   231
RANGED                        	     1	    33	    33
RANGES                        	     1	    59	    59
RANGING                       	     1	    27	    27
RAPID                         	     1	    67	    67
RAPIDITY                      	     1	     2	     2
RAPIDLY                       	     1	    83	    83
RAPIDNESS                     	     1	     1	     1
RARE                          	     1	    15	    15
RARELY                        	     1	    26	    26
RARER                         	     1	     1	     1
RARITY                        	     1	     3	     3
RATS                          	     1	     4	     4
RAY                           	     1	     6	     6
RAYS                          	     1	    12	    12
REACT                         	     1	     2	     2
REACTION                      	     1	    31	    31
REACTIONS                     	     1	     7	     7
REACTIVE                      	     1	     3	     3
REACTIVITY                    	     1	     1	     1
REACTS                        	     1	     1	     1
RECALL                        	     1	     2	     2
RECEIVE                       	     1	    27	    27
RECEIVED                      	     1	    24	    24
RECEIVES                      	     1	     2	     2
RECEIVING                     	     1	    15	    15
RECIPE                        	     1	     1	     1
RECKON                        	     1	     1	     1
RECOGNISED                    	     1	     2	     2
RECOGNIZABLE                  	     1	     2	     2
RECOGNIZE                     	     1	    19	    19
RECOGNIZED                    	     1	    38	    38
RECOGNIZES                    	     1	     4	     4
RECOGNIZING                   	     1	     6	     6
RECOMBINANT                   	     1	     1	     1
RECOMBINATION                 	     1	     1	     1
RECOMMEND                     	     1	    35	    35
RECOMMENDATION                	     1	     9	     9
RECOMMENDATIONS               	     1	    31	    31
RECOMMENDED                   	     1	    93	    93
RECOMMENDING                  	     1	     7	     7
RECOMMENDS                    	     1	    24	    24
RECONNECTED                   	     1	     1	     1
RECOVER                       	     1	    18	    18
RECOVERED                     	     1	    15	    15
RECOVERIES                    	     1	     2	     2
RECOVERING                    	     1	     1	     1
RECOVERS                      	     1	     1	     1
RECOVERY                      	     1	     9	     9
REDEVELOPMENT                 	     1	     1	     1
REDIRECTED                    	     1	     1	     1
REDIRECTING                   	     1	     1	     1
REDUCE                        	     1	   273	   273
REDUCED                       	     1	   193	   193
REDUCES                       	     1	    64	    64
REDUCING                      	     1	    96	    96
REDUCTION                     	     1	   113	   113
REDUCTIONS                    	     1	    11	    11
REESTABLISH                   	     1	     5	     5
REESTABLISHED                 	     1	     1	     1
REESTABLISHING                	     1	     1	     1
REESTABLISHMENT               	     1	     1	     1
REF                           	     1	    14	    14
REFER                         	     1	    25	    25
REFERENCE                     	     1	    81	    81
REFERENCED                    	     1	     3	     3
REFERENCES                    	     1	     8	     8
REFERENCING                   	     1	     1	     1
REFERRED                      	     1	    29	    29
REFERRING                     	     1	     4	     4
REFERS                        	     1	    11	    11
REFUSE                        	     1	     4	     4
REFUSED                       	     1	     1	     1
REGARD                        	     1	    19	    19
REGARDED                      	     1	     8	     8
REGARDING                     	     1	    56	    56
REGARDLESS                    	     1	    35	    35
REGARDS                       	     1	     7	     7
REGION                        	     1	   131	   131
REGIONAL                      	     1	    55	    55
REGIONALLY                    	     1	     1	     1
REGIONS                       	     1	   147	   147
REGISTERED                    	     1	    15	    15
REGISTERS                     	     1	     1	     1
REGISTRATION                  	     1	     2	     2
REGISTRATIONS                 	     1	     1	     1
REGULAR                       	     1	    29	    29
REGULARIZED                   	     1	     1	     1
REGULARLY                     	     1	    31	    31
REINSPECTED                   	     1	     1	     1
REINTRODUCE                   	     1	     2	     2
REINTRODUCED                  	     1	     3	     3
RELAX                         	     1	     1	     1
RELAXATION                    	     1	     1	     1
RELEASE                       	     1	    29	    29
RELEASED                      	     1	    35	    35
RELEASES                      	     1	     9	     9
RELEASING                     	     1	     4	     4
RELIABILITY                   	     1	     8	     8
RELIABLE                      	     1	    17	    17
RELIABLY                      	     1	     5	     5
RELIANCE                      	     1	     4	     4
RELIANT                       	     1	     4	     4
RELIED                        	     1	     6	     6
RELIEF                        	     1	     1	     1
RELIEFS                       	     1	     1	     1
RELIES                        	     1	     7	     7
RELOCATE                      	     1	     3	     3
RELOCATED                     	     1	     4	     4
RELOCATING                    	     1	     1	     1
RELOCATION                    	     1	     7	     7
RELY                          	     1	    17	    17
RELYING                       	     1	     8	     8
REMAIN                        	     1	    60	    60
REMAINED                      	     1	    19	    19
REMAINING                     	     1	    63	    63
REMAINS                       	     1	   128	   128
REMARKABLE                    	     1	     4	     4
REMARKABLY                    	     1	     4	     4
REMARKED                      	     1	     2	     2
REMARKS                       	     1	     2	     2
REMIND                        	     1	     5	     5
REMINDER                      	     1	     1	     1
REMINDS                       	     1	     1	     1
REMOVAL                       	     1	   141	   141
REMOVALS                      	     1	     3	     3
REMOVE                        	     1	   119	   119
REMOVED                       	     1	   230	   230
REMOVES                       	     1	    13	    13
REMOVING                      	     1	    69	    69
REORGANISATION                	     1	     1	     1
REP                           	     1	     2	     2
REPAIR                        	     1	    35	    35
REPAIRED                      	     1	     4	     4
REPAIRING                     	     1	     2	     2
REPAIRS                       	     1	     4	     4
REPEAT                        	     1	     8	     8
REPEATABILITY                 	     1	     1	     1
REPEATABLE                    	     1	     1	     1
REPEATED                      	     1	    29	    29
REPEATEDLY                    	     1	     2	     2
REPEATING                     	     1	     1	     1
REPETITION                    	     1	     1	     1
REPETITIONS                   	     1	     1	     1
REPLACE                       	     1	    31	    31
REPLACED                      	     1	    29	    29
REPLACEMENT                   	     1	    18	    18
REPLACEMENTS                  	     1	     2	     2
REPLACES                      	     1	     2	     2
REPLACING                     	     1	    11	    11
REPRESENT                     	     1	    52	    52
REPRESENTATION                	     1	    25	    25
REPRESENTATIONS               	     1	     2	     2
REPRESENTATIVE                	     1	    17	    17
REPRESENTATIVENESS            	     1	     5	     5
REPRESENTATIVES               	     1	     5	     5
REPRESENTED                   	     1	    44	    44
REPRESENTING                  	     1	    19	    19
REPRESENTS                    	     1	    38	    38
REPS                          	     1	     1	     1
REPURPOSING                   	     1	     1	     1
REQUIRE                       	     1	   130	   130
REQUIRED                      	     1	   148	   148
REQUIREMENT                   	     1	    10	    10
REQUIREMENTS                  	     1	    92	    92
REQUIRES                      	     1	    77	    77
REQUIRING                     	     1	    19	    19
RESALE                        	     1	     1	     1
RESEAL                        	     1	     1	     1
RESEARCH                      	     1	   245	   245
RESEARCHED                    	     1	     2	     2
RESEARCHERS                   	     1	    21	    21
RESEARCHES                    	     1	     3	     3
RESEARCHING                   	     1	     1	     1
RESERVE                       	     1	     6	     6
RESERVED                      	     1	     2	     2
RESERVES                      	     1	    16	    16
RESERVING                     	     1	     1	     1
RESIST                        	     1	    17	    17
RESISTANCE                    	     1	   138	   138
RESISTANCES                   	     1	     1	     1
RESISTANT                     	     1	    30	    30
RESISTING                     	     1	     1	     1
RESISTIVE                     	     1	     1	     1
RESISTIVITY                   	     1	     9	     9
RESISTS                       	     1	     3	     3
RESPECT                       	     1	    42	    42
RESPECTED                     	     1	     2	     2
RESPECTS                      	     1	     2	     2
RESTAURANT                    	     1	     1	     1
RESULT                        	     1	   146	   146
RESULTANT                     	     1	     5	     5
RESULTED                      	     1	    48	    48
RESULTING                     	     1	    83	    83
RESULTS                       	     1	   313	   313
RETIRED                       	     1	     1	     1
RETIREES                      	     1	     3	     3
REUNITE                       	     1	     3	     3
RICE                          	     1	    12	    12
RIP                           	     1	     2	     2
RIPPING                       	     1	     4	     4
RISK                          	     1	   308	   308
RISKING                       	     1	     1	     1
RISKS                         	     1	    27	    27
RISKY                         	     1	     1	     1
ROB                           	     1	     1	     1
ROLE                          	     1	   100	   100
ROLES                         	     1	    20	    20
ROOF                          	     1	     5	     5
ROOFING                       	     1	     1	     1
ROOFS                         	     1	     2	     2
ROOT                          	     1	  1007	  1007
ROOTED                        	     1	     8	     8
ROOTING                       	     1	    50	    50
ROOTS                         	     1	   808	   808
ROPE                          	     1	   251	   251
ROPES                         	     1	    42	    42
ROT                           	     1	    33	    33
ROTS                          	     1	    16	    16
ROTTED                        	     1	     5	     5
ROTTEN                        	     1	     2	     2
ROTTING                       	     1	     5	     5
ROW                           	     1	    22	    22
ROWS                          	     1	    11	    11
ROYAL                         	     1	     7	     7
RUBBED                        	     1	     3	     3
RUBBING                       	     1	     8	     8
RUSH                          	     1	     1	     1
SAINT                         	     1	     6	     6
SAKE                          	     1	     2	     2
SALABLE                       	     1	     1	     1
SALE                          	     1	     5	     5
SALES                         	     1	    13	    13
SALT                          	     1	   144	   144
SALTED                        	     1	     1	     1
SALTIER                       	     1	     1	     1
SALTING                       	     1	     2	     2
SALTS                         	     1	    71	    71
SALTY                         	     1	     8	     8
SAND                          	     1	    31	    31
SANDER                        	     1	     2	     2
SANDERS                       	     1	     1	     1
SANDS                         	     1	     7	     7
SANDY                         	     1	    81	    81
SATISFIED                     	     1	     2	     2
SATISFY                       	     1	     1	     1
SATISFYING                    	     1	     2	     2
SCALE                         	     1	   126	   126
SCALED                        	     1	     1	     1
SCALES                        	     1	    31	    31
SCALING                       	     1	     3	     3
SCENE                         	     1	     3	     3
SCENES                        	     1	     4	     4
SCENIC                        	     1	     2	     2
SCHEDULE                      	     1	    15	    15
SCHEDULED                     	     1	     6	     6
SCHEDULES                     	     1	     4	     4
SCHEDULING                    	     1	     3	     3
SCORE                         	     1	    20	    20
SCORED                        	     1	     3	     3
SCORES                        	     1	    20	    20
SCORING                       	     1	     3	     3
SCREEN                        	     1	    24	    24
SCREENED                      	     1	     7	     7
SCREENING                     	     1	     5	     5
SCREENS                       	     1	     8	     8
SCREW                         	     1	     8	     8
SCREWED                       	     1	     6	     6
SCREWING                      	     1	     1	     1
SCREWS                        	     1	     9	     9
SEAL                          	     1	     3	     3
SEALANTS                      	     1	     1	     1
SEALED                        	     1	     7	     7
SEALER                        	     1	     1	     1
SEALING                       	     1	     2	     2
SEARCH                        	     1	    19	    19
SEARCHED                      	     1	     3	     3
SEARCHES                      	     1	     1	     1
SEARCHING                     	     1	     3	     3
SEASON                        	     1	   201	   201
SEASONAL                      	     1	    21	    21
SEASONALITY                   	     1	     2	     2
SEASONALLY                    	     1	     3	     3
SEASONS                       	     1	    25	    25
SEC                           	     1	     3	     3
SECONDS                       	     1	     2	     2
SECTION                       	     1	   103	   103
SECTIONAL                     	     1	    24	    24
SECTIONED                     	     1	     2	     2
SECTIONS                      	     1	    34	    34
SEED                          	     1	   120	   120
SEEDED                        	     1	    12	    12
SEEDERS                       	     1	     1	     1
SEEDING                       	     1	    12	    12
SEEDLESS                      	     1	     2	     2
SEEDLESSNESS                  	     1	     1	     1
SEEDLING                      	     1	    40	    40
SEEDLINGS                     	     1	    88	    88
SEEDS                         	     1	    97	    97
SEEK                          	     1	     9	     9
SEEKER                        	     1	     1	     1
SEEKERS                       	     1	     1	     1
SEEKING                       	     1	     3	     3
SEEKS                         	     1	     6	     6
SELECT                        	     1	    65	    65
SELECTED                      	     1	   152	   152
SELECTING                     	     1	    34	    34
SELECTION                     	     1	   137	   137
SELECTIONS                    	     1	     5	     5
SELECTIVE                     	     1	    20	    20
SELECTIVELY                   	     1	     7	     7
SELECTIVITY                   	     1	     1	     1
SELECTOR                      	     1	     1	     1
SELECTS                       	     1	     2	     2
SENIOR                        	     1	    10	    10
SENTENCE                      	     1	     1	     1
SEPARABILITY                  	     1	     1	     1
SEPARATE                      	     1	    34	    34
SEPARATED                     	     1	    15	    15
SEPARATELY                    	     1	    16	    16
SEPARATES                     	     1	     6	     6
SEPARATING                    	     1	     2	     2
SEPARATION                    	     1	    12	    12
SEPARATIONS                   	     1	     1	     1
SEPTEMBER                     	     1	     6	     6
SERIES                        	     1	    39	    39
SHADE                         	     1	    65	    65
SHADED                        	     1	    22	    22
SHADES                        	     1	     1	     1
SHADING                       	     1	    14	    14
SHADOWED                      	     1	     1	     1
SHADOWS                       	     1	     2	     2
SHADY                         	     1	     1	     1
SHARP                         	     1	    14	    14
SHARPENED                     	     1	     1	     1
SHARPLY                       	     1	     5	     5
SHAVE                         	     1	     1	     1
SHAVINGS                      	     1	     3	     3
SHED                          	     1	    11	    11
SHEDDING                      	     1	     4	     4
SHEDS                         	     1	     1	     1
SHEEP                         	     1	     5	     5
SHEET                         	     1	     9	     9
SHEETING                      	     1	     6	     6
SHEETS                        	     1	     5	     5
SHELL                         	     1	     6	     6
SHELLED                       	     1	     1	     1
SHELLING                      	     1	     8	     8
SHELLS                        	     1	     5	     5
SHELTER                       	     1	    20	    20
SHELTERED                     	     1	     7	     7
SHELTERING                    	     1	     1	     1
SHELTERS                      	     1	    20	    20
SHIFT                         	     1	    20	    20
SHIFTED                       	     1	     2	     2
SHIFTING                      	     1	    15	    15
SHIFTS                        	     1	     6	     6
SHINES                        	     1	     1	     1
SHINY                         	     1	     2	     2
SHOCK                         	     1	     6	     6
SHORE                         	     1	     6	     6
SHORES                        	     1	     2	     2
SHOWER                        	     1	     1	     1
SIGNAL                        	     1	    11	    11
SIGNALED                      	     1	     1	     1
SIGNALING                     	     1	    10	    10
SIGNALS                       	     1	     5	     5
SILVER                        	     1	    13	    13
SILVERING                     	     1	     1	     1
SILVERY                       	     1	     1	     1
SIMILAR                       	     1	   271	   271
SIMILARITIES                  	     1	     9	     9
SIMILARITY                    	     1	     7	     7
SIMILARLY                     	     1	    47	    47
SINK                          	     1	     3	     3
SINKER                        	     1	     5	     5
SINKING                       	     1	     1	     1
SINKS                         	     1	     2	     2
SITE                          	     1	   305	   305
SITED                         	     1	     1	     1
SITES                         	     1	   269	   269
SITING                        	     1	     1	     1
SKI                           	     1	     1	     1
SKILL                         	     1	    18	    18
SKILLED                       	     1	     1	     1
SKILLS                        	     1	    20	    20
SLAVE                         	     1	     2	     2
SLAVES                        	     1	     3	     3
SLID                          	     1	     1	     1
SLIDE                         	     1	     1	     1
SLIDES                        	     1	     1	     1
SLIDING                       	     1	     6	     6
SMART                         	     1	     1	     1
SMOOTH                        	     1	    14	    14
SMOOTHER                      	     1	     1	     1
SMOOTHING                     	     1	     2	     2
SMOOTHLY                      	     1	     1	     1
SMOOTHNESS                    	     1	     2	     2
SNAP                          	     1	     2	     2
SNAPPED                       	     1	     1	     1
SOCIAL                        	     1	   109	   109
SOCIALLY                      	     1	     1	     1
SOCIETAL                      	     1	     9	     9
SOCIETIES                     	     1	    36	    36
SOCIETY                       	     1	    62	    62
SOCK                          	     1	     1	     1
SOIL                          	     1	  2380	  2380
SOILS                         	     1	   572	   572
SOLID                         	     1	    29	    29
SOLIDS                        	     1	     6	     6
SOMEWHAT                      	     1	    24	    24
SORELY                        	     1	     1	     1
SORTED                        	     1	     2	     2
SOUGHT                        	     1	     4	     4
SOUL                          	     1	     1	     1
SOUTHERN                      	     1	    90	    90
SP                            	     1	   176	   176
SPARINGLY                     	     1	     3	     3
SPECIES                       	     1	  1170	  1170
SPECIFIC                      	     1	   186	   186
SPECIFICALLY                  	     1	    31	    31
SPECIFICATION                 	     1	     6	     6
SPECIFICATIONS                	     1	    20	    20
SPECIFICITIES                 	     1	     1	     1
SPECIFICITY                   	     1	     5	     5
SPEED                         	     1	    30	    30
SPEEDING                      	     1	     2	     2
SPEEDS                        	     1	     6	     6
SPELL                         	     1	     1	     1
SPELLING                      	     1	     1	     1
SPIN                          	     1	     2	     2
SPIRIT                        	     1	     2	     2
SPIRITUAL                     	     1	     1	     1
SPLIT                         	     1	    29	    29
SPLITS                        	     1	     1	     1
SPLITTING                     	     1	     7	     7
SPOIL                         	     1	     1	     1
SPOILS                        	     1	     4	     4
SPP                           	     1	    20	    20
SPRAY                         	     1	    43	    43
SPRAYED                       	     1	    25	    25
SPRAYER                       	     1	     3	     3
SPRAYING                      	     1	    16	    16
SPRAYS                        	     1	    37	    37
SPREAD                        	     1	   124	   124
SPREADER                      	     1	     1	     1
SPREADERS                     	     1	     1	     1
SPREADING                     	     1	    20	    20
SPREADS                       	     1	     3	     3
SPUN                          	     1	     1	     1
STABILISED                    	     1	     1	     1
STABILITIES                   	     1	     1	     1
STABILITY                     	     1	   127	   127
STABILIZATION                 	     1	     1	     1
STABILIZE                     	     1	     7	     7
STABILIZED                    	     1	     8	     8
STABILIZERS                   	     1	     1	     1
STABILIZES                    	     1	     4	     4
STABILIZING                   	     1	     2	     2
STABLE                        	     1	    44	    44
STABLER                       	     1	     1	     1
STAFF                         	     1	     7	     7
STAMPED                       	     1	     1	     1
STANDARD                      	     1	   176	   176
STANDARDISED                  	     1	     1	     1
STANDARDIZATION               	     1	     6	     6
STANDARDIZE                   	     1	     5	     5
STANDARDIZED                  	     1	     7	     7
STANDARDS                     	     1	   184	   184
STARVE                        	     1	     1	     1
STATEHOOD                     	     1	     1	     1
STATES                        	     1	   205	   205
STEADILY                      	     1	     2	     2
STEADY                        	     1	     2	     2
STEAM                         	     1	     3	     3
STEEL                         	     1	    24	    24
STIFF                         	     1	     2	     2
STIFFEN                       	     1	     1	     1
STIFFEST                      	     1	     1	     1
STIFFNESS                     	     1	    34	    34
STIFFNESSES                   	     1	     2	     2
STIR                          	     1	     1	     1
STIRRING                      	     1	     1	     1
STOCK                         	     1	    37	    37
STOCKS                        	     1	     1	     1
STOMACH                       	     1	     1	     1
STORM                         	     1	    37	    37
STORMS                        	     1	    24	    24
STRAWBERRIES                  	     1	     1	     1
STREAM                        	     1	     4	     4
STREAMS                       	     1	     7	     7
STRENGTH                      	     1	   121	   121
STRENGTHEN                    	     1	     8	     8
STRENGTHENED                  	     1	     2	     2
STRENGTHENING                 	     1	     3	     3
STRENGTHENS                   	     1	     1	     1
STRENGTHS                     	     1	     5	     5
STRESS                        	     1	   207	   207
STRESSED                      	     1	    23	    23
STRESSES                      	     1	    51	    51
STRESSFUL                     	     1	     3	     3
STRESSORS                     	     1	     2	     2
STRETCHED                     	     1	     5	     5
STRETCHES                     	     1	     1	     1
STRETCHING                    	     1	     6	     6
STRING                        	     1	    12	    12
STRINGING                     	     1	     1	     1
STRINGY                       	     1	     2	     2
STRIP                         	     1	    11	    11
STRIPPED                      	     1	     3	     3
STRIPPING                     	     1	     3	     3
STRIPS                        	     1	    10	    10
STROKE                        	     1	     2	     2
STRUGGLE                      	     1	     3	     3
STRUGGLED                     	     1	     3	     3
STYLE                         	     1	     5	     5
STYLES                        	     1	     3	     3
SUBSECTION                    	     1	     4	     4
SUBSECTIONS                   	     1	     2	     2
SUBSOIL                       	     1	     9	     9
SUBSOILS                      	     1	     2	     2
SUBSPECIES                    	     1	     1	     1
SUBSURFACE                    	     1	    15	    15
SUBUNIT                       	     1	     1	     1
SUCCESS                       	     1	    38	    38
SUCCESSFUL                    	     1	    51	    51
SUCCESSFULLY                  	     1	    27	    27
SUCK                          	     1	     2	     2
SUCKING                       	     1	     6	     6
SUFFER                        	     1	     8	     8
SUFFERED                      	     1	     4	     4
SUFFERING                     	     1	     3	     3
SUGAR                         	     1	    38	    38
SUGARS                        	     1	     4	     4
SUGARY                        	     1	     2	     2
SUNK                          	     1	     1	     1
SUNKEN                        	     1	     6	     6
SUPER                         	     1	     4	     4
SUPPLIED                      	     1	    21	    21
SUPPLIER                      	     1	     1	     1
SUPPLIERS                     	     1	     1	     1
SUPPLIES                      	     1	    16	    16
SUPPLY                        	     1	    81	    81
SUPPLYING                     	     1	     3	     3
SURFACE                       	     1	   443	   443
SURFACED                      	     1	     1	     1
SURFACES                      	     1	    65	    65
SURROUND                      	     1	     1	     1
SURROUNDED                    	     1	     9	     9
SURROUNDING                   	     1	    72	    72
SURROUNDINGS                  	     1	    17	    17
SURROUNDS                     	     1	     4	     4
SURVIVABILITY                 	     1	     1	     1
SURVIVAL                      	     1	    69	    69
SURVIVE                       	     1	    52	    52
SURVIVED                      	     1	     8	     8
SURVIVING                     	     1	     5	     5
SURVIVORS                     	     1	     1	     1
SUSPECT                       	     1	     3	     3
SUSPECTED                     	     1	     9	     9
SUSPICION                     	     1	     1	     1
SWING                         	     1	     2	     2
SWINGING                      	     1	     7	     7
SWINGS                        	     1	     9	     9
SWITCH                        	     1	     1	     1
SWITCHED                      	     1	     2	     2
SWUNG                         	     1	     3	     3
TANK                          	     1	     9	     9
TANKS                         	     1	     5	     5
TAP                           	     1	     1	     1
TAPPED                        	     1	     2	     2
TAPPING                       	     1	     2	     2
TEASED                        	     1	     1	     1
TECH                          	     1	     1	     1
TECHNOLOGICAL                 	     1	    10	    10
TECHNOLOGICALLY               	     1	     1	     1
TECHNOLOGIES                  	     1	    11	    11
TECHNOLOGY                    	     1	    22	    22
TENSE                         	     1	     1	     1
TENSION                       	     1	    53	    53
TENSIONS                      	     1	    11	    11
TENT                          	     1	     5	     5
TH                            	     1	    23	    23
THEREFORE                     	     1	   164	   164
THIN                          	     1	    60	    60
THINLY                        	     1	     1	     1
THINNED                       	     1	    23	    23
THINNER                       	     1	     8	     8
THINNEST                      	     1	     2	     2
THINNING                      	     1	    70	    70
THINNINGS                     	     1	     1	     1
THINS                         	     1	     2	     2
THREAT                        	     1	    10	    10
THREATEN                      	     1	     6	     6
THREATENED                    	     1	     4	     4
THREATENING                   	     1	     1	     1
THREATENS                     	     1	     1	     1
THREATS                       	     1	    14	    14
THUS                          	     1	   140	   140
THUSLY                        	     1	     3	     3
TINIEST                       	     1	     1	     1
TINY                          	     1	     3	     3
TIP                           	     1	   164	   164
TIPPED                        	     1	     3	     3
TIPPING                       	     1	     1	     1
TIPS                          	     1	    41	    41
TITLE                         	     1	    13	    13
TITLES                        	     1	     4	     4
TOE                           	     1	     1	     1
TOMATO                        	     1	     2	     2
TOMATOES                      	     1	     1	     1
TONE                          	     1	     1	     1
TOOL                          	     1	    54	    54
TOOLS                         	     1	    46	    46
TOPIC                         	     1	    23	    23
TOPICS                        	     1	    28	    28
TOUGH                         	     1	     2	     2
TOURISM                       	     1	     6	     6
TOURIST                       	     1	     3	     3
TOURISTS                      	     1	     3	     3
TOWEL                         	     1	     3	     3
TOWER                         	     1	     2	     2
TOY                           	     1	     1	     1
TRACE                         	     1	     8	     8
TRACED                        	     1	     2	     2
TRACES                        	     1	     8	     8
TRACINGS                      	     1	     1	     1
TRADE                         	     1	    32	    32
TRADING                       	     1	     1	     1
TRADITION                     	     1	     2	     2
TRADITIONAL                   	     1	    54	    54
TRADITIONALLY                 	     1	    12	    12
TRADITIONS                    	     1	     5	     5
TRAFFIC                       	     1	    31	    31
TRANSFER                      	     1	    17	    17
TRANSFERENCE                  	     1	     3	     3
TRANSFERRED                   	     1	     6	     6
TRANSFERRING                  	     1	     1	     1
TRANSFERS                     	     1	     1	     1
TRAP                          	     1	     3	     3
TRAPPED                       	     1	     2	     2
TRAPPING                      	     1	     1	     1
TRAPS                         	     1	     3	     3
TRIAL                         	     1	    38	    38
TRIALS                        	     1	    71	    71
TRUCK                         	     1	    12	    12
TRUCKS                        	     1	     1	     1
TRUNK                         	     1	   706	   706
TRUNKED                       	     1	     1	     1
TRUNKS                        	     1	   148	   148
TUNED                         	     1	     1	     1
TWIN                          	     1	     1	     1
TWIST                         	     1	     2	     2
TWISTED                       	     1	     5	     5
TWISTING                      	     1	     5	     5
TWISTS                        	     1	     1	     1
TYPCIALLY                     	     1	     1	     1
TYPICAL                       	     1	    57	    57
TYPICALLY                     	     1	    44	    44
UNACCOUNTED                   	     1	     1	     1
UNAFFECTED                    	     1	     1	     1
UNATTRACTIVE                  	     1	    13	    13
UNAVAILABILITY                	     1	     1	     1
UNAVAILABLE                   	     1	    12	    12
UNBRANCHED                    	     1	     5	     5
UNCOMMON                      	     1	     6	     6
UNCONSCIOUS                   	     1	     3	     3
UNCORRECTED                   	     1	     1	     1
UNDENIABLE                    	     1	     2	     2
UNDERDEVELOPED                	     1	     3	     3
UNDERDEVELOPMENT              	     1	     1	     1
UNDESIRABLE                   	     1	    19	    19
UNDESIRABLY                   	     1	     1	     1
UNDESIRED                     	     1	     6	     6
UNDETECTABLE                  	     1	     1	     1
UNDETECTED                    	     1	     1	     1
UNDETERMINED                  	     1	     1	     1
UNDEVELOPED                   	     1	     2	     2
UNDISTURBED                   	     1	    16	    16
UNDUE                         	     1	     3	     3
UNDULY                        	     1	     4	     4
UNEQUAL                       	     1	     4	     4
UNEXAMINED                    	     1	     1	     1
UNFAMILIAR                    	     1	     1	     1
UNFAVORABLE                   	     1	    14	    14
UNFAVORABLY                   	     1	     1	     1
UNFAVOURABLE                  	     1	     1	     1
UNFOLDING                     	     1	     1	     1
UNIDIRECTIONAL                	     1	     1	     1
UNINJURED                     	     1	     3	     3
UNINTENDED                    	     1	     1	     1
UNINTENTIONAL                 	     1	     2	     2
UNINTENTIONALLY               	     1	     2	     2
UNION                         	     1	    25	    25
UNIONS                        	     1	    18	    18
UNIT                          	     1	    48	    48
UNITE                         	     1	     5	     5
UNITED                        	     1	   176	   176
UNITES                        	     1	     2	     2
UNITLESS                      	     1	     5	     5
UNITS                         	     1	    26	    26
UNIV                          	     1	     1	     1
UNIVERSITIES                  	     1	     4	     4
UNIVERSITY                    	     1	    46	    46
UNLIKELY                      	     1	    17	    17
UNLIMITED                     	     1	     1	     1
UNOBSERVABLE                  	     1	     1	     1
UNPLEASANT                    	     1	     3	     3
UNPLUGGING                    	     1	     1	     1
UNPRODUCTIVE                  	     1	     1	     1
UNPUB                         	     1	     1	     1
UNRECOGNIZED                  	     1	     1	     1
UNRELIABLE                    	     1	     4	     4
UNSEASONABLE                  	     1	     1	     1
UNSEASONABLY                  	     1	     1	     1
UNSEASONAL                    	     1	     1	     1
UNSHADED                      	     1	     2	     2
UNSHELTERED                   	     1	     5	     5
UNSPLIT                       	     1	     1	     1
UNSPRAYED                     	     1	     1	     1
UNSTABLE                      	     1	    14	    14
UNSTRESSED                    	     1	     2	     2
UNSUSPECTED                   	     1	     1	     1
UNTAPPED                      	     1	     1	     1
UNTHINNED                     	     1	     1	     1
UNWISE                        	     1	     2	     2
UPPER                         	     1	    76	    76
UPPERMOST                     	     1	     3	     3
UPSET                         	     1	     2	     2
UPSETS                        	     1	     1	     1
VALLEY                        	     1	    30	    30
VALLEYS                       	     1	    11	    11
VALUABLE                      	     1	    35	    35
VALUATION                     	     1	     6	     6
VALUE                         	     1	   248	   248
VALUED                        	     1	     8	     8
VALUES                        	     1	   178	   178
VALUING                       	     1	     2	     2
VARIABILITY                   	     1	    72	    72
VARIABLE                      	     1	    60	    60
VARIABLES                     	     1	    93	    93
VARIANCE                      	     1	    22	    22
VARIANCES                     	     1	     2	     2
VARIANTS                      	     1	     3	     3
VARIATION                     	     1	    78	    78
VARIATIONS                    	     1	    40	    40
VARIED                        	     1	    48	    48
VARIES                        	     1	    46	    46
VARIOUS                       	     1	   119	   119
VARY                          	     1	    98	    98
VARYING                       	     1	    37	    37
VEGETABLE                     	     1	     8	     8
VEGETABLES                    	     1	    10	    10
VEHICLE                       	     1	     8	     8
VEHICLES                      	     1	    13	    13
VEHICULAR                     	     1	    11	    11
VERSION                       	     1	     9	     9
VERSIONS                      	     1	     1	     1
VICTIMS                       	     1	     1	     1
VILLAGE                       	     1	     3	     3
VILLAGES                      	     1	     8	     8
VIOLENT                       	     1	     1	     1
VOTE                          	     1	     1	     1
WAGE                          	     1	     1	     1
WAGES                         	     1	     4	     4
WANDER                        	     1	     1	     1
WANDERING                     	     1	     1	     1
WARN                          	     1	     1	     1
WARNED                        	     1	     2	     2
WARNING                       	     1	     3	     3
WARNINGS                      	     1	     1	     1
WEAK                          	     1	    79	    79
WEAKEN                        	     1	    15	    15
WEAKENED                      	     1	    23	    23
WEAKENING                     	     1	     6	     6
WEAKENS                       	     1	     3	     3
WEAKER                        	     1	    11	    11
WEAKEST                       	     1	     2	     2
WEAKLY                        	     1	    17	    17
WEAKNESS                      	     1	    17	    17
WEAKNESSES                    	     1	     4	     4
WEAPON                        	     1	     1	     1
WEED                          	     1	    38	    38
WEEDED                        	     1	     1	     1
WEEDING                       	     1	     1	     1
WEEDS                         	     1	    58	    58
WESTERN                       	     1	    63	    63
WHEREAS                       	     1	   116	   116
WHIP                          	     1	     9	     9
WHIPS                         	     1	     3	     3
WIRE                          	     1	    77	    77
WIRES                         	     1	    19	    19
WIRING                        	     1	     2	     2
WISE                          	     1	    44	    44
WISELY                        	     1	     3	     3
WITNESSED                     	     1	     5	     5
WOLF                          	     1	     3	     3
WOOL                          	     1	     5	     5
WOOLLY                        	     1	     2	     2
WORMS                         	     1	     3	     3
WOUND                         	     1	   100	   100
WOUNDED                       	     1	     3	     3
WOUNDING                      	     1	    18	    18
WOUNDS                        	     1	   130	   130
WRAP                          	     1	     8	     8
WRAPPED                       	     1	    15	    15
WRAPPING                      	     1	    13	    13
WRAPS                         	     1	     4	     4

Types Found In Base List Three

TYPE                          	 RANGE	  FREQ	    F1
ABANDONED                     	     1	     6	     6
ABANDONMENT                   	     1	     1	     1
ABSENCE                       	     1	    64	    64
ABSORB                        	     1	    33	    33
ABSORBANCE                    	     1	     9	     9
ABSORBED                      	     1	    30	    30
ABSORBENT                     	     1	     1	     1
ABSORBER                      	     1	     1	     1
ABSORBING                     	     1	    14	    14
ABSORBS                       	     1	     3	     3
ABSORPTION                    	     1	    32	    32
ABSTRACT                      	     1	    41	    41
ABSTRACTS                     	     1	     3	     3
ABUSE                         	     1	     1	     1
ABUSES                        	     1	     1	     1
ACADEMIC                      	     1	    10	    10
ACCELERATED                   	     1	     2	     2
ACCELERATES                   	     1	     1	     1
ACCELERATING                  	     1	     1	     1
ACCELERATION                  	     1	     8	     8
ACCELERATIONS                 	     1	     8	     8
ACCOMMODATE                   	     1	    18	    18
ACCOMMODATES                  	     1	     2	     2
ACCOMMODATING                 	     1	     1	     1
ACCOMPANIED                   	     1	    24	    24
ACCOMPANIES                   	     1	     1	     1
ACCOMPANIMENT                 	     1	     1	     1
ACCOMPANY                     	     1	     3	     3
ACCOMPANYING                  	     1	     4	     4
ACCOMPLISH                    	     1	     9	     9
ACCOMPLISHED                  	     1	    14	    14
ACCOUNTABILITY                	     1	     1	     1
ACCUMULATE                    	     1	    26	    26
ACCUMULATED                   	     1	    20	    20
ACCUMULATES                   	     1	     9	     9
ACCUMULATING                  	     1	     1	     1
ACCUMULATION                  	     1	    40	    40
ACCUMULATIONS                 	     1	     2	     2
ACCUMULATIVE                  	     1	     1	     1
ACCURACIES                    	     1	     3	     3
ACCURACY                      	     1	    77	    77
ACCURATE                      	     1	    45	    45
ACCURATELY                    	     1	    32	    32
ACHIEVE                       	     1	    12	    12
ACHIEVED                      	     1	    15	    15
ACHIEVEMENT                   	     1	     1	     1
ACHIEVEMENTS                  	     1	     1	     1
ACHIEVES                      	     1	     1	     1
ACHIEVING                     	     1	     9	     9
ACKNOWLEDGE                   	     1	    14	    14
ACKNOWLEDGED                  	     1	     8	     8
ACKNOWLEDGES                  	     1	     5	     5
ACKNOWLEDGING                 	     1	     2	     2
ACKNOWLEDGMENT                	     1	     1	     1
ACQUIRE                       	     1	     5	     5
ACQUIRED                      	     1	    15	    15
ACQUIRING                     	     1	     2	     2
ACQUISITION                   	     1	    10	    10
ACRE                          	     1	     5	     5
ACRES                         	     1	     6	     6
ADEQUATE                      	     1	   103	   103
ADEQUATELY                    	     1	    24	    24
ADJUST                        	     1	    16	    16
ADJUSTABLE                    	     1	     1	     1
ADJUSTED                      	     1	    31	    31
ADJUSTING                     	     1	     4	     4
ADJUSTMENT                    	     1	    10	    10
ADJUSTMENTS                   	     1	     4	     4
ADJUSTS                       	     1	     1	     1
ADMINISTRATION                	     1	     6	     6
ADMINISTRATIVE                	     1	     5	     5
ADMINISTRATIVELY              	     1	     1	     1
ADMINISTRATOR                 	     1	     1	     1
ADOPT                         	     1	     8	     8
ADOPTED                       	     1	    27	    27
ADOPTING                      	     1	     7	     7
ADOPTION                      	     1	    18	    18
AFFECTIONATE                  	     1	     1	     1
AFFIRM                        	     1	     1	     1
AFFIRMATIVE                   	     1	     1	     1
AFFIRMING                     	     1	     1	     1
AGENCIES                      	     1	    32	    32
AGENCY                        	     1	    16	    16
AGENDA                        	     1	    10	    10
AGENDAS                       	     1	     3	     3
AGGRESSIVE                    	     1	     2	     2
AGGRESSIVELY                  	     1	     1	     1
AGRICULTURAL                  	     1	   137	   137
AGRICULTURALISTS              	     1	     1	     1
AGRICULTURALLY                	     1	     1	     1
AGRICULTURE                   	     1	   132	   132
AIM                           	     1	    27	    27
AIMED                         	     1	    16	    16
AIMING                        	     1	     2	     2
AIMS                          	     1	    10	    10
AIRCRAFT                      	     1	     5	     5
ALBUM                         	     1	     2	     2
ALERT                         	     1	     1	     1
ALLEGED                       	     1	     1	     1
ALLIED                        	     1	     9	     9
ALLOCATE                      	     1	     2	     2
ALLOCATED                     	     1	     3	     3
ALLOCATING                    	     1	     1	     1
ALLOCATION                    	     1	     6	     6
ALLY                          	     1	     1	     1
ALONGSIDE                     	     1	    14	    14
ALTERNATIVE                   	     1	    40	    40
ALTERNATIVELY                 	     1	    10	    10
ALTERNATIVES                  	     1	    14	    14
AMEND                         	     1	     1	     1
AMENDED                       	     1	    10	    10
AMENDING                      	     1	     6	     6
AMENDMENT                     	     1	    25	    25
AMENDMENTS                    	     1	    33	    33
ANALYSE                       	     1	     3	     3
ANALYSED                      	     1	    15	    15
ANALYSER                      	     1	     1	     1
ANALYSES                      	     1	    73	    73
ANALYSING                     	     1	     5	     5
ANALYSIS                      	     1	   272	   272
ANALYST                       	     1	     1	     1
ANALYZE                       	     1	    21	    21
ANALYZED                      	     1	    67	    67
ANALYZER                      	     1	     2	     2
ANALYZING                     	     1	    10	    10
ANCIENT                       	     1	    69	    69
ANGLE                         	     1	    60	    60
ANGLED                        	     1	     3	     3
ANGLES                        	     1	    27	    27
ANGLING                       	     1	     1	     1
ANNUAL                        	     1	   123	   123
ANNUALLY                      	     1	    25	    25
ANNUALS                       	     1	     3	     3
ANTICIPATE                    	     1	     4	     4
ANTICIPATED                   	     1	     4	     4
ANXIETY                       	     1	     2	     2
APPROPRIATE                   	     1	   128	   128
APPROPRIATELY                 	     1	     6	     6
APPROPRIATENESS               	     1	     1	     1
APPROVAL                      	     1	     4	     4
APPROVED                      	     1	     6	     6
APPROX                        	     1	     5	     5
APPROXIMATE                   	     1	    12	    12
APPROXIMATED                  	     1	     6	     6
APPROXIMATELY                 	     1	   112	   112
APPROXIMATION                 	     1	     3	     3
APPROXIMATIONS                	     1	     3	     3
ARCHAEOLOGICAL                	     1	    62	    62
ARCHAEOLOGICALLY              	     1	     7	     7
ARCHAEOLOGISTS                	     1	     3	     3
ARCHAEOLOGY                   	     1	     2	     2
ARCHEOLOGICAL                 	     1	    13	    13
ARCHEOLOGY                    	     1	     6	     6
ARCHITECT                     	     1	     5	     5
ARCHITECTS                    	     1	     9	     9
ARCHITECTURAL                 	     1	     3	     3
ARCHITECTURE                  	     1	    11	    11
ARISE                         	     1	    25	    25
ARISEN                        	     1	     1	     1
ARISES                        	     1	     9	     9
ARISING                       	     1	    17	    17
AROSE                         	     1	     5	     5
ASPECT                        	     1	    15	    15
ASPECTS                       	     1	    27	    27
ASSAULT                       	     1	     3	     3
ASSEMBLAGE                    	     1	    10	    10
ASSEMBLAGES                   	     1	    27	    27
ASSEMBLED                     	     1	     5	     5
ASSEMBLING                    	     1	     1	     1
ASSEMBLY                      	     1	     3	     3
ASSERTIONS                    	     1	     1	     1
ASSESS                        	     1	    77	    77
ASSESSED                      	     1	    41	    41
ASSESSES                      	     1	     4	     4
ASSESSING                     	     1	    45	    45
ASSESSMENT                    	     1	   199	   199
ASSESSMENTS                   	     1	    52	    52
ASSESSOR                      	     1	    26	    26
ASSESSORS                     	     1	    32	    32
ASSET                         	     1	     5	     5
ASSETS                        	     1	     8	     8
ASSIGN                        	     1	     1	     1
ASSIGNABLE                    	     1	     1	     1
ASSIGNED                      	     1	    21	    21
ASSIGNING                     	     1	     2	     2
ASSIGNMENT                    	     1	     2	     2
ASSIGNMENTS                   	     1	     1	     1
ASSIGNS                       	     1	     1	     1
ASSUMPTION                    	     1	     7	     7
ASSUMPTIONS                   	     1	    19	    19
ATHLETIC                      	     1	     1	     1
ATHLETICS                     	     1	     1	     1
ATOM                          	     1	     2	     2
ATOMS                         	     1	     1	     1
ATTRIBUTABLE                  	     1	     2	     2
ATTRIBUTE                     	     1	    13	    13
ATTRIBUTED                    	     1	    32	    32
ATTRIBUTES                    	     1	    22	    22
AUDIENCE                      	     1	     1	     1
AUTHOR                        	     1	     7	     7
AUTHORED                      	     1	     1	     1
AUTHORITIES                   	     1	     7	     7
AUTHORITY                     	     1	     2	     2
AUTHORIZED                    	     1	     2	     2
AUTHORS                       	     1	    67	    67
AWARD                         	     1	     1	     1
AWARDED                       	     1	     2	     2
BACTERIA                      	     1	    51	    51
BACTERIAL                     	     1	     6	     6
BACTERIUM                     	     1	     1	     1
BANNED                        	     1	     3	     3
BANS                          	     1	     1	     1
BARRIER                       	     1	    44	    44
BARRIERS                      	     1	    88	    88
BEAM                          	     1	     8	     8
BEAMS                         	     1	     8	     8
BEHAVE                        	     1	     2	     2
BEHAVING                      	     1	     1	     1
BEHAVIOR                      	     1	    28	    28
BEHAVIORS                     	     1	     2	     2
BEHAVIOUR                     	     1	    15	    15
BEHAVIOURAL                   	     1	     2	     2
BEHAVIOURS                    	     1	     4	     4
BELIEF                        	     1	     9	     9
BELIEFS                       	     1	     3	     3
BENCH                         	     1	     4	     4
BENCHES                       	     1	     3	     3
BIAS                          	     1	    26	    26
BIASED                        	     1	     1	     1
BIASES                        	     1	     3	     3
BIBLICAL                      	     1	     1	     1
BIDDING                       	     1	     1	     1
BIOLOGICAL                    	     1	    57	    57
BIOLOGICALLY                  	     1	     3	     3
BISHOP                        	     1	     1	     1
BLAST                         	     1	     2	     2
BLASTING                      	     1	     1	     1
BLEND                         	     1	     2	     2
BLENDED                       	     1	     1	     1
BLENDING                      	     1	     1	     1
BLENDS                        	     1	     1	     1
BOOSTED                       	     1	     1	     1
BORDER                        	     1	     6	     6
BORDERED                      	     1	     1	     1
BORDERS                       	     1	     3	     3
BOUNDARIES                    	     1	    19	    19
BOUNDARY                      	     1	    11	    11
BROADCAST                     	     1	     5	     5
BROADCASTING                  	     1	     2	     2
BUDGET                        	     1	     9	     9
BURDEN                        	     1	     1	     1
BUREAU                        	     1	     9	     9
CAMPAIGNS                     	     1	     3	     3
CANCER                        	     1	     3	     3
CANCERS                       	     1	     2	     2
CANDIDATE                     	     1	     2	     2
CANDIDATES                    	     1	     5	     5
CAPACITIES                    	     1	    12	    12
CAPACITY                      	     1	   162	   162
CAPTURE                       	     1	    11	    11
CAPTURED                      	     1	     4	     4
CAPTURES                      	     1	     3	     3
CAPTURING                     	     1	     2	     2
CARBON                        	     1	   107	   107
CARBONIZATION                 	     1	     1	     1
CARBONIZED                    	     1	     1	     1
CARBONS                       	     1	     1	     1
CATALOGS                      	     1	     2	     2
CATALOGUE                     	     1	     2	     2
CATEGORIES                    	     1	    97	    97
CATEGORISATION                	     1	     1	     1
CATEGORISED                   	     1	     4	     4
CATEGORIZATION                	     1	     7	     7
CATEGORIZE                    	     1	     1	     1
CATEGORIZED                   	     1	    20	    20
CATEGORIZING                  	     1	     1	     1
CATEGORY                      	     1	    41	    41
CATTLE                        	     1	     5	     5
CEASE                         	     1	     1	     1
CEASED                        	     1	     1	     1
CEASES                        	     1	     2	     2
CELEBRATE                     	     1	     1	     1
CELEBRATED                    	     1	     1	     1
CELL                          	     1	    58	    58
CELLED                        	     1	     1	     1
CELLS                         	     1	    90	    90
CEREMONIAL                    	     1	     7	     7
CHAMBER                       	     1	     1	     1
CHAMBERS                      	     1	     1	     1
CHARACTERISTIC                	     1	    20	    20
CHARACTERISTICALLY            	     1	     1	     1
CHARACTERISTICS               	     1	   194	   194
CHART                         	     1	     2	     2
CHARTS                        	     1	     4	     4
CHEMICAL                      	     1	   134	   134
CHEMICALLY                    	     1	    13	    13
CHEMICALS                     	     1	    82	    82
CHILLED                       	     1	     1	     1
CHILLING                      	     1	    18	    18
CIRCUIT                       	     1	     6	     6
CIRCUITS                      	     1	     3	     3
CIRCULATE                     	     1	     1	     1
CIRCULATION                   	     1	     1	     1
CITATIONS                     	     1	     1	     1
CITE                          	     1	     5	     5
CITED                         	     1	    12	    12
CITES                         	     1	     5	     5
CITING                        	     1	     1	     1
CIVIL                         	     1	     7	     7
CIVILIANS                     	     1	     1	     1
CIVILIZATION                  	     1	     2	     2
CIVILIZATIONS                 	     1	     3	     3
CLARIFICATION                 	     1	     1	     1
CLARIFY                       	     1	     1	     1
CLARITY                       	     1	     2	     2
CLIENT                        	     1	     8	     8
CLIENTS                       	     1	    28	    28
CLIMATE                       	     1	   160	   160
CLIMATES                      	     1	    35	    35
CLIMATIC                      	     1	    41	    41
CLIMATOLOGICAL                	     1	     1	     1
CLUSTER                       	     1	    11	    11
CLUSTERED                     	     1	     4	     4
CLUSTERING                    	     1	     6	     6
CLUSTERS                      	     1	     8	     8
CODE                          	     1	     8	     8
CODED                         	     1	     4	     4
CODES                         	     1	    13	    13
CODING                        	     1	     5	     5
COINCIDE                      	     1	     6	     6
COINCIDED                     	     1	     2	     2
COINCIDENCE                   	     1	     2	     2
COINCIDENT                    	     1	     2	     2
COINCIDES                     	     1	     4	     4
COINCIDING                    	     1	     2	     2
COL                           	     1	     2	     2
COLLABORATED                  	     1	     2	     2
COLLABORATION                 	     1	     9	     9
COLLABORATIONS                	     1	     1	     1
COLLABORATIVE                 	     1	     1	     1
COLLAPSE                      	     1	     7	     7
COLLAPSED                     	     1	     1	     1
COLLAPSING                    	     1	     2	     2
COLLEAGUES                    	     1	    10	    10
COLONIAL                      	     1	    12	    12
COLONIES                      	     1	     6	     6
COLONISATION                  	     1	     2	     2
COLONISTS                     	     1	     1	     1
COLONIZATION                  	     1	    19	    19
COLONIZE                      	     1	     6	     6
COLONIZED                     	     1	     3	     3
COLONIZES                     	     1	     2	     2
COLONY                        	     1	     2	     2
COLUMN                        	     1	    14	    14
COLUMNAR                      	     1	     4	     4
COLUMNS                       	     1	     5	     5
COMBAT                        	     1	     1	     1
COMBATING                     	     1	     1	     1
COMMISSION                    	     1	    11	    11
COMMISSIONER                  	     1	     2	     2
COMMISSIONERS                 	     1	     1	     1
COMMUNICATE                   	     1	     2	     2
COMMUNICATED                  	     1	     1	     1
COMMUNICATION                 	     1	    17	    17
COMMUNICATIONS                	     1	     2	     2
COMPANION                     	     1	     5	     5
COMPENSATE                    	     1	    12	    12
COMPENSATED                   	     1	     2	     2
COMPENSATES                   	     1	     1	     1
COMPENSATING                  	     1	     1	     1
COMPENSATION                  	     1	     3	     3
COMPENSATORY                  	     1	     9	     9
COMPETE                       	     1	    12	    12
COMPETED                      	     1	     1	     1
COMPETENCIES                  	     1	     3	     3
COMPETENCY                    	     1	     4	     4
COMPETENT                     	     1	     3	     3
COMPETES                      	     1	     5	     5
COMPETING                     	     1	    15	    15
COMPETITIVE                   	     1	     4	     4
COMPETITIVELY                 	     1	     1	     1
COMPETITOR                    	     1	     4	     4
COMPETITORS                   	     1	     5	     5
COMPLAINT                     	     1	     2	     2
COMPLEX                       	     1	    47	    47
COMPLEXES                     	     1	     3	     3
COMPLEXIFICATION              	     1	     1	     1
COMPLEXITIES                  	     1	     1	     1
COMPLEXITY                    	     1	    22	    22
COMPONENT                     	     1	    77	    77
COMPONENTS                    	     1	    66	    66
COMPOSE                       	     1	     3	     3
COMPOSED                      	     1	    37	    37
COMPOSES                      	     1	     1	     1
COMPOSING                     	     1	     1	     1
COMPOSITION                   	     1	    53	    53
COMPOUND                      	     1	     8	     8
COMPOUNDED                    	     1	     1	     1
COMPOUNDS                     	     1	    48	    48
COMPREHENSIVE                 	     1	    13	    13
COMPREHENSIVENESS             	     1	     1	     1
COMPRISE                      	     1	    12	    12
COMPRISED                     	     1	    10	    10
COMPRISES                     	     1	     6	     6
COMPRISING                    	     1	     7	     7
COMPROMISE                    	     1	    15	    15
COMPROMISED                   	     1	     6	     6
COMPROMISING                  	     1	     2	     2
CONCEIVED                     	     1	     3	     3
CONCEPT                       	     1	    36	    36
CONCEPTIONS                   	     1	     1	     1
CONCEPTS                      	     1	    12	    12
CONCEPTUAL                    	     1	     4	     4
CONCEPTUALIZE                 	     1	     1	     1
CONCEPTUALIZED                	     1	     1	     1
CONCEPTUALIZES                	     1	     1	     1
CONCEPTUALIZING               	     1	     1	     1
CONCERT                       	     1	     1	     1
CONCLUDE                      	     1	    13	    13
CONCLUDED                     	     1	    11	    11
CONCLUDES                     	     1	     2	     2
CONCLUSION                    	     1	    19	    19
CONCLUSIONS                   	     1	    30	    30
CONCRETE                      	     1	    29	    29
CONCRETELY                    	     1	     1	     1
CONDEMNATIONS                 	     1	     1	     1
CONDEMNED                     	     1	     1	     1
CONDUCT                       	     1	    10	    10
CONDUCTANCE                   	     1	    12	    12
CONDUCTED                     	     1	    74	    74
CONDUCTING                    	     1	    16	    16
CONDUCTION                    	     1	     7	     7
CONDUCTIVE                    	     1	     8	     8
CONDUCTIVITY                  	     1	    17	    17
CONDUCTOR                     	     1	    16	    16
CONDUCTORS                    	     1	    19	    19
CONDUCTS                      	     1	     2	     2
CONFER                        	     1	     4	     4
CONFERENCE                    	     1	     9	     9
CONFERENCES                   	     1	     2	     2
CONFERRED                     	     1	     2	     2
CONFIDENCE                    	     1	    14	    14
CONFIDENT                     	     1	     4	     4
CONFINE                       	     1	     6	     6
CONFINED                      	     1	    21	    21
CONFINEMENT                   	     1	     1	     1
CONFINING                     	     1	     1	     1
CONFIRM                       	     1	     8	     8
CONFIRMATION                  	     1	     1	     1
CONFIRMATIONS                 	     1	     1	     1
CONFIRMED                     	     1	    18	    18
CONFIRMING                    	     1	     5	     5
CONFIRMS                      	     1	     5	     5
CONFLICT                      	     1	    15	    15
CONFLICTED                    	     1	     1	     1
CONFLICTING                   	     1	     2	     2
CONFLICTS                     	     1	    17	    17
CONFRONT                      	     1	     1	     1
CONFRONTED                    	     1	     2	     2
CONFRONTING                   	     1	     1	     1
CONGRESS                      	     1	     2	     2
CONSENT                       	     1	     5	     5
CONSEQUENCE                   	     1	    41	    41
CONSEQUENCES                  	     1	    78	    78
CONSEQUENT                    	     1	     3	     3
CONSEQUENTLY                  	     1	    41	    41
CONSERVATION                  	     1	    93	    93
CONSERVATIVE                  	     1	     4	     4
CONSERVATIVELY                	     1	     4	     4
CONSERVE                      	     1	    11	    11
CONSERVED                     	     1	     3	     3
CONSERVES                     	     1	     2	     2
CONSERVING                    	     1	     6	     6
CONSIDERABLE                  	     1	    52	    52
CONSIDERABLY                  	     1	    21	    21
CONSIST                       	     1	     9	     9
CONSISTED                     	     1	    11	    11
CONSISTENT                    	     1	    52	    52
CONSISTENTLY                  	     1	    12	    12
CONSISTING                    	     1	    15	    15
CONSISTS                      	     1	    19	    19
CONSTITUENT                   	     1	     3	     3
CONSTITUENTS                  	     1	     7	     7
CONSTITUTE                    	     1	    11	    11
CONSTITUTED                   	     1	     3	     3
CONSTITUTES                   	     1	     9	     9
CONSTITUTING                  	     1	     1	     1
CONSTITUTIONAL                	     1	     5	     5
CONSTRAIN                     	     1	     3	     3
CONSTRAINED                   	     1	     8	     8
CONSTRAINT                    	     1	     1	     1
CONSTRAINTS                   	     1	     8	     8
CONSTRUCT                     	     1	    15	    15
CONSTRUCTED                   	     1	    19	    19
CONSTRUCTING                  	     1	     3	     3
CONSTRUCTION                  	     1	   136	   136
CONSTRUCTIONIST               	     1	     2	     2
CONSTRUCTIONS                 	     1	     4	     4
CONSTRUCTIVE                  	     1	     1	     1
CONSTRUCTS                    	     1	     1	     1
CONSULT                       	     1	     3	     3
CONSULTANTS                   	     1	     7	     7
CONSULTATION                  	     1	     3	     3
CONSULTED                     	     1	     4	     4
CONSULTING                    	     1	    21	    21
CONSUME                       	     1	     4	     4
CONSUMED                      	     1	    17	    17
CONSUMER                      	     1	     1	     1
CONSUMERS                     	     1	    15	    15
CONSUMING                     	     1	    13	    13
CONSUMPTION                   	     1	    29	    29
CONTEMPORARILY                	     1	     2	     2
CONTEMPORARY                  	     1	     6	     6
CONTEND                       	     1	     1	     1
CONTENDS                      	     1	     1	     1
CONTENT                       	     1	   150	   150
CONTENTION                    	     1	     1	     1
CONTENTS                      	     1	    21	    21
CONTESTED                     	     1	     1	     1
CONTEXT                       	     1	    45	    45
CONTEXTS                      	     1	    27	    27
CONTEXTUAL                    	     1	     2	     2
CONTINENT                     	     1	     6	     6
CONTINENTAL                   	     1	    15	    15
CONTINENTS                    	     1	     4	     4
CONTRADICT                    	     1	     1	     1
CONTRADICTION                 	     1	     1	     1
CONTRADICTIONS                	     1	     1	     1
CONTRADICTORY                 	     1	     2	     2
CONTRAST                      	     1	    80	    80
CONTRASTING                   	     1	     4	     4
CONTRASTS                     	     1	     7	     7
CONTROVERSIAL                 	     1	     3	     3
CONVENTIONAL                  	     1	     8	     8
CONVENTIONALLY                	     1	     1	     1
CONVENTIONS                   	     1	     1	     1
CONVERT                       	     1	    13	    13
CONVERTED                     	     1	    34	    34
CONVERTING                    	     1	     3	     3
CONVERTS                      	     1	     1	     1
CONVEY                        	     1	     3	     3
CONVEYED                      	     1	     2	     2
COOPERATION                   	     1	     8	     8
COOPERATIVE                   	     1	     8	     8
COORDINATE                    	     1	     9	     9
COORDINATED                   	     1	     1	     1
COORDINATES                   	     1	     9	     9
COORDINATION                  	     1	     3	     3
CORE                          	     1	    32	    32
CORED                         	     1	     1	     1
CORES                         	     1	     6	     6
CORING                        	     1	     1	     1
CORP                          	     1	     4	     4
CORPORATING                   	     1	     2	     2
CORPORATION                   	     1	     3	     3
CORPORATIONS                  	     1	     1	     1
CORRELATE                     	     1	     3	     3
CORRELATED                    	     1	    30	    30
CORRELATES                    	     1	     2	     2
CORRELATING                   	     1	     3	     3
CORRELATION                   	     1	    48	    48
CORRELATIONS                  	     1	     7	     7
CORRESPOND                    	     1	    25	    25
CORRESPONDED                  	     1	    12	    12
CORRESPONDENCE                	     1	     4	     4
CORRESPONDENT                 	     1	     8	     8
CORRESPONDING                 	     1	    48	    48
CORRESPONDINGLY               	     1	     1	     1
CORRESPONDS                   	     1	    17	    17
CORRIDOR                      	     1	     1	     1
CORRIDORS                     	     1	     7	     7
CRAFT                         	     1	     7	     7
CRAFTING                      	     1	     1	     1
CREW                          	     1	     2	     2
CREWS                         	     1	     5	     5
CRISES                        	     1	     3	     3
CRISIS                        	     1	     3	     3
CRITERIA                      	     1	    65	    65
CRITERION                     	     1	    12	    12
CRITICAL                      	     1	    77	    77
CRITICALLY                    	     1	     3	     3
CRITICISM                     	     1	     1	     1
CROP                          	     1	    76	    76
CROPPING                      	     1	     9	     9
CROPS                         	     1	   136	   136
CRUCIAL                       	     1	    13	    13
CRUSH                         	     1	     1	     1
CRUSHED                       	     1	    10	    10
CRUSHING                      	     1	     1	     1
CRYSTAL                       	     1	     1	     1
CRYSTALLIZED                  	     1	     1	     1
CRYSTALS                      	     1	     3	     3
CURRENCY                      	     1	     1	     1
CURTAIN                       	     1	     2	     2
CURVATURE                     	     1	     3	     3
CURVE                         	     1	     8	     8
CURVED                        	     1	     8	     8
CURVES                        	     1	     3	     3
CURVING                       	     1	     1	     1
CUSTOM                        	     1	     2	     2
CYCLE                         	     1	    35	    35
CYCLED                        	     1	     1	     1
CYCLES                        	     1	    16	    16
CYCLIC                        	     1	     6	     6
CYCLING                       	     1	     3	     3
CYCLISTS                      	     1	     1	     1
DAMP                          	     1	     2	     2
DAMPED                        	     1	    11	    11
DAMPERS                       	     1	     3	     3
DAMPING                       	     1	    26	    26
DATA                          	     1	   337	   337
DATABASE                      	     1	    39	    39
DATABASES                     	     1	    12	    12
DEBATE                        	     1	     3	     3
DEBATED                       	     1	     2	     2
DEBATES                       	     1	     3	     3
DECADE                        	     1	    12	    12
DECADES                       	     1	    24	    24
DECLARED                      	     1	     1	     1
DECLARING                     	     1	     1	     1
DECLINE                       	     1	    54	    54
DECLINED                      	     1	     6	     6
DECLINES                      	     1	     5	     5
DECLINING                     	     1	    13	    13
DECREASE                      	     1	    81	    81
DECREASED                     	     1	    68	    68
DECREASES                     	     1	    36	    36
DECREASING                    	     1	    24	    24
DEDICATED                     	     1	     3	     3
DEFICIT                       	     1	     6	     6
DEFICITS                      	     1	     6	     6
DEFINE                        	     1	    34	    34
DEFINED                       	     1	    59	    59
DEFINES                       	     1	    19	    19
DEFINING                      	     1	    10	    10
DEFINITION                    	     1	    23	    23
DEFINITIONS                   	     1	    14	    14
DELAY                         	     1	    25	    25
DELAYED                       	     1	    12	    12
DELAYING                      	     1	     5	     5
DELAYS                        	     1	     4	     4
DELEGATING                    	     1	     1	     1
DELIBERATE                    	     1	     2	     2
DELIBERATELY                  	     1	     2	     2
DEMO                          	     1	     1	     1
DEMONSTRATE                   	     1	    28	    28
DEMONSTRATED                  	     1	    44	    44
DEMONSTRATES                  	     1	    10	    10
DEMONSTRATING                 	     1	    11	    11
DENSE                         	     1	    44	    44
DENSELY                       	     1	     9	     9
DENSER                        	     1	     9	     9
DENSEST                       	     1	     1	     1
DENSITIES                     	     1	    13	    13
DENSITY                       	     1	   146	   146
DEPICT                        	     1	     6	     6
DEPICTED                      	     1	     6	     6
DEPICTION                     	     1	     2	     2
DEPICTIONS                    	     1	     2	     2
DEPICTS                       	     1	     2	     2
DEPOSIT                       	     1	     1	     1
DEPOSITED                     	     1	    10	    10
DEPOSITS                      	     1	    11	    11
DEPUTY                        	     1	     1	     1
DERIVATION                    	     1	     1	     1
DERIVATIVES                   	     1	     1	     1
DERIVE                        	     1	     3	     3
DERIVED                       	     1	    44	    44
DESCEND                       	     1	     4	     4
DESCENDANT                    	     1	     2	     2
DESCENDED                     	     1	     8	     8
DESCENDING                    	     1	     3	     3
DESCENDS                      	     1	     1	     1
DESCRIPTION                   	     1	    15	    15
DESCRIPTIONS                  	     1	    17	    17
DESCRIPTIVE                   	     1	     2	     2
DESIGNATE                     	     1	     1	     1
DESIGNATED                    	     1	    10	    10
DESIGNATES                    	     1	     1	     1
DESIGNATION                   	     1	     5	     5
DESIGNATIONS                  	     1	     2	     2
DESPITE                       	     1	    64	    64
DESTRUCTION                   	     1	     9	     9
DESTRUCTIVE                   	     1	    12	    12
DESTRUCTIVELY                 	     1	     1	     1
DEVASTATE                     	     1	     1	     1
DEVASTATED                    	     1	     1	     1
DEVASTATING                   	     1	     3	     3
DEVASTATION                   	     1	     2	     2
DEVICE                        	     1	    15	    15
DEVICES                       	     1	    21	    21
DEVOTE                        	     1	     1	     1
DEVOTED                       	     1	     6	     6
DEVOTES                       	     1	     1	     1
DIALOGUE                      	     1	     3	     3
DIALOGUES                     	     1	     1	     1
DICTATE                       	     1	     2	     2
DICTATED                      	     1	     2	     2
DICTATES                      	     1	     3	     3
DICTATING                     	     1	     1	     1
DIFFER                        	     1	    41	    41
DIFFERED                      	     1	    12	    12
DIFFERING                     	     1	    12	    12
DIFFERS                       	     1	     9	     9
DIGITAL                       	     1	    14	    14
DIGITALIZATION                	     1	     1	     1
DIMENSION                     	     1	     2	     2
DIMENSIONAL                   	     1	     1	     1
DIMENSIONS                    	     1	     9	     9
DISAGREE                      	     1	     1	     1
DISAGREED                     	     1	     1	     1
DISAGREEMENT                  	     1	     1	     1
DISASTER                      	     1	     1	     1
DISASTERS                     	     1	     1	     1
DISASTROUS                    	     1	     3	     3
DISCHARGE                     	     1	    24	    24
DISCHARGED                    	     1	     2	     2
DISCHARGES                    	     1	     2	     2
DISCOURSE                     	     1	     3	     3
DISCOURSES                    	     1	     2	     2
DISCRETELY                    	     1	     1	     1
DISCRETION                    	     1	     1	     1
DISCRIMINATE                  	     1	     4	     4
DISCRIMINATION                	     1	    18	    18
DISCS                         	     1	     1	     1
DISK                          	     1	     2	     2
DISORDER                      	     1	     6	     6
DISORDERS                     	     1	    16	    16
DISPLAY                       	     1	     7	     7
DISPLAYED                     	     1	     3	     3
DISPLAYS                      	     1	     2	     2
DISPOSAL                      	     1	    14	    14
DISPOSE                       	     1	     4	     4
DISPOSED                      	     1	     4	     4
DISPOSING                     	     1	     3	     3
DISPUTE                       	     1	     1	     1
DISRUPT                       	     1	     3	     3
DISRUPTED                     	     1	     7	     7
DISRUPTING                    	     1	     5	     5
DISRUPTION                    	     1	     9	     9
DISRUPTIONS                   	     1	     2	     2
DISRUPTIVE                    	     1	     2	     2
DISRUPTS                      	     1	     1	     1
DISTANT                       	     1	     2	     2
DISTINCT                      	     1	    35	    35
DISTINCTION                   	     1	    10	    10
DISTINCTIONS                  	     1	     1	     1
DISTINCTIVE                   	     1	     5	     5
DISTINCTLY                    	     1	     4	     4
DISTINGUISH                   	     1	    24	    24
DISTINGUISHABLE               	     1	     1	     1
DISTINGUISHED                 	     1	     4	     4
DISTINGUISHES                 	     1	     1	     1
DISTINGUISHING                	     1	    11	    11
DISTRIBUTE                    	     1	    13	    13
DISTRIBUTED                   	     1	    40	    40
DISTRIBUTING                  	     1	     2	     2
DISTRIBUTION                  	     1	   145	   145
DISTRIBUTIONAL                	     1	     1	     1
DISTRIBUTIONS                 	     1	    10	    10
DISTRIBUTOR                   	     1	     3	     3
DISTRIBUTORS                  	     1	     1	     1
DIVERSE                       	     1	    38	    38
DIVERSITY                     	     1	   114	   114
DIVISION                      	     1	    20	    20
DIVISIONS                     	     1	     2	     2
DNA                           	     1	     2	     2
DOCUMENT                      	     1	     2	     2
DOCUMENTATION                 	     1	     3	     3
DOCUMENTED                    	     1	    45	    45
DOCUMENTS                     	     1	    18	    18
DOMESTIC                      	     1	    15	    15
DOMINANT                      	     1	    26	    26
DOMINANTS                     	     1	     1	     1
DOMINATE                      	     1	     9	     9
DOMINATED                     	     1	    19	    19
DOMINATES                     	     1	     4	     4
DOMINATING                    	     1	     2	     2
DONATING                      	     1	     1	     1
DOSAGES                       	     1	     2	     2
DOSE                          	     1	    30	    30
DOSES                         	     1	    20	    20
DRAFT                         	     1	     6	     6
DRAFTING                      	     1	     2	     2
DRAIN                         	     1	    53	    53
DRAINAGE                      	     1	   140	   140
DRAINED                       	     1	    41	    41
DRAINING                      	     1	     4	     4
DRAINS                        	     1	    12	    12
DRIFT                         	     1	    10	    10
DRILL                         	     1	    28	    28
DRILLED                       	     1	    13	    13
DRILLING                      	     1	    47	    47
DRILLS                        	     1	    22	    22
EASTERN                       	     1	    39	    39
ECHOES                        	     1	     1	     1
EDITION                       	     1	     5	     5
EDITIONS                      	     1	     3	     3
EFFECTIVE                     	     1	   172	   172
EFFECTIVELY                   	     1	    40	    40
EFFECTIVENESS                 	     1	    60	    60
EFFICIENCY                    	     1	    51	    51
EFFICIENT                     	     1	    22	    22
EFFICIENTLY                   	     1	    12	    12
ELECTRONIC                    	     1	     7	     7
ELECTRONICALLY                	     1	     8	     8
ELECTRONICS                   	     1	     1	     1
ELEMENT                       	     1	    52	    52
ELEMENTS                      	     1	    95	    95
ELEVATE                       	     1	     1	     1
ELEVATED                      	     1	     7	     7
ELEVATING                     	     1	     1	     1
ELEVATION                     	     1	    33	    33
ELEVATIONAL                   	     1	     2	     2
ELEVATIONS                    	     1	     4	     4
ELIMINATE                     	     1	    35	    35
ELIMINATED                    	     1	    15	    15
ELIMINATES                    	     1	     4	     4
ELIMINATING                   	     1	     6	     6
ELIMINATION                   	     1	     3	     3
ELITE                         	     1	     2	     2
ELITES                        	     1	     2	     2
EMBRACE                       	     1	     5	     5
EMBRACES                      	     1	     1	     1
EMERGE                        	     1	     8	     8
EMERGED                       	     1	    28	    28
EMERGENCE                     	     1	    16	    16
EMERGENCIES                   	     1	     2	     2
EMERGENCY                     	     1	     2	     2
EMERGENT                      	     1	     2	     2
EMERGES                       	     1	     1	     1
EMERGING                      	     1	    10	    10
EMISSION                      	     1	     4	     4
EMISSIONS                     	     1	     9	     9
EMIT                          	     1	     5	     5
EMITS                         	     1	     2	     2
EMITTED                       	     1	     4	     4
EMITTER                       	     1	    12	    12
EMITTERS                      	     1	    22	    22
EMITTING                      	     1	     2	     2
EMPHASIS                      	     1	    11	    11
EMPHASIZE                     	     1	     7	     7
EMPHASIZED                    	     1	    13	    13
EMPHASIZES                    	     1	     9	     9
EMPHASIZING                   	     1	     2	     2
ENABLE                        	     1	    10	    10
ENABLED                       	     1	     5	     5
ENABLES                       	     1	     5	     5
ENABLING                      	     1	     7	     7
ENCOUNTER                     	     1	     9	     9
ENCOUNTERED                   	     1	    14	    14
ENCOUNTERS                    	     1	     1	     1
ENDORSED                      	     1	     2	     2
ENDURABLE                     	     1	     1	     1
ENDURE                        	     1	     7	     7
ENDURED                       	     1	     1	     1
ENFORCE                       	     1	     3	     3
ENFORCEABLE                   	     1	     1	     1
ENFORCED                      	     1	     4	     4
ENFORCEMENT                   	     1	     2	     2
ENFORCES                      	     1	     1	     1
ENHANCE                       	     1	    50	    50
ENHANCED                      	     1	    29	    29
ENHANCEMENT                   	     1	     7	     7
ENHANCEMENTS                  	     1	     1	     1
ENHANCES                      	     1	     8	     8
ENHANCING                     	     1	    18	    18
ENSURANCE                     	     1	     2	     2
ENSURE                        	     1	    61	    61
ENSURED                       	     1	     5	     5
ENSURES                       	     1	     6	     6
ENSURING                      	     1	     8	     8
ENTERPRISES                   	     1	     1	     1
ENTHUSIASM                    	     1	     1	     1
ENTHUSIAST                    	     1	     1	     1
ENTRANCE                      	     1	     6	     6
ENTRIES                       	     1	     3	     3
ENTRY                         	     1	    21	    21
EPISODE                       	     1	     1	     1
EPISODES                      	     1	     1	     1
EQUATION                      	     1	    30	    30
EQUATIONS                     	     1	    10	    10
EQUIVALENT                    	     1	    30	    30
EQUIVALENTLY                  	     1	     1	     1
EQUIVALENTS                   	     1	     2	     2
ERA                           	     1	     2	     2
ERAS                          	     1	     1	     1
ERROR                         	     1	    29	    29
ERRORS                        	     1	    11	    11
ESSENTIAL                     	     1	    66	    66
ESSENTIALIST                  	     1	     4	     4
ESSENTIALLY                   	     1	    30	    30
ESSENTIALS                    	     1	     1	     1
EST                           	     1	     1	     1
ESTIMATE                      	     1	    63	    63
ESTIMATED                     	     1	    95	    95
ESTIMATES                     	     1	    45	    45
ESTIMATING                    	     1	    21	    21
ESTIMATION                    	     1	    15	    15
ESTIMATIONS                   	     1	     1	     1
ESTIMATOR                     	     1	     1	     1
ETC                           	     1	    31	    31
ETHNICITY                     	     1	     1	     1
EVALUATE                      	     1	    62	    62
EVALUATED                     	     1	    61	    61
EVALUATES                     	     1	     2	     2
EVALUATING                    	     1	    58	    58
EVALUATION                    	     1	    70	    70
EVALUATIONS                   	     1	    11	    11
EVIDENT                       	     1	    24	    24
EVOLUTION                     	     1	    63	    63
EVOLUTIONARY                  	     1	    13	    13
EVOLVE                        	     1	     9	     9
EVOLVED                       	     1	    33	    33
EVOLVING                      	     1	     4	     4
EXCEED                        	     1	    18	    18
EXCEEDED                      	     1	     4	     4
EXCEEDING                     	     1	     4	     4
EXCEEDINGLY                   	     1	     2	     2
EXCEEDS                       	     1	    14	    14
EXCEPTION                     	     1	    26	    26
EXCEPTIONAL                   	     1	     8	     8
EXCEPTIONALLY                 	     1	     2	     2
EXCEPTIONS                    	     1	     9	     9
EXCESS                        	     1	    53	    53
EXCESSES                      	     1	     6	     6
EXCESSIVE                     	     1	    35	    35
EXCESSIVELY                   	     1	    12	    12
EXCLUDE                       	     1	     7	     7
EXCLUDED                      	     1	    14	    14
EXCLUDES                      	     1	     1	     1
EXCLUDING                     	     1	     6	     6
EXCLUSIVE                     	     1	     3	     3
EXCLUSIVELY                   	     1	     6	     6
EXCLUSIVITY                   	     1	     1	     1
EXECUTED                      	     1	     1	     1
EXECUTION                     	     1	     1	     1
EXECUTIVE                     	     1	     2	     2
EXECUTIVES                    	     1	     1	     1
EXHIBIT                       	     1	    30	    30
EXHIBITED                     	     1	    18	    18
EXHIBITING                    	     1	     5	     5
EXHIBITS                      	     1	     5	     5
EXPAND                        	     1	     4	     4
EXPANDED                      	     1	    14	    14
EXPANDING                     	     1	    22	    22
EXPANDS                       	     1	     2	     2
EXPANSION                     	     1	    56	    56
EXPENDITURES                  	     1	     1	     1
EXPERIMENT                    	     1	    54	    54
EXPERIMENTAL                  	     1	    37	    37
EXPERIMENTALLY                	     1	     7	     7
EXPERIMENTATION               	     1	     6	     6
EXPERIMENTED                  	     1	     4	     4
EXPERIMENTS                   	     1	    52	    52
EXPERT                        	     1	    11	    11
EXPERTS                       	     1	     9	     9
EXPLICIT                      	     1	     1	     1
EXPLICITLY                    	     1	    13	    13
EXPLOIT                       	     1	     4	     4
EXPLOITATION                  	     1	    29	    29
EXPLOITED                     	     1	     9	     9
EXPLORATION                   	     1	     9	     9
EXPLORATIONS                  	     1	     1	     1
EXPLORE                       	     1	    29	    29
EXPLORED                      	     1	    14	    14
EXPLORERS                     	     1	     2	     2
EXPLORING                     	     1	     4	     4
EXPLOSIVE                     	     1	     2	     2
EXPLOSIVES                    	     1	     1	     1
EXPORT                        	     1	     3	     3
EXPORTED                      	     1	     5	     5
EXPORTING                     	     1	     1	     1
EXTENSION                     	     1	    28	    28
EXTENSIONS                    	     1	     3	     3
EXTENSIVE                     	     1	    80	    80
EXTENSIVELY                   	     1	    11	    11
EXTENSIVENESS                 	     1	     1	     1
EXTENT                        	     1	   115	   115
EXTENTS                       	     1	     6	     6
EXTERNAL                      	     1	    22	    22
EXTERNALLY                    	     1	     4	     4
EXTRACT                       	     1	     9	     9
EXTRACTABLE                   	     1	     1	     1
EXTRACTED                     	     1	    18	    18
EXTRACTING                    	     1	     4	     4
EXTRACTION                    	     1	    15	    15
EXTRACTIONS                   	     1	     1	     1
EXTRACTOR                     	     1	     1	     1
EXTRACTS                      	     1	     2	     2
EXTRAORDINARY                 	     1	     1	     1
FABRIC                        	     1	    29	    29
FABRICS                       	     1	     3	     3
FACILITATE                    	     1	    13	    13
FACILITATED                   	     1	     5	     5
FACILITATES                   	     1	     5	     5
FACILITATING                  	     1	     3	     3
FACILITATION                  	     1	     1	     1
FACILITIES                    	     1	    16	    16
FACILITY                      	     1	     2	     2
FACTOR                        	     1	   116	   116
FACTORING                     	     1	     2	     2
FACTORS                       	     1	   265	   265
FACULTATIVE                   	     1	     1	     1
FADE                          	     1	     2	     2
FADES                         	     1	     2	     2
FAILURE                       	     1	   324	   324
FAILURES                      	     1	    40	    40
FALSE                         	     1	     4	     4
FALSELY                       	     1	     1	     1
FATE                          	     1	     2	     2
FEDERAL                       	     1	    11	    11
FEE                           	     1	     1	     1
FEES                          	     1	     3	     3
FERTILE                       	     1	    29	    29
FERTILISATION                 	     1	     2	     2
FERTILISED                    	     1	     1	     1
FERTILISERS                   	     1	     2	     2
FERTILITY                     	     1	    39	    39
FERTILIZATION                 	     1	    68	    68
FERTILIZE                     	     1	     4	     4
FERTILIZED                    	     1	    26	    26
FERTILIZER                    	     1	    98	    98
FERTILIZERS                   	     1	    49	    49
FERTILIZING                   	     1	    15	    15
FIBER                         	     1	    14	    14
FIBERS                        	     1	    11	    11
FIBRE                         	     1	     1	     1
FIBRES                        	     1	     1	     1
FIBROUS                       	     1	    19	    19
FIERCE                        	     1	     2	     2
FILTER                        	     1	    19	    19
FILTERED                      	     1	     8	     8
FILTERS                       	     1	     8	     8
FILTRATION                    	     1	     4	     4
FLAVOR                        	     1	     3	     3
FLAVORED                      	     1	     1	     1
FLAVORFUL                     	     1	     1	     1
FLESH                         	     1	     2	     2
FLESHY                        	     1	    10	    10
FLEXIBILITY                   	     1	    30	    30
FLEXIBLE                      	     1	    26	    26
FOCUS                         	     1	    63	    63
FOCUSED                       	     1	    48	    48
FOCUSES                       	     1	    19	    19
FOCUSING                      	     1	    14	    14
FOCUSSES                      	     1	     1	     1
FORECASTED                    	     1	     1	     1
FORECASTING                   	     1	     1	     1
FORMAL                        	     1	    19	    19
FORMALITIES                   	     1	     1	     1
FORMALITY                     	     1	     1	     1
FORMALIZED                    	     1	     2	     2
FORMALLY                      	     1	     2	     2
FORMAT                        	     1	    11	    11
FORMATION                     	     1	    68	    68
FORMATIONS                    	     1	    10	    10
FORMATS                       	     1	     1	     1
FORMATTED                     	     1	     1	     1
FORMER                        	     1	    24	    24
FORMERLY                      	     1	     2	     2
FORMULA                       	     1	     7	     7
FORMULAS                      	     1	     5	     5
FORMULATED                    	     1	     2	     2
FORMULATING                   	     1	     1	     1
FORMULATION                   	     1	     6	     6
FORMULATIONS                  	     1	     5	     5
FOSTER                        	     1	    17	    17
FOSTERING                     	     1	     9	     9
FOUNDATION                    	     1	    24	    24
FOUNDATIONS                   	     1	    16	    16
FOUNDED                       	     1	     8	     8
FOUNDING                      	     1	     1	     1
FRAGMENT                      	     1	     1	     1
FRAGMENTARY                   	     1	     5	     5
FRAGMENTATION                 	     1	     8	     8
FRAGMENTED                    	     1	     5	     5
FRAGMENTS                     	     1	    22	    22
FRAMEWORK                     	     1	    59	    59
FRAMEWORKS                    	     1	     7	     7
FREQUENCIES                   	     1	    35	    35
FREQUENCY                     	     1	    66	    66
FREQUENT                      	     1	    78	    78
FREQUENTLY                    	     1	    79	    79
FUEL                          	     1	    22	    22
FUELED                        	     1	     2	     2
FUELLED                       	     1	     1	     1
FUELS                         	     1	    13	    13
FULFILL                       	     1	     4	     4
FULFILLING                    	     1	     1	     1
FULFILLMENT                   	     1	     1	     1
FULFILMENT                    	     1	     1	     1
FUNCTION                      	     1	   106	   106
FUNCTIONAL                    	     1	    18	    18
FUNCTIONALITY                 	     1	     2	     2
FUNCTIONALLY                  	     1	     1	     1
FUNCTIONING                   	     1	     6	     6
FUNCTIONS                     	     1	    57	    57
FUNDAMENTAL                   	     1	    19	    19
FUNDAMENTALLY                 	     1	     3	     3
FUNERAL                       	     1	     2	     2
FURTHERMORE                   	     1	    55	    55
GALLERY                       	     1	     1	     1
GAP                           	     1	    10	    10
GAPS                          	     1	    13	    13
GENDER                        	     1	    57	    57
GENDERED                      	     1	     1	     1
GENE                          	     1	    32	    32
GENERATE                      	     1	    14	    14
GENERATED                     	     1	    35	    35
GENERATES                     	     1	     3	     3
GENERATING                    	     1	     8	     8
GENES                         	     1	     7	     7
GENETIC                       	     1	    75	    75
GENETICALLY                   	     1	    20	    20
GENETICS                      	     1	     4	     4
GENUINE                       	     1	     1	     1
GEOGRAPHIC                    	     1	    19	    19
GEOGRAPHICAL                  	     1	    15	    15
GEOGRAPHICALLY                	     1	     4	     4
GEOGRAPHY                     	     1	     1	     1
GLOBAL                        	     1	   119	   119
GLOBALIZATION                 	     1	     1	     1
GLOBALIZED                    	     1	     1	     1
GLOBALLY                      	     1	     5	     5
GOODS                         	     1	     2	     2
GRADUAL                       	     1	    16	    16
GRADUALLY                     	     1	     9	     9
GRADUATE                      	     1	     2	     2
GRADUATED                     	     1	     1	     1
GRAIN                         	     1	    25	    25
GRAINS                        	     1	     6	     6
GRAPHIC                       	     1	     3	     3
GRAPHICAL                     	     1	     2	     2
GRAPHICALLY                   	     1	     8	     8
GRAPHICS                      	     1	     2	     2
GRASP                         	     1	     1	     1
GRASPING                      	     1	     1	     1
GRAVE                         	     1	     1	     1
GRAVES                        	     1	     1	     1
GRAVITATIONAL                 	     1	     3	     3
GRAVITATIONALLY               	     1	     1	     1
GRAVITY                       	     1	    10	    10
GRIP                          	     1	     5	     5
GROSS                         	     1	    23	    23
GROSSLY                       	     1	     1	     1
GUIDELINE                     	     1	     5	     5
GUIDELINES                    	     1	    47	    47
HARBOR                        	     1	     2	     2
HARBORING                     	     1	     1	     1
HARBORS                       	     1	     1	     1
HARBOUR                       	     1	     1	     1
HARBOURING                    	     1	     1	     1
HARSH                         	     1	     5	     5
HARSHER                       	     1	     1	     1
HAZARD                        	     1	    89	    89
HAZARDOUS                     	     1	    34	    34
HAZARDOUSLY                   	     1	     1	     1
HAZARDS                       	     1	    25	    25
HEAL                          	     1	     3	     3
HEALING                       	     1	     3	     3
HEALS                         	     1	     1	     1
HEELED                        	     1	     2	     2
HENCE                         	     1	    23	    23
HERITAGE                      	     1	     6	     6
HIGHLIGHT                     	     1	    16	    16
HIGHLIGHTED                   	     1	    11	    11
HIGHLIGHTING                  	     1	     2	     2
HIGHLIGHTS                    	     1	    11	    11
HIGHWAY                       	     1	     5	     5
HIGHWAYS                      	     1	     3	     3
HOST                          	     1	    24	    24
HOSTED                        	     1	     2	     2
HOSTS                         	     1	     5	     5
HOUSEHOLD                     	     1	    27	    27
HOUSEHOLDS                    	     1	    34	    34
HYPOTHESES                    	     1	    14	    14
HYPOTHESIS                    	     1	    31	    31
HYPOTHESIZE                   	     1	     5	     5
HYPOTHESIZED                  	     1	     9	     9
IDEAL                         	     1	    12	    12
IDEALIZATIONS                 	     1	     1	     1
IDEALLY                       	     1	    10	    10
IDEOLOGIES                    	     1	     1	     1
IMMATURE                      	     1	     3	     3
IMMIGRANTS                    	     1	     1	     1
IMMUNE                        	     1	    12	    12
IMMUNES                       	     1	     2	     2
IMPACT                        	     1	   159	   159
IMPACTED                      	     1	     4	     4
IMPACTING                     	     1	     5	     5
IMPACTS                       	     1	    65	    65
IMPERIAL                      	     1	     7	     7
IMPLEMENT                     	     1	     7	     7
IMPLEMENTATION                	     1	    23	    23
IMPLEMENTED                   	     1	    14	    14
IMPLEMENTING                  	     1	     4	     4
IMPLICATE                     	     1	     1	     1
IMPLICATES                    	     1	     1	     1
IMPLICATION                   	     1	     2	     2
IMPLICATIONS                  	     1	    18	    18
IMPLIED                       	     1	     9	     9
IMPLIES                       	     1	     8	     8
IMPLY                         	     1	     8	     8
IMPLYING                      	     1	     7	     7
IMPORT                        	     1	     2	     2
IMPORTANCE                    	     1	    98	    98
IMPORTATION                   	     1	     6	     6
IMPORTED                      	     1	     9	     9
IMPORTS                       	     1	     1	     1
IMPOSE                        	     1	     1	     1
IMPOSED                       	     1	    10	    10
IMPOSES                       	     1	     1	     1
IMPOSING                      	     1	     1	     1
IMPRECISE                     	     1	     1	     1
IMPRECISION                   	     1	     1	     1
IMPRESSION                    	     1	     1	     1
IMPRESSIONS                   	     1	     1	     1
INACCURACIES                  	     1	     1	     1
INACCURACY                    	     1	     1	     1
INACCURATE                    	     1	     3	     3
INADEQUATE                    	     1	    25	    25
INADEQUATELY                  	     1	     1	     1
INAPPROPRIATE                 	     1	    13	    13
INC                           	     1	    12	    12
INCENTIVE                     	     1	     2	     2
INCENTIVES                    	     1	     1	     1
INCENTIVIZE                   	     1	     3	     3
INCENTIVIZES                  	     1	     1	     1
INCIDENT                      	     1	     7	     7
INCIDENTS                     	     1	     6	     6
INCONSISTENT                  	     1	     4	     4
INCORPORATE                   	     1	    15	    15
INCORPORATED                  	     1	    22	    22
INCORPORATES                  	     1	     4	     4
INCORPORATING                 	     1	    16	    16
INCORPORATION                 	     1	    19	    19
INDEPENDENCE                  	     1	     3	     3
INDEPENDENT                   	     1	    26	    26
INDEPENDENTLY                 	     1	     5	     5
INDEX                         	     1	    40	    40
INDICES                       	     1	     4	     4
INDISCRIMINATE                	     1	     1	     1
INDISCRIMINATELY              	     1	     1	     1
INDISTINCT                    	     1	     2	     2
INEFFECTIVE                   	     1	    12	    12
INEFFICIENT                   	     1	     4	     4
INEVITABLE                    	     1	    12	    12
INEVITABLY                    	     1	     7	     7
INFANCY                       	     1	     4	     4
INFECT                        	     1	    11	    11
INFECTED                      	     1	    50	    50
INFECTING                     	     1	     2	     2
INFECTION                     	     1	    42	    42
INFECTIONS                    	     1	     7	     7
INFECTIOUS                    	     1	    13	    13
INFERTILE                     	     1	     9	     9
INFERTILITY                   	     1	     1	     1
INFLATION                     	     1	     2	     2
INFLEXIBLE                    	     1	     1	     1
INFREQUENT                    	     1	     6	     6
INFREQUENTLY                  	     1	     5	     5
INGREDIENT                    	     1	     4	     4
INGREDIENTS                   	     1	     4	     4
INHABIT                       	     1	     1	     1
INHABITANTS                   	     1	    12	    12
INHABITED                     	     1	     2	     2
INHABITING                    	     1	     1	     1
INITIAL                       	     1	    73	    73
INITIALIZED                   	     1	     1	     1
INITIALLY                     	     1	    24	    24
INITIALS                      	     1	    12	    12
INITIATE                      	     1	     5	     5
INITIATED                     	     1	     7	     7
INITIATION                    	     1	    13	    13
INITIATIVE                    	     1	     6	     6
INITIATIVES                   	     1	     5	     5
INJECT                        	     1	     5	     5
INJECTED                      	     1	    33	    33
INJECTING                     	     1	     4	     4
INJECTION                     	     1	    49	    49
INJECTIONS                    	     1	    15	    15
INJECTOR                      	     1	     3	     3
INJECTS                       	     1	     1	     1
INNOVATION                    	     1	     3	     3
INNOVATIONS                   	     1	     2	     2
INORGANIC                     	     1	    23	    23
INPUT                         	     1	    13	    13
INPUTS                        	     1	     9	     9
INPUTTED                      	     1	     1	     1
INQUIRE                       	     1	     1	     1
INQUIRY                       	     1	     1	     1
INSENSITIVITY                 	     1	     1	     1
INSERT                        	     1	     3	     3
INSERTED                      	     1	    20	    20
INSERTING                     	     1	     3	     3
INSERTION                     	     1	     2	     2
INSERTS                       	     1	     2	     2
INSIGHT                       	     1	    12	    12
INSIGHTFUL                    	     1	     1	     1
INSIGHTS                      	     1	    15	    15
INSIGNIFICANT                 	     1	     5	     5
INSPIRED                      	     1	     3	     3
INSTALL                       	     1	    29	    29
INSTALLATION                  	     1	    47	    47
INSTALLATIONS                 	     1	     1	     1
INSTALLED                     	     1	    62	    62
INSTALLING                    	     1	    21	    21
INSTINCTIVELY                 	     1	     1	     1
INSTITUTE                     	     1	    27	    27
INSTITUTED                    	     1	     1	     1
INSTITUTES                    	     1	     1	     1
INSTITUTION                   	     1	     5	     5
INSTITUTIONAL                 	     1	    16	    16
INSTITUTIONALIZE              	     1	     1	     1
INSTITUTIONALLY               	     1	     2	     2
INSTITUTIONS                  	     1	    34	    34
INSUFFICIENT                  	     1	    12	    12
INSUFFICIENTLY                	     1	     1	     1
INTEGRATE                     	     1	     3	     3
INTEGRATED                    	     1	    38	    38
INTEGRATES                    	     1	     3	     3
INTEGRATING                   	     1	    10	    10
INTEGRATION                   	     1	     7	     7
INTERACT                      	     1	     8	     8
INTERACTING                   	     1	     5	     5
INTERACTION                   	     1	    47	    47
INTERACTIONS                  	     1	    35	    35
INTERACTIVE                   	     1	     2	     2
INTERFERE                     	     1	    19	    19
INTERFERED                    	     1	     1	     1
INTERFERENCE                  	     1	     6	     6
INTERFERING                   	     1	     5	     5
INTERIOR                      	     1	    26	    26
INTERLINKED                   	     1	     1	     1
INTERNAL                      	     1	    69	    69
INTERNALIZED                  	     1	     1	     1
INTERNALLY                    	     1	     1	     1
INTERNATIONAL                 	     1	    55	    55
INTERNATIONALIZATION          	     1	     1	     1
INTERNATIONALLY               	     1	     6	     6
INTERPRET                     	     1	    10	    10
INTERPRETATION                	     1	    20	    20
INTERPRETATIONS               	     1	     2	     2
INTERPRETED                   	     1	    15	    15
INTERPRETING                  	     1	     7	     7
INTERVENING                   	     1	     2	     2
INTERVENTION                  	     1	    11	    11
INTERVENTIONS                 	     1	     5	     5
INTIMATE                      	     1	     2	     2
INTIMATELY                    	     1	     5	     5
INVASION                      	     1	     8	     8
INVENTOR                      	     1	     1	     1
INVEST                        	     1	     3	     3
INVESTED                      	     1	     5	     5
INVESTING                     	     1	     1	     1
INVESTMENT                    	     1	    15	    15
INVESTMENTS                   	     1	     2	     2
INVESTORS                     	     1	     2	     2
INVISIBLE                     	     1	     2	     2
IRRELEVANT                    	     1	     2	     2
IRREMEDIABLY                  	     1	     1	     1
ISOLATE                       	     1	     2	     2
ISOLATED                      	     1	    31	    31
ISOLATION                     	     1	     9	     9
JET                           	     1	     2	     2
JETS                          	     1	     1	     1
JOINT                         	     1	    10	    10
JOINTLY                       	     1	     3	     3
JOINTS                        	     1	    10	    10
JOURNAL                       	     1	     9	     9
JOURNALS                      	     1	     5	     5
JURIES                        	     1	     1	     1
JURY                          	     1	     1	     1
JUSTIFICATION                 	     1	     2	     2
JUSTIFIED                     	     1	     6	     6
JUSTIFY                       	     1	     4	     4
LABEL                         	     1	    25	    25
LABELED                       	     1	     7	     7
LABELING                      	     1	     1	     1
LABELLED                      	     1	     7	     7
LABELS                        	     1	     5	     5
LANDSCAPE                     	     1	   520	   520
LANDSCAPED                    	     1	     7	     7
LANDSCAPES                    	     1	   128	   128
LANDSCAPING                   	     1	    32	    32
LATTER                        	     1	    53	    53
LAYER                         	     1	    92	    92
LAYERED                       	     1	     3	     3
LAYERING                      	     1	     6	     6
LAYERS                        	     1	    62	    62
LEAK                          	     1	     4	     4
LEAKAGE                       	     1	     1	     1
LEAKS                         	     1	     5	     5
LEATHERY                      	     1	     1	     1
LEGEND                        	     1	     1	     1
LEGISLATION                   	     1	     8	     8
LEGISLATIONS                  	     1	     1	     1
LEGISLATIVE                   	     1	     1	     1
LIABILITIES                   	     1	     3	     3
LIABILITY                     	     1	    15	    15
LIABLE                        	     1	     2	     2
LIB                           	     1	     1	     1
LIBERAL                       	     1	     1	     1
LIBERATED                     	     1	     1	     1
LIBERTY                       	     1	     1	     1
LINK                          	     1	    12	    12
LINKAGE                       	     1	     1	     1
LINKAGES                      	     1	     1	     1
LINKED                        	     1	    38	    38
LINKING                       	     1	     1	     1
LINKS                         	     1	     6	     6
LIQUID                        	     1	    23	    23
LIQUIDS                       	     1	     3	     3
LITERAL                       	     1	     1	     1
LITERALLY                     	     1	     1	     1
LITERARY                      	     1	     2	     2
LITERATURE                    	     1	    48	    48
LOBBIES                       	     1	     1	     1
LOGIC                         	     1	     1	     1
LOGICAL                       	     1	     9	     9
LOGICALLY                     	     1	     3	     3
LUXURIANTLY                   	     1	     1	     1
LUXURY                        	     1	     4	     4
MAGNETIC                      	     1	     1	     1
MAJORITY                      	     1	    24	    24
MANIFEST                      	     1	     2	     2
MANIFESTATION                 	     1	     1	     1
MANIFESTED                    	     1	     2	     2
MANIPULATED                   	     1	     5	     5
MANIPULATING                  	     1	     2	     2
MANIPULATION                  	     1	     4	     4
MANUAL                        	     1	    11	    11
MANUALLY                      	     1	     6	     6
MANUFACTURE                   	     1	     2	     2
MANUFACTURED                  	     1	     9	     9
MANUFACTURER                  	     1	    14	    14
MANUFACTURERS                 	     1	     6	     6
MANUFACTURING                 	     1	     6	     6
MARGIN                        	     1	     4	     4
MARGINAL                      	     1	    20	    20
MARGINALIZATION               	     1	     4	     4
MARGINALIZED                  	     1	     5	     5
MARGINALLY                    	     1	     4	     4
MARGINS                       	     1	    14	    14
MARINE                        	     1	     5	     5
MATURATION                    	     1	     2	     2
MATURE                        	     1	   180	   180
MATURED                       	     1	     2	     2
MATURES                       	     1	     3	     3
MATURING                      	     1	     2	     2
MATURITY                      	     1	    15	    15
MAYOR                         	     1	     1	     1
MEANWHILE                     	     1	     4	     4
MECHANICAL                    	     1	   106	   106
MECHANICALLY                  	     1	    20	    20
MECHANISM                     	     1	    24	    24
MECHANISMS                    	     1	    36	    36
MEDIA                         	     1	     9	     9
MEDIUM                        	     1	    37	    37
MERE                          	     1	     1	     1
MERELY                        	     1	     1	     1
MESOCLIMATE                   	     1	     6	     6
MESOCLIMATIC                  	     1	     1	     1
METHOD                        	     1	   257	   257
METHODOLOGICAL                	     1	     4	     4
METHODOLOGIES                 	     1	     6	     6
METHODOLOGY                   	     1	    29	    29
METHODS                       	     1	   268	   268
MIGRATE                       	     1	     2	     2
MIGRATED                      	     1	     1	     1
MIGRATION                     	     1	    10	    10
MIGRATIONS                    	     1	     2	     2
MIGRATORY                     	     1	     1	     1
MILD                          	     1	    12	    12
MILDER                        	     1	     2	     2
MINED                         	     1	     2	     2
MINERS                        	     1	     3	     3
MINES                         	     1	     2	     2
MINIMUM                       	     1	    73	    73
MINING                        	     1	     5	     5
MINISTRY                      	     1	     1	     1
MISINTERPRETATIONS            	     1	     1	     1
MIXTURE                       	     1	    29	    29
MIXTURES                      	     1	     1	     1
MOBILE                        	     1	    14	    14
MOBILITY                      	     1	    11	    11
MODE                          	     1	    27	    27
MODERATE                      	     1	    84	    84
MODERATELY                    	     1	    21	    21
MODES                         	     1	     9	     9
MODEST                        	     1	    12	    12
MODESTLY                      	     1	     2	     2
MODIFICATION                  	     1	    15	    15
MODIFICATIONS                 	     1	     7	     7
MODIFIED                      	     1	    36	    36
MODIFIES                      	     1	     1	     1
MODIFY                        	     1	    18	    18
MODIFYING                     	     1	    13	    13
MODULAR                       	     1	     1	     1
MODULE                        	     1	     1	     1
MODULES                       	     1	     1	     1
MOLECULAR                     	     1	     4	     4
MOLECULE                      	     1	     3	     3
MOLECULES                     	     1	     5	     5
MONITOR                       	     1	    14	    14
MONITORED                     	     1	    14	    14
MONITORING                    	     1	    40	    40
MONITORS                      	     1	     2	     2
MORAL                         	     1	     2	     2
MOREOVER                      	     1	    25	    25
MORTALITY                     	     1	    22	    22
MOTION                        	     1	    36	    36
MOTIONLESS                    	     1	     1	     1
MOTIONS                       	     1	     2	     2
MOTIVATE                      	     1	     1	     1
MOTIVATED                     	     1	     4	     4
MOTIVATION                    	     1	     1	     1
MOTIVATIONS                   	     1	     3	     3
MULTIPLE                      	     1	    71	    71
MULTIPLES                     	     1	     1	     1
MUTUAL                        	     1	     2	     2
MUTUALISM                     	     1	     7	     7
MUTUALISTIC                   	     1	     2	     2
MUTUALLY                      	     1	     2	     2
NAKED                         	     1	    31	    31
NARRATIVE                     	     1	     1	     1
NEGATIVE                      	     1	    48	    48
NEGATIVELY                    	     1	    26	    26
NEGATIVES                     	     1	     2	     2
NEGLECT                       	     1	     2	     2
NEGLECTED                     	     1	     6	     6
NEGOTIATION                   	     1	     1	     1
NET                           	     1	    33	    33
NETTING                       	     1	     3	     3
NETWORK                       	     1	     6	     6
NETWORKING                    	     1	     4	     4
NETWORKS                      	     1	    18	    18
NEUTRAL                       	     1	    16	    16
NEUTRALIZING                  	     1	     1	     1
NEVERTHELESS                  	     1	    24	    24
NONHAZARDOUS                  	     1	     1	     1
NONINFECTIOUS                 	     1	    10	    10
NONPROFIT                     	     1	     4	     4
NOTION                        	     1	     4	     4
NOTIONS                       	     1	     1	     1
NOVEL                         	     1	     8	     8
NUCLEAR                       	     1	     5	     5
NUMEROUS                      	     1	    37	    37
OBJECTION                     	     1	     1	     1
OBJECTIONS                    	     1	     1	     1
OBJECTIVE                     	     1	    21	    21
OBJECTIVELY                   	     1	     1	     1
OBJECTIVES                    	     1	    52	    52
OBLIGATE                      	     1	     1	     1
OBTAIN                        	     1	    85	    85
OBTAINABLE                    	     1	     1	     1
OBTAINED                      	     1	   106	   106
OBTAINING                     	     1	    14	    14
OBTAINS                       	     1	     1	     1
OCCUPANCY                     	     1	    10	    10
OCCUPANTS                     	     1	     1	     1
OCCUPATION                    	     1	     9	     9
OCCUPATIONAL                  	     1	    11	    11
OCCUPATIONS                   	     1	     7	     7
OCCUPIED                      	     1	    14	    14
OCCUPIES                      	     1	     3	     3
OCCUPY                        	     1	     7	     7
OCCUPYING                     	     1	     4	     4
OCEAN                         	     1	     4	     4
OCEANIC                       	     1	     1	     1
OFFENDERS                     	     1	     3	     3
OFFENDING                     	     1	     5	     5
ORAL                          	     1	     2	     2
ORGANIC                       	     1	   293	   293
ORGANICS                      	     1	     7	     7
ORGANS                        	     1	     7	     7
ORIENTATED                    	     1	     1	     1
ORIENTATION                   	     1	    16	    16
ORIENTATIONS                  	     1	     1	     1
ORIENTED                      	     1	    12	    12
ORIENTING                     	     1	     2	     2
ORIGIN                        	     1	    43	    43
ORIGINS                       	     1	    11	    11
OUTCOME                       	     1	     8	     8
OUTCOMES                      	     1	    15	    15
OUTLINE                       	     1	     4	     4
OUTLINED                      	     1	     5	     5
OUTLINES                      	     1	     1	     1
OUTLINING                     	     1	     1	     1
OUTPUT                        	     1	     3	     3
OUTPUTS                       	     1	     3	     3
OVERALL                       	     1	    76	    76
OVERCOME                      	     1	    39	    39
OVERCOMES                     	     1	     1	     1
OVERCOMING                    	     1	     7	     7
OVERLOOKED                    	     1	     6	     6
OVERLOOKING                   	     1	     1	     1
OVERWHELMINGLY                	     1	     3	     3
PACE                          	     1	     6	     6
PAD                           	     1	     4	     4
PADDING                       	     1	     2	     2
PADS                          	     1	     5	     5
PALE                          	     1	     2	     2
PALM                          	     1	    82	    82
PALMITIC                      	     1	     5	     5
PALMS                         	     1	   148	   148
PANEL                         	     1	     2	     2
PANELS                        	     1	     1	     1
PARA                          	     1	     2	     2
PARAGRAPH                     	     1	     2	     2
PARAGRAPHS                    	     1	     1	     1
PARALLEL                      	     1	    30	    30
PARALLELS                     	     1	     2	     2
PARTICIPANT                   	     1	     5	     5
PARTICIPANTS                  	     1	    52	    52
PARTICIPATE                   	     1	    10	    10
PARTICIPATED                  	     1	     3	     3
PARTICIPATES                  	     1	     1	     1
PARTICIPATING                 	     1	     2	     2
PARTICIPATION                 	     1	    20	    20
PARTICIPATORY                 	     1	     1	     1
PASSAGE                       	     1	     5	     5
PASSIONS                      	     1	     1	     1
PATIENTS                      	     1	     1	     1
PAVE                          	     1	     2	     2
PAVED                         	     1	    15	    15
PAVEMENT                      	     1	   122	   122
PAVEMENTS                     	     1	    10	    10
PAVER                         	     1	     1	     1
PAVERS                        	     1	    10	    10
PAVING                        	     1	    13	    13
PEAK                          	     1	   103	   103
PEAKS                         	     1	     7	     7
PEERS                         	     1	     4	     4
PENALTIES                     	     1	     2	     2
PENALTY                       	     1	     1	     1
PEPPER                        	     1	     1	     1
PERCEIVE                      	     1	    10	    10
PERCEIVED                     	     1	    17	    17
PERCEIVES                     	     1	     1	     1
PERCEIVING                    	     1	     2	     2
PERCEPTION                    	     1	    27	    27
PERCEPTIONS                   	     1	    24	    24
PERMANENT                     	     1	    54	    54
PERMANENTLY                   	     1	     3	     3
PERMISSION                    	     1	     1	     1
PERMIT                        	     1	    11	    11
PERMITS                       	     1	     8	     8
PERMITTED                     	     1	     4	     4
PERMITTING                    	     1	     3	     3
PERSIST                       	     1	    16	    16
PERSISTED                     	     1	     3	     3
PERSISTENCE                   	     1	     7	     7
PERSISTENT                    	     1	     8	     8
PERSISTING                    	     1	     1	     1
PERSISTS                      	     1	     3	     3
PERSONNEL                     	     1	    12	    12
PERSPECTIVE                   	     1	    13	    13
PERSPECTIVES                  	     1	     2	     2
PHASE                         	     1	    56	    56
PHASES                        	     1	    33	    33
PHENOMENA                     	     1	     9	     9
PHENOMENON                    	     1	    21	    21
PHILOSOPHICAL                 	     1	     1	     1
PHILOSOPHY                    	     1	     2	     2
PHRASE                        	     1	     8	     8
PHRASES                       	     1	     3	     3
PHRASING                      	     1	     1	     1
PILOTED                       	     1	     2	     2
PIT                           	     1	    20	    20
PITS                          	     1	    20	    20
PLATFORMS                     	     1	     3	     3
PLOT                          	     1	    10	    10
PLOTS                         	     1	    17	    17
PLOTTED                       	     1	    10	    10
POLLED                        	     1	     1	     1
PORTION                       	     1	    47	    47
PORTIONS                      	     1	    20	    20
POSE                          	     1	    13	    13
POSED                         	     1	     9	     9
POSES                         	     1	     2	     2
POSING                        	     1	     2	     2
POTENTIAL                     	     1	   264	   264
POTENTIALITY                  	     1	     1	     1
POTENTIALLY                   	     1	    39	    39
POTENTIALS                    	     1	     1	     1
POVERTY                       	     1	     4	     4
POWDER                        	     1	     5	     5
POWDERED                      	     1	     1	     1
POWDERS                       	     1	     1	     1
POWDERY                       	     1	     7	     7
PRACTITIONER                  	     1	     1	     1
PRACTITIONERS                 	     1	    14	    14
PRAISED                       	     1	     1	     1
PREADJUSTED                   	     1	     1	     1
PRECEDE                       	     1	     2	     2
PRECEDED                      	     1	     3	     3
PRECEDENT                     	     1	     1	     1
PRECEDING                     	     1	     7	     7
PRECISE                       	     1	    17	    17
PRECISELY                     	     1	     6	     6
PRECISION                     	     1	    21	    21
PREDEFINED                    	     1	     2	     2
PREDICT                       	     1	    22	    22
PREDICTABLE                   	     1	     4	     4
PREDICTED                     	     1	    12	    12
PREDICTING                    	     1	     7	     7
PREDICTION                    	     1	     1	     1
PREDICTIONS                   	     1	     1	     1
PREDICTIVE                    	     1	     7	     7
PREDICTOR                     	     1	    17	    17
PREDICTORS                    	     1	     7	     7
PREEMERGENCE                  	     1	     1	     1
PREEMERGENT                   	     1	     6	     6
PREMISES                      	     1	     6	     6
PRESENCE                      	     1	   170	   170
PRESENCES                     	     1	     2	     2
PRESERVATION                  	     1	    77	    77
PRESERVATIVE                  	     1	     1	     1
PRESERVE                      	     1	    19	    19
PRESERVED                     	     1	    19	    19
PRESERVES                     	     1	     1	     1
PRESERVING                    	     1	     8	     8
PRIMARILY                     	     1	   143	   143
PRIMARY                       	     1	   109	   109
PRINCIPAL                     	     1	    36	    36
PRINCIPALLY                   	     1	     5	     5
PRINCIPLE                     	     1	     5	     5
PRINCIPLES                    	     1	    29	    29
PRIOR                         	     1	    59	    59
PRIORITIES                    	     1	     4	     4
PRIORITIZATION                	     1	     2	     2
PRIORITIZE                    	     1	     5	     5
PRIORITIZED                   	     1	     1	     1
PRIORITIZING                  	     1	     2	     2
PRIORITY                      	     1	    17	    17
PRIVILEGED                    	     1	     2	     2
PRIVILEGING                   	     1	     1	     1
PRIZED                        	     1	     3	     3
PROBE                         	     1	    11	    11
PROBED                        	     1	     3	     3
PROBES                        	     1	     1	     1
PROCEDURE                     	     1	    39	    39
PROCEDURES                    	     1	    33	    33
PROCEED                       	     1	     2	     2
PROCEEDING                    	     1	     3	     3
PROCEEDINGS                   	     1	     2	     2
PROCEEDS                      	     1	     3	     3
PROFILE                       	     1	    38	    38
PROFILES                      	     1	    30	    30
PROFIT                        	     1	     3	     3
PROFITABLE                    	     1	     1	     1
PROFOUND                      	     1	     5	     5
PROHIBIT                      	     1	     2	     2
PROHIBITED                    	     1	     1	     1
PROHIBITIONS                  	     1	     2	     2
PROHIBITIVELY                 	     1	     1	     1
PROHIBITS                     	     1	     1	     1
PROMINENT                     	     1	    15	    15
PROMINENTLY                   	     1	     3	     3
PROMO                         	     1	     1	     1
PROMOTE                       	     1	    27	    27
PROMOTED                      	     1	    10	    10
PROMOTER                      	     1	     1	     1
PROMOTERS                     	     1	     1	     1
PROMOTES                      	     1	     8	     8
PROMOTING                     	     1	    13	    13
PROMOTION                     	     1	    16	    16
PROMPT                        	     1	     2	     2
PROMPTED                      	     1	     1	     1
PROMPTLY                      	     1	     1	     1
PROOF                         	     1	     5	     5
PROPORTION                    	     1	    55	    55
PROPORTIONAL                  	     1	    11	    11
PROPORTIONALITY               	     1	     1	     1
PROPORTIONALLY                	     1	     1	     1
PROPORTIONATELY               	     1	     5	     5
PROPORTIONED                  	     1	     1	     1
PROPORTIONS                   	     1	    16	    16
PROSPECT                      	     1	     1	     1
PROSPECTIVE                   	     1	     2	     2
PROSPECTS                     	     1	     1	     1
PROSPERED                     	     1	     1	     1
PROTEIN                       	     1	    38	    38
PROTEINS                      	     1	     2	     2
PROVINCE                      	     1	     4	     4
PROVINCES                     	     1	     3	     3
PROVINCIAL                    	     1	     5	     5
PROVISION                     	     1	    11	    11
PROVISIONING                  	     1	     4	     4
PROVISIONS                    	     1	    11	    11
PSYCHOLOGICAL                 	     1	    15	    15
PSYCHOLOGY                    	     1	     2	     2
PUBLICATION                   	     1	    14	    14
PUBLICATIONS                  	     1	    34	    34
PUBLISH                       	     1	     4	     4
PUBLISHED                     	     1	    51	    51
PUBLISHING                    	     1	     1	     1
PURSUE                        	     1	     7	     7
PURSUED                       	     1	     1	     1
QUANTITATION                  	     1	     2	     2
QUANTITATIVE                  	     1	    50	    50
QUANTITATIVELY                	     1	     4	     4
QUANTITIES                    	     1	    24	    24
QUANTITY                      	     1	    25	    25
RACIALIZATION                 	     1	     1	     1
RACIST                        	     1	     1	     1
RADIATE                       	     1	     9	     9
RADIATED                      	     1	     1	     1
RADIATING                     	     1	     1	     1
RADIATION                     	     1	    64	    64
RADICAL                       	     1	     6	     6
RADICALS                      	     1	     1	     1
RAIL                          	     1	     1	     1
RAILS                         	     1	     1	     1
RANDOM                        	     1	    20	    20
RANDOMLY                      	     1	    21	    21
RANDOMNESS                    	     1	     1	     1
RANK                          	     1	     7	     7
RANKED                        	     1	    13	    13
RANKING                       	     1	    11	    11
RANKINGS                      	     1	     2	     2
RANKS                         	     1	     3	     3
RAPE                          	     1	     1	     1
RATIO                         	     1	   199	   199
RATIOS                        	     1	    55	    55
RAW                           	     1	    12	    12
REALLOCATION                  	     1	     2	     2
REAR                          	     1	     2	     2
REARING                       	     1	     2	     2
REASSESSED                    	     1	     1	     1
RECEIVER                      	     1	     1	     1
RECEPTION                     	     1	     1	     1
RECOGNITION                   	     1	    11	    11
RECOLONIZATION                	     1	     1	     1
RECOMPOSITIONS                	     1	     1	     1
RECONSTRUCT                   	     1	     1	     1
RECONSTRUCTED                 	     1	     3	     3
RECONSTRUCTING                	     1	     2	     2
RECONSTRUCTION                	     1	     3	     3
RECONSTRUCTIONS               	     1	     5	     5
RECRUIT                       	     1	     4	     4
RECRUITED                     	     1	     1	     1
RECRUITING                    	     1	     3	     3
RECRUITMENT                   	     1	     8	     8
REDISTRIBUTE                  	     1	     2	     2
REDISTRIBUTING                	     1	     1	     1
REDISTRIBUTION                	     1	    13	    13
REENTRY                       	     1	     1	     1
REFLECT                       	     1	    45	    45
REFLECTANCE                   	     1	     2	     2
REFLECTED                     	     1	    14	    14
REFLECTING                    	     1	    17	    17
REFLECTION                    	     1	     5	     5
REFLECTIVE                    	     1	     8	     8
REFLECTS                      	     1	    14	    14
REFORM                        	     1	     1	     1
REFUGE                        	     1	     4	     4
REFUGES                       	     1	     1	     1
REGIME                        	     1	    12	    12
REGIMES                       	     1	    11	    11
REGULATE                      	     1	     7	     7
REGULATED                     	     1	     9	     9
REGULATING                    	     1	     8	     8
REGULATION                    	     1	    11	    11
REGULATIONS                   	     1	    29	    29
REGULATOR                     	     1	     2	     2
REGULATORS                    	     1	    20	    20
REGULATORY                    	     1	    23	    23
REINFORCE                     	     1	     3	     3
REINFORCED                    	     1	    10	    10
REINFORCES                    	     1	     6	     6
REINFORCING                   	     1	     5	     5
REINITIATE                    	     1	     1	     1
REJECT                        	     1	     1	     1
REJECTED                      	     1	     4	     4
REJECTION                     	     1	     2	     2
RELATIVE                      	     1	   108	   108
RELATIVELY                    	     1	    90	    90
RELATIVES                     	     1	     6	     6
RELEVANCY                     	     1	     1	     1
RELEVANT                      	     1	    35	    35
RELIEVE                       	     1	     2	     2
RELIEVED                      	     1	     1	     1
RELIEVING                     	     1	     2	     2
RELIGIOUS                     	     1	     3	     3
RELUCTANT                     	     1	     1	     1
REMEDIAL                      	     1	    17	    17
REMEDIED                      	     1	     1	     1
REMEDY                        	     1	     3	     3
REMOTE                        	     1	    33	    33
REMOTELY                      	     1	     5	     5
RENDERING                     	     1	     1	     1
REPAVED                       	     1	     1	     1
REPRODUCE                     	     1	     6	     6
REPRODUCED                    	     1	     2	     2
REPRODUCIBILITY               	     1	     1	     1
REPRODUCIBLE                  	     1	     3	     3
REPRODUCTION                  	     1	    12	    12
REPUBLIC                      	     1	     4	     4
REPUBLICAN                    	     1	     6	     6
REQUEST                       	     1	     2	     2
REQUESTED                     	     1	     1	     1
REQUESTS                      	     1	     2	     2
RERADIATE                     	     1	     3	     3
RERADIATING                   	     1	     1	     1
RERADIATION                   	     1	     2	     2
RESAMPLED                     	     1	     1	     1
RESCUE                        	     1	     7	     7
RESCUES                       	     1	     1	     1
RESEMBLE                      	     1	     5	     5
RESEMBLES                     	     1	     5	     5
RESEMBLING                    	     1	     2	     2
RESIDED                       	     1	     1	     1
RESIDENCE                     	     1	     5	     5
RESIDENCES                    	     1	     2	     2
RESIDENT                      	     1	     2	     2
RESIDENTIAL                   	     1	    88	    88
RESIDENTS                     	     1	    18	    18
RESIDING                      	     1	     1	     1
RESOLUTION                    	     1	    50	    50
RESOLUTIONS                   	     1	     2	     2
RESOLVE                       	     1	     3	     3
RESOLVED                      	     1	     1	     1
RESOLVING                     	     1	     2	     2
RESORT                        	     1	     4	     4
RESORTING                     	     1	     1	     1
RESOURCE                      	     1	    49	    49
RESOURCES                     	     1	    80	    80
RESPECTIVE                    	     1	     9	     9
RESPECTIVELY                  	     1	   117	   117
RESPOND                       	     1	    57	    57
RESPONDED                     	     1	     9	     9
RESPONDENT                    	     1	    34	    34
RESPONDENTS                   	     1	   231	   231
RESPONDING                    	     1	     7	     7
RESPONDS                      	     1	     5	     5
RESPONSE                      	     1	   180	   180
RESPONSES                     	     1	   113	   113
RESPONSIVE                    	     1	     1	     1
RESPONSIVENESS                	     1	     2	     2
RESTORATION                   	     1	    18	    18
RESTORATIVE                   	     1	     7	     7
RESTORE                       	     1	     9	     9
RESTORED                      	     1	     8	     8
RESTORING                     	     1	     2	     2
RESTRAINT                     	     1	     1	     1
RESTRICT                      	     1	    37	    37
RESTRICTED                    	     1	    52	    52
RESTRICTING                   	     1	     4	     4
RESTRICTION                   	     1	     4	     4
RESTRICTIONS                  	     1	    15	    15
RESTRICTIVE                   	     1	     5	     5
RESTRICTS                     	     1	     5	     5
RESUME                        	     1	     3	     3
RESUMED                       	     1	     2	     2
RESUMES                       	     1	     4	     4
RETAIL                        	     1	     6	     6
RETAILER                      	     1	     1	     1
RETAIN                        	     1	    42	    42
RETAINED                      	     1	    45	    45
RETAINING                     	     1	    53	    53
RETAINMENT                    	     1	    29	    29
RETAINS                       	     1	     6	     6
RETREAT                       	     1	     3	     3
RETREATMENT                   	     1	     1	     1
REVEAL                        	     1	    25	    25
REVEALED                      	     1	    42	    42
REVEALING                     	     1	     1	     1
REVEALS                       	     1	     9	     9
REVENUE                       	     1	     1	     1
REVERSAL                      	     1	     1	     1
REVERSE                       	     1	     4	     4
REVERSED                      	     1	     4	     4
REVERSIBLE                    	     1	     1	     1
REVIEW                        	     1	    62	    62
REVIEWED                      	     1	    13	    13
REVIEWING                     	     1	     1	     1
REVIEWS                       	     1	     4	     4
REVISE                        	     1	     3	     3
REVISED                       	     1	     7	     7
REVISING                      	     1	     3	     3
REVISION                      	     1	     1	     1
REVISIONS                     	     1	     5	     5
REVIVAL                       	     1	     2	     2
REVIVING                      	     1	     1	     1
REVOLUTION                    	     1	     9	     9
REVOLUTIONS                   	     1	     1	     1
REWEIGH                       	     1	     1	     1
RITUAL                        	     1	     5	     5
ROUTE                         	     1	     4	     4
ROUTED                        	     1	     2	     2
ROUTES                        	     1	     5	     5
ROUTINE                       	     1	    11	    11
ROUTINELY                     	     1	     5	     5
ROUTINES                      	     1	     1	     1
ROUTING                       	     1	     1	     1
RURAL                         	     1	    56	    56
SACRIFICED                    	     1	     1	     1
SACRIFICING                   	     1	     2	     2
SAMPLE                        	     1	   103	   103
SAMPLED                       	     1	    18	    18
SAMPLES                       	     1	   134	   134
SAMPLING                      	     1	    78	    78
SANCTIONED                    	     1	     1	     1
SANCTIONING                   	     1	     4	     4
SANCTIONS                     	     1	     1	     1
SATELLITE                     	     1	    15	    15
SATELLITES                    	     1	     1	     1
SATISFACTION                  	     1	     2	     2
SCANNED                       	     1	     7	     7
SCANNER                       	     1	     1	     1
SCANNERS                      	     1	     1	     1
SCANNING                      	     1	     2	     2
SCATTER                       	     1	     1	     1
SCATTERED                     	     1	     9	     9
SCHEMATIC                     	     1	     2	     2
SCHEME                        	     1	     3	     3
SCHEMES                       	     1	     2	     2
SCHOLAR                       	     1	     1	     1
SCHOLARLY                     	     1	     2	     2
SCHOLARS                      	     1	    13	    13
SCOPE                         	     1	    20	    20
SCULPTED                      	     1	     1	     1
SCULPTURED                    	     1	     1	     1
SCULPTURES                    	     1	     2	     2
SECTOR                        	     1	    26	    26
SECTORS                       	     1	    28	    28
SEGMENT                       	     1	     4	     4
SEGMENTATION                  	     1	     1	     1
SEGMENTS                      	     1	     4	     4
SENSED                        	     1	     4	     4
SENSIBLE                      	     1	     1	     1
SENSING                       	     1	    29	    29
SENSITIVE                     	     1	    53	    53
SENSITIVITIES                 	     1	     1	     1
SENSITIVITY                   	     1	    22	    22
SEQUENCE                      	     1	    10	    10
SEQUENCED                     	     1	     1	     1
SEQUENCES                     	     1	     1	     1
SEQUENTIAL                    	     1	     1	     1
SEVERE                        	     1	   101	   101
SEVERELY                      	     1	    57	    57
SEVERITIES                    	     1	     1	     1
SEVERITY                      	     1	    41	    41
SHIELDED                      	     1	     1	     1
SHIELDING                     	     1	     1	     1
SHORTLY                       	     1	     5	     5
SIGNIFICANCE                  	     1	    33	    33
SIGNIFICANT                   	     1	   292	   292
SIGNIFICANTLY                 	     1	   112	   112
SILENT                        	     1	     1	     1
SILK                          	     1	     8	     8
SIMULTANEOUS                  	     1	     1	     1
SIMULTANEOUSLY                	     1	     5	     5
SLICE                         	     1	     2	     2
SLICED                        	     1	     1	     1
SLICES                        	     1	     1	     1
SLOPE                         	     1	    78	    78
SLOPED                        	     1	     6	     6
SLOPES                        	     1	    33	    33
SLOPING                       	     1	    10	    10
SOFTWARE                      	     1	    34	    34
SOFTWARES                     	     1	     1	     1
SOLE                          	     1	     4	     4
SOLELY                        	     1	     6	     6
SOLUTION                      	     1	    88	    88
SOLUTIONS                     	     1	    39	    39
SOLVE                         	     1	    13	    13
SOLVED                        	     1	     3	     3
SOLVING                       	     1	    12	    12
SOPHISTICATED                 	     1	    11	    11
SOURCE                        	     1	    75	    75
SOURCES                       	     1	    79	    79
SOURCING                      	     1	     1	     1
SPECIFICION                   	     1	     1	     1
SPECIFIED                     	     1	    18	    18
SPECIFIES                     	     1	     5	     5
SPECIFY                       	     1	     5	     5
SPECIFYING                    	     1	     3	     3
SPECULATE                     	     1	     1	     1
SPECULATION                   	     1	     2	     2
SPECULATIVE                   	     1	     3	     3
SPILL                         	     1	     1	     1
SPILLAGE                      	     1	     1	     1
SPILLED                       	     1	     2	     2
SPILLING                      	     1	     2	     2
SPONSOR                       	     1	     1	     1
SPONSORSHIP                   	     1	     6	     6
SQUEEZE                       	     1	     1	     1
SQUEEZED                      	     1	     1	     1
SQUEEZER                      	     1	     1	     1
STAIN                         	     1	     3	     3
STAINED                       	     1	     2	     2
STAKE                         	     1	    61	    61
STAKED                        	     1	    13	    13
STAKES                        	     1	    60	    60
STAKING                       	     1	    52	    52
STATISTIC                     	     1	    13	    13
STATISTICAL                   	     1	    51	    51
STATISTICALLY                 	     1	    30	    30
STATISTICS                    	     1	    15	    15
STATUS                        	     1	    42	    42
STATUSES                      	     1	     1	     1
STATUTE                       	     1	     1	     1
STEM                          	     1	   189	   189
STEMMING                      	     1	     2	     2
STEMS                         	     1	    91	    91
STIMULATE                     	     1	    25	    25
STIMULATED                    	     1	    21	    21
STIMULATES                    	     1	    10	    10
STIMULATING                   	     1	     2	     2
STIMULATION                   	     1	     5	     5
STRAIN                        	     1	    36	    36
STRAINED                      	     1	     2	     2
STRAINS                       	     1	    34	    34
STRATEGIC                     	     1	    10	    10
STRATEGICALLY                 	     1	     5	     5
STRATEGIES                    	     1	    81	    81
STRATEGY                      	     1	    23	    23
STRICT                        	     1	     6	     6
STRICTER                      	     1	     1	     1
STRICTLY                      	     1	     6	     6
STRUCTURAL                    	     1	   125	   125
STRUCTURALLY                  	     1	    21	    21
STRUCTURATION                 	     1	     3	     3
STRUCTURE                     	     1	   269	   269
STRUCTURED                    	     1	     1	     1
STRUCTURES                    	     1	    76	    76
STRUCTURING                   	     1	     2	     2
STUDIO                        	     1	     2	     2
STUDIOS                       	     1	     1	     1
SUBMITTED                     	     1	     5	     5
SUBMITTING                    	     1	     1	     1
SUBSEQUENT                    	     1	    34	    34
SUBSEQUENTLY                  	     1	    33	    33
SUBSTANCE                     	     1	     1	     1
SUBSTANCES                    	     1	    21	    21
SUBSTANTIAL                   	     1	    22	    22
SUBSTANTIALLY                 	     1	    19	    19
SUBSTITUTE                    	     1	     5	     5
SUBSTITUTES                   	     1	     1	     1
SUBSTITUTING                  	     1	     1	     1
SUBSTITUTION                  	     1	     4	     4
SUBSTITUTIONS                 	     1	     2	     2
SUBTLE                        	     1	     6	     6
SUBTLY                        	     1	     1	     1
SUBURBAN                      	     1	     4	     4
SUBURBANIZATION               	     1	     1	     1
SUBURBS                       	     1	     1	     1
SUCCEED                       	     1	     1	     1
SUCCEEDED                     	     1	     1	     1
SUCCEEDING                    	     1	     2	     2
SUCCESSION                    	     1	    16	    16
SUCCESSIONAL                  	     1	    10	    10
SUCCESSIONS                   	     1	     2	     2
SUCCESSIVE                    	     1	    11	    11
SUCCESSIVELY                  	     1	     3	     3
SUFFICIENT                    	     1	    57	    57
SUFFICIENTLY                  	     1	     3	     3
SUM                           	     1	    14	    14
SUMMARIES                     	     1	     4	     4
SUMMARISES                    	     1	     1	     1
SUMMARIZE                     	     1	     4	     4
SUMMARIZED                    	     1	    23	    23
SUMMARIZES                    	     1	     3	     3
SUMMARIZING                   	     1	     2	     2
SUMMARY                       	     1	    23	    23
SUMMED                        	     1	     1	     1
SUMMING                       	     1	     2	     2
SUMMIT                        	     1	     2	     2
SUMS                          	     1	     1	     1
SUPERIOR                      	     1	    16	    16
SUPERVISED                    	     1	     6	     6
SUPERVISION                   	     1	     4	     4
SUPERVISOR                    	     1	     3	     3
SUPERVISORS                   	     1	     4	     4
SUPPLEMENT                    	     1	     2	     2
SUPPLEMENTAL                  	     1	    18	    18
SUPPLEMENTARY                 	     1	    14	    14
SUPPLEMENTED                  	     1	     2	     2
SUPPLEMENTING                 	     1	     4	     4
SUPPLEMENTS                   	     1	     1	     1
SUPREME                       	     1	     1	     1
SURGERY                       	     1	     2	     2
SURVEY                        	     1	   170	   170
SURVEYED                      	     1	    28	    28
SURVEYING                     	     1	     1	     1
SURVEYOR                      	     1	     1	     1
SURVEYS                       	     1	    39	    39
SUSPENDED                     	     1	     9	     9
SUSPENSION                    	     1	     2	     2
SUSTAIN                       	     1	     6	     6
SUSTAINABILITY                	     1	    51	    51
SUSTAINABLE                   	     1	    36	    36
SUSTAINABLY                   	     1	     1	     1
SUSTAINED                     	     1	     6	     6
SUSTAINING                    	     1	     4	     4
SUSTAINS                      	     1	     1	     1
SWELL                         	     1	     7	     7
SWELLING                      	     1	    10	    10
SWELLINGS                     	     1	     8	     8
SWOLLEN                       	     1	     7	     7
SYMBOL                        	     1	     2	     2
SYMBOLIC                      	     1	     5	     5
SYMBOLIZING                   	     1	     1	     1
SYMBOLS                       	     1	     1	     1
SYMPTOM                       	     1	     9	     9
SYMPTOMATIC                   	     1	     3	     3
SYMPTOMS                      	     1	   150	   150
TACKLE                        	     1	     1	     1
TACTIC                        	     1	     2	     2
TACTICS                       	     1	     2	     2
TALENT                        	     1	     2	     2
TARGET                        	     1	    71	    71
TARGETED                      	     1	     4	     4
TARGETING                     	     1	     1	     1
TARGETS                       	     1	    40	    40
TASK                          	     1	    14	    14
TASKS                         	     1	     4	     4
TECHNICAL                     	     1	    28	    28
TECHNICALLY                   	     1	     1	     1
TECHNIQUE                     	     1	    67	    67
TECHNIQUES                    	     1	   120	   120
TEMPERATURE                   	     1	   245	   245
TEMPERATURES                  	     1	   169	   169
TEMPORARILY                   	     1	     7	     7
TEMPORARY                     	     1	    33	    33
TENDER                        	     1	     7	     7
TERRITORIAL                   	     1	     5	     5
TERRITORIES                   	     1	     4	     4
TERRITORY                     	     1	    14	    14
TEXT                          	     1	    14	    14
TEXTS                         	     1	     6	     6
TEXTUAL                       	     1	    10	    10
THEMATIC                      	     1	    11	    11
THEME                         	     1	     6	     6
[truncated: 1,467,377 more chars]
