# Supplementary material for: The lexical profile of forestry academic texts: What does it take to understand a specialized discipline?
Source: PLoS One. 2024 Dec 30;19(12):e0315975. doi: 10.1371/journal.pone.0315975 (PMC11684671; doi:10.1371/journal.pone.0315975)
Supplement: S1 Raw data — (ZIP) [file pone.0315975.s001.zip › row_data/BAWE_range.txt]

 Processing file: C:\Users\BAWE corpus.txt


  Number of lines: 1
  Number of words: 6655436


WORD LIST                TOKENS/%             TYPES/%             Word Families

one                     4422557/66.45            5315/ 5.09            1000
two                      796532/11.97            5014/ 4.80            1000
three                    600977/ 9.03            4985/ 4.78            1000
four                     134151/ 2.02            3633/ 3.48            1000
five                      73348/ 1.10            2922/ 2.80             992
six                       46095/ 0.69            2681/ 2.57             985
seven                     33491/ 0.50            2268/ 2.17             961
eight                     23716/ 0.36            1952/ 1.87             924
nine                      14195/ 0.21            1688/ 1.62             894
ten                     11673/ 0.18            1433/ 1.37             843
11                      9463/ 0.14            1220/ 1.17             775
12                      8098/ 0.12            1035/ 0.99             708
13                      6301/ 0.09             840/ 0.80             607
14                      5938/ 0.09             786/ 0.75             572
15                      4293/ 0.06             684/ 0.66             523
16                      5050/ 0.08             632/ 0.61             486
17                      3146/ 0.05             529/ 0.51             432
18                      4600/ 0.07             474/ 0.45             397
19                      2052/ 0.03             409/ 0.39             340
20                      2253/ 0.03             374/ 0.36             312
21                      1269/ 0.02             302/ 0.29             275
22                       715/ 0.01             219/ 0.21             209
23                       779/ 0.01             193/ 0.18             186
24                       561/ 0.01             157/ 0.15             154
25                       669/ 0.01             149/ 0.14             128
26                         0/ 0.00               0/ 0.00               0
27                         0/ 0.00               0/ 0.00               0
28                         0/ 0.00               0/ 0.00               0
29                         0/ 0.00               0/ 0.00               0
30                         0/ 0.00               0/ 0.00               0
31                    151545/ 2.28            8015/ 7.68            7694
32                     48771/ 0.73              78/ 0.07              35
33                     19020/ 0.29            1589/ 1.52            1134
34                     22132/ 0.33             702/ 0.67             674
not in the lists         202046/ 3.04           54082/51.82          ?????

Total                   6655436               104360                25240


 
 Number of BASEWRD1.txt types: 6857  Number of BASEWRD1.txt word families: 1000
 Number of BASEWRD2.txt types: 6370  Number of BASEWRD2.txt word families: 1000
 Number of BASEWRD3.txt types: 5879  Number of BASEWRD3.txt word families: 1000
 Number of BASEWRD4.txt types: 4864  Number of BASEWRD4.txt word families: 1000
 Number of BASEWRD5.txt types: 4292  Number of BASEWRD5.txt word families: 1000
 Number of BASEWRD6.txt types: 4102  Number of BASEWRD6.txt word families: 1000
 Number of BASEWRD7.txt types: 3677  Number of BASEWRD7.txt word families: 1000
 Number of BASEWRD8.txt types: 3415  Number of BASEWRD8.txt word families: 1000
 Number of BASEWRD9.txt types: 3194  Number of BASEWRD9.txt word families: 1000
 Number of BASEWRD10.txt types: 2976  Number of BASEWRD10.txt word families: 999
 Number of BASEWRD11.txt types: 2935  Number of BASEWRD11.txt word families: 1000
 Number of BASEWRD12.txt types: 2750  Number of BASEWRD12.txt word families: 1000
 Number of BASEWRD13.txt types: 2414  Number of BASEWRD13.txt word families: 1000
 Number of BASEWRD14.txt types: 2299  Number of BASEWRD14.txt word families: 1000
 Number of BASEWRD15.txt types: 2281  Number of BASEWRD15.txt word families: 1000
 Number of BASEWRD16.txt types: 2085  Number of BASEWRD16.txt word families: 1000
 Number of BASEWRD17.txt types: 2074  Number of BASEWRD17.txt word families: 1000
 Number of BASEWRD18.txt types: 1929  Number of BASEWRD18.txt word families: 999
 Number of BASEWRD19.txt types: 1866  Number of BASEWRD19.txt word families: 999
 Number of BASEWRD20.txt types: 1819  Number of BASEWRD20.txt word families: 1000
 Number of BASEWRD21.txt types: 1651  Number of BASEWRD21.txt word families: 1000
 Number of BASEWRD22.txt types: 1538  Number of BASEWRD22.txt word families: 1000
 Number of BASEWRD23.txt types: 1394  Number of BASEWRD23.txt word families: 1000
 Number of BASEWRD24.txt types: 1296  Number of BASEWRD24.txt word families: 1000
 Number of BASEWRD25.txt types: 1674  Number of BASEWRD25.txt word families: 1000
 Number of BASEWRD26.txt types: 1  Number of BASEWRD26.txt word families: 1
 Number of BASEWRD27.txt types: 1  Number of BASEWRD27.txt word families: 1
 Number of BASEWRD28.txt types: 1  Number of BASEWRD28.txt word families: 1
 Number of BASEWRD29.txt types: 1  Number of BASEWRD29.txt word families: 1
 Number of BASEWRD30.txt types: 1  Number of BASEWRD30.txt word families: 1
 Number of BASEWRD31.txt types: 22384  Number of BASEWRD31.txt word families: 21637
 Number of BASEWRD32.txt types: 196  Number of BASEWRD32.txt word families: 38
 Number of BASEWRD33.txt types: 6044  Number of BASEWRD33.txt word families: 3108
 Number of BASEWRD34.txt types: 1149  Number of BASEWRD34.txt word families: 1083

Table of Ranges: Types

104360	Words appear in  1 input files

Table of Ranges: word families

 25240	Words appear in  1 input files


Types Found In Base List One

TYPE                          	 RANGE	  FREQ	    F1
A                             	     1	132797	132797
ABILITIES                     	     1	   281	   281
ABILITY                       	     1	  1674	  1674
ABLE                          	     1	  3129	  3129
ABLY                          	     1	     1	     1
ABOUT                         	     1	  6590	  6590
ABOVE                         	     1	  2790	  2790
ABSOLUTE                      	     1	   432	   432
ABSOLUTELY                    	     1	   135	   135
ABSOLUTES                     	     1	     4	     4
ABSOLUTISM                    	     1	     9	     9
ABSOLUTIST                    	     1	    11	    11
ACCEPT                        	     1	   571	   571
ACCEPTABILITY                 	     1	    42	    42
ACCEPTABLE                    	     1	   370	   370
ACCEPTABLY                    	     1	     3	     3
ACCEPTANCE                    	     1	   333	   333
ACCEPTANCES                   	     1	     1	     1
ACCEPTED                      	     1	   671	   671
ACCEPTING                     	     1	   117	   117
ACCEPTOR                      	     1	    33	    33
ACCEPTORS                     	     1	     8	     8
ACCEPTS                       	     1	    85	    85
ACROSS                        	     1	  1215	  1215
ACT                           	     1	  2175	  2175
ACTED                         	     1	   171	   171
ACTING                        	     1	   456	   456
ACTION                        	     1	  1684	  1684
ACTIONABLE                    	     1	     5	     5
ACTIONED                      	     1	     3	     3
ACTIONS                       	     1	   971	   971
ACTOR                         	     1	   129	   129
ACTORS                        	     1	   403	   403
ACTRESS                       	     1	     7	     7
ACTRESSES                     	     1	     1	     1
ACTS                          	     1	   589	   589
ACTUAL                        	     1	   967	   967
ACTUALISATION                 	     1	     4	     4
ACTUALISED                    	     1	     5	     5
ACTUALISES                    	     1	     1	     1
ACTUALISING                   	     1	     1	     1
ACTUALITIES                   	     1	     2	     2
ACTUALITY                     	     1	    27	    27
ACTUALIZATION                 	     1	     5	     5
ACTUALIZED                    	     1	     1	     1
ACTUALLY                      	     1	  1180	  1180
AD                            	     1	   262	   262
ADD                           	     1	   472	   472
ADDED                         	     1	  1082	  1082
ADDING                        	     1	   374	   374
ADDITION                      	     1	  1560	  1560
ADDITIONAL                    	     1	   774	   774
ADDITIONALLY                  	     1	   359	   359
ADDITIONS                     	     1	    31	    31
ADDITIVE                      	     1	    24	    24
ADDITIVES                     	     1	    18	    18
ADDRESS                       	     1	   586	   586
ADDRESSED                     	     1	   391	   391
ADDRESSEE                     	     1	    47	    47
ADDRESSEES                    	     1	    19	    19
ADDRESSES                     	     1	   145	   145
ADDRESSING                    	     1	   145	   145
ADDS                          	     1	   180	   180
ADMIT                         	     1	   115	   115
ADMITS                        	     1	    67	    67
ADMITTANCE                    	     1	     9	     9
ADMITTED                      	     1	   189	   189
ADMITTEDLY                    	     1	    28	    28
ADMITTING                     	     1	    25	    25
ADS                           	     1	    16	    16
ADVERT                        	     1	    67	    67
ADVERTISE                     	     1	    37	    37
ADVERTISED                    	     1	    33	    33
ADVERTISEMENT                 	     1	    92	    92
ADVERTISEMENTS                	     1	    69	    69
ADVERTISER                    	     1	     6	     6
ADVERTISERS                   	     1	    37	    37
ADVERTISES                    	     1	     4	     4
ADVERTISING                   	     1	   415	   415
ADVERTS                       	     1	    68	    68
AFFORD                        	     1	   182	   182
AFFORDABILITY                 	     1	     6	     6
AFFORDABLE                    	     1	    48	    48
AFFORDED                      	     1	    75	    75
AFFORDING                     	     1	    15	    15
AFFORDS                       	     1	    17	    17
AFRAID                        	     1	    79	    79
AFTER                         	     1	  4640	  4640
AFTERNOON                     	     1	    40	    40
AFTERNOONS                    	     1	     3	     3
AFTERWARD                     	     1	    18	    18
AFTERWARDS                    	     1	    79	    79
AGAIN                         	     1	  1834	  1834
AGAINST                       	     1	  2945	  2945
AGE                           	     1	  1954	  1954
AGED                          	     1	   175	   175
AGEING                        	     1	    98	    98
AGELESS                       	     1	     2	     2
AGER                          	     1	     2	     2
AGES                          	     1	   232	   232
AGING                         	     1	    35	    35
AGO                           	     1	   286	   286
AGREE                         	     1	   434	   434
AGREEABLE                     	     1	     8	     8
AGREED                        	     1	   327	   327
AGREEING                      	     1	    39	    39
AGREEMENT                     	     1	   629	   629
AGREEMENTS                    	     1	   218	   218
AGREES                        	     1	   121	   121
AHEAD                         	     1	   158	   158
AIN                           	     1	    19	    19
AIR                           	     1	  1131	  1131
AIRED                         	     1	     1	     1
AIRING                        	     1	     2	     2
AIRINGS                       	     1	     1	     1
AIRS                          	     1	     5	     5
AIRY                          	     1	     2	     2
ALL                           	     1	 12442	 12442
ALLOW                         	     1	  1230	  1230
ALLOWABLE                     	     1	    26	    26
ALLOWANCE                     	     1	    35	    35
ALLOWANCES                    	     1	    24	    24
ALLOWED                       	     1	   971	   971
ALLOWING                      	     1	   713	   713
ALLOWS                        	     1	  1088	  1088
ALMOST                        	     1	  1180	  1180
ALONE                         	     1	   689	   689
ALONG                         	     1	  1126	  1126
ALREADY                       	     1	  1422	  1422
ALRIGHT                       	     1	    10	    10
ALSO                          	     1	 16647	 16647
ALTHOUGH                      	     1	  4579	  4579
ALWAYS                        	     1	  1758	  1758
AM                            	     1	   648	   648
AMAZED                        	     1	     7	     7
AMAZEMENT                     	     1	     2	     2
AMAZING                       	     1	    26	    26
AMAZINGLY                     	     1	    11	    11
AMONG                         	     1	  1374	  1374
AMONGST                       	     1	   506	   506
AMOUNT                        	     1	  2073	  2073
AMOUNTED                      	     1	    27	    27
AMOUNTING                     	     1	    13	    13
AMOUNTS                       	     1	   412	   412
AN                            	     1	 27846	 27846
AND                           	     1	190592	190592
ANDS                          	     1	     3	     3
ANGRIER                       	     1	     1	     1
ANGRILY                       	     1	     4	     4
ANGRY                         	     1	    47	    47
ANIMAL                        	     1	   616	   616
ANIMALS                       	     1	   701	   701
ANOTHER                       	     1	  3705	  3705
ANSWER                        	     1	   736	   736
ANSWERABLE                    	     1	     7	     7
ANSWERED                      	     1	   111	   111
ANSWERING                     	     1	    64	    64
ANSWERS                       	     1	   318	   318
ANTITRUST                     	     1	     9	     9
ANY                           	     1	  6384	  6384
ANYBODY                       	     1	    38	    38
ANYHOW                        	     1	     8	     8
ANYMORE                       	     1	    39	    39
ANYONE                        	     1	   213	   213
ANYTHING                      	     1	   512	   512
ANYTIME                       	     1	    16	    16
ANYWAY                        	     1	    82	    82
ANYWAYS                       	     1	     2	     2
ANYWHERE                      	     1	    57	    57
APART                         	     1	   495	   495
APPARENT                      	     1	   665	   665
APPARENTLY                    	     1	   194	   194
APPEAR                        	     1	  1110	  1110
APPEARANCE                    	     1	   394	   394
APPEARANCES                   	     1	    56	    56
APPEARED                      	     1	   452	   452
APPEARING                     	     1	   112	   112
APPEARS                       	     1	  1397	  1397
ARE                           	     1	 42022	 42022
AREA                          	     1	  2431	  2431
AREAS                         	     1	  2102	  2102
AREN                          	     1	    77	    77
ARM                           	     1	   228	   228
ARMS                          	     1	   154	   154
AROUND                        	     1	  2263	  2263
ARRANGE                       	     1	    49	    49
ARRANGED                      	     1	   139	   139
ARRANGEMENT                   	     1	   219	   219
ARRANGEMENTS                  	     1	   174	   174
ARRANGES                      	     1	     6	     6
ARRANGING                     	     1	    25	    25
ARRIVAL                       	     1	   129	   129
ARRIVALS                      	     1	    50	    50
ARRIVE                        	     1	   125	   125
ARRIVED                       	     1	   141	   141
ARRIVES                       	     1	    44	    44
ARRIVING                      	     1	    58	    58
ART                           	     1	   667	   667
ARTIST                        	     1	    83	    83
ARTISTIC                      	     1	   138	   138
ARTISTICALLY                  	     1	     4	     4
ARTISTRY                      	     1	     4	     4
ARTISTS                       	     1	   119	   119
ARTS                          	     1	   162	   162
AS                            	     1	 67176	 67176
ASHAMED                       	     1	    16	    16
ASK                           	     1	   425	   425
ASKED                         	     1	   526	   526
ASKING                        	     1	   183	   183
ASKS                          	     1	   125	   125
AT                            	     1	 22469	 22469
ATE                           	     1	    23	    23
AUNT                          	     1	    12	    12
AUNTIE                        	     1	     1	     1
AUNTIES                       	     1	     1	     1
AUNTS                         	     1	     5	     5
AUTUMN                        	     1	    85	    85
AUTUMNS                       	     1	     1	     1
AWARE                         	     1	   730	   730
AWARENESS                     	     1	   523	   523
AWAY                          	     1	  1097	  1097
AWFUL                         	     1	    20	    20
AWFULLY                       	     1	     2	     2
BABIES                        	     1	   144	   144
BABY                          	     1	   213	   213
BACK                          	     1	  1571	  1571
BACKED                        	     1	    79	    79
BACKERS                       	     1	     2	     2
BACKING                       	     1	    59	    59
BACKS                         	     1	    44	    44
BACKWARD                      	     1	    77	    77
BACKWARDNESS                  	     1	    12	    12
BACKWARDS                     	     1	    52	    52
BAD                           	     1	   430	   430
BADDIES                       	     1	     1	     1
BADLY                         	     1	   112	   112
BAG                           	     1	    50	    50
BAGGAGE                       	     1	     3	     3
BAGGING                       	     1	     1	     1
BAGS                          	     1	    25	    25
BALL                          	     1	    99	    99
BALLS                         	     1	    34	    34
BANK                          	     1	   729	   729
BANKED                        	     1	     1	     1
BANKER                        	     1	    11	    11
BANKERS                       	     1	    27	    27
BANKING                       	     1	   144	   144
BANKS                         	     1	   269	   269
BAR                           	     1	   243	   243
BARRED                        	     1	     9	     9
BARRING                       	     1	    10	    10
BARS                          	     1	   109	   109
BASE                          	     1	   732	   732
BASED                         	     1	  3244	  3244
BASES                         	     1	   137	   137
BASIC                         	     1	  1131	  1131
BASICALLY                     	     1	   127	   127
BASICS                        	     1	    25	    25
BASING                        	     1	    37	    37
BATH                          	     1	   236	   236
BATHS                         	     1	    20	    20
BE                            	     1	 57736	 57736
BEACH                         	     1	    60	    60
BEACHED                       	     1	     1	     1
BEACHES                       	     1	     7	     7
BEACHING                      	     1	     1	     1
BEAR                          	     1	   217	   217
BEARABLE                      	     1	     3	     3
BEARER                        	     1	    23	    23
BEARERS                       	     1	    16	    16
BEARING                       	     1	   193	   193
BEARINGS                      	     1	    74	    74
BEARS                         	     1	    67	    67
BEAT                          	     1	    79	    79
BEATEN                        	     1	    22	    22
BEATER                        	     1	     1	     1
BEATERS                       	     1	     2	     2
BEATING                       	     1	    21	    21
BEATINGS                      	     1	     2	     2
BEATS                         	     1	    24	    24
BEAUTIES                      	     1	     1	     1
BEAUTIFUL                     	     1	   151	   151
BEAUTIFULLY                   	     1	    13	    13
BEAUTIFY                      	     1	     1	     1
BEAUTY                        	     1	   190	   190
BECAME                        	     1	  1255	  1255
BECAUSE                       	     1	  6869	  6869
BECOME                        	     1	  2457	  2457
BECOMES                       	     1	  1195	  1195
BECOMING                      	     1	   661	   661
BED                           	     1	   203	   203
BEDDED                        	     1	     2	     2
BEDDING                       	     1	    15	    15
BEDS                          	     1	    38	    38
BEEN                          	     1	 12911	 12911
BEFORE                        	     1	  3333	  3333
BEGAN                         	     1	   600	   600
BEGIN                         	     1	   544	   544
BEGINNER                      	     1	    11	    11
BEGINNERS                     	     1	    10	    10
BEGINNING                     	     1	   830	   830
BEGINNINGS                    	     1	    63	    63
BEGINS                        	     1	   335	   335
BEGUN                         	     1	   128	   128
BEHIND                        	     1	   827	   827
BEING                         	     1	  7279	  7279
BEINGS                        	     1	   229	   229
BELIEVABLE                    	     1	     9	     9
BELIEVE                       	     1	  1246	  1246
BELIEVED                      	     1	   902	   902
BELIEVER                      	     1	     8	     8
BELIEVERS                     	     1	     9	     9
BELIEVES                      	     1	   557	   557
BELIEVING                     	     1	   132	   132
BELOW                         	     1	  1713	  1713
BENEATH                       	     1	    80	    80
BESIDE                        	     1	    40	    40
BESIDES                       	     1	   276	   276
BEST                          	     1	  2013	  2013
BET                           	     1	    26	    26
BETS                          	     1	     3	     3
BETTER                        	     1	  2096	  2096
BETTERED                      	     1	     5	     5
BETTERING                     	     1	     4	     4
BETTERMENT                    	     1	     7	     7
BETTERS                       	     1	     1	     1
BETTING                       	     1	    11	    11
BETWEEN                       	     1	 11158	 11158
BEYOND                        	     1	   782	   782
BIG                           	     1	   574	   574
BIGGER                        	     1	   147	   147
BIGGEST                       	     1	   214	   214
BILL                          	     1	   212	   212
BILLED                        	     1	     2	     2
BILLING                       	     1	     4	     4
BILLION                       	     1	   193	   193
BILLIONS                      	     1	    12	    12
BILLIONTH                     	     1	     1	     1
BILLS                         	     1	    45	    45
BIRD                          	     1	   151	   151
BIRDLIKE                      	     1	     1	     1
BIRDS                         	     1	   259	   259
BIRTH                         	     1	   523	   523
BIRTHING                      	     1	     5	     5
BIRTHS                        	     1	    34	    34
BIT                           	     1	   393	   393
BITS                          	     1	   224	   224
BLACK                         	     1	  1200	  1200
BLACKED                       	     1	     3	     3
BLACKENED                     	     1	     2	     2
BLACKING                      	     1	     2	     2
BLACKISH                      	     1	     1	     1
BLACKLY                       	     1	     1	     1
BLACKNESS                     	     1	    12	    12
BLACKS                        	     1	   161	   161
BLEW                          	     1	     5	     5
BLOOD                         	     1	  1011	  1011
BLOODED                       	     1	     3	     3
BLOODIEST                     	     1	     2	     2
BLOODLESS                     	     1	     1	     1
BLOODS                        	     1	    16	    16
BLOODY                        	     1	    42	    42
BLOW                          	     1	    75	    75
BLOWER                        	     1	     9	     9
BLOWERS                       	     1	     2	     2
BLOWING                       	     1	    20	    20
BLOWN                         	     1	    11	    11
BLOWS                         	     1	    13	    13
BLUE                          	     1	   366	   366
BLUER                         	     1	     3	     3
BLUES                         	     1	     3	     3
BLUISH                        	     1	     1	     1
BOARD                         	     1	   422	   422
BOARDS                        	     1	    49	    49
BOAT                          	     1	    54	    54
BOATING                       	     1	     1	     1
BOATS                         	     1	    31	    31
BODIED                        	     1	     8	     8
BODIES                        	     1	   430	   430
BODILY                        	     1	    77	    77
BODY                          	     1	  2008	  2008
BONE                          	     1	   407	   407
BONED                         	     1	     1	     1
BONELESS                      	     1	     1	     1
BONES                         	     1	   269	   269
BONY                          	     1	     6	     6
BOOK                          	     1	  1216	  1216
BOOKLET                       	     1	    15	    15
BOOKLETS                      	     1	     6	     6
BOOKS                         	     1	   574	   574
BORE                          	     1	    46	    46
BORED                         	     1	    18	    18
BOREDOM                       	     1	    20	    20
BORES                         	     1	     2	     2
BORING                        	     1	    21	    21
BORN                          	     1	   366	   366
BORNE                         	     1	    52	    52
BOTH                          	     1	  7142	  7142
BOTHER                        	     1	    18	    18
BOTHERED                      	     1	    17	    17
BOTHERING                     	     1	     2	     2
BOTTLE                        	     1	   164	   164
BOTTLED                       	     1	     4	     4
BOTTLES                       	     1	    71	    71
BOTTLING                      	     1	     3	     3
BOTTOM                        	     1	   262	   262
BOTTOMED                      	     1	     8	     8
BOTTOMING                     	     1	     1	     1
BOTTOMLESS                    	     1	     1	     1
BOTTOMS                       	     1	     7	     7
BOUGHT                        	     1	   188	   188
BOX                           	     1	   319	   319
BOXES                         	     1	    67	    67
BOY                           	     1	   115	   115
BOYISH                        	     1	     4	     4
BOYS                          	     1	   266	   266
BREAD                         	     1	   130	   130
BREADS                        	     1	     6	     6
BREAK                         	     1	   457	   457
BREAKABLE                     	     1	     2	     2
BREAKAGE                      	     1	    20	    20
BREAKAGES                     	     1	    10	    10
BREAKER                       	     1	     5	     5
BREAKERS                      	     1	     2	     2
BREAKFAST                     	     1	    38	    38
BREAKFASTS                    	     1	     2	     2
BREAKING                      	     1	   168	   168
BREAKS                        	     1	   131	   131
BREATH                        	     1	   202	   202
BREATHLESS                    	     1	    38	    38
BREATHLESSNESS                	     1	    67	    67
BREATHS                       	     1	    10	    10
BREATHY                       	     1	     2	     2
BRIGHT                        	     1	   126	   126
BRIGHTER                      	     1	    24	    24
BRIGHTEST                     	     1	     4	     4
BRIGHTLY                      	     1	     6	     6
BRIGHTNESS                    	     1	    17	    17
BRING                         	     1	   661	   661
BRINGING                      	     1	   223	   223
BRINGS                        	     1	   269	   269
BRO                           	     1	     7	     7
BROKE                         	     1	    60	    60
BROKEN                        	     1	   292	   292
BROS                          	     1	    12	    12
BROTHER                       	     1	   152	   152
BROTHERHOOD                   	     1	    10	    10
BROTHERHOODS                  	     1	     1	     1
BROTHERLY                     	     1	     2	     2
BROTHERS                      	     1	    58	    58
BROUGHT                       	     1	   760	   760
BROWN                         	     1	   479	   479
BROWNED                       	     1	     1	     1
BROWNEST                      	     1	     2	     2
BROWNING                      	     1	    98	    98
BROWNISH                      	     1	     1	     1
BROWNS                        	     1	     2	     2
BUILD                         	     1	   558	   558
BUILDER                       	     1	    13	    13
BUILDERS                      	     1	    15	    15
BUILDING                      	     1	   924	   924
BUILDINGS                     	     1	   294	   294
BUILDS                        	     1	    65	    65
BUILT                         	     1	   530	   530
BURN                          	     1	    85	    85
BURNED                        	     1	    21	    21
BURNER                        	     1	    12	    12
BURNERS                       	     1	     1	     1
BURNING                       	     1	   117	   117
BURNINGS                      	     1	     1	     1
BURNS                         	     1	    77	    77
BURNT                         	     1	    61	    61
BUS                           	     1	   105	   105
BUSES                         	     1	    33	    33
BUSH                          	     1	   119	   119
BUSHES                        	     1	     8	     8
BUSHY                         	     1	     6	     6
BUSIED                        	     1	     2	     2
BUSIER                        	     1	     3	     3
BUSIEST                       	     1	    11	    11
BUSINESS                      	     1	  3040	  3040
BUSINESSES                    	     1	   514	   514
BUSINESSLIKE                  	     1	     1	     1
BUSY                          	     1	    89	    89
BUSYING                       	     1	     2	     2
BUSYNESS                      	     1	     1	     1
BUT                           	     1	 15152	 15152
BUTS                          	     1	     2	     2
BUY                           	     1	   358	   358
BUYER                         	     1	   100	   100
BUYERS                        	     1	   155	   155
BUYING                        	     1	   248	   248
BUYS                          	     1	    15	    15
BY                            	     1	 39128	 39128
BYE                           	     1	     2	     2
CAKE                          	     1	    20	    20
CAKES                         	     1	    11	    11
CALL                          	     1	   468	   468
CALLED                        	     1	  1331	  1331
CALLER                        	     1	     6	     6
CALLING                       	     1	   139	   139
CALLS                         	     1	   340	   340
CAME                          	     1	   820	   820
CAMP                          	     1	   109	   109
CAMPED                        	     1	     1	     1
CAMPING                       	     1	     5	     5
CAMPS                         	     1	    77	    77
CAN                           	     1	 22747	 22747
CANNOT                        	     1	  2526	  2526
CAR                           	     1	   731	   731
CARD                          	     1	   215	   215
CARDING                       	     1	    28	    28
CARDS                         	     1	   107	   107
CARE                          	     1	  1680	  1680
CARED                         	     1	    24	    24
CAREFUL                       	     1	   223	   223
CAREFULLY                     	     1	   253	   253
CARELESS                      	     1	    25	    25
CARELESSLY                    	     1	     7	     7
CARELESSNESS                  	     1	    15	    15
CARER                         	     1	    36	    36
CARERS                        	     1	    27	    27
CARES                         	     1	    26	    26
CARING                        	     1	    93	    93
CARRIED                       	     1	  1246	  1246
CARRIER                       	     1	    92	    92
CARRIERS                      	     1	    89	    89
CARRIES                       	     1	   117	   117
CARRY                         	     1	   548	   548
CARRYING                      	     1	   267	   267
CARS                          	     1	   222	   222
CASE                          	     1	  4556	  4556
CASES                         	     1	  1664	  1664
CAT                           	     1	    71	    71
CATCH                         	     1	   113	   113
CATCHES                       	     1	     7	     7
CATCHING                      	     1	    41	    41
CATCHY                        	     1	     4	     4
CATS                          	     1	    82	    82
CAUGHT                        	     1	   181	   181
CAUSATION                     	     1	    81	    81
CAUSATIVE                     	     1	    31	    31
CAUSE                         	     1	  2263	  2263
CAUSED                        	     1	  1344	  1344
CAUSES                        	     1	  1104	  1104
CAUSING                       	     1	   602	   602
CENTER                        	     1	    85	    85
CENTERED                      	     1	    14	    14
CENTERING                     	     1	     3	     3
CENTERS                       	     1	    30	    30
CENTRAL                       	     1	  1391	  1391
CENTRALISATION                	     1	    22	    22
CENTRALISE                    	     1	     5	     5
CENTRALISED                   	     1	    92	    92
CENTRALISING                  	     1	     6	     6
CENTRALISM                    	     1	     6	     6
CENTRALIST                    	     1	     4	     4
CENTRALISTS                   	     1	     1	     1
CENTRALITY                    	     1	    36	    36
CENTRALIZATION                	     1	    11	    11
CENTRALIZE                    	     1	     6	     6
CENTRALIZED                   	     1	    43	    43
CENTRALIZES                   	     1	     1	     1
CENTRALIZING                  	     1	     1	     1
CENTRALLY                     	     1	    37	    37
CENTRE                        	     1	   912	   912
CENTRED                       	     1	   163	   163
CENTRES                       	     1	   204	   204
CENTRIC                       	     1	    13	    13
CENTRING                      	     1	     9	     9
CENTRIST                      	     1	     2	     2
CERTAIN                       	     1	  2511	  2511
CERTAINLY                     	     1	   706	   706
CERTAINTIES                   	     1	    12	    12
CERTAINTY                     	     1	   179	   179
CHAIR                         	     1	    71	    71
CHAIRS                        	     1	    32	    32
CHANCE                        	     1	   498	   498
CHANCED                       	     1	     1	     1
CHANCES                       	     1	   122	   122
CHANGE                        	     1	  3654	  3654
CHANGEABLE                    	     1	    18	    18
CHANGED                       	     1	   794	   794
CHANGERS                      	     1	     3	     3
CHANGES                       	     1	  2339	  2339
CHANGING                      	     1	   827	   827
CHARGE                        	     1	   564	   564
CHARGED                       	     1	   248	   248
CHARGEE                       	     1	     1	     1
CHARGER                       	     1	     2	     2
CHARGERS                      	     1	     1	     1
CHARGES                       	     1	   146	   146
CHARGING                      	     1	    48	    48
CHEAP                         	     1	   193	   193
CHEAPEN                       	     1	     1	     1
CHEAPER                       	     1	   195	   195
CHEAPEST                      	     1	    46	    46
CHEAPLY                       	     1	    18	    18
CHEAPNESS                     	     1	     2	     2
CHECK                         	     1	   422	   422
CHECKED                       	     1	   132	   132
CHECKER                       	     1	     1	     1
CHECKING                      	     1	   102	   102
CHECKS                        	     1	   107	   107
CHICK                         	     1	    31	    31
CHICKEN                       	     1	    48	    48
CHICKENS                      	     1	    87	    87
CHICKS                        	     1	    38	    38
CHILD                         	     1	  1638	  1638
CHILDHOOD                     	     1	   197	   197
CHILDHOODS                    	     1	     2	     2
CHILDISH                      	     1	     9	     9
CHILDISHNESS                  	     1	     3	     3
CHILDLESS                     	     1	     7	     7
CHILDLESSNESS                 	     1	     5	     5
CHILDLIKE                     	     1	    12	    12
CHILDREN                      	     1	  2456	  2456
CHILDRENS                     	     1	     4	     4
CHIP                          	     1	    85	    85
CHIPPED                       	     1	     8	     8
CHIPPING                      	     1	     5	     5
CHIPS                         	     1	    57	    57
CHOICE                        	     1	  1141	  1141
CHOICES                       	     1	   380	   380
CHOICEST                      	     1	     1	     1
CHOOSE                        	     1	   623	   623
CHOOSES                       	     1	    87	    87
CHOOSING                      	     1	   210	   210
CHOSE                         	     1	   252	   252
CHOSEN                        	     1	   775	   775
CHRISTMAS                     	     1	   121	   121
CHURCH                        	     1	   482	   482
CHURCHES                      	     1	    41	    41
CITIES                        	     1	   344	   344
CITY                          	     1	  1155	  1155
CLASS                         	     1	  2400	  2400
CLASSED                       	     1	    67	    67
CLASSES                       	     1	   657	   657
CLASSLESS                     	     1	    12	    12
CLASSLESSNESS                 	     1	     2	     2
CLEAN                         	     1	   166	   166
CLEANED                       	     1	    25	    25
CLEANER                       	     1	    23	    23
CLEANERS                      	     1	     2	     2
CLEANEST                      	     1	     2	     2
CLEANING                      	     1	    95	    95
CLEANLINESS                   	     1	    24	    24
CLEANLY                       	     1	     3	     3
CLEANS                        	     1	     2	     2
CLEAR                         	     1	  1992	  1992
CLEARANCE                     	     1	    88	    88
CLEARANCES                    	     1	    11	    11
CLEARED                       	     1	    41	    41
CLEARER                       	     1	   101	   101
CLEAREST                      	     1	    14	    14
CLEARING                      	     1	    37	    37
CLEARINGS                     	     1	     6	     6
CLEARLY                       	     1	  1504	  1504
CLEARNESS                     	     1	     5	     5
CLEARS                        	     1	     7	     7
CLIMB                         	     1	    30	    30
CLIMBED                       	     1	    11	    11
CLIMBING                      	     1	    24	    24
CLIMBS                        	     1	     9	     9
CLOCK                         	     1	   158	   158
CLOCKING                      	     1	     3	     3
CLOCKS                        	     1	    10	    10
CLOSE                         	     1	   984	   984
CLOSED                        	     1	   320	   320
CLOSELY                       	     1	   503	   503
CLOSENESS                     	     1	    28	    28
CLOSER                        	     1	   404	   404
CLOSES                        	     1	    26	    26
CLOSEST                       	     1	   113	   113
CLOSING                       	     1	    89	    89
CLOTHE                        	     1	     7	     7
CLOTHED                       	     1	     4	     4
CLOTHES                       	     1	   112	   112
CLOTHING                      	     1	    79	    79
CLUB                          	     1	   218	   218
CLUBBED                       	     1	     2	     2
CLUBBERS                      	     1	     2	     2
CLUBBING                      	     1	    54	    54
CLUBS                         	     1	    66	    66
CO                            	     1	   478	   478
COAT                          	     1	    32	    32
COATED                        	     1	    35	    35
COATING                       	     1	    20	    20
COATINGS                      	     1	     3	     3
COATS                         	     1	    16	    16
COFFEE                        	     1	   141	   141
COFFEES                       	     1	     5	     5
COLD                          	     1	   488	   488
COLDER                        	     1	    16	    16
COLDEST                       	     1	     2	     2
COLDLY                        	     1	     1	     1
COLDNESS                      	     1	     7	     7
COLDS                         	     1	     1	     1
COLLECT                       	     1	   154	   154
COLLECTED                     	     1	   404	   404
COLLECTING                    	     1	   101	   101
COLLECTION                    	     1	   407	   407
COLLECTIONS                   	     1	    45	    45
COLLECTIVE                    	     1	   403	   403
COLLECTIVELY                  	     1	    81	    81
COLLECTIVES                   	     1	     3	     3
COLLECTIVISM                  	     1	    59	    59
COLLECTIVIST                  	     1	    31	    31
COLLECTIVISTS                 	     1	     4	     4
COLLECTIVITIES                	     1	     1	     1
COLLECTIVITY                  	     1	     7	     7
COLLECTIVIZATION              	     1	     1	     1
COLLECTOR                     	     1	    42	    42
COLLECTORS                    	     1	     9	     9
COLLECTS                      	     1	    17	    17
COLLEGE                       	     1	   154	   154
COLLEGES                      	     1	    25	    25
COLOR                         	     1	    63	    63
COLORATION                    	     1	     5	     5
COLORED                       	     1	     8	     8
COLORFUL                      	     1	     1	     1
COLORLESS                     	     1	     3	     3
COLORS                        	     1	    12	    12
COLOUR                        	     1	   660	   660
COLOURATION                   	     1	     1	     1
COLOURED                      	     1	    90	    90
COLOUREDS                     	     1	     1	     1
COLOURFUL                     	     1	    18	    18
COLOURING                     	     1	    14	    14
COLOURINGS                    	     1	     2	     2
COLOURLESS                    	     1	    41	    41
COLOURS                       	     1	   112	   112
COME                          	     1	  1239	  1239
COMER                         	     1	     4	     4
COMERS                        	     1	     3	     3
COMES                         	     1	   690	   690
COMETH                        	     1	     1	     1
COMFORT                       	     1	   120	   120
COMFORTABLE                   	     1	   163	   163
COMFORTABLY                   	     1	    40	    40
COMFORTED                     	     1	     7	     7
COMFORTING                    	     1	    14	    14
COMFORTINGLY                  	     1	     2	     2
COMFORTS                      	     1	     7	     7
COMING                        	     1	   345	   345
COMINGS                       	     1	     1	     1
COMPANIES                     	     1	  1348	  1348
COMPANY                       	     1	  3150	  3150
COMPLETE                      	     1	  1062	  1062
COMPLETED                     	     1	   360	   360
COMPLETELY                    	     1	   779	   779
COMPLETENESS                  	     1	    11	    11
COMPLETES                     	     1	    14	    14
COMPLETING                    	     1	    70	    70
COMPLETION                    	     1	   177	   177
COMPLETIONS                   	     1	     1	     1
COMPUTABLE                    	     1	     3	     3
COMPUTATION                   	     1	    28	    28
COMPUTATIONAL                 	     1	    99	    99
COMPUTATIONALLY               	     1	    10	    10
COMPUTATIONS                  	     1	    11	    11
COMPUTE                       	     1	    55	    55
COMPUTED                      	     1	    33	    33
COMPUTER                      	     1	   868	   868
COMPUTERISATION               	     1	     1	     1
COMPUTERISED                  	     1	    15	    15
COMPUTERIZATION               	     1	     5	     5
COMPUTERIZED                  	     1	    13	    13
COMPUTERS                     	     1	   220	   220
COMPUTES                      	     1	    13	    13
COMPUTING                     	     1	   135	   135
CONCERN                       	     1	   765	   765
CONCERNED                     	     1	   911	   911
CONCERNING                    	     1	   671	   671
CONCERNS                      	     1	   627	   627
CONSIDER                      	     1	  1388	  1388
CONSIDERATION                 	     1	   871	   871
CONSIDERATIONS                	     1	   276	   276
CONSIDERED                    	     1	  2333	  2333
CONSIDERING                   	     1	   753	   753
CONSIDERS                     	     1	   235	   235
CONTINUAL                     	     1	    68	    68
CONTINUALLY                   	     1	   165	   165
CONTINUANCE                   	     1	    16	    16
CONTINUATION                  	     1	    74	    74
CONTINUE                      	     1	   778	   778
CONTINUED                     	     1	   570	   570
CONTINUES                     	     1	   371	   371
CONTINUING                    	     1	   236	   236
CONTINUITIES                  	     1	    11	    11
CONTINUITY                    	     1	   160	   160
CONTINUOUS                    	     1	   421	   421
CONTINUOUSLY                  	     1	   170	   170
CONTROL                       	     1	  3823	  3823
CONTROLLABLE                  	     1	    18	    18
CONTROLLED                    	     1	   598	   598
CONTROLLER                    	     1	   242	   242
CONTROLLERS                   	     1	    49	    49
CONTROLLING                   	     1	   270	   270
CONTROLS                      	     1	   285	   285
CONVERSANT                    	     1	     3	     3
CONVERSATION                  	     1	   293	   293
CONVERSATIONAL                	     1	    77	    77
CONVERSATIONS                 	     1	   102	   102
CONVERSE                      	     1	    34	    34
CONVERSED                     	     1	     1	     1
CONVERSES                     	     1	     1	     1
CONVERSING                    	     1	    11	    11
COOK                          	     1	   108	   108
COOKED                        	     1	    44	    44
COOKER                        	     1	     4	     4
COOKERS                       	     1	     3	     3
COOKERY                       	     1	     4	     4
COOKING                       	     1	   110	   110
COOKS                         	     1	    13	    13
COOL                          	     1	    84	    84
COOLANT                       	     1	     3	     3
COOLED                        	     1	   127	   127
COOLER                        	     1	    33	    33
COOLEST                       	     1	     1	     1
COOLING                       	     1	   242	   242
COOLNESS                      	     1	     3	     3
COOLS                         	     1	    20	    20
CORNER                        	     1	    98	    98
CORNERED                      	     1	     6	     6
CORNERING                     	     1	    17	    17
CORNERS                       	     1	    49	    49
COS                           	     1	    17	    17
COST                          	     1	  2352	  2352
COSTED                        	     1	     5	     5
COSTING                       	     1	   119	   119
COSTLESS                      	     1	     1	     1
COSTLY                        	     1	   127	   127
COSTS                         	     1	  1632	  1632
COULD                         	     1	  9185	  9185
COULDN                        	     1	    83	    83
COUNT                         	     1	   444	   444
COUNTABLE                     	     1	     4	     4
COUNTED                       	     1	    75	    75
COUNTING                      	     1	    64	    64
COUNTLESS                     	     1	    26	    26
COUNTRIES                     	     1	  2870	  2870
COUNTRY                       	     1	  1858	  1858
COUNTS                        	     1	   189	   189
COUPLE                        	     1	   198	   198
COUPLED                       	     1	   211	   211
COUPLES                       	     1	   116	   116
COUPLING                      	     1	    56	    56
COUPLINGS                     	     1	     7	     7
COURSE                        	     1	   992	   992
COURSES                       	     1	   129	   129
COURT                         	     1	  1032	  1032
COURTED                       	     1	     1	     1
COURTING                      	     1	     8	     8
COURTS                        	     1	   446	   446
COVER                         	     1	   568	   568
COVERAGE                      	     1	   195	   195
COVERED                       	     1	   290	   290
COVERING                      	     1	   125	   125
COVERINGS                     	     1	     2	     2
COVERS                        	     1	   165	   165
CRAZY                         	     1	     8	     8
CRIED                         	     1	    20	    20
CRIES                         	     1	    22	    22
CRIME                         	     1	   474	   474
CRIMES                        	     1	   197	   197
CROSS                         	     1	   351	   351
CROSSED                       	     1	    57	    57
CROSSES                       	     1	    26	    26
CROSSING                      	     1	    79	    79
CROSSINGS                     	     1	     5	     5
CRY                           	     1	    47	    47
CRYING                        	     1	    54	    54
CUP                           	     1	   102	   102
CUPPED                        	     1	     1	     1
CUPS                          	     1	    20	    20
CUT                           	     1	   429	   429
CUTS                          	     1	   107	   107
CUTTER                        	     1	    14	    14
CUTTING                       	     1	   149	   149
CUTTINGS                      	     1	    11	    11
D                             	     1	  2272	  2272
DAD                           	     1	    24	    24
DADDY                         	     1	     9	     9
DAILY                         	     1	   444	   444
DANCE                         	     1	    81	    81
DANCER                        	     1	     4	     4
DANCERS                       	     1	     6	     6
DANCES                        	     1	    19	    19
DANCING                       	     1	    63	    63
DANGER                        	     1	   281	   281
DANGEROUS                     	     1	   319	   319
DANGEROUSLY                   	     1	    23	    23
DANGERS                       	     1	    93	    93
DARK                          	     1	   388	   388
DARKEN                        	     1	     3	     3
DARKENED                      	     1	     3	     3
DARKENING                     	     1	     4	     4
DARKER                        	     1	    39	    39
DARKEST                       	     1	     7	     7
DARKIE                        	     1	     1	     1
DARKLY                        	     1	     6	     6
DARKNESS                      	     1	   164	   164
DARLIN                        	     1	     1	     1
DARLING                       	     1	     8	     8
DARLINGS                      	     1	     1	     1
DATABLE                       	     1	     3	     3
DATE                          	     1	   511	   511
DATED                         	     1	   121	   121
DATES                         	     1	   130	   130
DATING                        	     1	   161	   161
DAUGHTER                      	     1	   212	   212
DAUGHTERS                     	     1	    65	    65
DAY                           	     1	  1346	  1346
DAYLIGHT                      	     1	    22	    22
DAYS                          	     1	   782	   782
DEAD                          	     1	   364	   364
DEADENING                     	     1	     1	     1
DEADLIER                      	     1	     1	     1
DEADLY                        	     1	    21	    21
DEAL                          	     1	   924	   924
DEALER                        	     1	    18	    18
DEALERS                       	     1	    22	    22
DEALERSHIP                    	     1	     4	     4
DEALERSHIPS                   	     1	     1	     1
DEALING                       	     1	   383	   383
DEALINGS                      	     1	    41	    41
DEALS                         	     1	   137	   137
DEALT                         	     1	   171	   171
DEAR                          	     1	    43	    43
DEARER                        	     1	     2	     2
DEAREST                       	     1	     3	     3
DEARLY                        	     1	     5	     5
DEATH                         	     1	  1473	  1473
DEATHLY                       	     1	     1	     1
DEATHS                        	     1	   139	   139
DECIDE                        	     1	   433	   433
DECIDED                       	     1	   633	   633
DECIDEDLY                     	     1	    15	    15
DECIDER                       	     1	     1	     1
DECIDES                       	     1	    90	    90
DECIDING                      	     1	   202	   202
DEEP                          	     1	   375	   375
DEEPEN                        	     1	    13	    13
DEEPENED                      	     1	     6	     6
DEEPENING                     	     1	    26	    26
DEEPENS                       	     1	     7	     7
DEEPER                        	     1	   165	   165
DEEPEST                       	     1	    13	    13
DEEPLY                        	     1	   154	   154
DEFINITE                      	     1	   186	   186
DEFINITELY                    	     1	   192	   192
DEG                           	     1	    19	    19
DEGREE                        	     1	  1113	  1113
DEGREES                       	     1	   243	   243
DELICIOUS                     	     1	    21	    21
DEPEND                        	     1	   321	   321
DEPENDABILITY                 	     1	    38	    38
DEPENDABLE                    	     1	    18	    18
DEPENDANT                     	     1	   255	   255
DEPENDANTS                    	     1	     3	     3
DEPENDED                      	     1	    95	    95
DEPENDENT                     	     1	   599	   599
DEPENDENTS                    	     1	     6	     6
DEPENDING                     	     1	   532	   532
DEPENDS                       	     1	   623	   623
DEPTH                         	     1	   374	   374
DEPTHS                        	     1	    30	    30
DID                           	     1	  3049	  3049
DIDN                          	     1	   331	   331
DIE                           	     1	   394	   394
DIED                          	     1	   207	   207
DIES                          	     1	    60	    60
DIFFERENCE                    	     1	  1739	  1739
DIFFERENCES                   	     1	  1486	  1486
DIFFERENT                     	     1	  7677	  7677
DIFFERENTLY                   	     1	   239	   239
DIFFICULT                     	     1	  1872	  1872
DIFFICULTIES                  	     1	   467	   467
DIFFICULTY                    	     1	   421	   421
DIG                           	     1	    13	    13
DIGGER                        	     1	     3	     3
DIGGERS                       	     1	     1	     1
DIGGING                       	     1	    27	    27
DINNER                        	     1	    41	    41
DINNERS                       	     1	     4	     4
DIRT                          	     1	    38	    38
DIRTIER                       	     1	     1	     1
DIRTIEST                      	     1	     1	     1
DIRTY                         	     1	    51	    51
DISCOVER                      	     1	   210	   210
DISCOVERED                    	     1	   442	   442
DISCOVERER                    	     1	     1	     1
DISCOVERERS                   	     1	     1	     1
DISCOVERIES                   	     1	    72	    72
DISCOVERING                   	     1	    56	    56
DISCOVERS                     	     1	    27	    27
DISCOVERY                     	     1	   267	   267
DISHEARTEN                    	     1	     1	     1
DISHEARTENED                  	     1	     2	     2
DISHEARTENING                 	     1	     3	     3
DISLIKE                       	     1	    37	    37
DISLIKED                      	     1	    24	    24
DISLIKES                      	     1	     9	     9
DISLIKING                     	     1	     3	     3
DO                            	     1	  5304	  5304
DOC                           	     1	    25	    25
DOCTOR                        	     1	   198	   198
DOCTORED                      	     1	     1	     1
DOCTORS                       	     1	   252	   252
DOER                          	     1	     3	     3
DOERS                         	     1	     3	     3
DOES                          	     1	  4905	  4905
DOESN                         	     1	   364	   364
DOG                           	     1	   106	   106
DOGGY                         	     1	     1	     1
DOGS                          	     1	   107	   107
DOIN                          	     1	     1	     1
DOING                         	     1	   808	   808
DOINGS                        	     1	     2	     2
DON                           	     1	   468	   468
DONE                          	     1	  1429	  1429
DOOR                          	     1	   164	   164
DOORS                         	     1	    73	    73
DOUBLE                        	     1	   437	   437
DOUBLED                       	     1	    70	    70
DOUBLES                       	     1	    21	    21
DOUBLING                      	     1	    40	    40
DOUBLY                        	     1	    13	    13
DOUBT                         	     1	   451	   451
DOUBTED                       	     1	    16	    16
DOUBTFUL                      	     1	    42	    42
DOUBTING                      	     1	    19	    19
DOUBTLESS                     	     1	     9	     9
DOUBTS                        	     1	    71	    71
DOWN                          	     1	  1826	  1826
DOWNED                        	     1	     2	     2
DOWNING                       	     1	    41	    41
DOWNS                         	     1	    82	    82
DOWNWARD                      	     1	    85	    85
DOWNWARDS                     	     1	    43	    43
DR                            	     1	   188	   188
DRANK                         	     1	    14	    14
DRAW                          	     1	   378	   378
DRAWING                       	     1	   279	   279
DRAWINGS                      	     1	    38	    38
DRAWN                         	     1	   516	   516
DRAWS                         	     1	   151	   151
DREAM                         	     1	   127	   127
DREAMED                       	     1	     9	     9
DREAMER                       	     1	     2	     2
DREAMING                      	     1	    26	    26
DREAMLIKE                     	     1	     1	     1
DREAMS                        	     1	    80	    80
DREAMT                        	     1	     1	     1
DREAMY                        	     1	     5	     5
DRESS                         	     1	    73	    73
DRESSED                       	     1	    61	    61
DRESSES                       	     1	     9	     9
DRESSING                      	     1	    43	    43
DRESSINGS                     	     1	     5	     5
DREW                          	     1	    81	    81
DRIED                         	     1	    86	    86
DRIER                         	     1	    14	    14
DRIES                         	     1	    17	    17
DRIEST                        	     1	     3	     3
DRINK                         	     1	   206	   206
DRINKER                       	     1	     6	     6
DRINKERS                      	     1	    33	    33
DRINKING                      	     1	   198	   198
DRINKS                        	     1	   125	   125
DRIVE                         	     1	   334	   334
DRIVEN                        	     1	   344	   344
DRIVER                        	     1	   200	   200
DRIVERS                       	     1	    70	    70
DRIVES                        	     1	    99	    99
DRIVING                       	     1	   212	   212
DROP                          	     1	   358	   358
DROPLET                       	     1	    20	    20
DROPLETS                      	     1	    53	    53
DROPPED                       	     1	   129	   129
DROPPER                       	     1	     1	     1
DROPPING                      	     1	    49	    49
DROPPINGS                     	     1	     2	     2
DROPS                         	     1	   117	   117
DROVE                         	     1	    35	    35
DRUG                          	     1	   448	   448
DRUGGED                       	     1	     1	     1
DRUGS                         	     1	   327	   327
DRUNK                         	     1	    28	    28
DRUNKS                        	     1	     2	     2
DRY                           	     1	   301	   301
DRYER                         	     1	     9	     9
DRYING                        	     1	    45	    45
DRYNESS                       	     1	     6	     6
DUG                           	     1	     9	     9
DURING                        	     1	  4057	  4057
DYING                         	     1	    89	    89
EACH                          	     1	  6463	  6463
EAR                           	     1	    91	    91
EARED                         	     1	     1	     1
EARLESS                       	     1	     1	     1
EARLIER                       	     1	   776	   776
EARLIEST                      	     1	   104	   104
EARLY                         	     1	  1969	  1969
EARS                          	     1	    37	    37
EARTH                         	     1	   532	   532
EARTHED                       	     1	     3	     3
EARTHEN                       	     1	     5	     5
EARTHLY                       	     1	    26	    26
EARTHS                        	     1	    25	    25
EARTHY                        	     1	     2	     2
EASIER                        	     1	   457	   457
EASIEST                       	     1	    52	    52
EASILY                        	     1	   988	   988
EAST                          	     1	   937	   937
EASTERLY                      	     1	     5	     5
EASTWARD                      	     1	     1	     1
EASTWARDS                     	     1	     5	     5
EASY                          	     1	   752	   752
EAT                           	     1	   266	   266
EATEN                         	     1	    69	    69
EATER                         	     1	     2	     2
EATERS                        	     1	     3	     3
EATING                        	     1	   363	   363
EATS                          	     1	    18	    18
EDGE                          	     1	   294	   294
EDGED                         	     1	     4	     4
EDGES                         	     1	    90	    90
EDGING                        	     1	     2	     2
EDUCATE                       	     1	    41	    41
EDUCATED                      	     1	   174	   174
EDUCATES                      	     1	     5	     5
EDUCATING                     	     1	    29	    29
EDUCATION                     	     1	  1318	  1318
EDUCATIONAL                   	     1	   277	   277
EDUCATIONALISTS               	     1	     1	     1
EDUCATIONALLY                 	     1	     8	     8
EDUCATIONIST                  	     1	     1	     1
EDUCATIONS                    	     1	     1	     1
EDUCATIVE                     	     1	     7	     7
EDUCATOR                      	     1	     1	     1
EDUCATORS                     	     1	    22	    22
EGG                           	     1	   171	   171
EGGS                          	     1	   226	   226
EIGHT                         	     1	   250	   250
EIGHTEEN                      	     1	    43	    43
EIGHTEENTH                    	     1	   110	   110
EIGHTH                        	     1	    26	    26
EIGHTIES                      	     1	    12	    12
EIGHTY                        	     1	    21	    21
EITHER                        	     1	  1805	  1805
ELEVEN                        	     1	    57	    57
ELEVENTH                      	     1	    16	    16
ELSE                          	     1	   378	   378
ELSEWHERE                     	     1	   142	   142
EM                            	     1	    32	    32
EMPLOY                        	     1	   182	   182
EMPLOYABILITY                 	     1	     9	     9
EMPLOYABLE                    	     1	     5	     5
EMPLOYED                      	     1	   538	   538
EMPLOYEE                      	     1	   590	   590
EMPLOYEES                     	     1	  1477	  1477
EMPLOYER                      	     1	   209	   209
EMPLOYERS                     	     1	   335	   335
EMPLOYING                     	     1	    99	    99
EMPLOYMENT                    	     1	   720	   720
EMPLOYMENTS                   	     1	     3	     3
EMPLOYS                       	     1	    85	    85
EMPTIED                       	     1	     9	     9
EMPTIES                       	     1	     2	     2
EMPTINESS                     	     1	    16	    16
EMPTY                         	     1	   190	   190
EMPTYING                      	     1	     6	     6
END                           	     1	  2344	  2344
ENDANGER                      	     1	    13	    13
ENDANGERED                    	     1	    52	    52
ENDANGERING                   	     1	     4	     4
ENDANGERMENT                  	     1	     1	     1
ENDANGERS                     	     1	     1	     1
ENDED                         	     1	   143	   143
ENDING                        	     1	   199	   199
ENDINGS                       	     1	    17	    17
ENDLESS                       	     1	    58	    58
ENDLESSLY                     	     1	     8	     8
ENDS                          	     1	   328	   328
ENGINE                        	     1	   527	   527
ENGINES                       	     1	   181	   181
ENJOY                         	     1	   201	   201
ENJOYABLE                     	     1	    29	    29
ENJOYED                       	     1	   122	   122
ENJOYING                      	     1	    46	    46
ENJOYMENT                     	     1	    56	    56
ENJOYS                        	     1	    64	    64
ENOUGH                        	     1	  1435	  1435
ENTER                         	     1	   514	   514
ENTERED                       	     1	   289	   289
ENTERING                      	     1	   299	   299
ENTERS                        	     1	   120	   120
ENTRUST                       	     1	     3	     3
ENTRUSTED                     	     1	    13	    13
ENTRUSTING                    	     1	     1	     1
ENTRUSTS                      	     1	     2	     2
ESPECIAL                      	     1	     6	     6
ESPECIALLY                    	     1	  1695	  1695
EVEN                          	     1	  4744	  4744
EVENING                       	     1	    91	    91
EVENINGS                      	     1	    15	    15
EVER                          	     1	   667	   667
EVERY                         	     1	  1777	  1777
EVERYBODY                     	     1	    77	    77
EVERYDAY                      	     1	   316	   316
EVERYONE                      	     1	   412	   412
EVERYTHING                    	     1	   397	   397
EVERYTIME                     	     1	     3	     3
EVERYWHERE                    	     1	    77	    77
EXACT                         	     1	   325	   325
EXACTLY                       	     1	   487	   487
EXACTNESS                     	     1	     3	     3
EXCEPT                        	     1	   365	   365
EXCEPTED                      	     1	     3	     3
EXCEPTING                     	     1	    15	    15
EXCITABLE                     	     1	     1	     1
EXCITATION                    	     1	    41	    41
EXCITATIONS                   	     1	     2	     2
EXCITE                        	     1	    30	    30
EXCITED                       	     1	    82	    82
EXCITEDLY                     	     1	     1	     1
EXCITEMENT                    	     1	    51	    51
EXCITER                       	     1	     2	     2
EXCITES                       	     1	     5	     5
EXCITING                      	     1	    66	    66
EXCUSE                        	     1	    55	    55
EXCUSED                       	     1	    16	    16
EXCUSES                       	     1	     9	     9
EXCUSING                      	     1	     1	     1
EXPECT                        	     1	   437	   437
EXPECTANCIES                  	     1	    11	    11
EXPECTANCY                    	     1	   119	   119
EXPECTANT                     	     1	    11	    11
EXPECTANTLY                   	     1	     2	     2
EXPECTATION                   	     1	   132	   132
EXPECTATIONS                  	     1	   597	   597
EXPECTED                      	     1	  1524	  1524
EXPECTEDLY                    	     1	     2	     2
EXPECTING                     	     1	    51	    51
EXPECTS                       	     1	    48	    48
EXPENSIVE                     	     1	   369	   369
EXPERIENCE                    	     1	  2222	  2222
EXPERIENCED                   	     1	   556	   556
EXPERIENCES                   	     1	   740	   740
EXPERIENCING                  	     1	   176	   176
EXPERIENTIAL                  	     1	    29	    29
EXPLAIN                       	     1	  1105	  1105
EXPLAINED                     	     1	   737	   737
EXPLAINING                    	     1	   343	   343
EXPLAINS                      	     1	   439	   439
EXPLANATION                   	     1	   729	   729
EXPLANATIONS                  	     1	   196	   196
EXPLANATORY                   	     1	   144	   144
EXPRESS                       	     1	   411	   411
EXPRESSED                     	     1	   592	   592
EXPRESSES                     	     1	   113	   113
EXPRESSIBLE                   	     1	     3	     3
EXPRESSING                    	     1	   136	   136
EXPRESSION                    	     1	   727	   727
EXPRESSIONLESS                	     1	     1	     1
EXPRESSIONS                   	     1	   192	   192
EXPRESSIVE                    	     1	    43	    43
EXPRESSIVELY                  	     1	    10	    10
EXPRESSIVENESS                	     1	     3	     3
EXPRESSLY                     	     1	    47	    47
EXTRA                         	     1	   554	   554
EXTRAS                        	     1	     7	     7
EYE                           	     1	   335	   335
EYED                          	     1	     4	     4
EYEING                        	     1	     1	     1
EYES                          	     1	   364	   364
FACE                          	     1	   879	   879
FACED                         	     1	   377	   377
FACELESS                      	     1	     4	     4
FACES                         	     1	   203	   203
FACING                        	     1	   247	   247
FACT                          	     1	  3579	  3579
FACTS                         	     1	   444	   444
FAIR                          	     1	   545	   545
FAIRER                        	     1	    24	    24
FAIREST                       	     1	     6	     6
FAIRLY                        	     1	   538	   538
FAIRNESS                      	     1	   136	   136
FALL                          	     1	   751	   751
FALLEN                        	     1	   110	   110
FALLING                       	     1	   250	   250
FALLS                         	     1	   304	   304
FAMILIAL                      	     1	    46	    46
word families                      	     1	   431	   431
FAMILY                        	     1	  1787	  1787
FAR                           	     1	  1881	  1881
FARM                          	     1	  1033	  1033
FARMED                        	     1	    38	    38
FARMER                        	     1	   114	   114
FARMERS                       	     1	   690	   690
FARMING                       	     1	   357	   357
FARMS                         	     1	   225	   225
FARTHER                       	     1	    18	    18
FARTHEST                      	     1	     1	     1
FAST                          	     1	   369	   369
FASTER                        	     1	   306	   306
FASTEST                       	     1	    40	    40
FAT                           	     1	   517	   517
FATHER                        	     1	   541	   541
FATHERED                      	     1	     3	     3
FATHERHOOD                    	     1	    16	    16
FATHERING                     	     1	     1	     1
FATHERLESS                    	     1	     1	     1
FATHERLY                      	     1	    12	    12
FATHERS                       	     1	   116	   116
FATNESS                       	     1	     3	     3
FATS                          	     1	    55	    55
FATTENED                      	     1	     2	     2
FATTENING                     	     1	     3	     3
FATTENS                       	     1	     1	     1
FATTER                        	     1	     1	     1
FATTY                         	     1	    80	    80
FAVORITE                      	     1	     4	     4
FAVORITES                     	     1	     1	     1
FAVOURITE                     	     1	    47	    47
FAVOURITES                    	     1	     8	     8
FAVOURITISM                   	     1	     5	     5
FEAR                          	     1	   543	   543
FEARED                        	     1	    72	    72
FEARFUL                       	     1	    31	    31
FEARING                       	     1	    10	    10
FEARLESS                      	     1	     2	     2
FEARLESSLY                    	     1	     2	     2
FEARLESSNESS                  	     1	     1	     1
FEARS                         	     1	   154	   154
FED                           	     1	   131	   131
FEED                          	     1	   270	   270
FEEDER                        	     1	    14	    14
FEEDERS                       	     1	     6	     6
FEEDING                       	     1	   201	   201
FEEDS                         	     1	    36	    36
FEEL                          	     1	  1362	  1362
FEELING                       	     1	   504	   504
FEELINGS                      	     1	   447	   447
FEELS                         	     1	   329	   329
FEET                          	     1	   148	   148
FELL                          	     1	   188	   188
FELLA                         	     1	     1	     1
FELLOW                        	     1	   101	   101
FELLOWS                       	     1	    39	    39
FELLOWSHIP                    	     1	     5	     5
FELT                          	     1	   869	   869
FER                           	     1	     4	     4
FEW                           	     1	  1570	  1570
FEWER                         	     1	   232	   232
FEWEST                        	     1	     3	     3
FF                            	     1	    12	    12
FIELD                         	     1	  1429	  1429
FIELDER                       	     1	     1	     1
FIELDING                      	     1	     5	     5
FIELDS                        	     1	   339	   339
FIFTEEN                       	     1	    92	    92
FIFTEENTH                     	     1	    31	    31
FIFTH                         	     1	   142	   142
FIFTHLY                       	     1	     2	     2
FIFTHS                        	     1	     4	     4
FIFTIES                       	     1	    13	    13
FIFTIETH                      	     1	     1	     1
FIFTY                         	     1	   127	   127
FIG                           	     1	   570	   570
FIGHT                         	     1	   308	   308
FIGHTER                       	     1	    24	    24
FIGHTERS                      	     1	    21	    21
FIGHTING                      	     1	   239	   239
FIGHTS                        	     1	    29	    29
FIGS                          	     1	    16	    16
FIGURATIONS                   	     1	     3	     3
FIGURE                        	     1	  6497	  6497
FIGURED                       	     1	    14	    14
FIGURES                       	     1	   707	   707
FIGURING                      	     1	     3	     3
FILL                          	     1	   144	   144
FILLED                        	     1	   207	   207
FILLER                        	     1	     3	     3
FILLERS                       	     1	    11	    11
FILLING                       	     1	    74	    74
FILLINGS                      	     1	     2	     2
FILLS                         	     1	    23	    23
FILM                          	     1	   613	   613
FILMED                        	     1	     7	     7
FILMING                       	     1	     5	     5
FILMS                         	     1	   279	   279
FILMY                         	     1	     2	     2
FINAL                         	     1	  1292	  1292
FINALISE                      	     1	     6	     6
FINALISED                     	     1	     8	     8
FINALISING                    	     1	     2	     2
FINALITY                      	     1	    18	    18
FINALIZE                      	     1	     1	     1
FINALIZED                     	     1	     3	     3
FINALIZING                    	     1	     1	     1
FINALLY                       	     1	  1194	  1194
FINALS                        	     1	     1	     1
FIND                          	     1	  1988	  1988
FINDER                        	     1	     5	     5
FINDERS                       	     1	     1	     1
FINDING                       	     1	   513	   513
FINDINGS                      	     1	   777	   777
FINDS                         	     1	   289	   289
FINE                          	     1	   262	   262
FINELY                        	     1	    17	    17
FINENESS                      	     1	     1	     1
FINER                         	     1	    26	    26
FINERY                        	     1	     1	     1
FINEST                        	     1	    27	    27
FINGER                        	     1	   134	   134
FINGERS                       	     1	    72	    72
FINISH                        	     1	    88	    88
FINISHED                      	     1	   201	   201
FINISHER                      	     1	     4	     4
FINISHERS                     	     1	     1	     1
FINISHES                      	     1	    19	    19
FINISHING                     	     1	    43	    43
FIRE                          	     1	   265	   265
FIRED                         	     1	    59	    59
FIRES                         	     1	    39	    39
FIRING                        	     1	    43	    43
FIRST                         	     1	  6112	  6112
FIRSTLY                       	     1	   863	   863
FIRSTS                        	     1	     1	     1
FISH                          	     1	   369	   369
FISHED                        	     1	     3	     3
FISHERIES                     	     1	    22	    22
FISHERS                       	     1	     1	     1
FISHERY                       	     1	     6	     6
FISHES                        	     1	     3	     3
FISHING                       	     1	    54	    54
FIT                           	     1	   812	   812
FITNESS                       	     1	   122	   122
FITS                          	     1	   152	   152
FITTED                        	     1	   124	   124
FITTER                        	     1	     6	     6
FITTEST                       	     1	    22	    22
FITTING                       	     1	   102	   102
FITTINGLY                     	     1	     6	     6
FITTINGS                      	     1	    15	    15
FIVE                          	     1	  1003	  1003
FIVES                         	     1	     3	     3
FIX                           	     1	    63	    63
FIXED                         	     1	   794	   794
FIXER                         	     1	     3	     3
FIXES                         	     1	    14	    14
FIXING                        	     1	    37	    37
FIXINGS                       	     1	     3	     3
FIXITY                        	     1	     4	     4
FLAT                          	     1	   298	   298
FLATLY                        	     1	     1	     1
FLATNESS                      	     1	     3	     3
FLATTEN                       	     1	     5	     5
FLATTENED                     	     1	    19	    19
FLATTENING                    	     1	    18	    18
FLATTENS                      	     1	     2	     2
FLATTEST                      	     1	     1	     1
FLEW                          	     1	    20	    20
FLIERS                        	     1	     3	     3
FLIES                         	     1	    40	    40
FLOOR                         	     1	   287	   287
FLOORED                       	     1	     3	     3
FLOORING                      	     1	     2	     2
FLOORS                        	     1	    39	    39
FLOWER                        	     1	    61	    61
FLOWERING                     	     1	    35	    35
FLOWERS                       	     1	    81	    81
FLOWERY                       	     1	     4	     4
FLOWN                         	     1	     1	     1
FLY                           	     1	    49	    49
FLYERS                        	     1	     6	     6
FLYING                        	     1	    57	    57
FOLLOW                        	     1	   766	   766
FOLLOWED                      	     1	   745	   745
FOLLOWER                      	     1	    17	    17
FOLLOWERS                     	     1	   125	   125
FOLLOWING                     	     1	  2844	  2844
FOLLOWS                       	     1	   822	   822
FOOD                          	     1	  2794	  2794
FOODS                         	     1	   538	   538
FOOT                          	     1	   143	   143
FOOTBALL                      	     1	    77	    77
FOOTBALLER                    	     1	     3	     3
FOOTBALLERS                   	     1	     1	     1
FOOTBALLING                   	     1	     2	     2
FOOTED                        	     1	     1	     1
FOOTER                        	     1	     3	     3
FOOTERS                       	     1	     1	     1
FOR                           	     1	 56155	 56155
FORCE                         	     1	  1864	  1864
FORCED                        	     1	   571	   571
FORCEFUL                      	     1	    34	    34
FORCEFULLY                    	     1	    14	    14
FORCES                        	     1	   921	   921
FORCIBLE                      	     1	    10	    10
FORCIBLY                      	     1	    16	    16
FORCING                       	     1	   158	   158
FOREFRONT                     	     1	    58	    58
FOREFRONTS                    	     1	     1	     1
FOREGROUND                    	     1	    11	    11
FOREGROUNDED                  	     1	    18	    18
FOREGROUNDING                 	     1	    14	    14
FOREGROUNDS                   	     1	    12	    12
FOREST                        	     1	   328	   328
FORESTED                      	     1	     8	     8
FORESTRY                      	     1	    37	    37
FORESTS                       	     1	    68	    68
FORGET                        	     1	    68	    68
FORGETFUL                     	     1	     3	     3
FORGETFULNESS                 	     1	     4	     4
FORGETS                       	     1	     1	     1
FORGETTING                    	     1	    55	    55
FORGOT                        	     1	     8	     8
FORGOTTEN                     	     1	    79	    79
FORM                          	     1	  4055	  4055
FORMED                        	     1	   741	   741
FORMING                       	     1	   252	   252
FORMLESS                      	     1	     6	     6
FORMLESSNESS                  	     1	     7	     7
FORMS                         	     1	  1545	  1545
FORTIES                       	     1	     4	     4
FORTUNATE                     	     1	    25	    25
FORTUNATELY                   	     1	    44	    44
FORTY                         	     1	    60	    60
FORWARD                       	     1	   507	   507
FORWARDED                     	     1	    12	    12
FORWARDING                    	     1	     1	     1
FORWARDS                      	     1	    33	    33
FOUGHT                        	     1	   110	   110
FOUND                         	     1	  4716	  4716
FOUR                          	     1	  1579	  1579
FOURS                         	     1	     1	     1
FOURTEEN                      	     1	    43	    43
FOURTEENTH                    	     1	    16	    16
FOURTH                        	     1	   201	   201
FOURTHLY                      	     1	    14	    14
FOURTHS                       	     1	     1	     1
FREE                          	     1	  1639	  1639
FREED                         	     1	    38	    38
FREEDOM                       	     1	   877	   877
FREEDOMS                      	     1	    77	    77
FREEING                       	     1	    11	    11
FREELY                        	     1	   148	   148
FREER                         	     1	    20	    20
FREES                         	     1	     4	     4
FREEST                        	     1	     2	     2
FREEZABLE                     	     1	     3	     3
FREEZE                        	     1	    33	    33
FREEZER                       	     1	    37	    37
FREEZERS                      	     1	    13	    13
FREEZES                       	     1	     4	     4
FREEZING                      	     1	   231	   231
FRESH                         	     1	   347	   347
FRESHER                       	     1	     2	     2
FRESHLY                       	     1	    26	    26
FRESHNESS                     	     1	    13	    13
FRI                           	     1	     1	     1
FRIDAY                        	     1	    48	    48
FRIDAYS                       	     1	     4	     4
FRIEND                        	     1	   177	   177
FRIENDLESS                    	     1	     2	     2
FRIENDLIER                    	     1	     6	     6
FRIENDLINESS                  	     1	    13	    13
FRIENDLY                      	     1	   181	   181
FRIENDS                       	     1	   434	   434
FRIENDSHIP                    	     1	   148	   148
FRIENDSHIPS                   	     1	    56	    56
FRIGHT                        	     1	     4	     4
FRIGHTEN                      	     1	     4	     4
FRIGHTENED                    	     1	    29	    29
FRIGHTENING                   	     1	    23	    23
FRIGHTENINGLY                 	     1	     2	     2
FRIGHTFUL                     	     1	     1	     1
FRIGHTFULLY                   	     1	     1	     1
FROM                          	     1	 28715	 28715
FRONT                         	     1	   495	   495
FRONTAGE                      	     1	     1	     1
FRONTAL                       	     1	    73	    73
FRONTED                       	     1	     5	     5
FRONTING                      	     1	     5	     5
FRONTS                        	     1	    25	    25
FROZE                         	     1	     5	     5
FROZEN                        	     1	   106	   106
FT                            	     1	    52	    52
FULL                          	     1	  1054	  1054
FULLER                        	     1	    52	    52
FULLEST                       	     1	    11	    11
FULLNESS                      	     1	     4	     4
FULLY                         	     1	   849	   849
FUN                           	     1	    66	    66
FUNNIEST                      	     1	     2	     2
FUNNILY                       	     1	     3	     3
FUNNY                         	     1	    20	    20
FURTHER                       	     1	  3693	  3693
FURTHERANCE                   	     1	     9	     9
FURTHERED                     	     1	    25	    25
FURTHERING                    	     1	    35	    35
FURTHERS                      	     1	     7	     7
FURTHEST                      	     1	    20	    20
GAL                           	     1	    14	    14
GAME                          	     1	   298	   298
GAMES                         	     1	   130	   130
GAMING                        	     1	     7	     7
GARDEN                        	     1	    87	    87
GARDENER                      	     1	     6	     6
GARDENING                     	     1	    14	    14
GARDENS                       	     1	    22	    22
GAS                           	     1	   404	   404
GASEOUS                       	     1	    23	    23
GASES                         	     1	   136	   136
GASSING                       	     1	     1	     1
GAVE                          	     1	   654	   654
GENERAL                       	     1	  2577	  2577
GENERALISABLE                 	     1	     8	     8
GENERALISATION                	     1	    46	    46
GENERALISATIONS               	     1	    52	    52
GENERALISE                    	     1	    35	    35
GENERALISED                   	     1	    99	    99
GENERALISES                   	     1	     3	     3
GENERALISING                  	     1	    11	    11
GENERALIST                    	     1	    12	    12
GENERALISTS                   	     1	     4	     4
GENERALITIES                  	     1	     8	     8
GENERALITY                    	     1	    18	    18
GENERALIZATION                	     1	    22	    22
GENERALIZATIONS               	     1	    15	    15
GENERALIZE                    	     1	    11	    11
GENERALIZED                   	     1	    27	    27
GENERALIZES                   	     1	     1	     1
GENERALIZING                  	     1	     4	     4
GENERALLY                     	     1	  1295	  1295
GENTLE                        	     1	    43	    43
GENTLER                       	     1	     2	     2
GENTLY                        	     1	    30	    30
GET                           	     1	  1551	  1551
GETS                          	     1	   200	   200
GETTING                       	     1	   353	   353
GIMME                         	     1	     3	     3
GIRL                          	     1	   188	   188
GIRLHOOD                      	     1	     1	     1
GIRLISH                       	     1	     3	     3
GIRLS                         	     1	   363	   363
GIVE                          	     1	  1972	  1972
GIVEN                         	     1	  3549	  3549
GIVER                         	     1	    21	    21
GIVERS                        	     1	     5	     5
GIVES                         	     1	  1305	  1305
GIVING                        	     1	   769	   769
GLAD                          	     1	    18	    18
GLADDEN                       	     1	     1	     1
GLADLY                        	     1	     4	     4
GLANCE                        	     1	    60	    60
GLANCES                       	     1	     4	     4
GLASS                         	     1	   329	   329
GLASSES                       	     1	    82	    82
GLASSY                        	     1	     2	     2
GO                            	     1	  1157	  1157
GOD                           	     1	  1267	  1267
GODDESS                       	     1	   101	   101
GODDESSES                     	     1	    29	    29
GODLESS                       	     1	     4	     4
GODLIKE                       	     1	     8	     8
GODLINESS                     	     1	     3	     3
GODLY                         	     1	     7	     7
GODS                          	     1	   447	   447
GOERS                         	     1	     3	     3
GOES                          	     1	   603	   603
GOING                         	     1	   848	   848
GOINGS                        	     1	     1	     1
GOLD                          	     1	   222	   222
GOLDEN                        	     1	   127	   127
GONE                          	     1	   184	   184
GONNA                         	     1	     6	     6
GOOD                          	     1	  3434	  3434
GOODBYE                       	     1	     9	     9
GOODLY                        	     1	     1	     1
GOODNESS                      	     1	    54	    54
GOODY                         	     1	     4	     4
GOT                           	     1	   298	   298
GOTTA                         	     1	    13	    13
GOTTEN                        	     1	     3	     3
GOV                           	     1	     3	     3
GOVERN                        	     1	    85	    85
GOVERNED                      	     1	   132	   132
GOVERNING                     	     1	   125	   125
GOVERNMENT                    	     1	  2812	  2812
GOVERNMENTAL                  	     1	   110	   110
GOVERNMENTS                   	     1	   523	   523
GOVERNOR                      	     1	    47	    47
GOVERNORS                     	     1	    11	    11
GOVERNS                       	     1	    36	    36
GRAN                          	     1	     2	     2
GRANDCHILD                    	     1	     1	     1
GRANDCHILDREN                 	     1	     6	     6
GRANDDAUGHTER                 	     1	     9	     9
GRANDDAUGHTERS                	     1	     2	     2
GRANDFATHER                   	     1	    10	    10
GRANDFATHERS                  	     1	     2	     2
GRANDMOTHER                   	     1	    15	    15
GRANDMOTHERS                  	     1	     1	     1
GRANDPARENTS                  	     1	     9	     9
GRANDSON                      	     1	     5	     5
GRANDSONS                     	     1	     1	     1
GRASS                         	     1	   215	   215
GRASSED                       	     1	     2	     2
GRASSES                       	     1	    45	    45
GRASSY                        	     1	    11	    11
GRAY                          	     1	    99	    99
GRAYING                       	     1	     3	     3
GREAT                         	     1	  2170	  2170
GREATER                       	     1	  2182	  2182
GREATEST                      	     1	   384	   384
GREATLY                       	     1	   491	   491
GREATNESS                     	     1	    33	    33
GREEN                         	     1	   557	   557
GREENER                       	     1	     5	     5
GREENING                      	     1	     1	     1
GREENISH                      	     1	     2	     2
GREENNESS                     	     1	     3	     3
GREENS                        	     1	    10	    10
GREW                          	     1	   181	   181
GREY                          	     1	   135	   135
GREYER                        	     1	     2	     2
GREYISH                       	     1	     4	     4
GREYS                         	     1	     3	     3
GROUND                        	     1	   652	   652
GROUNDED                      	     1	    73	    73
GROUNDING                     	     1	    32	    32
GROUNDS                       	     1	   287	   287
GROUP                         	     1	  4002	  4002
GROUPED                       	     1	    69	    69
GROUPING                      	     1	    65	    65
GROUPINGS                     	     1	    38	    38
GROUPS                        	     1	  2350	  2350
GROW                          	     1	   411	   411
GROWER                        	     1	    27	    27
GROWERS                       	     1	   109	   109
GROWING                       	     1	   753	   753
GROWN                         	     1	   302	   302
GROWS                         	     1	   100	   100
GROWTH                        	     1	  2552	  2552
GROWTHS                       	     1	     7	     7
GUESS                         	     1	    40	    40
GUESSED                       	     1	     8	     8
GUESSES                       	     1	    19	    19
GUESSING                      	     1	    15	    15
GUN                           	     1	    38	    38
GUNNERS                       	     1	     1	     1
GUNNING                       	     1	     9	     9
GUNS                          	     1	    40	    40
GUY                           	     1	    17	    17
GUYS                          	     1	     5	     5
HAD                           	     1	  9457	  9457
HADN                          	     1	    27	    27
HAIR                          	     1	   161	   161
HAIRED                        	     1	     2	     2
HAIRS                         	     1	    12	    12
HAIRY                         	     1	     5	     5
HALF                          	     1	   818	   818
HALL                          	     1	   303	   303
HALLS                         	     1	    21	    21
HALVES                        	     1	    22	    22
HAND                          	     1	  1836	  1836
HANDED                        	     1	    45	    45
HANDEDLY                      	     1	     1	     1
HANDEDNESS                    	     1	    22	    22
HANDFUL                       	     1	    16	    16
HANDING                       	     1	     5	     5
HANDLE                        	     1	   100	   100
HANDLED                       	     1	    49	    49
HANDLER                       	     1	    12	    12
HANDLERS                      	     1	     9	     9
HANDLES                       	     1	    25	    25
HANDLING                      	     1	   138	   138
HANDS                         	     1	   395	   395
HANG                          	     1	    15	    15
HANGED                        	     1	     5	     5
HANGER                        	     1	    21	    21
HANGERS                       	     1	     2	     2
HANGING                       	     1	    40	    40
HANGINGS                      	     1	     3	     3
HANGS                         	     1	     6	     6
HAPPEN                        	     1	   284	   284
HAPPENED                      	     1	   241	   241
HAPPENING                     	     1	   117	   117
HAPPENINGS                    	     1	     7	     7
HAPPENS                       	     1	   207	   207
HAPPIER                       	     1	    26	    26
HAPPIEST                      	     1	     8	     8
HAPPILY                       	     1	    22	    22
HAPPINESS                     	     1	   164	   164
HAPPY                         	     1	   250	   250
HARD                          	     1	   926	   926
HARDEN                        	     1	    13	    13
HARDENED                      	     1	    17	    17
HARDENING                     	     1	    32	    32
HARDENS                       	     1	     2	     2
HARDER                        	     1	   185	   185
HARDEST                       	     1	    21	    21
HARDLY                        	     1	   166	   166
HARDNESS                      	     1	    96	    96
HARDSHIP                      	     1	    42	    42
HARDSHIPS                     	     1	    31	    31
HAS                           	     1	 19967	 19967
HASN                          	     1	    32	    32
HAST                          	     1	     4	     4
HAT                           	     1	    50	    50
HATE                          	     1	    34	    34
HATED                         	     1	    30	    30
HATEFUL                       	     1	     3	     3
HATER                         	     1	     1	     1
HATERS                        	     1	     1	     1
HATES                         	     1	    11	    11
HATH                          	     1	    24	    24
HATING                        	     1	     6	     6
HATS                          	     1	     7	     7
HATTER                        	     1	     1	     1
HAVE                          	     1	 25372	 25372
HAVEN                         	     1	    65	    65
HAVES                         	     1	     1	     1
HAVING                        	     1	  2121	  2121
HE                            	     1	 11111	 11111
HEAD                          	     1	   742	   742
HEADED                        	     1	    42	    42
HEADING                       	     1	 39203	 39203
HEADINGS                      	     1	    19	    19
HEADLESS                      	     1	     1	     1
HEADS                         	     1	   110	   110
HEADSHIP                      	     1	     2	     2
HEALTH                        	     1	  2628	  2628
HEALTHIER                     	     1	    40	    40
HEALTHIEST                    	     1	     4	     4
HEALTHILY                     	     1	     6	     6
HEALTHY                       	     1	   327	   327
HEAR                          	     1	   154	   154
HEARD                         	     1	   205	   205
HEARER                        	     1	    34	    34
HEARERS                       	     1	     5	     5
HEARING                       	     1	   243	   243
HEARINGS                      	     1	    12	    12
HEARS                         	     1	    19	    19
HEART                         	     1	   662	   662
HEARTED                       	     1	     4	     4
HEARTEDLY                     	     1	     2	     2
HEARTEDNESS                   	     1	     1	     1
HEARTENING                    	     1	     1	     1
HEARTLESS                     	     1	     3	     3
HEARTS                        	     1	    30	    30
HEAT                          	     1	  1050	  1050
HEATED                        	     1	   146	   146
HEATER                        	     1	    26	    26
HEATERS                       	     1	     1	     1
HEATING                       	     1	   300	   300
HEATS                         	     1	    16	    16
HEAVIER                       	     1	    39	    39
HEAVIEST                      	     1	    13	    13
HEAVILY                       	     1	   415	   415
HEAVINESS                     	     1	     1	     1
HEAVY                         	     1	   339	   339
HELD                          	     1	  1021	  1021
HELL                          	     1	    40	    40
HELLISH                       	     1	     3	     3
HELLO                         	     1	    14	    14
HELLS                         	     1	     2	     2
HELP                          	     1	  2045	  2045
HELPED                        	     1	   434	   434
HELPER                        	     1	     9	     9
HELPERS                       	     1	     3	     3
HELPFUL                       	     1	   192	   192
HELPFULLY                     	     1	     3	     3
HELPFULNESS                   	     1	     9	     9
HELPING                       	     1	   241	   241
HELPLESS                      	     1	    37	    37
HELPLESSLY                    	     1	     2	     2
HELPLESSNESS                  	     1	    29	    29
HELPS                         	     1	   436	   436
HER                           	     1	  7177	  7177
HERE                          	     1	  1910	  1910
HERS                          	     1	    15	    15
HERSELF                       	     1	   336	   336
HEY                           	     1	     2	     2
HI                            	     1	    42	    42
HID                           	     1	     8	     8
HIDDEN                        	     1	   203	   203
HIDE                          	     1	    63	    63
HIDER                         	     1	     1	     1
HIDES                         	     1	    22	    22
HIDING                        	     1	    37	    37
HIGH                          	     1	  4660	  4660
HIGHER                        	     1	  2899	  2899
HIGHEST                       	     1	   561	   561
HIGHLY                        	     1	  1234	  1234
HIGHS                         	     1	     3	     3
HILL                          	     1	   239	   239
HILLS                         	     1	    40	    40
HILLY                         	     1	     2	     2
HIM                           	     1	  2450	  2450
HIMSELF                       	     1	   972	   972
HIS                           	     1	 12462	 12462
HISTORIAN                     	     1	   188	   188
HISTORIANS                    	     1	   355	   355
HISTORIC                      	     1	    69	    69
HISTORICAL                    	     1	   822	   822
HISTORICALLY                  	     1	   130	   130
HISTORICISM                   	     1	    17	    17
HISTORICIST                   	     1	     6	     6
HISTORICISTS                  	     1	     1	     1
HISTORICITY                   	     1	     2	     2
HISTORIES                     	     1	    72	    72
HISTORY                       	     1	  3050	  3050
HIT                           	     1	   165	   165
HITS                          	     1	    58	    58
HITTING                       	     1	    39	    39
HOLD                          	     1	   652	   652
HOLDER                        	     1	    54	    54
HOLDERS                       	     1	    61	    61
HOLDING                       	     1	   304	   304
HOLDINGS                      	     1	    43	    43
HOLDS                         	     1	   274	   274
HOLE                          	     1	   133	   133
HOLES                         	     1	   142	   142
HOLIDAY                       	     1	    95	    95
HOLIDAYED                     	     1	     1	     1
HOLIDAYS                      	     1	    82	    82
HOLS                          	     1	     1	     1
HOME                          	     1	  1322	  1322
HOMED                         	     1	     1	     1
HOMELESS                      	     1	    14	    14
HOMELESSNESS                  	     1	     6	     6
HOMES                         	     1	   108	   108
HOMEWARD                      	     1	     1	     1
HOMING                        	     1	     2	     2
HON                           	     1	     5	     5
HONEST                        	     1	    84	    84
HONESTLY                      	     1	    14	    14
HONESTY                       	     1	    30	    30
HONOR                         	     1	     9	     9
HONORABLE                     	     1	     2	     2
HONORARY                      	     1	     6	     6
HONORIFIC                     	     1	     3	     3
HONORS                        	     1	     1	     1
HONOUR                        	     1	   112	   112
HONOURABLE                    	     1	    22	    22
HONOURABLY                    	     1	     1	     1
HONOURARY                     	     1	     1	     1
HONOURED                      	     1	    13	    13
HONOURING                     	     1	     7	     7
HONOURS                       	     1	    14	    14
HONS                          	     1	     3	     3
HOPE                          	     1	   341	   341
HOPED                         	     1	   128	   128
HOPEFUL                       	     1	    18	    18
HOPEFULLY                     	     1	   118	   118
HOPEFULNESS                   	     1	     1	     1
HOPELESS                      	     1	    16	    16
HOPELESSLY                    	     1	     6	     6
HOPELESSNESS                  	     1	     8	     8
HOPES                         	     1	    64	    64
HOPING                        	     1	    48	    48
HORRIBLE                      	     1	    15	    15
HORRIBLY                      	     1	     5	     5
HORSE                         	     1	   202	   202
HORSES                        	     1	    76	    76
HOSPITAL                      	     1	   487	   487
HOSPITALISATION               	     1	    12	    12
HOSPITALISED                  	     1	     9	     9
HOSPITALIZED                  	     1	     1	     1
HOSPITALS                     	     1	    84	    84
HOT                           	     1	   228	   228
HOTLY                         	     1	     7	     7
HOTTER                        	     1	    10	    10
HOTTEST                       	     1	     2	     2
HOUR                          	     1	   226	   226
HOURLY                        	     1	    15	    15
HOURS                         	     1	   784	   784
HOUSE                         	     1	   928	   928
HOUSED                        	     1	    37	    37
HOUSES                        	     1	   285	   285
HOUSING                       	     1	   611	   611
HOW                           	     1	  6597	  6597
HOWEVER                       	     1	 12236	 12236
HOWS                          	     1	     2	     2
HR                            	     1	   126	   126
HRS                           	     1	    20	    20
HUGE                          	     1	   577	   577
HUGELY                        	     1	    79	    79
HULLO                         	     1	     1	     1
HUMAN                         	     1	  3740	  3740
HUMANISM                      	     1	    56	    56
HUMANIST                      	     1	    46	    46
HUMANISTIC                    	     1	    20	    20
HUMANISTS                     	     1	    42	    42
HUMANITY                      	     1	   219	   219
HUMANLY                       	     1	     7	     7
HUMANNESS                     	     1	     4	     4
HUMANS                        	     1	   785	   785
HUNDRED                       	     1	   220	   220
HUNDREDS                      	     1	   102	   102
HUNDREDTH                     	     1	     3	     3
HUNDREDTHS                    	     1	     1	     1
HUNG                          	     1	    31	    31
HUNGER                        	     1	   110	   110
HUNGERING                     	     1	     2	     2
HUNGERS                       	     1	     7	     7
HUNGRIER                      	     1	     1	     1
HUNGRILY                      	     1	     2	     2
HUNGRY                        	     1	    43	    43
HUNT                          	     1	   123	   123
HUNTED                        	     1	    46	    46
HUNTER                        	     1	    57	    57
HUNTERS                       	     1	    32	    32
HUNTING                       	     1	   362	   362
HUNTRESS                      	     1	     1	     1
HUNTS                         	     1	    18	    18
HURRIED                       	     1	     6	     6
HURRIEDLY                     	     1	     3	     3
HURRY                         	     1	     9	     9
HURRYING                      	     1	     4	     4
HURT                          	     1	    46	    46
HURTFUL                       	     1	     1	     1
HURTFULNESS                   	     1	    10	    10
HURTING                       	     1	    10	    10
HURTS                         	     1	     3	     3
HUSBAND                       	     1	   431	   431
HUSBANDS                      	     1	   148	   148
I                             	     1	 13184	 13184
ICE                           	     1	   317	   317
ICED                          	     1	     1	     1
ICY                           	     1	     2	     2
IDEA                          	     1	  2266	  2266
IDEAS                         	     1	  1642	  1642
IF                            	     1	 11325	 11325
IFS                           	     1	     6	     6
IMAGINABLE                    	     1	     8	     8
IMAGINARY                     	     1	    54	    54
IMAGINATION                   	     1	   234	   234
IMAGINATIONS                  	     1	    11	    11
IMAGINATIVE                   	     1	    36	    36
IMAGINATIVELY                 	     1	     5	     5
IMAGINE                       	     1	   138	   138
IMAGINED                      	     1	    74	    74
IMAGINES                      	     1	    19	    19
IMAGINING                     	     1	    41	    41
IMAGININGS                    	     1	     2	     2
IMMOVABLE                     	     1	     4	     4
IMPASSABLE                    	     1	     6	     6
IMPERFECT                     	     1	    93	    93
IMPERFECTION                  	     1	     5	     5
IMPERFECTIONS                 	     1	    27	    27
IMPERFECTLY                   	     1	     4	     4
IMPORTANT                     	     1	  5434	  5434
IMPORTANTLY                   	     1	   251	   251
IMPOSSIBILITY                 	     1	    41	    41
IMPOSSIBLE                    	     1	   621	   621
IMPOSSIBLY                    	     1	     4	     4
IMPRISON                      	     1	     5	     5
IMPRISONED                    	     1	    33	    33
IMPRISONING                   	     1	     1	     1
IMPRISONMENT                  	     1	    59	    59
IMPRISONMENTS                 	     1	     1	     1
IMPROBABILITY                 	     1	     1	     1
IMPROBABLE                    	     1	    27	    27
IMPROPER                      	     1	    38	    38
IMPROPERLY                    	     1	     9	     9
IN                            	     1	142745	142745
INABILITY                     	     1	   208	   208
INACTION                      	     1	    16	    16
INCOMPLETE                    	     1	   102	   102
INCOMPLETELY                  	     1	     7	     7
INCOMPLETENESS                	     1	     7	     7
INDEED                        	     1	  1469	  1469
INDEFINITE                    	     1	    81	    81
INDEFINITELY                  	     1	    16	    16
INDOOR                        	     1	    41	    41
INDOORS                       	     1	    21	    21
INEXACT                       	     1	     3	     3
INEXCUSABLE                   	     1	     3	     3
INEXPENSIVE                   	     1	    32	    32
INEXPENSIVELY                 	     1	     3	     3
INEXPERIENCE                  	     1	    15	    15
INEXPERIENCED                 	     1	    35	    35
INEXPRESSIBLE                 	     1	     5	     5
INFO                          	     1	    11	    11
INFORM                        	     1	   127	   127
INFORMANT                     	     1	    24	    24
INFORMANTS                    	     1	    33	    33
INFORMATION                   	     1	  3988	  3988
INFORMATIONAL                 	     1	    26	    26
INFORMED                      	     1	   340	   340
INFORMERS                     	     1	     1	     1
INFORMING                     	     1	    50	    50
INFORMS                       	     1	    43	    43
INHUMAN                       	     1	    13	    13
INHUMANITY                    	     1	     5	     5
INNER                         	     1	   281	   281
INNERMOST                     	     1	     7	     7
INSECURE                      	     1	    34	    34
INSECURITIES                  	     1	     7	     7
INSECURITY                    	     1	    51	    51
INSIDE                        	     1	   521	   521
INSIDER                       	     1	    94	    94
INSIDERS                      	     1	    21	    21
INSIDES                       	     1	     2	     2
INSTEAD                       	     1	  1386	  1386
INSURABLE                     	     1	     1	     1
INSURANCE                     	     1	   214	   214
INSURANCES                    	     1	     8	     8
INSURE                        	     1	    20	    20
INSURED                       	     1	     8	     8
INSURER                       	     1	     1	     1
INSURERS                      	     1	     3	     3
INSURES                       	     1	     4	     4
INSURING                      	     1	     3	     3
INTEREST                      	     1	  1944	  1944
INTERESTED                    	     1	   406	   406
INTERESTING                   	     1	   794	   794
INTERESTINGLY                 	     1	   146	   146
INTERESTS                     	     1	   956	   956
INTERGOVERNMENTAL             	     1	    30	    30
INTERGROUP                    	     1	    20	    20
INTERMARRIAGE                 	     1	     4	     4
INTERMARRIAGES                	     1	     1	     1
INTERNET                      	     1	   994	   994
INTERPERSONAL                 	     1	   111	   111
INTERRELATE                   	     1	     6	     6
INTERRELATED                  	     1	    40	    40
INTERRELATES                  	     1	     2	     2
INTERRELATION                 	     1	    11	    11
INTERRELATIONS                	     1	     9	     9
INTERRELATIONSHIP             	     1	     9	     9
INTERRELATIONSHIPS            	     1	     7	     7
INTERWAR                      	     1	    30	    30
INTO                          	     1	  9261	  9261
INVOLVE                       	     1	   420	   420
INVOLVED                      	     1	  1680	  1680
INVOLVEMENT                   	     1	   440	   440
INVOLVES                      	     1	   683	   683
INVOLVING                     	     1	   374	   374
INWARD                        	     1	    38	    38
INWARDLY                      	     1	     6	     6
INWARDS                       	     1	    21	    21
IRRESPONSIBLE                 	     1	    16	    16
IRRESPONSIBLY                 	     1	     3	     3
IS                            	     1	109704	109704
ISLAND                        	     1	   298	   298
ISLANDERS                     	     1	     8	     8
ISLANDS                       	     1	   144	   144
ISN                           	     1	   190	   190
ISSUANCE                      	     1	     2	     2
ISSUE                         	     1	  1557	  1557
ISSUED                        	     1	   100	   100
ISSUER                        	     1	     1	     1
ISSUERS                       	     1	     5	     5
ISSUES                        	     1	  2085	  2085
ISSUING                       	     1	    55	    55
IT                            	     1	 50871	 50871
ITS                           	     1	 11932	 11932
ITSELF                        	     1	  1941	  1941
JOB                           	     1	   861	   861
JOBBER                        	     1	     1	     1
JOBLESS                       	     1	     3	     3
JOBS                          	     1	   337	   337
JOIN                          	     1	   157	   157
JOINED                        	     1	   115	   115
JOINING                       	     1	    90	    90
JOINS                         	     1	    23	    23
JOKE                          	     1	    11	    11
JOKED                         	     1	     2	     2
JOKERS                        	     1	     1	     1
JOKES                         	     1	    14	    14
JOKING                        	     1	     4	     4
JOKINGLY                      	     1	     1	     1
JUDGE                         	     1	   375	   375
JUDGED                        	     1	   125	   125
JUDGEMENT                     	     1	   264	   264
JUDGEMENTAL                   	     1	     6	     6
JUDGEMENTS                    	     1	   165	   165
JUDGES                        	     1	   175	   175
JUDGING                       	     1	    68	    68
JUDGMENT                      	     1	   135	   135
JUDGMENTAL                    	     1	     5	     5
JUDGMENTS                     	     1	    41	    41
JUMP                          	     1	    62	    62
JUMPED                        	     1	    16	    16
JUMPERS                       	     1	     1	     1
JUMPING                       	     1	    19	    19
JUMPS                         	     1	    22	    22
JUST                          	     1	  2848	  2848
KEEP                          	     1	   800	   800
KEEPER                        	     1	    15	    15
KEEPERS                       	     1	    34	    34
KEEPING                       	     1	   343	   343
KEEPS                         	     1	    90	    90
KEPT                          	     1	   525	   525
KEY                           	     1	  1845	  1845
KEYED                         	     1	     4	     4
KEYING                        	     1	     7	     7
KEYS                          	     1	    55	    55
KICK                          	     1	    18	    18
KICKED                        	     1	     8	     8
KICKING                       	     1	     3	     3
KICKS                         	     1	     4	     4
KID                           	     1	     9	     9
KIDS                          	     1	    52	    52
KILL                          	     1	   204	   204
KILLED                        	     1	   222	   222
KILLER                        	     1	    23	    23
KILLERS                       	     1	     9	     9
KILLING                       	     1	   198	   198
KILLINGS                      	     1	     9	     9
KILLS                         	     1	    47	    47
KIND                          	     1	   836	   836
KINDS                         	     1	   225	   225
KING                          	     1	   542	   542
KINGDOM                       	     1	   230	   230
KINGDOMS                      	     1	    14	    14
KINGLY                        	     1	     2	     2
KINGS                         	     1	    58	    58
KINGSHIP                      	     1	     7	     7
KISS                          	     1	    20	    20
KISSED                        	     1	     3	     3
KISSES                        	     1	    13	    13
KISSING                       	     1	     3	     3
KITCHEN                       	     1	   123	   123
KITCHENS                      	     1	     4	     4
KNEW                          	     1	   200	   200
KNOCK                         	     1	    38	    38
KNOCKED                       	     1	     8	     8
KNOCKING                      	     1	     9	     9
KNOCKS                        	     1	     5	     5
KNOW                          	     1	  1440	  1440
KNOWABLE                      	     1	    16	    16
KNOWING                       	     1	   269	   269
KNOWINGLY                     	     1	     4	     4
KNOWN                         	     1	  1926	  1926
KNOWS                         	     1	   202	   202
LADIES                        	     1	    15	    15
LADY                          	     1	   128	   128
LADYLIKE                      	     1	     3	     3
LADYSHIP                      	     1	     1	     1
LAID                          	     1	   198	   198
LAIN                          	     1	     6	     6
LAKE                          	     1	    79	    79
LAKES                         	     1	    28	    28
LAND                          	     1	  1522	  1522
LANDED                        	     1	    37	    37
LANDING                       	     1	    23	    23
LANDINGS                      	     1	     1	     1
LANDLESS                      	     1	    30	    30
LANDS                         	     1	   106	   106
LARGE                         	     1	  2968	  2968
LARGELY                       	     1	   658	   658
LARGER                        	     1	  1008	  1008
LARGEST                       	     1	   331	   331
LAST                          	     1	  1519	  1519
LASTLY                        	     1	   164	   164
LATE                          	     1	   726	   726
LATELY                        	     1	    11	    11
LATENESS                      	     1	     1	     1
LATER                         	     1	  1471	  1471
LATEST                        	     1	   143	   143
LAUGH                         	     1	    23	    23
LAUGHABLE                     	     1	     3	     3
LAUGHED                       	     1	     8	     8
LAUGHING                      	     1	    10	    10
LAUGHS                        	     1	    11	    11
LAW                           	     1	  4032	  4032
LAWFUL                        	     1	    29	    29
LAWFULLY                      	     1	    11	    11
LAWFULNESS                    	     1	     2	     2
LAWLESS                       	     1	     3	     3
LAWLESSNESS                   	     1	     6	     6
LAWS                          	     1	   681	   681
LAY                           	     1	   330	   330
LAYING                        	     1	    71	    71
LAYS                          	     1	    50	    50
LAZINESS                      	     1	     7	     7
LAZY                          	     1	    20	    20
LEAD                          	     1	  1626	  1626
LEADER                        	     1	   487	   487
LEADERLESS                    	     1	     1	     1
LEADERS                       	     1	   378	   378
LEADERSHIP                    	     1	   473	   473
LEADERSHIPS                   	     1	     4	     4
LEADING                       	     1	   853	   853
LEADS                         	     1	   849	   849
LEARN                         	     1	   543	   543
LEARNED                       	     1	   223	   223
LEARNER                       	     1	   154	   154
LEARNERS                      	     1	   349	   349
LEARNING                      	     1	  1771	  1771
LEARNS                        	     1	    50	    50
LEARNT                        	     1	   250	   250
LEAST                         	     1	  1324	  1324
LEAVE                         	     1	   483	   483
LEAVER                        	     1	     1	     1
LEAVERS                       	     1	     2	     2
LEAVES                        	     1	   413	   413
LEAVING                       	     1	   403	   403
LED                           	     1	  1392	  1392
LEFT                          	     1	  1655	  1655
LEFTIST                       	     1	    40	    40
LEFTISTS                      	     1	    10	    10
LEFTWARD                      	     1	     1	     1
LEFTWARDS                     	     1	     1	     1
LEG                           	     1	   133	   133
LEGGED                        	     1	     2	     2
LEGGY                         	     1	     1	     1
LEGS                          	     1	    98	    98
LESS                          	     1	  3336	  3336
LESSEN                        	     1	    23	    23
LESSENED                      	     1	    20	    20
LESSENING                     	     1	    16	    16
LESSENS                       	     1	    10	    10
LESSER                        	     1	   145	   145
LET                           	     1	   751	   751
LETS                          	     1	    29	    29
LETTER                        	     1	   296	   296
LETTERING                     	     1	     6	     6
LETTERS                       	     1	   188	   188
LETTING                       	     1	    55	    55
LEVEL                         	     1	  3892	  3892
LEVELED                       	     1	     4	     4
LEVELING                      	     1	     5	     5
LEVELLED                      	     1	    25	    25
LEVELLER                      	     1	    55	    55
LEVELLERS                     	     1	   153	   153
LEVELLING                     	     1	    10	    10
LEVELS                        	     1	  2076	  2076
LIAR                          	     1	    57	    57
LIARS                         	     1	    11	    11
LIE                           	     1	   300	   300
LIED                          	     1	     5	     5
LIES                          	     1	   462	   462
LIFE                          	     1	  3696	  3696
LIFELESS                      	     1	     6	     6
LIFELIKE                      	     1	     2	     2
LIFT                          	     1	    59	    59
LIFTED                        	     1	    35	    35
LIFTERS                       	     1	     1	     1
LIFTING                       	     1	    41	    41
LIFTS                         	     1	    11	    11
LIGHT                         	     1	  1782	  1782
LIGHTED                       	     1	     3	     3
LIGHTING                      	     1	    97	    97
LIGHTS                        	     1	    52	    52
LIKE                          	     1	  3580	  3580
LIKEABLE                      	     1	     5	     5
LIKED                         	     1	    58	    58
LIKES                         	     1	    54	    54
LIKING                        	     1	    22	    22
LINE                          	     1	  2041	  2041
LINED                         	     1	    19	    19
LINES                         	     1	   983	   983
LIP                           	     1	    22	    22
LIPPED                        	     1	     2	     2
LIPS                          	     1	    35	    35
LIST                          	     1	  4888	  4888
LISTED                        	     1	   194	   194
LISTEN                        	     1	   124	   124
LISTENED                      	     1	    24	    24
LISTENER                      	     1	    59	    59
LISTENERS                     	     1	    34	    34
LISTENING                     	     1	   158	   158
LISTENS                       	     1	    15	    15
LISTING                       	     1	    44	    44
LISTINGS                      	     1	     8	     8
LISTS                         	     1	   185	   185
LIT                           	     1	    28	    28
LITTLE                        	     1	  1819	  1819
LITTLER                       	     1	     7	     7
LIVE                          	     1	   694	   694
LIVED                         	     1	   226	   226
LIVES                         	     1	   860	   860
LIVING                        	     1	   972	   972
LL                            	     1	   170	   170
LOAD                          	     1	   729	   729
LOADED                        	     1	   144	   144
LOADER                        	     1	     6	     6
LOADING                       	     1	   176	   176
LOADINGS                      	     1	     6	     6
LOADS                         	     1	   150	   150
LOCAL                         	     1	  2082	  2082
LOCALISATION                  	     1	    57	    57
LOCALISE                      	     1	    14	    14
LOCALISED                     	     1	   100	   100
LOCALISES                     	     1	     5	     5
LOCALISING                    	     1	     7	     7
LOCALISM                      	     1	     1	     1
LOCALIZATION                  	     1	    36	    36
LOCALIZE                      	     1	     5	     5
LOCALIZED                     	     1	    33	    33
LOCALIZES                     	     1	     1	     1
LOCALIZING                    	     1	     1	     1
LOCALLY                       	     1	   103	   103
LOCALS                        	     1	    27	    27
LOCK                          	     1	    57	    57
LOCKED                        	     1	    53	    53
LOCKING                       	     1	    10	    10
LOCKS                         	     1	    10	    10
LONG                          	     1	  2414	  2414
LONGER                        	     1	  1229	  1229
LONGEST                       	     1	    41	    41
LOOK                          	     1	  1344	  1344
LOOKED                        	     1	   533	   533
LOOKING                       	     1	  1080	  1080
LOOKS                         	     1	   378	   378
LORD                          	     1	   525	   525
LORDLY                        	     1	     1	     1
LORDS                         	     1	   150	   150
LORDSHIP                      	     1	     7	     7
LORDSHIPS                     	     1	     3	     3
LOSE                          	     1	   273	   273
LOSER                         	     1	     4	     4
LOSERS                        	     1	    20	    20
LOSES                         	     1	    79	    79
LOSING                        	     1	   170	   170
LOST                          	     1	   753	   753
LOT                           	     1	   769	   769
LOTS                          	     1	   125	   125
LOUD                          	     1	    37	    37
LOUDER                        	     1	    14	    14
LOUDEST                       	     1	     2	     2
LOUDLY                        	     1	    11	    11
LOUDNESS                      	     1	     5	     5
LOVE                          	     1	   781	   781
LOVEABLE                      	     1	     1	     1
LOVED                         	     1	    56	    56
LOVELESS                      	     1	     7	     7
LOVELY                        	     1	    28	    28
LOVER                         	     1	    87	    87
LOVERS                        	     1	    56	    56
LOVES                         	     1	    31	    31
LOVING                        	     1	    54	    54
LOVINGLY                      	     1	     2	     2
LOW                           	     1	  2475	  2475
LOWLIEST                      	     1	     2	     2
LOWLY                         	     1	     5	     5
LOWS                          	     1	     4	     4
LUCK                          	     1	    50	    50
LUCKILY                       	     1	    11	    11
LUCKY                         	     1	    21	    21
LUNCH                         	     1	    46	    46
LUNCHED                       	     1	     2	     2
LUNCHES                       	     1	     2	     2
LYING                         	     1	   114	   114
M                             	     1	  3441	  3441
MACHINE                       	     1	   586	   586
MACHINED                      	     1	     7	     7
MACHINERY                     	     1	   161	   161
MACHINES                      	     1	   271	   271
MACHINING                     	     1	    19	    19
MACHINIST                     	     1	     2	     2
MACHINISTS                    	     1	     4	     4
MAD                           	     1	    44	    44
MADDEN                        	     1	     6	     6
MADDENED                      	     1	     3	     3
MADDER                        	     1	     2	     2
MADDING                       	     1	     1	     1
MADE                          	     1	  4552	  4552
MADLY                         	     1	     2	     2
MADNESS                       	     1	   120	   120
MAIN                          	     1	  2907	  2907
MAINLY                        	     1	   928	   928
MAINS                         	     1	    23	    23
MAJOR                         	     1	  1755	  1755
MAJORING                      	     1	     2	     2
MAKE                          	     1	  3853	  3853
MAKER                         	     1	    55	    55
MAKERS                        	     1	    92	    92
MAKES                         	     1	  1466	  1466
MAKING                        	     1	  2119	  2119
MAMMY                         	     1	     1	     1
MAN                           	     1	  1995	  1995
MANAGE                        	     1	   329	   329
MANAGEABLE                    	     1	    37	    37
MANAGED                       	     1	   411	   411
MANAGEMENT                    	     1	  3034	  3034
MANAGEMENTS                   	     1	    13	    13
MANAGER                       	     1	   568	   568
MANAGERESS                    	     1	     2	     2
MANAGERIAL                    	     1	   158	   158
MANAGERS                      	     1	   836	   836
MANAGES                       	     1	    74	    74
MANAGING                      	     1	   252	   252
MANHOOD                       	     1	    26	    26
MANLINESS                     	     1	     6	     6
MANLY                         	     1	    23	    23
MANNED                        	     1	     4	     4
MANNING                       	     1	    21	    21
MANNISH                       	     1	     1	     1
MANS                          	     1	    27	    27
MANY                          	     1	  6970	  6970
MARK                          	     1	   326	   326
MARKED                        	     1	   340	   340
MARKEDLY                      	     1	    62	    62
MARKER                        	     1	    85	    85
MARKERS                       	     1	    99	    99
MARKET                        	     1	  4582	  4582
MARKETABILITY                 	     1	     7	     7
MARKETABLE                    	     1	    11	    11
MARKETED                      	     1	    43	    43
MARKETEERS                    	     1	     4	     4
MARKETER                      	     1	    17	    17
MARKETERS                     	     1	    68	    68
MARKETING                     	     1	  1206	  1206
MARKETS                       	     1	   933	   933
MARKING                       	     1	    61	    61
MARKINGS                      	     1	    12	    12
MARKS                         	     1	   269	   269
MARRIAGE                      	     1	   626	   626
MARRIAGES                     	     1	    88	    88
MARRIED                       	     1	   238	   238
MARRIES                       	     1	     6	     6
MARRY                         	     1	    70	    70
MARRYING                      	     1	    21	    21
MASTER                        	     1	   224	   224
MASTERED                      	     1	    14	    14
MASTERFUL                     	     1	     3	     3
MASTERING                     	     1	    17	    17
MASTERS                       	     1	   109	   109
MASTERY                       	     1	    29	    29
MATTER                        	     1	  1037	  1037
MATTERED                      	     1	    10	    10
MATTERING                     	     1	     1	     1
MATTERS                       	     1	   313	   313
MAY                           	     1	 11076	 11076
MAYBE                         	     1	   303	   303
ME                            	     1	  1317	  1317
MEAL                          	     1	   106	   106
MEALS                         	     1	    80	    80
MEAN                          	     1	  1464	  1464
MEANING                       	     1	  1716	  1716
MEANINGFUL                    	     1	   204	   204
MEANINGFULLY                  	     1	    13	    13
MEANINGFULNESS                	     1	     2	     2
MEANINGLESS                   	     1	    71	    71
MEANINGS                      	     1	   259	   259
MEANS                         	     1	  3099	  3099
MEANT                         	     1	   835	   835
MEET                          	     1	   692	   692
MEETING                       	     1	   397	   397
MEETINGS                      	     1	   263	   263
MEETS                         	     1	   116	   116
MEMBER                        	     1	   767	   767
MEMBERS                       	     1	  1456	  1456
MEMBERSHIP                    	     1	   234	   234
MEMBERSHIPS                   	     1	    10	    10
MEN                           	     1	  2454	  2454
MENS                          	     1	    48	    48
MENTION                       	     1	   193	   193
MENTIONED                     	     1	  1007	  1007
MENTIONING                    	     1	    64	    64
MENTIONS                      	     1	   116	   116
MESS                          	     1	    17	    17
MESSES                        	     1	     1	     1
MESSIER                       	     1	     1	     1
MESSING                       	     1	     2	     2
MESSY                         	     1	     6	     6
MET                           	     1	   398	   398
MIDDAY                        	     1	     8	     8
MIDDLE                        	     1	   846	   846
MIDDLES                       	     1	     1	     1
MIDDLING                      	     1	    12	    12
MIDFIELDER                    	     1	     1	     1
MIDPOINT                      	     1	    13	    13
MIDSUMMER                     	     1	     9	     9
MIDTERM                       	     1	     1	     1
MIDWAY                        	     1	     7	     7
MIDWEEK                       	     1	     1	     1
MIDWEST                       	     1	     1	     1
MIDWINTER                     	     1	     4	     4
MIGHT                         	     1	  2179	  2179
MILE                          	     1	    29	    29
MILEAGE                       	     1	     5	     5
MILES                         	     1	   127	   127
MILK                          	     1	   883	   883
MILKED                        	     1	     6	     6
MILKING                       	     1	    27	    27
MILKS                         	     1	    12	    12
MILKY                         	     1	     6	     6
MILLION                       	     1	   895	   895
MILLIONS                      	     1	   115	   115
MILLIONTH                     	     1	     3	     3
MIN                           	     1	   152	   152
MIND                          	     1	  1227	  1227
MINDED                        	     1	    26	    26
MINDEDNESS                    	     1	     3	     3
MINDER                        	     1	     1	     1
MINDERS                       	     1	     2	     2
MINDFUL                       	     1	     9	     9
MINDING                       	     1	     1	     1
MINDLESS                      	     1	     8	     8
MINDLESSLY                    	     1	     1	     1
MINDS                         	     1	   212	   212
MINE                          	     1	    58	    58
MINS                          	     1	    44	    44
MINUTE                        	     1	   170	   170
MINUTES                       	     1	   470	   470
MISHANDLING                   	     1	     2	     2
MISHEARD                      	     1	     1	     1
MISHEARING                    	     1	     1	     1
MISINFORMATION                	     1	     4	     4
MISINFORMED                   	     1	     1	     1
MISINFORMING                  	     1	     1	     1
MISJUDGED                     	     1	     1	     1
MISJUDGEMENT                  	     1	     5	     5
MISJUDGEMENTS                 	     1	     2	     2
MISJUDGES                     	     1	     1	     1
MISLEAD                       	     1	    15	    15
MISLEADING                    	     1	    99	    99
MISLEADINGLY                  	     1	     1	     1
MISLED                        	     1	     5	     5
MISMANAGED                    	     1	     2	     2
MISMANAGEMENT                 	     1	    18	    18
MISNAMED                      	     1	     1	     1
MISREAD                       	     1	     4	     4
MISREADING                    	     1	     4	     4
MISS                          	     1	   176	   176
MISSED                        	     1	    49	    49
MISSES                        	     1	    16	    16
MISSHAPED                     	     1	     2	     2
MISSHAPEN                     	     1	     3	     3
MISSING                       	     1	   181	   181
MISTAKE                       	     1	   117	   117
MISTAKEN                      	     1	    47	    47
MISTAKENLY                    	     1	    16	    16
MISTAKES                      	     1	   170	   170
MISTAKING                     	     1	     4	     4
MISTER                        	     1	     1	     1
MISTOOK                       	     1	     1	     1
MISTREATED                    	     1	     2	     2
MISTREATMENT                  	     1	     7	     7
MISUNDERSTAND                 	     1	    11	    11
MISUNDERSTANDING              	     1	    57	    57
MISUNDERSTANDINGS             	     1	    22	    22
MISUNDERSTANDS                	     1	     1	     1
MISUNDERSTOOD                 	     1	    26	    26
MISUSE                        	     1	    48	    48
MISUSED                       	     1	    14	    14
MISUSES                       	     1	     2	     2
MISUSING                      	     1	     1	     1
MOM                           	     1	     3	     3
MOMENT                        	     1	   576	   576
MOMENTARILY                   	     1	    11	    11
MOMENTARY                     	     1	    20	    20
MOMENTS                       	     1	   108	   108
MON                           	     1	     9	     9
MONDAY                        	     1	    33	    33
MONEY                         	     1	  1313	  1313
MONEYED                       	     1	     1	     1
MONEYS                        	     1	     3	     3
MONIES                        	     1	    18	    18
MONTH                         	     1	   237	   237
MONTHLY                       	     1	   105	   105
MONTHS                        	     1	   706	   706
MORE                          	     1	 17504	 17504
MORN                          	     1	     2	     2
MORNING                       	     1	   175	   175
MORNINGS                      	     1	    16	    16
MOST                          	     1	  7352	  7352
MOSTLY                        	     1	   343	   343
MOTHER                        	     1	   735	   735
MOTHERED                      	     1	     2	     2
MOTHERHOOD                    	     1	   121	   121
MOTHERING                     	     1	    11	    11
MOTHERLY                      	     1	    12	    12
MOTHERS                       	     1	   226	   226
MOUNTAIN                      	     1	    56	    56
MOUNTAINEERING                	     1	     1	     1
MOUNTAINOUS                   	     1	    11	    11
MOUNTAINS                     	     1	    57	    57
MOUNTAINSIDE                  	     1	     3	     3
MOUTH                         	     1	   147	   147
MOUTHED                       	     1	     1	     1
MOUTHS                        	     1	    10	    10
MOVABLE                       	     1	     8	     8
MOVE                          	     1	   919	   919
MOVEABLE                      	     1	    14	    14
MOVED                         	     1	   335	   335
MOVEMENT                      	     1	  1390	  1390
MOVEMENTS                     	     1	   505	   505
MOVER                         	     1	     8	     8
MOVERS                        	     1	     2	     2
MOVES                         	     1	   269	   269
MOVIE                         	     1	    24	    24
MOVIES                        	     1	    11	    11
MOVING                        	     1	   483	   483
MR                            	     1	   721	   721
MRS                           	     1	   452	   452
MUCH                          	     1	  4270	  4270
MUM                           	     1	    31	    31
MUMMY                         	     1	     6	     6
MUMS                          	     1	     1	     1
MUSIC                         	     1	   419	   419
MUSICAL                       	     1	    49	    49
MUSICALLY                     	     1	     2	     2
MUSICALS                      	     1	     4	     4
MUSICIAN                      	     1	     8	     8
MUSICIANS                     	     1	    14	    14
MUST                          	     1	  4859	  4859
MUSTN                         	     1	     2	     2
MY                            	     1	  3337	  3337
MYSELF                        	     1	   193	   193
NAME                          	     1	   874	   874
NAMED                         	     1	   189	   189
NAMELESS                      	     1	     7	     7
NAMELY                        	     1	   382	   382
NAMES                         	     1	   267	   267
NAMING                        	     1	    44	    44
NATION                        	     1	   753	   753
NATIONAL                      	     1	  1938	  1938
NATIONALISATION               	     1	     2	     2
NATIONALISE                   	     1	     3	     3
NATIONALISED                  	     1	     4	     4
NATIONALISM                   	     1	   208	   208
NATIONALIST                   	     1	    46	    46
NATIONALISTIC                 	     1	    73	    73
NATIONALISTS                  	     1	    18	    18
NATIONALIZATION               	     1	     2	     2
NATIONALIZED                  	     1	     1	     1
NATIONALIZING                 	     1	     1	     1
NATIONALLY                    	     1	    35	    35
NATIONALS                     	     1	    45	    45
NATIONHOOD                    	     1	    11	    11
NATIONS                       	     1	   561	   561
NATIONWIDE                    	     1	    32	    32
NATURAL                       	     1	  1841	  1841
NATURALISM                    	     1	    34	    34
NATURALIST                    	     1	    31	    31
NATURALISTIC                  	     1	    54	    54
NATURALISTICALLY              	     1	     3	     3
NATURALISTS                   	     1	     1	     1
NATURALLY                     	     1	   310	   310
NATURALNESS                   	     1	     6	     6
NATURE                        	     1	  3144	  3144
NATURES                       	     1	    16	    16
NAUGHTINESS                   	     1	     1	     1
NAUGHTY                       	     1	     7	     7
NE                            	     1	    32	    32
NEAR                          	     1	   496	   496
NEARBY                        	     1	    88	    88
NEARED                        	     1	     3	     3
NEARER                        	     1	    31	    31
NEAREST                       	     1	    94	    94
NEARING                       	     1	     4	     4
NEARLY                        	     1	   331	   331
NEARS                         	     1	     5	     5
NEAT                          	     1	    25	    25
NEATLY                        	     1	    40	    40
NEATNESS                      	     1	     4	     4
NECESSARIES                   	     1	     1	     1
NECESSARILY                   	     1	   668	   668
NECESSARY                     	     1	  1929	  1929
NECK                          	     1	   112	   112
NECKED                        	     1	     2	     2
NECKING                       	     1	    11	    11
NECKS                         	     1	     6	     6
NEED                          	     1	  3882	  3882
NEEDED                        	     1	  1445	  1445
NEEDFUL                       	     1	     1	     1
NEEDING                       	     1	    54	    54
NEEDLESS                      	     1	    23	    23
NEEDLESSLY                    	     1	     3	     3
NEEDN                         	     1	     3	     3
NEEDS                         	     1	  2327	  2327
NEIGHBOR                      	     1	     3	     3
NEIGHBORHOOD                  	     1	     3	     3
NEIGHBORING                   	     1	     5	     5
NEIGHBORS                     	     1	     3	     3
NEIGHBOUR                     	     1	    60	    60
NEIGHBOURHOOD                 	     1	    54	    54
NEIGHBOURHOODS                	     1	     8	     8
NEIGHBOURING                  	     1	    93	    93
NEIGHBOURLY                   	     1	     3	     3
NEIGHBOURS                    	     1	    71	    71
NEVER                         	     1	  1348	  1348
NEW                           	     1	  7948	  7948
NEWER                         	     1	    31	    31
NEWEST                        	     1	     8	     8
NEWLY                         	     1	   167	   167
NEWNESS                       	     1	     3	     3
NEWS                          	     1	   327	   327
NEXT                          	     1	  1262	  1262
NICE                          	     1	    81	    81
NICELY                        	     1	    23	    23
NICENESS                      	     1	     1	     1
NICER                         	     1	     1	     1
NICEST                        	     1	     1	     1
NIGHT                         	     1	   365	   365
NIGHTLY                       	     1	     2	     2
NIGHTS                        	     1	    71	    71
NINE                          	     1	   144	   144
NINES                         	     1	     2	     2
NINETEEN                      	     1	    54	    54
NINETEENTH                    	     1	   271	   271
NINETIES                      	     1	     5	     5
NINETIETH                     	     1	     2	     2
NINETY                        	     1	    26	    26
NINTH                         	     1	    16	    16
NO                            	     1	  9692	  9692
NOBODY                        	     1	    70	    70
NOISE                         	     1	   437	   437
NOISELESS                     	     1	     2	     2
NOISELESSLY                   	     1	     1	     1
NOISES                        	     1	    20	    20
NOISIER                       	     1	     2	     2
NOISIEST                      	     1	     1	     1
NOISY                         	     1	    30	    30
NONE                          	     1	   304	   304
NONHUMAN                      	     1	    21	    21
NOONE                         	     1	     9	     9
NORMAL                        	     1	  1078	  1078
NORMALISATION                 	     1	    30	    30
NORMALISE                     	     1	     8	     8
NORMALISED                    	     1	    49	    49
NORMALISING                   	     1	     5	     5
NORMALITY                     	     1	    59	    59
NORMALIZATION                 	     1	    31	    31
NORMALIZE                     	     1	     4	     4
NORMALIZED                    	     1	    19	    19
NORMALIZES                    	     1	     1	     1
NORMALLY                      	     1	   466	   466
NORTH                         	     1	   984	   984
NORTHERLY                     	     1	     6	     6
NORTHERNMOST                  	     1	     1	     1
NORTHWEST                     	     1	    15	    15
NOS                           	     1	     3	     3
NOSE                          	     1	    73	    73
NOSES                         	     1	    10	    10
NOT                           	     1	 30634	 30634
NOTABLE                       	     1	    97	    97
NOTABLES                      	     1	     2	     2
NOTABLY                       	     1	   154	   154
NOTE                          	     1	   902	   902
NOTED                         	     1	   716	   716
NOTES                         	     1	   558	   558
NOTHING                       	     1	   678	   678
NOTHINGNESS                   	     1	     7	     7
NOTICE                        	     1	   386	   386
NOTICEABLE                    	     1	   117	   117
NOTICEABLY                    	     1	    26	    26
NOTICED                       	     1	   207	   207
NOTICES                       	     1	    27	    27
NOTICING                      	     1	    35	    35
NOTING                        	     1	   132	   132
NOW                           	     1	  2839	  2839
NOWT                          	     1	     1	     1
NT                            	     1	     6	     6
NUMBER                        	     1	  4632	  4632
NUMBERED                      	     1	    20	    20
NUMBERING                     	     1	     6	     6
NUMBERS                       	     1	   881	   881
NURSE                         	     1	   169	   169
NURSED                        	     1	     3	     3
NURSES                        	     1	   197	   197
NURSING                       	     1	   174	   174
NW                            	     1	     1	     1
OBVIOUS                       	     1	   636	   636
OBVIOUSLY                     	     1	   425	   425
OBVIOUSNESS                   	     1	     1	     1
OCLOCK                        	     1	     2	     2
ODD                           	     1	    49	    49
ODDER                         	     1	     1	     1
ODDEST                        	     1	     2	     2
ODDITIES                      	     1	     1	     1
ODDITY                        	     1	     5	     5
ODDLY                         	     1	     2	     2
ODDS                          	     1	    46	    46
OF                            	     1	252296	252296
OFF                           	     1	  1185	  1185
OFFER                         	     1	   852	   852
OFFERED                       	     1	   502	   502
OFFEREE                       	     1	    10	    10
OFFERING                      	     1	   277	   277
OFFERINGS                     	     1	    34	    34
OFFEROR                       	     1	     4	     4
OFFERORS                      	     1	     1	     1
OFFERS                        	     1	   501	   501
OFFICE                        	     1	   460	   460
OFFICER                       	     1	    89	    89
OFFICERS                      	     1	    80	    80
OFFICES                       	     1	    85	    85
OFFS                          	     1	     4	     4
OFT                           	     1	    68	    68
OFTEN                         	     1	  3439	  3439
OIL                           	     1	   529	   529
OILED                         	     1	     1	     1
OILING                        	     1	    12	    12
OILS                          	     1	    27	    27
OILY                          	     1	    13	    13
OK                            	     1	    32	    32
OKAY                          	     1	    14	    14
OLD                           	     1	  1001	  1001
OLDEN                         	     1	     1	     1
OLDER                         	     1	   392	   392
OLDEST                        	     1	    58	    58
ON                            	     1	 37531	 37531
ONCE                          	     1	  1721	  1721
ONE                           	     1	 13718	 13718
ONENESS                       	     1	     6	     6
ONES                          	     1	   704	   704
ONESELF                       	     1	    74	    74
ONLY                          	     1	 10393	 10393
ONTO                          	     1	   474	   474
OPEN                          	     1	  1206	  1206
OPENED                        	     1	   176	   176
OPENER                        	     1	     1	     1
OPENERS                       	     1	     1	     1
OPENING                       	     1	   326	   326
OPENINGS                      	     1	    15	    15
OPENLY                        	     1	    74	    74
OPENNESS                      	     1	    96	    96
OPENS                         	     1	    74	    74
OR                            	     1	 22978	 22978
ORANGE                        	     1	    82	    82
ORANGES                       	     1	    17	    17
ORANGY                        	     1	     3	     3
ORDER                         	     1	  6429	  6429
ORDERED                       	     1	   167	   167
ORDERING                      	     1	   109	   109
ORDERLINESS                   	     1	     6	     6
ORDERLY                       	     1	    31	    31
ORDERS                        	     1	   279	   279
ORF                           	     1	    17	    17
ORS                           	     1	     4	     4
OTHER                         	     1	 11838	 11838
OTHERNESS                     	     1	     9	     9
OTHERS                        	     1	  1936	  1936
OUGHT                         	     1	   177	   177
OUGHTN                        	     1	     1	     1
OUR                           	     1	  4154	  4154
OURS                          	     1	    31	    31
OURSELF                       	     1	     2	     2
OURSELVES                     	     1	   200	   200
OUT                           	     1	  6467	  6467
OUTDOOR                       	     1	    43	    43
OUTDOORS                      	     1	    12	    12
OUTER                         	     1	   194	   194
OUTS                          	     1	     2	     2
OUTSIDE                       	     1	   953	   953
OUTSIDER                      	     1	    49	    49
OUTSIDERS                     	     1	    49	    49
OUTSIDES                      	     1	     1	     1
OUTWARD                       	     1	    62	    62
OUTWARDLY                     	     1	    16	    16
OUTWARDS                      	     1	    26	    26
OVER                          	     1	  5740	  5740
OVERCOOKING                   	     1	     1	     1
OVERLY                        	     1	    61	    61
OWN                           	     1	  3387	  3387
OWNED                         	     1	   185	   185
OWNER                         	     1	   160	   160
OWNERS                        	     1	   138	   138
OWNERSHIP                     	     1	   247	   247
OWNING                        	     1	    42	    42
OWNS                          	     1	    43	    43
PACK                          	     1	    68	    68
PACKAGE                       	     1	   330	   330
PACKAGED                      	     1	    62	    62
PACKAGES                      	     1	   136	   136
PACKAGING                     	     1	   204	   204
PACKED                        	     1	    62	    62
PACKER                        	     1	    27	    27
PACKING                       	     1	    55	    55
PACKS                         	     1	    28	    28
PAGE                          	     1	  1179	  1179
PAGES                         	     1	   214	   214
PAID                          	     1	   458	   458
PAIN                          	     1	   967	   967
PAINED                        	     1	     1	     1
PAINFUL                       	     1	    82	    82
PAINFULLY                     	     1	     8	     8
PAINFULNESS                   	     1	     1	     1
PAINLESS                      	     1	    18	    18
PAINLESSLY                    	     1	     3	     3
PAINS                         	     1	    37	    37
PAINT                         	     1	    60	    60
PAINTED                       	     1	    41	    41
PAINTER                       	     1	    41	    41
PAINTERLY                     	     1	     2	     2
PAINTERS                      	     1	    20	    20
PAINTING                      	     1	   102	   102
PAINTINGS                     	     1	    93	    93
PAINTS                        	     1	    20	    20
PAIR                          	     1	   206	   206
PAIRED                        	     1	    36	    36
PAIRING                       	     1	    36	    36
PAIRINGS                      	     1	     7	     7
PAIRS                         	     1	   179	   179
PAPER                         	     1	  1057	  1057
PAPERLESS                     	     1	     4	     4
PAPERS                        	     1	   179	   179
PARDON                        	     1	    14	    14
PARDONABLE                    	     1	     1	     1
PARDONING                     	     1	     1	     1
PARDONS                       	     1	     2	     2
PARENT                        	     1	   252	   252
PARENTAGE                     	     1	    13	    13
PARENTAL                      	     1	   168	   168
PARENTHOOD                    	     1	    12	    12
PARENTING                     	     1	    45	    45
PARENTS                       	     1	   579	   579
PARK                          	     1	   160	   160
PARKED                        	     1	    22	    22
PARKING                       	     1	    80	    80
PARKS                         	     1	    72	    72
PART                          	     1	  3887	  3887
PARTED                        	     1	     3	     3
PARTIAL                       	     1	   223	   223
PARTIALLY                     	     1	   142	   142
PARTICULAR                    	     1	  2402	  2402
PARTICULARISE                 	     1	     3	     3
PARTICULARISED                	     1	     2	     2
PARTICULARISES                	     1	     1	     1
PARTICULARISM                 	     1	    23	    23
PARTICULARISTIC               	     1	     1	     1
PARTICULARITIES               	     1	     3	     3
PARTICULARITY                 	     1	    15	    15
PARTICULARLY                  	     1	  1611	  1611
PARTICULARS                   	     1	    11	    11
PARTIES                       	     1	   650	   650
PARTING                       	     1	     2	     2
PARTLY                        	     1	   258	   258
PARTS                         	     1	   829	   829
PARTY                         	     1	   924	   924
PARTYING                      	     1	     1	     1
PASS                          	     1	   314	   314
PASSED                        	     1	   387	   387
PASSER                        	     1	     2	     2
PASSES                        	     1	   147	   147
PASSING                       	     1	   265	   265
PAST                          	     1	  1717	  1717
PASTS                         	     1	     4	     4
PAY                           	     1	   744	   744
PAYABLE                       	     1	    17	    17
PAYED                         	     1	     1	     1
PAYER                         	     1	     3	     3
PAYERS                        	     1	     5	     5
PAYING                        	     1	   150	   150
PAYMENT                       	     1	   308	   308
PAYMENTS                      	     1	   197	   197
PAYS                          	     1	    80	    80
PENCE                         	     1	    27	    27
PENNIES                       	     1	     4	     4
PENNY                         	     1	    10	    10
PEOPLE                        	     1	  6879	  6879
PEOPLES                       	     1	   251	   251
PEOPLING                      	     1	     7	     7
PERFECT                       	     1	   409	   409
PERFECTED                     	     1	     9	     9
PERFECTING                    	     1	     6	     6
PERFECTION                    	     1	    99	    99
PERFECTIONISM                 	     1	     2	     2
PERFECTIONIST                 	     1	     4	     4
PERFECTIONS                   	     1	     5	     5
PERFECTLY                     	     1	   271	   271
PERHAPS                       	     1	  1640	  1640
PERSON                        	     1	  1821	  1821
PERSONAL                      	     1	  1357	  1357
PERSONALLY                    	     1	   119	   119
PERSONHOOD                    	     1	    35	    35
PERSONS                       	     1	   283	   283
PHONE                         	     1	   167	   167
PHONED                        	     1	     1	     1
PHONES                        	     1	    59	    59
PHONING                       	     1	     2	     2
PHOTO                         	     1	    35	    35
PHOTOGRAPH                    	     1	    46	    46
PHOTOGRAPHED                  	     1	     3	     3
PHOTOGRAPHER                  	     1	     1	     1
PHOTOGRAPHERS                 	     1	     1	     1
PHOTOGRAPHIC                  	     1	    43	    43
PHOTOGRAPHS                   	     1	    67	    67
PHOTOGRAPHY                   	     1	    39	    39
PHOTOS                        	     1	    22	    22
PIC                           	     1	    73	    73
PICK                          	     1	   116	   116
PICKED                        	     1	   121	   121
PICKING                       	     1	    43	    43
PICKS                         	     1	    37	    37
PICTURE                       	     1	  2014	  2014
PICTURED                      	     1	    15	    15
PICTURES                      	     1	   132	   132
PICTURING                     	     1	     3	     3
PIECE                         	     1	   402	   402
PIECED                        	     1	     2	     2
PIECES                        	     1	   191	   191
PIECING                       	     1	     1	     1
PLACE                         	     1	  2639	  2639
PLACED                        	     1	   923	   923
PLACEMENT                     	     1	   112	   112
PLACEMENTS                    	     1	    12	    12
PLACES                        	     1	   519	   519
PLACING                       	     1	   238	   238
PLAN                          	     1	   825	   825
PLANNED                       	     1	   243	   243
PLANNER                       	     1	     6	     6
PLANNERS                      	     1	    32	    32
PLANNING                      	     1	   846	   846
PLANS                         	     1	   352	   352
PLANT                         	     1	   858	   858
PLANTED                       	     1	    58	    58
PLANTER                       	     1	     7	     7
PLANTERS                      	     1	    33	    33
PLANTING                      	     1	    49	    49
PLANTINGS                     	     1	     3	     3
PLANTS                        	     1	   673	   673
PLAY                          	     1	  1303	  1303
PLAYED                        	     1	   363	   363
PLAYER                        	     1	    92	    92
PLAYERS                       	     1	   116	   116
PLAYFUL                       	     1	    15	    15
PLAYFULLY                     	     1	     1	     1
PLAYFULNESS                   	     1	     3	     3
PLAYING                       	     1	   162	   162
PLAYS                         	     1	   462	   462
PLEASE                        	     1	   173	   173
PLEASED                       	     1	    38	    38
PLEASES                       	     1	     8	     8
PLEASING                      	     1	    27	    27
PLENTIFUL                     	     1	    22	    22
PLENTIFULLY                   	     1	     1	     1
PLENTY                        	     1	    72	    72
PLUS                          	     1	   199	   199
POINT                         	     1	  3406	  3406
POINTED                       	     1	   283	   283
POINTER                       	     1	    28	    28
POINTERS                      	     1	     9	     9
POINTING                      	     1	   121	   121
POINTLESS                     	     1	    27	    27
POINTLESSNESS                 	     1	     4	     4
POINTS                        	     1	  1479	  1479
POLICE                        	     1	   471	   471
POLICED                       	     1	     2	     2
POLICES                       	     1	    15	    15
POLICING                      	     1	    32	    32
POOR                          	     1	  1251	  1251
POORER                        	     1	   150	   150
POOREST                       	     1	    68	    68
POORLY                        	     1	   110	   110
POP                           	     1	    60	    60
POPPED                        	     1	     9	     9
POPPING                       	     1	     2	     2
POPS                          	     1	     7	     7
POSITION                      	     1	  2060	  2060
POSITIONAL                    	     1	    11	    11
POSITIONED                    	     1	   100	   100
POSITIONING                   	     1	   155	   155
POSITIONS                     	     1	   394	   394
POSSIBILITIES                 	     1	   220	   220
POSSIBILITY                   	     1	   826	   826
POSSIBLE                      	     1	  4021	  4021
POSSIBLY                      	     1	   737	   737
POST                          	     1	   392	   392
POSTAGE                       	     1	     3	     3
POSTAL                        	     1	    40	    40
POSTED                        	     1	    36	    36
POSTING                       	     1	     9	     9
POSTINGS                      	     1	     1	     1
POSTS                         	     1	    39	    39
POSTWAR                       	     1	    35	    35
POT                           	     1	    64	    64
POTS                          	     1	    32	    32
POTTED                        	     1	     4	     4
POTTER                        	     1	    55	    55
POTTERIES                     	     1	     2	     2
POTTERS                       	     1	     8	     8
POTTERY                       	     1	   133	   133
POTTING                       	     1	     1	     1
POUND                         	     1	    85	    85
POUNDS                        	     1	    89	    89
POWER                         	     1	  4795	  4795
POWERED                       	     1	    32	    32
POWERFUL                      	     1	   606	   606
POWERFULLY                    	     1	    16	    16
POWERING                      	     1	     2	     2
POWERLESS                     	     1	    72	    72
POWERLESSNESS                 	     1	    22	    22
POWERS                        	     1	   475	   475
PP                            	     1	  1741	  1741
PREARRANGED                   	     1	     1	     1
PREFORMED                     	     1	    16	    16
PREHEAT                       	     1	     2	     2
PREHEATED                     	     1	     3	     3
PREHEATING                    	     1	     2	     2
PREHISTORY                    	     1	    20	    20
PREJUDGE                      	     1	     1	     1
PREJUDGEMENT                  	     1	     2	     2
PREP                          	     1	     2	     2
PREPAID                       	     1	     2	     2
PREPARATION                   	     1	   220	   220
PREPARATIONS                  	     1	    18	    18
PREPARATORY                   	     1	    14	    14
PREPARE                       	     1	   151	   151
PREPARED                      	     1	   353	   353
PREPAREDNESS                  	     1	     5	     5
PREPARES                      	     1	    24	    24
PREPARING                     	     1	    83	    83
PREPAYMENTS                   	     1	     4	     4
PRERECORDED                   	     1	     1	     1
PRESCHOOL                     	     1	     6	     6
PRESCHOOLERS                  	     1	     3	     3
PRESENT                       	     1	  2821	  2821
PRESENTATION                  	     1	   462	   462
PRESENTATIONAL                	     1	     6	     6
PRESENTATIONS                 	     1	    55	    55
PRESENTED                     	     1	   906	   906
PRESENTER                     	     1	     5	     5
PRESENTERS                    	     1	     1	     1
PRESENTING                    	     1	   355	   355
PRESENTS                      	     1	   390	   390
PRESS                         	     1	  1581	  1581
PRESSED                       	     1	   151	   151
PRESSES                       	     1	    11	    11
PRESSING                      	     1	    90	    90
PRETERM                       	     1	    12	    12
PRETREATMENT                  	     1	     1	     1
PRETTIER                      	     1	     1	     1
PRETTY                        	     1	    67	    67
PREWAR                        	     1	     2	     2
PRICE                         	     1	  1999	  1999
PRICED                        	     1	    36	    36
PRICELESS                     	     1	     6	     6
PRICES                        	     1	  1037	  1037
PRICEY                        	     1	     4	     4
PRICING                       	     1	   212	   212
PRINCE                        	     1	    94	    94
PRINCES                       	     1	     7	     7
PRINCESS                      	     1	    15	    15
PRINCESSES                    	     1	     2	     2
PRISON                        	     1	    96	    96
PRISONER                      	     1	    35	    35
PRISONERS                     	     1	    62	    62
PRISONS                       	     1	     8	     8
PROBABILISTIC                 	     1	     4	     4
PROBABILITIES                 	     1	    32	    32
PROBABILITY                   	     1	   398	   398
PROBABLE                      	     1	   151	   151
PROBABLY                      	     1	   921	   921
PROBLEM                       	     1	  3067	  3067
PROBLEMATIC                   	     1	   300	   300
PROBLEMATICAL                 	     1	     6	     6
PROBLEMATICALLY               	     1	     3	     3
PROBLEMS                      	     1	  2680	  2680
PROGRAM                       	     1	  1259	  1259
PROGRAMMABLE                  	     1	    15	    15
PROGRAMMATIC                  	     1	     5	     5
PROGRAMME                     	     1	   509	   509
PROGRAMMED                    	     1	    48	    48
PROGRAMMER                    	     1	    80	    80
PROGRAMMERS                   	     1	    29	    29
PROGRAMMES                    	     1	   294	   294
PROGRAMMING                   	     1	   151	   151
PROGRAMS                      	     1	   208	   208
PROMISE                       	     1	   161	   161
PROMISED                      	     1	    69	    69
PROMISES                      	     1	    91	    91
PROMISING                     	     1	    82	    82
PROPER                        	     1	   280	   280
PROPERLY                      	     1	   266	   266
PROTECT                       	     1	   499	   499
PROTECTED                     	     1	   221	   221
PROTECTING                    	     1	   140	   140
PROTECTION                    	     1	   770	   770
PROTECTIONISM                 	     1	    15	    15
PROTECTIONIST                 	     1	    27	    27
PROTECTIONS                   	     1	    28	    28
PROTECTIVE                    	     1	    96	    96
PROTECTIVENESS                	     1	     2	     2
PROTECTOR                     	     1	    37	    37
PROTECTORS                    	     1	     5	     5
PROTECTS                      	     1	    55	    55
PT                            	     1	    14	    14
PUBLIC                        	     1	  2460	  2460
PUBLICALLY                    	     1	     2	     2
PUBLICLY                      	     1	    74	    74
PUBLICS                       	     1	    16	    16
PULL                          	     1	    81	    81
PULLED                        	     1	    52	    52
PULLING                       	     1	    36	    36
PULLS                         	     1	    18	    18
PUSH                          	     1	   159	   159
PUSHED                        	     1	   140	   140
PUSHER                        	     1	     1	     1
PUSHES                        	     1	    23	    23
PUSHING                       	     1	    78	    78
PUSHY                         	     1	     2	     2
PUT                           	     1	  1353	  1353
PUTS                          	     1	   225	   225
PUTTING                       	     1	   206	   206
QUARTER                       	     1	   129	   129
QUARTERED                     	     1	     1	     1
QUARTERING                    	     1	     4	     4
QUARTERLY                     	     1	    89	    89
QUARTERS                      	     1	    43	    43
QUEEN                         	     1	   133	   133
QUEENE                        	     1	     2	     2
QUEENS                        	     1	     9	     9
QUESTION                      	     1	  2108	  2108
QUESTIONABLE                  	     1	   145	   145
QUESTIONABLY                  	     1	     4	     4
QUESTIONED                    	     1	   178	   178
QUESTIONER                    	     1	     2	     2
QUESTIONING                   	     1	   133	   133
QUESTIONINGLY                 	     1	     2	     2
QUESTIONS                     	     1	  1240	  1240
QUICK                         	     1	   261	   261
QUICKEN                       	     1	     6	     6
QUICKENED                     	     1	     3	     3
QUICKENING                    	     1	     3	     3
QUICKENS                      	     1	     2	     2
QUICKER                       	     1	    80	    80
QUICKEST                      	     1	    12	    12
QUICKLY                       	     1	   510	   510
QUICKNESS                     	     1	     1	     1
QUIET                         	     1	    89	    89
QUIETENING                    	     1	     1	     1
QUIETER                       	     1	     6	     6
QUIETEST                      	     1	     1	     1
QUIETLY                       	     1	    15	    15
QUIETNESS                     	     1	     4	     4
QUITE                         	     1	  1201	  1201
RABBIT                        	     1	    28	    28
RABBITS                       	     1	    19	    19
RACE                          	     1	   513	   513
RACED                         	     1	     4	     4
RACER                         	     1	     1	     1
RACES                         	     1	    63	    63
RACING                        	     1	   133	   133
RADIO                         	     1	   160	   160
RADIOED                       	     1	     1	     1
RADIOS                        	     1	     5	     5
RAIN                          	     1	    79	    79
RAINED                        	     1	     3	     3
RAINING                       	     1	     8	     8
RAINS                         	     1	    13	    13
RAINY                         	     1	     8	     8
RAISE                         	     1	   315	   315
RAISED                        	     1	   502	   502
RAISER                        	     1	     3	     3
RAISERS                       	     1	     1	     1
RAISES                        	     1	   187	   187
RAISING                       	     1	   187	   187
RAN                           	     1	   123	   123
RANG                          	     1	     6	     6
RATE                          	     1	  3320	  3320
RATEABLE                      	     1	     2	     2
RATED                         	     1	   121	   121
RATER                         	     1	     2	     2
RATES                         	     1	  1071	  1071
RATHER                        	     1	  3174	  3174
RATING                        	     1	   114	   114
RATINGS                       	     1	    57	    57
RD                            	     1	   237	   237
RE                            	     1	   282	   282
REACH                         	     1	   626	   626
REACHED                       	     1	   554	   554
REACHES                       	     1	   182	   182
REACHING                      	     1	   209	   209
READ                          	     1	   731	   731
READABILITY                   	     1	     1	     1
READABLE                      	     1	     9	     9
READER                        	     1	  1032	  1032
READERS                       	     1	   286	   286
READIED                       	     1	     1	     1
READIER                       	     1	     3	     3
READIES                       	     1	     1	     1
READIEST                      	     1	     1	     1
READILY                       	     1	   194	   194
READINESS                     	     1	    15	    15
READING                       	     1	   953	   953
READINGS                      	     1	   336	   336
READMITTED                    	     1	     2	     2
READS                         	     1	    57	    57
READY                         	     1	   194	   194
REAL                          	     1	  1622	  1622
REALISABLE                    	     1	     6	     6
REALISATION                   	     1	    97	    97
REALISATIONS                  	     1	     8	     8
REALISE                       	     1	   220	   220
REALISED                      	     1	   234	   234
REALISES                      	     1	    45	    45
REALISING                     	     1	    49	    49
REALISM                       	     1	   501	   501
REALIST                       	     1	   241	   241
REALISTIC                     	     1	   256	   256
REALISTICALLY                 	     1	    54	    54
REALISTS                      	     1	    73	    73
REALITIES                     	     1	   119	   119
REALITY                       	     1	  1004	  1004
REALIZATION                   	     1	    36	    36
REALIZE                       	     1	    70	    70
REALIZED                      	     1	    74	    74
REALIZES                      	     1	    12	    12
REALIZING                     	     1	    21	    21
REALLY                        	     1	   762	   762
REAPPEAR                      	     1	     5	     5
REAPPEARANCE                  	     1	     2	     2
REAPPEARED                    	     1	     2	     2
REAPPEARING                   	     1	     7	     7
REAPPEARS                     	     1	     2	     2
REARRANGE                     	     1	    23	    23
REARRANGED                    	     1	    14	    14
REARRANGEMENT                 	     1	    20	    20
REARRANGEMENTS                	     1	     4	     4
REARRANGES                    	     1	     1	     1
REARRANGING                   	     1	    42	    42
REASON                        	     1	  1842	  1842
REASONABLE                    	     1	   600	   600
REASONABLENESS                	     1	    45	    45
REASONABLY                    	     1	   206	   206
REASONED                      	     1	    33	    33
REASONING                     	     1	   397	   397
REASONS                       	     1	  1380	  1380
REBIRTH                       	     1	    17	    17
REBORN                        	     1	     1	     1
REBUILD                       	     1	    21	    21
REBUILDING                    	     1	    16	    16
REBUILDS                      	     1	     3	     3
REBUILT                       	     1	     6	     6
RECENT                        	     1	  1131	  1131
RECENTLY                      	     1	   472	   472
RECONSIDER                    	     1	    24	    24
RECONSIDERATION               	     1	    10	    10
RECONSIDERED                  	     1	    14	    14
RECONSIDERING                 	     1	    15	    15
RECORD                        	     1	   496	   496
RECORDED                      	     1	   591	   591
RECORDER                      	     1	    22	    22
RECORDERS                     	     1	     3	     3
RECORDING                     	     1	   167	   167
RECORDINGS                    	     1	    61	    61
RECORDS                       	     1	   222	   222
RECOUNT                       	     1	     9	     9
RECOUNTED                     	     1	     4	     4
RECOUNTING                    	     1	     3	     3
RECOUNTS                      	     1	     7	     7
RED                           	     1	   660	   660
REDDENED                      	     1	     2	     2
REDDER                        	     1	     4	     4
REDDISH                       	     1	     9	     9
REDDY                         	     1	     4	     4
REDISCOVER                    	     1	     4	     4
REDISCOVERED                  	     1	     4	     4
REDISCOVERING                 	     1	     2	     2
REDISCOVERS                   	     1	     1	     1
REDISCOVERY                   	     1	     7	     7
REDNESS                       	     1	    23	    23
REDO                          	     1	     3	     3
REDOUBLE                      	     1	     1	     1
REDRAW                        	     1	     2	     2
REDRAWING                     	     1	     3	     3
REDRAWN                       	     1	     2	     2
REDS                          	     1	    14	    14
REFILL                        	     1	    21	    21
REFILLABLE                    	     1	     4	     4
REFILLED                      	     1	     1	     1
REFILLING                     	     1	     2	     2
REGROUPED                     	     1	     2	     2
REGROUPING                    	     1	     1	     1
REGROWTH                      	     1	     2	     2
REHEARD                       	     1	     2	     2
REHEARING                     	     1	     6	     6
REHEAT                        	     1	     2	     2
REHEATED                      	     1	     6	     6
REHEATING                     	     1	     1	     1
REHOUSED                      	     1	     1	     1
REJOIN                        	     1	     3	     3
REJOINED                      	     1	     5	     5
REJOINING                     	     1	     3	     3
REJOINS                       	     1	     1	     1
RELATE                        	     1	   320	   320
RELATED                       	     1	  1288	  1288
RELATEDNESS                   	     1	    22	    22
RELATES                       	     1	   222	   222
RELATING                      	     1	   338	   338
RELATION                      	     1	  1152	  1152
RELATIONAL                    	     1	    29	    29
RELATIONS                     	     1	  1346	  1346
RELATIONSHIP                  	     1	  2351	  2351
RELATIONSHIPS                 	     1	   775	   775
RELEARNING                    	     1	     1	     1
RELOAD                        	     1	     2	     2
RELOADED                      	     1	     2	     2
REMADE                        	     1	     2	     2
REMAKE                        	     1	     5	     5
REMAKING                      	     1	     2	     2
REMARRIAGE                    	     1	     4	     4
REMARRY                       	     1	     4	     4
REMARRYING                    	     1	     1	     1
REMEMBER                      	     1	   276	   276
REMEMBERED                    	     1	   104	   104
REMEMBERING                   	     1	    46	    46
REMEMBERS                     	     1	    10	    10
REMEMBRANCE                   	     1	    18	    18
REMEMBRANCES                  	     1	     1	     1
RENAMED                       	     1	    10	    10
RENAMING                      	     1	     5	     5
RENEW                         	     1	    20	    20
RENEWABLE                     	     1	    41	    41
RENEWABLES                    	     1	     4	     4
RENEWAL                       	     1	    31	    31
RENEWED                       	     1	    50	    50
RENEWING                      	     1	    12	    12
RENEWS                        	     1	     2	     2
RENT                          	     1	    77	    77
RENTAL                        	     1	    25	    25
RENTALS                       	     1	     3	     3
RENTED                        	     1	    33	    33
RENTING                       	     1	    20	    20
RENTS                         	     1	    24	    24
REOPEN                        	     1	     4	     4
REOPENED                      	     1	     3	     3
REOPENING                     	     1	     1	     1
REORDER                       	     1	     1	     1
REORDERED                     	     1	     3	     3
REORDERING                    	     1	     3	     3
REPLANT                       	     1	     1	     1
REPLANTED                     	     1	     1	     1
REPLAY                        	     1	     1	     1
REPLAYED                      	     1	     1	     1
REPLAYS                       	     1	     1	     1
REPLIED                       	     1	    47	    47
REPLIES                       	     1	    30	    30
REPLY                         	     1	    67	    67
REPLYING                      	     1	     9	     9
REPORT                        	     1	  1836	  1836
REPORTED                      	     1	   528	   528
REPORTEDLY                    	     1	    10	    10
REPORTER                      	     1	    51	    51
REPORTERS                     	     1	     6	     6
REPORTING                     	     1	   179	   179
REPORTS                       	     1	   373	   373
REPOSITION                    	     1	     3	     3
REPOSITIONING                 	     1	     8	     8
REPOSITIONS                   	     1	     1	     1
REREADING                     	     1	     3	     3
RERUN                         	     1	     3	     3
RESELL                        	     1	     2	     2
RESELLER                      	     1	     2	     2
RESELLERS                     	     1	     2	     2
RESETTLED                     	     1	     2	     2
RESETTLEMENT                  	     1	     5	     5
RESETTLING                    	     1	     1	     1
RESOLD                        	     1	     2	     2
RESPONSIBILITIES              	     1	   221	   221
RESPONSIBILITY                	     1	   930	   930
RESPONSIBLE                   	     1	   781	   781
RESPONSIBLY                   	     1	     8	     8
REST                          	     1	   685	   685
RESTART                       	     1	    13	    13
RESTARTED                     	     1	     3	     3
RESTARTING                    	     1	     1	     1
RESTARTS                      	     1	     2	     2
RESTED                        	     1	    23	    23
RESTING                       	     1	    63	    63
RESTLESS                      	     1	    14	    14
RESTLESSNESS                  	     1	     5	     5
RESTS                         	     1	    91	    91
RETELL                        	     1	     1	     1
RETELLING                     	     1	     1	     1
RETESTED                      	     1	     6	     6
RETHINK                       	     1	    16	    16
RETHINKING                    	     1	    28	    28
RETHINKS                      	     1	     1	     1
RETOLD                        	     1	     2	     2
RETURN                        	     1	   852	   852
RETURNED                      	     1	   173	   173
RETURNERS                     	     1	     1	     1
RETURNING                     	     1	   142	   142
RETURNS                       	     1	   364	   364
REUSABLE                      	     1	     6	     6
REUSE                         	     1	    21	    21
REUSED                        	     1	    10	    10
REUSING                       	     1	     5	     5
REVISIT                       	     1	     8	     8
REVISITED                     	     1	    23	    23
REVISITING                    	     1	    10	    10
REVISITS                      	     1	     3	     3
REWORK                        	     1	    16	    16
REWORKED                      	     1	     6	     6
REWORKING                     	     1	     6	     6
REWRITE                       	     1	    16	    16
REWRITES                      	     1	     2	     2
REWRITING                     	     1	    41	    41
REWRITTEN                     	     1	    12	    12
REWROTE                       	     1	     3	     3
RICH                          	     1	   481	   481
RICHER                        	     1	    77	    77
RICHES                        	     1	    23	    23
RICHEST                       	     1	    18	    18
RICHLY                        	     1	     4	     4
RICHNESS                      	     1	    32	    32
RID                           	     1	    51	    51
RIDDEN                        	     1	    11	    11
RIDDING                       	     1	     1	     1
RIDE                          	     1	    29	    29
RIDER                         	     1	    16	    16
RIDERS                        	     1	    16	    16
RIDES                         	     1	    15	    15
RIDING                        	     1	    26	    26
RIDS                          	     1	     1	     1
RIGHT                         	     1	  2667	  2667
RIGHTED                       	     1	     1	     1
RIGHTFUL                      	     1	    16	    16
RIGHTFULLY                    	     1	     1	     1
RIGHTIST                      	     1	     3	     3
RIGHTISTS                     	     1	     2	     2
RIGHTLY                       	     1	    75	    75
RIGHTMOST                     	     1	     1	     1
RIGHTNESS                     	     1	     9	     9
RIGHTS                        	     1	  1989	  1989
RING                          	     1	   389	   389
RINGED                        	     1	     6	     6
RINGING                       	     1	    10	    10
RINGS                         	     1	   198	   198
RISE                          	     1	  1104	  1104
RISEN                         	     1	    77	    77
RISES                         	     1	   112	   112
RISING                        	     1	   315	   315
RISINGS                       	     1	     1	     1
RIVER                         	     1	   200	   200
RIVERS                        	     1	    71	    71
ROAD                          	     1	   288	   288
ROADS                         	     1	    89	    89
ROCK                          	     1	   120	   120
ROCKS                         	     1	    39	    39
ROCKY                         	     1	    17	    17
RODE                          	     1	     7	     7
ROLL                          	     1	    45	    45
ROLLED                        	     1	    39	    39
ROLLER                        	     1	    16	    16
ROLLERS                       	     1	     1	     1
ROLLING                       	     1	    34	    34
ROLLS                         	     1	    26	    26
ROOM                          	     1	   716	   716
ROOMED                        	     1	     2	     2
ROOMS                         	     1	   209	   209
ROSE                          	     1	   288	   288
ROUGH                         	     1	   107	   107
ROUGHAGE                      	     1	     1	     1
ROUGHENING                    	     1	     1	     1
ROUGHER                       	     1	     6	     6
ROUGHEST                      	     1	     1	     1
ROUGHING                      	     1	     2	     2
ROUGHLY                       	     1	   204	   204
ROUGHNESS                     	     1	    89	    89
ROUND                         	     1	   294	   294
ROUNDED                       	     1	    50	    50
ROUNDER                       	     1	     1	     1
ROUNDING                      	     1	    15	    15
ROUNDLY                       	     1	     2	     2
ROUNDNESS                     	     1	     3	     3
ROUNDS                        	     1	    17	    17
RT                            	     1	    69	    69
RUBBISH                       	     1	    16	    16
RULE                          	     1	   942	   942
RULED                         	     1	   125	   125
RULER                         	     1	   122	   122
RULERS                        	     1	    89	    89
RULES                         	     1	  1121	  1121
RULING                        	     1	   158	   158
RULINGS                       	     1	    10	    10
RUN                           	     1	   973	   973
RUNG                          	     1	     4	     4
RUNNER                        	     1	     3	     3
RUNNERS                       	     1	     3	     3
RUNNING                       	     1	   472	   472
RUNNY                         	     1	     1	     1
RUNS                          	     1	   171	   171
S                             	     1	 32691	 32691
SAD                           	     1	    31	    31
SADDENED                      	     1	     3	     3
SADDENS                       	     1	     1	     1
SADDEST                       	     1	     5	     5
SADLY                         	     1	    22	    22
SADNESS                       	     1	    13	    13
SAFE                          	     1	   304	   304
SAFELY                        	     1	    60	    60
SAFER                         	     1	    51	    51
SAFES                         	     1	     2	     2
SAFEST                        	     1	    10	    10
SAFETY                        	     1	   657	   657
SAID                          	     1	  1331	  1331
SAIL                          	     1	    27	    27
SAILED                        	     1	    14	    14
SAILING                       	     1	    12	    12
SAILOR                        	     1	     5	     5
SAILORS                       	     1	    17	    17
SAILS                         	     1	     3	     3
SAME                          	     1	  4968	  4968
SAMENESS                      	     1	     6	     6
SANG                          	     1	     9	     9
SAT                           	     1	    65	    65
SATURDAY                      	     1	    59	    59
SATURDAYS                     	     1	     3	     3
SAVE                          	     1	   251	   251
SAVED                         	     1	   147	   147
SAVER                         	     1	     1	     1
SAVERS                        	     1	     1	     1
SAVES                         	     1	    34	    34
SAVING                        	     1	   202	   202
SAVINGS                       	     1	   183	   183
SAW                           	     1	   516	   516
SAY                           	     1	  1219	  1219
SAYING                        	     1	   349	   349
SAYINGS                       	     1	    14	    14
SAYS                          	     1	   509	   509
SCARE                         	     1	    26	    26
SCARED                        	     1	    26	    26
SCARES                        	     1	    10	    10
SCARING                       	     1	     4	     4
SCARY                         	     1	     3	     3
SCHOOL                        	     1	   835	   835
SCHOOLED                      	     1	     4	     4
SCHOOLING                     	     1	    75	    75
SCHOOLS                       	     1	   405	   405
SCIENCE                       	     1	  1126	  1126
SCIENCES                      	     1	   140	   140
SCIENTIFIC                    	     1	   887	   887
SCIENTIFICALLY                	     1	    31	    31
SCIENTIFICITY                 	     1	    12	    12
SCIENTIST                     	     1	    98	    98
SCIENTISTS                    	     1	   297	   297
SEA                           	     1	   367	   367
SEAS                          	     1	    21	    21
SEAT                          	     1	    58	    58
SEATED                        	     1	    19	    19
SEATING                       	     1	    31	    31
SEATS                         	     1	    71	    71
SECOND                        	     1	  2390	  2390
SECONDARIES                   	     1	     4	     4
SECONDARILY                   	     1	     9	     9
SECONDARY                     	     1	   499	   499
SECONDLY                      	     1	   547	   547
SECURE                        	     1	   351	   351
SECURED                       	     1	    70	    70
SECURELY                      	     1	    31	    31
SECURES                       	     1	     7	     7
SECURING                      	     1	    77	    77
SECURITIES                    	     1	    38	    38
SECURITY                      	     1	  1043	  1043
SEE                           	     1	  4401	  4401
SEEING                        	     1	   195	   195
SEEM                          	     1	  1303	  1303
SEEMED                        	     1	   432	   432
SEEMING                       	     1	   143	   143
SEEMINGLY                     	     1	   233	   233
SEEMS                         	     1	  2277	  2277
SEEN                          	     1	  4008	  4008
SEER                          	     1	     1	     1
SEERS                         	     1	     3	     3
SEES                          	     1	   335	   335
SELF                          	     1	   931	   931
SELFHOOD                      	     1	     4	     4
SELFISH                       	     1	    64	    64
SELFISHLY                     	     1	     3	     3
SELFISHNESS                   	     1	    17	    17
SELFLESS                      	     1	    17	    17
SELFLESSLY                    	     1	     1	     1
SELFLESSNESS                  	     1	     2	     2
SELL                          	     1	   298	   298
SELLER                        	     1	    65	    65
SELLERS                       	     1	    47	    47
SELLING                       	     1	   342	   342
SELLS                         	     1	    49	    49
SELVES                        	     1	    33	    33
SEND                          	     1	   219	   219
SENDER                        	     1	    30	    30
SENDERS                       	     1	     1	     1
SENDING                       	     1	   116	   116
SENDS                         	     1	    87	    87
SENSE                         	     1	  2007	  2007
SENSELESS                     	     1	    11	    11
SENSELESSNESS                 	     1	     1	     1
SENT                          	     1	   335	   335
SERIOUS                       	     1	   561	   561
SERIOUSLY                     	     1	   167	   167
SERIOUSNESS                   	     1	    35	    35
SERVANT                       	     1	    64	    64
SERVANTS                      	     1	   163	   163
SERVE                         	     1	   342	   342
SERVED                        	     1	   244	   244
SERVER                        	     1	   237	   237
SERVERS                       	     1	    38	    38
SERVES                        	     1	   225	   225
SERVICE                       	     1	  1697	  1697
SERVICEABLE                   	     1	     2	     2
SERVICED                      	     1	    35	    35
SERVICES                      	     1	  1380	  1380
SERVICING                     	     1	    13	    13
SERVING                       	     1	   105	   105
SET                           	     1	  3143	  3143
SETS                          	     1	   452	   452
SETTING                       	     1	   670	   670
SETTINGS                      	     1	   162	   162
SETTLE                        	     1	   111	   111
SETTLED                       	     1	   103	   103
SETTLEMENT                    	     1	   292	   292
SETTLEMENTS                   	     1	   182	   182
SETTLERS                      	     1	    74	    74
SETTLES                       	     1	     6	     6
SETTLING                      	     1	    43	    43
SETTLOR                       	     1	    15	    15
SETTLORS                      	     1	     5	     5
SEVEN                         	     1	   318	   318
SEVENS                        	     1	     1	     1
SEVENTEEN                     	     1	    25	    25
SEVENTEENTH                   	     1	   127	   127
SEVENTH                       	     1	    35	    35
SEVENTIES                     	     1	    11	    11
SEVENTY                       	     1	    26	    26
SEVERAL                       	     1	  1604	  1604
SEVERALLY                     	     1	     1	     1
SEX                           	     1	   696	   696
SEXED                         	     1	     2	     2
SEXES                         	     1	    83	    83
SEXING                        	     1	     3	     3
SEXISM                        	     1	     9	     9
SEXIST                        	     1	    16	    16
SEXLESS                       	     1	     1	     1
SEXUAL                        	     1	   682	   682
SEXUALISE                     	     1	     1	     1
SEXUALISED                    	     1	     5	     5
SEXUALISING                   	     1	     1	     1
SEXUALITY                     	     1	   263	   263
SEXUALIZED                    	     1	     1	     1
SEXUALLY                      	     1	    65	    65
SEXY                          	     1	     8	     8
SHAKE                         	     1	    16	    16
SHAKEN                        	     1	    35	    35
SHAKER                        	     1	     1	     1
SHAKES                        	     1	     2	     2
SHAKING                       	     1	    30	    30
SHAKY                         	     1	    13	    13
SHALL                         	     1	   827	   827
SHALT                         	     1	     3	     3
SHAN                          	     1	     1	     1
SHAPE                         	     1	   685	   685
SHAPED                        	     1	   218	   218
SHAPELESS                     	     1	     1	     1
SHAPELY                       	     1	     1	     1
SHAPER                        	     1	    16	    16
SHAPERS                       	     1	     8	     8
SHAPES                        	     1	   196	   196
SHAPING                       	     1	   184	   184
SHARE                         	     1	  1180	  1180
SHARED                        	     1	   551	   551
SHARES                        	     1	   283	   283
SHARING                       	     1	   214	   214
SHE                           	     1	  4857	  4857
SHIP                          	     1	   128	   128
SHIPMENT                      	     1	     6	     6
SHIPMENTS                     	     1	     9	     9
SHIPPED                       	     1	    15	    15
SHIPPERS                      	     1	     1	     1
SHIPPING                      	     1	    53	    53
SHIPS                         	     1	   178	   178
SHIRT                         	     1	    20	    20
SHIRTS                        	     1	     6	     6
SHOE                          	     1	    16	    16
SHOES                         	     1	    36	    36
SHOOK                         	     1	    11	    11
SHOOT                         	     1	    23	    23
SHOOTER                       	     1	     2	     2
SHOOTERS                      	     1	     1	     1
SHOOTING                      	     1	    32	    32
SHOOTS                        	     1	    18	    18
SHOP                          	     1	   296	   296
SHOPPED                       	     1	     2	     2
SHOPPER                       	     1	     8	     8
SHOPPERS                      	     1	    26	    26
SHOPPING                      	     1	   188	   188
SHOPS                         	     1	   110	   110
SHORT                         	     1	  1192	  1192
SHORTAGE                      	     1	    94	    94
SHORTAGES                     	     1	    53	    53
SHORTEN                       	     1	    26	    26
SHORTENED                     	     1	    35	    35
SHORTENING                    	     1	    18	    18
SHORTENS                      	     1	     5	     5
SHORTER                       	     1	   166	   166
SHORTEST                      	     1	    58	    58
SHORTNESS                     	     1	    59	    59
SHOT                          	     1	   171	   171
SHOTS                         	     1	    45	    45
SHOULD                        	     1	  7764	  7764
SHOULDER                      	     1	   113	   113
SHOULDERING                   	     1	     1	     1
SHOULDERS                     	     1	    30	    30
SHOULDN                       	     1	    43	    43
SHOUT                         	     1	     6	     6
SHOUTED                       	     1	     5	     5
SHOUTING                      	     1	    22	    22
SHOUTS                        	     1	     1	     1
SHOW                          	     1	  2190	  2190
SHOWED                        	     1	   895	   895
SHOWING                       	     1	   708	   708
SHOWINGS                      	     1	     2	     2
SHOWN                         	     1	  2794	  2794
SHOWS                         	     1	  2855	  2855
SHUT                          	     1	    40	    40
SHUTS                         	     1	     8	     8
SHUTTING                      	     1	     6	     6
SHY                           	     1	    22	    22
SHYLY                         	     1	     1	     1
SHYNESS                       	     1	     4	     4
SICK                          	     1	   128	   128
SICKEN                        	     1	     3	     3
SICKENING                     	     1	     4	     4
SICKENS                       	     1	     1	     1
SICKER                        	     1	     3	     3
SICKLY                        	     1	     3	     3
SICKNESS                      	     1	    58	    58
SIDE                          	     1	  1078	  1078
SIDED                         	     1	    31	    31
SIDES                         	     1	   226	   226
SIDEWAYS                      	     1	     3	     3
SIDING                        	     1	     4	     4
SIGHT                         	     1	   141	   141
SIGHTED                       	     1	     7	     7
SIGHTEDNESS                   	     1	     3	     3
SIGHTING                      	     1	     4	     4
SIGHTINGS                     	     1	     6	     6
SIGHTS                        	     1	    13	    13
SIGN                          	     1	   331	   331
SIGNED                        	     1	    91	    91
SIGNER                        	     1	     2	     2
SIGNERS                       	     1	     2	     2
SIGNING                       	     1	    36	    36
SIGNINGS                      	     1	     3	     3
SIGNS                         	     1	   509	   509
SILLIEST                      	     1	     1	     1
SILLY                         	     1	    12	    12
SIMPLE                        	     1	  1335	  1335
SIMPLER                       	     1	   103	   103
SIMPLEST                      	     1	    81	    81
SIMPLIFICATION                	     1	    22	    22
SIMPLIFICATIONS               	     1	    11	    11
SIMPLIFIED                    	     1	    85	    85
SIMPLIFIES                    	     1	    13	    13
SIMPLIFY                      	     1	    48	    48
SIMPLIFYING                   	     1	    20	    20
SIMPLY                        	     1	  1465	  1465
SINCE                         	     1	  4203	  4203
SING                          	     1	    21	    21
SINGER                        	     1	    22	    22
SINGERS                       	     1	     5	     5
SINGING                       	     1	    31	    31
SINGLE                        	     1	  1515	  1515
SINGLED                       	     1	    15	    15
SINGLES                       	     1	    37	    37
SINGLING                      	     1	     4	     4
SINGLY                        	     1	     4	     4
SINGS                         	     1	     8	     8
SIR                           	     1	   149	   149
SIRS                          	     1	     2	     2
SISTER                        	     1	   118	   118
SISTERHOOD                    	     1	    12	    12
SISTERLY                      	     1	     2	     2
SISTERS                       	     1	    39	    39
SIT                           	     1	    73	    73
SITS                          	     1	    30	    30
SITTERS                       	     1	     1	     1
SITTING                       	     1	   100	   100
SITUATE                       	     1	    14	    14
SITUATED                      	     1	   148	   148
SITUATING                     	     1	     9	     9
SITUATION                     	     1	  1719	  1719
SITUATIONAL                   	     1	    57	    57
SITUATIONS                    	     1	   623	   623
SIX                           	     1	   582	   582
SIXES                         	     1	     1	     1
SIXTEEN                       	     1	    39	    39
SIXTEENTH                     	     1	   121	   121
SIXTH                         	     1	    74	    74
SIXTIES                       	     1	    18	    18
SIXTY                         	     1	    34	    34
SIZABLE                       	     1	     7	     7
SIZE                          	     1	  1628	  1628
SIZED                         	     1	    65	    65
SIZES                         	     1	   196	   196
SIZING                        	     1	    16	    16
SKIES                         	     1	     7	     7
SKIN                          	     1	   446	   446
SKINNED                       	     1	     4	     4
SKINS                         	     1	    12	    12
SKY                           	     1	    64	    64
SKYWARD                       	     1	     1	     1
SLEEP                         	     1	   207	   207
SLEEPER                       	     1	     3	     3
SLEEPERS                      	     1	     2	     2
SLEEPINESS                    	     1	     1	     1
SLEEPING                      	     1	    55	    55
SLEEPS                        	     1	     7	     7
SLEEPY                        	     1	     3	     3
SLEPT                         	     1	     7	     7
SLIGHT                        	     1	   262	   262
SLIGHTER                      	     1	     2	     2
SLIGHTEST                     	     1	    11	    11
SLIGHTLY                      	     1	   786	   786
SLIP                          	     1	   124	   124
SLIPPAGE                      	     1	     5	     5
SLIPPED                       	     1	    16	    16
SLIPPING                      	     1	    16	    16
SLIPS                         	     1	    19	    19
SLOW                          	     1	   346	   346
SLOWED                        	     1	    38	    38
SLOWER                        	     1	   132	   132
SLOWEST                       	     1	    12	    12
SLOWING                       	     1	    50	    50
SLOWLY                        	     1	   226	   226
SLOWNESS                      	     1	     9	     9
SLOWS                         	     1	    36	    36
SMALL                         	     1	  2615	  2615
SMALLER                       	     1	   753	   753
SMALLEST                      	     1	    97	    97
SMALLNESS                     	     1	     1	     1
SMELL                         	     1	    63	    63
SMELLED                       	     1	     3	     3
SMELLING                      	     1	     7	     7
SMELLS                        	     1	    14	    14
SMELLY                        	     1	     3	     3
SMELT                         	     1	     3	     3
SMILE                         	     1	    25	    25
SMILED                        	     1	    12	    12
SMILES                        	     1	    14	    14
SMILING                       	     1	    26	    26
SMOKE                         	     1	   128	   128
SMOKED                        	     1	    30	    30
SMOKER                        	     1	    17	    17
SMOKERS                       	     1	    22	    22
SMOKES                        	     1	     8	     8
SMOKING                       	     1	   234	   234
SMOKY                         	     1	     3	     3
SNOW                          	     1	    67	    67
SNOWY                         	     1	     4	     4
SO                            	     1	 10318	 10318
SOFT                          	     1	   321	   321
SOFTEN                        	     1	     7	     7
SOFTENED                      	     1	     3	     3
SOFTENING                     	     1	    13	    13
SOFTENS                       	     1	     7	     7
SOFTER                        	     1	    29	    29
SOFTEST                       	     1	     2	     2
SOFTLY                        	     1	     6	     6
SOFTNESS                      	     1	     9	     9
SOLD                          	     1	   342	   342
SOME                          	     1	  8217	  8217
SOMEBODY                      	     1	    56	    56
SOMEHOW                       	     1	    94	    94
SOMEONE                       	     1	   516	   516
SOMETHING                     	     1	  1344	  1344
SOMETIME                      	     1	     9	     9
SOMETIMES                     	     1	   661	   661
SOMEWHERE                     	     1	    84	    84
SON                           	     1	   305	   305
SONG                          	     1	    80	    80
SONGS                         	     1	    67	    67
SONNY                         	     1	     1	     1
SONS                          	     1	   116	   116
SOON                          	     1	   431	   431
SOONER                        	     1	    39	    39
SOONEST                       	     1	     1	     1
SORRIER                       	     1	     1	     1
SORRY                         	     1	    28	    28
SORT                          	     1	   390	   390
SORTS                         	     1	    63	    63
SOUND                         	     1	   585	   585
SOUNDED                       	     1	     7	     7
SOUNDING                      	     1	    15	    15
SOUNDS                        	     1	   399	   399
SOUTH                         	     1	   832	   832
SOUTHERLY                     	     1	     2	     2
SPACE                         	     1	  1030	  1030
SPACED                        	     1	    36	    36
SPACER                        	     1	    10	    10
SPACERS                       	     1	    34	    34
SPACES                        	     1	   139	   139
SPACING                       	     1	    75	    75
SPACIOUS                      	     1	     8	     8
SPACIOUSNESS                  	     1	     1	     1
SPEAK                         	     1	   385	   385
SPEAKER                       	     1	   449	   449
SPEAKERS                      	     1	   247	   247
SPEAKING                      	     1	   330	   330
SPEAKS                        	     1	    80	    80
SPECIAL                       	     1	   636	   636
SPECIALISATION                	     1	   100	   100
SPECIALISATIONS               	     1	     2	     2
SPECIALISE                    	     1	    18	    18
SPECIALISED                   	     1	   162	   162
SPECIALISES                   	     1	     7	     7
SPECIALISING                  	     1	    12	    12
SPECIALISM                    	     1	     1	     1
SPECIALISMS                   	     1	     2	     2
SPECIALIST                    	     1	   203	   203
SPECIALISTS                   	     1	    52	    52
SPECIALITIES                  	     1	    11	    11
SPECIALITY                    	     1	    22	    22
SPECIALIZATION                	     1	    27	    27
SPECIALIZE                    	     1	     7	     7
SPECIALIZED                   	     1	    59	    59
SPECIALIZES                   	     1	     3	     3
SPECIALLY                     	     1	    59	    59
SPECIALS                      	     1	     2	     2
SPECIALTIES                   	     1	     2	     2
SPECIALTY                     	     1	    11	    11
SPEND                         	     1	   367	   367
SPENDER                       	     1	    28	    28
SPENDERS                      	     1	    14	    14
SPENDING                      	     1	   280	   280
SPENDS                        	     1	    44	    44
SPENT                         	     1	   412	   412
SPOKE                         	     1	    88	    88
SPOKEN                        	     1	   247	   247
SPORT                         	     1	   135	   135
SPORTING                      	     1	    77	    77
SPORTS                        	     1	   131	   131
SPORTY                        	     1	     2	     2
SPOT                          	     1	    93	    93
SPOTLESS                      	     1	     1	     1
SPOTS                         	     1	    47	    47
SPOTTED                       	     1	    22	    22
SPOTTING                      	     1	    11	    11
SPRANG                        	     1	    10	    10
SPRING                        	     1	   254	   254
SPRINGING                     	     1	     9	     9
SPRINGS                       	     1	    30	    30
SPRUNG                        	     1	    17	    17
SQ                            	     1	    41	    41
SQUARE                        	     1	   410	   410
SQUARED                       	     1	    55	    55
SQUARELY                      	     1	     7	     7
SQUARES                       	     1	   106	   106
SQUARING                      	     1	     6	     6
ST                            	     1	   530	   530
STAGE                         	     1	  1744	  1744
STAGED                        	     1	    19	    19
STAGES                        	     1	   700	   700
STAGING                       	     1	    36	    36
STAND                         	     1	   321	   321
STANDING                      	     1	   279	   279
STANDS                        	     1	   217	   217
STAR                          	     1	   168	   168
STARDOM                       	     1	     3	     3
STARE                         	     1	    14	    14
STARED                        	     1	     3	     3
STARES                        	     1	     6	     6
STARING                       	     1	    17	    17
STARRED                       	     1	     2	     2
STARRING                      	     1	     2	     2
STARRY                        	     1	     1	     1
STARS                         	     1	    86	    86
START                         	     1	   782	   782
STARTED                       	     1	   548	   548
STARTER                       	     1	    21	    21
STARTERS                      	     1	     4	     4
STARTING                      	     1	   500	   500
STARTS                        	     1	   242	   242
STATE                         	     1	  4701	  4701
STATED                        	     1	   947	   947
STATEMENT                     	     1	   814	   814
STATEMENTS                    	     1	   400	   400
STATING                       	     1	   257	   257
STATION                       	     1	   120	   120
STATIONED                     	     1	    12	    12
STATIONING                    	     1	     2	     2
STATIONS                      	     1	    54	    54
STAY                          	     1	   368	   368
STAYED                        	     1	    52	    52
STAYER                        	     1	     2	     2
STAYING                       	     1	    70	    70
STAYS                         	     1	    76	    76
STEAL                         	     1	    39	    39
STEALING                      	     1	    38	    38
STEALS                        	     1	     3	     3
STEP                          	     1	   769	   769
STEPPED                       	     1	    40	    40
STEPPING                      	     1	    31	    31
STEPS                         	     1	   446	   446
STEPWISE                      	     1	     9	     9
STICK                         	     1	    95	    95
STICKER                       	     1	     6	     6
STICKERS                      	     1	     4	     4
STICKING                      	     1	    20	    20
STICKS                        	     1	    39	    39
STILL                         	     1	  3476	  3476
STILLNESS                     	     1	     5	     5
STILLS                        	     1	     1	     1
STOLE                         	     1	     6	     6
STOLEN                        	     1	    29	    29
STONE                         	     1	   311	   311
STONES                        	     1	    86	    86
STONING                       	     1	     3	     3
STONY                         	     1	     6	     6
STOOD                         	     1	   114	   114
STOP                          	     1	   411	   411
STOPPAGE                      	     1	     2	     2
STOPPAGES                     	     1	     2	     2
STOPPED                       	     1	   156	   156
STOPPER                       	     1	    10	    10
STOPPERS                      	     1	     1	     1
STOPPING                      	     1	   101	   101
STOPS                         	     1	   105	   105
STORABLE                      	     1	     1	     1
STORAGE                       	     1	   357	   357
STORE                         	     1	   450	   450
STORED                        	     1	   306	   306
STORES                        	     1	   248	   248
STORIES                       	     1	   334	   334
STORING                       	     1	    49	    49
STORY                         	     1	   777	   777
STRAIGHT                      	     1	   343	   343
STRAIGHTEN                    	     1	     2	     2
STRAIGHTENED                  	     1	     3	     3
STRAIGHTER                    	     1	     5	     5
STRAIGHTS                     	     1	     2	     2
STRANGE                       	     1	   113	   113
STRANGELY                     	     1	    16	    16
STRANGER                      	     1	    46	    46
STRANGERS                     	     1	    58	    58
STREET                        	     1	   292	   292
STREETS                       	     1	    94	    94
STRIKE                        	     1	   148	   148
STRIKER                       	     1	     1	     1
STRIKERS                      	     1	    15	    15
STRIKES                       	     1	    92	    92
STRIKING                      	     1	   127	   127
STRIKINGLY                    	     1	    28	    28
STRONG                        	     1	  1641	  1641
STRONGER                      	     1	   277	   277
STRONGEST                     	     1	   114	   114
STRONGLY                      	     1	   385	   385
STRUCK                        	     1	    72	    72
STUCK                         	     1	    42	    42
STUDENT                       	     1	   429	   429
STUDENTS                      	     1	  1272	  1272
STUDIED                       	     1	   405	   405
STUDIES                       	     1	  1583	  1583
STUDIOUS                      	     1	     3	     3
STUDIOUSLY                    	     1	     2	     2
STUDY                         	     1	  3291	  3291
STUDYING                      	     1	   261	   261
STUFF                         	     1	    25	    25
STUPID                        	     1	    20	    20
STUPIDITY                     	     1	     6	     6
SUBCLASS                      	     1	     4	     4
SUBCLASSES                    	     1	     3	     3
SUBword families                   	     1	     4	     4
SUBFAMILY                     	     1	     7	     7
SUBGROUP                      	     1	    41	    41
SUBGROUPS                     	     1	    27	    27
SUBHEADINGS                   	     1	     4	     4
SUBJECT                       	     1	  1403	  1403
SUBJECTS                      	     1	   431	   431
SUBSET                        	     1	    76	    76
SUBSETS                       	     1	    29	    29
SUBSYSTEM                     	     1	    10	    10
SUBSYSTEMS                    	     1	     9	     9
SUBTYPE                       	     1	     4	     4
SUBTYPES                      	     1	    10	    10
SUCH                          	     1	 12404	 12404
SUDDEN                        	     1	   154	   154
SUDDENLY                      	     1	   103	   103
SUDDENNESS                    	     1	     2	     2
SUGGEST                       	     1	  1308	  1308
SUGGESTED                     	     1	  1161	  1161
SUGGESTIBLE                   	     1	     6	     6
SUGGESTING                    	     1	   530	   530
SUGGESTION                    	     1	   187	   187
SUGGESTIONS                   	     1	   163	   163
SUGGESTIVE                    	     1	    56	    56
SUGGESTIVELY                  	     1	     1	     1
SUGGESTIVENESS                	     1	     1	     1
SUGGESTS                      	     1	  1890	  1890
SUIT                          	     1	   145	   145
SUITABILITY                   	     1	    57	    57
SUITABLE                      	     1	   805	   805
SUITABLY                      	     1	    33	    33
SUITED                        	     1	   149	   149
SUITING                       	     1	     2	     2
SUITS                         	     1	    36	    36
SUMMER                        	     1	   262	   262
SUMMERS                       	     1	    26	    26
SUMMERY                       	     1	     2	     2
SUN                           	     1	   275	   275
SUNDAY                        	     1	    91	    91
SUNDAYS                       	     1	     5	     5
SUNG                          	     1	    16	    16
SUNLESS                       	     1	     1	     1
SUNLIGHT                      	     1	    38	    38
SUNNIER                       	     1	     1	     1
SUNNY                         	     1	    57	    57
SUNS                          	     1	    10	    10
SUNSHINE                      	     1	    14	    14
SUPPORT                       	     1	  2482	  2482
SUPPORTED                     	     1	   623	   623
SUPPORTER                     	     1	    20	    20
SUPPORTERS                    	     1	   110	   110
SUPPORTING                    	     1	   345	   345
SUPPORTIVE                    	     1	   104	   104
SUPPORTS                      	     1	   345	   345
SUPPOSE                       	     1	    97	    97
SUPPOSED                      	     1	   250	   250
SUPPOSEDLY                    	     1	    83	    83
SUPPOSES                      	     1	    12	    12
SUPPOSING                     	     1	    10	    10
SURE                          	     1	   413	   413
SURELY                        	     1	   241	   241
SURENESS                      	     1	     1	     1
SURER                         	     1	     2	     2
SUREST                        	     1	     2	     2
SURPRISE                      	     1	    77	    77
SURPRISED                     	     1	    44	    44
SURPRISES                     	     1	     5	     5
SURPRISING                    	     1	   162	   162
SURPRISINGLY                  	     1	    90	    90
SWAM                          	     1	     3	     3
SWEET                         	     1	   177	   177
SWEETENED                     	     1	     2	     2
SWEETENER                     	     1	     1	     1
SWEETENERS                    	     1	     3	     3
SWEETER                       	     1	     8	     8
SWEETIE                       	     1	     1	     1
SWEETNESS                     	     1	    13	    13
SWEETS                        	     1	     6	     6
SWIM                          	     1	     6	     6
SWIMMING                      	     1	    16	    16
SWIMS                         	     1	     2	     2
SYSTEM                        	     1	  6645	  6645
SYSTEMATIC                    	     1	   317	   317
SYSTEMATICALLY                	     1	    71	    71
SYSTEMS                       	     1	  1909	  1909
T                             	     1	  3516	  3516
TABLE                         	     1	  4062	  4062
TABLECLOTHS                   	     1	     1	     1
TABLED                        	     1	     2	     2
TABLES                        	     1	   184	   184
TAIL                          	     1	   126	   126
TAILED                        	     1	     6	     6
TAILING                       	     1	     4	     4
TAILS                         	     1	    36	    36
TAKE                          	     1	  2937	  2937
TAKEN                         	     1	  2537	  2537
TAKER                         	     1	     5	     5
TAKERS                        	     1	     8	     8
TAKES                         	     1	   978	   978
TAKING                        	     1	  1226	  1226
TAKINGS                       	     1	     2	     2
TALK                          	     1	   403	   403
TALKED                        	     1	    65	    65
TALKERS                       	     1	     1	     1
TALKING                       	     1	   194	   194
TALKS                         	     1	   139	   139
TALL                          	     1	    71	    71
TALLER                        	     1	    24	    24
TALLEST                       	     1	    29	    29
TAPE                          	     1	    87	    87
TAPED                         	     1	    12	    12
TAPES                         	     1	    10	    10
TAPING                        	     1	    15	    15
TASTE                         	     1	   226	   226
TASTED                        	     1	    20	    20
TASTEFUL                      	     1	     4	     4
TASTEFULLY                    	     1	     1	     1
TASTEFULNESS                  	     1	     1	     1
TASTELESS                     	     1	     1	     1
TASTELESSLY                   	     1	     1	     1
TASTELESSNESS                 	     1	     1	     1
TASTER                        	     1	     1	     1
TASTES                        	     1	   104	   104
TASTING                       	     1	    22	    22
TASTY                         	     1	     3	     3
TAUGHT                        	     1	   235	   235
TAX                           	     1	   649	   649
TAXABLE                       	     1	    14	    14
TAXATION                      	     1	   222	   222
TAXED                         	     1	    14	    14
TAXES                         	     1	   181	   181
TAXING                        	     1	    10	    10
TAXPAYER                      	     1	    12	    12
TAXPAYERS                     	     1	    27	    27
TEA                           	     1	   102	   102
TEACH                         	     1	    98	    98
TEACHABLE                     	     1	     7	     7
TEACHER                       	     1	   303	   303
TEACHERS                      	     1	   263	   263
TEACHES                       	     1	    22	    22
TEACHING                      	     1	   398	   398
TEACHINGS                     	     1	    52	    52
TEAM                          	     1	  1283	  1283
TEAMED                        	     1	     4	     4
TEAMING                       	     1	     1	     1
TEAMS                         	     1	   199	   199
TEAR                          	     1	    66	    66
TEARING                       	     1	    18	    18
TEARS                         	     1	    46	    46
TEAS                          	     1	     9	     9
TEETH                         	     1	   160	   160
TEETHING                      	     1	     1	     1
TEL                           	     1	     5	     5
TELEPHONE                     	     1	   167	   167
TELEPHONED                    	     1	     1	     1
TELEPHONES                    	     1	    15	    15
TELEPHONING                   	     1	     1	     1
TELEVISE                      	     1	     2	     2
TELEVISED                     	     1	    12	    12
TELEVISION                    	     1	   264	   264
TELEVISIONS                   	     1	     8	     8
TELL                          	     1	   369	   369
TELLING                       	     1	   160	   160
TELLS                         	     1	   220	   220
TEN                           	     1	   418	   418
TEND                          	     1	   712	   712
TENDED                        	     1	   165	   165
TENDENCIES                    	     1	   107	   107
TENDENCY                      	     1	   280	   280
TENDING                       	     1	    24	    24
TENDS                         	     1	   292	   292
TENS                          	     1	    23	    23
TENTH                         	     1	    31	    31
TENTHS                        	     1	     2	     2
TERM                          	     1	  1682	  1682
TERMED                        	     1	   142	   142
TERMING                       	     1	     1	     1
TERMISM                       	     1	     1	     1
TERMLY                        	     1	     1	     1
TERMS                         	     1	  2824	  2824
TERRIBLE                      	     1	    68	    68
TERRIBLY                      	     1	    11	    11
TEST                          	     1	  2196	  2196
TESTABLE                      	     1	    13	    13
TESTED                        	     1	   518	   518
TESTER                        	     1	    10	    10
TESTERS                       	     1	     4	     4
TESTING                       	     1	   746	   746
TESTS                         	     1	   721	   721
THAN                          	     1	 10962	 10962
THANK                         	     1	    16	    16
THANKED                       	     1	     7	     7
THANKFULLY                    	     1	    10	    10
THANKFULNESS                  	     1	     1	     1
THANKING                      	     1	     3	     3
THANKS                        	     1	   117	   117
THAT                          	     1	 78781	 78781
THE                           	     1	471741	471741
THEIR                         	     1	 19072	 19072
THEIRS                        	     1	    17	    17
THEM                          	     1	  6985	  6985
THEMSELF                      	     1	     1	     1
THEMSELVES                    	     1	  1713	  1713
THEN                          	     1	  7428	  7428
THERE                         	     1	 16520	 16520
THESE                         	     1	 13241	 13241
THEY                          	     1	 18364	 18364
THICK                         	     1	   127	   127
THICKEN                       	     1	     1	     1
THICKENED                     	     1	    11	    11
THICKENING                    	     1	    13	    13
THICKENS                      	     1	     5	     5
THICKER                       	     1	    31	    31
THICKEST                      	     1	     5	     5
THICKLY                       	     1	     5	     5
THICKNESS                     	     1	   231	   231
THICKNESSES                   	     1	     5	     5
THING                         	     1	   573	   573
THINGIES                      	     1	     1	     1
THINGS                        	     1	  1084	  1084
THINK                         	     1	  1070	  1070
THINKER                       	     1	    41	    41
THINKERS                      	     1	    86	    86
THINKING                      	     1	   479	   479
THINKS                        	     1	   132	   132
THIRD                         	     1	  1116	  1116
THIRDLY                       	     1	   123	   123
THIRDS                        	     1	    30	    30
THIRST                        	     1	    29	    29
THIRSTY                       	     1	     4	     4
THIRTEEN                      	     1	    33	    33
THIRTEENTH                    	     1	    36	    36
THIRTIES                      	     1	    31	    31
THIRTY                        	     1	   122	   122
THIS                          	     1	 53951	 53951
THO                           	     1	     2	     2
THOSE                         	     1	  4483	  4483
THOUGH                        	     1	  2034	  2034
THOUGHT                       	     1	  1597	  1597
THOUGHTFUL                    	     1	     6	     6
THOUGHTFULLY                  	     1	     2	     2
THOUGHTLESS                   	     1	    10	    10
THOUGHTLESSLY                 	     1	     1	     1
THOUGHTLESSNESS               	     1	     5	     5
THOUGHTS                      	     1	   327	   327
THOUSAND                      	     1	   128	   128
THOUSANDS                     	     1	   158	   158
THOUSANDTH                    	     1	     1	     1
THOUSANDTHS                   	     1	     1	     1
THREE                         	     1	  3343	  3343
THREES                        	     1	     4	     4
THREW                         	     1	    20	    20
THRO                          	     1	     1	     1
THROAT                        	     1	    27	    27
THROATS                       	     1	     2	     2
THROUGH                       	     1	  6860	  6860
THROUGHOUT                    	     1	  1550	  1550
THROW                         	     1	    39	    39
THROWER                       	     1	     1	     1
THROWERS                      	     1	     1	     1
THROWING                      	     1	    19	    19
THROWN                        	     1	    54	    54
THROWS                        	     1	    19	    19
THURSDAY                      	     1	    18	    18
THURSDAYS                     	     1	     1	     1
TIE                           	     1	    35	    35
TIED                          	     1	   125	   125
TIES                          	     1	   140	   140
TIGHT                         	     1	    88	    88
TIGHTEN                       	     1	     5	     5
TIGHTENED                     	     1	    26	    26
TIGHTENING                    	     1	    13	    13
TIGHTENS                      	     1	     1	     1
TIGHTER                       	     1	    26	    26
TIGHTLY                       	     1	    63	    63
TIGHTNESS                     	     1	    13	    13
TIGHTS                        	     1	     2	     2
TIL                           	     1	     2	     2
TILL                          	     1	   129	   129
TIME                          	     1	  9107	  9107
TIMED                         	     1	    15	    15
TIMELESS                      	     1	    25	    25
TIMELESSNESS                  	     1	     3	     3
TIMELINESS                    	     1	     1	     1
TIMELY                        	     1	    49	    49
TIMER                         	     1	    22	    22
TIMERS                        	     1	     3	     3
TIMES                         	     1	  1759	  1759
TIMING                        	     1	   188	   188
TIMINGS                       	     1	    20	    20
TIRE                          	     1	     6	     6
TIRED                         	     1	    60	    60
TIREDNESS                     	     1	    14	    14
TIRELESS                      	     1	     6	     6
TIRELESSLY                    	     1	     3	     3
TIRES                         	     1	     1	     1
TIRING                        	     1	    11	    11
TIS                           	     1	    13	    13
TO                            	     1	187684	187684
TODAY                         	     1	  1058	  1058
TOGETHER                      	     1	  1374	  1374
TOGETHERNESS                  	     1	     7	     7
TOLD                          	     1	   290	   290
TOMORROW                      	     1	    43	    43
TOMORROWS                     	     1	     1	     1
TONIGHT                       	     1	    13	    13
TOO                           	     1	  2048	  2048
TOOK                          	     1	   740	   740
TOOTH                         	     1	    33	    33
TOOTHED                       	     1	    18	    18
TOOTHLESS                     	     1	     1	     1
TOP                           	     1	   697	   697
TOPLESS                       	     1	     2	     2
TOPPED                        	     1	     7	     7
TOPPER                        	     1	     2	     2
TOPPING                       	     1	     3	     3
TOPPINGS                      	     1	     2	     2
TOPS                          	     1	    10	    10
TORE                          	     1	     7	     7
TORN                          	     1	    31	    31
TOTAL                         	     1	  1776	  1776
TOTALED                       	     1	     2	     2
TOTALITY                      	     1	    54	    54
TOTALLED                      	     1	    11	    11
TOTALLING                     	     1	    10	    10
TOTALLY                       	     1	   222	   222
TOTALS                        	     1	    17	    17
TOUCH                         	     1	   157	   157
TOUCHED                       	     1	    29	    29
TOUCHES                       	     1	    19	    19
TOUCHING                      	     1	    31	    31
TOUCHINGLY                    	     1	     2	     2
TOWARD                        	     1	   272	   272
TOWARDS                       	     1	  2097	  2097
TOWN                          	     1	   218	   218
TOWNS                         	     1	   202	   202
TOWNSHIP                      	     1	     2	     2
TOWNSHIPS                     	     1	     1	     1
TRACK                         	     1	   202	   202
TRACKED                       	     1	    12	    12
TRACKER                       	     1	     4	     4
TRACKERS                      	     1	     3	     3
TRACKING                      	     1	    61	    61
TRACKS                        	     1	    49	    49
TRAIN                         	     1	   147	   147
TRAINED                       	     1	   164	   164
TRAINEE                       	     1	    16	    16
TRAINEES                      	     1	     5	     5
TRAINER                       	     1	    20	    20
TRAINERS                      	     1	    12	    12
TRAINING                      	     1	  1011	  1011
TRAINS                        	     1	    36	    36
TRAVEL                        	     1	   853	   853
TRAVELED                      	     1	    10	    10
TRAVELER                      	     1	    12	    12
TRAVELERS                     	     1	    19	    19
TRAVELING                     	     1	    34	    34
TRAVELLED                     	     1	    88	    88
TRAVELLER                     	     1	    27	    27
TRAVELLERS                    	     1	   106	   106
TRAVELLING                    	     1	   162	   162
TRAVELS                       	     1	    76	    76
TREAT                         	     1	   276	   276
TREATABLE                     	     1	     4	     4
TREATED                       	     1	   475	   475
TREATING                      	     1	   122	   122
TREATMENT                     	     1	  1572	  1572
TREATMENTS                    	     1	   242	   242
TREATS                        	     1	    43	    43
TREE                          	     1	   368	   368
TREELESS                      	     1	     3	     3
TREES                         	     1	   306	   306
TRIABLE                       	     1	     1	     1
TRIED                         	     1	   365	   365
TRIES                         	     1	   184	   184
TRIP                          	     1	    98	    98
TRIPPED                       	     1	     4	     4
TRIPPING                      	     1	     3	     3
TRIPS                         	     1	    65	    65
TROUBLE                       	     1	   105	   105
TROUBLED                      	     1	    41	    41
TROUBLES                      	     1	    23	    23
TROUBLESOME                   	     1	    13	    13
TROUBLING                     	     1	     6	     6
TRUE                          	     1	  1557	  1557
TRUER                         	     1	     8	     8
TRUEST                        	     1	     6	     6
TRUISM                        	     1	     3	     3
TRULY                         	     1	   307	   307
TRUST                         	     1	   552	   552
TRUSTED                       	     1	    66	    66
TRUSTING                      	     1	    19	    19
TRUSTS                        	     1	   162	   162
TRUTH                         	     1	   827	   827
TRUTHFUL                      	     1	    22	    22
TRUTHFULLY                    	     1	     9	     9
TRUTHFULNESS                  	     1	     8	     8
TRUTHS                        	     1	   106	   106
TRY                           	     1	   734	   734
TRYING                        	     1	   635	   635
TUE                           	     1	     5	     5
TUESDAY                       	     1	    29	    29
TURN                          	     1	  1164	  1164
TURNED                        	     1	   373	   373
TURNING                       	     1	   205	   205
TURNINGS                      	     1	     1	     1
TURNS                         	     1	   193	   193
TV                            	     1	    98	    98
TVS                           	     1	     1	     1
TWAS                          	     1	     6	     6
TWELFTH                       	     1	    18	    18
TWELVE                        	     1	   115	   115
TWENTIES                      	     1	    26	    26
TWENTIETH                     	     1	   178	   178
TWENTY                        	     1	   188	   188
TWICE                         	     1	   234	   234
TWO                           	     1	  8143	  8143
TWOS                          	     1	     1	     1
TYING                         	     1	    17	    17
TYPE                          	     1	  1843	  1843
TYPES                         	     1	  1284	  1284
UGLINESS                      	     1	     6	     6
UGLY                          	     1	    28	    28
UNABLE                        	     1	   595	   595
UNACCEPTABILITY               	     1	     1	     1
UNACCEPTABLE                  	     1	    82	    82
UNACCEPTABLY                  	     1	     8	     8
UNAFFORDABLE                  	     1	     3	     3
UNAFRAID                      	     1	     3	     3
UNANSWERABLE                  	     1	     4	     4
UNANSWERED                    	     1	    15	    15
UNASHAMED                     	     1	     1	     1
UNAWARE                       	     1	    82	    82
UNAWARES                      	     1	     2	     2
UNBEARABLE                    	     1	    18	    18
UNBEARABLY                    	     1	     3	     3
UNBEATABLE                    	     1	     6	     6
UNBELIEVABLE                  	     1	     9	     9
UNBELIEVABLY                  	     1	     2	     2
UNBORN                        	     1	    15	    15
UNBREAKABLE                   	     1	     6	     6
UNBROKEN                      	     1	     7	     7
UNCALLED                      	     1	     1	     1
UNCARING                      	     1	     4	     4
UNCERTAIN                     	     1	   136	   136
UNCERTAINLY                   	     1	     4	     4
UNCERTAINTIES                 	     1	    93	    93
UNCERTAINTY                   	     1	   442	   442
UNCHANGEABLE                  	     1	    15	    15
UNCHANGED                     	     1	    64	    64
UNCHANGING                    	     1	    34	    34
UNCHARGED                     	     1	     7	     7
UNCHECKED                     	     1	    15	    15
UNCHOSEN                      	     1	     1	     1
UNCLE                         	     1	    51	    51
UNCLEAN                       	     1	    10	    10
UNCLEAR                       	     1	   175	   175
UNCLES                        	     1	     6	     6
UNCOMFORTABLE                 	     1	    58	    58
UNCOMFORTABLY                 	     1	     6	     6
UNCOMPLETED                   	     1	     4	     4
UNCONCERNED                   	     1	     5	     5
UNCONSIDERED                  	     1	     2	     2
UNCONTROLLABLE                	     1	    31	    31
UNCONTROLLABLY                	     1	     3	     3
UNCONTROLLED                  	     1	    23	    23
UNCOOKED                      	     1	     3	     3
UNCOOL                        	     1	     1	     1
UNCOUNTABLE                   	     1	     2	     2
UNCOUPLED                     	     1	     1	     1
UNCOVER                       	     1	    37	    37
UNCOVERED                     	     1	    40	    40
UNCOVERING                    	     1	    19	    19
UNCOVERS                      	     1	     8	     8
UNDATED                       	     1	     8	     8
UNDECIDED                     	     1	    15	    15
UNDER                         	     1	  3265	  3265
UNDERAGE                      	     1	     4	     4
UNDERNEATH                    	     1	    45	    45
UNDERSTAND                    	     1	  1396	  1396
UNDERSTANDABLE                	     1	    76	    76
UNDERSTANDABLY                	     1	    21	    21
UNDERSTANDING                 	     1	  1835	  1835
UNDERSTANDINGS                	     1	    52	    52
UNDERSTANDS                   	     1	    71	    71
UNDERSTOOD                    	     1	   496	   496
UNDISCOVERED                  	     1	     9	     9
UNDO                          	     1	    12	    12
UNDOING                       	     1	     6	     6
UNDONE                        	     1	     6	     6
UNDOUBTED                     	     1	     8	     8
UNDOUBTEDLY                   	     1	   198	   198
UNDRAWN                       	     1	     1	     1
UNDREAMED                     	     1	     1	     1
UNDRESS                       	     1	     2	     2
UNDRESSED                     	     1	     1	     1
UNDRESSING                    	     1	     1	     1
UNDYING                       	     1	     1	     1
UNEARTHLY                     	     1	     5	     5
UNEATEN                       	     1	     3	     3
UNEDUCATED                    	     1	    14	    14
UNEMPLOYABLE                  	     1	     3	     3
UNEMPLOYED                    	     1	   132	   132
UNEMPLOYMENT                  	     1	   636	   636
UNENDING                      	     1	     6	     6
UNEXPECTED                    	     1	   124	   124
UNEXPECTEDLY                  	     1	    18	    18
UNEXPECTEDNESS                	     1	     2	     2
UNEXPLAINED                   	     1	    22	    22
UNEXPRESSED                   	     1	     3	     3
UNFAIR                        	     1	   162	   162
UNFAIRLY                      	     1	    19	    19
UNFAIRNESS                    	     1	    23	    23
UNFARMED                      	     1	     1	     1
UNFEELING                     	     1	     2	     2
UNFILLED                      	     1	     1	     1
UNFINISHED                    	     1	    17	    17
UNFIT                         	     1	    22	    22
UNFITTED                      	     1	     1	     1
UNFITTING                     	     1	     3	     3
UNFIXED                       	     1	     2	     2
UNFORCED                      	     1	     3	     3
UNFORGETTABLE                 	     1	     3	     3
UNFORTUNATE                   	     1	    48	    48
UNFORTUNATELY                 	     1	   285	   285
UNFOUND                       	     1	     1	     1
UNFREE                        	     1	     9	     9
UNFRIENDLY                    	     1	     4	     4
UNFROZEN                      	     1	     3	     3
UNGOVERNABLE                  	     1	     1	     1
UNGROUNDED                    	     1	     2	     2
UNHAPPINESS                   	     1	    24	    24
UNHAPPY                       	     1	    48	    48
UNHEALTHIER                   	     1	     2	     2
UNHEALTHY                     	     1	    56	    56
UNHEARD                       	     1	    11	    11
UNHEATED                      	     1	    13	    13
UNHELPFUL                     	     1	    24	    24
UNHELPFULLY                   	     1	     2	     2
UNHURRIED                     	     1	     3	     3
UNIMAGINABLE                  	     1	     7	     7
UNIMAGINABLY                  	     1	     2	     2
UNIMAGINATIVE                 	     1	     2	     2
UNIMAGINED                    	     1	     1	     1
UNIMPORTANT                   	     1	    28	    28
UNINFORMED                    	     1	     3	     3
UNINTERESTED                  	     1	     7	     7
UNINTERESTING                 	     1	     3	     3
UNINVOLVED                    	     1	     4	     4
UNKNOWABLE                    	     1	     9	     9
UNKNOWING                     	     1	     1	     1
UNKNOWINGLY                   	     1	    11	    11
UNKNOWN                       	     1	   389	   389
UNKNOWNS                      	     1	    18	    18
UNLADYLIKE                    	     1	     2	     2
UNLAWFUL                      	     1	    80	    80
UNLAWFULLY                    	     1	     9	     9
UNLEARN                       	     1	     1	     1
UNLEARNED                     	     1	     4	     4
UNLESS                        	     1	   330	   330
UNLINED                       	     1	     1	     1
UNLISTED                      	     1	     1	     1
UNLIT                         	     1	     1	     1
UNLOAD                        	     1	     4	     4
UNLOADED                      	     1	    10	    10
UNLOADING                     	     1	    10	    10
UNLOCK                        	     1	    12	    12
UNLOCKED                      	     1	     2	     2
UNLOCKING                     	     1	     9	     9
UNLOCKS                       	     1	     2	     2
UNLOVED                       	     1	     2	     2
UNLOVELY                      	     1	     1	     1
UNLUCKY                       	     1	     5	     5
UNMADE                        	     1	     1	     1
UNMANAGEABLE                  	     1	     4	     4
UNMANNED                      	     1	     1	     1
UNMARKED                      	     1	    18	    18
UNMARRIED                     	     1	    42	    42
UNMENTIONABLE                 	     1	     3	     3
UNMENTIONED                   	     1	     3	     3
UNMET                         	     1	     5	     5
UNMISTAKABLE                  	     1	     3	     3
UNMISTAKABLY                  	     1	     2	     2
UNMISTAKEABLY                 	     1	     1	     1
UNMOVED                       	     1	     4	     4
UNMOVING                      	     1	     1	     1
UNNAMED                       	     1	    21	    21
UNNATURAL                     	     1	    53	    53
UNNATURALLY                   	     1	     3	     3
UNNECESSARILY                 	     1	    23	    23
UNNECESSARY                   	     1	   165	   165
UNNEEDED                      	     1	     2	     2
UNNOTICEABLE                  	     1	     2	     2
UNNOTICED                     	     1	    23	    23
UNOPENED                      	     1	     2	     2
UNORDERED                     	     1	     1	     1
UNPACK                        	     1	     1	     1
UNPACKED                      	     1	     3	     3
UNPACKING                     	     1	     1	     1
UNPAID                        	     1	    27	    27
UNPAIRED                      	     1	    32	    32
UNPARDONABLE                  	     1	     1	     1
UNPLANNED                     	     1	     6	     6
UNPLANTED                     	     1	     1	     1
UNPREPARED                    	     1	     3	     3
UNPROBLEMATIC                 	     1	     8	     8
UNPROTECTED                   	     1	    12	    12
UNQUESTIONABLE                	     1	    10	    10
UNQUESTIONABLY                	     1	    22	    22
UNQUESTIONED                  	     1	    12	    12
UNQUESTIONING                 	     1	     3	     3
UNQUESTIONINGLY               	     1	     5	     5
UNREAD                        	     1	     2	     2
UNREADABLE                    	     1	     7	     7
UNREAL                        	     1	    11	    11
UNREALISED                    	     1	     3	     3
UNREALISTIC                   	     1	    84	    84
UNREALISTICALLY               	     1	     6	     6
UNREALITY                     	     1	     4	     4
UNREASONABLE                  	     1	    82	    82
UNREASONABLENESS              	     1	    15	    15
UNREASONABLY                  	     1	     6	     6
UNREASONING                   	     1	     1	     1
UNRECORDED                    	     1	     5	     5
UNRELATED                     	     1	   106	   106
UNRENTABLE                    	     1	     1	     1
UNREPORTED                    	     1	    12	    12
UNSAFE                        	     1	    33	    33
UNSAID                        	     1	     1	     1
UNSAYABLE                     	     1	     1	     1
UNSCIENTIFIC                  	     1	    17	    17
UNSECURED                     	     1	    13	    13
UNSEEN                        	     1	     8	     8
UNSELFISH                     	     1	     3	     3
UNSELFISHLY                   	     1	     1	     1
UNSENT                        	     1	     1	     1
UNSHAKABLE                    	     1	     4	     4
UNSHAKEABLE                   	     1	     3	     3
UNSIGHTLY                     	     1	     4	     4
UNSIGNED                      	     1	    14	    14
UNSOLD                        	     1	     4	     4
UNSPEAKABLE                   	     1	     6	     6
UNSPOKEN                      	     1	     5	     5
UNSTATED                      	     1	     1	     1
UNSTOPPABLE                   	     1	     3	     3
UNSTUCK                       	     1	     3	     3
UNSUITABILITY                 	     1	     4	     4
UNSUITABLE                    	     1	    72	    72
UNSUITED                      	     1	     4	     4
UNSUPPORTED                   	     1	     3	     3
UNSURE                        	     1	    47	    47
UNSURPRISING                  	     1	    14	    14
UNSURPRISINGLY                	     1	    21	    21
UNSWEETENED                   	     1	     1	     1
UNSYSTEMATIC                  	     1	     6	     6
UNTESTED                      	     1	     4	     4
UNTHINKABLE                   	     1	    21	    21
UNTHINKING                    	     1	     5	     5
UNTHINKINGLY                  	     1	     2	     2
UNTHOUGHT                     	     1	     1	     1
UNTIE                         	     1	     3	     3
UNTIED                        	     1	     1	     1
UNTIL                         	     1	  1507	  1507
UNTIMELY                      	     1	     8	     8
UNTOLD                        	     1	     3	     3
UNTOUCHABLE                   	     1	     4	     4
UNTOUCHABLES                  	     1	     2	     2
UNTOUCHED                     	     1	    21	    21
UNTRAINED                     	     1	     9	     9
UNTREATED                     	     1	    22	    22
UNTRIED                       	     1	     2	     2
UNTROUBLED                    	     1	     3	     3
UNTRUE                        	     1	    20	    20
UNTRUTH                       	     1	     4	     4
UNTRUTHFUL                    	     1	     1	     1
UNUSABLE                      	     1	     6	     6
UNUSED                        	     1	    30	    30
UNUSUAL                       	     1	   179	   179
UNUSUALLY                     	     1	    36	    36
UNVISITED                     	     1	     1	     1
UNWANTED                      	     1	    57	    57
UNWED                         	     1	     1	     1
UNWEIGHTED                    	     1	     3	     3
UNWELL                        	     1	    22	    22
UNWILLING                     	     1	    56	    56
UNWILLINGLY                   	     1	     7	     7
UNWILLINGNESS                 	     1	    30	    30
UNWORKABLE                    	     1	    10	    10
UNWORKED                      	     1	     1	     1
UNWORTHY                      	     1	     8	     8
UNWRITTEN                     	     1	     7	     7
UP                            	     1	  5314	  5314
UPON                          	     1	  2496	  2496
UPPED                         	     1	     1	     1
UPPING                        	     1	     1	     1
UPS                           	     1	    20	    20
UPSIDE                        	     1	    16	    16
US                            	     1	  3630	  3630
USABILITY                     	     1	    63	    63
USABLE                        	     1	    15	    15
USE                           	     1	  7514	  7514
USEABLE                       	     1	     9	     9
USED                          	     1	  9052	  9052
USEFUL                        	     1	  1316	  1316
USEFULLY                      	     1	    17	    17
USEFULNESS                    	     1	    90	    90
USELESS                       	     1	    68	    68
USELESSLY                     	     1	     1	     1
USELESSNESS                   	     1	     2	     2
USER                          	     1	   927	   927
USERS                         	     1	   413	   413
USES                          	     1	  1136	  1136
USING                         	     1	  5371	  5371
USUAL                         	     1	   163	   163
USUALLY                       	     1	  1215	  1215
VAN                           	     1	   250	   250
VANS                          	     1	     3	     3
VE                            	     1	   173	   173
VERY                          	     1	  5930	  5930
VIDEO                         	     1	    95	    95
VIDEOED                       	     1	     1	     1
VIDEOS                        	     1	    19	    19
VIEW                          	     1	  2378	  2378
VIEWABLE                      	     1	     3	     3
VIEWED                        	     1	   527	   527
VIEWER                        	     1	    88	    88
VIEWERS                       	     1	    17	    17
VIEWING                       	     1	   173	   173
VIEWS                         	     1	   764	   764
VISIT                         	     1	   254	   254
VISITATION                    	     1	    14	    14
VISITATIONS                   	     1	     4	     4
VISITED                       	     1	   113	   113
VISITING                      	     1	    91	    91
VISITOR                       	     1	   104	   104
VISITORS                      	     1	   241	   241
VISITS                        	     1	   155	   155
VOICE                         	     1	   446	   446
VOICED                        	     1	    87	    87
VOICELESS                     	     1	    57	    57
VOICES                        	     1	   152	   152
VOICING                       	     1	    61	    61
WAIT                          	     1	   153	   153
WAITED                        	     1	     8	     8
WAITING                       	     1	   148	   148
WAITS                         	     1	    32	    32
WAKE                          	     1	    74	    74
WAKEFUL                       	     1	     1	     1
WAKENING                      	     1	     1	     1
WAKES                         	     1	     5	     5
WAKING                        	     1	    30	    30
WALK                          	     1	   143	   143
WALKED                        	     1	    45	    45
WALKER                        	     1	   102	   102
WALKERS                       	     1	     1	     1
WALKING                       	     1	   147	   147
WALKS                         	     1	    47	    47
WALL                          	     1	   465	   465
WALLED                        	     1	     3	     3
WALLING                       	     1	     2	     2
WALLS                         	     1	   175	   175
WANNA                         	     1	     2	     2
WANT                          	     1	   851	   851
WANTED                        	     1	   459	   459
WANTING                       	     1	    86	    86
WANTS                         	     1	   359	   359
WAR                           	     1	  2439	  2439
WARM                          	     1	   160	   160
WARMED                        	     1	    16	    16
WARMER                        	     1	    60	    60
WARMEST                       	     1	     5	     5
WARMING                       	     1	   107	   107
WARMLY                        	     1	     5	     5
WARMS                         	     1	     5	     5
WARMTH                        	     1	    42	    42
WARRED                        	     1	     1	     1
WARRING                       	     1	     7	     7
WARS                          	     1	   213	   213
WAS                           	     1	 36433	 36433
WASH                          	     1	    48	    48
WASHABLE                      	     1	     3	     3
WASHED                        	     1	    86	    86
WASHER                        	     1	     9	     9
WASHERS                       	     1	    17	    17
WASHES                        	     1	     4	     4
WASHING                       	     1	   101	   101
WASN                          	     1	   144	   144
WASTAGE                       	     1	    14	    14
WASTAGES                      	     1	     1	     1
WASTE                         	     1	   370	   370
WASTED                        	     1	    46	    46
WASTEFUL                      	     1	    18	    18
WASTEFULLY                    	     1	     1	     1
WASTEFULNESS                  	     1	     1	     1
WASTER                        	     1	     3	     3
WASTERS                       	     1	     2	     2
WASTES                        	     1	    33	    33
WASTING                       	     1	    36	    36
WATCH                         	     1	   154	   154
WATCHED                       	     1	    56	    56
WATCHER                       	     1	     4	     4
WATCHERS                      	     1	    19	    19
WATCHES                       	     1	    11	    11
WATCHFUL                      	     1	     1	     1
WATCHING                      	     1	    92	    92
WATER                         	     1	  2589	  2589
WATERED                       	     1	    16	    16
WATERING                      	     1	    12	    12
WATERS                        	     1	    63	    63
WATERY                        	     1	     6	     6
WAVE                          	     1	   509	   509
WAVED                         	     1	     1	     1
WAVES                         	     1	   251	   251
WAVING                        	     1	     5	     5
WAY                           	     1	  5500	  5500
WAYS                          	     1	  1377	  1377
WE                            	     1	 13048	 13048
WEAR                          	     1	   143	   143
WEARER                        	     1	     6	     6
WEARING                       	     1	    91	    91
WEARS                         	     1	    16	    16
WEATHER                       	     1	   178	   178
WEATHERED                     	     1	     9	     9
WEATHERING                    	     1	    23	    23
WEATHERS                      	     1	     2	     2
WEB                           	     1	   634	   634
WED                           	     1	    10	    10
WEDDED                        	     1	     6	     6
WEDDING                       	     1	    26	    26
WEDDINGS                      	     1	     6	     6
WEDNESDAY                     	     1	    20	    20
WEDNESDAYS                    	     1	     2	     2
WEDS                          	     1	     1	     1
WEEK                          	     1	   749	   749
WEEKLIES                      	     1	     5	     5
WEEKLY                        	     1	   148	   148
WEEKS                         	     1	   514	   514
WEIGHT                        	     1	   984	   984
WEIGHTED                      	     1	    57	    57
WEIGHTING                     	     1	    18	    18
WEIGHTINGS                    	     1	     3	     3
WEIGHTLESS                    	     1	     3	     3
WEIGHTS                       	     1	   155	   155
WELL                          	     1	  4921	  4921
WENT                          	     1	   466	   466
WERE                          	     1	 17743	 17743
WEREN                         	     1	    38	    38
WERT                          	     1	     8	     8
WEST                          	     1	   718	   718
WESTERLY                      	     1	     4	     4
WESTWARD                      	     1	    12	    12
WESTWARDS                     	     1	     4	     4
WET                           	     1	    95	    95
WETNESS                       	     1	     4	     4
WETS                          	     1	     1	     1
WETTED                        	     1	     2	     2
WETTER                        	     1	    23	    23
WETTEST                       	     1	     1	     1
WETTING                       	     1	     6	     6
WHAT                          	     1	  7334	  7334
WHATEVER                      	     1	   203	   203
WHEEL                         	     1	    77	    77
WHEELED                       	     1	     3	     3
WHEELER                       	     1	    52	    52
WHEELS                        	     1	    33	    33
WHEN                          	     1	 11174	 11174
WHENEVER                      	     1	    98	    98
WHERE                         	     1	  6980	  6980
WHEREVER                      	     1	    41	    41
WHETHER                       	     1	  3114	  3114
WHICH                         	     1	 28887	 28887
WHICHEVER                     	     1	    19	    19
WHILE                         	     1	  3435	  3435
WHILST                        	     1	  1768	  1768
WHITE                         	     1	  1043	  1043
WHITEN                        	     1	     1	     1
WHITENED                      	     1	     1	     1
WHITENESS                     	     1	    13	    13
WHITENING                     	     1	     4	     4
WHITER                        	     1	     9	     9
WHITES                        	     1	    90	    90
WHITEST                       	     1	     1	     1
WHO                           	     1	  7284	  7284
WHOEVER                       	     1	    25	    25
WHOLE                         	     1	  1634	  1634
WHOLENESS                     	     1	    10	    10
WHOLES                        	     1	     2	     2
WHOLLY                        	     1	   124	   124
WHOM                          	     1	   357	   357
WHOMEVER                      	     1	     1	     1
WHOSE                         	     1	   672	   672
WHY                           	     1	  1943	  1943
WHYS                          	     1	     1	     1
WIDE                          	     1	   648	   648
WIDELY                        	     1	   535	   535
WIDEN                         	     1	    32	    32
WIDENED                       	     1	    25	    25
WIDENESS                      	     1	     1	     1
WIDENING                      	     1	    46	    46
WIDENS                        	     1	    10	    10
WIDER                         	     1	   535	   535
WIDEST                        	     1	    12	    12
WIDTH                         	     1	   161	   161
WIDTHS                        	     1	     6	     6
WIFE                          	     1	   506	   506
WILD                          	     1	   339	   339
WILDER                        	     1	     2	     2
WILDLY                        	     1	    12	    12
WILDNESS                      	     1	     1	     1
WILL                          	     1	 17859	 17859
WILLED                        	     1	     4	     4
WILLING                       	     1	   391	   391
WILLINGLY                     	     1	    36	    36
WILLINGNESS                   	     1	   135	   135
WIN                           	     1	   180	   180
WIND                          	     1	   429	   429
WINDED                        	     1	     5	     5
WINDOW                        	     1	   177	   177
WINDOWLESS                    	     1	     1	     1
WINDOWS                       	     1	   101	   101
WINDS                         	     1	    43	    43
WINDY                         	     1	     2	     2
WINE                          	     1	   180	   180
WINERIES                      	     1	     1	     1
WINERY                        	     1	     4	     4
WINES                         	     1	    55	    55
WINING                        	     1	     5	     5
WINNER                        	     1	    45	    45
WINNERS                       	     1	    50	    50
WINNING                       	     1	   113	   113
WINNINGS                      	     1	     1	     1
WINS                          	     1	    28	    28
WINTER                        	     1	   303	   303
WINTERING                     	     1	     6	     6
WINTERS                       	     1	    16	    16
WISH                          	     1	   329	   329
WISHED                        	     1	   108	   108
WISHES                        	     1	   203	   203
WISHING                       	     1	    51	    51
WITH                          	     1	 41134	 41134
WITHIN                        	     1	  6143	  6143
WITHOUT                       	     1	  2949	  2949
WIV                           	     1	     4	     4
WIVES                         	     1	   167	   167
WOKE                          	     1	     7	     7
WOKEN                         	     1	     4	     4
WOMAN                         	     1	   891	   891
WOMANHOOD                     	     1	    27	    27
WOMANISING                    	     1	     1	     1
WOMANIZER                     	     1	     1	     1
WOMANIZING                    	     1	     2	     2
WOMANLY                       	     1	    12	    12
WOMEN                         	     1	  5522	  5522
WOMENS                        	     1	     3	     3
WON                           	     1	   211	   211
WONDER                        	     1	    62	    62
WONDERED                      	     1	    15	    15
WONDERFUL                     	     1	    32	    32
WONDERFULLY                   	     1	     4	     4
WONDERING                     	     1	    20	    20
WONDERS                       	     1	    14	    14
WONDROUS                      	     1	     1	     1
WOOD                          	     1	   273	   273
WOODEN                        	     1	    71	    71
WOODS                         	     1	    81	    81
WOODY                         	     1	     8	     8
WORD                          	     1	  1193	  1193
WORDED                        	     1	     9	     9
WORDING                       	     1	    20	    20
WORDS                         	     1	  1908	  1908
WORDY                         	     1	     3	     3
WORE                          	     1	    25	    25
WORK                          	     1	  5033	  5033
WORKABLE                      	     1	    18	    18
WORKED                        	     1	   398	   398
WORKER                        	     1	   321	   321
WORKERS                       	     1	  1182	  1182
WORKING                       	     1	  1860	  1860
WORKINGS                      	     1	    66	    66
WORKS                         	     1	   908	   908
WORLD                         	     1	  5485	  5485
WORLDLINESS                   	     1	     2	     2
WORLDLY                       	     1	    11	    11
WORLDS                        	     1	   173	   173
WORN                          	     1	    46	    46
WORRIED                       	     1	    74	    74
WORRIER                       	     1	     1	     1
WORRIES                       	     1	    59	    59
WORRY                         	     1	    81	    81
WORRYING                      	     1	    52	    52
WORRYINGLY                    	     1	    10	    10
WORSE                         	     1	   225	   225
WORSEN                        	     1	    18	    18
WORSENED                      	     1	    42	    42
WORSENING                     	     1	    45	    45
WORSENS                       	     1	     9	     9
WORST                         	     1	   150	   150
WORTH                         	     1	   390	   390
WORTHIER                      	     1	     2	     2
WORTHINESS                    	     1	     4	     4
WORTHLESS                     	     1	    25	    25
WORTHLESSNESS                 	     1	     1	     1
WORTHY                        	     1	    92	    92
WOT                           	     1	     2	     2
WOULD                         	     1	 14671	 14671
WOULDN                        	     1	    81	    81
WRITE                         	     1	   397	   397
WRITER                        	     1	   275	   275
WRITERS                       	     1	   304	   304
WRITES                        	     1	   251	   251
WRITING                       	     1	   854	   854
WRITINGS                      	     1	   149	   149
WRITTEN                       	     1	   886	   886
WRONG                         	     1	   536	   536
WRONGED                       	     1	     4	     4
WRONGFUL                      	     1	    20	    20
WRONGFULLY                    	     1	     2	     2
WRONGLY                       	     1	    29	    29
WRONGNESS                     	     1	     6	     6
WRONGS                        	     1	    22	    22
WROTE                         	     1	   260	   260
WSW                           	     1	     2	     2
YA                            	     1	    10	    10
YARD                          	     1	    19	    19
YARDS                         	     1	    20	    20
YD                            	     1	     7	     7
YE                            	     1	    18	    18
YEA                           	     1	     1	     1
YEAH                          	     1	    13	    13
YEAR                          	     1	  2362	  2362
YEARLY                        	     1	    50	    50
YEARS                         	     1	  3264	  3264
YELLOW                        	     1	   199	   199
YELLOWING                     	     1	     5	     5
YELLOWISH                     	     1	     3	     3
YELLOWNESS                    	     1	     1	     1
YELLOWY                       	     1	     1	     1
YER                           	     1	     6	     6
YES                           	     1	   139	   139
YESTERDAY                     	     1	    15	    15
YET                           	     1	  2049	  2049
YOU                           	     1	  3054	  3054
YOUNG                         	     1	   996	   996
YOUNGER                       	     1	   213	   213
YOUNGEST                      	     1	    55	    55
YOUNGSTER                     	     1	     2	     2
YOUNGSTERS                    	     1	     8	     8
YOUR                          	     1	  1373	  1373
YOURS                         	     1	    22	    22
YOURSELF                      	     1	    76	    76
YOURSELVES                    	     1	     1	     1
YR                            	     1	    32	    32
YRS                           	     1	    18	    18
ZERO                          	     1	   591	   591
ZEROED                        	     1	    10	    10
ZEROING                       	     1	     9	     9
ZEROS                         	     1	    30	    30

Types Found In Base List Two

TYPE                          	 RANGE	  FREQ	    F1
ACCENT                        	     1	    92	    92
ACCENTED                      	     1	     1	     1
ACCENTS                       	     1	    25	    25
ACCESS                        	     1	  1163	  1163
ACCESSED                      	     1	   456	   456
ACCESSES                      	     1	     4	     4
ACCESSIBILITY                 	     1	    86	    86
ACCESSIBLE                    	     1	   205	   205
ACCESSING                     	     1	    45	    45
ACCIDENT                      	     1	   133	   133
ACCIDENTAL                    	     1	    41	    41
ACCIDENTALLY                  	     1	    25	    25
ACCIDENTS                     	     1	    48	    48
ACCORDING                     	     1	  2395	  2395
ACCORDINGLY                   	     1	   222	   222
ACCOUNT                       	     1	  1807	  1807
ACCOUNTED                     	     1	   147	   147
ACCOUNTING                    	     1	   320	   320
ACCOUNTS                      	     1	   459	   459
ACCUSATION                    	     1	    33	    33
ACCUSATIONS                   	     1	    56	    56
ACCUSE                        	     1	    18	    18
ACCUSED                       	     1	   156	   156
ACCUSER                       	     1	     1	     1
ACCUSES                       	     1	    13	    13
ACCUSING                      	     1	    10	    10
ACE                           	     1	    16	    16
ACES                          	     1	     1	     1
ACTIVE                        	     1	   739	   739
ACTIVELY                      	     1	   185	   185
ACTIVISM                      	     1	    54	    54
ACTIVIST                      	     1	    23	    23
ACTIVISTS                     	     1	    85	    85
ACTIVITIES                    	     1	  1240	  1240
ACTIVITY                      	     1	  1468	  1468
ADAPT                         	     1	   242	   242
ADAPTABILITY                  	     1	    37	    37
ADAPTABLE                     	     1	    35	    35
ADAPTATION                    	     1	   211	   211
ADAPTATIONS                   	     1	    63	    63
ADAPTED                       	     1	   250	   250
ADAPTER                       	     1	     3	     3
ADAPTERS                      	     1	     1	     1
ADAPTING                      	     1	    56	    56
ADAPTION                      	     1	     3	     3
ADAPTIVE                      	     1	   126	   126
ADAPTOR                       	     1	     1	     1
ADAPTS                        	     1	     9	     9
ADMIRABLE                     	     1	    21	    21
ADMIRABLY                     	     1	     6	     6
ADMIRATION                    	     1	    38	    38
ADMIRE                        	     1	    17	    17
ADMIRED                       	     1	    22	    22
ADMIRER                       	     1	     1	     1
ADMIRERS                      	     1	     2	     2
ADMIRES                       	     1	     4	     4
ADMIRING                      	     1	     4	     4
ADULT                         	     1	   375	   375
ADULTHOOD                     	     1	    57	    57
ADULTS                        	     1	   276	   276
ADVANCE                       	     1	   237	   237
ADVANCED                      	     1	   329	   329
ADVANCEMENT                   	     1	   115	   115
ADVANCES                      	     1	   184	   184
ADVANCING                     	     1	    41	    41
ADVANTAGE                     	     1	   914	   914
ADVANTAGED                    	     1	    14	    14
ADVANTAGEOUS                  	     1	   104	   104
ADVANTAGEOUSLY                	     1	     1	     1
ADVANTAGES                    	     1	   504	   504
ADVANTAGING                   	     1	     1	     1
ADVENTURE                     	     1	    45	    45
ADVENTURER                    	     1	     4	     4
ADVENTURERS                   	     1	     8	     8
ADVENTURES                    	     1	     6	     6
ADVENTUROUS                   	     1	    11	    11
ADVICE                        	     1	   445	   445
ADVISABLE                     	     1	    44	    44
ADVISE                        	     1	    75	    75
ADVISED                       	     1	   127	   127
ADVISEMENT                    	     1	     2	     2
ADVISER                       	     1	    12	    12
ADVISERS                      	     1	    11	    11
ADVISES                       	     1	    22	    22
ADVISING                      	     1	    20	    20
ADVISOR                       	     1	     9	     9
ADVISORS                      	     1	    19	    19
ADVISORY                      	     1	    30	    30
AEROPLANE                     	     1	    12	    12
AEROPLANES                    	     1	    10	    10
AFFAIR                        	     1	    81	    81
AFFAIRS                       	     1	   252	   252
AFFECT                        	     1	  1318	  1318
AFFECTED                      	     1	  1017	  1017
AFFECTING                     	     1	   340	   340
AFFECTS                       	     1	   456	   456
AGENT                         	     1	   286	   286
AGENTS                        	     1	   454	   454
AID                           	     1	   543	   543
AIDED                         	     1	   114	   114
AIDER                         	     1	     1	     1
AIDING                        	     1	    45	    45
AIDS                          	     1	   235	   235
ALARM                         	     1	    51	    51
ALARMED                       	     1	     6	     6
ALARMING                      	     1	    32	    32
ALARMINGLY                    	     1	     4	     4
ALARMS                        	     1	    10	    10
ALCOHOL                       	     1	   553	   553
ALCOHOLIC                     	     1	    82	    82
ALCOHOLICS                    	     1	    17	    17
ALCOHOLISM                    	     1	    26	    26
ALCOHOLS                      	     1	     8	     8
ALIVE                         	     1	    98	    98
ALTER                         	     1	   230	   230
ALTERABLE                     	     1	     2	     2
ALTERATION                    	     1	    56	    56
ALTERATIONS                   	     1	    66	    66
ALTERED                       	     1	   277	   277
ALTERING                      	     1	   105	   105
ALTERS                        	     1	    35	    35
ALTOGETHER                    	     1	   129	   129
AMUSE                         	     1	     4	     4
AMUSED                        	     1	     1	     1
AMUSEMENT                     	     1	    17	    17
AMUSEMENTS                    	     1	     3	     3
AMUSES                        	     1	     2	     2
AMUSING                       	     1	    12	    12
AMUSINGLY                     	     1	     1	     1
ANGEL                         	     1	    43	    43
ANGELIC                       	     1	     3	     3
ANGELS                        	     1	    27	    27
ANGER                         	     1	   104	   104
ANGERED                       	     1	    14	    14
ANGERING                      	     1	     5	     5
ANGERS                        	     1	     3	     3
ANNOUNCE                      	     1	    12	    12
ANNOUNCED                     	     1	    91	    91
ANNOUNCEMENT                  	     1	    31	    31
ANNOUNCEMENTS                 	     1	     6	     6
ANNOUNCES                     	     1	     7	     7
ANNOUNCING                    	     1	     9	     9
ANNOY                         	     1	     8	     8
ANNOYANCE                     	     1	     5	     5
ANNOYED                       	     1	    12	    12
ANNOYING                      	     1	    13	    13
ANNOYINGLY                    	     1	     1	     1
ANNOYS                        	     1	     1	     1
ANTIDEPRESSANT                	     1	     7	     7
ANTIDEPRESSANTS               	     1	     4	     4
ANTISLAVERY                   	     1	     2	     2
ANTISOCIAL                    	     1	    35	    35
ANXIOUS                       	     1	   113	   113
ANXIOUSLY                     	     1	     4	     4
APARTMENT                     	     1	    32	    32
APARTMENTS                    	     1	    17	    17
APPEAL                        	     1	   475	   475
APPEALED                      	     1	    38	    38
APPEALING                     	     1	   146	   146
APPEALS                       	     1	    74	    74
APPLE                         	     1	   188	   188
APPLES                        	     1	    60	    60
APPLICATION                   	     1	   995	   995
APPLICATIONS                  	     1	   375	   375
APPLIED                       	     1	  1331	  1331
APPLIES                       	     1	   231	   231
APPLY                         	     1	   643	   643
APPLYING                      	     1	   296	   296
APPOINT                       	     1	    19	    19
APPOINTED                     	     1	    68	    68
APPOINTEES                    	     1	     2	     2
APPOINTING                    	     1	     8	     8
APPOINTMENT                   	     1	    80	    80
APPOINTMENTS                  	     1	    50	    50
APPOINTS                      	     1	     3	     3
APPRECIATE                    	     1	   163	   163
APPRECIATED                   	     1	    70	    70
APPRECIATES                   	     1	    15	    15
APPRECIATING                  	     1	    18	    18
APPRECIATION                  	     1	   147	   147
APPRECIATIVE                  	     1	     2	     2
APPROACH                      	     1	  2699	  2699
APPROACHABLE                  	     1	     7	     7
APPROACHED                    	     1	    94	    94
APPROACHES                    	     1	   641	   641
APPROACHING                   	     1	    71	    71
APR                           	     1	     8	     8
APRIL                         	     1	   373	   373
ARGUABLE                      	     1	    62	    62
ARGUABLY                      	     1	   328	   328
ARGUE                         	     1	   968	   968
ARGUED                        	     1	  1277	  1277
ARGUES                        	     1	  1131	  1131
ARGUING                       	     1	   179	   179
ARGUMENT                      	     1	  1571	  1571
ARGUMENTATION                 	     1	    19	    19
ARGUMENTATIVE                 	     1	    14	    14
ARGUMENTS                     	     1	   628	   628
ARMIES                        	     1	    38	    38
ARMY                          	     1	   353	   353
ARREST                        	     1	    37	    37
ARRESTED                      	     1	    33	    33
ARRESTING                     	     1	    12	    12
ARRESTS                       	     1	    10	    10
ARTICLE                       	     1	  1170	  1170
ARTICLES                      	     1	   370	   370
ASIDE                         	     1	   151	   151
ASIDES                        	     1	     1	     1
ASLEEP                        	     1	    39	    39
ASSIST                        	     1	   199	   199
ASSISTANCE                    	     1	   206	   206
ASSISTANT                     	     1	    43	    43
ASSISTANTS                    	     1	    27	    27
ASSISTED                      	     1	    87	    87
ASSISTING                     	     1	    46	    46
ASSISTS                       	     1	    34	    34
ASSOCIATE                     	     1	   110	   110
ASSOCIATED                    	     1	  1701	  1701
ASSOCIATES                    	     1	    93	    93
ASSOCIATING                   	     1	    23	    23
ASSOCIATION                   	     1	   520	   520
ASSOCIATIONS                  	     1	   245	   245
ASSOCIATIVE                   	     1	    94	    94
ASSUME                        	     1	   486	   486
ASSUMED                       	     1	   599	   599
ASSUMES                       	     1	   222	   222
ASSUMING                      	     1	   289	   289
ASSURANCE                     	     1	   149	   149
ASSURANCES                    	     1	     5	     5
ASSURE                        	     1	    56	    56
ASSURED                       	     1	    80	    80
ASSUREDLY                     	     1	     1	     1
ASSURES                       	     1	    15	    15
ASSURING                      	     1	    28	    28
ATMOSPHERE                    	     1	   370	   370
ATMOSPHERES                   	     1	     4	     4
ATMOSPHERIC                   	     1	    94	    94
ATTACH                        	     1	    69	    69
ATTACHED                      	     1	   454	   454
ATTACHES                      	     1	    35	    35
ATTACHING                     	     1	    24	    24
ATTACHMENT                    	     1	   222	   222
ATTACHMENTS                   	     1	    38	    38
ATTACK                        	     1	   456	   456
ATTACKED                      	     1	    94	    94
ATTACKER                      	     1	    24	    24
ATTACKERS                     	     1	     5	     5
ATTACKING                     	     1	    48	    48
ATTACKS                       	     1	   212	   212
ATTEMPT                       	     1	   991	   991
ATTEMPTED                     	     1	   267	   267
ATTEMPTING                    	     1	   264	   264
ATTEMPTS                      	     1	   547	   547
ATTEND                        	     1	   137	   137
ATTENDANCE                    	     1	   171	   171
ATTENDANCES                   	     1	     1	     1
ATTENDANT                     	     1	    21	    21
ATTENDANTS                    	     1	    10	    10
ATTENDED                      	     1	   110	   110
ATTENDEES                     	     1	     7	     7
ATTENDERS                     	     1	     5	     5
ATTENDING                     	     1	    73	    73
ATTENDS                       	     1	    14	    14
ATTENTION                     	     1	   997	   997
ATTENTIONAL                   	     1	    34	    34
ATTENTIONS                    	     1	    17	    17
ATTITUDE                      	     1	   474	   474
ATTITUDES                     	     1	   545	   545
ATTITUDINAL                   	     1	    16	    16
ATTRACT                       	     1	   273	   273
ATTRACTED                     	     1	   150	   150
ATTRACTING                    	     1	    76	    76
ATTRACTION                    	     1	   114	   114
ATTRACTIONS                   	     1	   102	   102
ATTRACTIVE                    	     1	   272	   272
ATTRACTIVELY                  	     1	     3	     3
ATTRACTIVENESS                	     1	    93	    93
ATTRACTOR                     	     1	     1	     1
ATTRACTS                      	     1	    53	    53
AUG                           	     1	    14	    14
AUGUST                        	     1	   164	   164
AUTOMATIC                     	     1	   158	   158
AUTOMATICALLY                 	     1	   220	   220
AVAILABILITY                  	     1	   330	   330
AVAILABLE                     	     1	  1881	  1881
AVERAGE                       	     1	  1334	  1334
AVERAGED                      	     1	    66	    66
AVERAGELY                     	     1	     8	     8
AVERAGES                      	     1	    57	    57
AVERAGING                     	     1	    20	    20
AVOID                         	     1	   796	   796
AVOIDABLE                     	     1	     6	     6
AVOIDANCE                     	     1	   188	   188
AVOIDED                       	     1	   186	   186
AVOIDING                      	     1	   136	   136
AVOIDS                        	     1	    70	    70
AWAKE                         	     1	    24	    24
AWAKEN                        	     1	     3	     3
AWAKENED                      	     1	     7	     7
AWAKENING                     	     1	    13	    13
AWAKENINGS                    	     1	     2	     2
AWAKENS                       	     1	     4	     4
AWAKES                        	     1	     2	     2
AWKWARD                       	     1	    23	    23
AWKWARDLY                     	     1	     1	     1
AWKWARDNESS                   	     1	     3	     3
AWOKE                         	     1	     4	     4
AWOKEN                        	     1	     1	     1
BACKGROUND                    	     1	   650	   650
BACKGROUNDS                   	     1	    92	    92
BACON                         	     1	    37	    37
BAKE                          	     1	    11	    11
BAKED                         	     1	    18	    18
BAKER                         	     1	    67	    67
BAKERIES                      	     1	    11	    11
BAKERS                        	     1	     3	     3
BAKERY                        	     1	    45	    45
BAKING                        	     1	     6	     6
BALANCE                       	     1	   829	   829
BALANCED                      	     1	   215	   215
BALANCES                      	     1	    36	    36
BALANCING                     	     1	    65	    65
BANANA                        	     1	    40	    40
BANANAS                       	     1	     7	     7
BAND                          	     1	   161	   161
BANDED                        	     1	    10	    10
BANDING                       	     1	     8	     8
BANDS                         	     1	    82	    82
BANG                          	     1	    48	    48
BANGED                        	     1	     1	     1
BANGING                       	     1	     3	     3
BANGS                         	     1	     2	     2
BARE                          	     1	    78	    78
BARELY                        	     1	    59	    59
BARES                         	     1	     3	     3
BAREST                        	     1	     1	     1
BARING                        	     1	     1	     1
BARK                          	     1	    25	    25
BARKED                        	     1	     2	     2
BARKING                       	     1	     5	     5
BARKS                         	     1	     1	     1
BASIS                         	     1	  1206	  1206
BASKET                        	     1	    56	    56
BASKETS                       	     1	     5	     5
BAT                           	     1	    28	    28
BATS                          	     1	    20	    20
BATTED                        	     1	     1	     1
BATTERIES                     	     1	     5	     5
BATTERY                       	     1	   100	   100
BATTLE                        	     1	   278	   278
BATTLED                       	     1	     4	     4
BATTLES                       	     1	    66	    66
BATTLING                      	     1	    11	    11
BAY                           	     1	    90	    90
BAYS                          	     1	     9	     9
BEAN                          	     1	    27	    27
BEANS                         	     1	    93	    93
BEE                           	     1	    30	    30
BEEF                          	     1	   160	   160
BEEFY                         	     1	     1	     1
BEER                          	     1	    76	    76
BEERS                         	     1	     5	     5
BEES                          	     1	    11	    11
BEG                           	     1	     7	     7
BEGGAR                        	     1	    14	    14
BEGGARS                       	     1	    30	    30
BEGGED                        	     1	     5	     5
BEGGING                       	     1	    16	    16
BEGS                          	     1	    26	    26
BELL                          	     1	   111	   111
BELLS                         	     1	    13	    13
BELONG                        	     1	   136	   136
BELONGED                      	     1	    51	    51
BELONGING                     	     1	   134	   134
BELONGINGS                    	     1	     4	     4
BELONGS                       	     1	    97	    97
BELT                          	     1	    60	    60
BELTS                         	     1	    27	    27
BEND                          	     1	    34	    34
BENDING                       	     1	   155	   155
BENDS                         	     1	     6	     6
BENEFIT                       	     1	   921	   921
BENEFITED                     	     1	   102	   102
BENEFITING                    	     1	    43	    43
BENEFITS                      	     1	  1221	  1221
BENEFITTED                    	     1	     2	     2
BENEFITTING                   	     1	     1	     1
BENT                          	     1	    39	    39
BIDIRECTIONAL                 	     1	     3	     3
BIKE                          	     1	    23	    23
BIKER                         	     1	     2	     2
BIKERS                        	     1	     2	     2
BIKES                         	     1	     8	     8
BIN                           	     1	    28	    28
BIND                          	     1	   110	   110
BINDER                        	     1	     1	     1
BINDERS                       	     1	     1	     1
BINDING                       	     1	   390	   390
BINDINGS                      	     1	     1	     1
BINDS                         	     1	   101	   101
BINS                          	     1	    19	    19
BISCUIT                       	     1	    15	    15
BISCUITS                      	     1	    16	    16
BITE                          	     1	    45	    45
BITES                         	     1	     7	     7
BITING                        	     1	    19	    19
BITTEN                        	     1	     3	     3
BITTER                        	     1	    47	    47
BITTERLY                      	     1	    10	    10
BITTERNESS                    	     1	    15	    15
BLAME                         	     1	   170	   170
BLAMED                        	     1	    74	    74
BLAMELESS                     	     1	     6	     6
BLAMES                        	     1	     9	     9
BLAMING                       	     1	    21	    21
BLANK                         	     1	    54	    54
BLANKET                       	     1	    52	    52
BLANKETED                     	     1	     1	     1
BLANKETS                      	     1	     4	     4
BLANKING                      	     1	     1	     1
BLANKNESS                     	     1	     3	     3
BLANKS                        	     1	     3	     3
BLED                          	     1	     4	     4
BLEED                         	     1	    20	    20
BLEEDING                      	     1	    96	    96
BLEEDS                        	     1	     6	     6
BLESS                         	     1	     6	     6
BLESSED                       	     1	    26	    26
BLESSING                      	     1	    15	    15
BLESSINGS                     	     1	     4	     4
BLIND                         	     1	   108	   108
BLINDED                       	     1	    29	    29
BLINDING                      	     1	    25	    25
BLINDLY                       	     1	    12	    12
BLINDNESS                     	     1	    31	    31
BLINDS                        	     1	     4	     4
BLOCK                         	     1	   368	   368
BLOCKAGE                      	     1	     9	     9
BLOCKAGES                     	     1	    11	    11
BLOCKED                       	     1	    47	    47
BLOCKER                       	     1	     9	     9
BLOCKERS                      	     1	     9	     9
BLOCKING                      	     1	    49	    49
BLOCKS                        	     1	   154	   154
BLOCKY                        	     1	     1	     1
BLOND                         	     1	     1	     1
BLONDE                        	     1	    10	    10
BLONDER                       	     1	     1	     1
BLOOM                         	     1	    26	    26
BLOOMING                      	     1	     5	     5
BLOOMS                        	     1	     3	     3
BOIL                          	     1	    12	    12
BOILED                        	     1	    28	    28
BOILER                        	     1	     5	     5
BOILING                       	     1	    71	    71
BOILS                         	     1	    11	    11
BOMB                          	     1	    72	    72
BOMBED                        	     1	     4	     4
BOMBER                        	     1	    13	    13
BOMBERS                       	     1	    17	    17
BOMBING                       	     1	    12	    12
BOMBINGS                      	     1	    13	    13
BOMBS                         	     1	    18	    18
BOND                          	     1	   316	   316
BONDED                        	     1	    66	    66
BONDING                       	     1	   117	   117
BONDS                         	     1	   256	   256
BOOM                          	     1	    63	    63
BOOMED                        	     1	     5	     5
BOOMING                       	     1	    18	    18
BOOMS                         	     1	    14	    14
BOOT                          	     1	     4	     4
BOOTS                         	     1	    13	    13
BORROW                        	     1	    43	    43
BORROWED                      	     1	    28	    28
BORROWER                      	     1	    13	    13
BORROWERS                     	     1	    45	    45
BORROWING                     	     1	    93	    93
BORROWINGS                    	     1	    16	    16
BORROWS                       	     1	     7	     7
BOSS                          	     1	    19	    19
BOSSES                        	     1	     5	     5
BOSSY                         	     1	     7	     7
BOUNCE                        	     1	    10	    10
BOUNCED                       	     1	     1	     1
BOUNCERS                      	     1	     2	     2
BOUNCES                       	     1	     2	     2
BOUNCING                      	     1	     6	     6
BOUND                         	     1	   375	   375
BOW                           	     1	    27	    27
BOWED                         	     1	     9	     9
BOWING                        	     1	     4	     4
BOWL                          	     1	    21	    21
BOWLER                        	     1	     6	     6
BOWLING                       	     1	    23	    23
BOWLS                         	     1	     9	     9
BOWS                          	     1	     6	     6
BRAIN                         	     1	   821	   821
BRAINED                       	     1	     4	     4
BRAINLESS                     	     1	     3	     3
BRAINS                        	     1	    75	    75
BRAKE                         	     1	   135	   135
BRAKES                        	     1	    24	    24
BRAKING                       	     1	    38	    38
BRANCH                        	     1	   116	   116
BRANCHED                      	     1	    15	    15
BRANCHES                      	     1	    84	    84
BRANCHING                     	     1	    23	    23
BRAND                         	     1	   688	   688
BRANDED                       	     1	    51	    51
BRANDING                      	     1	    76	    76
BRANDS                        	     1	   198	   198
BRAVE                         	     1	    54	    54
BRAVED                        	     1	     1	     1
BRAVELY                       	     1	    10	    10
BRAVENESS                     	     1	     2	     2
BRAVERY                       	     1	    17	    17
BRAVEST                       	     1	     1	     1
BREAST                        	     1	   306	   306
BREASTED                      	     1	     2	     2
BREASTS                       	     1	    18	    18
BREATHABLE                    	     1	     1	     1
BREATHE                       	     1	    20	    20
BREATHED                      	     1	     7	     7
BREATHES                      	     1	     2	     2
BREATHING                     	     1	    84	    84
BRED                          	     1	    28	    28
BREED                         	     1	   149	   149
BREEDER                       	     1	    12	    12
BREEDERS                      	     1	     4	     4
BREEDING                      	     1	   116	   116
BREEDS                        	     1	    64	    64
BRICK                         	     1	    17	    17
BRICKS                        	     1	    16	    16
BRIDGE                        	     1	   299	   299
BRIDGED                       	     1	     6	     6
BRIDGES                       	     1	    51	    51
BRIDGING                      	     1	    26	    26
BRIEF                         	     1	   393	   393
BRIEFER                       	     1	     1	     1
BRIEFEST                      	     1	     3	     3
BRIEFLY                       	     1	   196	   196
BRIEFS                        	     1	     1	     1
BRILLIANT                     	     1	    30	    30
BRILLIANTLY                   	     1	    11	    11
BROAD                         	     1	   329	   329
BROADEN                       	     1	    27	    27
BROADENED                     	     1	    25	    25
BROADENING                    	     1	    42	    42
BROADENS                      	     1	     7	     7
BROADER                       	     1	   185	   185
BROADEST                      	     1	    10	    10
BROADLY                       	     1	   120	   120
BRUSH                         	     1	     8	     8
BRUSHED                       	     1	     2	     2
BRUSHING                      	     1	    10	    10
BUCK                          	     1	     6	     6
BUCKET                        	     1	    12	    12
BUCKETS                       	     1	     4	     4
BUCKING                       	     1	     1	     1
BUCKS                         	     1	     1	     1
BUG                           	     1	    18	    18
BUGS                          	     1	    16	    16
BUMP                          	     1	     4	     4
BUMPED                        	     1	     2	     2
BUMPER                        	     1	     1	     1
BUMPERS                       	     1	     1	     1
BUMPING                       	     1	     2	     2
BUMPS                         	     1	     7	     7
BUNCH                         	     1	    12	    12
BUNCHED                       	     1	     2	     2
BUNCHING                      	     1	     1	     1
BURIAL                        	     1	   226	   226
BURIALS                       	     1	   119	   119
BURIED                        	     1	   127	   127
BURIES                        	     1	     2	     2
BURST                         	     1	    35	    35
BURSTING                      	     1	    12	    12
BURSTS                        	     1	    13	    13
BURY                          	     1	    75	    75
BURYING                       	     1	    15	    15
BUTTER                        	     1	    48	    48
BUTTERED                      	     1	     1	     1
BUTTERY                       	     1	     1	     1
BUTTON                        	     1	   173	   173
BUTTONS                       	     1	    68	    68
CABLE                         	     1	    45	    45
CABLES                        	     1	    26	    26
CABLING                       	     1	     8	     8
CAGE                          	     1	    49	    49
CAGED                         	     1	    12	    12
CAGES                         	     1	    38	    38
CAGING                        	     1	     1	     1
CALCULATE                     	     1	   447	   447
CALCULATED                    	     1	  1131	  1131
CALCULATES                    	     1	    37	    37
CALCULATING                   	     1	   160	   160
CALCULATION                   	     1	   367	   367
CALCULATIONS                  	     1	   467	   467
CALCULATOR                    	     1	    10	    10
CALCULATORS                   	     1	     2	     2
CALM                          	     1	    54	    54
CALMER                        	     1	     6	     6
CALMEST                       	     1	     1	     1
CALMING                       	     1	     9	     9
CALMLY                        	     1	     6	     6
CALMNESS                      	     1	     8	     8
CALMS                         	     1	     2	     2
CAMERA                        	     1	   176	   176
CAMERAS                       	     1	    37	    37
CANNED                        	     1	    39	    39
CANNING                       	     1	    39	    39
CANOE                         	     1	     4	     4
CANOEING                      	     1	     1	     1
CANOES                        	     1	     2	     2
CANS                          	     1	    85	    85
CAP                           	     1	   103	   103
CAPABILITIES                  	     1	   197	   197
CAPABILITY                    	     1	   172	   172
CAPABLE                       	     1	   451	   451
CAPABLY                       	     1	     2	     2
CAPE                          	     1	    35	    35
CAPES                         	     1	     1	     1
CAPITAL                       	     1	  1500	  1500
CAPITALS                      	     1	     9	     9
CAPPED                        	     1	     9	     9
CAPPING                       	     1	     2	     2
CAPS                          	     1	    13	    13
CAPTAIN                       	     1	    27	    27
CAPTAINS                      	     1	     3	     3
CAREER                        	     1	   256	   256
CAREERS                       	     1	    75	    75
CARPET                        	     1	    13	    13
CARPETED                      	     1	     2	     2
CARPETING                     	     1	     3	     3
CARPETS                       	     1	     8	     8
CARROT                        	     1	    15	    15
CARROTS                       	     1	    31	    31
CART                          	     1	    30	    30
CARTER                        	     1	   103	   103
CARTERS                       	     1	     2	     2
CARTING                       	     1	     1	     1
CARTS                         	     1	     6	     6
CASH                          	     1	   597	   597
CASHED                        	     1	     1	     1
CASHING                       	     1	     2	     2
CAST                          	     1	   124	   124
CASTING                       	     1	    29	    29
CASTINGS                      	     1	     2	     2
CASTLE                        	     1	    28	    28
CASTLES                       	     1	    10	    10
CASTS                         	     1	    29	    29
CASUAL                        	     1	    47	    47
CASUALLY                      	     1	    16	    16
CASUALNESS                    	     1	     2	     2
CASUALS                       	     1	     2	     2
CEILING                       	     1	    34	    34
CEILINGS                      	     1	     4	     4
CENT                          	     1	   285	   285
CENTIMETER                    	     1	     1	     1
CENTIMETRE                    	     1	     3	     3
CENTIMETRES                   	     1	     8	     8
CENTS                         	     1	     9	     9
CENTURIES                     	     1	   198	   198
CENTURY                       	     1	  1627	  1627
CH                            	     1	   239	   239
CHAIN                         	     1	   546	   546
CHAINED                       	     1	    10	    10
CHAINING                      	     1	     4	     4
CHAINS                        	     1	   194	   194
CHALLENGE                     	     1	   522	   522
CHALLENGED                    	     1	   184	   184
CHALLENGER                    	     1	     2	     2
CHALLENGERS                   	     1	     1	     1
CHALLENGES                    	     1	   309	   309
CHALLENGING                   	     1	   208	   208
CHAMP                         	     1	     2	     2
CHAMPION                      	     1	    32	    32
CHAMPIONED                    	     1	    16	    16
CHAMPIONING                   	     1	    14	    14
CHAMPIONS                     	     1	    14	    14
CHAMPIONSHIP                  	     1	     7	     7
CHAMPS                        	     1	     1	     1
CHANNEL                       	     1	   411	   411
CHANNELLED                    	     1	    20	    20
CHANNELLING                   	     1	    14	    14
CHANNELS                      	     1	   330	   330
CHAPTER                       	     1	   419	   419
CHAPTERS                      	     1	    60	    60
CHARACTER                     	     1	  1016	  1016
CHARACTERISATION              	     1	    45	    45
CHARACTERISATIONS             	     1	     5	     5
CHARACTERISE                  	     1	    48	    48
CHARACTERISED                 	     1	   250	   250
CHARACTERISES                 	     1	    30	    30
CHARACTERISING                	     1	    17	    17
CHARACTERIZATION              	     1	    24	    24
CHARACTERIZE                  	     1	    17	    17
CHARACTERIZED                 	     1	   122	   122
CHARACTERIZES                 	     1	     8	     8
CHARACTERIZING                	     1	     5	     5
CHARACTERS                    	     1	   735	   735
CHARM                         	     1	    13	    13
CHARMED                       	     1	     2	     2
CHARMING                      	     1	    12	    12
CHARMS                        	     1	    12	    12
CHASE                         	     1	    45	    45
CHASED                        	     1	    11	    11
CHASER                        	     1	     1	     1
CHASERS                       	     1	     1	     1
CHASES                        	     1	     2	     2
CHASING                       	     1	     7	     7
CHAT                          	     1	    21	    21
CHATS                         	     1	     5	     5
CHATTED                       	     1	     2	     2
CHATTING                      	     1	     6	     6
CHATTY                        	     1	     3	     3
CHEAT                         	     1	    13	    13
CHEATED                       	     1	     6	     6
CHEATER                       	     1	     2	     2
CHEATERS                      	     1	     6	     6
CHEATING                      	     1	    18	    18
CHEATS                        	     1	     5	     5
CHEEK                         	     1	    11	    11
CHEEKS                        	     1	     7	     7
CHEER                         	     1	     4	     4
CHEERED                       	     1	     6	     6
CHEERFUL                      	     1	    13	    13
CHEERFULLY                    	     1	     1	     1
CHEERINESS                    	     1	     1	     1
CHEERING                      	     1	     6	     6
CHEERS                        	     1	     4	     4
CHEERY                        	     1	     4	     4
CHEESE                        	     1	    92	    92
CHEESES                       	     1	     5	     5
CHEST                         	     1	   297	   297
CHESTS                        	     1	     6	     6
CHEW                          	     1	     3	     3
CHEWED                        	     1	     1	     1
CHEWING                       	     1	     8	     8
CHEWS                         	     1	     1	     1
CHIEF                         	     1	   234	   234
CHIEFLY                       	     1	    40	    40
CHIEFS                        	     1	    20	    20
CHOCOLATE                     	     1	   253	   253
CHOCOLATES                    	     1	    19	    19
CHOP                          	     1	     6	     6
CHOPPED                       	     1	     7	     7
CHOPPER                       	     1	     1	     1
CHOPPING                      	     1	     4	     4
CHOPS                         	     1	     3	     3
CIG                           	     1	     2	     2
CIGARETTE                     	     1	    16	    16
CIGARETTES                    	     1	    17	    17
CIRCLE                        	     1	   266	   266
CIRCLED                       	     1	     4	     4
CIRCLES                       	     1	   138	   138
CIRCLING                      	     1	     5	     5
CIRCULAR                      	     1	   223	   223
CIRCULARITY                   	     1	    15	    15
CIRCULARS                     	     1	     1	     1
CIRCUMSTANCE                  	     1	    71	    71
CIRCUMSTANCES                 	     1	   647	   647
CIRCUMSTANTIAL                	     1	    12	    12
CITIZEN                       	     1	   181	   181
CITIZENRY                     	     1	    11	    11
CITIZENS                      	     1	   401	   401
CITIZENSHIP                   	     1	   172	   172
CLAIM                         	     1	  1008	  1008
CLAIMANT                      	     1	    88	    88
CLAIMANTS                     	     1	    22	    22
CLAIMED                       	     1	   362	   362
CLAIMING                      	     1	   193	   193
CLAIMS                        	     1	   828	   828
CLASSIC                       	     1	   136	   136
CLASSICAL                     	     1	   500	   500
CLASSICALLY                   	     1	     7	     7
CLASSICISM                    	     1	     4	     4
CLASSICIST                    	     1	     2	     2
CLASSICISTS                   	     1	     1	     1
CLASSICS                      	     1	    76	    76
CLEVER                        	     1	    47	    47
CLEVEREST                     	     1	     2	     2
CLEVERLY                      	     1	    20	    20
CLEVERNESS                    	     1	     2	     2
CLIFF                         	     1	    14	    14
CLIFFS                        	     1	     6	     6
CLIP                          	     1	    16	    16
CLIPPED                       	     1	     8	     8
CLIPPING                      	     1	    17	    17
CLIPPINGS                     	     1	     2	     2
CLIPS                         	     1	     8	     8
CLOTH                         	     1	    65	    65
CLOTHS                        	     1	     7	     7
CLOUD                         	     1	   134	   134
CLOUDED                       	     1	     9	     9
CLOUDING                      	     1	     3	     3
CLOUDLESS                     	     1	     1	     1
CLOUDS                        	     1	    50	    50
CLOUDY                        	     1	    13	    13
CLUE                          	     1	    16	    16
CLUES                         	     1	    37	    37
CM                            	     1	   606	   606
CMS                           	     1	     2	     2
COACH                         	     1	    49	    49
COACHES                       	     1	    10	    10
COACHING                      	     1	    11	    11
COAL                          	     1	    56	    56
COAST                         	     1	    85	    85
COASTAL                       	     1	    72	    72
COASTS                        	     1	    10	    10
COMBINATION                   	     1	   548	   548
COMBINATIONS                  	     1	   110	   110
COMBINE                       	     1	   163	   163
COMBINED                      	     1	   471	   471
COMBINES                      	     1	    62	    62
COMBINING                     	     1	   152	   152
COMMAND                       	     1	   284	   284
COMMANDED                     	     1	    16	    16
COMMANDER                     	     1	    33	    33
COMMANDERS                    	     1	    29	    29
COMMANDING                    	     1	    20	    20
COMMANDMENTS                  	     1	    13	    13
COMMANDS                      	     1	   136	   136
COMMENT                       	     1	   219	   219
COMMENTARIES                  	     1	    11	    11
COMMENTARY                    	     1	   173	   173
COMMENTED                     	     1	   100	   100
COMMENTING                    	     1	    34	    34
COMMENTS                      	     1	   255	   255
COMMERCE                      	     1	   109	   109
COMMERCIAL                    	     1	   620	   620
COMMERCIALISATION             	     1	    17	    17
COMMERCIALISED                	     1	     6	     6
COMMERCIALISING               	     1	     1	     1
COMMERCIALISM                 	     1	     3	     3
COMMERCIALIZATION             	     1	    27	    27
COMMERCIALIZE                 	     1	     4	     4
COMMERCIALIZED                	     1	     2	     2
COMMERCIALIZING               	     1	     2	     2
COMMERCIALLY                  	     1	    68	    68
COMMERCIALS                   	     1	     2	     2
COMMIT                        	     1	   136	   136
COMMITMENT                    	     1	   443	   443
COMMITMENTS                   	     1	    79	    79
COMMITS                       	     1	    34	    34
COMMITTALS                    	     1	     1	     1
COMMITTED                     	     1	   305	   305
COMMITTEE                     	     1	   324	   324
COMMITTEES                    	     1	    49	    49
COMMITTING                    	     1	    70	    70
COMMON                        	     1	  2375	  2375
COMMONER                      	     1	     5	     5
COMMONERS                     	     1	     9	     9
COMMONEST                     	     1	    26	    26
COMMONLY                      	     1	   527	   527
COMMUNITIES                   	     1	   582	   582
COMMUNITY                     	     1	  1784	  1784
COMPARABILITY                 	     1	     3	     3
COMPARABLE                    	     1	   169	   169
COMPARABLY                    	     1	     8	     8
COMPARE                       	     1	   604	   604
COMPARED                      	     1	  1693	  1693
COMPARES                      	     1	   119	   119
COMPARING                     	     1	   483	   483
COMPARISON                    	     1	   956	   956
COMPARISONS                   	     1	   198	   198
COMPETITION                   	     1	  1121	  1121
COMPETITIONS                  	     1	    33	    33
COMPLAIN                      	     1	    31	    31
COMPLAINED                    	     1	    31	    31
COMPLAINING                   	     1	    16	    16
COMPLAINS                     	     1	    14	    14
COMPLICATE                    	     1	    26	    26
COMPLICATED                   	     1	   307	   307
COMPLICATES                   	     1	    21	    21
COMPLICATING                  	     1	    12	    12
COMPLICATION                  	     1	    46	    46
COMPLICATIONS                 	     1	   144	   144
CONCENTRATE                   	     1	   194	   194
CONCENTRATED                  	     1	   219	   219
CONCENTRATES                  	     1	    68	    68
CONCENTRATING                 	     1	    72	    72
CONCENTRATION                 	     1	   835	   835
CONCENTRATIONS                	     1	   260	   260
CONDITION                     	     1	  1061	  1061
CONDITIONAL                   	     1	    67	    67
CONDITIONALLY                 	     1	     1	     1
CONDITIONALS                  	     1	     2	     2
CONDITIONED                   	     1	    52	    52
CONDITIONERS                  	     1	     1	     1
CONDITIONING                  	     1	    80	    80
CONDITIONS                    	     1	  1934	  1934
CONFUSE                       	     1	    35	    35
CONFUSED                      	     1	   109	   109
CONFUSES                      	     1	    13	    13
CONFUSING                     	     1	    92	    92
CONFUSINGLY                   	     1	     5	     5
CONFUSION                     	     1	   221	   221
CONFUSIONS                    	     1	     5	     5
CONNECT                       	     1	   125	   125
CONNECTED                     	     1	   519	   519
CONNECTEDNESS                 	     1	     8	     8
CONNECTING                    	     1	   106	   106
CONNECTION                    	     1	   477	   477
CONNECTIONS                   	     1	   221	   221
CONNECTIVE                    	     1	    20	    20
CONNECTIVES                   	     1	     1	     1
CONNECTIVITY                  	     1	    25	    25
CONNECTOR                     	     1	    18	    18
CONNECTORS                    	     1	    19	    19
CONNECTS                      	     1	    29	    29
CONNEXION                     	     1	     3	     3
CONNEXIONS                    	     1	     1	     1
CONSCIOUS                     	     1	   249	   249
CONSCIOUSLY                   	     1	    59	    59
CONSCIOUSNESS                 	     1	   504	   504
CONSTANT                      	     1	  1362	  1362
CONSTANTLY                    	     1	   323	   323
CONSTANTS                     	     1	    58	    58
CONTACT                       	     1	   802	   802
CONTACTED                     	     1	    34	    34
CONTACTING                    	     1	    13	    13
CONTACTS                      	     1	   129	   129
CONTAIN                       	     1	   559	   559
CONTAINED                     	     1	   443	   443
CONTAINER                     	     1	   100	   100
CONTAINERS                    	     1	    56	    56
CONTAINING                    	     1	   420	   420
CONTAINMENT                   	     1	    33	    33
CONTAINS                      	     1	   618	   618
CONTRACT                      	     1	   813	   813
CONTRACTED                    	     1	    44	    44
CONTRACTING                   	     1	    68	    68
CONTRACTOR                    	     1	    41	    41
CONTRACTORS                   	     1	    48	    48
CONTRACTS                     	     1	   216	   216
CONTRIBUTE                    	     1	   466	   466
CONTRIBUTED                   	     1	   306	   306
CONTRIBUTES                   	     1	   137	   137
CONTRIBUTING                  	     1	   174	   174
CONTRIBUTION                  	     1	   411	   411
CONTRIBUTIONS                 	     1	   148	   148
CONTRIBUTOR                   	     1	    38	    38
CONTRIBUTORS                  	     1	    38	    38
CONTRIBUTORY                  	     1	    94	    94
CONVINCE                      	     1	   102	   102
CONVINCED                     	     1	   119	   119
CONVINCES                     	     1	     8	     8
CONVINCING                    	     1	   129	   129
CONVINCINGLY                  	     1	    36	    36
COP                           	     1	     3	     3
COPE                          	     1	   218	   218
COPED                         	     1	    12	    12
COPES                         	     1	     4	     4
COPIED                        	     1	    52	    52
COPIES                        	     1	   111	   111
COPING                        	     1	   212	   212
COPS                          	     1	     2	     2
COPY                          	     1	   137	   137
COPYING                       	     1	    26	    26
COPYISTS                      	     1	     3	     3
CORRECT                       	     1	   868	   868
CORRECTED                     	     1	    86	    86
CORRECTING                    	     1	    38	    38
CORRECTION                    	     1	    81	    81
CORRECTIONAL                  	     1	     1	     1
CORRECTIONS                   	     1	    12	    12
CORRECTIVE                    	     1	    29	    29
CORRECTLY                     	     1	   260	   260
CORRECTNESS                   	     1	    21	    21
CORRECTS                      	     1	     6	     6
COTTAGE                       	     1	    11	    11
COTTAGER                      	     1	     2	     2
COTTAGERS                     	     1	     3	     3
COTTAGES                      	     1	    10	    10
COTTON                        	     1	    93	    93
COUGH                         	     1	    91	    91
COUGHED                       	     1	     2	     2
COUGHING                      	     1	    17	    17
COUGHS                        	     1	     1	     1
COUNCIL                       	     1	   708	   708
COUNCILLOR                    	     1	     8	     8
COUNCILLORS                   	     1	     9	     9
COUNCILOR                     	     1	     1	     1
COUNCILS                      	     1	    48	    48
COUNTER                       	     1	   289	   289
COUNTERED                     	     1	    24	    24
COUNTERING                    	     1	    13	    13
COUNTERPRODUCTIVE             	     1	     8	     8
COUNTERS                      	     1	    23	    23
COUNTIES                      	     1	    26	    26
COUNTY                        	     1	   101	   101
COUSIN                        	     1	    14	    14
COUSINS                       	     1	     7	     7
COW                           	     1	   114	   114
COWS                          	     1	   149	   149
CRACK                         	     1	    49	    49
CRACKED                       	     1	    10	    10
CRACKING                      	     1	    21	    21
CRACKS                        	     1	    19	    19
CRASH                         	     1	    65	    65
CRASHED                       	     1	     9	     9
CRASHES                       	     1	     4	     4
CRASHING                      	     1	     8	     8
CRAWL                         	     1	     7	     7
CRAWLED                       	     1	     8	     8
CRAWLING                      	     1	    11	    11
CRAWLS                        	     1	     1	     1
CREAM                         	     1	   161	   161
CREAMIEST                     	     1	     1	     1
CREAMINESS                    	     1	     1	     1
CREAMING                      	     1	     1	     1
CREAMS                        	     1	     7	     7
CREAMY                        	     1	    16	    16
CREATE                        	     1	  1474	  1474
CREATED                       	     1	  1358	  1358
CREATES                       	     1	   458	   458
CREATING                      	     1	   750	   750
CREATION                      	     1	   590	   590
CREATIONS                     	     1	    19	    19
CREATIVE                      	     1	   223	   223
CREATIVELY                    	     1	    13	    13
CREATIVITY                    	     1	   150	   150
CREATOR                       	     1	    50	    50
CREATORS                      	     1	    13	    13
CREATURE                      	     1	    54	    54
CREATURES                     	     1	    99	    99
CREDIT                        	     1	   383	   383
CREDITABLE                    	     1	     2	     2
CREDITED                      	     1	    36	    36
CREDITING                     	     1	     2	     2
CREDITOR                      	     1	    26	    26
CREDITORS                     	     1	    68	    68
CREDITS                       	     1	    46	    46
CREEP                         	     1	    17	    17
CREEPING                      	     1	    10	    10
CREEPS                        	     1	     1	     1
CREPT                         	     1	     7	     7
CRIM                          	     1	    52	    52
CRIMINAL                      	     1	   725	   725
CRIMINALITY                   	     1	    20	    20
CRIMINALLY                    	     1	     4	     4
CRIMINALS                     	     1	    85	    85
CRISP                         	     1	     6	     6
CRISPNESS                     	     1	     2	     2
CRISPS                        	     1	     6	     6
CRISPY                        	     1	     4	     4
CROWD                         	     1	   129	   129
CROWDED                       	     1	    23	    23
CROWDING                      	     1	     8	     8
CROWDS                        	     1	    38	    38
CROWN                         	     1	   112	   112
CROWNED                       	     1	     2	     2
CROWNING                      	     1	     2	     2
CROWNS                        	     1	     6	     6
CRUEL                         	     1	    72	    72
CRUELLER                      	     1	     1	     1
CRUELLEST                     	     1	     1	     1
CRUELLY                       	     1	    13	    13
CRUELTIES                     	     1	     2	     2
CRUELTY                       	     1	    43	    43
CR?                          	     1	    18	    18
CULTURAL                      	     1	  1628	  1628
CULTURALLY                    	     1	   104	   104
CULTURE                       	     1	  2358	  2358
CULTURED                      	     1	    20	    20
CULTURES                      	     1	   514	   514
CURABLE                       	     1	     7	     7
CURATIVE                      	     1	    13	    13
CURE                          	     1	   128	   128
CURED                         	     1	    28	    28
CURES                         	     1	    14	    14
CURING                        	     1	    10	    10
CURIOSITY                     	     1	    31	    31
CURIOUS                       	     1	    36	    36
CURIOUSLY                     	     1	     9	     9
CURL                          	     1	     2	     2
CURLED                        	     1	     3	     3
CURLING                       	     1	     3	     3
CURLS                         	     1	     3	     3
CURLY                         	     1	     4	     4
CURRENT                       	     1	  2265	  2265
CURRENTLY                     	     1	   649	   649
CURRENTS                      	     1	    52	    52
CUSTOMER                      	     1	  1417	  1417
CUSTOMERS                     	     1	  1885	  1885
CUZ                           	     1	     1	     1
DAMAGE                        	     1	   707	   707
DAMAGED                       	     1	   158	   158
DAMAGER                       	     1	     1	     1
DAMAGES                       	     1	    89	    89
DAMAGING                      	     1	   127	   127
DARE                          	     1	    13	    13
DARED                         	     1	    10	    10
DARES                         	     1	     9	     9
DARING                        	     1	    10	    10
DAWN                          	     1	    54	    54
DAWNED                        	     1	     2	     2
DAWNING                       	     1	     4	     4
DAWNS                         	     1	     1	     1
DEBT                          	     1	   301	   301
DEBTOR                        	     1	    50	    50
DEBTORS                       	     1	    41	    41
DEBTS                         	     1	    70	    70
DEC                           	     1	    50	    50
DECEMBER                      	     1	   269	   269
DECENT                        	     1	    49	    49
DECISION                      	     1	  1562	  1562
DECISIONS                     	     1	  1041	  1041
DECK                          	     1	    45	    45
DECKING                       	     1	     2	     2
DECKS                         	     1	     2	     2
DECORATE                      	     1	     2	     2
DECORATED                     	     1	    17	    17
DECORATING                    	     1	     4	     4
DECORATION                    	     1	    22	    22
DECORATIONS                   	     1	     8	     8
DECORATIVE                    	     1	    13	    13
DECORATOR                     	     1	     2	     2
DEFENCE                       	     1	   411	   411
DEFENCELESS                   	     1	     5	     5
DEFENCES                      	     1	    56	    56
DEFENSE                       	     1	    59	    59
DEFENSES                      	     1	     5	     5
DEFENSIBLE                    	     1	    23	    23
DEFENSIVE                     	     1	    77	    77
DEFENSIVELY                   	     1	     4	     4
DEFENSIVENESS                 	     1	     4	     4
DELIGHT                       	     1	    41	    41
DELIGHTED                     	     1	    12	    12
DELIGHTFUL                    	     1	     5	     5
DELIGHTING                    	     1	     1	     1
DELIGHTS                      	     1	    12	    12
DELIVER                       	     1	   183	   183
DELIVERED                     	     1	   209	   209
DELIVERIES                    	     1	    11	    11
DELIVERING                    	     1	    89	    89
DELIVERS                      	     1	    24	    24
DELIVERY                      	     1	   477	   477
DEMAND                        	     1	  1788	  1788
DEMANDED                      	     1	   118	   118
DEMANDING                     	     1	   108	   108
DEMANDS                       	     1	   427	   427
DENIABLE                      	     1	     1	     1
DENIAL                        	     1	    55	    55
DENIALS                       	     1	     1	     1
DENIED                        	     1	   157	   157
DENIES                        	     1	    66	    66
DENY                          	     1	   159	   159
DENYING                       	     1	    73	    73
DEPARTMENT                    	     1	   515	   515
DEPARTMENTAL                  	     1	    51	    51
DEPARTMENTS                   	     1	   180	   180
DEPRESS                       	     1	     5	     5
DEPRESSANT                    	     1	     1	     1
DEPRESSANTS                   	     1	     1	     1
DEPRESSED                     	     1	    62	    62
DEPRESSES                     	     1	     5	     5
DEPRESSING                    	     1	    19	    19
DEPRESSION                    	     1	   451	   451
DEPRESSIONS                   	     1	     7	     7
DEPRESSIVE                    	     1	    36	    36
DEPT                          	     1	    14	    14
DESCRIBE                      	     1	   606	   606
DESCRIBED                     	     1	  1252	  1252
DESCRIBER                     	     1	     2	     2
DESCRIBES                     	     1	   564	   564
DESCRIBING                    	     1	   223	   223
DESERT                        	     1	    60	    60
DESERTED                      	     1	    48	    48
DESERTERS                     	     1	     3	     3
DESERTION                     	     1	     7	     7
DESERTS                       	     1	    11	    11
DESERVE                       	     1	    37	    37
DESERVED                      	     1	    21	    21
DESERVEDLY                    	     1	     2	     2
DESERVES                      	     1	    38	    38
DESERVING                     	     1	    34	    34
DESIGN                        	     1	  2189	  2189
DESIGNED                      	     1	   756	   756
DESIGNER                      	     1	   102	   102
DESIGNERS                     	     1	    54	    54
DESIGNING                     	     1	   144	   144
DESIGNS                       	     1	   265	   265
DESIRABILITY                  	     1	    24	    24
DESIRABLE                     	     1	   265	   265
DESIRE                        	     1	   649	   649
DESIRED                       	     1	   362	   362
DESIRES                       	     1	   244	   244
DESIRING                      	     1	    19	    19
DESIROUS                      	     1	     4	     4
DESK                          	     1	    72	    72
DESKS                         	     1	     7	     7
DESPERATE                     	     1	    73	    73
DESPERATELY                   	     1	    34	    34
DESPERATION                   	     1	    27	    27
DESTROY                       	     1	   176	   176
DESTROYED                     	     1	   169	   169
DESTROYER                     	     1	     5	     5
DESTROYING                    	     1	    74	    74
DESTROYS                      	     1	    42	    42
DET                           	     1	     3	     3
DETAIL                        	     1	   499	   499
DETAILED                      	     1	   591	   591
DETAILING                     	     1	    35	    35
DETAILS                       	     1	   663	   663
DETECT                        	     1	   218	   218
DETECTABLE                    	     1	    35	    35
DETECTED                      	     1	   274	   274
DETECTING                     	     1	    83	    83
DETECTION                     	     1	   205	   205
DETECTIVE                     	     1	    32	    32
DETECTIVES                    	     1	    13	    13
DETECTOR                      	     1	   200	   200
DETECTORS                     	     1	    20	    20
DETECTS                       	     1	    16	    16
DETERMINABLE                  	     1	     1	     1
DETERMINANT                   	     1	    76	    76
DETERMINANTS                  	     1	   104	   104
DETERMINATION                 	     1	   296	   296
DETERMINATIONS                	     1	    14	    14
DETERMINATIVE                 	     1	     6	     6
DETERMINE                     	     1	  1105	  1105
DETERMINED                    	     1	   930	   930
DETERMINEDLY                  	     1	     3	     3
DETERMINES                    	     1	   199	   199
DETERMINING                   	     1	   493	   493
DETERMINISM                   	     1	    67	    67
DETERMINIST                   	     1	     1	     1
DETERMINISTIC                 	     1	    43	    43
DEVELOP                       	     1	  1095	  1095
DEVELOPED                     	     1	  1661	  1661
DEVELOPER                     	     1	    30	    30
DEVELOPERS                    	     1	    47	    47
DEVELOPING                    	     1	  1113	  1113
DEVELOPMENT                   	     1	  4196	  4196
DEVELOPMENTAL                 	     1	   174	   174
DEVELOPMENTALLY               	     1	     5	     5
DEVELOPMENTS                  	     1	   387	   387
DEVELOPS                      	     1	   153	   153
DIET                          	     1	   527	   527
DIETARY                       	     1	   197	   197
DIETED                        	     1	     1	     1
DIETER                        	     1	     1	     1
DIETICIAN                     	     1	    17	    17
DIETICIANS                    	     1	     9	     9
DIETING                       	     1	    14	    14
DIETITIAN                     	     1	     1	     1
DIETITIANS                    	     1	     1	     1
DIETS                         	     1	   121	   121
DINE                          	     1	     6	     6
DINED                         	     1	     2	     2
DINER                         	     1	     1	     1
DINES                         	     1	     1	     1
DINING                        	     1	    38	    38
DIRECT                        	     1	  1472	  1472
DIRECTED                      	     1	   253	   253
DIRECTING                     	     1	    44	    44
DIRECTION                     	     1	   680	   680
DIRECTIONAL                   	     1	    34	    34
DIRECTIONS                    	     1	   154	   154
DIRECTIVE                     	     1	   166	   166
DIRECTIVES                    	     1	    77	    77
DIRECTLY                      	     1	  1142	  1142
DIRECTOR                      	     1	   235	   235
DIRECTORIES                   	     1	    30	    30
DIRECTORS                     	     1	   174	   174
DIRECTORSHIP                  	     1	     1	     1
DIRECTORY                     	     1	    76	    76
DIRECTS                       	     1	    35	    35
DISAPPEAR                     	     1	    56	    56
DISAPPEARANCE                 	     1	    23	    23
DISAPPEARANCES                	     1	     2	     2
DISAPPEARED                   	     1	    52	    52
DISAPPEARING                  	     1	    13	    13
DISAPPEARS                    	     1	    29	    29
DISAPPOINT                    	     1	     5	     5
DISAPPOINTED                  	     1	    24	    24
DISAPPOINTING                 	     1	    32	    32
DISAPPOINTINGLY               	     1	     2	     2
DISAPPOINTMENT                	     1	    22	    22
DISAPPOINTS                   	     1	     1	     1
DISCIPLINARIAN                	     1	     1	     1
DISCIPLINARY                  	     1	    30	    30
DISCIPLINE                    	     1	   233	   233
DISCIPLINED                   	     1	    24	    24
DISCIPLINES                   	     1	    80	    80
DISCIPLINING                  	     1	     7	     7
DISCUSS                       	     1	   531	   531
DISCUSSED                     	     1	  1159	  1159
DISCUSSES                     	     1	   113	   113
DISCUSSING                    	     1	   230	   230
DISCUSSION                    	     1	  1199	  1199
DISCUSSIONS                   	     1	   159	   159
DISEASE                       	     1	  1438	  1438
DISEASED                      	     1	    13	    13
DISEASES                      	     1	   378	   378
DISGUST                       	     1	    23	    23
DISGUSTED                     	     1	     5	     5
DISGUSTING                    	     1	     5	     5
DISH                          	     1	    51	    51
DISHED                        	     1	     1	     1
DISHES                        	     1	    54	    54
DISPLEASURE                   	     1	    15	    15
DISREGARD                     	     1	    57	    57
DISREGARDED                   	     1	    40	    40
DISREGARDING                  	     1	    24	    24
DISREGARDS                    	     1	    21	    21
DISSIMILAR                    	     1	    53	    53
DISSIMILARITIES               	     1	    14	    14
DISSIMILARITY                 	     1	     7	     7
DISTANCE                      	     1	   885	   885
DISTANCED                     	     1	    22	    22
DISTANCES                     	     1	   138	   138
DISTANCING                    	     1	    28	    28
DISTRICT                      	     1	    82	    82
DISTRICTS                     	     1	    17	    17
DISTURB                       	     1	    16	    16
DISTURBANCE                   	     1	   133	   133
DISTURBANCES                  	     1	    52	    52
DISTURBED                     	     1	    67	    67
DISTURBING                    	     1	    52	    52
DISTURBINGLY                  	     1	     8	     8
DISTURBS                      	     1	    11	    11
DIVE                          	     1	     5	     5
DIVER                         	     1	     2	     2
DIVERS                        	     1	     5	     5
DIVES                         	     1	     3	     3
DIVIDE                        	     1	   209	   209
DIVIDED                       	     1	   571	   571
DIVIDER                       	     1	     8	     8
DIVIDERS                      	     1	     7	     7
DIVIDES                       	     1	    79	    79
DIVIDING                      	     1	    95	    95
DIVING                        	     1	    20	    20
DIVORCE                       	     1	    86	    86
DIVORCED                      	     1	    32	    32
DIVORCEE                      	     1	     1	     1
DIVORCEES                     	     1	     1	     1
DIVORCES                      	     1	     5	     5
DIVORCING                     	     1	     2	     2
DOLL                          	     1	    45	    45
DOLLAR                        	     1	   170	   170
DOLLARS                       	     1	    62	    62
DOLLS                         	     1	     3	     3
DOLLY                         	     1	     6	     6
DOZEN                         	     1	    25	    25
DOZENS                        	     1	     6	     6
DRAG                          	     1	   338	   338
DRAGGED                       	     1	    12	    12
DRAGGING                      	     1	     9	     9
DRAGON                        	     1	    12	    12
DRAGONS                       	     1	     6	     6
DRAGS                         	     1	     3	     3
DRAMA                         	     1	   292	   292
DRAMAS                        	     1	    15	    15
DRAMATIC                      	     1	   318	   318
DRAMATICALLY                  	     1	   219	   219
DRAMATICS                     	     1	     1	     1
DRAMATISATION                 	     1	     2	     2
DRAMATISE                     	     1	     3	     3
DRAMATISED                    	     1	     3	     3
DRAMATISES                    	     1	     1	     1
DRAMATISING                   	     1	     2	     2
DRAMATIST                     	     1	     7	     7
DRAMATISTS                    	     1	     6	     6
DRAMATIZATION                 	     1	     2	     2
DRAMATIZATIONS                	     1	     1	     1
DRAMATIZE                     	     1	     4	     4
DRAMATIZED                    	     1	     3	     3
DRAWERS                       	     1	     1	     1
DRUM                          	     1	    53	    53
DRUMMER                       	     1	     1	     1
DRUMMERS                      	     1	     3	     3
DRUMS                         	     1	     3	     3
DUCK                          	     1	    29	    29
DUCKED                        	     1	     1	     1
DUCKS                         	     1	    10	    10
DUE                           	     1	  5424	  5424
DUES                          	     1	     4	     4
DULY                          	     1	    12	    12
DUMP                          	     1	    10	    10
DUMPED                        	     1	    12	    12
DUMPING                       	     1	    29	    29
DUMPS                         	     1	     1	     1
DUST                          	     1	    55	    55
DUSTER                        	     1	     1	     1
DUSTING                       	     1	     1	     1
DUSTS                         	     1	     1	     1
DUSTY                         	     1	     8	     8
DUTIES                        	     1	   169	   169
DUTIFUL                       	     1	     9	     9
DUTIFULLY                     	     1	     2	     2
DUTY                          	     1	   556	   556
EARN                          	     1	    96	    96
EARNED                        	     1	   103	   103
EARNER                        	     1	     7	     7
EARNERS                       	     1	    23	    23
EARNING                       	     1	    63	    63
EARNINGS                      	     1	   162	   162
EARNS                         	     1	    10	    10
EASE                          	     1	   235	   235
EASED                         	     1	    15	    15
EASES                         	     1	     8	     8
EASING                        	     1	    11	    11
ECONOMIC                      	     1	  3757	  3757
ECONOMICAL                    	     1	   154	   154
ECONOMICALLY                  	     1	   201	   201
ECONOMICS                     	     1	   272	   272
ECONOMIES                     	     1	   474	   474
ECONOMISE                     	     1	     3	     3
ECONOMISED                    	     1	     1	     1
ECONOMISING                   	     1	     1	     1
ECONOMIST                     	     1	   109	   109
ECONOMISTS                    	     1	   107	   107
ECONOMIZE                     	     1	     1	     1
ECONOMIZING                   	     1	     2	     2
ECONOMY                       	     1	  1862	  1862
ED                            	     1	   946	   946
EDIT                          	     1	    27	    27
EDITABLE                      	     1	     3	     3
EDITED                        	     1	   120	   120
EDITING                       	     1	    41	    41
EDITOR                        	     1	    48	    48
EDITORIAL                     	     1	    40	    40
EDITORIALS                    	     1	    11	    11
EDITORS                       	     1	    18	    18
EDITORSHIP                    	     1	     1	     1
EDS                           	     1	   377	   377
EFFECT                        	     1	  3000	  3000
EFFECTED                      	     1	    46	    46
EFFECTING                     	     1	    16	    16
EFFECTS                       	     1	  1909	  1909
EFFORT                        	     1	   507	   507
EFFORTLESS                    	     1	     4	     4
EFFORTLESSLY                  	     1	     8	     8
EFFORTS                       	     1	   381	   381
ELDER                         	     1	    26	    26
ELDERLY                       	     1	   186	   186
ELDERS                        	     1	    14	    14
ELECT                         	     1	    11	    11
ELECTED                       	     1	   110	   110
ELECTING                      	     1	     3	     3
ELECTION                      	     1	   196	   196
ELECTIONS                     	     1	   184	   184
ELECTORAL                     	     1	    82	    82
ELECTORALLY                   	     1	     3	     3
ELECTORS                      	     1	    10	    10
ELECTRIC                      	     1	   225	   225
ELECTRICAL                    	     1	   290	   290
ELECTRICALLY                  	     1	    17	    17
ELECTRICIAN                   	     1	     1	     1
ELECTRICIANS                  	     1	     1	     1
ELECTRICITY                   	     1	   120	   120
ELECTRICS                     	     1	     2	     2
ELECTS                        	     1	     5	     5
ELEPHANT                      	     1	    13	    13
ELEPHANTS                     	     1	    15	    15
EMAIL                         	     1	   106	   106
EMAILED                       	     1	     4	     4
EMAILING                      	     1	     5	     5
EMAILS                        	     1	    23	    23
EMBARRASS                     	     1	     2	     2
EMBARRASSED                   	     1	     8	     8
EMBARRASSING                  	     1	    14	    14
EMBARRASSMENT                 	     1	    66	    66
EMBARRASSMENTS                	     1	     1	     1
EMOTION                       	     1	   174	   174
EMOTIONAL                     	     1	   384	   384
EMOTIONALLY                   	     1	    71	    71
EMOTIONLESS                   	     1	     1	     1
EMOTIONS                      	     1	   268	   268
EMPIRE                        	     1	   458	   458
EMPIRES                       	     1	    32	    32
ENCIRCLE                      	     1	     1	     1
ENCIRCLED                     	     1	     3	     3
ENCIRCLEMENT                  	     1	     1	     1
ENCIRCLING                    	     1	     5	     5
ENCOURAGE                     	     1	   458	   458
ENCOURAGED                    	     1	   355	   355
ENCOURAGEMENT                 	     1	    51	    51
ENCOURAGES                    	     1	   158	   158
ENCOURAGING                   	     1	   226	   226
ENCOURAGINGLY                 	     1	     4	     4
ENEMIES                       	     1	   138	   138
ENEMY                         	     1	   116	   116
ENERGETIC                     	     1	    24	    24
ENERGETICALLY                 	     1	    17	    17
ENERGETICS                    	     1	     3	     3
ENERGIES                      	     1	   122	   122
ENERGISED                     	     1	     3	     3
ENERGISES                     	     1	     1	     1
ENERGISING                    	     1	     2	     2
ENERGIZED                     	     1	     5	     5
ENERGIZING                    	     1	     1	     1
ENERGY                        	     1	  2288	  2288
ENGAGE                        	     1	   236	   236
ENGAGED                       	     1	   157	   157
ENGAGEMENT                    	     1	   140	   140
ENGAGEMENTS                   	     1	     4	     4
ENGAGES                       	     1	    32	    32
ENGAGING                      	     1	   102	   102
ENGINEER                      	     1	   105	   105
ENGINEERED                    	     1	    16	    16
ENGINEERING                   	     1	   315	   315
ENGINEERS                     	     1	   106	   106
ENORMOUS                      	     1	   138	   138
ENORMOUSLY                    	     1	    29	    29
ENTERTAIN                     	     1	    39	    39
ENTERTAINED                   	     1	    13	    13
ENTERTAINER                   	     1	     2	     2
ENTERTAINERS                  	     1	     5	     5
ENTERTAINING                  	     1	    29	    29
ENTERTAINMENT                 	     1	    79	    79
ENTERTAINMENTS                	     1	     1	     1
ENTERTAINS                    	     1	     5	     5
ENTIRE                        	     1	   493	   493
ENTIRELY                      	     1	   521	   521
ENVELOP                       	     1	     4	     4
ENVELOPE                      	     1	    25	    25
ENVELOPED                     	     1	    10	    10
ENVELOPES                     	     1	     7	     7
ENVELOPING                    	     1	     2	     2
ENVIRONMENT                   	     1	  2271	  2271
ENVIRONMENTAL                 	     1	  1444	  1444
ENVIRONMENTALISM              	     1	    45	    45
ENVIRONMENTALIST              	     1	     8	     8
ENVIRONMENTALISTS             	     1	    16	    16
ENVIRONMENTALLY               	     1	    67	    67
ENVIRONMENTS                  	     1	   239	   239
EQUAL                         	     1	  1098	  1098
EQUALED                       	     1	     1	     1
EQUALISATION                  	     1	    20	    20
EQUALISE                      	     1	    13	    13
EQUALISED                     	     1	     3	     3
EQUALISES                     	     1	     2	     2
EQUALISING                    	     1	     4	     4
EQUALITY                      	     1	   344	   344
EQUALIZATION                  	     1	     6	     6
EQUALIZE                      	     1	     4	     4
EQUALIZED                     	     1	     1	     1
EQUALIZER                     	     1	     2	     2
EQUALIZERS                    	     1	     1	     1
EQUALIZES                     	     1	     1	     1
EQUALIZING                    	     1	     4	     4
EQUALLED                      	     1	     8	     8
EQUALLING                     	     1	     4	     4
EQUALLY                       	     1	   430	   430
EQUALS                        	     1	   152	   152
EQUIP                         	     1	    10	    10
EQUIPMENT                     	     1	   443	   443
EQUIPMENTS                    	     1	    30	    30
EQUIPPED                      	     1	    70	    70
EQUIPPING                     	     1	     2	     2
EQUIPS                        	     1	     1	     1
ESCAPE                        	     1	   277	   277
ESCAPED                       	     1	    45	    45
ESCAPES                       	     1	    12	    12
ESCAPING                      	     1	    34	    34
ESCAPISM                      	     1	    11	    11
ESCAPIST                      	     1	     3	     3
ESTABLISH                     	     1	   584	   584
ESTABLISHED                   	     1	  1128	  1128
ESTABLISHES                   	     1	   112	   112
ESTABLISHING                  	     1	   271	   271
ESTABLISHMENT                 	     1	   372	   372
ESTABLISHMENTS                	     1	    59	    59
ESTATE                        	     1	   157	   157
ESTATES                       	     1	    48	    48
EVENT                         	     1	   601	   601
EVENTFUL                      	     1	     2	     2
EVENTS                        	     1	  1019	  1019
EVENTUAL                      	     1	    73	    73
EVENTUALITIES                 	     1	     6	     6
EVENTUALITY                   	     1	     8	     8
EVENTUALLY                    	     1	   516	   516
EVERLASTING                   	     1	    14	    14
EVIDENCE                      	     1	  3350	  3350
EVIDENCED                     	     1	    55	    55
EVIDENCES                     	     1	    60	    60
EVIDENTIAL                    	     1	    15	    15
EVIL                          	     1	   291	   291
EVILLY                        	     1	     1	     1
EVILNESS                      	     1	     2	     2
EVILS                         	     1	    26	    26
EXAM                          	     1	   195	   195
EXAMINATION                   	     1	   823	   823
EXAMINATIONS                  	     1	    31	    31
EXAMINE                       	     1	   652	   652
EXAMINED                      	     1	   500	   500
EXAMINER                      	     1	     3	     3
EXAMINERS                     	     1	     7	     7
EXAMINES                      	     1	   107	   107
EXAMINING                     	     1	   307	   307
EXAMPLE                       	     1	  5344	  5344
EXAMPLES                      	     1	   941	   941
EXAMS                         	     1	    20	    20
EXCELLENCE                    	     1	    59	    59
EXCELLENT                     	     1	   253	   253
EXCELLENTLY                   	     1	     3	     3
EXCHANGE                      	     1	  1083	  1083
EXCHANGEABLE                  	     1	     4	     4
EXCHANGED                     	     1	    58	    58
EXCHANGER                     	     1	   115	   115
EXCHANGERS                    	     1	    16	    16
EXCHANGES                     	     1	    62	    62
EXCHANGING                    	     1	    22	    22
EXERCISABLE                   	     1	     2	     2
EXERCISE                      	     1	   593	   593
EXERCISED                     	     1	    86	    86
EXERCISES                     	     1	   130	   130
EXERCISING                    	     1	    57	    57
EXHAUST                       	     1	    78	    78
EXHAUSTED                     	     1	    53	    53
EXHAUSTIBLE                   	     1	     2	     2
EXHAUSTING                    	     1	    19	    19
EXHAUSTION                    	     1	    30	    30
EXHAUSTIVE                    	     1	    39	    39
EXHAUSTIVELY                  	     1	     4	     4
EXHAUSTS                      	     1	     8	     8
EXIST                         	     1	  1006	  1006
EXISTED                       	     1	   299	   299
EXISTENCE                     	     1	  1018	  1018
EXISTENCES                    	     1	     8	     8
EXISTENT                      	     1	    26	    26
EXISTING                      	     1	   966	   966
EXISTS                        	     1	   612	   612
EXPENSE                       	     1	   194	   194
EXPENSES                      	     1	   117	   117
EXPOSE                        	     1	    51	    51
EXPOSED                       	     1	   283	   283
EXPOSES                       	     1	    38	    38
EXPOSING                      	     1	    51	    51
EXPOSURE                      	     1	   245	   245
EXPOSURES                     	     1	    15	    15
EXTEND                        	     1	   238	   238
EXTENDED                      	     1	   400	   400
EXTENDERS                     	     1	     3	     3
EXTENDING                     	     1	    85	    85
EXTENDS                       	     1	   102	   102
EXTREME                       	     1	   436	   436
EXTREMELY                     	     1	   708	   708
EXTREMES                      	     1	    70	    70
EXTREMISM                     	     1	     5	     5
EXTREMIST                     	     1	    14	    14
EXTREMISTS                    	     1	     4	     4
EXTREMITIES                   	     1	    15	    15
EXTREMITY                     	     1	    10	    10
FAIL                          	     1	   347	   347
FAILED                        	     1	   552	   552
FAILING                       	     1	   139	   139
FAILINGS                      	     1	    26	    26
FAILS                         	     1	   306	   306
FAINT                         	     1	    24	    24
FAINTED                       	     1	     4	     4
FAINTER                       	     1	     1	     1
FAINTEST                      	     1	     2	     2
FAINTING                      	     1	     4	     4
FAINTLY                       	     1	     7	     7
FAINTNESS                     	     1	     1	     1
FAINTS                        	     1	     8	     8
FAIRIES                       	     1	     4	     4
FAIRY                         	     1	    21	    21
FAITH                         	     1	   219	   219
FAITHFUL                      	     1	    45	    45
FAITHFULLY                    	     1	     8	     8
FAITHFULNESS                  	     1	     4	     4
FAITHFULS                     	     1	     1	     1
FAITHLESS                     	     1	     1	     1
FAMILIAR                      	     1	   259	   259
FAMILIARISATION               	     1	     6	     6
FAMILIARISE                   	     1	    16	    16
FAMILIARISED                  	     1	     5	     5
FAMILIARISING                 	     1	     2	     2
FAMILIARITY                   	     1	    86	    86
FAMILIARIZATION               	     1	     1	     1
FAMILIARIZE                   	     1	     3	     3
FAMILIARIZED                  	     1	     1	     1
FAMOUS                        	     1	   231	   231
FAMOUSLY                      	     1	    32	    32
FAN                           	     1	    44	    44
FANCIED                       	     1	     3	     3
FANCIES                       	     1	     1	     1
FANCIFUL                      	     1	     6	     6
FANCY                         	     1	    16	    16
FANCYING                      	     1	     1	     1
FANNED                        	     1	     2	     2
FANNING                       	     1	     3	     3
FANS                          	     1	    60	    60
FANTASTIC                     	     1	    42	    42
FANTASTICAL                   	     1	    12	    12
FANTASTICALLY                 	     1	     2	     2
FASCINATE                     	     1	     4	     4
FASCINATED                    	     1	    22	    22
FASCINATING                   	     1	    35	    35
FASCINATION                   	     1	    43	    43
FASHION                       	     1	   251	   251
FASHIONABLE                   	     1	    34	    34
FASHIONED                     	     1	    20	    20
FASHIONING                    	     1	     5	     5
FASHIONS                      	     1	    16	    16
FAULT                         	     1	   181	   181
FAULTED                       	     1	     2	     2
FAULTLESS                     	     1	     2	     2
FAULTS                        	     1	    59	    59
FAULTY                        	     1	    43	    43
FAVOR                         	     1	    15	    15
FAVORABLE                     	     1	    26	    26
FAVORED                       	     1	    14	    14
FAVORING                      	     1	     4	     4
FAVORS                        	     1	     3	     3
FAVOUR                        	     1	   428	   428
FAVOURABLE                    	     1	   197	   197
FAVOURABLY                    	     1	    31	    31
FAVOURED                      	     1	   150	   150
FAVOURING                     	     1	    43	    43
FAVOURS                       	     1	    60	    60
FEATHER                       	     1	     5	     5
FEATHERED                     	     1	     2	     2
FEATHERING                    	     1	     1	     1
FEATHERLESS                   	     1	     1	     1
FEATHERS                      	     1	    13	    13
FEATURE                       	     1	   683	   683
FEATURED                      	     1	    61	    61
FEATURELESS                   	     1	     1	     1
FEATURES                      	     1	  1191	  1191
FEATURING                     	     1	    19	    19
FEB                           	     1	    25	    25
FEBRUARY                      	     1	   208	   208
FEMALE                        	     1	  1343	  1343
FEMALENESS                    	     1	     6	     6
FEMALES                       	     1	   465	   465
FENCE                         	     1	    16	    16
FENCED                        	     1	    10	    10
FENCES                        	     1	    37	    37
FENCING                       	     1	    24	    24
FETCH                         	     1	    15	    15
FETCHED                       	     1	     5	     5
FETCHES                       	     1	     1	     1
FILE                          	     1	   338	   338
FILED                         	     1	    27	    27
FILES                         	     1	   129	   129
FILING                        	     1	     9	     9
FILINGS                       	     1	     1	     1
FINANCE                       	     1	   393	   393
FINANCED                      	     1	    39	    39
FINANCES                      	     1	    65	    65
FINANCIAL                     	     1	  1753	  1753
FINANCIALLY                   	     1	    80	    80
FINANCIER                     	     1	     1	     1
FINANCIERS                    	     1	     4	     4
FINANCING                     	     1	    90	    90
FIRM                          	     1	   871	   871
FIRMER                        	     1	     6	     6
FIRMLY                        	     1	   140	   140
FIRMNESS                      	     1	     7	     7
FLAG                          	     1	    30	    30
FLAGS                         	     1	    11	    11
FLAME                         	     1	    66	    66
FLAMED                        	     1	     3	     3
FLAMES                        	     1	    11	    11
FLAMING                       	     1	     4	     4
FLASH                         	     1	    66	    66
FLASHED                       	     1	     7	     7
FLASHES                       	     1	    13	    13
FLASHING                      	     1	    14	    14
FLIGHT                        	     1	   117	   117
FLIGHTLESS                    	     1	     3	     3
FLIGHTS                       	     1	    57	    57
FLIGHTY                       	     1	     1	     1
FLIP                          	     1	    16	    16
FLIPPED                       	     1	     4	     4
FLIPPING                      	     1	     4	     4
FLOAT                         	     1	    46	    46
FLOATATION                    	     1	     1	     1
FLOATED                       	     1	     5	     5
FLOATING                      	     1	   149	   149
FLOATS                        	     1	     3	     3
FLOOD                         	     1	    49	    49
FLOODED                       	     1	    16	    16
FLOODING                      	     1	    50	    50
FLOODS                        	     1	    23	    23
FLOW                          	     1	  1683	  1683
FLOWED                        	     1	    23	    23
FLOWING                       	     1	   103	   103
FLOWS                         	     1	   254	   254
FOLD                          	     1	    62	    62
FOLDED                        	     1	    14	    14
FOLDING                       	     1	    13	    13
FOLDS                         	     1	    11	    11
FOLK                          	     1	    29	    29
FOLKS                         	     1	     3	     3
FOOL                          	     1	    13	    13
FOOLED                        	     1	     6	     6
FOOLING                       	     1	     1	     1
FOOLISH                       	     1	    27	    27
FOOLISHLY                     	     1	     5	     5
FOOLISHNESS                   	     1	     1	     1
FOOLS                         	     1	     8	     8
FOREIGN                       	     1	  1247	  1247
FOREIGNER                     	     1	     8	     8
FOREIGNERS                    	     1	    53	    53
FOREIGNNESS                   	     1	     2	     2
FORGIVE                       	     1	    20	    20
FORGIVEN                      	     1	     7	     7
FORGIVENESS                   	     1	    22	    22
FORGIVING                     	     1	     1	     1
FORTH                         	     1	   143	   143
FORTNIGHT                     	     1	    12	    12
FORTNIGHTLY                   	     1	     6	     6
FORTUNE                       	     1	    69	    69
FORTUNES                      	     1	    25	    25
FOX                           	     1	   157	   157
FOXES                         	     1	   112	   112
FRAME                         	     1	   227	   227
FRAMED                        	     1	    35	    35
FRAMES                        	     1	    83	    83
FRAMING                       	     1	    19	    19
FRANKLY                       	     1	     4	     4
FRANKNESS                     	     1	     2	     2
FRIDGE                        	     1	    11	    11
FRIDGES                       	     1	     2	     2
FRIED                         	     1	    10	    10
FRIES                         	     1	     5	     5
FROG                          	     1	    11	    11
FROGS                         	     1	    21	    21
FROST                         	     1	    24	    24
FROSTING                      	     1	     1	     1
FROSTS                        	     1	     2	     2
FRUIT                         	     1	   272	   272
FRUITED                       	     1	     1	     1
FRUITING                      	     1	     5	     5
FRUITLESS                     	     1	    15	    15
FRUITLESSLY                   	     1	     1	     1
FRUITS                        	     1	   139	   139
FRUITY                        	     1	    10	    10
FRUSTRATE                     	     1	     5	     5
FRUSTRATED                    	     1	    44	    44
FRUSTRATES                    	     1	     4	     4
FRUSTRATING                   	     1	    31	    31
FRUSTRATINGLY                 	     1	     1	     1
FRUSTRATION                   	     1	    72	    72
FRUSTRATIONS                  	     1	     9	     9
FRY                           	     1	    11	    11
FRYER                         	     1	     5	     5
FRYERS                        	     1	     1	     1
FRYING                        	     1	     5	     5
FUND                          	     1	   174	   174
FUNDED                        	     1	    68	    68
FUNDER                        	     1	     1	     1
FUNDERS                       	     1	     1	     1
FUNDING                       	     1	   249	   249
FUNDS                         	     1	   322	   322
FUR                           	     1	    24	    24
FURNITURE                     	     1	    57	    57
FURRY                         	     1	     1	     1
FURS                          	     1	     6	     6
FUTURE                        	     1	  2248	  2248
FUTURES                       	     1	     9	     9
FUTURISM                      	     1	     6	     6
FUTURIST                      	     1	    14	    14
FUTURISTIC                    	     1	     7	     7
FUTURISTS                     	     1	    12	    12
GAILY                         	     1	     1	     1
GAIN                          	     1	  1154	  1154
GAINED                        	     1	   457	   457
GAINFUL                       	     1	     2	     2
GAINING                       	     1	   229	   229
GAINS                         	     1	   271	   271
GARAGE                        	     1	     6	     6
GATE                          	     1	   127	   127
GATES                         	     1	    85	    85
GATHER                        	     1	    90	    90
GATHERED                      	     1	   167	   167
GATHERER                      	     1	     8	     8
GATHERERS                     	     1	     7	     7
GATHERING                     	     1	    93	    93
GATHERINGS                    	     1	     5	     5
GATHERS                       	     1	    13	    13
GAY                           	     1	    78	    78
GAYS                          	     1	    20	    20
GEAR                          	     1	   153	   153
GEARED                        	     1	    44	    44
GEARING                       	     1	    83	    83
GEARS                         	     1	    67	    67
GENERATION                    	     1	   402	   402
GENERATIONAL                  	     1	     7	     7
GENERATIONS                   	     1	   159	   159
GENTLEMAN                     	     1	    31	    31
GENTLEMEN                     	     1	    17	    17
GHOST                         	     1	    52	    52
GHOSTLY                       	     1	     2	     2
GHOSTS                        	     1	    50	    50
GIANT                         	     1	    69	    69
GIANTS                        	     1	    12	    12
GIFT                          	     1	   102	   102
GIFTED                        	     1	    10	    10
GIFTS                         	     1	    70	    70
GLORIES                       	     1	     1	     1
GLORIFICATION                 	     1	    14	    14
GLORIFIED                     	     1	     9	     9
GLORIFIES                     	     1	     5	     5
GLORIFY                       	     1	    12	    12
GLORIFYING                    	     1	     5	     5
GLORIOUS                      	     1	    40	    40
GLORIOUSLY                    	     1	     5	     5
GLORY                         	     1	    78	    78
GOAL                          	     1	   434	   434
GOALLESS                      	     1	     1	     1
GOALS                         	     1	   591	   591
GOLF                          	     1	    47	    47
GOLFERS                       	     1	     3	     3
GOLFING                       	     1	     5	     5
GORGEOUS                      	     1	     3	     3
GRAB                          	     1	    14	    14
GRABBED                       	     1	     4	     4
GRABBER                       	     1	     2	     2
GRABBERS                      	     1	     1	     1
GRABBING                      	     1	     5	     5
GRABS                         	     1	     2	     2
GRACE                         	     1	    55	    55
GRACEFUL                      	     1	     3	     3
GRACEFULLY                    	     1	     4	     4
GRACES                        	     1	     6	     6
GRADE                         	     1	   105	   105
GRADED                        	     1	    28	    28
GRADES                        	     1	    54	    54
GRADING                       	     1	    15	    15
GRAND                         	     1	   111	   111
GRANDER                       	     1	     3	     3
GRANDEST                      	     1	     1	     1
GRANDNESS                     	     1	     1	     1
GRANT                         	     1	   221	   221
GRANTED                       	     1	   221	   221
GRANTING                      	     1	    52	    52
GRANTS                        	     1	    89	    89
GRIN                          	     1	     5	     5
GRINNED                       	     1	     1	     1
GRINS                         	     1	     1	     1
GROCER                        	     1	     3	     3
GROCERIES                     	     1	     7	     7
GROCERY                       	     1	    18	    18
GUARANTEE                     	     1	   208	   208
GUARANTEED                    	     1	   115	   115
GUARANTEEING                  	     1	    35	    35
GUARANTEES                    	     1	    66	    66
GUARD                         	     1	    52	    52
GUARDED                       	     1	    12	    12
GUARDEDLY                     	     1	     1	     1
GUARDING                      	     1	    16	    16
GUARDS                        	     1	    23	    23
GUEST                         	     1	   140	   140
GUESTS                        	     1	   201	   201
GUIDANCE                      	     1	   165	   165
GUIDE                         	     1	   293	   293
GUIDED                        	     1	    81	    81
GUIDES                        	     1	    48	    48
GUIDING                       	     1	    52	    52
GUILT                         	     1	   162	   162
GUILTY                        	     1	   193	   193
HABIT                         	     1	    73	    73
HABITS                        	     1	   159	   159
HANDY                         	     1	    22	    22
HARM                          	     1	   290	   290
HARMED                        	     1	    10	    10
HARMFUL                       	     1	   132	   132
HARMFULNESS                   	     1	     1	     1
HARMING                       	     1	    20	    20
HARMLESS                      	     1	    26	    26
HARMLESSLY                    	     1	     1	     1
HARMS                         	     1	    16	    16
HEAP                          	     1	    22	    22
HEAPED                        	     1	     9	     9
HEAPS                         	     1	     8	     8
HEAVEN                        	     1	    65	    65
HEAVENLY                      	     1	    18	    18
HEAVENS                       	     1	    11	    11
HEDGE                         	     1	    72	    72
HEDGED                        	     1	     7	     7
HEDGES                        	     1	   100	   100
HEDGING                       	     1	    19	    19
HEIGHT                        	     1	   389	   389
HEIGHTS                       	     1	    43	    43
HERO                          	     1	   229	   229
HEROES                        	     1	   124	   124
HEROIC                        	     1	   137	   137
HEROICALLY                    	     1	     6	     6
HEROICS                       	     1	     1	     1
HEROISM                       	     1	    78	    78
HESITATE                      	     1	    21	    21
HESITATED                     	     1	     3	     3
HESITATES                     	     1	     1	     1
HESITATING                    	     1	     1	     1
HESITATION                    	     1	    26	    26
HESITATIONS                   	     1	     3	     3
HIRE                          	     1	    57	    57
HIRED                         	     1	    45	    45
HIRES                         	     1	     4	     4
HIRING                        	     1	    30	    30
HOBBIES                       	     1	    12	    12
HOBBY                         	     1	     9	     9
HOBBYISTS                     	     1	     2	     2
HONEY                         	     1	    36	    36
HOOK                          	     1	    26	    26
HOOKED                        	     1	     8	     8
HOOKING                       	     1	     1	     1
HOOKS                         	     1	    27	    27
HOTEL                         	     1	   821	   821
HOTELS                        	     1	   355	   355
H?                           	     1	    81	    81
IDENTIFIABLE                  	     1	    71	    71
IDENTIFICATION                	     1	   407	   407
IDENTIFICATIONS               	     1	    24	    24
IDENTIFIED                    	     1	  1182	  1182
IDENTIFIER                    	     1	    12	    12
IDENTIFIERS                   	     1	     3	     3
IDENTIFIES                    	     1	   204	   204
IDENTIFY                      	     1	   967	   967
IDENTIFYING                   	     1	   281	   281
IDENTITIES                    	     1	   204	   204
IDENTITY                      	     1	  1086	  1086
IDIOT                         	     1	     6	     6
IDIOTIC                       	     1	     2	     2
IDIOTS                        	     1	     2	     2
IGNORE                        	     1	   137	   137
IGNORED                       	     1	   235	   235
IGNORES                       	     1	    91	    91
IGNORING                      	     1	    96	    96
ILL                           	     1	   196	   196
ILLEGAL                       	     1	   118	   118
ILLEGALITY                    	     1	    28	    28
ILLEGALLY                     	     1	     8	     8
ILLNESS                       	     1	   577	   577
ILLNESSES                     	     1	    62	    62
ILLS                          	     1	    16	    16
ILLUSTRATE                    	     1	   346	   346
ILLUSTRATED                   	     1	   420	   420
ILLUSTRATES                   	     1	   361	   361
ILLUSTRATING                  	     1	    84	    84
ILLUSTRATION                  	     1	   114	   114
ILLUSTRATIONS                 	     1	    46	    46
ILLUSTRATIVE                  	     1	    16	    16
ILLUSTRATOR                   	     1	     3	     3
ILLUSTRATORS                  	     1	     1	     1
IMAGE                         	     1	  1322	  1322
IMAGED                        	     1	     1	     1
IMAGERS                       	     1	     1	     1
IMAGERY                       	     1	   145	   145
IMAGES                        	     1	   717	   717
IMAGING                       	     1	    58	    58
IMBALANCE                     	     1	    92	    92
IMBALANCED                    	     1	     6	     6
IMBALANCES                    	     1	    26	    26
IMMEASURABLE                  	     1	     7	     7
IMMEASURABLY                  	     1	     5	     5
IMMEDIACY                     	     1	    25	    25
IMMEDIATE                     	     1	   355	   355
IMMEDIATELY                   	     1	   414	   414
IMMEDIATENESS                 	     1	     1	     1
IMPOLITE                      	     1	     2	     2
IMPOLITENESS                  	     1	     1	     1
IMPRACTICAL                   	     1	    43	    43
IMPRACTICALITIES              	     1	     2	     2
IMPRACTICALITY                	     1	     5	     5
IMPRESS                       	     1	    22	    22
IMPRESSED                     	     1	    23	    23
IMPRESSES                     	     1	     2	     2
IMPRESSING                    	     1	     2	     2
IMPRESSIVE                    	     1	    92	    92
IMPRESSIVELY                  	     1	     2	     2
IMPROVE                       	     1	  1051	  1051
IMPROVED                      	     1	   659	   659
IMPROVEMENT                   	     1	   551	   551
IMPROVEMENTS                  	     1	   274	   274
IMPROVER                      	     1	     1	     1
IMPROVES                      	     1	    83	    83
IMPROVING                     	     1	   353	   353
IMPURE                        	     1	    12	    12
IMPURITIES                    	     1	    44	    44
IMPURITY                      	     1	    19	    19
INACCESSIBILITY               	     1	     1	     1
INACCESSIBLE                  	     1	    23	    23
INACTIVE                      	     1	    39	    39
INACTIVITY                    	     1	    18	    18
INADVISABLE                   	     1	     2	     2
INATTENTION                   	     1	     4	     4
INCAPABILITY                  	     1	     7	     7
INCAPABLE                     	     1	    73	    73
INCH                          	     1	    37	    37
INCHES                        	     1	    18	    18
INCHING                       	     1	     2	     2
INCL                          	     1	     1	     1
INCLUDE                       	     1	  1621	  1621
INCLUDED                      	     1	   956	   956
INCLUDES                      	     1	   646	   646
INCLUDING                     	     1	  1688	  1688
INCOME                        	     1	  1105	  1105
INCOMES                       	     1	    85	    85
INCOMPARABLE                  	     1	     8	     8
INCOMPARABLY                  	     1	     4	     4
INCORRECT                     	     1	   161	   161
INCORRECTLY                   	     1	    57	    57
INCREASE                      	     1	  3618	  3618
INCREASED                     	     1	  2455	  2455
INCREASES                     	     1	  1109	  1109
INCREASING                    	     1	  1721	  1721
INCREASINGLY                  	     1	   749	   749
INCREDIBLE                    	     1	    33	    33
INCREDIBLY                    	     1	    67	    67
INCURABLE                     	     1	     4	     4
INDECENT                      	     1	    10	    10
INDEFENSIBLE                  	     1	     1	     1
INDETERMINACIES               	     1	     2	     2
INDETERMINACY                 	     1	    11	    11
INDICATE                      	     1	   674	   674
INDICATED                     	     1	   481	   481
INDICATES                     	     1	   776	   776
INDICATING                    	     1	   371	   371
INDICATION                    	     1	   306	   306
INDICATIONS                   	     1	    45	    45
INDICATIVE                    	     1	   153	   153
INDICATOR                     	     1	   222	   222
INDICATORS                    	     1	   191	   191
INDIRECTION                   	     1	     1	     1
INDIVIDUAL                    	     1	  3077	  3077
INDIVIDUALISE                 	     1	     1	     1
INDIVIDUALISED                	     1	    23	    23
INDIVIDUALISM                 	     1	   135	   135
INDIVIDUALIST                 	     1	    30	    30
INDIVIDUALISTIC               	     1	    29	    29
INDIVIDUALISTS                	     1	    10	    10
INDIVIDUALITY                 	     1	    48	    48
INDIVIDUALIZE                 	     1	     2	     2
INDIVIDUALIZED                	     1	    15	    15
INDIVIDUALLY                  	     1	   181	   181
INDIVIDUALS                   	     1	  1646	  1646
INDUSTRIAL                    	     1	   560	   560
INDUSTRIALISATION             	     1	    77	    77
INDUSTRIALISE                 	     1	     3	     3
INDUSTRIALISED                	     1	    42	    42
INDUSTRIALISING               	     1	     9	     9
INDUSTRIALISM                 	     1	     6	     6
INDUSTRIALIST                 	     1	     1	     1
INDUSTRIALISTS                	     1	    11	    11
INDUSTRIALIZATION             	     1	    31	    31
INDUSTRIALIZE                 	     1	     3	     3
INDUSTRIALIZED                	     1	    24	    24
INDUSTRIALIZING               	     1	     4	     4
INDUSTRIALLY                  	     1	     3	     3
INDUSTRIES                    	     1	   360	   360
INDUSTRY                      	     1	  1862	  1862
INEQUALITIES                  	     1	   327	   327
INEQUALITY                    	     1	   240	   240
INEXHAUSTIBLE                 	     1	     4	     4
INFLUENCE                     	     1	  1751	  1751
INFLUENCED                    	     1	   566	   566
INFLUENCES                    	     1	   380	   380
INFLUENCING                   	     1	   147	   147
INFLUENTIAL                   	     1	   274	   274
INGLORIOUS                    	     1	     2	     2
INJURE                        	     1	    13	    13
INJURED                       	     1	    79	    79
INJURES                       	     1	     2	     2
INJURIES                      	     1	   106	   106
INJURING                      	     1	    10	    10
INJURIOUS                     	     1	     1	     1
INJURY                        	     1	   252	   252
INJUSTICE                     	     1	   105	   105
INJUSTICES                    	     1	    41	    41
INNOCENT                      	     1	   122	   122
INNOCENTLY                    	     1	     7	     7
INNOCENTS                     	     1	     2	     2
INSIST                        	     1	    34	    34
INSISTED                      	     1	    28	    28
INSISTENCE                    	     1	    70	    70
INSISTENT                     	     1	     6	     6
INSISTENTLY                   	     1	     2	     2
INSISTING                     	     1	    19	    19
INSISTS                       	     1	    45	    45
INSPECT                       	     1	    15	    15
INSPECTED                     	     1	    18	    18
INSPECTING                    	     1	    11	    11
INSPECTION                    	     1	   159	   159
INSPECTIONS                   	     1	    14	    14
INSPECTOR                     	     1	    27	    27
INSPECTORS                    	     1	     7	     7
INSPECTS                      	     1	     6	     6
INSTABILITIES                 	     1	     6	     6
INSTABILITY                   	     1	   166	   166
INSTANCE                      	     1	   990	   990
INSTANCED                     	     1	     3	     3
INSTANCES                     	     1	   227	   227
INSTANT                       	     1	    54	    54
INSTANTANEOUS                 	     1	    36	    36
INSTANTANEOUSLY               	     1	    15	    15
INSTANTLY                     	     1	    65	    65
INSTANTS                      	     1	     4	     4
INSTRUCT                      	     1	    17	    17
INSTRUCTED                    	     1	    41	    41
INSTRUCTING                   	     1	     6	     6
INSTRUCTION                   	     1	   242	   242
INSTRUCTIONAL                 	     1	     4	     4
INSTRUCTIONS                  	     1	   131	   131
INSTRUCTIVE                   	     1	    17	    17
INSTRUCTIVELY                 	     1	     1	     1
INSTRUCTOR                    	     1	     6	     6
INSTRUCTORS                   	     1	     4	     4
INSTRUCTS                     	     1	     6	     6
INSTRUMENT                    	     1	   238	   238
INSTRUMENTAL                  	     1	    90	    90
INSTRUMENTALIST               	     1	     1	     1
INSTRUMENTATION               	     1	    25	    25
INSTRUMENTS                   	     1	   234	   234
INTEND                        	     1	   103	   103
INTENDED                      	     1	   453	   453
INTENDING                     	     1	    21	    21
INTENDS                       	     1	    46	    46
INTENSE                       	     1	   194	   194
INTENSELY                     	     1	    25	    25
INTENSIFICATION               	     1	    37	    37
INTENSIFIED                   	     1	    48	    48
INTENSIFIES                   	     1	    13	    13
INTENSIFY                     	     1	    19	    19
INTENSIFYING                  	     1	    19	    19
INTENSITIES                   	     1	    38	    38
INTENSITY                     	     1	   385	   385
INTENSIVE                     	     1	   217	   217
INTENSIVELY                   	     1	    43	    43
INTENT                        	     1	   107	   107
INTENTION                     	     1	   406	   406
INTENTIONAL                   	     1	    72	    72
INTENTIONALITY                	     1	    22	    22
INTENTIONALLY                 	     1	    33	    33
INTENTIONED                   	     1	     1	     1
INTENTIONS                    	     1	   220	   220
INTENTS                       	     1	     5	     5
INTERBRED                     	     1	     2	     2
INTERBREED                    	     1	     2	     2
INTERBREEDING                 	     1	    14	    14
INTERCONNECT                  	     1	     3	     3
INTERCONNECTED                	     1	    31	    31
INTERCONNECTING               	     1	     5	     5
INTERCONNECTION               	     1	    10	    10
INTERCONNECTIONS              	     1	     6	     6
INTERCONNECTS                 	     1	     4	     4
INTERCULTURAL                 	     1	    22	    22
INTERDEPARTMENTAL             	     1	     7	     7
INTERDISCIPLINARY             	     1	    28	    28
INTERGENERATIONAL             	     1	     7	     7
INTERPLANETARY                	     1	     5	     5
INTERRUPT                     	     1	    46	    46
INTERRUPTED                   	     1	    42	    42
INTERRUPTING                  	     1	    11	    11
INTERRUPTION                  	     1	    30	    30
INTERRUPTIONS                 	     1	    54	    54
INTERRUPTS                    	     1	    20	    20
INTERSTATE                    	     1	    31	    31
INTERVIEW                     	     1	   539	   539
INTERVIEWED                   	     1	    74	    74
INTERVIEWEE                   	     1	   134	   134
INTERVIEWEES                  	     1	    58	    58
INTERVIEWER                   	     1	   124	   124
INTERVIEWERS                  	     1	    34	    34
[truncated: 6,526,608 more chars]
