# Supplementary material for: The lexical profile of forestry academic texts: What does it take to understand a specialized discipline?
Source: PLoS One. 2024 Dec 30;19(12):e0315975. doi: 10.1371/journal.pone.0315975 (PMC11684671; doi:10.1371/journal.pone.0315975)
Supplement: S1 Raw data — (ZIP) [file pone.0315975.s001.zip › row_data/den_range.txt]

 Processing file: C:\Users���Ͽ�Ĺ���\��ѧ���Ͽ�\Ŀ�����Ͽ�\��ѧ��\Den.txt

 0001000,  0002000,  0003000,  0004000,  0005000,  
 0006000,  0007000,  0008000,  0009000,  0010000,  
 0011000,  0012000,  0013000,  0014000,  0015000,  
 0016000,  0017000,  0018000,  0019000,  0020000,  
 0021000, 
  Number of lines: 21665
  Number of words: 410800


WORD LIST                TOKENS/%             TYPES/%             Word Families

one                      244698/59.57            2343/13.63             852
two                       53078/12.92            1952/11.36             736
three                     41268/10.05            1983/11.54             812
four                      10573/ 2.57             874/ 5.08             485
five                       5791/ 1.41             575/ 3.34             365
six                        4070/ 0.99             404/ 2.35             275
seven                      1804/ 0.44             286/ 1.66             206
eight                      2236/ 0.54             257/ 1.50             172
nine                       1149/ 0.28             197/ 1.15             148
ten                       733/ 0.18             150/ 0.87             127
11                       674/ 0.16             143/ 0.83             116
12                       506/ 0.12              96/ 0.56              84
13                       514/ 0.13              86/ 0.50              73
14                       422/ 0.10              83/ 0.48              73
15                       352/ 0.09              82/ 0.48              70
16                       197/ 0.05              60/ 0.35              55
17                       963/ 0.23              46/ 0.27              38
18                       263/ 0.06              37/ 0.22              32
19                       282/ 0.07              41/ 0.24              37
20                        81/ 0.02              31/ 0.18              27
21                       211/ 0.05              29/ 0.17              28
22                       433/ 0.11              23/ 0.13              23
23                       217/ 0.05              28/ 0.16              26
24                        46/ 0.01              15/ 0.09              15
25                        62/ 0.02              14/ 0.08              13
26                         0/ 0.00               0/ 0.00               0
27                         0/ 0.00               0/ 0.00               0
28                         0/ 0.00               0/ 0.00               0
29                         0/ 0.00               0/ 0.00               0
30                         0/ 0.00               0/ 0.00               0
31                     15442/ 3.76            3929/22.86            3929
32                      4301/ 1.05              93/ 0.54              66
33                      9135/ 2.22            1974/11.48            1926
34                      5861/ 1.43             478/ 2.78             476
35                        63/ 0.02              13/ 0.08              13
36                      2164/ 0.53             453/ 2.64             453
37                       784/ 0.19             129/ 0.75             129
38                        99/ 0.02              20/ 0.12              20
not in the lists           2328/ 0.57             266/ 1.55          ?????

Total                    410800                17190                11900


 
 Number of BASEWRD1.txt types: 7115  Number of BASEWRD1.txt word families: 1257
 Number of BASEWRD2.txt types: 6710  Number of BASEWRD2.txt word families: 1341
 Number of BASEWRD3.txt types: 6261  Number of BASEWRD3.txt word families: 1381
 Number of BASEWRD4.txt types: 5080  Number of BASEWRD4.txt word families: 1215
 Number of BASEWRD5.txt types: 4461  Number of BASEWRD5.txt word families: 1166
 Number of BASEWRD6.txt types: 4184  Number of BASEWRD6.txt word families: 1082
 Number of BASEWRD7.txt types: 3747  Number of BASEWRD7.txt word families: 1068
 Number of BASEWRD8.txt types: 3467  Number of BASEWRD8.txt word families: 1048
 Number of BASEWRD9.txt types: 3232  Number of BASEWRD9.txt word families: 1036
 Number of BASEWRD10.txt types: 3018  Number of BASEWRD10.txt word families: 1036
 Number of BASEWRD11.txt types: 2978  Number of BASEWRD11.txt word families: 1036
 Number of BASEWRD12.txt types: 2775  Number of BASEWRD12.txt word families: 1021
 Number of BASEWRD13.txt types: 2438  Number of BASEWRD13.txt word families: 1023
 Number of BASEWRD14.txt types: 2321  Number of BASEWRD14.txt word families: 1022
 Number of BASEWRD15.txt types: 2317  Number of BASEWRD15.txt word families: 1034
 Number of BASEWRD16.txt types: 2098  Number of BASEWRD16.txt word families: 1012
 Number of BASEWRD17.txt types: 2100  Number of BASEWRD17.txt word families: 1021
 Number of BASEWRD18.txt types: 1951  Number of BASEWRD18.txt word families: 1018
 Number of BASEWRD19.txt types: 1877  Number of BASEWRD19.txt word families: 1005
 Number of BASEWRD20.txt types: 1828  Number of BASEWRD20.txt word families: 1008
 Number of BASEWRD21.txt types: 1666  Number of BASEWRD21.txt word families: 1015
 Number of BASEWRD22.txt types: 1549  Number of BASEWRD22.txt word families: 1010
 Number of BASEWRD23.txt types: 1400  Number of BASEWRD23.txt word families: 1006
 Number of BASEWRD24.txt types: 1302  Number of BASEWRD24.txt word families: 1006
 Number of BASEWRD25.txt types: 1679  Number of BASEWRD25.txt word families: 1004
 Number of BASEWRD26.txt types: 1  Number of BASEWRD26.txt word families: 1
 Number of BASEWRD27.txt types: 1  Number of BASEWRD27.txt word families: 1
 Number of BASEWRD28.txt types: 1  Number of BASEWRD28.txt word families: 1
 Number of BASEWRD29.txt types: 1  Number of BASEWRD29.txt word families: 1
 Number of BASEWRD30.txt types: 1  Number of BASEWRD30.txt word families: 1
 Number of BASEWRD31.txt types: 40861  Number of BASEWRD31.txt word families: 40859
 Number of BASEWRD32.txt types: 718  Number of BASEWRD32.txt word families: 435
 Number of BASEWRD33.txt types: 17648  Number of BASEWRD33.txt word families: 14712
 Number of BASEWRD34.txt types: 3907  Number of BASEWRD34.txt word families: 3842
 Number of BASEWRD35.txt types: 170  Number of BASEWRD35.txt word families: 170
 Number of BASEWRD36.txt types: 2228  Number of BASEWRD36.txt word families: 2228
 Number of BASEWRD37.txt types: 1412  Number of BASEWRD37.txt word families: 1412
 Number of BASEWRD38.txt types: 126  Number of BASEWRD38.txt word families: 126

Table of Ranges: Types

 17189	Words appear in  1 input files

Table of Ranges: word families

 11900	Words appear in  1 input files


Types Found In Base List One

TYPE                          	 RANGE	  FREQ	    F1
A                             	     1	  6730	  6730
ABILITIES                     	     1	     2	     2
ABILITY                       	     1	    33	    33
ABLE                          	     1	    78	    78
ABOUT                         	     1	   269	   269
ABOVE                         	     1	   200	   200
ABSOLUTE                      	     1	    74	    74
ABSOLUTELY                    	     1	     7	     7
ACCEPT                        	     1	     1	     1
ACCEPTABLE                    	     1	    17	    17
ACCEPTANCE                    	     1	     1	     1
ACCEPTED                      	     1	    17	    17
ACROSS                        	     1	   139	   139
ACT                           	     1	    10	    10
ACTED                         	     1	     2	     2
ACTING                        	     1	     3	     3
ACTION                        	     1	    12	    12
ACTIONS                       	     1	    18	    18
ACTS                          	     1	     6	     6
ACTUAL                        	     1	    84	    84
ACTUALLY                      	     1	    12	    12
AD                            	     1	    29	    29
ADD                           	     1	     8	     8
ADDED                         	     1	    33	    33
ADDING                        	     1	    14	    14
ADDITION                      	     1	   121	   121
ADDITIONAL                    	     1	    72	    72
ADDITIONALLY                  	     1	    50	    50
ADDITIVE                      	     1	    16	    16
ADDRESS                       	     1	    11	    11
ADDRESSED                     	     1	     9	     9
ADDRESSES                     	     1	     2	     2
ADDRESSING                    	     1	     4	     4
ADMITS                        	     1	     1	     1
AFFORDABLE                    	     1	     2	     2
AFFORDED                      	     1	     1	     1
AFFORDS                       	     1	     1	     1
AFTER                         	     1	   389	   389
AFTERNOON                     	     1	     1	     1
AFTERWARD                     	     1	     4	     4
AFTERWARDS                    	     1	     7	     7
AGAIN                         	     1	    34	    34
AGAINST                       	     1	    82	    82
AGE                           	     1	   410	   410
AGED                          	     1	     4	     4
AGEING                        	     1	     7	     7
AGES                          	     1	    59	    59
AGING                         	     1	    14	    14
AGO                           	     1	    19	    19
AGREE                         	     1	    13	    13
AGREED                        	     1	     4	     4
AGREEING                      	     1	     1	     1
AGREEMENT                     	     1	    64	    64
AGREEMENTS                    	     1	     2	     2
AGREES                        	     1	     2	     2
AHEAD                         	     1	     2	     2
AIR                           	     1	   171	   171
ALL                           	     1	   685	   685
ALLOW                         	     1	    49	    49
ALLOWABLE                     	     1	     1	     1
ALLOWANCE                     	     1	     2	     2
ALLOWANCES                    	     1	     1	     1
ALLOWED                       	     1	    31	    31
ALLOWING                      	     1	    26	    26
ALLOWS                        	     1	    62	    62
ALMOST                        	     1	    68	    68
ALONE                         	     1	    28	    28
ALONG                         	     1	   194	   194
ALREADY                       	     1	    48	    48
ALSO                          	     1	   689	   689
ALTHOUGH                      	     1	   178	   178
ALWAYS                        	     1	    60	    60
AM                            	     1	     3	     3
AMONG                         	     1	   169	   169
AMOUNT                        	     1	   105	   105
AMOUNTED                      	     1	     1	     1
AMOUNTING                     	     1	     1	     1
AMOUNTS                       	     1	    27	    27
AN                            	     1	  1222	  1222
AND                           	     1	 13213	 13213
ANIMAL                        	     1	    10	    10
ANIMALS                       	     1	    52	    52
ANOTHER                       	     1	   102	   102
ANSWER                        	     1	    10	    10
ANSWERED                      	     1	     3	     3
ANSWERS                       	     1	     4	     4
ANY                           	     1	   224	   224
ANYTHING                      	     1	     1	     1
ANYWAY                        	     1	     1	     1
APART                         	     1	    16	    16
APPARENT                      	     1	    29	    29
APPARENTLY                    	     1	    16	    16
APPEAR                        	     1	    43	    43
APPEARANCE                    	     1	    10	    10
APPEARED                      	     1	    23	    23
APPEARING                     	     1	     4	     4
APPEARS                       	     1	    65	    65
ARE                           	     1	  3075	  3075
AREA                          	     1	   630	   630
AREAS                         	     1	   471	   471
ARMS                          	     1	     2	     2
AROUND                        	     1	   192	   192
ARRANGED                      	     1	     4	     4
ARRANGEMENT                   	     1	     6	     6
ARRANGES                      	     1	     1	     1
ARRIVAL                       	     1	     5	     5
ARRIVE                        	     1	     1	     1
ARRIVED                       	     1	     1	     1
ART                           	     1	    20	    20
ARTIST                        	     1	     3	     3
ARTISTIC                      	     1	     1	     1
ARTS                          	     1	     1	     1
AS                            	     1	  2407	  2407
ASK                           	     1	     1	     1
ASKED                         	     1	     2	     2
ASKING                        	     1	     1	     1
AT                            	     1	  1693	  1693
AUTUMN                        	     1	    33	    33
AUTUMNS                       	     1	     1	     1
AWARE                         	     1	    10	    10
AWARENESS                     	     1	     3	     3
AWAY                          	     1	    33	    33
BABY                          	     1	     1	     1
BACK                          	     1	    99	    99
BACKWARD                      	     1	     6	     6
BACKWARDS                     	     1	     2	     2
BAD                           	     1	     7	     7
BADLY                         	     1	     3	     3
BANK                          	     1	    14	    14
BANKS                         	     1	    16	    16
BAR                           	     1	     9	     9
BARRING                       	     1	     1	     1
BARS                          	     1	     5	     5
BASE                          	     1	    39	    39
BASED                         	     1	   428	   428
BASES                         	     1	     2	     2
BASIC                         	     1	    68	    68
BASICALLY                     	     1	    12	    12
BASICS                        	     1	     2	     2
BASING                        	     1	     1	     1
BATH                          	     1	     1	     1
BE                            	     1	  2674	  2674
BEACH                         	     1	     2	     2
BEACHES                       	     1	     1	     1
BEAR                          	     1	     7	     7
BEARING                       	     1	     5	     5
BEARS                         	     1	     2	     2
BEATEN                        	     1	     1	     1
BEAUTY                        	     1	     1	     1
BECAME                        	     1	    37	    37
BECAUSE                       	     1	   369	   369
BECOME                        	     1	    78	    78
BECOMES                       	     1	    34	    34
BECOMING                      	     1	    15	    15
BED                           	     1	     5	     5
BEDS                          	     1	     2	     2
BEEN                          	     1	   898	   898
BEFORE                        	     1	   179	   179
BEGAN                         	     1	    47	    47
BEGIN                         	     1	    11	    11
BEGINNING                     	     1	    66	    66
BEGINNINGS                    	     1	     2	     2
BEGINS                        	     1	    13	    13
BEGUN                         	     1	    10	    10
BEHIND                        	     1	    10	    10
BEING                         	     1	   167	   167
BELIEVE                       	     1	     7	     7
BELIEVED                      	     1	     6	     6
BELOW                         	     1	   140	   140
BENEATH                       	     1	     5	     5
BESIDE                        	     1	     1	     1
BESIDES                       	     1	    17	    17
BEST                          	     1	   117	   117
BETTER                        	     1	    97	    97
BETWEEN                       	     1	  1294	  1294
BEYOND                        	     1	    45	    45
BIG                           	     1	     3	     3
BIGGER                        	     1	     5	     5
BIGGEST                       	     1	     4	     4
BILLION                       	     1	     2	     2
BIRD                          	     1	     1	     1
BIRTH                         	     1	     2	     2
BIT                           	     1	     1	     1
BLACK                         	     1	    48	    48
BLACKENED                     	     1	     1	     1
BLACKENING                    	     1	     1	     1
BLOWING                       	     1	     2	     2
BLOWN                         	     1	     3	     3
BLUE                          	     1	    12	    12
BOARD                         	     1	     5	     5
BOARDS                        	     1	     5	     5
BOATS                         	     1	     1	     1
BODIES                        	     1	     5	     5
BODY                          	     1	     7	     7
BONES                         	     1	     2	     2
BOOK                          	     1	     4	     4
BOOKS                         	     1	     1	     1
BORE                          	     1	    10	    10
BORED                         	     1	     1	     1
BORER                         	     1	    29	    29
BORERS                        	     1	    10	    10
BORING                        	     1	     5	     5
BORN                          	     1	     2	     2
BORNE                         	     1	    10	    10
BOTH                          	     1	   535	   535
BOTTOM                        	     1	     8	     8
BOX                           	     1	    17	    17
BOXES                         	     1	     1	     1
BREAK                         	     1	     8	     8
BREAKING                      	     1	     2	     2
BREAKS                        	     1	     7	     7
BRIGHT                        	     1	     1	     1
BRIGHTNESS                    	     1	     4	     4
BRING                         	     1	     8	     8
BRINGING                      	     1	     3	     3
BRINGS                        	     1	     5	     5
BROKE                         	     1	     2	     2
BROKEN                        	     1	    13	    13
BROUGHT                       	     1	    15	    15
BROWN                         	     1	    45	    45
BUILD                         	     1	    34	    34
BUILDERS                      	     1	     3	     3
BUILDING                      	     1	    70	    70
BUILDINGS                     	     1	    43	    43
BUILDS                        	     1	     9	     9
BUILT                         	     1	    47	    47
BURN                          	     1	     5	     5
BURNED                        	     1	    15	    15
BURNING                       	     1	    17	    17
BURNS                         	     1	     1	     1
BURNT                         	     1	     4	     4
BUSH                          	     1	     4	     4
BUSHES                        	     1	     8	     8
BUSHY                         	     1	     5	     5
BUT                           	     1	   628	   628
BUY                           	     1	     1	     1
BY                            	     1	  2555	  2555
CALL                          	     1	     8	     8
CALLED                        	     1	    18	    18
CALLS                         	     1	     1	     1
CAME                          	     1	    17	    17
CAMPS                         	     1	     3	     3
CAN                           	     1	  1302	  1302
CANNOT                        	     1	    78	    78
CAR                           	     1	     1	     1
CARDS                         	     1	     1	     1
CARE                          	     1	    11	    11
CAREFUL                       	     1	    16	    16
CAREFULLY                     	     1	    21	    21
CARELESS                      	     1	     2	     2
CARRIED                       	     1	    97	    97
CARRIER                       	     1	     1	     1
CARRIES                       	     1	     2	     2
CARRY                         	     1	    12	    12
CARRYING                      	     1	    10	    10
CASE                          	     1	   211	   211
CASES                         	     1	   146	   146
CAT                           	     1	     5	     5
CATCH                         	     1	     7	     7
CATCHES                       	     1	     1	     1
CAUSE                         	     1	    67	    67
CAUSED                        	     1	   142	   142
CAUSES                        	     1	    48	    48
CAUSING                       	     1	    24	    24
CENTER                        	     1	    40	    40
CENTERED                      	     1	     2	     2
CENTERS                       	     1	     8	     8
CENTRAL                       	     1	   201	   201
CENTRALLY                     	     1	     2	     2
CENTRE                        	     1	    14	    14
CENTRED                       	     1	     9	     9
CENTRES                       	     1	     3	     3
CENTRIC                       	     1	     1	     1
CERTAIN                       	     1	   110	   110
CERTAINLY                     	     1	    17	    17
CERTAINTY                     	     1	     8	     8
CHANCE                        	     1	     9	     9
CHANCES                       	     1	     3	     3
CHANGE                        	     1	   400	   400
CHANGEABILITY                 	     1	     2	     2
CHANGED                       	     1	    30	    30
CHANGES                       	     1	   502	   502
CHANGING                      	     1	    64	    64
CHARGED                       	     1	     2	     2
CHECK                         	     1	    23	    23
CHECKED                       	     1	    31	    31
CHECKING                      	     1	    13	    13
CHECKS                        	     1	     2	     2
CHILD                         	     1	     1	     1
CHIP                          	     1	     1	     1
CHIPS                         	     1	     1	     1
CHOICE                        	     1	    20	    20
CHOOSE                        	     1	     6	     6
CHOOSING                      	     1	     8	     8
CHOSE                         	     1	    11	    11
CHOSEN                        	     1	    50	    50
CHURCH                        	     1	     3	     3
CHURCHES                      	     1	     4	     4
CITIES                        	     1	    11	    11
CITY                          	     1	    19	    19
CLASS                         	     1	    20	    20
CLASSES                       	     1	    22	    22
CLASSICAL                     	     1	     5	     5
CLEANED                       	     1	     1	     1
CLEANLY                       	     1	     2	     2
CLEAR                         	     1	   106	   106
CLEARANCE                     	     1	     1	     1
CLEARANCES                    	     1	     1	     1
CLEARED                       	     1	     6	     6
CLEARER                       	     1	     3	     3
CLEAREST                      	     1	     2	     2
CLEARING                      	     1	     8	     8
CLEARINGS                     	     1	     3	     3
CLEARLY                       	     1	   112	   112
CLIMB                         	     1	     4	     4
CLIMBING                      	     1	     2	     2
CLIMBS                        	     1	     1	     1
CLOCK                         	     1	     1	     1
CLOSE                         	     1	    82	    82
CLOSED                        	     1	    13	    13
CLOSELY                       	     1	    28	    28
CLOSENESS                     	     1	     1	     1
CLOSER                        	     1	    11	    11
CLOSEST                       	     1	    17	    17
CLOSING                       	     1	     1	     1
CLUB                          	     1	     1	     1
CO                            	     1	     1	     1
COAT                          	     1	     3	     3
COATING                       	     1	     1	     1
COFFEE                        	     1	     1	     1
COLD                          	     1	   128	   128
COLDER                        	     1	    13	    13
COLDEST                       	     1	    18	    18
COLLECT                       	     1	     8	     8
COLLECTED                     	     1	    99	    99
COLLECTING                    	     1	     6	     6
COLLECTION                    	     1	    39	    39
COLLECTIONS                   	     1	    10	    10
COLLECTIVE                    	     1	     2	     2
COLLECTIVELY                  	     1	     3	     3
COLLECTS                      	     1	     1	     1
COLOR                         	     1	     9	     9
COLORED                       	     1	     5	     5
COLORING                      	     1	     5	     5
COLORLESS                     	     1	     4	     4
COLORMETRICALLY               	     1	     1	     1
COLORS                        	     1	     1	     1
COLOUR                        	     1	    16	    16
COLOURED                      	     1	     4	     4
COLOURLESS                    	     1	     1	     1
COME                          	     1	    21	    21
COMES                         	     1	    14	    14
COMFORTABLY                   	     1	     1	     1
COMING                        	     1	    12	    12
COMINGS                       	     1	     1	     1
COMPANIES                     	     1	     2	     2
COMPANY                       	     1	     1	     1
COMPANYING                    	     1	     1	     1
COMPLETE                      	     1	    36	    36
COMPLETED                     	     1	    13	    13
COMPLETELY                    	     1	    27	    27
COMPLETING                    	     1	     5	     5
COMPLETION                    	     1	     2	     2
COMPUTATION                   	     1	     9	     9
COMPUTATIONAL                 	     1	     3	     3
COMPUTATIONS                  	     1	     4	     4
COMPUTE                       	     1	    11	    11
COMPUTED                      	     1	    67	    67
COMPUTER                      	     1	    50	    50
COMPUTERIZATION               	     1	     1	     1
COMPUTERIZED                  	     1	     6	     6
COMPUTERS                     	     1	     8	     8
COMPUTING                     	     1	    22	    22
CONCERN                       	     1	     6	     6
CONCERNED                     	     1	    24	    24
CONCERNING                    	     1	    11	    11
CONCERNS                      	     1	     8	     8
CONCOLOR                      	     1	     7	     7
CONSIDER                      	     1	    29	    29
CONSIDERATION                 	     1	    13	    13
CONSIDERATIONS                	     1	    10	    10
CONSIDERED                    	     1	   138	   138
CONSIDERING                   	     1	    55	    55
CONSIDERS                     	     1	     4	     4
CONTINUAL                     	     1	     1	     1
CONTINUALLY                   	     1	     3	     3
CONTINUATION                  	     1	     1	     1
CONTINUE                      	     1	    25	    25
CONTINUED                     	     1	    28	    28
CONTINUES                     	     1	    11	    11
CONTINUING                    	     1	     5	     5
CONTINUITY                    	     1	     3	     3
CONTINUOUS                    	     1	    49	    49
CONTINUOUSLY                  	     1	    14	    14
CONTROL                       	     1	    78	    78
CONTROLLABLE                  	     1	     1	     1
CONTROLLED                    	     1	    20	    20
CONTROLLING                   	     1	    12	    12
CONTROLS                      	     1	    33	    33
COOK                          	     1	   103	   103
COOL                          	     1	    33	    33
COOLER                        	     1	    13	    13
COOLEST                       	     1	     2	     2
COOLING                       	     1	    21	    21
CORNER                        	     1	     5	     5
CORNERS                       	     1	     1	     1
CORRELATIVELY                 	     1	     2	     2
COST                          	     1	    11	    11
COSTLY                        	     1	     4	     4
COSTS                         	     1	     6	     6
COULD                         	     1	   273	   273
COUNT                         	     1	     6	     6
COUNTED                       	     1	    10	    10
COUNTING                      	     1	    10	    10
COUNTRIES                     	     1	    37	    37
COUNTRY                       	     1	     9	     9
COUNTS                        	     1	    11	    11
COUPLE                        	     1	     1	     1
COUPLED                       	     1	     7	     7
COUPLES                       	     1	     1	     1
COUPLING                      	     1	     4	     4
COURSE                        	     1	    44	    44
COURTS                        	     1	     1	     1
COVER                         	     1	    84	    84
COVERAGE                      	     1	    10	    10
COVERED                       	     1	    53	    53
COVERING                      	     1	    44	    44
COVERS                        	     1	    30	    30
CRIMES                        	     1	     1	     1
CROSS                         	     1	    47	    47
CROSSED                       	     1	     3	     3
CROSSES                       	     1	     3	     3
CROSSING                      	     1	     4	     4
CUT                           	     1	    57	    57
CUTS                          	     1	     3	     3
CUTTER                        	     1	     6	     6
CUTTING                       	     1	    32	    32
CUTTINGS                      	     1	     1	     1
D                             	     1	   136	   136
DAILY                         	     1	    63	    63
DANGER                        	     1	     6	     6
DANGEROUS                     	     1	     4	     4
DANGERS                       	     1	     3	     3
DARK                          	     1	    20	    20
DARKER                        	     1	     5	     5
DATABLE                       	     1	     1	     1
DATE                          	     1	   149	   149
DATEABLE                      	     1	     1	     1
DATED                         	     1	    86	    86
DATES                         	     1	   124	   124
DATING                        	     1	   241	   241
DATINGS                       	     1	     8	     8
DAUGHTER                      	     1	     2	     2
DAY                           	     1	    35	    35
DAYLIGHT                      	     1	     1	     1
DAYS                          	     1	    56	    56
DEAD                          	     1	    43	    43
DEAL                          	     1	    12	    12
DEALING                       	     1	    11	    11
DEALS                         	     1	     3	     3
DEALT                         	     1	     4	     4
DEATH                         	     1	    33	    33
DECIDE                        	     1	     6	     6
DECIDED                       	     1	     6	     6
DECIDING                      	     1	     3	     3
DEEP                          	     1	    76	    76
DEEPEN                        	     1	     1	     1
DEEPENED                      	     1	     2	     2
DEEPER                        	     1	    10	    10
DEEPEST                       	     1	     1	     1
DEEPLY                        	     1	     5	     5
DEFINITE                      	     1	     7	     7
DEGREE                        	     1	    64	    64
DEGREES                       	     1	    37	    37
DENORMALIZED                  	     1	     3	     3
DEPEND                        	     1	    26	    26
DEPENDED                      	     1	     6	     6
DEPENDENT                     	     1	    60	    60
DEPENDING                     	     1	    58	    58
DEPENDS                       	     1	    53	    53
DEPTH                         	     1	    48	    48
DEPTHS                        	     1	     2	     2
DID                           	     1	   117	   117
DIDN                          	     1	     1	     1
DIE                           	     1	    13	    13
DIED                          	     1	    13	    13
DIES                          	     1	     1	     1
DIFFERENCE                    	     1	   115	   115
DIFFERENCED                   	     1	     2	     2
DIFFERENCES                   	     1	   235	   235
DIFFERENCING                  	     1	    19	    19
DIFFERENT                     	     1	   576	   576
DIFFERENTLY                   	     1	    20	    20
DIFFERERCES                   	     1	     1	     1
DIFFICULT                     	     1	    97	    97
DIFFICULTIES                  	     1	    25	    25
DIFFICULTY                    	     1	    13	    13
DIGGING                       	     1	     2	     2
DISCOVER                      	     1	     4	     4
DISCOVERED                    	     1	    17	    17
DISCOVERY                     	     1	     8	     8
DO                            	     1	   114	   114
DOES                          	     1	   124	   124
DOING                         	     1	     6	     6
DON                           	     1	     9	     9
DONE                          	     1	    72	    72
DOOR                          	     1	     7	     7
DOORS                         	     1	     1	     1
DOUBLE                        	     1	    19	    19
DOUBLED                       	     1	     3	     3
DOUBLING                      	     1	     1	     1
DOUBT                         	     1	     5	     5
DOUBTFUL                      	     1	     3	     3
DOUBTS                        	     1	     4	     4
DOWN                          	     1	    39	    39
DOWNED                        	     1	     1	     1
DOWNING                       	     1	     1	     1
DOWNS                         	     1	     1	     1
DOWNWARD                      	     1	     7	     7
DOWNWARDS                     	     1	     1	     1
DRAW                          	     1	     8	     8
DRAWING                       	     1	    12	    12
DRAWN                         	     1	    23	    23
DRESSING                      	     1	     1	     1
DREW                          	     1	    22	    22
DRIED                         	     1	    16	    16
DRIER                         	     1	    19	    19
DRIES                         	     1	     1	     1
DRIEST                        	     1	    10	    10
DRINKING                      	     1	     3	     3
DRIVE                         	     1	     7	     7
DRIVEN                        	     1	    17	    17
DRIVER                        	     1	    10	    10
DRIVERS                       	     1	    12	    12
DRIVING                       	     1	    21	    21
DROP                          	     1	    15	    15
DROPLETS                      	     1	     2	     2
DROPPED                       	     1	     5	     5
DROPPING                      	     1	     2	     2
DROPS                         	     1	     8	     8
DROVE                         	     1	     1	     1
DRUG                          	     1	     3	     3
DRY                           	     1	   291	   291
DRYER                         	     1	     5	     5
DRYING                        	     1	    13	    13
DRYNESS                       	     1	     9	     9
DUG                           	     1	     3	     3
DURING                        	     1	   585	   585
DYING                         	     1	     9	     9
EACH                          	     1	   565	   565
EARLIER                       	     1	    71	    71
EARLIEST                      	     1	    25	    25
EARLY                         	     1	   214	   214
EARTH                         	     1	    53	    53
EASIER                        	     1	    18	    18
EASIEST                       	     1	     2	     2
EASILY                        	     1	    45	    45
EAST                          	     1	    64	    64
EASTWARDS                     	     1	     3	     3
EASY                          	     1	    25	    25
EATEN                         	     1	     1	     1
EDGE                          	     1	    15	    15
EDGES                         	     1	     2	     2
EDUCATED                      	     1	     1	     1
EDUCATIONAL                   	     1	     2	     2
EDUCATIVE                     	     1	     1	     1
EIGHT                         	     1	    35	    35
EIGHTEENTH                    	     1	     2	     2
EITHER                        	     1	   117	   117
ELEVEN                        	     1	     4	     4
ELSE                          	     1	     1	     1
ELSEWHERE                     	     1	    19	    19
EMPLOY                        	     1	     7	     7
EMPLOYED                      	     1	    26	    26
EMPLOYING                     	     1	    10	    10
END                           	     1	    94	    94
ENDANGERED                    	     1	     9	     9
ENDED                         	     1	     7	     7
ENDING                        	     1	     9	     9
ENDS                          	     1	    14	    14
ENJOY                         	     1	     2	     2
ENOUGH                        	     1	    30	    30
ENTER                         	     1	     6	     6
ENTERED                       	     1	     6	     6
ENTERING                      	     1	     3	     3
ENTERS                        	     1	     4	     4
ESPECIALLY                    	     1	   171	   171
EVEN                          	     1	   208	   208
EVENING                       	     1	     1	     1
EVER                          	     1	    10	    10
EVERY                         	     1	    87	    87
EVERYDAY                      	     1	     1	     1
EVERYTHING                    	     1	     1	     1
EXACT                         	     1	    34	    34
EXACTLY                       	     1	    10	    10
EXCEPT                        	     1	    39	    39
EXCEPTED                      	     1	     1	     1
EXCEPTING                     	     1	     1	     1
EXCITING                      	     1	     1	     1
EXPECT                        	     1	    18	    18
EXPECTANCIES                  	     1	     1	     1
EXPECTANCY                    	     1	     4	     4
EXPECTATION                   	     1	    12	    12
EXPECTATIONS                  	     1	     3	     3
EXPECTED                      	     1	   109	   109
EXPECTING                     	     1	     1	     1
EXPENSIVE                     	     1	     4	     4
EXPERIENCE                    	     1	    21	    21
EXPERIENCED                   	     1	    29	    29
EXPERIENCES                   	     1	     3	     3
EXPERIENCING                  	     1	     7	     7
EXPLAIN                       	     1	    27	    27
EXPLAINED                     	     1	    72	    72
EXPLAINING                    	     1	     4	     4
EXPLAINS                      	     1	    18	    18
EXPLANATION                   	     1	    14	    14
EXPLANATIONS                  	     1	     5	     5
EXPLANATORY                   	     1	     9	     9
EXPRESS                       	     1	     8	     8
EXPRESSED                     	     1	    76	    76
EXPRESSES                     	     1	     8	     8
EXPRESSING                    	     1	     4	     4
EXPRESSION                    	     1	    21	    21
EXPRESSIONS                   	     1	     3	     3
EXTRA                         	     1	     2	     2
EYE                           	     1	     6	     6
FACE                          	     1	     7	     7
FACED                         	     1	     3	     3
FACES                         	     1	     2	     2
FACING                        	     1	     5	     5
FACINGS                       	     1	     1	     1
FACT                          	     1	   107	   107
FACTS                         	     1	     2	     2
FAIR                          	     1	     2	     2
FAIRLY                        	     1	    30	    30
FALL                          	     1	    34	    34
FALLEN                        	     1	     5	     5
FALLING                       	     1	    17	    17
FALLS                         	     1	    23	    23
word families                      	     1	    19	    19
FAMILY                        	     1	    11	    11
FAR                           	     1	    83	    83
FARM                          	     1	     7	     7
FARMER                        	     1	     2	     2
FARMERS                       	     1	     3	     3
FARMS                         	     1	     2	     2
FARTHER                       	     1	     3	     3
FARTHEST                      	     1	     1	     1
FAST                          	     1	     8	     8
FASTER                        	     1	    22	    22
FASTEST                       	     1	     4	     4
FATHER                        	     1	     1	     1
FAVORITE                      	     1	     1	     1
FED                           	     1	     5	     5
FEED                          	     1	     4	     4
FEEL                          	     1	     1	     1
FEELING                       	     1	     2	     2
FEET                          	     1	     3	     3
FELL                          	     1	     3	     3
FELT                          	     1	     4	     4
FEW                           	     1	   170	   170
FEWER                         	     1	    22	    22
FEWEST                        	     1	     1	     1
FF                            	     1	     7	     7
FIELD                         	     1	    91	    91
FIELDS                        	     1	    23	    23
FIFTEEN                       	     1	     2	     2
FIFTEENTH                     	     1	     2	     2
FIFTH                         	     1	     3	     3
FIFTIES                       	     1	     2	     2
FIFTY                         	     1	     4	     4
FIG                           	     1	   669	   669
FIGHTING                      	     1	     2	     2
FIGS                          	     1	    37	    37
FIGURE                        	     1	   347	   347
FIGURES                       	     1	    26	    26
FIGURING                      	     1	     1	     1
FILL                          	     1	     5	     5
FILLED                        	     1	     6	     6
FILLING                       	     1	     4	     4
FILLS                         	     1	     1	     1
FILM                          	     1	    21	    21
FILMS                         	     1	     9	     9
FINAL                         	     1	    76	    76
FINALLY                       	     1	    49	    49
FIND                          	     1	    64	    64
FINDING                       	     1	    29	    29
FINDINGS                      	     1	    61	    61
FINDS                         	     1	    22	    22
FINE                          	     1	    17	    17
FINELY                        	     1	     1	     1
FINENESS                      	     1	     2	     2
FINER                         	     1	     9	     9
FINEST                        	     1	     3	     3
FINGERS                       	     1	     1	     1
FINISHED                      	     1	     3	     3
FINISHING                     	     1	     3	     3
FIRE                          	     1	   367	   367
FIRES                         	     1	   134	   134
FIRST                         	     1	   332	   332
FIRSTLY                       	     1	     3	     3
FISH                          	     1	    34	    34
FISHERY                       	     1	     4	     4
FISHES                        	     1	     4	     4
FISHING                       	     1	     3	     3
FIT                           	     1	    47	    47
FITNESS                       	     1	     5	     5
FITS                          	     1	     6	     6
FITTED                        	     1	    30	    30
FITTING                       	     1	    27	    27
FIVE                          	     1	   124	   124
FIX                           	     1	     2	     2
FIXED                         	     1	    31	    31
FIXING                        	     1	     4	     4
FLAT                          	     1	    10	    10
FLATTENED                     	     1	     5	     5
FLATTENING                    	     1	     1	     1
FLOOR                         	     1	     8	     8
FLOORS                        	     1	     5	     5
FLOWER                        	     1	     1	     1
FLOWERING                     	     1	     4	     4
FLYING                        	     1	     1	     1
FOLLOW                        	     1	    10	    10
FOLLOWED                      	     1	    63	    63
FOLLOWERS                     	     1	     1	     1
FOLLOWING                     	     1	   253	   253
FOLLOWS                       	     1	    47	    47
FOOD                          	     1	    12	    12
FOOT                          	     1	     2	     2
FOR                           	     1	  4101	  4101
FORCE                         	     1	     3	     3
FORCED                        	     1	     6	     6
FORCES                        	     1	     9	     9
FORCIBLY                      	     1	     1	     1
FORCING                       	     1	    29	    29
FORCINGS                      	     1	     1	     1
FOREST                        	     1	   774	   774
FORESTED                      	     1	    22	    22
FORESTER                      	     1	     2	     2
FORESTERS                     	     1	     8	     8
FORESTRY                      	     1	    50	    50
FORESTS                       	     1	   342	   342
FORM                          	     1	   204	   204
FORMED                        	     1	   111	   111
FORMING                       	     1	    23	    23
FORMS                         	     1	    94	    94
FORTIES                       	     1	     1	     1
FORTUNATELY                   	     1	     3	     3
FORTY                         	     1	     3	     3
FORWARD                       	     1	    11	    11
FOUND                         	     1	   519	   519
FOUR                          	     1	   137	   137
FOURTEENTH                    	     1	     1	     1
FOURTH                        	     1	     7	     7
FREE                          	     1	    29	    29
FREED                         	     1	     1	     1
FREEDOM                       	     1	    27	    27
FREELY                        	     1	     1	     1
FREEZE                        	     1	     5	     5
FREEZES                       	     1	     2	     2
FREEZING                      	     1	     4	     4
FRESH                         	     1	    24	    24
FRESHLY                       	     1	     1	     1
FRIENDLY                      	     1	     2	     2
FRIGHTENING                   	     1	     1	     1
FROM                          	     1	  2916	  2916
FRONT                         	     1	    12	    12
FRONTAL                       	     1	     8	     8
FRONTS                        	     1	     3	     3
FROZEN                        	     1	     5	     5
FT                            	     1	     1	     1
FULL                          	     1	    35	    35
FULLY                         	     1	    22	    22
FUN                           	     1	     1	     1
FURTHER                       	     1	   215	   215
FURTHEST                      	     1	     2	     2
GAME                          	     1	     2	     2
GARDEN                        	     1	     4	     4
GARDENERS                     	     1	     1	     1
GARDENS                       	     1	     6	     6
GAS                           	     1	    10	    10
GASEOUS                       	     1	     1	     1
GASES                         	     1	     8	     8
GAVE                          	     1	    12	    12
GENERAL                       	     1	   132	   132
GENERALISED                   	     1	     2	     2
GENERALITY                    	     1	     1	     1
GENERALIZATION                	     1	     3	     3
GENERALIZATIONS               	     1	     1	     1
GENERALIZE                    	     1	     2	     2
GENERALIZED                   	     1	    17	    17
GENERALLY                     	     1	   175	   175
GENTLE                        	     1	     2	     2
GENTLY                        	     1	     1	     1
GET                           	     1	    15	    15
GETS                          	     1	     3	     3
GETTING                       	     1	     3	     3
GIVE                          	     1	    38	    38
GIVEN                         	     1	   227	   227
GIVES                         	     1	    32	    32
GIVING                        	     1	     6	     6
GLANCE                        	     1	     1	     1
GLASS                         	     1	     4	     4
GO                            	     1	     8	     8
GOES                          	     1	     5	     5
GOING                         	     1	     7	     7
GOINGS                        	     1	     1	     1
GOLD                          	     1	     1	     1
GOLDEN                        	     1	     3	     3
GONE                          	     1	     5	     5
GOOD                          	     1	   100	   100
GOODNESS                      	     1	     4	     4
GOT                           	     1	     2	     2
GOV                           	     1	     1	     1
GOVERN                        	     1	     2	     2
GOVERNED                      	     1	     1	     1
GOVERNING                     	     1	     2	     2
GOVERNMENT                    	     1	     3	     3
GRASS                         	     1	     6	     6
GRASSES                       	     1	     6	     6
GRASSY                        	     1	     2	     2
GRAY                          	     1	    23	    23
GREAT                         	     1	   127	   127
GREATER                       	     1	   150	   150
GREATEST                      	     1	    29	    29
GREATLY                       	     1	    32	    32
GREEN                         	     1	    63	    63
GREENING                      	     1	     1	     1
GREENNESS                     	     1	     1	     1
GREW                          	     1	    25	    25
GREY                          	     1	     1	     1
GROUND                        	     1	    82	    82
GROUNDED                      	     1	     1	     1
GROUNDS                       	     1	     7	     7
GROUP                         	     1	    74	    74
GROUPED                       	     1	    11	    11
GROUPING                      	     1	     6	     6
GROUPINGS                     	     1	     1	     1
GROUPS                        	     1	    73	    73
GROW                          	     1	   117	   117
GROWING                       	     1	   419	   419
GROWN                         	     1	    18	    18
GROWS                         	     1	   132	   132
GROWTH                        	     1	  2524	  2524
GROWTHS                       	     1	     1	     1
HAD                           	     1	   345	   345
HAIR                          	     1	     1	     1
HALF                          	     1	    61	    61
HALL                          	     1	     8	     8
HALLS                         	     1	     1	     1
HALVES                        	     1	     1	     1
HAND                          	     1	    75	    75
HANDLED                       	     1	     1	     1
HANDLING                      	     1	     4	     4
HAPPEN                        	     1	     3	     3
HAPPENED                      	     1	     4	     4
HAPPENING                     	     1	     1	     1
HAPPENS                       	     1	     5	     5
HARD                          	     1	     7	     7
HARDEN                        	     1	     1	     1
HARDENING                     	     1	     2	     2
HARDER                        	     1	     2	     2
HARDLY                        	     1	    16	    16
HAS                           	     1	   976	   976
HAVE                          	     1	  1218	  1218
HAVED                         	     1	     1	     1
HAVING                        	     1	    68	    68
HE                            	     1	   117	   117
HEAD                          	     1	     1	     1
HEADS                         	     1	     1	     1
HEALTH                        	     1	    16	    16
HEALTHY                       	     1	    20	    20
HEAT                          	     1	    20	    20
HEATING                       	     1	     2	     2
HEAVIER                       	     1	     6	     6
HEAVILY                       	     1	    15	    15
HEAVY                         	     1	    42	    42
HELD                          	     1	     9	     9
HELP                          	     1	    54	    54
HELPED                        	     1	    11	    11
HELPFUL                       	     1	     9	     9
HELPING                       	     1	     3	     3
HELPLESS                      	     1	     1	     1
HELPS                         	     1	     6	     6
HER                           	     1	     1	     1
HERE                          	     1	   127	   127
HIDDEN                        	     1	     4	     4
HIGH                          	     1	   535	   535
HIGHER                        	     1	   270	   270
HIGHEST                       	     1	   121	   121
HIGHLY                        	     1	    85	    85
HILL                          	     1	    13	    13
HILLS                         	     1	     2	     2
HILLY                         	     1	     4	     4
HIM                           	     1	     8	     8
HIMSELF                       	     1	     3	     3
HIS                           	     1	    69	    69
HISTORIAN                     	     1	     3	     3
HISTORIANS                    	     1	     6	     6
HISTORIC                      	     1	    37	    37
HISTORICAL                    	     1	   148	   148
HISTORICALLY                  	     1	    13	    13
HISTORIES                     	     1	    15	    15
HISTORY                       	     1	    95	    95
HIT                           	     1	     5	     5
HOLD                          	     1	     9	     9
HOLDER                        	     1	     1	     1
HOLDERS                       	     1	     1	     1
HOLDING                       	     1	     3	     3
HOLDINGS                      	     1	     2	     2
HOLDS                         	     1	     5	     5
HOLE                          	     1	     8	     8
HOLES                         	     1	     7	     7
HOME                          	     1	     5	     5
HONESTLY                      	     1	     1	     1
HOPE                          	     1	     7	     7
HOPED                         	     1	     7	     7
HOPES                         	     1	     1	     1
HORSES                        	     1	     1	     1
HOSPITAL                      	     1	     2	     2
HOSPITALS                     	     1	     2	     2
HOT                           	     1	    34	    34
HOTTER                        	     1	     8	     8
HOTTEST                       	     1	     6	     6
HOUR                          	     1	     4	     4
HOURLY                        	     1	     5	     5
HOURS                         	     1	    24	    24
HOUSE                         	     1	    28	    28
HOUSED                        	     1	     3	     3
HOUSES                        	     1	    14	    14
HOUSING                       	     1	     3	     3
HOW                           	     1	   132	   132
HOWEVER                       	     1	   546	   546
HUGE                          	     1	     8	     8
HUMAN                         	     1	    54	    54
HUMANS                        	     1	     3	     3
HUNDRED                       	     1	    21	    21
HUNDREDS                      	     1	    17	    17
HUNG                          	     1	     1	     1
HUNGER                        	     1	     1	     1
HUNT                          	     1	     4	     4
HUNTED                        	     1	     1	     1
HUNTER                        	     1	     1	     1
HUNTERS                       	     1	     2	     2
HUNTING                       	     1	    11	    11
HUNTS                         	     1	     1	     1
HUSBANDED                     	     1	     1	     1
I                             	     1	   351	   351
ICE                           	     1	    62	    62
ICY                           	     1	     1	     1
IDEA                          	     1	    17	    17
IDEAS                         	     1	     3	     3
IF                            	     1	   282	   282
IMAGINE                       	     1	     2	     2
IMPERFECTIONS                 	     1	     1	     1
IMPORTANT                     	     1	   301	   301
IMPORTANTLY                   	     1	     5	     5
IMPOSSIBLE                    	     1	    37	    37
IMPROPER                      	     1	     4	     4
IMPROPERLY                    	     1	     3	     3
IN                            	     1	 11768	 11768
INABILITY                     	     1	     5	     5
INCOMPLETE                    	     1	     9	     9
INCOMPLETELY                  	     1	     1	     1
INDEED                        	     1	    21	    21
INDEFINITE                    	     1	     2	     2
INEXPENSIVE                   	     1	     1	     1
INFORM                        	     1	     6	     6
INFORMATION                   	     1	   395	   395
INFORMS                       	     1	     2	     2
INNER                         	     1	     9	     9
INNERMOST                     	     1	     3	     3
INSIDE                        	     1	    13	    13
INSTEAD                       	     1	    19	    19
INTEREST                      	     1	    45	    45
INTERESTED                    	     1	    10	    10
INTERESTING                   	     1	    16	    16
INTERESTINGLY                 	     1	     4	     4
INTERESTS                     	     1	     8	     8
INTERGOVERNMENTAL             	     1	     4	     4
INTERNET                      	     1	     1	     1
INTERRELATED                  	     1	     2	     2
INTERRELATION                 	     1	     1	     1
INTERRELATIONS                	     1	     4	     4
INTO                          	     1	   342	   342
INVOLVE                       	     1	    13	    13
INVOLVED                      	     1	    38	    38
INVOLVEMENT                   	     1	     1	     1
INVOLVES                      	     1	    22	    22
INVOLVING                     	     1	    12	    12
INWARDLY                      	     1	     1	     1
IS                            	     1	  4877	  4877
ISLAND                        	     1	    24	    24
ISLANDS                       	     1	     3	     3
ISSUE                         	     1	     7	     7
ISSUES                        	     1	    10	    10
IT                            	     1	  1562	  1562
ITS                           	     1	   398	   398
ITSELF                        	     1	    39	    39
JOB                           	     1	     3	     3
JOIN                          	     1	     3	     3
JOINED                        	     1	     3	     3
JOINING                       	     1	     1	     1
JUDGE                         	     1	     4	     4
JUDGED                        	     1	     1	     1
JUDGING                       	     1	     2	     2
JUDGMENT                      	     1	     5	     5
JUDGMENTS                     	     1	     2	     2
JUMP                          	     1	     6	     6
JUST                          	     1	    34	    34
KEEP                          	     1	     7	     7
KEEPING                       	     1	     5	     5
KEEPS                         	     1	     3	     3
KEPT                          	     1	    14	    14
KEY                           	     1	    49	    49
KEYS                          	     1	     1	     1
KILL                          	     1	     2	     2
KILLED                        	     1	     7	     7
KIND                          	     1	    18	    18
KINDS                         	     1	    11	    11
KING                          	     1	     5	     5
KINGDOM                       	     1	     4	     4
KINGS                         	     1	     2	     2
KNOCKED                       	     1	     2	     2
KNOW                          	     1	    20	    20
KNOWING                       	     1	     8	     8
KNOWN                         	     1	   158	   158
KNOWS                         	     1	     2	     2
LAID                          	     1	     8	     8
LAKE                          	     1	    41	    41
LAKES                         	     1	    36	    36
LAND                          	     1	    92	    92
LANDS                         	     1	    12	    12
LARGE                         	     1	   323	   323
LARGELY                       	     1	    47	    47
LARGER                        	     1	    88	    88
LARGEST                       	     1	    57	    57
LAST                          	     1	   180	   180
LASTLY                        	     1	     3	     3
LATE                          	     1	   118	   118
LATER                         	     1	    90	    90
LATEST                        	     1	     8	     8
LAW                           	     1	     7	     7
LAWS                          	     1	     4	     4
LAY                           	     1	     4	     4
LAYS                          	     1	     1	     1
LEAD                          	     1	    48	    48
LEADERS                       	     1	     4	     4
LEADERSHIP                    	     1	     2	     2
LEADING                       	     1	    32	    32
LEADS                         	     1	    27	    27
LEARN                         	     1	     1	     1
LEARNED                       	     1	     1	     1
LEARNING                      	     1	     2	     2
LEAST                         	     1	   140	   140
LEAVE                         	     1	     5	     5
LEAVES                        	     1	    33	    33
LEAVING                       	     1	     8	     8
LED                           	     1	    36	    36
LEFT                          	     1	    38	    38
LEFTHAND                      	     1	     1	     1
LESS                          	     1	   227	   227
LESSENED                      	     1	     1	     1
LESSENS                       	     1	     1	     1
LESSER                        	     1	     8	     8
LET                           	     1	    11	    11
LETS                          	     1	     1	     1
LETTER                        	     1	     2	     2
LEVEL                         	     1	   311	   311
LEVELING                      	     1	     1	     1
LEVELLING                     	     1	     1	     1
LEVELS                        	     1	   106	   106
LIE                           	     1	    16	    16
LIES                          	     1	    42	    42
LIFE                          	     1	    48	    48
LIGHT                         	     1	    94	    94
LIGHTING                      	     1	     3	     3
LIKE                          	     1	    62	    62
LIKING                        	     1	     1	     1
LINE                          	     1	    96	    96
LINED                         	     1	     2	     2
LINES                         	     1	    30	    30
LIST                          	     1	     8	     8
LISTED                        	     1	     7	     7
LISTING                       	     1	     2	     2
LISTS                         	     1	     8	     8
LITTLE                        	     1	    93	    93
LIVE                          	     1	    43	    43
LIVED                         	     1	     7	     7
LIVES                         	     1	     9	     9
LIVING                        	     1	   112	   112
LL                            	     1	     2	     2
LOAD                          	     1	     6	     6
LOADED                        	     1	     1	     1
LOADER                        	     1	    12	    12
LOADING                       	     1	     3	     3
LOADINGS                      	     1	     9	     9
LOADS                         	     1	     5	     5
LOCAL                         	     1	   174	   174
LOCALISATION                  	     1	     2	     2
LOCALIZED                     	     1	     8	     8
LOCALLY                       	     1	    31	    31
LOCK                          	     1	     1	     1
LOCKED                        	     1	     1	     1
LOCKING                       	     1	     1	     1
LONG                          	     1	   195	   195
LONGER                        	     1	    97	    97
LONGEST                       	     1	    32	    32
LOOK                          	     1	     9	     9
LOOKED                        	     1	     5	     5
LOOKING                       	     1	    11	    11
LOOKS                         	     1	     2	     2
LORDS                         	     1	     2	     2
LOSE                          	     1	     1	     1
LOSES                         	     1	     2	     2
LOSING                        	     1	     1	     1
LOST                          	     1	    16	    16
LOT                           	     1	    10	    10
LOUD                          	     1	     2	     2
LOVER                         	     1	     1	     1
LOW                           	     1	   319	   319
LOWLY                         	     1	     2	     2
LOWS                          	     1	     1	     1
LUCKY                         	     1	     2	     2
LYING                         	     1	     8	     8
M                             	     1	   575	   575
MACHINE                       	     1	    10	    10
MACHINERY                     	     1	     1	     1
MACHINES                      	     1	     4	     4
MAD                           	     1	     2	     2
MADE                          	     1	   209	   209
MAIN                          	     1	   155	   155
MAINLY                        	     1	   142	   142
MAJOR                         	     1	    68	    68
MAKE                          	     1	    69	    69
MAKERS                        	     1	     3	     3
MAKES                         	     1	    33	    33
MAKING                        	     1	    35	    35
MAM                           	     1	     3	     3
MAN                           	     1	    17	    17
MANAGE                        	     1	     6	     6
MANAGED                       	     1	    13	    13
MANAGEMENT                    	     1	   105	   105
MANAGER                       	     1	     1	     1
MANAGERS                      	     1	     5	     5
MANAGING                      	     1	     2	     2
MANNING                       	     1	     7	     7
MANY                          	     1	   332	   332
MARK                          	     1	     9	     9
MARKED                        	     1	    45	    45
MARKEDLY                      	     1	    12	    12
MARKER                        	     1	     4	     4
MARKERS                       	     1	     5	     5
MARKET                        	     1	     3	     3
MARKING                       	     1	     4	     4
MARKINGS                      	     1	     1	     1
MARKS                         	     1	    12	    12
MASTER                        	     1	    58	    58
MASTERS                       	     1	     2	     2
MASTERY                       	     1	     2	     2
MATTER                        	     1	    18	    18
MATTERS                       	     1	     2	     2
MAY                           	     1	   887	   887
MAYBE                         	     1	     3	     3
ME                            	     1	     2	     2
MEAN                          	     1	   660	   660
MEANING                       	     1	     3	     3
MEANINGFUL                    	     1	     8	     8
MEANINGS                      	     1	     1	     1
MEANS                         	     1	   164	   164
MEANT                         	     1	     9	     9
MEET                          	     1	     7	     7
MEETING                       	     1	     3	     3
MEETS                         	     1	     2	     2
MEMBER                        	     1	     3	     3
MEMBERS                       	     1	     2	     2
MENTION                       	     1	     3	     3
MENTIONED                     	     1	    23	    23
MENTIONING                    	     1	     1	     1
MENTIONS                      	     1	     2	     2
MET                           	     1	     5	     5
MIDDAY                        	     1	     1	     1
MIDDLE                        	     1	    29	    29
MIDPOINT                      	     1	     2	     2
MIDSUMMER                     	     1	     6	     6
MIDWEST                       	     1	    11	    11
MIGHT                         	     1	   107	   107
MILES                         	     1	     2	     2
MILK                          	     1	    10	    10
MILLION                       	     1	    22	    22
MILLIONS                      	     1	     4	     4
MIN                           	     1	     7	     7
MIND                          	     1	    22	    22
MINDFUL                       	     1	     1	     1
MINE                          	     1	     1	     1
MINUTE                        	     1	     1	     1
MINUTES                       	     1	     3	     3
MISLEADING                    	     1	     4	     4
MISLEADINGLY                  	     1	     1	     1
MISSED                        	     1	     1	     1
MISSHAPEN                     	     1	     1	     1
MISSING                       	     1	    81	    81
MISTAKES                      	     1	     3	     3
MISUNDERSTANDINGS             	     1	     1	     1
MOMENT                        	     1	     7	     7
MOMENTS                       	     1	     5	     5
MONTH                         	     1	    88	    88
MONTHLY                       	     1	   114	   114
MONTHS                        	     1	   158	   158
MORE                          	     1	   791	   791
MORNING                       	     1	     3	     3
MOST                          	     1	   541	   541
MOSTLY                        	     1	    70	    70
MOUNTAIN                      	     1	   154	   154
MOUNTAINOUS                   	     1	    12	    12
MOUNTAINS                     	     1	   163	   163
MOUNTAINSIDE                  	     1	     1	     1
MOUNTAINSIDES                 	     1	     1	     1
MOVABLE                       	     1	     1	     1
MOVE                          	     1	     6	     6
MOVED                         	     1	     9	     9
MOVEMENT                      	     1	    28	    28
MOVEMENTS                     	     1	    15	    15
MOVES                         	     1	     6	     6
MOVING                        	     1	    51	    51
MUCH                          	     1	   145	   145
MUM                           	     1	     1	     1
MUMMY                         	     1	     4	     4
MUST                          	     1	   184	   184
MYSELF                        	     1	     1	     1
NAME                          	     1	     4	     4
NAMED                         	     1	     5	     5
NAMELY                        	     1	    14	    14
NAMES                         	     1	     1	     1
NATIONAL                      	     1	    63	    63
NATIONS                       	     1	     3	     3
NATIONWIDE                    	     1	     6	     6
NATURAL                       	     1	   169	   169
NATURALLY                     	     1	     8	     8
NATURE                        	     1	    43	    43
NE                            	     1	     3	     3
NEAR                          	     1	   111	   111
NEARBY                        	     1	    32	    32
NEARER                        	     1	     1	     1
NEAREST                       	     1	    17	    17
NEARLY                        	     1	    29	    29
NECESSARILY                   	     1	    23	    23
NECESSARY                     	     1	   107	   107
NECK                          	     1	     1	     1
NEED                          	     1	    59	    59
NEEDED                        	     1	    35	    35
NEEDING                       	     1	     1	     1
NEEDS                         	     1	    16	    16
NEIGHBOR                      	     1	     1	     1
NEIGHBORHOOD                  	     1	     3	     3
NEIGHBORING                   	     1	    31	    31
NEIGHBORS                     	     1	     3	     3
NEIGHBOUR                     	     1	     1	     1
NEIGHBOURHOOD                 	     1	     2	     2
NEIGHBOURING                  	     1	     3	     3
NEIGHBOURS                    	     1	     1	     1
NEVER                         	     1	    27	    27
NEW                           	     1	   192	   192
NEWER                         	     1	     1	     1
NEWEST                        	     1	     1	     1
NEWLY                         	     1	    15	    15
NEWS                          	     1	     1	     1
NEXT                          	     1	    60	    60
NIGHT                         	     1	     6	     6
NIGHTS                        	     1	     1	     1
NINE                          	     1	    18	    18
NINETEENTH                    	     1	     7	     7
NINETY                        	     1	     1	     1
NINTH                         	     1	     1	     1
NO                            	     1	   322	   322
NOISE                         	     1	    77	    77
NONE                          	     1	    18	    18
NONZERO                       	     1	     2	     2
NORMAL                        	     1	    90	    90
NORMALITY                     	     1	     7	     7
NORMALIZATION                 	     1	     2	     2
NORMALIZE                     	     1	     2	     2
NORMALIZED                    	     1	    17	    17
NORMALLY                      	     1	    61	    61
NORMALS                       	     1	     2	     2
NORTH                         	     1	   209	   209
NORTHERLY                     	     1	     1	     1
NORTHERNMOST                  	     1	     5	     5
NORTHWARD                     	     1	     4	     4
NORTHWARDS                    	     1	     2	     2
NORTHWEST                     	     1	    36	    36
NOS                           	     1	     7	     7
NOSE                          	     1	     1	     1
NOT                           	     1	  1038	  1038
NOTABLE                       	     1	     9	     9
NOTABLY                       	     1	    14	    14
NOTE                          	     1	    25	    25
NOTED                         	     1	    70	    70
NOTES                         	     1	     4	     4
NOTHING                       	     1	     4	     4
NOTICEABLE                    	     1	    13	    13
NOTICED                       	     1	     6	     6
NOTICES                       	     1	     1	     1
NOTING                        	     1	     2	     2
NOW                           	     1	    63	    63
NT                            	     1	     3	     3
NUMBER                        	     1	   508	   508
NUMBERED                      	     1	     2	     2
NUMBERS                       	     1	    46	    46
NW                            	     1	     7	     7
OBVIOUS                       	     1	    28	    28
OBVIOUSLY                     	     1	     9	     9
ODD                           	     1	     1	     1
OF                            	     1	 16576	 16576
OFF                           	     1	    23	    23
OFFER                         	     1	    10	    10
OFFERED                       	     1	     4	     4
OFFERING                      	     1	     2	     2
OFFERS                        	     1	    12	    12
OFFICE                        	     1	     3	     3
OFTEN                         	     1	   316	   316
OIL                           	     1	     3	     3
OILS                          	     1	     2	     2
OLD                           	     1	   172	   172
OLDER                         	     1	    61	    61
OLDEST                        	     1	    59	    59
ON                            	     1	  2717	  2717
ONCE                          	     1	    52	    52
ONE                           	     1	   647	   647
ONES                          	     1	    57	    57
ONLY                          	     1	   701	   701
ONTO                          	     1	     6	     6
OPEN                          	     1	    48	    48
OPENED                        	     1	     4	     4
OPENING                       	     1	    14	    14
OPENINGS                      	     1	     4	     4
OPENS                         	     1	     3	     3
OR                            	     1	  1402	  1402
ORANGE                        	     1	     4	     4
ORDER                         	     1	    80	    80
ORDERED                       	     1	     2	     2
ORDERING                      	     1	     1	     1
ORDERS                        	     1	     1	     1
OTHER                         	     1	   567	   567
OTHERS                        	     1	    57	    57
OUGHT                         	     1	     1	     1
OUR                           	     1	   442	   442
OURS                          	     1	     1	     1
OURSELVES                     	     1	     1	     1
OUT                           	     1	   266	   266
OUTER                         	     1	    13	    13
OUTSIDE                       	     1	    36	    36
OUTSIDES                      	     1	     1	     1
OUTWARD                       	     1	     3	     3
OVER                          	     1	   550	   550
OVERLY                        	     1	     3	     3
OWN                           	     1	    22	    22
OWNER                         	     1	     6	     6
PACKAGE                       	     1	    40	    40
PACKAGED                      	     1	     1	     1
PACKAGES                      	     1	     1	     1
PACKED                        	     1	     2	     2
PACKING                       	     1	     3	     3
PAGE                          	     1	    41	    41
PAGES                         	     1	     7	     7
PAID                          	     1	     3	     3
PAINT                         	     1	     1	     1
PAINTED                       	     1	    11	    11
PAINTER                       	     1	     2	     2
PAINTERS                      	     1	     3	     3
PAINTING                      	     1	     2	     2
PAINTINGS                     	     1	     7	     7
PAINTS                        	     1	     1	     1
PAIR                          	     1	    11	    11
PAIRED                        	     1	     2	     2
PAIRS                         	     1	    15	    15
PAPER                         	     1	    47	    47
PAPERS                        	     1	    12	    12
PARENT                        	     1	     2	     2
PARENTAL                      	     1	     1	     1
PARENTS                       	     1	     2	     2
PARK                          	     1	    55	    55
PARKS                         	     1	     5	     5
PART                          	     1	   173	   173
PARTIAL                       	     1	    33	    33
PARTIALLY                     	     1	    20	    20
PARTICULAR                    	     1	   149	   149
PARTICULARLY                  	     1	   160	   160
PARTLY                        	     1	    25	    25
PARTS                         	     1	    86	    86
PARTY                         	     1	     1	     1
PASS                          	     1	    19	    19
PASSED                        	     1	     8	     8
PASSES                        	     1	     9	     9
PASSING                       	     1	    10	    10
PAST                          	     1	   235	   235
PAY                           	     1	     1	     1
PAYING                        	     1	     1	     1
PEOPLE                        	     1	    37	    37
PEOPLES                       	     1	     1	     1
PERFECT                       	     1	     5	     5
PERFECTED                     	     1	     1	     1
PERFECTION                    	     1	     1	     1
PERFECTLY                     	     1	     5	     5
PERHAPS                       	     1	    18	    18
PERSON                        	     1	     4	     4
PERSONAL                      	     1	    10	    10
PHOTO                         	     1	     3	     3
PHOTOGRAPH                    	     1	     1	     1
PHOTOGRAPHED                  	     1	     2	     2
PHOTOGRAPHIC                  	     1	     2	     2
PHOTOGRAPHS                   	     1	    11	    11
PHOTOGRAPHY                   	     1	     5	     5
PHOTOS                        	     1	     1	     1
PICK                          	     1	     1	     1
PICTURE                       	     1	    41	    41
PICTURED                      	     1	     1	     1
PICTURES                      	     1	     3	     3
PIECE                         	     1	    10	    10
PIECES                        	     1	    37	    37
PLACE                         	     1	    67	    67
PLACED                        	     1	    27	    27
PLACEMENT                     	     1	     7	     7
PLACES                        	     1	    19	    19
PLACING                       	     1	     5	     5
PLAN                          	     1	     8	     8
PLANNERS                      	     1	     2	     2
PLANNING                      	     1	    25	    25
PLANS                         	     1	     7	     7
PLANT                         	     1	   159	   159
PLANTED                       	     1	    31	    31
PLANTING                      	     1	    11	    11
PLANTINGS                     	     1	     1	     1
PLANTS                        	     1	   110	   110
PLAY                          	     1	    18	    18
PLAYED                        	     1	     3	     3
PLAYING                       	     1	     1	     1
PLAYS                         	     1	     6	     6
PLENTIFUL                     	     1	     1	     1
PLENTY                        	     1	     1	     1
PLUS                          	     1	     9	     9
POINT                         	     1	   117	   117
POINTED                       	     1	    12	    12
POINTER                       	     1	    56	    56
POINTING                      	     1	     6	     6
POINTS                        	     1	    44	    44
POLICE                        	     1	     3	     3
POOR                          	     1	    46	    46
POORER                        	     1	     1	     1
POORLY                        	     1	    25	    25
POSITION                      	     1	    56	    56
POSITIONED                    	     1	     5	     5
POSITIONING                   	     1	     3	     3
POSITIONS                     	     1	    17	    17
POSSIBILITIES                 	     1	    10	    10
POSSIBILITY                   	     1	    39	    39
POSSIBLE                      	     1	   333	   333
POSSIBLY                      	     1	    17	    17
POST                          	     1	    23	    23
POSTS                         	     1	    19	    19
POTS                          	     1	     3	     3
POTTERY                       	     1	     4	     4
POWER                         	     1	    26	    26
POWERFUL                      	     1	    10	    10
POWERS                        	     1	     1	     1
PREHISTORICAL                 	     1	     2	     2
PREHISTORY                    	     1	     1	     1
PREPARATION                   	     1	    30	    30
PREPARATIONS                  	     1	     5	     5
PREPARE                       	     1	     1	     1
PREPARED                      	     1	    15	    15
PREPAREDNESS                  	     1	     1	     1
PREPARES                      	     1	     1	     1
PRESENT                       	     1	   220	   220
PRESENTATIONS                 	     1	     1	     1
PRESENTED                     	     1	    81	    81
PRESENTING                    	     1	     4	     4
PRESENTS                      	     1	    21	    21
PRESS                         	     1	     2	     2
PRESSING                      	     1	     3	     3
PRETREATED                    	     1	     1	     1
PRETREATMENT                  	     1	     1	     1
PRETTY                        	     1	     1	     1
PRICE                         	     1	     3	     3
PRICES                        	     1	     1	     1
PROBABILISTIC                 	     1	     1	     1
PROBABILITIES                 	     1	     6	     6
PROBABILITY                   	     1	    56	    56
PROBABLE                      	     1	    13	    13
PROBABLY                      	     1	    63	    63
PROBLEM                       	     1	    89	    89
PROBLEMATIC                   	     1	    12	    12
PROBLEMATICAL                 	     1	     1	     1
PROBLEMS                      	     1	    82	    82
PROGRAM                       	     1	    81	    81
PROGRAMME                     	     1	     6	     6
PROGRAMMED                    	     1	     4	     4
PROGRAMMES                    	     1	     2	     2
PROGRAMMING                   	     1	     2	     2
PROGRAMS                      	     1	    33	    33
PROMISE                       	     1	     4	     4
PROMISES                      	     1	     1	     1
PROMISING                     	     1	    25	    25
PROPER                        	     1	    22	    22
PROPERLY                      	     1	    10	    10
PROTECT                       	     1	     8	     8
PROTECTED                     	     1	    21	    21
PROTECTING                    	     1	     1	     1
PROTECTION                    	     1	    12	    12
PROTECTIVE                    	     1	     8	     8
PROTECTS                      	     1	     5	     5
PUBLIC                        	     1	     4	     4
PULL                          	     1	     1	     1
PULLED                        	     1	     1	     1
PUSHED                        	     1	    11	    11
PUSHES                        	     1	     1	     1
PUSHING                       	     1	     1	     1
PUT                           	     1	    16	    16
PUTTING                       	     1	     1	     1
QUARTER                       	     1	     2	     2
QUARTERS                      	     1	     1	     1
QUESTION                      	     1	    36	    36
QUESTIONABLE                  	     1	     3	     3
QUESTIONED                    	     1	     2	     2
QUESTIONS                     	     1	    24	    24
QUICK                         	     1	     2	     2
QUICKLY                       	     1	    36	    36
QUITE                         	     1	    61	    61
RACE                          	     1	     6	     6
RACES                         	     1	    10	    10
RADIO                         	     1	     1	     1
RAIN                          	     1	    39	    39
RAINIER                       	     1	     1	     1
RAINIEST                      	     1	     1	     1
RAINS                         	     1	    13	    13
RAINY                         	     1	    19	    19
RAISE                         	     1	     4	     4
RAISED                        	     1	    11	    11
RAISES                        	     1	     3	     3
RAISING                       	     1	     3	     3
RAN                           	     1	     2	     2
RATE                          	     1	   205	   205
RATES                         	     1	   115	   115
RATHER                        	     1	    90	    90
RATING                        	     1	     2	     2
RD                            	     1	    11	    11
RE                            	     1	    65	    65
REACH                         	     1	    58	    58
REACHED                       	     1	    41	    41
REACHES                       	     1	    46	    46
REACHING                      	     1	    17	    17
READ                          	     1	    54	    54
READABLE                      	     1	     1	     1
READER                        	     1	     1	     1
READILY                       	     1	     7	     7
READING                       	     1	     6	     6
READINGS                      	     1	     1	     1
READS                         	     1	     2	     2
READY                         	     1	     3	     3
REAL                          	     1	    22	    22
REALISATION                   	     1	     1	     1
REALISE                       	     1	     1	     1
REALISED                      	     1	     1	     1
REALISTIC                     	     1	     6	     6
REALISTICALLY                 	     1	     1	     1
REALITY                       	     1	     7	     7
REALIZATION                   	     1	     3	     3
REALIZATIONS                  	     1	     2	     2
REALIZE                       	     1	     1	     1
REALIZED                      	     1	     5	     5
REALLY                        	     1	     7	     7
REARRANGEMENT                 	     1	     1	     1
REARRANGES                    	     1	     1	     1
REASON                        	     1	    45	    45
REASONABLE                    	     1	    20	    20
REASONABLY                    	     1	     8	     8
REASONED                      	     1	     2	     2
REASONING                     	     1	     3	     3
REASONS                       	     1	    38	    38
REBUILD                       	     1	     1	     1
REBUILT                       	     1	     5	     5
RECENT                        	     1	   175	   175
RECENTLY                      	     1	    48	    48
RECHECKING                    	     1	     1	     1
RECHECKS                      	     1	     1	     1
RECORD                        	     1	   107	   107
RECORDED                      	     1	   126	   126
RECORDER                      	     1	     6	     6
RECORDING                     	     1	    29	    29
RECORDINGS                    	     1	     1	     1
RECORDS                       	     1	   205	   205
RED                           	     1	   115	   115
REDDISH                       	     1	     3	     3
REDDY                         	     1	     1	     1
REDISCOVERY                   	     1	     1	     1
REFILLED                      	     1	     1	     1
REGROWTH                      	     1	     1	     1
RELATE                        	     1	    25	    25
RELATED                       	     1	   203	   203
RELATEDNESS                   	     1	     1	     1
RELATES                       	     1	    13	    13
RELATING                      	     1	    15	    15
RELATION                      	     1	    73	    73
RELATIONS                     	     1	    18	    18
RELATIONSHIP                  	     1	   251	   251
RELATIONSHIPS                 	     1	   178	   178
REMEMBERED                    	     1	     2	     2
RENAMED                       	     1	     1	     1
RENEWED                       	     1	     2	     2
REPAINTING                    	     1	     1	     1
REPLANTING                    	     1	     1	     1
REPORT                        	     1	    17	    17
REPORTED                      	     1	    78	    78
REPORTEDLY                    	     1	     1	     1
REPORTING                     	     1	     3	     3
REPORTS                       	     1	    20	    20
REREADINGS                    	     1	     1	     1
RESETTLED                     	     1	     1	     1
RESPONSIBILITY                	     1	     2	     2
RESPONSIBLE                   	     1	    32	    32
REST                          	     1	    17	    17
RESTING                       	     1	     2	     2
RESTS                         	     1	     2	     2
RETELLING                     	     1	     1	     1
RETESTED                      	     1	     1	     1
RETURN                        	     1	    24	    24
RETURNED                      	     1	    12	    12
RETURNING                     	     1	     1	     1
RETURNS                       	     1	     5	     5
REUSE                         	     1	     1	     1
REUSED                        	     1	     3	     3
REVISITED                     	     1	     1	     1
REVISITING                    	     1	     1	     1
REWORKED                      	     1	     1	     1
REXPRESSED                    	     1	     1	     1
REZEROED                      	     1	     1	     1
RICH                          	     1	    13	    13
RICHNESS                      	     1	     1	     1
RIGHT                         	     1	    14	    14
RIGHTFULLY                    	     1	     1	     1
RIGHTHAND                     	     1	     1	     1
RIGHTLY                       	     1	     1	     1
RING                          	     1	   835	   835
RINGS                         	     1	   838	   838
RISE                          	     1	    37	    37
RISEN                         	     1	     2	     2
RISES                         	     1	     7	     7
RISING                        	     1	    26	    26
RIVER                         	     1	   132	   132
RIVERS                        	     1	    33	    33
ROAD                          	     1	     9	     9
ROADS                         	     1	     7	     7
ROCK                          	     1	    16	    16
ROCKS                         	     1	    11	    11
ROCKY                         	     1	    29	    29
ROLLED                        	     1	     1	     1
ROLLER                        	     1	     2	     2
ROLLS                         	     1	     2	     2
ROOM                          	     1	    10	    10
ROOMS                         	     1	     1	     1
ROSE                          	     1	     4	     4
ROUGH                         	     1	     2	     2
ROUGHLY                       	     1	    14	    14
ROUGHNESS                     	     1	     3	     3
ROUND                         	     1	    10	    10
ROUNDED                       	     1	     4	     4
RT                            	     1	     9	     9
RULE                          	     1	    23	    23
RULED                         	     1	     6	     6
RULER                         	     1	     2	     2
RULERS                        	     1	     1	     1
RULES                         	     1	     2	     2
RUN                           	     1	    13	    13
RUNNING                       	     1	    18	    18
RUNS                          	     1	     9	     9
S                             	     1	   606	   606
SAFELY                        	     1	     1	     1
SAFER                         	     1	     1	     1
SAFETY                        	     1	     3	     3
SAID                          	     1	     8	     8
SAME                          	     1	   357	   357
SANG                          	     1	     1	     1
SAT                           	     1	     1	     1
SAVED                         	     1	     1	     1
SAVING                        	     1	     1	     1
SAVINGS                       	     1	     1	     1
SAW                           	     1	    12	    12
SAY                           	     1	    13	    13
SAYING                        	     1	     1	     1
SAYS                          	     1	     3	     3
SCHOOL                        	     1	     3	     3
SCIENCE                       	     1	    26	    26
SCIENCES                      	     1	    16	    16
SCIENTIFIC                    	     1	    30	    30
SCIENTISTS                    	     1	     8	     8
SEA                           	     1	    87	    87
SEAS                          	     1	     1	     1
SEAT                          	     1	     1	     1
SECOND                        	     1	   112	   112
SECONDARIES                   	     1	     1	     1
SECONDARY                     	     1	    53	    53
SECONDLY                      	     1	     3	     3
SECURE                        	     1	     1	     1
SECURED                       	     1	     2	     2
SECURELY                      	     1	     1	     1
SECURES                       	     1	     1	     1
SECURITY                      	     1	     3	     3
SEE                           	     1	   171	   171
SEEM                          	     1	    48	    48
SEEMED                        	     1	    10	    10
SEEMINGLY                     	     1	     4	     4
SEEMS                         	     1	    53	    53
SEEN                          	     1	    88	    88
SEES                          	     1	     3	     3
SELF                          	     1	     2	     2
SELL                          	     1	     2	     2
SELLING                       	     1	     1	     1
SELLS                         	     1	     2	     2
SEND                          	     1	     2	     2
SENSE                         	     1	    29	    29
SENT                          	     1	     5	     5
SERIOUS                       	     1	    13	    13
SERIOUSLY                     	     1	     5	     5
SERVE                         	     1	    17	    17
SERVED                        	     1	     7	     7
SERVER                        	     1	     1	     1
SERVES                        	     1	     7	     7
SERVICE                       	     1	    10	    10
SERVICES                      	     1	     6	     6
SERVING                       	     1	     2	     2
SET                           	     1	   139	   139
SETS                          	     1	    64	    64
SETTING                       	     1	     8	     8
SETTINGS                      	     1	    10	    10
SETTLE                        	     1	     1	     1
SETTLED                       	     1	     8	     8
SETTLEMENT                    	     1	    33	    33
SETTLEMENTS                   	     1	    41	    41
SETTLERS                      	     1	     4	     4
SETTLES                       	     1	     1	     1
SETTLING                      	     1	     1	     1
SEVEN                         	     1	    28	    28
SEVENTEEN                     	     1	     2	     2
SEVENTEENTH                   	     1	     4	     4
SEVENTH                       	     1	     1	     1
SEVENTY                       	     1	     2	     2
SEVERAL                       	     1	   247	   247
SEX                           	     1	     1	     1
SHAKING                       	     1	     1	     1
SHALL                         	     1	    12	    12
SHAN                          	     1	     2	     2
SHAPE                         	     1	    43	    43
SHAPED                        	     1	    13	    13
SHAPES                        	     1	    11	    11
SHARE                         	     1	     9	     9
SHARED                        	     1	     9	     9
SHARES                        	     1	     2	     2
SHARING                       	     1	     2	     2
SHE                           	     1	     1	     1
SHIP                          	     1	     2	     2
SHIPS                         	     1	     3	     3
SHOOT                         	     1	    10	    10
SHOOTS                        	     1	    22	    22
SHORT                         	     1	   101	   101
SHORTAGE                      	     1	     7	     7
SHORTAGES                     	     1	     2	     2
SHORTENED                     	     1	     2	     2
SHORTENING                    	     1	     1	     1
SHORTER                       	     1	    28	    28
SHORTEST                      	     1	     6	     6
SHOULD                        	     1	   240	   240
SHOW                          	     1	   169	   169
SHOWED                        	     1	   247	   247
SHOWING                       	     1	    28	    28
SHOWN                         	     1	   166	   166
SHOWS                         	     1	   130	   130
SICK                          	     1	     2	     2
SIDE                          	     1	    38	    38
SIDES                         	     1	    13	    13
SIDEWAYS                      	     1	     7	     7
SIGHT                         	     1	     2	     2
SIGN                          	     1	    34	    34
SIGNED                        	     1	     1	     1
SIGNS                         	     1	    24	    24
SIMPLE                        	     1	    81	    81
SIMPLER                       	     1	     3	     3
SIMPLEST                      	     1	     8	     8
SIMPLIFICATION                	     1	     1	     1
SIMPLIFICATIONS               	     1	     1	     1
SIMPLIFIED                    	     1	     2	     2
SIMPLIFY                      	     1	     3	     3
SIMPLY                        	     1	    20	    20
SINCE                         	     1	   237	   237
SING                          	     1	     1	     1
SINGLE                        	     1	   115	   115
SINGLED                       	     1	     3	     3
SINGLING                      	     1	     2	     2
SINGLY                        	     1	     1	     1
SITS                          	     1	     1	     1
SITUATED                      	     1	    14	    14
SITUATION                     	     1	    25	    25
SITUATIONS                    	     1	    12	    12
SIX                           	     1	    70	    70
SIXTEENTH                     	     1	     3	     3
SIXTH                         	     1	     1	     1
SIXTIES                       	     1	     2	     2
SIXTY                         	     1	     4	     4
SIZE                          	     1	   239	   239
SIZED                         	     1	     1	     1
SIZES                         	     1	    31	    31
SKY                           	     1	     1	     1
SLIGHT                        	     1	    29	    29
SLIGHTLY                      	     1	    64	    64
SLIGHTY                       	     1	     1	     1
SLIPPAGE                      	     1	     1	     1
SLOW                          	     1	    28	    28
SLOWED                        	     1	     1	     1
SLOWER                        	     1	     9	     9
SLOWEST                       	     1	     1	     1
SLOWING                       	     1	     1	     1
SLOWLY                        	     1	    17	    17
SMALL                         	     1	   179	   179
SMALLER                       	     1	    62	    62
SMALLEST                      	     1	    11	    11
SMOKY                         	     1	     1	     1
SNOW                          	     1	    49	    49
SNOWLESS                      	     1	     1	     1
SNOWY                         	     1	     3	     3
SO                            	     1	   175	   175
SOFT                          	     1	     7	     7
SOFTENED                      	     1	     2	     2
SOFTER                        	     1	     1	     1
SOLD                          	     1	     2	     2
SOME                          	     1	   440	   440
SOMEONE                       	     1	     2	     2
SOMETHING                     	     1	     7	     7
SOMETIME                      	     1	     5	     5
SOMETIMES                     	     1	    64	    64
SOMEWHERE                     	     1	     2	     2
SON                           	     1	     4	     4
SONG                          	     1	     2	     2
SOON                          	     1	    14	    14
SOONER                        	     1	     1	     1
SORT                          	     1	    20	    20
SORTS                         	     1	     5	     5
SOUND                         	     1	     3	     3
SOUTH                         	     1	    96	    96
SOUTHERLY                     	     1	     1	     1
SPACE                         	     1	    40	    40
SPACED                        	     1	     4	     4
SPACES                        	     1	     2	     2
SPACING                       	     1	     7	     7
SPEAK                         	     1	     3	     3
SPEAKING                      	     1	     4	     4
SPECIAL                       	     1	    31	    31
SPECIALIST                    	     1	     1	     1
SPECIALISTS                   	     1	     3	     3
SPECIALIZATION                	     1	     2	     2
SPECIALIZE                    	     1	     2	     2
SPECIALIZED                   	     1	     5	     5
SPECIALLY                     	     1	     3	     3
SPENDING                      	     1	     1	     1
SPORTS                        	     1	     1	     1
SPOT                          	     1	     7	     7
SPOTS                         	     1	     3	     3
SPOTTED                       	     1	     4	     4
SPOTTING                      	     1	     1	     1
SPRING                        	     1	   110	   110
SPRINGS                       	     1	     5	     5
SQUARE                        	     1	    20	    20
SQUARED                       	     1	     9	     9
SQUARES                       	     1	    21	    21
ST                            	     1	   146	   146
STAGE                         	     1	    64	    64
STAGES                        	     1	    26	    26
STAND                         	     1	    69	    69
STANDING                      	     1	    13	    13
STANDS                        	     1	   282	   282
START                         	     1	    35	    35
STARTED                       	     1	    27	    27
STARTING                      	     1	    25	    25
STARTS                        	     1	     4	     4
STATE                         	     1	    57	    57
STATED                        	     1	     8	     8
STATEMENT                     	     1	     1	     1
STATEMENTS                    	     1	     5	     5
STATING                       	     1	     1	     1
STATION                       	     1	    82	    82
STATIONS                      	     1	   107	   107
STAYED                        	     1	     3	     3
STAYS                         	     1	     1	     1
STEP                          	     1	    51	    51
STEPPED                       	     1	     2	     2
STEPPER                       	     1	     2	     2
STEPPING                      	     1	     1	     1
STEPS                         	     1	    38	    38
STEPWISE                      	     1	    24	    24
STICKING                      	     1	     1	     1
STICKS                        	     1	     1	     1
STILL                         	     1	   107	   107
STONE                         	     1	    19	    19
STONES                        	     1	     1	     1
STONY                         	     1	     3	     3
STOOD                         	     1	     1	     1
STOP                          	     1	     5	     5
STOPPAGE                      	     1	     1	     1
STOPPING                      	     1	     1	     1
STOPS                         	     1	     1	     1
STORAGE                       	     1	    21	    21
STORE                         	     1	     4	     4
STORED                        	     1	    28	    28
STORIES                       	     1	     1	     1
STORING                       	     1	     1	     1
STORY                         	     1	     5	     5
STRAIGHT                      	     1	    17	    17
STRANGE                       	     1	     1	     1
STREET                        	     1	     7	     7
STREETS                       	     1	     2	     2
STRIKER                       	     1	     4	     4
STRIKES                       	     1	     1	     1
STRIKING                      	     1	     2	     2
STRONG                        	     1	   135	   135
STRONGER                      	     1	    45	    45
STRONGEST                     	     1	    31	    31
STRONGLY                      	     1	    67	    67
STUCK                         	     1	     1	     1
STUDENT                       	     1	     8	     8
STUDENTS                      	     1	     4	     4
STUDIED                       	     1	   161	   161
STUDIES                       	     1	   464	   464
STUDY                         	     1	   682	   682
STUDYING                      	     1	    30	    30
SUBGROUP                      	     1	     1	     1
SUBJECT                       	     1	    42	    42
SUBJECTS                      	     1	     3	     3
SUBSET                        	     1	    18	    18
SUBSETS                       	     1	     5	     5
SUCH                          	     1	   581	   581
SUDDEN                        	     1	    16	    16
SUDDENLY                      	     1	     4	     4
SUGGEST                       	     1	    75	    75
SUGGESTED                     	     1	    52	    52
SUGGESTING                    	     1	    28	    28
SUGGESTION                    	     1	     4	     4
SUGGESTIONS                   	     1	     2	     2
SUGGESTIVE                    	     1	     4	     4
SUGGESTS                      	     1	    57	    57
SUIT                          	     1	     1	     1
SUITABILITY                   	     1	    89	    89
SUITABLE                      	     1	   122	   122
SUITED                        	     1	    43	    43
SUMMER                        	     1	   387	   387
SUMMERS                       	     1	    44	    44
SUN                           	     1	    15	    15
SUNLIGHT                      	     1	    10	    10
SUNNY                         	     1	     5	     5
SUNSHINE                      	     1	    20	    20
SUPPORT                       	     1	    34	    34
SUPPORTED                     	     1	    15	    15
SUPPORTING                    	     1	    13	    13
SUPPORTS                      	     1	    21	    21
SUPPOSE                       	     1	     5	     5
SUPPOSED                      	     1	     3	     3
SUPPOSEDLY                    	     1	     1	     1
SURE                          	     1	     4	     4
SURPRISED                     	     1	     1	     1
SURPRISING                    	     1	     9	     9
SURPRISINGLY                  	     1	     6	     6
SWEET                         	     1	     2	     2
SYSTEM                        	     1	   180	   180
SYSTEMATIC                    	     1	    38	    38
SYSTEMATICALLY                	     1	    12	    12
SYSTEMS                       	     1	    77	    77
T                             	     1	   182	   182
TABLE                         	     1	   432	   432
TABLES                        	     1	    28	    28
TAKE                          	     1	    48	    48
TAKEN                         	     1	   139	   139
TAKES                         	     1	    27	    27
TAKING                        	     1	    52	    52
TALL                          	     1	     9	     9
TALLER                        	     1	     3	     3
TALLEST                       	     1	     2	     2
TAPE                          	     1	    13	    13
TAXONOMICALLY                 	     1	     3	     3
TEAM                          	     1	    11	    11
TEL                           	     1	     1	     1
TELL                          	     1	     1	     1
TELLINGS                      	     1	     2	     2
TELLS                         	     1	     3	     3
TEN                           	     1	    23	    23
TEND                          	     1	    31	    31
TENDED                        	     1	     7	     7
TENDENCIES                    	     1	     4	     4
TENDENCY                      	     1	    28	    28
TENDS                         	     1	    20	    20
TENS                          	     1	     2	     2
TENTH                         	     1	     1	     1
TERM                          	     1	    46	    46
TERMED                        	     1	    17	    17
TERMS                         	     1	    78	    78
TEST                          	     1	   140	   140
TESTED                        	     1	    58	    58
TESTING                       	     1	    32	    32
TESTS                         	     1	    45	    45
THAN                          	     1	   761	   761
THANKS                        	     1	     5	     5
THAT                          	     1	  2894	  2894
THE                           	     1	 30504	 30504
THEIR                         	     1	   477	   477
THEM                          	     1	   123	   123
THEMSELVES                    	     1	    24	    24
THEN                          	     1	   287	   287
THERE                         	     1	   465	   465
THESE                         	     1	   878	   878
THEY                          	     1	   437	   437
THICK                         	     1	    56	    56
THICKENED                     	     1	     5	     5
THICKENING                    	     1	    24	    24
THICKER                       	     1	     7	     7
THICKEST                      	     1	     2	     2
THICKLY                       	     1	     1	     1
THICKNESS                     	     1	   101	   101
THICKNESSES                   	     1	     2	     2
THING                         	     1	     2	     2
THINGS                        	     1	     7	     7
THINK                         	     1	     5	     5
THIRD                         	     1	    36	    36
THIRDLY                       	     1	     1	     1
THIRDS                        	     1	     2	     2
THIRTIES                      	     1	     1	     1
THIRTIETH                     	     1	     1	     1
THIRTY                        	     1	     8	     8
THIS                          	     1	  2080	  2080
THOSE                         	     1	   282	   282
THOUGH                        	     1	    43	    43
THOUGHT                       	     1	    22	    22
THOUGHTS                      	     1	     1	     1
THOUSAND                      	     1	     4	     4
THOUSANDS                     	     1	    23	    23
THOUSANDTH                    	     1	     1	     1
THREE                         	     1	   327	   327
THROUGH                       	     1	   214	   214
THROUGHOUT                    	     1	    80	    80
THROW                         	     1	     3	     3
TIED                          	     1	     2	     2
TIES                          	     1	     3	     3
TIGHT                         	     1	     2	     2
TIGHTENED                     	     1	     1	     1
TIGHTER                       	     1	     1	     1
TIGHTLY                       	     1	     4	     4
TILL                          	     1	    12	    12
TIME                          	     1	   692	   692
TIMELESSNESS                  	     1	     1	     1
TIMELY                        	     1	     1	     1
TIMES                         	     1	    95	    95
TIMING                        	     1	    44	    44
TIMINGS                       	     1	     3	     3
TO                            	     1	  8503	  8503
TODAY                         	     1	    71	    71
TOGETHER                      	     1	    80	    80
TOO                           	     1	    52	    52
TOOK                          	     1	    23	    23
TOOTH                         	     1	     1	     1
TOP                           	     1	    38	    38
TOPS                          	     1	     3	     3
TORN                          	     1	     1	     1
TOTAL                         	     1	   247	   247
TOTALLY                       	     1	     7	     7
TOTALS                        	     1	    15	    15
TOUCH                         	     1	     1	     1
TOUCHES                       	     1	     1	     1
TOUCHING                      	     1	     1	     1
TOWARD                        	     1	    24	    24
TOWARDS                       	     1	    29	    29
TOWN                          	     1	     7	     7
TOWNS                         	     1	     5	     5
TRACK                         	     1	     5	     5
TRACKED                       	     1	     3	     3
TRACKING                      	     1	     3	     3
TRACKS                        	     1	     6	     6
TRAIN                         	     1	     3	     3
TRAINED                       	     1	     2	     2
TRAINING                      	     1	    15	    15
TRAVEL                        	     1	     3	     3
TRAVELED                      	     1	     1	     1
TRAVELING                     	     1	     1	     1
TRAVELLERS                    	     1	     1	     1
TREAT                         	     1	     4	     4
TREATED                       	     1	    16	    16
TREATMENT                     	     1	    18	    18
TREATMENTS                    	     1	     3	     3
TREE                          	     1	  1853	  1853
TREELESS                      	     1	     1	     1
TREES                         	     1	  1971	  1971
TRIED                         	     1	    15	    15
TRIPS                         	     1	     1	     1
TROUBLE                       	     1	     2	     2
TRUE                          	     1	    43	    43
TRULY                         	     1	     4	     4
TRUST                         	     1	     1	     1
TRY                           	     1	     6	     6
TRYING                        	     1	     5	     5
TURN                          	     1	    33	    33
TURNED                        	     1	     7	     7
TURNING                       	     1	     2	     2
TURNS                         	     1	     2	     2
TV                            	     1	     1	     1
TWELVE                        	     1	     3	     3
TWENTIETH                     	     1	     5	     5
TWENTY                        	     1	    16	    16
TWICE                         	     1	     6	     6
TWO                           	     1	   609	   609
TYPE                          	     1	   117	   117
TYPES                         	     1	    95	    95
UNABLE                        	     1	    10	    10
UNANSWERED                    	     1	     2	     2
UNBROKEN                      	     1	     1	     1
UNCERTAIN                     	     1	     7	     7
UNCERTAINTIES                 	     1	    29	    29
UNCERTAINTY                   	     1	    26	    26
UNCHANGED                     	     1	     4	     4
UNCLEAR                       	     1	    11	    11
UNCONTROLLABLE                	     1	     1	     1
UNCONTROLLED                  	     1	     2	     2
UNCOVER                       	     1	     2	     2
UNDER                         	     1	   220	   220
UNDERNEATH                    	     1	     4	     4
UNDERSTAND                    	     1	    36	    36
UNDERSTANDABLE                	     1	     1	     1
UNDERSTANDING                 	     1	    88	    88
UNDERSTOOD                    	     1	     8	     8
UNDOUBTEDLY                   	     1	     2	     2
UNEXPECTED                    	     1	     1	     1
UNEXPLAINED                   	     1	     3	     3
UNFORESTED                    	     1	     2	     2
UNFORTUNATE                   	     1	     1	     1
UNFORTUNATELY                 	     1	    14	    14
UNHEALTHY                     	     1	     1	     1
UNIMPORTANT                   	     1	     3	     3
UNKNOWN                       	     1	    18	    18
UNLESS                        	     1	     8	     8
UNMANAGED                     	     1	     2	     2
UNMANNED                      	     1	     1	     1
UNMISTAKABLE                  	     1	     1	     1
UNMISTAKABLY                  	     1	     1	     1
UNNATURAL                     	     1	     2	     2
UNNECESSARILY                 	     1	     1	     1
UNNECESSARY                   	     1	     2	     2
UNPLACED                      	     1	     2	     2
UNPROBLEMATIC                 	     1	     1	     1
UNREADABLE                    	     1	     1	     1
UNREALISTIC                   	     1	     2	     2
UNRECORDED                    	     1	     1	     1
UNRELATED                     	     1	     7	     7
UNSAFE                        	     1	     1	     1
UNSEEN                        	     1	     1	     1
UNSIGNED                      	     1	     1	     1
UNSOLD                        	     1	     1	     1
UNSUITABLE                    	     1	     8	     8
UNTESTED                      	     1	     1	     1
UNTHINKABLE                   	     1	     1	     1
UNTHINKING                    	     1	     1	     1
UNTIL                         	     1	    81	    81
UNTOUCHED                     	     1	     2	     2
UNUSABLE                      	     1	     1	     1
UNUSUAL                       	     1	     7	     7
UNUSUALLY                     	     1	     9	     9
UNWANTED                      	     1	     6	     6
UNWEIGHTED                    	     1	     2	     2
UP                            	     1	   257	   257
UPON                          	     1	    21	    21
UPS                           	     1	     1	     1
US                            	     1	    56	    56
USABLE                        	     1	     4	     4
USE                           	     1	   411	   411
USEABLE                       	     1	     2	     2
USED                          	     1	  1039	  1039
USEFUL                        	     1	    83	    83
USEFULNESS                    	     1	     6	     6
USER                          	     1	    17	    17
USERS                         	     1	     6	     6
USES                          	     1	    87	    87
USING                         	     1	   814	   814
USUAL                         	     1	     8	     8
USUALLY                       	     1	   149	   149
VAN                           	     1	    18	    18
VERY                          	     1	   362	   362
VIDEO                         	     1	    38	    38
VIEW                          	     1	    23	    23
VIEWED                        	     1	     5	     5
VIEWING                       	     1	     1	     1
VIEWS                         	     1	     3	     3
VISIT                         	     1	     1	     1
VISITED                       	     1	     4	     4
VISITING                      	     1	     1	     1
VISITS                        	     1	     1	     1
WAIT                          	     1	     1	     1
WAITING                       	     1	     1	     1
WAKE                          	     1	     4	     4
WALK                          	     1	     2	     2
WALKER                        	     1	     2	     2
WALL                          	     1	   130	   130
WALLED                        	     1	     2	     2
WALLS                         	     1	    78	    78
WANT                          	     1	     4	     4
WANTED                        	     1	     3	     3
WANTS                         	     1	     2	     2
WAR                           	     1	     9	     9
WARM                          	     1	   122	   122
WARMED                        	     1	     1	     1
WARMER                        	     1	    29	    29
WARMEST                       	     1	    11	    11
WARMING                       	     1	   136	   136
WARMTH                        	     1	     4	     4
WARS                          	     1	     1	     1
WAS                           	     1	  2177	  2177
WASH                          	     1	     2	     2
WASHED                        	     1	     7	     7
WASHING                       	     1	     2	     2
WASTE                         	     1	     4	     4
WASTED                        	     1	     1	     1
WASTING                       	     1	     1	     1
WATER                         	     1	   358	   358
WATERED                       	     1	     1	     1
WATERING                      	     1	     1	     1
WATERS                        	     1	     2	     2
WAVE                          	     1	    11	    11
WAVED                         	     1	     1	     1
WAVES                         	     1	    14	    14
WAY                           	     1	   107	   107
WAYS                          	     1	    44	    44
WE                            	     1	   968	   968
WEATHER                       	     1	   123	   123
WEATHERED                     	     1	     2	     2
WEATHERING                    	     1	     3	     3
WEATHERS                      	     1	     3	     3
WEB                           	     1	     1	     1
WEEK                          	     1	     2	     2
WEEKLY                        	     1	     1	     1
WEEKS                         	     1	     7	     7
WEIGHT                        	     1	    50	    50
WEIGHTED                      	     1	    22	    22
WEIGHTING                     	     1	     6	     6
WEIGHTS                       	     1	    27	    27
WELL                          	     1	   289	   289
WENT                          	     1	     4	     4
WERE                          	     1	  1994	  1994
WEST                          	     1	    81	    81
WESTERLIES                    	     1	     7	     7
WESTERLY                      	     1	     5	     5
WESTWARD                      	     1	     3	     3
WET                           	     1	    85	    85
WETNESS                       	     1	     5	     5
WETTER                        	     1	     9	     9
WETTEST                       	     1	     5	     5
WETTING                       	     1	     1	     1
WHAT                          	     1	    71	    71
WHATEVER                      	     1	     4	     4
WHEEL                         	     1	     1	     1
WHEELS                        	     1	     1	     1
WHEN                          	     1	   510	   510
WHENEVER                      	     1	     9	     9
WHERE                         	     1	   530	   530
WHEREVER                      	     1	     4	     4
WHETHER                       	     1	    90	    90
WHICH                         	     1	  1236	  1236
WHILE                         	     1	   298	   298
WHILST                        	     1	     1	     1
WHITE                         	     1	   141	   141
WHO                           	     1	    32	    32
WHOLE                         	     1	   112	   112
WHOLLY                        	     1	     3	     3
WHOSE                         	     1	    22	    22
WHY                           	     1	    24	    24
WIDE                          	     1	   117	   117
WIDELY                        	     1	    89	    89
WIDENING                      	     1	     1	     1
WIDER                         	     1	    34	    34
WIDEST                        	     1	     4	     4
WIDTH                         	     1	   443	   443
WIDTHS                        	     1	   197	   197
WIFE                          	     1	     1	     1
WILD                          	     1	    13	    13
WILL                          	     1	   348	   348
WILLING                       	     1	     2	     2
WIND                          	     1	    74	    74
WINDOW                        	     1	    36	    36
WINDOWS                       	     1	    17	    17
WINDS                         	     1	    15	    15
WINDWARD                      	     1	     4	     4
WINDY                         	     1	     8	     8
WINNER                        	     1	     1	     1
WINNERS                       	     1	     1	     1
WINTER                        	     1	   133	   133
WINTERS                       	     1	    35	    35
WISH                          	     1	     2	     2
WISHES                        	     1	     2	     2
WITH                          	     1	  3122	  3122
WITHIN                        	     1	   351	   351
WITHOUT                       	     1	   106	   106
WNW                           	     1	     1	     1
WONDER                        	     1	     2	     2
WONDERED                      	     1	     1	     1
WOOD                          	     1	   793	   793
WOODEN                        	     1	    44	    44
WOODS                         	     1	    34	    34
WOODY                         	     1	    29	    29
WORD                          	     1	     3	     3
WORDS                         	     1	    12	    12
WORK                          	     1	   146	   146
WORKED                        	     1	    12	    12
WORKERS                       	     1	     9	     9
WORKING                       	     1	    35	    35
WORKS                         	     1	    33	    33
WORLD                         	     1	    50	    50
WORN                          	     1	     2	     2
WORSE                         	     1	     3	     3
WORSEN                        	     1	     1	     1
WORSENING                     	     1	     1	     1
WORST                         	     1	     5	     5
WORTH                         	     1	     6	     6
WORTHILY                      	     1	     1	     1
WOULD                         	     1	   178	   178
WRITE                         	     1	     4	     4
WRITERS                       	     1	     1	     1
WRITING                       	     1	     3	     3
WRITTEN                       	     1	    26	    26
WRONG                         	     1	     3	     3
WRONGLY                       	     1	     3	     3
WROTE                         	     1	     2	     2
YEAR                          	     1	   728	   728
YEARLY                        	     1	    36	    36
YEARS                         	     1	  1273	  1273
YELLOW                        	     1	    40	    40
YELLOWISH                     	     1	     2	     2
YET                           	     1	    53	    53
YOUNG                         	     1	    60	    60
YOUNGER                       	     1	    23	    23
YOUNGEST                      	     1	    12	    12
YR                            	     1	    26	    26
YRS                           	     1	     2	     2
ZERO                          	     1	    58	    58

Types Found In Base List Two

TYPE                          	 RANGE	  FREQ	    F1
ACCESS                        	     1	    26	    26
ACCESSED                      	     1	     3	     3
ACCESSIBILITY                 	     1	     3	     3
ACCESSIBLE                    	     1	     3	     3
ACCESSING                     	     1	     1	     1
ACCIDENTAL                    	     1	     3	     3
ACCIDENTALLY                  	     1	     1	     1
ACCORDING                     	     1	   185	   185
ACCORDINGLY                   	     1	    11	    11
ACCOUNT                       	     1	    72	    72
ACCOUNTED                     	     1	    14	    14
ACCOUNTING                    	     1	    18	    18
ACCOUNTS                      	     1	    20	    20
ACCUSED                       	     1	     1	     1
ACE                           	     1	     1	     1
ACTIVE                        	     1	    36	    36
ACTIVELY                      	     1	     2	     2
ACTIVITIES                    	     1	    32	    32
ACTIVITY                      	     1	   199	   199
ADAPT                         	     1	     8	     8
ADAPTABILITY                  	     1	     4	     4
ADAPTABLE                     	     1	     2	     2
ADAPTATION                    	     1	    99	    99
ADAPTATIONS                   	     1	     3	     3
ADAPTED                       	     1	    35	    35
ADAPTING                      	     1	     4	     4
ADAPTIVE                      	     1	    10	    10
ADAPTS                        	     1	     1	     1
ADULT                         	     1	     2	     2
ADULTS                        	     1	     1	     1
ADVANCE                       	     1	    29	    29
ADVANCED                      	     1	    14	    14
ADVANCEMENT                   	     1	     2	     2
ADVANCES                      	     1	     8	     8
ADVANCING                     	     1	     3	     3
ADVANTAGE                     	     1	    17	    17
ADVANTAGEOUS                  	     1	     4	     4
ADVANTAGES                    	     1	    11	    11
ADVICE                        	     1	     1	     1
ADVISE                        	     1	     1	     1
ADVISED                       	     1	     1	     1
AFFAIRS                       	     1	     1	     1
AFFECT                        	     1	    74	    74
AFFECTED                      	     1	   127	   127
AFFECTING                     	     1	    41	    41
AFFECTS                       	     1	    20	    20
AGENT                         	     1	     1	     1
AGENTS                        	     1	     6	     6
AID                           	     1	    16	    16
AIDED                         	     1	     3	     3
AIDS                          	     1	     3	     3
ALCOHOL                       	     1	     6	     6
ALCOHOLIC                     	     1	     1	     1
ALIVE                         	     1	     9	     9
ALTER                         	     1	     6	     6
ALTERATION                    	     1	     3	     3
ALTERATIONS                   	     1	     9	     9
ALTERED                       	     1	    21	    21
ALTERING                      	     1	     4	     4
ALTOGETHER                    	     1	     2	     2
ANGEL                         	     1	     1	     1
ANNOUNCE                      	     1	     1	     1
APERIODIC                     	     1	     2	     2
APPEAL                        	     1	     2	     2
APPEALING                     	     1	     2	     2
APPLE                         	     1	     5	     5
APPLICATION                   	     1	    78	    78
APPLICATIONS                  	     1	    37	    37
APPLIED                       	     1	   136	   136
APPLIES                       	     1	     3	     3
APPLY                         	     1	    18	    18
APPLYING                      	     1	    20	    20
APPOINTED                     	     1	     1	     1
APPRECIATE                    	     1	     1	     1
APPROACH                      	     1	   132	   132
APPROACHED                    	     1	     3	     3
APPROACHES                    	     1	    45	    45
APPROACHING                   	     1	     2	     2
APR                           	     1	     6	     6
APRIL                         	     1	    92	    92
ARGUE                         	     1	     5	     5
ARGUED                        	     1	     3	     3
ARGUMENT                      	     1	     3	     3
ARGUMENTS                     	     1	     2	     2
ARTICLE                       	     1	    10	    10
ARTICLES                      	     1	     5	     5
ASIDE                         	     1	     4	     4
ASSIST                        	     1	    10	    10
ASSISTANCE                    	     1	     2	     2
ASSISTANT                     	     1	     2	     2
ASSISTED                      	     1	     4	     4
ASSOCIATE                     	     1	     1	     1
ASSOCIATED                    	     1	   138	   138
ASSOCIATES                    	     1	    14	    14
ASSOCIATING                   	     1	     2	     2
ASSOCIATION                   	     1	    35	    35
ASSOCIATIONS                  	     1	    13	    13
ASSUME                        	     1	    37	    37
ASSUMED                       	     1	    69	    69
ASSUMES                       	     1	    10	    10
ASSUMING                      	     1	     9	     9
ASSURE                        	     1	     4	     4
ASSURED                       	     1	     2	     2
ATMOSPHERE                    	     1	    32	    32
ATMOSPHERIC                   	     1	    96	    96
ATTACHED                      	     1	     7	     7
ATTACHMENT                    	     1	     1	     1
ATTACK                        	     1	    23	    23
ATTACKED                      	     1	    16	    16
ATTACKS                       	     1	    11	    11
ATTEMPT                       	     1	    19	    19
ATTEMPTED                     	     1	    13	    13
ATTEMPTING                    	     1	     7	     7
ATTEMPTS                      	     1	    11	    11
ATTEND                        	     1	     2	     2
ATTENTION                     	     1	    29	    29
ATTITUDE                      	     1	     2	     2
ATTITUDES                     	     1	     1	     1
ATTRACTION                    	     1	     1	     1
ATTRACTIVE                    	     1	     5	     5
AUG                           	     1	     6	     6
AUGUST                        	     1	   110	   110
AUTOMATIC                     	     1	    25	    25
AUTOMATICALLY                 	     1	    12	    12
AUTOMATIZED                   	     1	     1	     1
AVAILABILITY                  	     1	    95	    95
AVAILABLE                     	     1	   191	   191
AVERAGE                       	     1	   517	   517
AVERAGED                      	     1	    55	    55
AVERAGES                      	     1	    32	    32
AVERAGING                     	     1	    42	    42
AVOID                         	     1	    33	    33
AVOIDED                       	     1	    10	    10
AVOIDING                      	     1	     3	     3
AVOIDS                        	     1	    12	    12
BACKGROUND                    	     1	    31	    31
BAKER                         	     1	     9	     9
BALANCE                       	     1	     7	     7
BALANCED                      	     1	     1	     1
BALANCES                      	     1	     4	     4
BAND                          	     1	    13	    13
BANDS                         	     1	    30	    30
BARE                          	     1	     5	     5
BARELY                        	     1	     9	     9
BARK                          	     1	    72	    72
BASIS                         	     1	   129	   129
BAY                           	     1	     7	     7
BELL                          	     1	     7	     7
BELONG                        	     1	     7	     7
BELONGED                      	     1	     2	     2
BELONGING                     	     1	     3	     3
BELONGS                       	     1	     5	     5
BELT                          	     1	    13	    13
BELTS                         	     1	     5	     5
BEND                          	     1	     2	     2
BENDS                         	     1	     3	     3
BENEFIT                       	     1	    24	    24
BENEFITED                     	     1	     1	     1
BENEFITING                    	     1	     1	     1
BENEFITS                      	     1	     6	     6
BENT                          	     1	     6	     6
BIN                           	     1	     1	     1
BINDING                       	     1	     1	     1
BISTABLE                      	     1	     1	     1
BLANK                         	     1	     1	     1
BLANKET                       	     1	     1	     1
BLOCK                         	     1	     4	     4
BLOCKAGE                      	     1	     1	     1
BLOCKING                      	     1	     3	     3
BLOCKS                        	     1	     4	     4
BLOOMING                      	     1	     1	     1
BOILED                        	     1	     1	     1
BOILING                       	     1	     2	     2
BOMB                          	     1	     3	     3
BOUND                         	     1	     8	     8
BOWS                          	     1	     1	     1
BRAIN                         	     1	     2	     2
BRANCH                        	     1	    15	    15
BRANCHED                      	     1	     3	     3
BRANCHES                      	     1	    55	    55
BRANCHLESS                    	     1	     2	     2
BREAST                        	     1	    26	    26
BREATHING                     	     1	     1	     1
BREED                         	     1	    15	    15
BREEDING                      	     1	    78	    78
BREEDS                        	     1	    14	    14
BRIDGE                        	     1	     4	     4
BRIDGED                       	     1	     1	     1
BRIDGES                       	     1	     5	     5
BRIDGING                      	     1	     1	     1
BRIEF                         	     1	     7	     7
BRIEFLY                       	     1	    11	    11
BROAD                         	     1	    56	    56
BROADEN                       	     1	     2	     2
BROADENING                    	     1	     1	     1
BROADER                       	     1	    10	    10
BROADLY                       	     1	     7	     7
BRUSH                         	     1	     1	     1
BRUSHED                       	     1	     1	     1
BUCK                          	     1	     1	     1
BUCKET                        	     1	     1	     1
BUG                           	     1	     1	     1
BURIAL                        	     1	     6	     6
BURIALS                       	     1	     1	     1
BURIED                        	     1	    25	    25
BURIES                        	     1	     1	     1
BURSTS                        	     1	     1	     1
BUTTON                        	     1	     5	     5
CABLE                         	     1	     1	     1
CALCULATE                     	     1	    38	    38
CALCULATED                    	     1	   275	   275
CALCULATES                    	     1	     1	     1
CALCULATING                   	     1	    23	    23
CALCULATION                   	     1	    32	    32
CALCULATIONS                  	     1	    28	    28
CALCULATOR                    	     1	     1	     1
CAMERA                        	     1	    24	    24
CAMERAS                       	     1	    10	    10
CANOE                         	     1	     1	     1
CAPABILITIES                  	     1	     6	     6
CAPABILITY                    	     1	     3	     3
CAPABLE                       	     1	    21	    21
CAPE                          	     1	     1	     1
CAPITAL                       	     1	     3	     3
CAREER                        	     1	     2	     2
CARPET                        	     1	     1	     1
CARTER                        	     1	     2	     2
CAST                          	     1	     1	     1
CASTLE                        	     1	     7	     7
CEILINGS                      	     1	     1	     1
CENTIMETERS                   	     1	     1	     1
CENTIMETRES                   	     1	     2	     2
CENTURIES                     	     1	    69	    69
CENTURY                       	     1	   197	   197
CH                            	     1	     1	     1
CHAIN                         	     1	     8	     8
CHAINS                        	     1	     1	     1
CHALLENGE                     	     1	     8	     8
CHALLENGED                    	     1	     2	     2
CHALLENGES                    	     1	     7	     7
CHALLENGING                   	     1	    11	    11
CHANNEL                       	     1	     8	     8
CHANNELING                    	     1	     1	     1
CHANNELS                      	     1	    16	    16
CHAPTER                       	     1	    37	    37
CHARACTER                     	     1	    17	    17
CHARACTERISATION              	     1	     2	     2
CHARACTERISE                  	     1	     1	     1
CHARACTERISED                 	     1	    14	    14
CHARACTERISING                	     1	     1	     1
CHARACTERIZATION              	     1	    13	    13
CHARACTERIZE                  	     1	    12	    12
CHARACTERIZED                 	     1	    60	    60
CHARACTERIZES                 	     1	     3	     3
CHARACTERIZING                	     1	    11	    11
CHARACTERS                    	     1	     1	     1
CHEST                         	     1	     5	     5
CHESTS                        	     1	     1	     1
CHIEF                         	     1	     1	     1
CHIEFLY                       	     1	     5	     5
CHOPPED                       	     1	     2	     2
CHOPPING                      	     1	     1	     1
CIRCLE                        	     1	     7	     7
CIRCLES                       	     1	     1	     1
CIRCULAR                      	     1	     7	     7
CIRCULARITY                   	     1	     4	     4
CIRCUMSTANCE                  	     1	     1	     1
CIRCUMSTANCES                 	     1	     8	     8
CLAIM                         	     1	     4	     4
CLAIMED                       	     1	     3	     3
CLAIMS                        	     1	     1	     1
CLASSIC                       	     1	     6	     6
CLIFF                         	     1	     8	     8
CLIFFS                        	     1	     2	     2
CLOUD                         	     1	    22	    22
CLOUDINESS                    	     1	     4	     4
CLOUDS                        	     1	    12	    12
CLOUDY                        	     1	     4	     4
CLUE                          	     1	     1	     1
CM                            	     1	   186	   186
COAL                          	     1	     5	     5
COAST                         	     1	    44	    44
COASTAL                       	     1	    30	    30
COASTS                        	     1	     3	     3
COMBINATION                   	     1	    46	    46
COMBINATIONS                  	     1	    14	    14
COMBINATORY                   	     1	     3	     3
COMBINE                       	     1	     7	     7
COMBINED                      	     1	    72	    72
COMBINES                      	     1	     1	     1
COMBINING                     	     1	    14	    14
COMMENT                       	     1	     1	     1
COMMENTS                      	     1	     1	     1
COMMERCE                      	     1	     1	     1
COMMERCIAL                    	     1	    15	    15
COMMERCIALLY                  	     1	     2	     2
COMMIT                        	     1	     1	     1
COMMITMENTS                   	     1	     2	     2
COMMITTEE                     	     1	     1	     1
COMMON                        	     1	   222	   222
COMMONLY                      	     1	    67	    67
COMMUNITIES                   	     1	    56	    56
COMMUNITY                     	     1	    18	    18
COMPARABILITY                 	     1	     2	     2
COMPARABLE                    	     1	    32	    32
COMPARABLY                    	     1	     1	     1
COMPARE                       	     1	    27	    27
COMPARED                      	     1	   242	   242
COMPARES                      	     1	     5	     5
COMPARING                     	     1	    39	    39
COMPARISON                    	     1	   129	   129
COMPARISONS                   	     1	    36	    36
COMPETITION                   	     1	    60	    60
COMPLICATE                    	     1	     2	     2
COMPLICATED                   	     1	    11	    11
COMPLICATING                  	     1	     1	     1
COMPLICATIONS                 	     1	     1	     1
CONCENTRATE                   	     1	     3	     3
CONCENTRATED                  	     1	    10	    10
CONCENTRATES                  	     1	     1	     1
CONCENTRATION                 	     1	    21	    21
CONCENTRATIONS                	     1	    22	    22
CONDITION                     	     1	    46	    46
CONDITIONAL                   	     1	     2	     2
CONDITIONED                   	     1	     6	     6
CONDITIONER                   	     1	     1	     1
CONDITIONING                  	     1	     1	     1
CONDITIONS                    	     1	   668	   668
CONFUSED                      	     1	     2	     2
CONFUSING                     	     1	     1	     1
CONFUSION                     	     1	     3	     3
CONNECT                       	     1	     1	     1
CONNECTED                     	     1	    15	    15
CONNECTION                    	     1	    33	    33
CONNECTIONS                   	     1	    12	    12
CONSTANT                      	     1	    50	    50
CONSTANTLY                    	     1	     7	     7
CONSTANTS                     	     1	     1	     1
CONTACT                       	     1	    11	    11
CONTAIN                       	     1	    55	    55
CONTAINED                     	     1	    24	    24
CONTAINER                     	     1	     1	     1
CONTAINING                    	     1	    16	    16
CONTAINS                      	     1	    20	    20
CONTRACTED                    	     1	     2	     2
CONTRACTING                   	     1	     2	     2
CONTRIBUTE                    	     1	    28	    28
CONTRIBUTED                   	     1	    10	    10
CONTRIBUTES                   	     1	    12	    12
CONTRIBUTING                  	     1	    12	    12
CONTRIBUTION                  	     1	    40	    40
CONTRIBUTIONS                 	     1	     6	     6
CONTRIBUTOR                   	     1	     1	     1
CONTRIBUTORS                  	     1	     2	     2
CONVINCED                     	     1	     2	     2
CONVINCING                    	     1	     4	     4
CONVINCINGLY                  	     1	     1	     1
COPE                          	     1	     4	     4
COPIES                        	     1	     3	     3
COPING                        	     1	     1	     1
COPY                          	     1	     5	     5
CORRECT                       	     1	    35	    35
CORRECTED                     	     1	    28	    28
CORRECTING                    	     1	     8	     8
CORRECTION                    	     1	    17	    17
CORRECTIONS                   	     1	     3	     3
CORRECTLY                     	     1	    10	    10
CORRECTNESS                   	     1	     3	     3
COUNCIL                       	     1	     4	     4
COUNTER                       	     1	     1	     1
COUNTY                        	     1	     9	     9
COW                           	     1	     1	     1
COWS                          	     1	     5	     5
CRACKING                      	     1	     1	     1
CRACKS                        	     1	     3	     3
CREATE                        	     1	    23	    23
CREATED                       	     1	    35	    35
CREATES                       	     1	     7	     7
CREATING                      	     1	    12	    12
CREATION                      	     1	     3	     3
CREATURES                     	     1	     1	     1
CREDITED                      	     1	     2	     2
CREEP                         	     1	     4	     4
CREEPING                      	     1	     3	     3
CRIMINAL                      	     1	     2	     2
CROWN                         	     1	   106	   106
CROWNS                        	     1	    45	    45
CULTURAL                      	     1	    29	    29
CULTURALLY                    	     1	     1	     1
CULTURE                       	     1	     8	     8
CULTURES                      	     1	     2	     2
CURE                          	     1	     1	     1
CURIOSITY                     	     1	     1	     1
CURIOUS                       	     1	     1	     1
CURRENT                       	     1	   199	   199
CURRENTLY                     	     1	    42	    42
CURRENTS                      	     1	     4	     4
CUSTOMER                      	     1	     1	     1
DAMAGE                        	     1	   176	   176
DAMAGED                       	     1	    37	    37
DAMAGES                       	     1	     9	     9
DAMAGING                      	     1	     2	     2
DARE                          	     1	     1	     1
DAWN                          	     1	     1	     1
DEC                           	     1	    14	    14
DECEMBER                      	     1	    47	    47
DECIMETERS                    	     1	     1	     1
DECISION                      	     1	     9	     9
DECISIONS                     	     1	     6	     6
DECORATED                     	     1	     1	     1
DECORATIONS                   	     1	     1	     1
DECORATIVE                    	     1	     4	     4
DEFENCE                       	     1	     7	     7
DEFENSE                       	     1	     1	     1
DELIVER                       	     1	     1	     1
DELIVERED                     	     1	     3	     3
DELIVERING                    	     1	     1	     1
DELIVERY                      	     1	     1	     1
DEMAND                        	     1	     9	     9
DEMANDED                      	     1	     2	     2
DEMANDING                     	     1	     4	     4
DEMANDS                       	     1	     9	     9
DEPARTMENT                    	     1	     4	     4
DEPRESSED                     	     1	     3	     3
DEPRESSION                    	     1	    15	    15
DEPRESSIONS                   	     1	     7	     7
DESCRIBE                      	     1	    27	    27
DESCRIBED                     	     1	   122	   122
DESCRIBES                     	     1	    21	    21
DESCRIBING                    	     1	     7	     7
DESERT                        	     1	    14	    14
DESERTED                      	     1	     1	     1
DESERTS                       	     1	     2	     2
DESERVE                       	     1	     2	     2
DESERVES                      	     1	     1	     1
DESIGN                        	     1	    21	    21
DESIGNED                      	     1	    19	    19
DESIGNING                     	     1	     2	     2
DESIGNS                       	     1	     2	     2
DESIRABLE                     	     1	    12	    12
DESIRE                        	     1	     1	     1
DESIRED                       	     1	     9	     9
DESTROY                       	     1	     7	     7
DESTROYED                     	     1	    33	    33
DESTROYING                    	     1	     4	     4
DESTROYS                      	     1	     2	     2
DET                           	     1	    10	    10
DETAIL                        	     1	    23	    23
DETAILED                      	     1	    48	    48
DETAILING                     	     1	     1	     1
DETAILS                       	     1	    27	    27
DETECT                        	     1	    29	    29
DETECTABLE                    	     1	     4	     4
DETECTED                      	     1	    54	    54
DETECTING                     	     1	    14	    14
DETECTION                     	     1	    51	    51
DETECTIONS                    	     1	     1	     1
DETECTOR                      	     1	     1	     1
DETECTS                       	     1	     1	     1
DETERMINANT                   	     1	     7	     7
DETERMINANTS                  	     1	     1	     1
DETERMINATION                 	     1	    47	    47
DETERMINATIONS                	     1	    10	    10
DETERMINE                     	     1	   135	   135
DETERMINED                    	     1	   183	   183
DETERMINES                    	     1	    14	    14
DETERMINING                   	     1	    55	    55
DETERMINISTIC                 	     1	    29	    29
DETERTMINISTIC                	     1	     1	     1
DEVELOP                       	     1	    59	    59
DEVELOPED                     	     1	   180	   180
DEVELOPER                     	     1	     1	     1
DEVELOPING                    	     1	    35	    35
DEVELOPMENT                   	     1	   185	   185
DEVELOPMENTAL                 	     1	    11	    11
DEVELOPMENTS                  	     1	     6	     6
DEVELOPS                      	     1	    11	    11
DIET                          	     1	     1	     1
DIRECT                        	     1	    76	    76
DIRECTED                      	     1	     6	     6
DIRECTING                     	     1	     1	     1
DIRECTION                     	     1	    38	    38
DIRECTIONAL                   	     1	     3	     3
DIRECTIONS                    	     1	     7	     7
DIRECTIVE                     	     1	     5	     5
DIRECTLY                      	     1	    53	    53
DIRECTOR                      	     1	     6	     6
DISAPPEAR                     	     1	     1	     1
DISAPPEARANCE                 	     1	     1	     1
DISAPPEARED                   	     1	     3	     3
DISAPPEARING                  	     1	     2	     2
DISAPPEARS                    	     1	     2	     2
DISCIPLINARY                  	     1	     1	     1
DISCIPLINE                    	     1	     6	     6
DISCIPLINES                   	     1	     2	     2
DISCUSS                       	     1	     7	     7
DISCUSSED                     	     1	    42	    42
DISCUSSES                     	     1	     5	     5
DISCUSSING                    	     1	     1	     1
DISCUSSION                    	     1	    70	    70
DISCUSSIONS                   	     1	     2	     2
DISEASE                       	     1	    13	    13
DISEASED                      	     1	     1	     1
DISEASES                      	     1	     5	     5
DISREGARD                     	     1	     1	     1
DISREGARDED                   	     1	     2	     2
DISSIMILAR                    	     1	     9	     9
DISSIMILARITY                 	     1	     3	     3
DISTANCE                      	     1	    70	    70
DISTANCES                     	     1	    20	    20
DISTRICT                      	     1	     5	     5
DISTRICTS                     	     1	     3	     3
DISTURB                       	     1	     1	     1
DISTURBANCE                   	     1	    83	    83
DISTURBANCES                  	     1	    52	    52
DISTURBED                     	     1	     4	     4
DISTURBING                    	     1	     1	     1
DISTURBS                      	     1	     2	     2
DIVIDE                        	     1	     4	     4
DIVIDED                       	     1	    35	    35
DIVIDES                       	     1	     2	     2
DIVIDING                      	     1	    19	    19
DOLLARS                       	     1	     3	     3
DOZEN                         	     1	     3	     3
DOZENS                        	     1	     2	     2
DRAMATIC                      	     1	    13	    13
DRAMATICALLY                  	     1	     3	     3
DUE                           	     1	   255	   255
DUST                          	     1	    16	    16
EASE                          	     1	     2	     2
ECONOMIC                      	     1	    37	    37
ECONOMICAL                    	     1	     2	     2
ECONOMICALLY                  	     1	     8	     8
ECONOMIES                     	     1	     1	     1
ECONOMISTS                    	     1	     1	     1
ECONOMY                       	     1	     3	     3
ED                            	     1	     1	     1
EDIT                          	     1	     2	     2
EDITING                       	     1	     4	     4
EDITOR                        	     1	     1	     1
EFFECT                        	     1	   242	   242
EFFECTS                       	     1	   283	   283
EFFORT                        	     1	    15	    15
EFFORTS                       	     1	    11	    11
ELECTRIC                      	     1	     3	     3
ELECTRICAL                    	     1	     3	     3
ELECTRICITY                   	     1	     1	     1
ENCOURAGE                     	     1	     1	     1
ENCOURAGED                    	     1	     3	     3
ENCOURAGES                    	     1	     2	     2
ENCOURAGING                   	     1	     3	     3
ENEMIES                       	     1	     1	     1
ENERGY                        	     1	    15	    15
ENGAGE                        	     1	     1	     1
ENGAGED                       	     1	     4	     4
ENGINEERING                   	     1	     1	     1
ENORMOUS                      	     1	     9	     9
ENORMOUSLY                    	     1	     3	     3
ENTIRE                        	     1	    60	    60
ENTIRELY                      	     1	    10	    10
ENVELOPE                      	     1	     1	     1
ENVIRONMENT                   	     1	   107	   107
ENVIRONMENTAL                 	     1	   321	   321
ENVIRONMENTALLY               	     1	     2	     2
ENVIRONMENTS                  	     1	    47	    47
EQUAL                         	     1	    51	    51
EQUALITY                      	     1	     2	     2
EQUALIZATION                  	     1	     1	     1
EQUALLED                      	     1	     1	     1
EQUALLY                       	     1	    14	    14
EQUALS                        	     1	     7	     7
EQUIPMENT                     	     1	    24	    24
EQUIPPED                      	     1	     4	     4
ESCAPE                        	     1	     1	     1
ESCAPING                      	     1	     1	     1
ESTABLISH                     	     1	    36	    36
ESTABLISHED                   	     1	   103	   103
ESTABLISHES                   	     1	     1	     1
ESTABLISHING                  	     1	    14	    14
ESTABLISHMENT                 	     1	    35	    35
ESTABLISHMENTS                	     1	     1	     1
EVENT                         	     1	   119	   119
EVENTS                        	     1	   244	   244
EVENTUAL                      	     1	     1	     1
EVENTUALLY                    	     1	    13	    13
EVIDENCE                      	     1	   104	   104
EVIDENCED                     	     1	     6	     6
EVIDENCING                    	     1	     2	     2
EXAM                          	     1	     1	     1
EXAMINATION                   	     1	    24	    24
EXAMINATIONS                  	     1	     2	     2
EXAMINE                       	     1	    26	    26
EXAMINED                      	     1	    61	    61
EXAMINES                      	     1	     2	     2
EXAMINING                     	     1	    21	    21
EXAMPLE                       	     1	   244	   244
EXAMPLES                      	     1	    59	    59
EXCELLENT                     	     1	    15	    15
EXCELLENTLY                   	     1	     1	     1
EXCHANGE                      	     1	     3	     3
EXERCISE                      	     1	     2	     2
EXERCISED                     	     1	     3	     3
EXHAUSTED                     	     1	     4	     4
EXHAUSTIVE                    	     1	     3	     3
EXIST                         	     1	    62	    62
EXISTED                       	     1	    21	    21
EXISTENCE                     	     1	    33	    33
EXISTING                      	     1	    40	    40
EXISTS                        	     1	    27	    27
EXPOSE                        	     1	     1	     1
EXPOSED                       	     1	    59	    59
EXPOSES                       	     1	     1	     1
EXPOSURE                      	     1	    44	    44
EXTEND                        	     1	    34	    34
EXTENDED                      	     1	    44	    44
EXTENDING                     	     1	    25	    25
EXTENDS                       	     1	    33	    33
EXTREME                       	     1	   189	   189
EXTREMELY                     	     1	    84	    84
EXTREMES                      	     1	    46	    46
FAIL                          	     1	     6	     6
FAILED                        	     1	    10	    10
FAILING                       	     1	     1	     1
FAILS                         	     1	     7	     7
FAITHFULLY                    	     1	     3	     3
FAMILIAR                      	     1	     3	     3
FAMILIARIZING                 	     1	     1	     1
FAMOUS                        	     1	     2	     2
FAN                           	     1	     2	     2
FANCY                         	     1	     1	     1
FANS                          	     1	     2	     2
FASHION                       	     1	     4	     4
FASHIONABLE                   	     1	     1	     1
FAULT                         	     1	     6	     6
FAULTS                        	     1	     5	     5
FAULTY                        	     1	     1	     1
FAVOR                         	     1	     6	     6
FAVORABLE                     	     1	    27	    27
FAVORABLY                     	     1	     1	     1
FAVORED                       	     1	    11	    11
FAVORING                      	     1	     3	     3
FAVORS                        	     1	     3	     3
FAVOUR                        	     1	     8	     8
FAVOURABLE                    	     1	    25	    25
FAVOURABLY                    	     1	     1	     1
FAVOURED                      	     1	     4	     4
FAVOURS                       	     1	     3	     3
FEATURE                       	     1	    31	    31
FEATURED                      	     1	     2	     2
FEATURES                      	     1	   181	   181
FEATURING                     	     1	     1	     1
FEB                           	     1	     4	     4
FEBRUARY                      	     1	    58	    58
FEMALE                        	     1	     4	     4
FEMALES                       	     1	     9	     9
FENCE                         	     1	    47	    47
FENCES                        	     1	    20	    20
FETCH                         	     1	     1	     1
FETCHED                       	     1	     1	     1
FILE                          	     1	    23	    23
FILES                         	     1	    28	    28
FILING                        	     1	     1	     1
FINANCIAL                     	     1	     2	     2
FIRM                          	     1	     3	     3
FLAG                          	     1	     1	     1
FLASH                         	     1	    44	    44
FLIGHT                        	     1	     1	     1
FLOATING                      	     1	    31	    31
FLOOD                         	     1	   212	   212
FLOODED                       	     1	     9	     9
FLOODING                      	     1	    32	    32
FLOODS                        	     1	   137	   137
FLOW                          	     1	    58	    58
FLOWS                         	     1	    14	    14
FOLD                          	     1	     1	     1
FOLK                          	     1	     2	     2
FOREIGN                       	     1	     1	     1
FORTH                         	     1	     3	     3
FOX                           	     1	     6	     6
FRAME                         	     1	     6	     6
FRAMED                        	     1	     1	     1
FRAMES                        	     1	     3	     3
FRAMING                       	     1	     2	     2
FROST                         	     1	    37	    37
FROSTS                        	     1	     5	     5
FRUIT                         	     1	     5	     5
FRUITING                      	     1	     2	     2
FRUITS                        	     1	     2	     2
FUNDING                       	     1	     1	     1
FUNDS                         	     1	     1	     1
FURNITURE                     	     1	     5	     5
FUTURE                        	     1	   117	   117
GAIN                          	     1	    12	    12
GAINED                        	     1	    15	    15
GAINS                         	     1	     3	     3
GATHER                        	     1	     3	     3
GATHERED                      	     1	     9	     9
GATHERS                       	     1	     1	     1
GEARED                        	     1	     2	     2
GENERATION                    	     1	    32	    32
GENERATIONS                   	     1	     7	     7
GHOST                         	     1	     2	     2
GIANT                         	     1	    10	    10
GOAL                          	     1	    10	    10
GOALS                         	     1	     9	     9
GRABBER                       	     1	     1	     1
GRACE                         	     1	     1	     1
GRADE                         	     1	     1	     1
GRADED                        	     1	     3	     3
GRADES                        	     1	     3	     3
GRAND                         	     1	     1	     1
GRANTED                       	     1	     1	     1
GUARANTEE                     	     1	     2	     2
GUARANTEED                    	     1	     3	     3
GUARD                         	     1	     2	     2
GUIDE                         	     1	     5	     5
GUIDED                        	     1	     1	     1
GUIDES                        	     1	     3	     3
HABIT                         	     1	     1	     1
HABITS                        	     1	     6	     6
HARM                          	     1	     1	     1
HARMFUL                       	     1	     9	     9
HEDGE                         	     1	     1	     1
HEDGES                        	     1	     6	     6
HEIGHT                        	     1	   204	   204
HEIGHTS                       	     1	    54	    54
HIRE                          	     1	     1	     1
HONEY                         	     1	     2	     2
HOOK                          	     1	     4	     4
IDENTIFICATION                	     1	    31	    31
IDENTIFIED                    	     1	   127	   127
IDENTIFIES                    	     1	     6	     6
IDENTIFY                      	     1	    83	    83
IDENTIFYING                   	     1	    25	    25
IDENTITY                      	     1	     4	     4
IGNORED                       	     1	     2	     2
IGNORES                       	     1	     1	     1
IGNORING                      	     1	     1	     1
ILL                           	     1	     5	     5
ILLEGAL                       	     1	     5	     5
ILLUSTRATE                    	     1	    15	    15
ILLUSTRATED                   	     1	    17	    17
ILLUSTRATES                   	     1	    18	    18
ILLUSTRATING                  	     1	     6	     6
ILLUSTRATION                  	     1	     9	     9
ILLUSTRATIONS                 	     1	     6	     6
ILLUSTRATIVE                  	     1	     1	     1
IMAGE                         	     1	    54	    54
IMAGER                        	     1	     2	     2
IMAGERY                       	     1	     6	     6
IMAGES                        	     1	    23	    23
IMAGING                       	     1	     5	     5
IMMEDIATE                     	     1	    18	    18
IMMEDIATELY                   	     1	    28	    28
IMPRACTICAL                   	     1	     1	     1
IMPRESSIVE                    	     1	     4	     4
IMPROVE                       	     1	    47	    47
IMPROVED                      	     1	    39	    39
IMPROVEMENT                   	     1	    34	    34
IMPROVEMENTS                  	     1	     9	     9
IMPROVES                      	     1	     5	     5
IMPROVING                     	     1	     9	     9
INACCESSIBLE                  	     1	     2	     2
INACTIVE                      	     1	     4	     4
INADVISABLE                   	     1	     1	     1
INCH                          	     1	     2	     2
INCHES                        	     1	     1	     1
INCLUDE                       	     1	    66	    66
INCLUDED                      	     1	    95	    95
INCLUDES                      	     1	    44	    44
INCLUDING                     	     1	   111	   111
INCOME                        	     1	     2	     2
INCOMES                       	     1	     1	     1
INCORRECT                     	     1	     6	     6
INCORRECTLY                   	     1	     1	     1
INCREASE                      	     1	   275	   275
INCREASED                     	     1	   214	   214
INCREASES                     	     1	    94	    94
INCREASING                    	     1	   140	   140
INCREASINGLY                  	     1	    16	    16
INDICATE                      	     1	   125	   125
INDICATED                     	     1	    81	    81
INDICATES                     	     1	    98	    98
INDICATING                    	     1	    43	    43
INDICATION                    	     1	    20	    20
INDICATIONS                   	     1	     8	     8
INDICATIVE                    	     1	    11	    11
INDICATOR                     	     1	    36	    36
INDICATORS                    	     1	    29	    29
INDIVIDUAL                    	     1	   268	   268
INDIVIDUALITY                 	     1	     1	     1
INDIVIDUALLY                  	     1	     3	     3
INDIVIDUALS                   	     1	    51	    51
INDUSTRIAL                    	     1	    60	    60
INDUSTRIALISED                	     1	     1	     1
INDUSTRIALIZATION             	     1	     2	     2
INDUSTRIALLY                  	     1	     2	     2
INDUSTRIES                    	     1	     5	     5
INDUSTRY                      	     1	     6	     6
INEXISTENT                    	     1	     1	     1
INFLUENCE                     	     1	   218	   218
INFLUENCED                    	     1	    80	    80
INFLUENCES                    	     1	    57	    57
INFLUENCING                   	     1	    28	    28
INFLUENTIAL                   	     1	     5	     5
INJURED                       	     1	     3	     3
INJURES                       	     1	     1	     1
INJURIES                      	     1	    10	    10
INJURY                        	     1	     9	     9
INSPECTED                     	     1	     1	     1
INSPECTION                    	     1	     5	     5
INSPECTIONS                   	     1	     1	     1
INSTABILITY                   	     1	     9	     9
INSTANCE                      	     1	    41	    41
INSTANCES                     	     1	    12	    12
INSTANT                       	     1	     2	     2
INSTANTANEOUS                 	     1	     2	     2
INSTANTLY                     	     1	     1	     1
INSTRUCTIONS                  	     1	     2	     2
INSTRUCTIVE                   	     1	     1	     1
INSTRUMENT                    	     1	    10	    10
INSTRUMENTAL                  	     1	    60	    60
INSTRUMENTALLY                	     1	     1	     1
INSTRUMENTED                  	     1	     2	     2
INSTRUMENTS                   	     1	    18	    18
INTENDED                      	     1	     7	     7
INTENDS                       	     1	     1	     1
INTENSE                       	     1	    45	    45
INTENSELY                     	     1	     2	     2
INTENSIFICATION               	     1	     9	     9
INTENSIFIED                   	     1	    12	    12
INTENSIFIES                   	     1	     1	     1
INTENSIFY                     	     1	     3	     3
INTENSIFYING                  	     1	     4	     4
INTENSITY                     	     1	    56	    56
INTENSIVE                     	     1	    23	    23
INTENSIVELY                   	     1	     3	     3
INTENT                        	     1	     2	     2
INTENTION                     	     1	     1	     1
INTERCULTURAL                 	     1	     1	     1
INTERDISCIPLINARY             	     1	     2	     2
INTERPLANETARY                	     1	     2	     2
INTERRUPTED                   	     1	     7	     7
INTERRUPTION                  	     1	     3	     3
INTERRUPTIONS                 	     1	     1	     1
INTERTIDAL                    	     1	     1	     1
INTRODUCE                     	     1	    10	    10
INTRODUCED                    	     1	    28	    28
INTRODUCES                    	     1	     2	     2
INTRODUCTION                  	     1	    75	    75
INTRODUCTORY                  	     1	     1	     1
INVALUABLE                    	     1	     4	     4
INVARIABLE                    	     1	     1	     1
INVARIABLY                    	     1	     3	     3
INVARIANT                     	     1	     1	     1
INVESTIGATE                   	     1	    18	    18
INVESTIGATED                  	     1	    62	    62
INVESTIGATES                  	     1	     1	     1
INVESTIGATING                 	     1	    15	    15
INVESTIGATION                 	     1	    47	    47
INVESTIGATIONS                	     1	    53	    53
INVESTIGATOR                  	     1	     2	     2
IRREGULAR                     	     1	    32	    32
IRREGULARITIES                	     1	     9	     9
IRREGULARLY                   	     1	    10	    10
IRREPLACEABLE                 	     1	     1	     1
ITEMS                         	     1	     3	     3
JAMS                          	     1	     1	     1
JAN                           	     1	     2	     2
JANUARY                       	     1	    90	    90
JOURNEY                       	     1	     3	     3
JR                            	     1	     1	     1
JUL                           	     1	     2	     2
JULY                          	     1	   203	   203
JUN                           	     1	     6	     6
JUNE                          	     1	   149	   149
KEEN                          	     1	     1	     1
KILOMETER                     	     1	     2	     2
KILOMETERS                    	     1	     3	     3
KILOMETRES                    	     1	     2	     2
KM                            	     1	    78	    78
KNIFE                         	     1	     2	     2
KNOWLEDGE                     	     1	    58	    58
LAB                           	     1	     1	     1
LABOR                         	     1	     1	     1
LABORATORIES                  	     1	    26	    26
LABORATORY                    	     1	    66	    66
LACK                          	     1	    56	    56
LACKED                        	     1	     9	     9
LACKING                       	     1	     9	     9
LACKS                         	     1	     3	     3
LAMB                          	     1	     2	     2
LANGUAGE                      	     1	     1	     1
LASTED                        	     1	    11	    11
LASTING                       	     1	    14	    14
LASTS                         	     1	    25	    25
LEAGUE                        	     1	     1	     1
LEANING                       	     1	     1	     1
LEAP                          	     1	     1	     1
LEAPS                         	     1	     1	     1
LEGAL                         	     1	     2	     2
LEND                          	     1	     4	     4
LENDING                       	     1	     1	     1
LENDS                         	     1	     7	     7
LENGTH                        	     1	   116	   116
LENGTHENED                    	     1	     1	     1
LENGTHENING                   	     1	     2	     2
LENGTHS                       	     1	    11	    11
LENGTHY                       	     1	     1	     1
LESSONS                       	     1	     1	     1
LIBRARIES                     	     1	     1	     1
LIBRARY                       	     1	     6	     6
LIGHTER                       	     1	     5	     5
LIGHTLY                       	     1	     6	     6
LIKELIHOOD                    	     1	    14	    14
LIKELY                        	     1	   157	   157
LIMIT                         	     1	    75	    75
LIMITATION                    	     1	    32	    32
LIMITATIONS                   	     1	    39	    39
LIMITED                       	     1	   163	   163
LIMITING                      	     1	    73	    73
LIMITS                        	     1	    66	    66
LION                          	     1	     1	     1
LOCATE                        	     1	     1	     1
LOCATED                       	     1	   110	   110
LOCATING                      	     1	     1	     1
LOCATION                      	     1	    51	    51
LOCATIONS                     	     1	    60	    60
LOG                           	     1	    15	    15
LOGGED                        	     1	     9	     9
LOGGER                        	     1	     8	     8
LOGGING                       	     1	    18	    18
LOGS                          	     1	    13	    13
LONGLASTING                   	     1	     5	     5
LOOSE                         	     1	    12	    12
LOOSELY                       	     1	     1	     1
LOSS                          	     1	    36	    36
LOSSES                        	     1	    19	    19
LOWER                         	     1	   265	   265
LOWERED                       	     1	     1	     1
LOWERING                      	     1	     3	     3
LOWEST                        	     1	    37	    37
LUMPED                        	     1	     1	     1
MAGIC                         	     1	     1	     1
MAINTAIN                      	     1	    10	    10
MAINTAINED                    	     1	    14	    14
MAINTAINING                   	     1	     5	     5
MAINTAINS                     	     1	     1	     1
MAINTENANCE                   	     1	     6	     6
MALE                          	     1	     3	     3
MALES                         	     1	    11	    11
MANNER                        	     1	    10	    10
MANNERS                       	     1	     2	     2
MAP                           	     1	    33	    33
MAPPED                        	     1	    17	    17
MAPPER                        	     1	     1	     1
MAPPING                       	     1	    14	    14
MAPS                          	     1	    28	    28
MARCH                         	     1	    69	    69
MASK                          	     1	     4	     4
MASKED                        	     1	     2	     2
MASKING                       	     1	     2	     2
MASKS                         	     1	     1	     1
MASS                          	     1	    21	    21
MASSES                        	     1	     9	     9
MASSIVE                       	     1	    12	    12
MATCH                         	     1	    10	    10
MATCHED                       	     1	     7	     7
MATCHES                       	     1	    13	    13
MATCHING                      	     1	    15	    15
MATED                         	     1	     2	     2
MATERIAL                      	     1	   161	   161
MATERIALS                     	     1	    48	    48
MATH                          	     1	     2	     2
MATHEMATICAL                  	     1	    20	    20
MATHEMATICALLY                	     1	     6	     6
MATING                        	     1	     2	     2
MATINGS                       	     1	     1	     1
MAX                           	     1	    21	    21
MAXIMUM                       	     1	   341	   341
MEASURABLE                    	     1	     6	     6
MEASURE                       	     1	    90	    90
MEASURED                      	     1	   179	   179
MEASUREMENT                   	     1	   131	   131
MEASUREMENTS                  	     1	   193	   193
MEASURES                      	     1	    55	    55
MEASURING                     	     1	    60	    60
MEAT                          	     1	     1	     1
MEATY                         	     1	     1	     1
MEDICAL                       	     1	     3	     3
MELTED                        	     1	     2	     2
MELTING                       	     1	     4	     4
MEMORY                        	     1	     7	     7
MENTAL                        	     1	     1	     1
MENTALLY                      	     1	     1	     1
MESSAGE                       	     1	     4	     4
METAL                         	     1	     8	     8
METALS                        	     1	    17	    17
METER                         	     1	     1	     1
METERS                        	     1	     8	     8
METRES                        	     1	    10	    10
METRIC                        	     1	     7	     7
METRICS                       	     1	     5	     5
MIDWESTERN                    	     1	     2	     2
MILITARY                      	     1	     8	     8
MILL                          	     1	    20	    20
MILLER                        	     1	     7	     7
MILLING                       	     1	     4	     4
MINOR                         	     1	    15	    15
MINORITY                      	     1	     1	     1
MINUS                         	     1	     4	     4
MIRROR                        	     1	     1	     1
MISMATCHED                    	     1	     1	     1
MISSION                       	     1	     1	     1
MISSIONARY                    	     1	     1	     1
MISSIONS                      	     1	     2	     2
MIX                           	     1	     6	     6
MIXED                         	     1	    65	    65
MIXES                         	     1	     6	     6
MIXING                        	     1	     9	     9
MODEL                         	     1	   373	   373
MODELED                       	     1	    43	    43
MODELING                      	     1	    82	    82
MODELLED                      	     1	     5	     5
MODELLING                     	     1	     7	     7
MODELLINGS                    	     1	     1	     1
MODELS                        	     1	   245	   245
MODERN                        	     1	    32	    32
MONKEY                        	     1	     1	     1
MOOD                          	     1	    23	    23
MOON                          	     1	     6	     6
MOTOR                         	     1	     3	     3
MOTORIZED                     	     1	     1	     1
MOUNT                         	     1	    42	    42
MOUNTED                       	     1	    15	    15
MOUNTING                      	     1	     6	     6
MOUSE                         	     1	     4	     4
MOW                           	     1	     1	     1
MT                            	     1	    69	    69
MUD                           	     1	     3	     3
MURDER                        	     1	     1	     1
NAILED                        	     1	     1	     1
NAILS                         	     1	     1	     1
NANA                          	     1	     1	     1
NARROW                        	     1	   111	   111
NARROWED                      	     1	     2	     2
NARROWER                      	     1	    11	    11
NARROWEST                     	     1	     9	     9
NARROWING                     	     1	     2	     2
NARROWLY                      	     1	     1	     1
NARROWS                       	     1	     1	     1
NATIVE                        	     1	    52	    52
NEITHER                       	     1	    16	    16
NEWSPAPER                     	     1	     2	     2
NON                           	     1	     3	     3
NONEXISTENT                   	     1	     3	     3
NOR                           	     1	    24	    24
NORTHERN                      	     1	   316	   316
NOV                           	     1	     1	     1
NOVEMBER                      	     1	    56	    56
OAK                           	     1	   194	   194
OAKS                          	     1	    50	    50
OBJECT                        	     1	    14	    14
OBJECTS                       	     1	    12	    12
OBSERVABLE                    	     1	     1	     1
OBSERVABLY                    	     1	     1	     1
OBSERVANT                     	     1	     1	     1
OBSERVATION                   	     1	    35	    35
OBSERVATIONAL                 	     1	     2	     2
OBSERVATIONS                  	     1	    66	    66
OBSERVATORY                   	     1	     4	     4
OBSERVE                       	     1	    16	    16
OBSERVED                      	     1	   306	   306
OBSERVER                      	     1	     1	     1
OBSERVING                     	     1	     3	     3
OCCASION                      	     1	     4	     4
OCCASIONAL                    	     1	     3	     3
OCCASIONALLY                  	     1	    18	    18
OCCASIONED                    	     1	     1	     1
OCCASIONS                     	     1	     6	     6
OCCUR                         	     1	   132	   132
OCCURRED                      	     1	   149	   149
OCCURRENCE                    	     1	    85	    85
OCCURRENCES                   	     1	    10	    10
OCCURRING                     	     1	    55	    55
OCCURS                        	     1	    76	    76
OCT                           	     1	     3	     3
OCTOBER                       	     1	    91	    91
OFFICIAL                      	     1	     3	     3
OPERATE                       	     1	     4	     4
OPERATED                      	     1	     1	     1
OPERATES                      	     1	     4	     4
OPERATING                     	     1	    10	    10
OPERATION                     	     1	     4	     4
OPERATIONAL                   	     1	     2	     2
OPERATIONS                    	     1	     7	     7
OPERATIVE                     	     1	     1	     1
OPERATOR                      	     1	    20	    20
OPERATORS                     	     1	     5	     5
OPINION                       	     1	     3	     3
OPINIONS                      	     1	     1	     1
OPPORTUNITIES                 	     1	     4	     4
OPPORTUNITY                   	     1	     7	     7
OPPOSED                       	     1	     1	     1
OPPOSING                      	     1	     3	     3
OPPOSITE                      	     1	    22	    22
OPPOSITION                    	     1	     1	     1
OPTION                        	     1	    11	    11
OPTIONS                       	     1	     6	     6
ORDINARILY                    	     1	     3	     3
ORDINARY                      	     1	    10	    10
ORGANIZATION                  	     1	     4	     4
ORGANIZATIONS                 	     1	     1	     1
ORGANIZED                     	     1	     5	     5
ORGANIZES                     	     1	     1	     1
ORIGINAL                      	     1	    57	    57
ORIGINALLY                    	     1	     8	     8
ORTHOGONALIZE                 	     1	     1	     1
OTHERWISE                     	     1	    16	    16
OVEN                          	     1	     2	     2
OWING                         	     1	    33	    33
PARTNERSHIP                   	     1	     1	     1
PATCH                         	     1	     8	     8
PATCHED                       	     1	     1	     1
PATCHES                       	     1	    21	    21
PATCHING                      	     1	     1	     1
PATH                          	     1	     4	     4
PATHS                         	     1	     4	     4
PATTERN                       	     1	   136	   136
PATTERNS                      	     1	   210	   210
PEN                           	     1	     6	     6
PENS                          	     1	     1	     1
PER                           	     1	   130	   130
PERCENT                       	     1	    18	    18
PERCENTAGE                    	     1	    54	    54
PERCENTAGES                   	     1	    15	    15
PERFORM                       	     1	    16	    16
PERFORMANCE                   	     1	    32	    32
PERFORMANCES                  	     1	     2	     2
PERFORMED                     	     1	    81	    81
PERFORMING                    	     1	     2	     2
PERFORMS                      	     1	     1	     1
PERIOD                        	     1	   703	   703
PERIODIC                      	     1	    21	    21
PERIODICAL                    	     1	     1	     1
PERIODICALLY                  	     1	     8	     8
PERIODICITIES                 	     1	    11	    11
PERIODICITY                   	     1	    17	    17
PERIODS                       	     1	   297	   297
PET                           	     1	     1	     1
PHYSICAL                      	     1	    33	    33
PIE                           	     1	     1	     1
PILE                          	     1	     4	     4
PIN                           	     1	     1	     1
PINE                          	     1	   485	   485
PINES                         	     1	    59	    59
PINK                          	     1	     2	     2
PLAIN                         	     1	    16	    16
PLAINLY                       	     1	     1	     1
PLANE                         	     1	     7	     7
PLANES                        	     1	     1	     1
PLANET                        	     1	     2	     2
PLASTIC                       	     1	     9	     9
PLASTICITY                    	     1	    14	    14
PLASTICS                      	     1	     1	     1
PLATE                         	     1	     1	     1
PLATES                        	     1	     6	     6
PLEASANT                      	     1	     2	     2
PLUGGED                       	     1	     2	     2
POCKETS                       	     1	     2	     2
POEM                          	     1	     1	     1
POISONOUS                     	     1	     1	     1
POLE                          	     1	     2	     2
POLES                         	     1	     2	     2
POLICIES                      	     1	     4	     4
POLICY                        	     1	     9	     9
POLISH                        	     1	     7	     7
POLISHED                      	     1	    20	    20
POLISHING                     	     1	     4	     4
POLITICAL                     	     1	     6	     6
POLITICALLY                   	     1	     1	     1
POLITICIANS                   	     1	     1	     1
POLLUTANT                     	     1	    52	    52
POLLUTANTS                    	     1	    35	    35
POLLUTED                      	     1	    28	    28
POLLUTING                     	     1	     2	     2
POLLUTION                     	     1	   168	   168
POOL                          	     1	     4	     4
POOLED                        	     1	    13	    13
POOLING                       	     1	     5	     5
POOLS                         	     1	     2	     2
POPULAR                       	     1	     2	     2
POPULARIZING                  	     1	     1	     1
POPULATE                      	     1	     1	     1
POPULATED                     	     1	    12	    12
POPULATION                    	     1	   213	   213
POPULATIONS                   	     1	   122	   122
POSITIVE                      	     1	   283	   283
POSITIVELY                    	     1	    62	    62
POSITIVES                     	     1	     1	     1
POSSESS                       	     1	     7	     7
POSSESSED                     	     1	     3	     3
POSSESSES                     	     1	     7	     7
POSSESSING                    	     1	     2	     2
POSSESSION                    	     1	     1	     1
POURING                       	     1	     1	     1
PRACTICAL                     	     1	    25	    25
PRACTICALITY                  	     1	     1	     1
PRACTICALLY                   	     1	    51	    51
PRACTICE                      	     1	    46	    46
PRACTICED                     	     1	     2	     2
PRACTICES                     	     1	    14	    14
PREDAWN                       	     1	     2	     2
PREFER                        	     1	     1	     1
PREFERABLE                    	     1	    11	    11
PREFERENCE                    	     1	     2	     2
PREFERENCES                   	     1	     1	     1
PREFERENTIAL                  	     1	     2	     2
PREFERENTIALLY                	     1	     4	     4
PREFERRED                     	     1	    12	    12
PREFERS                       	     1	     4	     4
PREINDUSTRIAL                 	     1	     2	     2
PREPOLLUTION                  	     1	     3	     3
PRERELEASE                    	     1	     1	     1
PRESEASON                     	     1	     2	     2
PRESELECTED                   	     1	     4	     4
PRESSURE                      	     1	    72	    72
PRESSURES                     	     1	     1	     1
PRESUMABLY                    	     1	    20	    20
PRESUMED                      	     1	     4	     4
PRESUMES                      	     1	     1	     1
PREVENT                       	     1	    18	    18
PREVENTATIVE                  	     1	     1	     1
PREVENTED                     	     1	     2	     2
PREVENTION                    	     1	     5	     5
PREVENTS                      	     1	     2	     2
PREVIOUS                      	     1	   324	   324
PREVIOUSLY                    	     1	    57	    57
PRIME                         	     1	     2	     2
PRIMING                       	     1	     1	     1
PRINT                         	     1	     1	     1
PRINTED                       	     1	     7	     7
PRINTER                       	     1	     1	     1
PRINTING                      	     1	     1	     1
PRIVACY                       	     1	     1	     1
PRIVATE                       	     1	     2	     2
PRO                           	     1	     2	     2
PROCESS                       	     1	   172	   172
PROCESSED                     	     1	    20	    20
PROCESSES                     	     1	   168	   168
PROCESSING                    	     1	    34	    34
PROCESSOR                     	     1	     2	     2
PROCESSORS                    	     1	     2	     2
PRODUCE                       	     1	    83	    83
PRODUCED                      	     1	    79	    79
PRODUCERS                     	     1	     2	     2
PRODUCES                      	     1	    13	    13
PRODUCING                     	     1	    14	    14
PRODUCT                       	     1	    25	    25
PRODUCTION                    	     1	   196	   196
PRODUCTIVE                    	     1	    10	    10
PRODUCTIVITY                  	     1	    43	    43
PRODUCTS                      	     1	    15	    15
PROFESSIONAL                  	     1	     2	     2
PROFESSIONALLY                	     1	     2	     2
PROGRESS                      	     1	    20	    20
PROGRESSES                    	     1	     2	     2
PROGRESSING                   	     1	     3	     3
PROGRESSION                   	     1	     2	     2
PROGRESSIVE                   	     1	     8	     8
PROGRESSIVELY                 	     1	    18	    18
PROJECT                       	     1	    12	    12
PROJECTED                     	     1	    17	    17
PROJECTING                    	     1	     2	     2
PROJECTION                    	     1	     3	     3
PROJECTIONS                   	     1	     9	     9
PROJECTS                      	     1	     7	     7
PRONOUNCED                    	     1	    43	    43
PROPERTIES                    	     1	    49	    49
PROPERTY                      	     1	    14	    14
PROPOSAL                      	     1	     1	     1
PROPOSE                       	     1	     5	     5
PROPOSED                      	     1	    33	    33
PROPOSES                      	     1	     1	     1
PROVE                         	     1	    16	    16
PROVED                        	     1	    58	    58
PROVEN                        	     1	    13	    13
PROVES                        	     1	     2	     2
PROVIDE                       	     1	   170	   170
PROVIDED                      	     1	    89	    89
PROVIDES                      	     1	    74	    74
PROVIDING                     	     1	    17	    17
PROVING                       	     1	     4	     4
PUNCH                         	     1	     1	     1
PURCHASE                      	     1	     1	     1
PURCHASED                     	     1	     1	     1
PURCHASING                    	     1	     1	     1
PURE                          	     1	    54	    54
PURELY                        	     1	     6	     6
PURER                         	     1	     1	     1
PURPLE                        	     1	     2	     2
PURPOSE                       	     1	    23	    23
PURPOSEFUL                    	     1	     1	     1
PURPOSES                      	     1	    82	    82
QUALIFICATION                 	     1	     1	     1
QUALIFY                       	     1	     1	     1
QUALITIES                     	     1	     4	     4
QUALITY                       	     1	    95	    95
QUOTE                         	     1	     2	     2
QUOTED                        	     1	     2	     2
QUOTING                       	     1	     1	     1
RANGE                         	     1	   229	   229
RANGED                        	     1	    24	    24
RANGES                        	     1	    43	    43
RANGING                       	     1	    26	    26
RAPID                         	     1	    42	    42
RAPIDLY                       	     1	    35	    35
RARE                          	     1	    34	    34
RARELY                        	     1	    48	    48
RARITY                        	     1	     4	     4
RAT                           	     1	     1	     1
RAY                           	     1	    93	    93
RAYED                         	     1	     1	     1
RAYS                          	     1	    81	    81
REACT                         	     1	    25	    25
REACTED                       	     1	     9	     9
REACTING                      	     1	     3	     3
REACTION                      	     1	    65	    65
REACTIONS                     	     1	    33	    33
REACTS                        	     1	    10	    10
REBURIED                      	     1	     1	     1
RECALCULATED                  	     1	     1	     1
RECEIVE                       	     1	     5	     5
RECEIVED                      	     1	    14	    14
RECEIVES                      	     1	     8	     8
RECOGNISABLE                  	     1	     1	     1
RECOGNISED                    	     1	     5	     5
RECOGNIZABLE                  	     1	     5	     5
RECOGNIZE                     	     1	    11	    11
RECOGNIZED                    	     1	    31	    31
RECOGNIZES                    	     1	     1	     1
RECOGNIZING                   	     1	     2	     2
RECOMBINATIONS                	     1	     1	     1
RECOMMEND                     	     1	     3	     3
RECOMMENDATIONS               	     1	     4	     4
RECOMMENDED                   	     1	    18	    18
RECOMMENDING                  	     1	     1	     1
RECOVER                       	     1	    17	    17
RECOVERED                     	     1	     9	     9
RECOVERIES                    	     1	     1	     1
RECOVERING                    	     1	     3	     3
RECOVERS                      	     1	     1	     1
RECOVERY                      	     1	    45	    45
REDUCE                        	     1	    64	    64
REDUCED                       	     1	   138	   138
REDUCES                       	     1	    13	    13
REDUCING                      	     1	    19	    19
REDUCTION                     	     1	   138	   138
REDUCTIONS                    	     1	    83	    83
REEXAMINED                    	     1	     1	     1
REEXPOSED                     	     1	     1	     1
REFER                         	     1	    12	    12
REFERENCE                     	     1	    46	    46
REFERENCED                    	     1	     1	     1
REFERENCES                    	     1	     9	     9
REFERRED                      	     1	    15	    15
REFERRING                     	     1	     4	     4
REFERS                        	     1	    12	    12
REGARD                        	     1	    25	    25
REGARDED                      	     1	    12	    12
REGARDING                     	     1	    31	    31
REGARDLESS                    	     1	    16	    16
REGARDS                       	     1	     1	     1
REGION                        	     1	   306	   306
REGIONAL                      	     1	   202	   202
REGIONALIZATION               	     1	     3	     3
REGIONALLY                    	     1	     2	     2
REGIONS                       	     1	   348	   348
REGISTER                      	     1	     8	     8
REGISTERED                    	     1	    15	    15
REGISTERS                     	     1	     6	     6
REGISTRATION                  	     1	     2	     2
REGULAR                       	     1	    20	    20
REGULARITIES                  	     1	     9	     9
REGULARITY                    	     1	     2	     2
REGULARLY                     	     1	     8	     8
REINTRODUCTION                	     1	     1	     1
RELAXED                       	     1	     1	     1
RELEASE                       	     1	    55	    55
RELEASED                      	     1	     8	     8
RELEASES                      	     1	    17	    17
RELIABILITY                   	     1	    43	    43
RELIABLE                      	     1	    81	    81
RELIABLY                      	     1	     9	     9
RELIANCE                      	     1	     2	     2
RELIANT                       	     1	     1	     1
RELIED                        	     1	     3	     3
RELIEF                        	     1	     8	     8
RELIES                        	     1	     9	     9
RELOCATED                     	     1	     2	     2
RELY                          	     1	    11	    11
RELYING                       	     1	     3	     3
REMAIN                        	     1	    38	    38
REMAINED                      	     1	    16	    16
REMAINING                     	     1	    36	    36
REMAINS                       	     1	    54	    54
REMARKABLE                    	     1	    14	    14
REMARKS                       	     1	     3	     3
REMEASURED                    	     1	     1	     1
REMOVAL                       	     1	    24	    24
REMOVALS                      	     1	     1	     1
REMOVE                        	     1	    37	    37
REMOVED                       	     1	    70	    70
REMOVES                       	     1	     8	     8
REMOVING                      	     1	    18	    18
REORGANIZED                   	     1	     1	     1
REPAIR                        	     1	     1	     1
REPAIRED                      	     1	     1	     1
REPAIRS                       	     1	     1	     1
REPEAT                        	     1	     6	     6
REPEATABILITY                 	     1	     1	     1
REPEATED                      	     1	    21	    21
REPEATEDLY                    	     1	     6	     6
REPEATING                     	     1	     2	     2
REPETITION                    	     1	     1	     1
REPLACE                       	     1	     6	     6
REPLACED                      	     1	    14	    14
REPLACEMENT                   	     1	     5	     5
REPLACEMENTS                  	     1	     2	     2
REPLACES                      	     1	     1	     1
REPLACING                     	     1	     5	     5
REPRESENT                     	     1	    63	    63
REPRESENTATION                	     1	    13	    13
REPRESENTATIONS               	     1	     2	     2
REPRESENTATIVE                	     1	    26	    26
REPRESENTATIVENESS            	     1	     6	     6
REPRESENTATIVES               	     1	     3	     3
REPRESENTED                   	     1	    36	    36
REPRESENTING                  	     1	    33	    33
REPRESENTS                    	     1	    57	    57
REQUIRE                       	     1	    38	    38
REQUIRED                      	     1	    57	    57
REQUIREMENT                   	     1	     5	     5
REQUIREMENTS                  	     1	    26	    26
REQUIRES                      	     1	    56	    56
REQUIRING                     	     1	    10	    10
RESCALE                       	     1	     1	     1
RESCALED                      	     1	     1	     1
RESCHEDULED                   	     1	     1	     1
RESEARCH                      	     1	   294	   294
RESEARCHED                    	     1	     2	     2
RESEARCHER                    	     1	     4	     4
RESEARCHERS                   	     1	    20	    20
RESEARCHES                    	     1	     4	     4
RESERVATION                   	     1	     1	     1
RESERVATIONS                  	     1	     2	     2
RESERVE                       	     1	     9	     9
RESERVES                      	     1	    11	    11
RESERVING                     	     1	     1	     1
RESIST                        	     1	     1	     1
RESISTANCE                    	     1	    22	    22
RESISTANT                     	     1	    17	    17
RESISTED                      	     1	     1	     1
RESPECT                       	     1	    23	    23
RESPECTED                     	     1	     1	     1
RESPECTS                      	     1	     1	     1
RESTANDARDIZE                 	     1	     1	     1
RESTANDARDIZING               	     1	     1	     1
RESULT                        	     1	   180	   180
RESULTANT                     	     1	    13	    13
RESULTED                      	     1	    44	    44
RESULTING                     	     1	    80	    80
RESULTS                       	     1	   439	   439
RESUPPLIED                    	     1	     1	     1
RICE                          	     1	     1	     1
RISK                          	     1	    83	    83
RISKS                         	     1	     9	     9
ROLE                          	     1	    60	    60
ROLES                         	     1	     1	     1
ROOF                          	     1	     3	     3
ROOT                          	     1	   127	   127
ROOTED                        	     1	     3	     3
ROOTING                       	     1	     3	     3
ROOTS                         	     1	    98	    98
ROT                           	     1	    12	    12
ROTTED                        	     1	     4	     4
ROTTEN                        	     1	     5	     5
ROW                           	     1	    10	    10
ROWS                          	     1	    27	    27
ROYAL                         	     1	     5	     5
RUBBING                       	     1	     2	     2
RUIN                          	     1	    11	    11
RUINED                        	     1	     1	     1
RUINS                         	     1	    16	    16
SALE                          	     1	     1	     1
SALT                          	     1	     7	     7
SALTED                        	     1	     1	     1
SALTING                       	     1	     2	     2
SALTS                         	     1	     1	     1
SAND                          	     1	     9	     9
SANDED                        	     1	    16	    16
SANDER                        	     1	     2	     2
SANDING                       	     1	    11	    11
SANDS                         	     1	     2	     2
SANDY                         	     1	    16	    16
SANK                          	     1	     5	     5
SATISFIED                     	     1	     2	     2
SATISFY                       	     1	     4	     4
SATISFYING                    	     1	     2	     2
SCALABILITY                   	     1	     2	     2
SCALE                         	     1	   108	   108
SCALED                        	     1	     6	     6
SCALERS                       	     1	     1	     1
SCALES                        	     1	    59	    59
SCALING                       	     1	     4	     4
SCORE                         	     1	     5	     5
SCORES                        	     1	     8	     8
SCREEN                        	     1	     6	     6
SCREENED                      	     1	     3	     3
SCREENING                     	     1	     7	     7
SCREENINGS                    	     1	     1	     1
SCREENS                       	     1	     1	     1
SCREW                         	     1	     2	     2
SEAL                          	     1	     2	     2
SEALED                        	     1	     5	     5
SEARCH                        	     1	    11	    11
SEARCHED                      	     1	     1	     1
SEARCHES                      	     1	     1	     1
SEARCHING                     	     1	     2	     2
SEASON                        	     1	   294	   294
SEASONAL                      	     1	   176	   176
SEASONALITY                   	     1	    15	    15
SEASONALIZED                  	     1	     1	     1
SEASONALLY                    	     1	     3	     3
SEASONS                       	     1	    63	    63
SECONDS                       	     1	     4	     4
SECRETS                       	     1	     1	     1
SECTION                       	     1	   156	   156
SECTIONING                    	     1	     4	     4
SECTIONS                      	     1	    89	    89
SEED                          	     1	     6	     6
SEEDLING                      	     1	     5	     5
SEEDLINGS                     	     1	    30	    30
SEEDS                         	     1	     7	     7
SEEK                          	     1	     3	     3
SEEKING                       	     1	     2	     2
SEEKS                         	     1	     4	     4
SELECT                        	     1	    24	    24
SELECTED                      	     1	   202	   202
SELECTING                     	     1	    29	    29
SELECTION                     	     1	   177	   177
SELECTIONS                    	     1	     1	     1
SELECTIVE                     	     1	     6	     6
SELECTIVELY                   	     1	     1	     1
SELECTS                       	     1	     2	     2
SENIOR                        	     1	     1	     1
SEP                           	     1	     6	     6
SEPARATE                      	     1	    37	    37
SEPARATED                     	     1	    24	    24
SEPARATELY                    	     1	    17	    17
SEPARATES                     	     1	     1	     1
SEPARATING                    	     1	     2	     2
SEPARATION                    	     1	     7	     7
SEPTEMBER                     	     1	   121	   121
SERIES                        	     1	   841	   841
SHADE                         	     1	    14	    14
SHADED                        	     1	     2	     2
SHADES                        	     1	     1	     1
SHADOW                        	     1	     2	     2
SHADY                         	     1	     3	     3
SHARP                         	     1	    29	    29
SHARPENED                     	     1	     2	     2
SHARPER                       	     1	     2	     2
SHARPEST                      	     1	     1	     1
SHARPLY                       	     1	     6	     6
SHAVINGS                      	     1	     3	     3
SHED                          	     1	     3	     3
SHEDDING                      	     1	     1	     1
SHEEP                         	     1	     2	     2
SHEET                         	     1	     1	     1
SHEETS                        	     1	     2	     2
SHELF                         	     1	     1	     1
SHELL                         	     1	     1	     1
SHELLS                        	     1	     1	     1
SHELTERED                     	     1	     3	     3
SHELTERING                    	     1	     1	     1
SHIFT                         	     1	    21	    21
SHIFTED                       	     1	    18	    18
SHIFTING                      	     1	     4	     4
SHIFTS                        	     1	    32	    32
SHINE                         	     1	     3	     3
SHOCK                         	     1	     2	     2
SHOCKS                        	     1	     6	     6
SHORE                         	     1	     2	     2
SHORES                        	     1	     4	     4
SHOVE                         	     1	     1	     1
SIGNAL                        	     1	   236	   236
SIGNALED                      	     1	     1	     1
SIGNALING                     	     1	     3	     3
SIGNALS                       	     1	    81	    81
SILVER                        	     1	    17	    17
SIMILAR                       	     1	   309	   309
SIMILARITIES                  	     1	    15	    15
SIMILARITY                    	     1	    48	    48
SIMILARLY                     	     1	    40	    40
SINK                          	     1	     6	     6
SINKAGE                       	     1	     3	     3
SINKING                       	     1	     1	     1
SINKS                         	     1	     4	     4
SITE                          	     1	   743	   743
SITES                         	     1	   735	   735
SKILL                         	     1	     7	     7
SKILLED                       	     1	     1	     1
SLIDE                         	     1	     1	     1
SLIDES                        	     1	     8	     8
SLIDING                       	     1	     5	     5
SMOOTH                        	     1	    26	    26
SMOOTHED                      	     1	    16	    16
SMOOTHENED                    	     1	     1	     1
SMOOTHER                      	     1	     3	     3
SMOOTHING                     	     1	    41	    41
SMOOTHLY                      	     1	     2	     2
SMOOTHNESS                    	     1	     2	     2
SMOOTHS                       	     1	     1	     1
SNAKE                         	     1	     1	     1
SNAP                          	     1	     1	     1
SNAPPED                       	     1	     1	     1
SNAPPING                      	     1	     1	     1
SNR                           	     1	    44	    44
SOCIAL                        	     1	    24	    24
SOCIETIES                     	     1	     5	     5
SOCIETY                       	     1	    12	    12
SOIL                          	     1	   333	   333
SOILS                         	     1	   110	   110
SOLID                         	     1	     8	     8
SOLIDIFY                      	     1	     1	     1
SOMEWHAT                      	     1	    21	    21
SORTED                        	     1	     2	     2
SORTING                       	     1	     1	     1
SOUGHT                        	     1	    10	    10
SOUTHERN                      	     1	   276	   276
SOUTHERNMOST                  	     1	     4	     4
SP                            	     1	    20	    20
SPARE                         	     1	     1	     1
SPECIE                        	     1	     2	     2
SPECIES                       	     1	  1337	  1337
SPECIFIC                      	     1	    97	    97
SPECIFICALLY                  	     1	    23	    23
SPECIFICATIONS                	     1	     1	     1
SPECIFICITY                   	     1	     2	     2
SPECIFICS                     	     1	     3	     3
SPEED                         	     1	    31	    31
SPEEDING                      	     1	     2	     2
SPEEDS                        	     1	     3	     3
SPELL                         	     1	     1	     1
SPELLS                        	     1	     8	     8
SPLIT                         	     1	    12	    12
SPLITS                        	     1	     1	     1
SPLITTING                     	     1	     4	     4
SPP                           	     1	    12	    12
SPRAY                         	     1	     1	     1
SPREAD                        	     1	    36	    36
SPREADING                     	     1	    15	    15
SPREADS                       	     1	     5	     5
STABILISE                     	     1	     2	     2
STABILISED                    	     1	     1	     1
STABILITY                     	     1	    28	    28
STABILIZATION                 	     1	     1	     1
STABILIZE                     	     1	     6	     6
STABILIZED                    	     1	     1	     1
STABILIZING                   	     1	     2	     2
STABLE                        	     1	   112	   112
STABLY                        	     1	     1	     1
STAFF                         	     1	     5	     5
STANDARD                      	     1	   182	   182
STANDARDISE                   	     1	     1	     1
STANDARDISED                  	     1	     5	     5
STANDARDIZATION               	     1	    82	    82
STANDARDIZE                   	     1	     5	     5
STANDARDIZED                  	     1	    99	    99
STANDARDIZES                  	     1	     1	     1
STANDARDIZING                 	     1	    11	    11
STANDARDS                     	     1	     3	     3
STARVATION                    	     1	     3	     3
STATES                        	     1	    63	    63
STEADILY                      	     1	     3	     3
STEADY                        	     1	     6	     6
STEAM                         	     1	     2	     2
STEEL                         	     1	     4	     4
STIFF                         	     1	     2	     2
STOCK                         	     1	    33	    33
STOCKED                       	     1	     1	     1
STOCKS                        	     1	    19	    19
STORM                         	     1	    21	    21
STORMS                        	     1	    15	    15
STREAM                        	     1	    13	    13
STREAMS                       	     1	    14	    14
STRENGTH                      	     1	    49	    49
STRENGTHEN                    	     1	     5	     5
STRENGTHENED                  	     1	     1	     1
STRENGTHENING                 	     1	     4	     4
STRENGTHENS                   	     1	     3	     3
STRENGTHS                     	     1	     3	     3
STRESS                        	     1	    59	    59
STRESSED                      	     1	    11	    11
STRESSES                      	     1	     4	     4
STRESSFUL                     	     1	     3	     3
STRESSING                     	     1	     1	     1
STRESSORS                     	     1	     6	     6
STRETCHED                     	     1	     1	     1
STRETCHES                     	     1	     2	     2
STRETCHING                    	     1	     2	     2
STRINGED                      	     1	     2	     2
STRIP                         	     1	     2	     2
STRIPPED                      	     1	     3	     3
STRIPS                        	     1	     5	     5
STRUGGLE                      	     1	     1	     1
STRUGGLING                    	     1	     2	     2
STYLE                         	     1	     4	     4
STYLES                        	     1	     3	     3
STYLISTIC                     	     1	     5	     5
STYLISTICALLY                 	     1	     1	     1
SUBSOIL                       	     1	     1	     1
SUBSPECIES                    	     1	     7	     7
SUBUNITS                      	     1	     2	     2
SUCCESS                       	     1	    22	    22
SUCCESSES                     	     1	     4	     4
SUCCESSFUL                    	     1	    35	    35
SUCCESSFULLY                  	     1	    24	    24
SUFFER                        	     1	     5	     5
SUFFERED                      	     1	     6	     6
SUFFERING                     	     1	     4	     4
SUFFERS                       	     1	     5	     5
SUGAR                         	     1	     8	     8
SUGARS                        	     1	     1	     1
SUNK                          	     1	     2	     2
SUNKEN                        	     1	     1	     1
SUPER                         	     1	     3	     3
SUPPLIED                      	     1	     4	     4
SUPPLIERS                     	     1	     2	     2
SUPPLIES                      	     1	     5	     5
SUPPLY                        	     1	    48	    48
SUPPLYING                     	     1	     1	     1
SURFACE                       	     1	   127	   127
SURFACED                      	     1	     3	     3
SURFACES                      	     1	    23	    23
SURFACING                     	     1	     1	     1
SURROUND                      	     1	     1	     1
SURROUNDED                    	     1	     5	     5
SURROUNDING                   	     1	    22	    22
SURROUNDINGS                  	     1	     3	     3
SURVIVAL                      	     1	    16	    16
SURVIVE                       	     1	    21	    21
SURVIVED                      	     1	    13	    13
SURVIVES                      	     1	     1	     1
SURVIVING                     	     1	    19	    19
SUSPECT                       	     1	     2	     2
SUSPECTED                     	     1	    10	    10
SUSPECTS                      	     1	     2	     2
SUSPICION                     	     1	     1	     1
SWEEP                         	     1	     1	     1
SWEPT                         	     1	     1	     1
SWITCH                        	     1	     2	     2
SWITCHED                      	     1	     5	     5
SWITCHES                      	     1	     1	     1
SWITCHING                     	     1	     9	     9
TANK                          	     1	     1	     1
TAP                           	     1	     4	     4
TAPPING                       	     1	     1	     1
TECHNOLOGICAL                 	     1	     9	     9
TECHNOLOGY                    	     1	    10	    10
TEMPTING                      	     1	     1	     1
TENSION                       	     1	     7	     7
TENSIONS                      	     1	     1	     1
TENSIVE                       	     1	     1	     1
TH                            	     1	   184	   184
THEREFORE                     	     1	   249	   249
THIN                          	     1	    23	    23
THINLY                        	     1	     1	     1
THINNED                       	     1	     3	     3
THINNER                       	     1	    14	    14
THINNEST                      	     1	     1	     1
THINNING                      	     1	    15	    15
THINNINGS                     	     1	     1	     1
THREAT                        	     1	     6	     6
THREATEN                      	     1	     1	     1
THREATENED                    	     1	    10	    10
THUS                          	     1	   248	   248
TIDAL                         	     1	     8	     8
TIDE                          	     1	     1	     1
TIDES                         	     1	     5	     5
TIN                           	     1	     2	     2
TINY                          	     1	     3	     3
TIP                           	     1	     2	     2
TIPPING                       	     1	     2	     2
TIPS                          	     1	     3	     3
TITLES                        	     1	     1	     1
TONES                         	     1	     1	     1
TONGUE                        	     1	     2	     2
TONGUES                       	     1	     2	     2
TOOL                          	     1	    55	    55
TOOLS                         	     1	    23	    23
TOPIC                         	     1	     7	     7
TOPICAL                       	     1	     1	     1
TOPICS                        	     1	     2	     2
TOUGH                         	     1	     1	     1
TOUR                          	     1	     6	     6
TOURISM                       	     1	     2	     2
TOURIST                       	     1	     1	     1
TOURISTS                      	     1	     1	     1
TOWER                         	     1	     3	     3
TOWERING                      	     1	     1	     1
TOWERS                        	     1	     1	     1
TRACE                         	     1	    15	    15
TRACED                        	     1	    12	    12
TRACES                        	     1	     8	     8
TRACING                       	     1	     3	     3
TRADE                         	     1	    11	    11
TRADED                        	     1	     1	     1
TRADING                       	     1	     1	     1
TRADITION                     	     1	     7	     7
TRADITIONAL                   	     1	    33	    33
TRADITIONALLY                 	     1	     6	     6
TRADITIONS                    	     1	     1	     1
TRAFFIC                       	     1	     5	     5
TRANSFER                      	     1	    31	    31
TRANSFERRED                   	     1	     9	     9
TRANSFERRING                  	     1	     1	     1
TRAPPED                       	     1	     1	     1
TRAPS                         	     1	     1	     1
TRIAL                         	     1	    32	    32
TRIALS                        	     1	    24	    24
TRICK                         	     1	     1	     1
TRICKY                        	     1	     1	     1
TRUNK                         	     1	   137	   137
TRUNKLESS                     	     1	     1	     1
TRUNKS                        	     1	    88	    88
TUNED                         	     1	     1	     1
TUNING                        	     1	     1	     1
TWISTED                       	     1	     8	     8
TYPICAL                       	     1	    51	    51
TYPICALLY                     	     1	    29	    29
UNAFFECTED                    	     1	    13	    13
UNALTERED                     	     1	     2	     2
UNATTENDED                    	     1	     1	     1
UNAVOIDABLE                   	     1	     4	     4
UNAVOIDABLY                   	     1	     1	     1
UNBALANCED                    	     1	     1	     1
UNBOUND                       	     1	     1	     1
UNBRANCHED                    	     1	     1	     1
UNCHANNELIZED                 	     1	     1	     1
UNCOMMON                      	     1	     3	     3
UNCONDITIONAL                 	     1	     2	     2
UNCORRECTED                   	     1	     6	     6
UNDAMAGED                     	     1	     4	     4
UNDEMANDING                   	     1	     3	     3
UNDERDEVELOPED                	     1	     1	     1
UNDESIRABLE                   	     1	     2	     2
UNDETECTABLE                  	     1	     1	     1
UNDEVELOPED                   	     1	     1	     1
UNDISTURBED                   	     1	     8	     8
UNDUE                         	     1	     1	     1
UNEQUAL                       	     1	     5	     5
UNEQUALLY                     	     1	     1	     1
UNFAVORABLE                   	     1	    16	    16
UNFAVOURABLE                  	     1	     6	     6
UNFOLDED                      	     1	     1	     1
UNIDIRECTIONAL                	     1	     1	     1
UNINTENTIONALLY               	     1	     1	     1
UNINTERRUPTED                 	     1	     1	     1
UNION                         	     1	    10	    10
UNIT                          	     1	    16	    16
UNITE                         	     1	     1	     1
UNITED                        	     1	    42	    42
UNITLESS                      	     1	     1	     1
UNITS                         	     1	    17	    17
UNIV                          	     1	     1	     1
UNIVERSITY                    	     1	    20	    20
UNLIKELY                      	     1	    15	    15
UNLIMITED                     	     1	     1	     1
UNLOGGED                      	     1	     1	     1
UNOBSERVABLE                  	     1	     2	     2
UNOBSERVED                    	     1	     2	     2
UNPOLLUTED                    	     1	     3	     3
UNPOPULATED                   	     1	     2	     2
UNRECOGNIZED                  	     1	     3	     3
UNRELIABLE                    	     1	     5	     5
UNSTABLE                      	     1	    22	    22
UNSTANDARDIZED                	     1	     1	     1
UNSTEADY                      	     1	     1	     1
UNSUCCESSFUL                  	     1	     1	     1
UPPER                         	     1	   142	   142
UPPERMOST                     	     1	     5	     5
UPSET                         	     1	     1	     1
VALLEY                        	     1	    94	    94
VALLEYS                       	     1	    19	    19
VALUABLE                      	     1	    45	    45
VALUE                         	     1	   278	   278
VALUELESS                     	     1	     1	     1
VALUES                        	     1	   537	   537
VALUING                       	     1	     1	     1
VARIABILITIES                 	     1	     2	     2
VARIABILITY                   	     1	   217	   217
VARIABLE                      	     1	    98	    98
VARIABLES                     	     1	   232	   232
VARIANCE                      	     1	   293	   293
VARIANCES                     	     1	    10	    10
VARIANTS                      	     1	     1	     1
VARIATE                       	     1	     7	     7
VARIATES                      	     1	    10	    10
VARIATION                     	     1	   179	   179
VARIATIONS                    	     1	   230	   230
VARIED                        	     1	    26	    26
VARIES                        	     1	    51	    51
VARIOUS                       	     1	   130	   130
VARIOUSLY                     	     1	     1	     1
VARY                          	     1	    59	    59
VARYING                       	     1	    40	    40
VEHICLES                      	     1	     4	     4
VERSION                       	     1	    25	    25
VERSIONS                      	     1	    12	    12
VILLAGE                       	     1	    18	    18
VILLAGERS                     	     1	     1	     1
VILLAGES                      	     1	    28	    28
VIOLENT                       	     1	     1	     1
WARNING                       	     1	     2	     2
WEAK                          	     1	    34	    34
WEAKEN                        	     1	     3	     3
WEAKENED                      	     1	    12	    12
WEAKENING                     	     1	     6	     6
WEAKER                        	     1	    31	    31
WEAKEST                       	     1	     3	     3
WEAKLY                        	     1	     5	     5
WEAKNESS                      	     1	     1	     1
WEAKNESSES                    	     1	     3	     3
WEAPON                        	     1	     2	     2
WELCOME                       	     1	     1	     1
WESTERN                       	     1	   197	   197
WHEREAS                       	     1	   105	   105
WING                          	     1	     1	     1
WIRE                          	     1	     1	     1
WIRES                         	     1	     1	     1
WISE                          	     1	     3	     3
WITNESSED                     	     1	     2	     2
WOLF                          	     1	    14	    14
WORM                          	     1	     3	     3
WOUND                         	     1	     4	     4
WOUNDED                       	     1	     1	     1
WOUNDING                      	     1	     1	     1
WOUNDS                        	     1	     9	     9
WRAPPED                       	     1	     5	     5
WRAPPING                      	     1	     1	     1

Types Found In Base List Three

TYPE                          	 RANGE	  FREQ	    F1
ABANDONED                     	     1	     9	     9
ABANDONMENT                   	     1	     1	     1
ABSENCE                       	     1	    35	    35
ABSORB                        	     1	     3	     3
ABSORBED                      	     1	     8	     8
ABSORBING                     	     1	     4	     4
ABSORBS                       	     1	     2	     2
ABSORPTION                    	     1	    13	    13
ABSTRACT                      	     1	    49	    49
ABSTRACTS                     	     1	     2	     2
ACADEMIC                      	     1	     1	     1
ACADEMY                       	     1	     9	     9
ACCELERATE                    	     1	     1	     1
ACCELERATED                   	     1	     2	     2
ACCELERATING                  	     1	     2	     2
ACCELERATION                  	     1	     2	     2
ACCELERATOR                   	     1	     3	     3
ACCOMMODATE                   	     1	     2	     2
ACCOMPANIED                   	     1	    29	    29
ACCOMPANIES                   	     1	     1	     1
ACCOMPANY                     	     1	     4	     4
ACCOMPANYING                  	     1	     3	     3
ACCOMPLISH                    	     1	     2	     2
ACCOMPLISHED                  	     1	    12	    12
ACCUMULATE                    	     1	     3	     3
ACCUMULATED                   	     1	    28	    28
ACCUMULATES                   	     1	     1	     1
ACCUMULATING                  	     1	     2	     2
ACCUMULATION                  	     1	    73	    73
ACCUMULATIONS                 	     1	     3	     3
ACCURACIES                    	     1	     1	     1
ACCURACY                      	     1	    93	    93
ACCURATE                      	     1	    60	    60
ACCURATELY                    	     1	    27	    27
ACHIEVE                       	     1	    15	    15
ACHIEVED                      	     1	    42	    42
ACKNOWLEDGE                   	     1	     3	     3
ACKNOWLEDGED                  	     1	     5	     5
ACKNOWLEDGEMENT               	     1	     1	     1
ACQUIRE                       	     1	     6	     6
ACQUIRED                      	     1	     7	     7
ACQUIRING                     	     1	     1	     1
ACQUISITION                   	     1	    27	    27
ACRE                          	     1	     1	     1
ADEQUATE                      	     1	    25	    25
ADEQUATELY                    	     1	     8	     8
ADJUST                        	     1	     4	     4
ADJUSTED                      	     1	    31	    31
ADJUSTING                     	     1	     5	     5
ADJUSTMENT                    	     1	     9	     9
ADJUSTMENTS                   	     1	     9	     9
ADJUSTS                       	     1	     1	     1
ADMINISTRATION                	     1	    12	    12
ADMINISTRATIVE                	     1	     1	     1
ADOPT                         	     1	     2	     2
ADOPTED                       	     1	     7	     7
ADOPTING                      	     1	     2	     2
ADVOCATE                      	     1	     1	     1
ADVOCATED                     	     1	     5	     5
AGENCIES                      	     1	     2	     2
AGENCY                        	     1	     5	     5
AGRICULTURAL                  	     1	    62	    62
AGRICULTURE                   	     1	    16	    16
AIM                           	     1	    37	    37
AIMED                         	     1	    13	    13
AIMS                          	     1	    21	    21
ALLEGED                       	     1	     1	     1
ALLOCATE                      	     1	     2	     2
ALLOCATED                     	     1	     2	     2
ALLOCATION                    	     1	     5	     5
ALONGSIDE                     	     1	     7	     7
ALTERNATIVE                   	     1	    38	    38
ALTERNATIVELY                 	     1	    13	    13
ALTERNATIVES                  	     1	     1	     1
AMENDED                       	     1	     1	     1
ANALYSE                       	     1	     5	     5
ANALYSED                      	     1	    52	    52
ANALYSER                      	     1	     2	     2
ANALYSES                      	     1	   165	   165
ANALYSING                     	     1	     9	     9
ANALYSIS                      	     1	   725	   725
ANALYSTS                      	     1	     2	     2
ANALYZE                       	     1	    33	    33
ANALYZED                      	     1	   118	   118
ANALYZER                      	     1	     9	     9
ANALYZERS                     	     1	     5	     5
ANALYZES                      	     1	     3	     3
ANALYZING                     	     1	    17	    17
ANCIENT                       	     1	    11	    11
ANGLE                         	     1	     9	     9
ANGLES                        	     1	     1	     1
ANNUAL                        	     1	   609	   609
ANNUALLY                      	     1	    26	    26
ANTICIPATE                    	     1	     2	     2
ANTICIPATED                   	     1	     9	     9
APPROPRIATE                   	     1	    59	    59
APPROPRIATELY                 	     1	     3	     3
APPROVAL                      	     1	     1	     1
APPROX                        	     1	     3	     3
APPROXIMATE                   	     1	    11	    11
APPROXIMATED                  	     1	     7	     7
APPROXIMATELY                 	     1	    97	    97
APPROXIMATES                  	     1	     3	     3
APPROXIMATING                 	     1	     9	     9
APPROXIMATION                 	     1	    17	    17
ARCHAEOLOGICAL                	     1	    64	    64
ARCHAEOLOGICALLY              	     1	     2	     2
ARCHAEOLOGIST                 	     1	     3	     3
ARCHAEOLOGISTS                	     1	    17	    17
ARCHAEOLOGY                   	     1	     4	     4
ARCHBISHOP                    	     1	     1	     1
ARCHEOLOGICAL                 	     1	     7	     7
ARCHITECT                     	     1	     1	     1
ARCHITECTURAL                 	     1	     6	     6
ARCHITECTURALLY               	     1	     1	     1
ARCHITECTURE                  	     1	     4	     4
ARISE                         	     1	     8	     8
ARISEN                        	     1	     3	     3
ARISES                        	     1	     4	     4
ARISING                       	     1	     3	     3
AROSE                         	     1	     1	     1
ASPECT                        	     1	    20	    20
ASPECTS                       	     1	    26	    26
ASSEMBLAGE                    	     1	     3	     3
ASSEMBLAGES                   	     1	     4	     4
ASSEMBLED                     	     1	     1	     1
ASSEMBLIES                    	     1	     1	     1
ASSEMBLY                      	     1	     2	     2
ASSERT                        	     1	     2	     2
ASSERTED                      	     1	     2	     2
ASSERTING                     	     1	     2	     2
ASSESS                        	     1	    64	    64
ASSESSED                      	     1	    42	    42
ASSESSES                      	     1	     2	     2
ASSESSING                     	     1	    24	    24
ASSESSMENT                    	     1	    57	    57
ASSESSMENTS                   	     1	    21	    21
ASSETS                        	     1	     1	     1
ASSIGN                        	     1	     2	     2
ASSIGNED                      	     1	    19	    19
ASSIGNING                     	     1	     1	     1
ASSIGNMENT                    	     1	     2	     2
ASSIGNS                       	     1	     2	     2
ASSUMPTION                    	     1	    36	    36
ASSUMPTIONS                   	     1	    18	    18
ATOMIC                        	     1	     1	     1
ATOMS                         	     1	     1	     1
ATTRIBUTABLE                  	     1	     7	     7
ATTRIBUTE                     	     1	     4	     4
ATTRIBUTED                    	     1	    35	    35
ATTRIBUTES                    	     1	     9	     9
ATTRIBUTION                   	     1	     2	     2
AUTHOR                        	     1	     5	     5
AUTHORITIES                   	     1	     5	     5
AUTHORITY                     	     1	     1	     1
AUTHORS                       	     1	    34	    34
AWARDED                       	     1	     2	     2
BACTERIA                      	     1	     2	     2
BACTERIAL                     	     1	     2	     2
BANNED                        	     1	     1	     1
BARRIER                       	     1	     6	     6
BARRIERS                      	     1	     3	     3
BEAM                          	     1	    12	    12
BEAMS                         	     1	    32	    32
BEHAVE                        	     1	     8	     8
BEHAVES                       	     1	     4	     4
BEHAVIOR                      	     1	    41	    41
BEHAVIORAL                    	     1	     2	     2
BEHAVIOUR                     	     1	     3	     3
BENCHES                       	     1	     2	     2
BIAS                          	     1	    23	    23
BIASED                        	     1	    11	    11
BIASES                        	     1	     5	     5
BIASING                       	     1	     4	     4
BIOLOGICAL                    	     1	    72	    72
BIOLOGICALLY                  	     1	     4	     4
BISHOP                        	     1	     2	     2
BLAST                         	     1	     1	     1
BLASTING                      	     1	     1	     1
BOOST                         	     1	     1	     1
BOOSTED                       	     1	     3	     3
BOOSTS                        	     1	     1	     1
BORDER                        	     1	   106	   106
BORDERED                      	     1	    22	    22
BORDERING                     	     1	     2	     2
BORDERS                       	     1	    20	    20
BOUNDARIES                    	     1	    62	    62
BOUNDARY                      	     1	    67	    67
BUDGET                        	     1	     2	     2
BUDGETS                       	     1	     1	     1
BURDEN                        	     1	     2	     2
BUREAU                        	     1	     1	     1
CABINET                       	     1	     1	     1
CAMPAIGN                      	     1	     1	     1
CAMPAIGNS                     	     1	     3	     3
CANCEL                        	     1	     4	     4
CANCELED                      	     1	     1	     1
CANCER                        	     1	     1	     1
CANDIDATE                     	     1	    14	    14
CANDIDATES                    	     1	     3	     3
CAPACITIES                    	     1	     1	     1
CAPACITY                      	     1	    45	    45
CAPTURE                       	     1	    13	    13
CAPTURED                      	     1	     7	     7
CAPTURES                      	     1	     5	     5
CAPTURING                     	     1	     6	     6
CARBON                        	     1	   138	   138
CARBONISATION                 	     1	     1	     1
CARBONIZATION                 	     1	     2	     2
CARBONIZED                    	     1	     2	     2
CARVED                        	     1	     5	     5
CARVINGS                      	     1	     3	     3
CATEGORIES                    	     1	    10	    10
CATEGORIZATION                	     1	     1	     1
CATEGORIZED                   	     1	     4	     4
CATEGORY                      	     1	     6	     6
CATTLE                        	     1	    18	    18
CEASE                         	     1	     1	     1
CEASED                        	     1	     4	     4
CEASES                        	     1	     2	     2
CEASING                       	     1	     2	     2
CELL                          	     1	   468	   468
CELLS                         	     1	   303	   303
CHAMBER                       	     1	     6	     6
CHAMBERS                      	     1	     6	     6
CHARACTERISTIC                	     1	    48	    48
CHARACTERISTICALLY            	     1	     3	     3
CHARACTERISTICS               	     1	   216	   216
CHART                         	     1	     2	     2
CHARTED                       	     1	     2	     2
CHARTS                        	     1	     1	     1
CHEMICAL                      	     1	    37	    37
CHEMICALLY                    	     1	     2	     2
CIRCUIT                       	     1	     2	     2
CIRCULATION                   	     1	    29	    29
CIRCULATORY                   	     1	     1	     1
CITATIONS                     	     1	     1	     1
CITED                         	     1	     5	     5
CITING                        	     1	     1	     1
CIVIL                         	     1	     1	     1
CIVILIZATIONS                 	     1	     1	     1
CLARIFIED                     	     1	     2	     2
CLARIFY                       	     1	     4	     4
CLARIFYING                    	     1	     2	     2
CLARITY                       	     1	     5	     5
CLIMATE                       	     1	  1153	  1153
CLIMATES                      	     1	    72	    72
CLIMATIC                      	     1	   580	   580
CLIMATICALLY                  	     1	    21	    21
CLIMATIZATION                 	     1	     1	     1
CLIMATIZED                    	     1	     1	     1
CLIMATOLOGIC                  	     1	     4	     4
CLIMATOLOGICAL                	     1	    63	    63
CLUSTER                       	     1	    12	    12
CLUSTERED                     	     1	     2	     2
CLUSTERING                    	     1	     2	     2
CLUSTERS                      	     1	     6	     6
CODE                          	     1	     4	     4
CODED                         	     1	     5	     5
COINCIDE                      	     1	    12	    12
COINCIDED                     	     1	     6	     6
COINCIDENCE                   	     1	     4	     4
COINCIDENTAL                  	     1	     1	     1
COINCIDES                     	     1	    10	    10
COINCIDING                    	     1	     1	     1
COLLABORATE                   	     1	     1	     1
COLLABORATION                 	     1	     4	     4
COLLAPSE                      	     1	     3	     3
COLLAPSED                     	     1	     2	     2
COLLEAGUE                     	     1	     1	     1
COLLEAGUES                    	     1	     1	     1
COLONIAL                      	     1	     2	     2
COLONIALISM                   	     1	     1	     1
COLONIZATION                  	     1	     2	     2
COLONIZE                      	     1	     1	     1
COLONIZED                     	     1	     4	     4
COLONIZERS                    	     1	     1	     1
COLUMN                        	     1	     4	     4
COLUMNS                       	     1	     4	     4
COMMISSION                    	     1	     5	     5
COMMISSIONED                  	     1	     1	     1
COMMUNICATION                 	     1	     9	     9
COMP                          	     1	     3	     3
COMPENSATE                    	     1	     9	     9
COMPENSATED                   	     1	     5	     5
COMPENSATES                   	     1	     1	     1
COMPENSATION                  	     1	     1	     1
COMPENSATORY                  	     1	    10	    10
COMPETE                       	     1	     2	     2
COMPETES                      	     1	     2	     2
COMPETING                     	     1	     6	     6
COMPETITIVE                   	     1	     7	     7
COMPETITIVENESS               	     1	     1	     1
COMPLEX                       	     1	    64	    64
COMPLEXES                     	     1	     3	     3
COMPLEXITY                    	     1	     9	     9
COMPONENT                     	     1	    73	    73
COMPONENTS                    	     1	    76	    76
COMPOSE                       	     1	     1	     1
COMPOSED                      	     1	    30	    30
COMPOSING                     	     1	     2	     2
COMPOSITION                   	     1	    56	    56
COMPOSITIONAL                 	     1	     4	     4
COMPOUND                      	     1	     2	     2
COMPOUNDED                    	     1	     8	     8
COMPOUNDS                     	     1	     8	     8
COMPREHENSIVE                 	     1	    13	    13
COMPREHENSIVELY               	     1	     2	     2
COMPRISE                      	     1	     3	     3
COMPRISED                     	     1	    11	    11
COMPRISES                     	     1	     8	     8
COMPRISING                    	     1	    13	    13
COMPROMISE                    	     1	     6	     6
COMPROMISES                   	     1	     1	     1
CONCEIVABLE                   	     1	     2	     2
CONCEIVABLY                   	     1	     1	     1
CONCEIVED                     	     1	     2	     2
CONCEPT                       	     1	    12	    12
CONCEPTION                    	     1	     2	     2
CONCEPTS                      	     1	     5	     5
CONCEPTUAL                    	     1	     4	     4
CONCEPTUALLY                  	     1	     1	     1
CONCERT                       	     1	     4	     4
CONCLUDE                      	     1	    10	    10
CONCLUDED                     	     1	    19	    19
CONCLUDING                    	     1	     3	     3
CONCLUSION                    	     1	    31	    31
CONCLUSIONS                   	     1	    60	    60
CONCRETE                      	     1	     4	     4
CONDUCT                       	     1	     2	     2
CONDUCTANCE                   	     1	    19	    19
CONDUCTED                     	     1	    56	    56
CONDUCTING                    	     1	     8	     8
CONDUCTION                    	     1	     2	     2
CONDUCTIVE                    	     1	     1	     1
CONDUCTIVITY                  	     1	     3	     3
CONFERENCES                   	     1	     1	     1
CONFERS                       	     1	     1	     1
CONFIDENCE                    	     1	    59	    59
CONFIDENT                     	     1	     2	     2
CONFIDENTLY                   	     1	     3	     3
CONFINED                      	     1	     4	     4
CONFINES                      	     1	     1	     1
CONFIRM                       	     1	    15	    15
CONFIRMATION                  	     1	     3	     3
CONFIRMED                     	     1	    46	    46
CONFIRMING                    	     1	     6	     6
CONFIRMS                      	     1	    10	    10
CONFLICT                      	     1	     1	     1
CONFRONTING                   	     1	     1	     1
CONSEQUENCE                   	     1	    22	    22
CONSEQUENCES                  	     1	    16	    16
CONSEQUENT                    	     1	     1	     1
CONSEQUENTLY                  	     1	    44	    44
CONSERVATION                  	     1	    10	    10
CONSERVATIVE                  	     1	    11	    11
CONSERVATIVELY                	     1	     1	     1
CONSERVE                      	     1	     6	     6
CONSERVED                     	     1	     2	     2
CONSERVING                    	     1	     2	     2
CONSIDERABLE                  	     1	    75	    75
CONSIDERABLY                  	     1	    49	    49
CONSIST                       	     1	    10	    10
CONSISTED                     	     1	     8	     8
CONSISTENT                    	     1	    61	    61
CONSISTENTLY                  	     1	    14	    14
CONSISTING                    	     1	     3	     3
CONSISTS                      	     1	     9	     9
CONSTITUENT                   	     1	     1	     1
CONSTITUENTS                  	     1	     2	     2
CONSTITUTE                    	     1	     5	     5
CONSTITUTED                   	     1	     1	     1
CONSTITUTES                   	     1	     3	     3
CONSTRAIN                     	     1	     2	     2
CONSTRAINED                   	     1	    12	    12
CONSTRAINT                    	     1	     4	     4
CONSTRAINTS                   	     1	     3	     3
CONSTRUCT                     	     1	    17	    17
CONSTRUCTED                   	     1	    70	    70
CONSTRUCTING                  	     1	    14	    14
CONSTRUCTION                  	     1	    52	    52
CONSTRUCTIONAL                	     1	     3	     3
CONSTRUCTIONS                 	     1	     5	     5
CONSTRUCTIVE                  	     1	     4	     4
CONSTRUCTORS                  	     1	     1	     1
CONSULT                       	     1	     3	     3
CONSULTED                     	     1	     2	     2
CONSUMED                      	     1	     3	     3
CONSUMERS                     	     1	     1	     1
CONSUMING                     	     1	     2	     2
CONSUMPTION                   	     1	     4	     4
CONTEMPORARY                  	     1	    15	    15
CONTENT                       	     1	    89	    89
CONTENTION                    	     1	     1	     1
CONTENTS                      	     1	     6	     6
CONTEXT                       	     1	    34	    34
CONTEXTS                      	     1	     9	     9
CONTEXTUALIZE                 	     1	     1	     1
CONTEXTUALIZING               	     1	     2	     2
CONTINENT                     	     1	     5	     5
CONTINENTAL                   	     1	    41	    41
CONTINENTALITY                	     1	     2	     2
CONTINENTS                    	     1	     2	     2
CONTRADICT                    	     1	     1	     1
CONTRADICTED                  	     1	     1	     1
CONTRADICTION                 	     1	     1	     1
CONTRADICTIONS                	     1	     2	     2
CONTRADICTORY                 	     1	     1	     1
CONTRAST                      	     1	    99	    99
CONTRASTED                    	     1	     6	     6
CONTRASTING                   	     1	    12	    12
CONTRASTS                     	     1	     3	     3
CONTROVERSIAL                 	     1	     4	     4
CONTROVERSY                   	     1	     4	     4
CONVENTION                    	     1	     1	     1
CONVENTIONAL                  	     1	    16	    16
CONVENTIONALLY                	     1	     1	     1
CONVERT                       	     1	     5	     5
CONVERTED                     	     1	    10	    10
CONVERTIBLE                   	     1	     1	     1
CONVEY                        	     1	     1	     1
CONVEYS                       	     1	     1	     1
COOPERATING                   	     1	     1	     1
COOPERATION                   	     1	     1	     1
COORDINATE                    	     1	     1	     1
COORDINATED                   	     1	     3	     3
COORDINATES                   	     1	     6	     6
COORDINATION                  	     1	     1	     1
CORE                          	     1	   132	   132
CORED                         	     1	     8	     8
CORERS                        	     1	     2	     2
CORES                         	     1	   270	   270
CORING                        	     1	    16	    16
CORP                          	     1	     1	     1
CORPORATION                   	     1	     5	     5
CORRELATE                     	     1	    15	    15
CORRELATED                    	     1	   140	   140
CORRELATES                    	     1	    11	    11
CORRELATING                   	     1	     5	     5
CORRELATION                   	     1	   483	   483
CORRELATIONAL                 	     1	     2	     2
CORRELATIONS                  	     1	   263	   263
CORRESPOND                    	     1	    20	    20
CORRESPONDED                  	     1	    12	    12
CORRESPONDENCE                	     1	     7	     7
CORRESPONDING                 	     1	    65	    65
CORRESPONDINGLY               	     1	     5	     5
CORRESPONDS                   	     1	    19	    19
CORRIDOR                      	     1	    12	    12
CORRIDORS                     	     1	     3	     3
CORRUPT                       	     1	     1	     1
CRAFT                         	     1	     1	     1
CRISES                        	     1	     2	     2
CRISIS                        	     1	     2	     2
CRITERIA                      	     1	    30	    30
CRITERION                     	     1	    61	    61
CRITICAL                      	     1	    32	    32
CRITICALLY                    	     1	     5	     5
CRITICISMS                    	     1	     1	     1
CRITICIZED                    	     1	     2	     2
CROP                          	     1	     9	     9
CROPPER                       	     1	    13	    13
CROPPING                      	     1	     1	     1
CROPS                         	     1	    15	    15
CRUCIAL                       	     1	    17	    17
CRYSTALS                      	     1	     6	     6
CURVATURE                     	     1	     2	     2
CURVE                         	     1	   131	   131
CURVES                        	     1	   147	   147
CUSTOM                        	     1	     1	     1
CUSTOMARY                     	     1	     2	     2
CYCLE                         	     1	    63	    63
CYCLES                        	     1	    75	    75
CYCLIC                        	     1	    13	    13
CYCLICAL                      	     1	    28	    28
CYCLICITY                     	     1	    14	    14
CYCLING                       	     1	     2	     2
DAMP                          	     1	    12	    12
DAMPEN                        	     1	     1	     1
DAMPENED                      	     1	     2	     2
DAMPING                       	     1	     1	     1
DATA                          	     1	  1017	  1017
DATABASE                      	     1	    35	    35
DATABASES                     	     1	     7	     7
DATUM                         	     1	     2	     2
DEBATES                       	     1	     1	     1
DECADAL                       	     1	    30	    30
DECADE                        	     1	    33	    33
DECADES                       	     1	    80	    80
DECLARE                       	     1	     3	     3
DECLARED                      	     1	     1	     1
DECLARES                      	     1	     1	     1
DECLINATION                   	     1	     5	     5
DECLINE                       	     1	    69	    69
DECLINED                      	     1	     3	     3
DECLINES                      	     1	    12	    12
DECLINING                     	     1	    17	    17
DECREASE                      	     1	   121	   121
DECREASED                     	     1	    56	    56
DECREASES                     	     1	    52	    52
DECREASING                    	     1	    52	    52
DEDICATED                     	     1	     1	     1
DEFICIT                       	     1	    49	    49
DEFICITS                      	     1	    16	    16
DEFINABLE                     	     1	     2	     2
DEFINE                        	     1	    32	    32
DEFINED                       	     1	   104	   104
DEFINES                       	     1	     4	     4
DEFINING                      	     1	    13	    13
DEFINITION                    	     1	    30	    30
DEFINITIONS                   	     1	     6	     6
DELAY                         	     1	    23	    23
DELAYED                       	     1	     7	     7
DELAYING                      	     1	     1	     1
DELAYS                        	     1	     2	     2
DELIBERATELY                  	     1	     1	     1
DEMOCRATIC                    	     1	     1	     1
DEMONSTRATE                   	     1	    13	    13
DEMONSTRATED                  	     1	    28	    28
DEMONSTRATES                  	     1	    16	    16
DEMONSTRATING                 	     1	     4	     4
DEMONSTRATION                 	     1	     1	     1
DEMONSTRATIVELY               	     1	     1	     1
DENSE                         	     1	    39	    39
DENSELY                       	     1	     8	     8
DENSER                        	     1	     4	     4
DENSIFICATION                 	     1	     1	     1
DENSIFIED                     	     1	     1	     1
DENSIFY                       	     1	     1	     1
DENSITIES                     	     1	    62	    62
DENSITY                       	     1	   459	   459
DEPICTED                      	     1	     3	     3
DEPICTING                     	     1	     1	     1
DEPICTS                       	     1	     2	     2
DEPOSITED                     	     1	    11	    11
DEPOSITORY                    	     1	     1	     1
DEPOSITS                      	     1	    27	    27
DERIVATION                    	     1	     3	     3
DERIVATIVE                    	     1	     2	     2
DERIVATIVES                   	     1	     1	     1
DERIVE                        	     1	     7	     7
DERIVED                       	     1	    65	    65
DERIVES                       	     1	     4	     4
DERIVING                      	     1	     1	     1
DESCEND                       	     1	     1	     1
DESCENDING                    	     1	     5	     5
DESCENDS                      	     1	     3	     3
DESCRIPTION                   	     1	    38	    38
DESCRIPTIONS                  	     1	    15	    15
DESCRIPTIVE                   	     1	     4	     4
DESIGNATE                     	     1	     1	     1
DESIGNATED                    	     1	    14	    14
DESIGNATING                   	     1	     1	     1
DESPITE                       	     1	    57	    57
DESTRUCTION                   	     1	    13	    13
DESTRUCTIVE                   	     1	     4	     4
DETREND                       	     1	     5	     5
DETRENDED                     	     1	    25	    25
DETRENDING                    	     1	    44	    44
DEVASTATED                    	     1	     3	     3
DEVASTATING                   	     1	     4	     4
DEVASTATION                   	     1	     1	     1
DEVICE                        	     1	    16	    16
DEVICES                       	     1	     3	     3
DEVOTED                       	     1	     7	     7
DICTATED                      	     1	     2	     2
DIFFER                        	     1	    35	    35
DIFFERED                      	     1	    10	    10
DIFFERING                     	     1	    26	    26
DIFFERS                       	     1	    18	    18
DIGITAL                       	     1	    52	    52
DIMENSION                     	     1	     2	     2
DIMENSIONAL                   	     1	     1	     1
DIMENSIONLESS                 	     1	     4	     4
DIMENSIONS                    	     1	    16	    16
DIPLOMATIC                    	     1	     1	     1
DISAGREE                      	     1	     2	     2
DISAGREEMENTS                 	     1	     1	     1
DISASTER                      	     1	    22	    22
DISASTERS                     	     1	     8	     8
DISASTROUS                    	     1	     4	     4
DISC                          	     1	    10	    10
DISCHARGE                     	     1	    25	    25
DISCHARGERS                   	     1	     1	     1
DISCHARGES                    	     1	    13	    13
DISCOUNT                      	     1	     1	     1
DISCOUNTED                    	     1	     2	     2
DISCOUNTS                     	     1	     1	     1
DISCREET                      	     1	     1	     1
DISCRETION                    	     1	     1	     1
DISCRIMINATE                  	     1	     2	     2
DISCRIMINATING                	     1	     1	     1
DISCRIMINATION                	     1	    14	    14
DISCS                         	     1	    14	    14
DISK                          	     1	     3	     3
DISKS                         	     1	    10	    10
DISMISS                       	     1	     1	     1
DISMISSED                     	     1	     1	     1
DISORDERS                     	     1	     1	     1
DISPLAY                       	     1	    33	    33
DISPLAYED                     	     1	    11	    11
DISPLAYING                    	     1	     8	     8
DISPLAYS                      	     1	    10	    10
DISPOSAL                      	     1	     5	     5
DISPUTES                      	     1	     1	     1
DISRUPTED                     	     1	     3	     3
DISRUPTING                    	     1	     1	     1
DISRUPTION                    	     1	     2	     2
DISRUPTS                      	     1	     1	     1
DISTANT                       	     1	    10	    10
DISTINCT                      	     1	   103	   103
DISTINCTION                   	     1	    10	    10
DISTINCTIVE                   	     1	     2	     2
DISTINCTIVENESS               	     1	     3	     3
DISTINCTLY                    	     1	     5	     5
DISTINCTNESS                  	     1	     1	     1
DISTINGUISH                   	     1	    20	    20
DISTINGUISHABLE               	     1	     4	     4
DISTINGUISHED                 	     1	    34	    34
DISTINGUISHES                 	     1	     1	     1
DISTINGUISHING                	     1	     5	     5
DISTRIBUTED                   	     1	    66	    66
DISTRIBUTES                   	     1	     1	     1
DISTRIBUTION                  	     1	   378	   378
DISTRIBUTIONAL                	     1	     1	     1
DISTRIBUTIONS                 	     1	    29	    29
DIVERSE                       	     1	    28	    28
DIVERSITY                     	     1	    19	    19
DIVISION                      	     1	    25	    25
DIVISIONAL                    	     1	     3	     3
DIVISIONS                     	     1	     8	     8
DNA                           	     1	     2	     2
DOCUMENT                      	     1	     3	     3
DOCUMENTATION                 	     1	     3	     3
DOCUMENTED                    	     1	    30	    30
DOCUMENTING                   	     1	     2	     2
DOCUMENTS                     	     1	    14	    14
DOMINANCY                     	     1	     2	     2
DOMINANT                      	     1	    52	    52
DOMINATE                      	     1	     5	     5
DOMINATED                     	     1	    51	    51
DOMINATES                     	     1	     2	     2
DOMINATING                    	     1	     3	     3
DOMINATION                    	     1	     1	     1
DOSE                          	     1	     2	     2
DOSED                         	     1	     2	     2
DOSES                         	     1	     1	     1
DRAINAGE                      	     1	    24	    24
DRAINED                       	     1	    10	    10
DRAINING                      	     1	     1	     1
DRIFT                         	     1	     9	     9
DRIFTING                      	     1	     1	     1
DRILL                         	     1	     1	     1
DRILLING                      	     1	     1	     1
DUKE                          	     1	     2	     2
EASTERN                       	     1	   140	   140
EFFECTIVE                     	     1	    34	    34
EFFECTIVELY                   	     1	    14	    14
EFFECTIVENESS                 	     1	     6	     6
EFFECTIVITY                   	     1	     1	     1
EFFICIENCIES                  	     1	     1	     1
EFFICIENCY                    	     1	    44	    44
EFFICIENT                     	     1	    29	    29
EFFICIENTLY                   	     1	     9	     9
ELABORATE                     	     1	     1	     1
ELABORATION                   	     1	     1	     1
ELECTRONIC                    	     1	    22	    22
ELECTRONICALLY                	     1	     1	     1
ELECTRONICS                   	     1	     1	     1
ELEMENT                       	     1	    14	    14
ELEMENTS                      	     1	    61	    61
ELEVATED                      	     1	    21	    21
ELEVATION                     	     1	   119	   119
ELEVATIONAL                   	     1	     7	     7
ELEVATIONS                    	     1	    81	    81
ELIMINATE                     	     1	    11	    11
ELIMINATED                    	     1	    19	    19
ELIMINATES                    	     1	     2	     2
ELIMINATING                   	     1	     6	     6
ELIMINATION                   	     1	     5	     5
EMERGE                        	     1	     4	     4
EMERGED                       	     1	     8	     8
EMERGENCY                     	     1	     1	     1
EMERGING                      	     1	     8	     8
EMISSION                      	     1	    13	    13
EMISSIONS                     	     1	    28	    28
EMIT                          	     1	     1	     1
EMITS                         	     1	     1	     1
EMITTED                       	     1	     2	     2
EMITTERS                      	     1	     3	     3
EMITTING                      	     1	     1	     1
EMPHASIS                      	     1	     4	     4
EMPHASISE                     	     1	     1	     1
EMPHASISED                    	     1	     1	     1
EMPHASISES                    	     1	     1	     1
EMPHASIZE                     	     1	     8	     8
EMPHASIZED                    	     1	     4	     4
EMPHASIZES                    	     1	     4	     4
EMPHASIZING                   	     1	     2	     2
ENABLE                        	     1	    23	    23
ENABLED                       	     1	     9	     9
ENABLES                       	     1	    19	    19
ENABLING                      	     1	     3	     3
ENCOUNTER                     	     1	     3	     3
ENCOUNTERED                   	     1	     8	     8
ENDURE                        	     1	     1	     1
ENDURING                      	     1	     5	     5
ENFORCEMENT                   	     1	     1	     1
ENHANCE                       	     1	    17	    17
ENHANCED                      	     1	    46	    46
ENHANCEMENT                   	     1	     6	     6
ENHANCEMENTS                  	     1	     3	     3
ENHANCES                      	     1	     2	     2
ENHANCING                     	     1	     5	     5
ENSURE                        	     1	    31	    31
ENSURED                       	     1	     2	     2
ENSURES                       	     1	     9	     9
ENSURING                      	     1	     2	     2
ENTITLED                      	     1	     5	     5
ENTRANCE                      	     1	     1	     1
ENTRIES                       	     1	     1	     1
ENTRY                         	     1	     6	     6
EPISODES                      	     1	    19	    19
EPISODIC                      	     1	     2	     2
EQUATION                      	     1	   182	   182
EQUATIONS                     	     1	    47	    47
EQUIVALENT                    	     1	    35	    35
ERA                           	     1	    13	    13
ERROR                         	     1	   122	   122
ERRORLESS                     	     1	     1	     1
ERRORS                        	     1	    65	    65
ESSENTIAL                     	     1	    32	    32
ESSENTIALLY                   	     1	     9	     9
EST                           	     1	     2	     2
ESTIMATE                      	     1	   158	   158
ESTIMATED                     	     1	   175	   175
ESTIMATES                     	     1	   151	   151
ESTIMATING                    	     1	    50	    50
ESTIMATION                    	     1	    96	    96
ESTIMATIONS                   	     1	     8	     8
ESTIMATOR                     	     1	     4	     4
ESTIMATORS                    	     1	     4	     4
ETC                           	     1	    40	    40
EVALUATE                      	     1	    40	    40
EVALUATED                     	     1	    31	    31
EVALUATES                     	     1	     4	     4
EVALUATING                    	     1	    17	    17
EVALUATION                    	     1	    38	    38
EVALUATIONS                   	     1	     2	     2
EVIDENT                       	     1	    46	    46
EVIDENTLY                     	     1	     4	     4
EVOLUTION                     	     1	    15	    15
EVOLVE                        	     1	     3	     3
EVOLVED                       	     1	     3	     3
EXCEED                        	     1	    23	    23
EXCEEDANCE                    	     1	     8	     8
EXCEEDED                      	     1	    15	    15
EXCEEDING                     	     1	    11	    11
EXCEEDS                       	     1	    16	    16
EXCEPTION                     	     1	     8	     8
EXCEPTIONAL                   	     1	     5	     5
EXCEPTIONALLY                 	     1	     9	     9
EXCEPTIONS                    	     1	     2	     2
EXCESS                        	     1	     9	     9
EXCESSIVE                     	     1	     9	     9
EXCESSIVELY                   	     1	     2	     2
EXCLUDE                       	     1	     5	     5
EXCLUDED                      	     1	    25	    25
EXCLUDING                     	     1	     9	     9
EXCLUSIVE                     	     1	     1	     1
EXCLUSIVELY                   	     1	    16	    16
EXECUTION                     	     1	     1	     1
EXHIBIT                       	     1	    35	    35
EXHIBITED                     	     1	    30	    30
EXHIBITING                    	     1	     4	     4
EXHIBITS                      	     1	    13	    13
EXPAND                        	     1	     2	     2
EXPANDED                      	     1	    11	    11
EXPANDING                     	     1	     4	     4
EXPANDS                       	     1	     1	     1
EXPANSION                     	     1	    24	    24
EXPENDITURE                   	     1	     1	     1
EXPERIMENT                    	     1	     5	     5
EXPERIMENTAL                  	     1	    20	    20
EXPERIMENTALLY                	     1	     6	     6
EXPERIMENTATION               	     1	     5	     5
EXPERIMENTED                  	     1	     1	     1
EXPERIMENTING                 	     1	     1	     1
EXPERIMENTS                   	     1	    15	    15
EXPERT                        	     1	     2	     2
EXPERTS                       	     1	     3	     3
EXPLICIT                      	     1	    10	    10
EXPLICITLY                    	     1	     4	     4
EXPLOITATION                  	     1	     6	     6
EXPLOITED                     	     1	     3	     3
EXPLOITING                    	     1	     1	     1
EXPLORATION                   	     1	     6	     6
EXPLORATORY                   	     1	     2	     2
EXPLORE                       	     1	    12	    12
EXPLORED                      	     1	    12	    12
EXPLORER                      	     1	     7	     7
EXPLORERS                     	     1	     1	     1
EXPLORING                     	     1	     6	     6
EXPLOSIONS                    	     1	     3	     3
EXPLOSIVE                     	     1	     1	     1
EXPORT                        	     1	     1	     1
EXPORTED                      	     1	     1	     1
EXTENSION                     	     1	    19	    19
EXTENSIONS                    	     1	     2	     2
EXTENSIVE                     	     1	    56	    56
EXTENSIVELY                   	     1	    16	    16
EXTENT                        	     1	   116	   116
EXTENTS                       	     1	     3	     3
EXTERNAL                      	     1	    37	    37
EXTERNALIZED                  	     1	     1	     1
EXTRACT                       	     1	    16	    16
EXTRACTABLE                   	     1	     2	     2
EXTRACTABLES                  	     1	     1	     1
EXTRACTED                     	     1	    32	    32
EXTRACTING                    	     1	    10	    10
EXTRACTION                    	     1	    16	    16
EXTRACTIVES                   	     1	     8	     8
EXTRACTOR                     	     1	     2	     2
EXTRACTS                      	     1	     2	     2
EXTRAORDINARY                 	     1	     5	     5
FACILITATE                    	     1	     8	     8
FACILITATED                   	     1	     4	     4
FACILITATES                   	     1	     3	     3
FACILITATING                  	     1	     3	     3
FACILITATION                  	     1	     1	     1
FACILITIES                    	     1	     2	     2
FACILITY                      	     1	     1	     1
FACTOR                        	     1	   123	   123
FACTORED                      	     1	     1	     1
FACTORIES                     	     1	     1	     1
FACTORING                     	     1	     2	     2
FACTORS                       	     1	   383	   383
FACTORY                       	     1	     2	     2
FACULTATIVE                   	     1	     2	     2
FADING                        	     1	     4	     4
FAILURE                       	     1	    10	    10
FAILURES                      	     1	     1	     1
FALSE                         	     1	    39	    39
FALSELY                       	     1	     1	     1
FALSIFY                       	     1	     2	     2
FATE                          	     1	     1	     1
FEDERAL                       	     1	    11	    11
FERTILE                       	     1	     2	     2
FERTILISED                    	     1	     1	     1
FERTILITY                     	     1	     2	     2
FERTILIZATION                 	     1	    23	    23
FERTILIZED                    	     1	     7	     7
FERTILIZER                    	     1	     3	     3
FERTILIZERS                   	     1	    13	    13
FIBER                         	     1	     4	     4
FIBERS                        	     1	    11	    11
FIBRES                        	     1	    10	    10
FIBROUS                       	     1	     1	     1
FILTER                        	     1	    75	    75
FILTERED                      	     1	    32	    32
FILTERING                     	     1	    21	    21
FILTERS                       	     1	    26	    26
FLEXIBILITY                   	     1	     5	     5
FLEXIBLE                      	     1	    14	    14
FOCUS                         	     1	    15	    15
FOCUSED                       	     1	    18	    18
FOCUSES                       	     1	     6	     6
FOCUSING                      	     1	     7	     7
FOCUSSED                      	     1	     1	     1
FORECAST                      	     1	    11	    11
FORECASTED                    	     1	     3	     3
FORECASTING                   	     1	    10	    10
FORECASTS                     	     1	     6	     6
FORMAL                        	     1	     1	     1
FORMALLY                      	     1	     3	     3
FORMAT                        	     1	     5	     5
FORMATION                     	     1	   137	   137
FORMATIONS                    	     1	     2	     2
FORMATS                       	     1	     3	     3
FORMER                        	     1	    22	    22
FORMERLY                      	     1	     1	     1
FORMULA                       	     1	    16	    16
FORMULAS                      	     1	     2	     2
FORMULATE                     	     1	     2	     2
FORMULATED                    	     1	     6	     6
FORMULATING                   	     1	     2	     2
FORMULATION                   	     1	     5	     5
FOSTER                        	     1	     3	     3
FOUNDATION                    	     1	     8	     8
FOUNDATIONS                   	     1	    29	    29
FOUNDED                       	     1	     5	     5
FOUNDERS                      	     1	     1	     1
FRAGMENT                      	     1	     3	     3
FRAGMENTS                     	     1	     6	     6
FRAMEWORK                     	     1	     9	     9
FRAMEWORKS                    	     1	     2	     2
FREQUENCIES                   	     1	    45	    45
FREQUENCY                     	     1	   144	   144
FREQUENT                      	     1	    71	    71
FREQUENTLY                    	     1	    74	    74
FUEL                          	     1	    17	    17
FUELS                         	     1	    13	    13
FULFIL                        	     1	     3	     3
FULFILL                       	     1	     3	     3
FULFILLED                     	     1	     2	     2
FUNCTION                      	     1	   228	   228
FUNCTIONAL                    	     1	    16	    16
FUNCTIONALLY                  	     1	     3	     3
FUNCTIONING                   	     1	     6	     6
FUNCTIONS                     	     1	   132	   132
FUNDAMENTAL                   	     1	    14	    14
FUNDAMENTALLY                 	     1	     8	     8
FUNDAMENTALS                  	     1	     1	     1
FURTHERMORE                   	     1	    46	    46
GAP                           	     1	    15	    15
GAPS                          	     1	     8	     8
GENE                          	     1	    25	    25
GENERATE                      	     1	    11	    11
GENERATED                     	     1	    35	    35
GENERATES                     	     1	     1	     1
GENERATING                    	     1	     8	     8
GENEROUSLY                    	     1	     1	     1
GENES                         	     1	    20	    20
GENETIC                       	     1	   123	   123
GENETICALLY                   	     1	    12	    12
GENETICS                      	     1	     3	     3
GENUINE                       	     1	     3	     3
GEOGRAPHIC                    	     1	    12	    12
GEOGRAPHICAL                  	     1	    40	    40
GEOGRAPHICALLY                	     1	     4	     4
GEOGRAPHY                     	     1	     4	     4
GLOBAL                        	     1	    74	    74
GLOBALLY                      	     1	     5	     5
GOODS                         	     1	     5	     5
GRADUAL                       	     1	    23	    23
GRADUALLY                     	     1	    14	    14
GRADUATIONS                   	     1	     1	     1
GRAIN                         	     1	     9	     9
GRAINS                        	     1	     3	     3
GRAPHIC                       	     1	     5	     5
GRAPHICAL                     	     1	    12	    12
GRAPHICALLY                   	     1	     2	     2
GRAPHICS                      	     1	     1	     1
GRAVITATIONAL                 	     1	     3	     3
GRAVITY                       	     1	     9	     9
GROSS                         	     1	     6	     6
GROSSER                       	     1	     1	     1
GUIDELINES                    	     1	     8	     8
HARBORS                       	     1	     1	     1
HARSH                         	     1	     9	     9
HARSHER                       	     1	     1	     1
HARSHNESS                     	     1	     1	     1
HAZARD                        	     1	    25	    25
HAZARDOUS                     	     1	     1	     1
HAZARDS                       	     1	    14	    14
HEALED                        	     1	     1	     1
HEALING                       	     1	     5	     5
HENCE                         	     1	    57	    57
HERITAGE                      	     1	     3	     3
HIGHLIGHT                     	     1	    16	    16
HIGHLIGHTED                   	     1	    14	    14
HIGHLIGHTING                  	     1	     8	     8
HIGHLIGHTS                    	     1	     6	     6
HINTS                         	     1	     1	     1
HOLY                          	     1	     1	     1
HOST                          	     1	    17	    17
HOSTED                        	     1	     3	     3
HOSTILE                       	     1	     1	     1
HOSTS                         	     1	     2	     2
HOUSEHOLD                     	     1	     1	     1
HOUSEHOLDS                    	     1	     1	     1
HYPOTHESES                    	     1	    16	    16
HYPOTHESIS                    	     1	    55	    55
HYPOTHESISED                  	     1	     3	     3
HYPOTHESIZE                   	     1	     4	     4
HYPOTHESIZED                  	     1	    13	    13
IDEAL                         	     1	     6	     6
IDEALLY                       	     1	     4	     4
IMMATURE                      	     1	     1	     1
IMMIGRANT                     	     1	     1	     1
IMMIGRANTS                    	     1	     3	     3
IMMUNE                        	     1	     1	     1
IMMUNITY                      	     1	     1	     1
IMPACT                        	     1	   143	   143
IMPACTED                      	     1	    35	    35
IMPACTING                     	     1	     1	     1
IMPACTS                       	     1	    86	    86
IMPLEMENT                     	     1	     2	     2
IMPLEMENTATION                	     1	    14	    14
IMPLEMENTED                   	     1	    10	    10
IMPLEMENTING                  	     1	     2	     2
IMPLICATE                     	     1	     1	     1
IMPLICATED                    	     1	     7	     7
IMPLICATES                    	     1	     6	     6
IMPLICATIONS                  	     1	    12	    12
IMPLIED                       	     1	     6	     6
IMPLIES                       	     1	    21	    21
IMPLY                         	     1	     6	     6
IMPLYING                      	     1	     5	     5
IMPORTANCE                    	     1	    90	    90
IMPORTED                      	     1	     1	     1
IMPOSED                       	     1	     2	     2
IMPOSING                      	     1	     2	     2
IMPRECISE                     	     1	     1	     1
IMPRESSION                    	     1	     1	     1
INACCURACIES                  	     1	     2	     2
INACCURATE                    	     1	     6	     6
INACCURATELY                  	     1	     1	     1
INADEQUATE                    	     1	    10	    10
INAPPROPRIATE                 	     1	     6	     6
INC                           	     1	     9	     9
INCEASE                       	     1	     1	     1
INCIDENT                      	     1	     4	     4
INCIDENTS                     	     1	     1	     1
INCONSISTENT                  	     1	     2	     2
INCORPORATE                   	     1	     3	     3
INCORPORATED                  	     1	    16	    16
INCORPORATES                  	     1	     4	     4
INCORPORATING                 	     1	     6	     6
INCORPORATION                 	     1	     4	     4
INDEPENDENCE                  	     1	     3	     3
INDEPENDENT                   	     1	   114	   114
INDEPENDENTLY                 	     1	    10	    10
INDEX                         	     1	   242	   242
INDEXED                       	     1	    16	    16
INDEXES                       	     1	    21	    21
INDEXING                      	     1	     9	     9
INDICES                       	     1	   247	   247
INDISTINCT                    	     1	    11	    11
INDISTINGUISHABLE             	     1	     4	     4
INEFFICIENT                   	     1	     1	     1
INEVITABLY                    	     1	     1	     1
INFECTION                     	     1	    11	    11
INFECTIONS                    	     1	     1	     1
INFECTS                       	     1	     1	     1
INFLATE                       	     1	     3	     3
INFLATED                      	     1	     1	     1
INFLATION                     	     1	     1	     1
INFREQUENT                    	     1	     1	     1
INFREQUENTLY                  	     1	     1	     1
INGREDIENTS                   	     1	     4	     4
INHABITANTS                   	     1	    11	    11
INHABITED                     	     1	     2	     2
INHABITING                    	     1	     4	     4
INHERITANCE                   	     1	     1	     1
INHERITED                     	     1	     2	     2
INITIAL                       	     1	    52	    52
INITIALLY                     	     1	    10	    10
INITIATE                      	     1	     2	     2
INITIATED                     	     1	    10	    10
INITIATION                    	     1	    12	    12
INITIATORS                    	     1	     1	     1
INJECTED                      	     1	     1	     1
INJECTION                     	     1	     2	     2
INNOVATE                      	     1	     1	     1
INNOVATIONAL                  	     1	     4	     4
INORGANIC                     	     1	    65	    65
INPUT                         	     1	    17	    17
INPUTS                        	     1	    18	    18
INSENSITIVE                   	     1	     5	     5
INSERTING                     	     1	     2	     2
INSERTION                     	     1	     1	     1
INSIGHT                       	     1	    11	    11
INSIGHTS                      	     1	     7	     7
INSIGNIFICANT                 	     1	     6	     6
INSPIRED                      	     1	     1	     1
INSTALLATION                  	     1	     3	     3
INSTALLED                     	     1	    17	    17
INSTITUTE                     	     1	    31	    31
INSTITUTES                    	     1	     1	     1
INSTITUTION                   	     1	     4	     4
INSTITUTIONAL                 	     1	     2	     2
INSTITUTIONS                  	     1	     3	     3
INSUFFICIENT                  	     1	    12	    12
INTEGRATE                     	     1	     4	     4
INTEGRATED                    	     1	    20	    20
INTEGRATES                    	     1	     2	     2
INTEGRATING                   	     1	     3	     3
INTEGRATION                   	     1	     9	     9
INTEGRATOR                    	     1	     4	     4
INTEGRATORS                   	     1	     3	     3
INTERACTING                   	     1	     1	     1
INTERACTION                   	     1	    21	    21
INTERACTIONS                  	     1	    26	    26
INTERACTIVE                   	     1	     4	     4
INTERACTS                     	     1	     2	     2
INTERFERE                     	     1	     5	     5
INTERFERED                    	     1	     1	     1
INTERFERENCES                 	     1	     1	     1
INTERFERES                    	     1	     2	     2
INTERIOR                      	     1	    14	    14
INTERNAL                      	     1	    25	    25
INTERNATIONAL                 	     1	    20	    20
INTERPRET                     	     1	    15	    15
INTERPRETABLE                 	     1	     4	     4
INTERPRETATION                	     1	    46	    46
INTERPRETATIONS               	     1	     2	     2
INTERPRETATIVE                	     1	     1	     1
INTERPRETED                   	     1	    24	    24
INTERPRETING                  	     1	    11	    11
INTERPRETIVE                  	     1	     1	     1
INTERVENTION                  	     1	    21	    21
INTERVENTIONS                 	     1	    13	    13
INTIMATE                      	     1	     1	     1
INTIMATELY                    	     1	     1	     1
INVASION                      	     1	     2	     2
INVENTED                      	     1	     3	     3
INVENTION                     	     1	     2	     2
INVESTING                     	     1	     1	     1
INVESTMENT                    	     1	     5	     5
INVESTMENTS                   	     1	     1	     1
INVISIBLE                     	     1	     1	     1
IRRELEVANT                    	     1	     1	     1
IRRESPECTIVE                  	     1	     1	     1
IRREVERSIBLE                  	     1	     5	     5
IRREVERSIBLY                  	     1	     1	     1
ISOLATE                       	     1	     7	     7
ISOLATED                      	     1	    19	    19
ISOLATION                     	     1	     6	     6
JET                           	     1	     2	     2
JOINT                         	     1	     5	     5
JOINTLY                       	     1	     4	     4
JOURNAL                       	     1	     2	     2
JOURNALS                      	     1	     2	     2
JUSTIFIABLE                   	     1	     2	     2
JUSTIFICATION                 	     1	     1	     1
JUSTIFIED                     	     1	    10	    10
JUSTIFIES                     	     1	     1	     1
JUSTIFY                       	     1	     4	     4
LABELED                       	     1	     2	     2
LABELING                      	     1	     2	     2
LABELLED                      	     1	     3	     3
LABELLING                     	     1	     2	     2
LABELS                        	     1	     1	     1
LANDSCAPE                     	     1	    29	    29
LANDSCAPES                    	     1	     8	     8
LANDSCAPING                   	     1	     2	     2
LATTER                        	     1	    39	    39
LAYER                         	     1	    42	    42
LAYERED                       	     1	     1	     1
LAYERING                      	     1	     2	     2
LAYERS                        	     1	    22	    22
LEAKAGE                       	     1	     1	     1
LEGENDARY                     	     1	     1	     1
LEGITIMATE                    	     1	     1	     1
LIABLE                        	     1	     2	     2
LIKENESS                      	     1	     1	     1
LINK                          	     1	    22	    22
LINKAGE                       	     1	     6	     6
LINKAGES                      	     1	    18	    18
LINKED                        	     1	    44	    44
LINKING                       	     1	     8	     8
LINKS                         	     1	     6	     6
LIQUID                        	     1	     2	     2
LITERARY                      	     1	     1	     1
LITERATURE                    	     1	    20	    20
LODGE                         	     1	     5	     5
LODGES                        	     1	     4	     4
LOGIC                         	     1	     1	     1
LOGICAL                       	     1	     5	     5
MAGNETIC                      	     1	     8	     8
MAJORITY                      	     1	    34	    34
MANIFEST                      	     1	     8	     8
MANIFESTATION                 	     1	     3	     3
MANIFESTATIONS                	     1	     1	     1
MANIFESTED                    	     1	    14	    14
MANIFESTS                     	     1	     3	     3
MANIPULATED                   	     1	     1	     1
MANIPULATING                  	     1	     1	     1
MANIPULATION                  	     1	     2	     2
MANIPULATIVE                  	     1	     2	     2
MANUAL                        	     1	     5	     5
MANUALLY                      	     1	     5	     5
MANUFACTURE                   	     1	     5	     5
MANUFACTURED                  	     1	     1	     1
MANUFACTURER                  	     1	     2	     2
MARGIN                        	     1	     4	     4
MARGINAL                      	     1	    11	    11
MARGINALLY                    	     1	     3	     3
MARGINS                       	     1	     2	     2
MARINE                        	     1	    20	    20
MATURATION                    	     1	     4	     4
MATURE                        	     1	    36	    36
MATURED                       	     1	     1	     1
MATURING                      	     1	     4	     4
MATURITY                      	     1	     8	     8
MEANWHILE                     	     1	    12	    12
MECHANICAL                    	     1	    18	    18
MECHANICALLY                  	     1	     8	     8
MECHANISM                     	     1	    25	    25
MECHANISMS                    	     1	    41	    41
MEDIA                         	     1	     1	     1
MEDIUM                        	     1	    19	    19
MENU                          	     1	     2	     2
MERE                          	     1	     1	     1
MERELY                        	     1	    10	    10
MERGE                         	     1	     1	     1
MERGED                        	     1	    15	    15
MERGES                        	     1	     1	     1
MERGING                       	     1	     3	     3
MESOCLIMATIC                  	     1	     1	     1
METHOD                        	     1	   393	   393
METHODIC                      	     1	     1	     1
METHODOLOGICAL                	     1	    18	    18
METHODOLOGIES                 	     1	     4	     4
METHODOLOGY                   	     1	     8	     8
METHODS                       	     1	   367	   367
MIGRATE                       	     1	     1	     1
MIGRATED                      	     1	     3	     3
MIGRATION                     	     1	    15	    15
MIGRATIONS                    	     1	     1	     1
MILD                          	     1	    18	    18
MILDER                        	     1	     5	     5
MILDLY                        	     1	     1	     1
MINES                         	     1	     1	     1
MINIMUM                       	     1	   201	   201
MINING                        	     1	     1	     1
MINISTRY                      	     1	     5	     5
MISINTERPRETATION             	     1	     3	     3
MIXTURE                       	     1	    11	    11
MIXTURES                      	     1	     2	     2
MOBILE                        	     1	     1	     1
MOBILITY                      	     1	     4	     4
MODE                          	     1	     9	     9
MODERATE                      	     1	    46	    46
MODERATELY                    	     1	    20	    20
MODES                         	     1	    18	    18
MODEST                        	     1	     6	     6
MODIFICATION                  	     1	     5	     5
MODIFICATIONS                 	     1	     6	     6
MODIFIED                      	     1	    18	    18
MODIFIER                      	     1	     1	     1
MODIFY                        	     1	     2	     2
MODIFYING                     	     1	     1	     1
MODULE                        	     1	     2	     2
MODULES                       	     1	     1	     1
MOLECULE                      	     1	     1	     1
MOLECULES                     	     1	     2	     2
MONITOR                       	     1	     6	     6
MONITORED                     	     1	     9	     9
MONITORING                    	     1	    52	    52
MONITORS                      	     1	     2	     2
MOREOVER                      	     1	    71	    71
MORTALITY                     	     1	    89	    89
MOTION                        	     1	     2	     2
MOTIONS                       	     1	     1	     1
MOTIVATED                     	     1	     1	     1
MOTIVATION                    	     1	     1	     1
MULTIPLE                      	     1	   107	   107
MULTIPLES                     	     1	     1	     1
MUSEUM                        	     1	     8	     8
MUTUALISTS                    	     1	     1	     1
MUTUALLY                      	     1	     2	     2
NAKED                         	     1	     5	     5
NARRATIVE                     	     1	     1	     1
NEGATIVE                      	     1	   264	   264
NEGATIVELY                    	     1	    53	    53
NEGATIVES                     	     1	     1	     1
NEGLECT                       	     1	     2	     2
NEGLECTED                     	     1	     4	     4
NEGLECTING                    	     1	     1	     1
NEGOTIATIONS                  	     1	     1	     1
NET                           	     1	    20	    20
NETWORK                       	     1	    85	    85
NETWORKS                      	     1	    17	    17
NEUTRAL                       	     1	     7	     7
NEUTRALISES                   	     1	     1	     1
NEUTRALIZING                  	     1	     1	     1
NEVERTHELESS                  	     1	    35	    35
NOTION                        	     1	     3	     3
NOVEL                         	     1	     4	     4
NUCLEAR                       	     1	     2	     2
NUMEROUS                      	     1	    32	    32
OBJECTIVE                     	     1	    35	    35
OBJECTIVELY                   	     1	     3	     3
OBJECTIVES                    	     1	    14	    14
OBJECTIVITY                   	     1	     2	     2
OBTAIN                        	     1	    84	    84
OBTAINABLE                    	     1	     5	     5
OBTAINED                      	     1	   252	   252
OBTAINING                     	     1	    15	    15
OCCUPANTS                     	     1	     1	     1
OCCUPATION                    	     1	    22	    22
OCCUPATIONS                   	     1	     2	     2
OCCUPIED                      	     1	    11	    11
OCCUPIES                      	     1	     5	     5
OCCUPY                        	     1	     7	     7
OCCUPYING                     	     1	     3	     3
OCEAN                         	     1	    27	    27
OCEANIC                       	     1	    20	    20
OCEANS                        	     1	     1	     1
ORAL                          	     1	     6	     6
ORGAN                         	     1	     2	     2
ORGANIC                       	     1	    48	    48
ORGANICALLY                   	     1	     1	     1
ORGANS                        	     1	     2	     2
ORIENTATED                    	     1	     3	     3
ORIENTATION                   	     1	    11	    11
ORIENTED                      	     1	     5	     5
ORIGIN                        	     1	    27	    27
ORIGINS                       	     1	     9	     9
OUTCOME                       	     1	     6	     6
OUTCOMES                      	     1	     3	     3
OUTLINE                       	     1	     9	     9
OUTLINED                      	     1	     9	     9
OUTLINES                      	     1	     2	     2
OUTLINING                     	     1	     2	     2
OUTPUT                        	     1	    12	    12
OUTPUTS                       	     1	     2	     2
OVERALL                       	     1	    72	    72
OVERCOME                      	     1	    13	    13
OVERCOMING                    	     1	     1	     1
OVERLOOKED                    	     1	     3	     3
OVERWHELMINGLY                	     1	     1	     1
PACE                          	     1	     2	     2
PAD                           	     1	     1	     1
PADS                          	     1	     1	     1
PALACE                        	     1	     2	     2
PALE                          	     1	     2	     2
PALM                          	     1	     2	     2
PANEL                         	     1	    13	    13
PANELLING                     	     1	     2	     2
PANELS                        	     1	    17	    17
PARAGRAPH                     	     1	     1	     1
PARAGRAPHS                    	     1	     1	     1
PARALLEL                      	     1	    18	    18
PARTICIPATE                   	     1	     2	     2
PARTICIPATED                  	     1	     1	     1
PARTICIPATION                 	     1	     6	     6
PASSAGE                       	     1	     5	     5
PAVING                        	     1	     1	     1
PEAK                          	     1	    56	    56
PEAKED                        	     1	     2	     2
PEAKS                         	     1	    19	    19
PERCEIVED                     	     1	     1	     1
PERCEPTION                    	     1	     6	     6
PERCEPTRON                    	     1	     2	     2
PERMANENT                     	     1	    14	    14
PERMANENTLY                   	     1	    10	    10
PERMISSION                    	     1	     4	     4
PERMIT                        	     1	     9	     9
PERMITS                       	     1	     9	     9
PERMITTED                     	     1	     2	     2
PERSIST                       	     1	     4	     4
PERSISTED                     	     1	     4	     4
PERSISTENCE                   	     1	    19	    19
PERSISTENT                    	     1	    20	    20
PERSISTING                    	     1	     1	     1
PERSISTS                      	     1	     3	     3
PERSONALITIES                 	     1	     1	     1
PERSONNEL                     	     1	     1	     1
PERSPECTIVE                   	     1	    12	    12
PERSPECTIVES                  	     1	     3	     3
PHASE                         	     1	    70	    70
PHASES                        	     1	    37	    37
PHASING                       	     1	     1	     1
PHENOMENA                     	     1	    24	    24
PHENOMENON                    	     1	    20	    20
PHRASED                       	     1	     1	     1
PILOT                         	     1	     3	     3
PIT                           	     1	     5	     5
PITS                          	     1	    47	    47
PITTING                       	     1	     1	     1
PITTINGS                      	     1	     1	     1
PLATFORM                      	     1	     3	     3
PLOT                          	     1	   116	   116
PLOTS                         	     1	    93	    93
PLOTTED                       	     1	    16	    16
PLOTTERS                      	     1	     1	     1
PLOTTING                      	     1	    10	    10
POLLEDNESS                    	     1	     1	     1
PORTION                       	     1	    18	    18
PORTIONS                      	     1	    14	    14
PORTRAITS                     	     1	     1	     1
POSE                          	     1	     4	     4
POSES                         	     1	     1	     1
POTENTIAL                     	     1	   193	   193
POTENTIALLY                   	     1	    31	    31
POTENTIALS                    	     1	     4	     4
POVERTY                       	     1	     1	     1
POWDER                        	     1	     1	     1
POWDERED                      	     1	     1	     1
POWDERY                       	     1	     1	     1
PRACTITIONERS                 	     1	     1	     1
PRECEDE                       	     1	     1	     1
PRECEDED                      	     1	     4	     4
PRECEDING                     	     1	    33	    33
PRECISE                       	     1	    23	    23
PRECISELY                     	     1	    10	    10
PRECISION                     	     1	    30	    30
PREDEFINED                    	     1	     3	     3
PREDICT                       	     1	    44	    44
PREDICTABILITY                	     1	     8	     8
PREDICTABLE                   	     1	     4	     4
PREDICTABLY                   	     1	     1	     1
PREDICTED                     	     1	    27	    27
PREDICTING                    	     1	    13	    13
PREDICTION                    	     1	    51	    51
PREDICTIONS                   	     1	    29	    29
PREDICTIVE                    	     1	     6	     6
PREDICTOR                     	     1	    39	    39
PREDICTORS                    	     1	    90	    90
PREDICTS                      	     1	     2	     2
PREMISE                       	     1	     1	     1
PREMISES                      	     1	     2	     2
PRESENCE                      	     1	    62	    62
PRESERVATION                  	     1	    14	    14
PRESERVATIVE                  	     1	     1	     1
PRESERVE                      	     1	     8	     8
PRESERVED                     	     1	    34	    34
PRESERVES                     	     1	     2	     2
PRESERVING                    	     1	     8	     8
PRIMARILY                     	     1	    48	    48
PRIMARY                       	     1	    48	    48
PRINCIPAL                     	     1	    45	    45
PRINCIPALLY                   	     1	     6	     6
PRINCIPLE                     	     1	    22	    22
PRINCIPLES                    	     1	    18	    18
PRIOR                         	     1	    93	    93
PRIORITIZING                  	     1	     2	     2
PRIORITY                      	     1	     1	     1
PRIORS                        	     1	     2	     2
PRIZE                         	     1	     2	     2
PRIZED                        	     1	     1	     1
PROBE                         	     1	     2	     2
PROBES                        	     1	     5	     5
PROCEDURE                     	     1	    66	    66
PROCEDURES                    	     1	    23	    23
PROCEED                       	     1	     3	     3
PROCEEDED                     	     1	     2	     2
PROCEEDING                    	     1	     2	     2
PROCEEDINGS                   	     1	     1	     1
PROFILE                       	     1	    22	    22
PROFILES                      	     1	    19	    19
PROFIT                        	     1	     1	     1
PROFITABLE                    	     1	     2	     2
PROFITABLY                    	     1	     1	     1
PROFITS                       	     1	     1	     1
PROFOUND                      	     1	     7	     7
PROFOUNDLY                    	     1	     1	     1
PROHIBITED                    	     1	     1	     1
PROHIBITIVE                   	     1	     3	     3
PROHIBITS                     	     1	     1	     1
PROMINENT                     	     1	    12	    12
PROMOTE                       	     1	    10	    10
PROMOTED                      	     1	    11	    11
PROMOTES                      	     1	     5	     5
PROMOTING                     	     1	     5	     5
PROMOTION                     	     1	     2	     2
PROMPT                        	     1	     1	     1
PROMPTLY                      	     1	     2	     2
PROOF                         	     1	     8	     8
PROPORTION                    	     1	    48	    48
PROPORTIONAL                  	     1	    10	    10
PROPORTIONALITY               	     1	     1	     1
PROPORTIONALLY                	     1	     2	     2
PROPORTIONS                   	     1	     9	     9
PROSPECTS                     	     1	     1	     1
PROSPERITY                    	     1	     1	     1
PROVINCE                      	     1	    17	    17
PROVINCES                     	     1	     5	     5
PROVINCIAL                    	     1	     1	     1
PROVISION                     	     1	     2	     2
PROVOKE                       	     1	     1	     1
PROVOKED                      	     1	     1	     1
PUBLICATION                   	     1	     1	     1
PUBLICATIONS                  	     1	    10	    10
PUBLISHED                     	     1	    43	    43
PUBLISHING                    	     1	     1	     1
PUPILS                        	     1	     1	     1
PURSUE                        	     1	     1	     1
PURSUED                       	     1	     1	     1
PUZZLE                        	     1	     2	     2
QUANTITATIVE                  	     1	    37	    37
QUANTITATIVELY                	     1	     1	     1
QUANTITIES                    	     1	     7	     7
QUANTITY                      	     1	    16	    16
RADIATION                     	     1	    21	    21
RADIATIVELY                   	     1	     1	     1
RADICAL                       	     1	     1	     1
RAIDING                       	     1	     2	     2
RANDOM                        	     1	    71	    71
RANDOMIZED                    	     1	     2	     2
RANDOMLY                      	     1	    21	    21
RANDOMNESS                    	     1	     5	     5
RANK                          	     1	     4	     4
RANKED                        	     1	     2	     2
RANKING                       	     1	     3	     3
RANKINGS                      	     1	     1	     1
RANKS                         	     1	     3	     3
RATIO                         	     1	    96	    96
RATIONAL                      	     1	     2	     2
RATIOS                        	     1	    33	    33
RAW                           	     1	    44	    44
REANALYSIS                    	     1	     7	     7
REAR                          	     1	     2	     2
RECEIVER                      	     1	     1	     1
RECODED                       	     1	     1	     1
RECOGNITION                   	     1	    17	    17
RECOLONISED                   	     1	     1	     1
RECOLONIZATION                	     1	     1	     1
RECONSTRUCT                   	     1	    65	    65
RECONSTRUCTED                 	     1	   200	   200
RECONSTRUCTING                	     1	    31	    31
RECONSTRUCTION                	     1	   322	   322
RECONSTRUCTIONS               	     1	   170	   170
RECONSTRUCTIVE                	     1	     1	     1
RECONSTRUCTS                  	     1	     1	     1
RECRUIT                       	     1	     1	     1
RECRUITED                     	     1	    10	    10
RECRUITING                    	     1	     3	     3
RECRUITMENT                   	     1	    65	    65
RECRUITMENTS                  	     1	     2	     2
REDEFINE                      	     1	     1	     1
REEMPHASIZED                  	     1	     1	     1
REESTIMATING                  	     1	     1	     1
REEVALUATED                   	     1	     2	     2
REFLECT                       	     1	    74	    74
REFLECTED                     	     1	    51	    51
REFLECTING                    	     1	    11	    11
REFLECTION                    	     1	     8	     8
REFLECTIONS                   	     1	     2	     2
REFLECTIVE                    	     1	     1	     1
REFLECTS                      	     1	    37	    37
REFUGE                        	     1	     1	     1
REFUGEES                      	     1	     1	     1
REGIME                        	     1	    41	    41
REGIMES                       	     1	    33	    33
REGRETTABLE                   	     1	     1	     1
REGULATE                      	     1	     3	     3
REGULATED                     	     1	     4	     4
REGULATES                     	     1	     1	     1
REGULATING                    	     1	     4	     4
REGULATION                    	     1	    10	    10
REGULATIONS                   	     1	     2	     2
REGULATOR                     	     1	     2	     2
REGULATORY                    	     1	     1	     1
REINFECTED                    	     1	     1	     1
REINFORCE                     	     1	     2	     2
REINFORCED                    	     1	     1	     1
REJECT                        	     1	     1	     1
REJECTED                      	     1	     5	     5
REJECTING                     	     1	     2	     2
REJECTION                     	     1	     1	     1
REJECTS                       	     1	     1	     1
RELATIVE                      	     1	   138	   138
RELATIVELY                    	     1	   182	   182
RELATIVIZED                   	     1	     4	     4
RELEVANT                      	     1	    26	    26
RELIEVE                       	     1	     1	     1
RELIEVED                      	     1	     2	     2
RELIGIOUS                     	     1	     1	     1
REMOTE                        	     1	    10	    10
RENDER                        	     1	     3	     3
RENDERED                      	     1	     1	     1
RENDERS                       	     1	     2	     2
REOCCUPATION                  	     1	     4	     4
REOCCUPATIONS                 	     1	     1	     1
REOCCUPIED                    	     1	     1	     1
REOCCUPY                      	     1	     1	     1
REPRODUCE                     	     1	     5	     5
REPRODUCED                    	     1	     7	     7
REPRODUCING                   	     1	     3	     3
REPRODUCTION                  	     1	     1	     1
REPUBLIC                      	     1	    32	    32
REPUBLICAN                    	     1	    23	    23
REQUESTED                     	     1	     1	     1
RESAMPLES                     	     1	     1	     1
RESAMPLING                    	     1	     2	     2
RESCUE                        	     1	     1	     1
RESEMBLE                      	     1	     5	     5
RESEMBLES                     	     1	     3	     3
RESEMBLING                    	     1	     1	     1
RESIDENCE                     	     1	     2	     2
RESIDENCES                    	     1	     2	     2
RESIDENTIAL                   	     1	     5	     5
RESIDENTS                     	     1	     4	     4
RESIDING                      	     1	     2	     2
RESOLUTION                    	     1	    57	    57
RESOLUTIONS                   	     1	     1	     1
RESOLVE                       	     1	     5	     5
RESOLVED                      	     1	     8	     8
RESOLVING                     	     1	     2	     2
RESOURCE                      	     1	    10	    10
RESOURCES                     	     1	    24	    24
RESPECTIVE                    	     1	    12	    12
RESPECTIVELY                  	     1	   166	   166
RESPOND                       	     1	    34	    34
RESPONDED                     	     1	    26	    26
RESPONDING                    	     1	     7	     7
RESPONDS                      	     1	    10	    10
RESPONSE                      	     1	   525	   525
RESPONSES                     	     1	   130	   130
RESPONSIVE                    	     1	     2	     2
RESPONSIVENESS                	     1	     1	     1
RESTORATION                   	     1	     4	     4
RESTORE                       	     1	     1	     1
RESTORED                      	     1	     2	     2
RESTORES                      	     1	     1	     1
RESTORING                     	     1	     1	     1
RESTRAINED                    	     1	     2	     2
RESTRAINS                     	     1	     1	     1
RESTRICT                      	     1	     3	     3
RESTRICTED                    	     1	    40	    40
RESTRICTING                   	     1	     3	     3
RESTRICTION                   	     1	     5	     5
RESTRICTIONS                  	     1	     5	     5
RESTRICTIVE                   	     1	     1	     1
RESTRICTS                     	     1	     1	     1
RESUMED                       	     1	     1	     1
RESURVEYS                     	     1	     3	     3
RETAIN                        	     1	     6	     6
RETAINED                      	     1	    21	    21
RETAINING                     	     1	     5	     5
RETAINS                       	     1	     1	     1
RETREAT                       	     1	     6	     6
RETREATED                     	     1	     1	     1
RETREATS                      	     1	     1	     1
REVEAL                        	     1	    30	    30
REVEALED                      	     1	    74	    74
REVEALING                     	     1	     6	     6
REVEALS                       	     1	    17	    17
REVERSALS                     	     1	     1	     1
REVERSE                       	     1	     4	     4
REVERSED                      	     1	     3	     3
REVERSIBLE                    	     1	     1	     1
REVIEW                        	     1	     9	     9
REVIEWED                      	     1	     6	     6
REVIEWS                       	     1	     5	     5
REVISE                        	     1	     1	     1
REVISED                       	     1	     7	     7
REVISION                      	     1	     1	     1
REVISIONS                     	     1	     1	     1
REVOLUTION                    	     1	     4	     4
RHYTHM                        	     1	    15	    15
RHYTHMIC                      	     1	     3	     3
RHYTHMICAL                    	     1	     2	     2
RHYTHMS                       	     1	     9	     9
RIVAL                         	     1	     1	     1
RIVALRY                       	     1	     1	     1
RIVALS                        	     1	     1	     1
ROUTES                        	     1	     2	     2
ROUTINE                       	     1	     2	     2
ROUTINELY                     	     1	     3	     3
RURAL                         	     1	    19	    19
SACRIFICES                    	     1	     1	     1
SAMPLE                        	     1	   222	   222
SAMPLED                       	     1	   125	   125
SAMPLES                       	     1	   363	   363
SAMPLING                      	     1	   178	   178
SAMPLINGS                     	     1	     3	     3
SATELLITE                     	     1	     4	     4
SCAN                          	     1	     4	     4
SCANNED                       	     1	    13	    13
SCANNER                       	     1	    10	    10
SCANNERS                      	     1	     2	     2
SCANNING                      	     1	    10	    10
SCATTER                       	     1	     2	     2
SCATTERED                     	     1	    26	    26
SCATTERING                    	     1	     1	     1
SCHEMATIC                     	     1	     1	     1
SCHEME                        	     1	    57	    57
SCHEMES                       	     1	    50	    50
SCHOLARS                      	     1	     1	     1
SCOPE                         	     1	     8	     8
SCULPTURE                     	     1	     1	     1
SCULPTURES                    	     1	     3	     3
SECTOR                        	     1	     9	     9
SECTORS                       	     1	     3	     3
SEGMENT                       	     1	     8	     8
SEGMENTATION                  	     1	    11	    11
SEGMENTING                    	     1	     1	     1
SEGMENTS                      	     1	    16	    16
SEIZED                        	     1	     1	     1
SEMICONDUCTOR                 	     1	     1	     1
SEMIFALSE                     	     1	     1	     1
SENSIBLE                      	     1	     1	     1
SENSIBLY                      	     1	     1	     1
SENSING                       	     1	     3	     3
SENSITIVE                     	     1	    95	    95
SENSITIVELY                   	     1	     2	     2
SENSITIVITIES                 	     1	     7	     7
SENSITIVITY                   	     1	   188	   188
SEQUENCE                      	     1	    68	    68
SEQUENCED                     	     1	     1	     1
SEQUENCES                     	     1	   108	   108
SEQUENCING                    	     1	     3	     3
SEQUENTIAL                    	     1	    12	    12
SEQUENTIALLY                  	     1	     3	     3
SESSIONS                      	     1	     1	     1
SEVERE                        	     1	    92	    92
SEVERELY                      	     1	    17	    17
SEVERITIES                    	     1	     5	     5
SEVERITY                      	     1	    55	    55
SHIELDED                      	     1	     1	     1
SHORTLY                       	     1	    10	    10
SIGNIFICANCE                  	     1	    79	    79
SIGNIFICANCES                 	     1	     2	     2
SIGNIFICANT                   	     1	   421	   421
SIGNIFICANTLY                 	     1	   154	   154
SILKY                         	     1	     2	     2
SIMULTANEOUS                  	     1	     5	     5
SIMULTANEOUSLY                	     1	    16	    16
SIN                           	     1	     1	     1
SLICE                         	     1	     1	     1
SLICES                        	     1	     2	     2
SLOPE                         	     1	    79	    79
SLOPED                        	     1	     1	     1
SLOPES                        	     1	    57	    57
SLOPING                       	     1	     2	     2
SOFTWARE                      	     1	    87	    87
SOFTWARES                     	     1	     2	     2
SOLE                          	     1	     1	     1
SOLELY                        	     1	    11	    11
SOLUTION                      	     1	    13	    13
SOLUTIONS                     	     1	    10	    10
SOLVE                         	     1	     4	     4
SOLVED                        	     1	     7	     7
SOLVING                       	     1	     4	     4
SOPHISTICATED                 	     1	     8	     8
SOURCE                        	     1	    55	    55
SOURCED                       	     1	     1	     1
SOURCES                       	     1	    65	    65
SPECIFIED                     	     1	     6	     6
SPECIFY                       	     1	     4	     4
SPECULATE                     	     1	     2	     2
SPECULATED                    	     1	     2	     2
SPECULATION                   	     1	     1	     1
SPECULATIVE                   	     1	     1	     1
SPONSORED                     	     1	     2	     2
STAIN                         	     1	     2	     2
STAINED                       	     1	    12	    12
STAINING                      	     1	    12	    12
STAINLESS                     	     1	     1	     1
STAINS                        	     1	     2	     2
STAKES                        	     1	     2	     2
STATISTIC                     	     1	    44	    44
STATISTICAL                   	     1	   207	   207
STATISTICALLY                 	     1	    45	    45
STATISTICS                    	     1	   143	   143
STATUS                        	     1	    16	    16
STEM                          	     1	   122	   122
STEMS                         	     1	    48	    48
STIMULATE                     	     1	     4	     4
STIMULATED                    	     1	     8	     8
STIMULATING                   	     1	     3	     3
STIMULATION                   	     1	     2	     2
STIMULATORY                   	     1	     1	     1
STRAIN                        	     1	     1	     1
STRAINS                       	     1	     1	     1
STRATEGIC                     	     1	     1	     1
STRATEGIES                    	     1	    31	    31
STRATEGY                      	     1	    27	    27
STRICT                        	     1	     5	     5
STRICTLY                      	     1	     4	     4
STRUCTURAL                    	     1	    27	    27
STRUCTURE                     	     1	   173	   173
STRUCTURED                    	     1	     2	     2
STRUCTURES                    	     1	    40	    40
STUDIO                        	     1	     1	     1
SUBMITTED                     	     1	     3	     3
SUBROUTINE                    	     1	     1	     1
SUBROUTINES                   	     1	     1	     1
SUBSEQUENT                    	     1	    47	    47
SUBSEQUENTLY                  	     1	    16	    16
SUBSTANCE                     	     1	     7	     7
SUBSTANCES                    	     1	    41	    41
SUBSTANTIAL                   	     1	    36	    36
SUBSTANTIALLY                 	     1	    35	    35
SUBSTITUTE                    	     1	     2	     2
SUBSTITUTES                   	     1	     1	     1
SUBSTITUTING                  	     1	     3	     3
SUBSTITUTION                  	     1	     1	     1
SUBTLE                        	     1	     4	     4
SUCCEED                       	     1	     4	     4
SUCCEEDED                     	     1	    18	    18
SUCCEEDING                    	     1	     1	     1
SUCCESSION                    	     1	     5	     5
SUCCESSIONAL                  	     1	     6	     6
SUCCESSIVE                    	     1	    16	    16
SUCCESSIVELY                  	     1	     3	     3
SUCCESSOR                     	     1	     1	     1
SUFFICIENT                    	     1	    50	    50
SUFFICIENTLY                  	     1	    27	    27
SUM                           	     1	    39	    39
SUMMARIES                     	     1	     1	     1
SUMMARIZE                     	     1	     4	     4
SUMMARIZED                    	     1	    12	    12
SUMMARIZES                    	     1	     3	     3
SUMMARIZING                   	     1	     2	     2
SUMMARY                       	     1	    21	    21
SUMMED                        	     1	    11	    11
SUMMING                       	     1	     4	     4
SUMMIT                        	     1	     2	     2
SUMMITS                       	     1	     2	     2
SUMS                          	     1	     8	     8
SUPERIOR                      	     1	    17	    17
SUPERVISED                    	     1	     1	     1
SUPERVISION                   	     1	     1	     1
SUPPLEMENT                    	     1	     2	     2
SUPPLEMENTAL                  	     1	     3	     3
SUPPLEMENTARY                 	     1	    55	    55
SUPPLEMENTED                  	     1	     5	     5
SURVEY                        	     1	    14	    14
SURVEYED                      	     1	     3	     3
SURVEYING                     	     1	     1	     1
SURVEYS                       	     1	     6	     6
SUSTAIN                       	     1	     4	     4
SUSTAINABILITY                	     1	     6	     6
SUSTAINABLE                   	     1	     5	     5
SUSTAINED                     	     1	    14	    14
SUSTAINING                    	     1	     1	     1
SUSTAINS                      	     1	     1	     1
SWELLED                       	     1	     1	     1
SWELLING                      	     1	     4	     4
SYMBOL                        	     1	     2	     2
SYMBOLS                       	     1	     2	     2
SYMPATHIZE                    	     1	     1	     1
SYMPTOMATIC                   	     1	     1	     1
SYMPTOMS                      	     1	     5	     5
TACKLE                        	     1	     1	     1
TARGET                        	     1	    23	    23
TARGETED                      	     1	     4	     4
TASK                          	     1	     8	     8
TASKS                         	     1	     2	     2
TECHNICAL                     	     1	    19	    19
TECHNICALLY                   	     1	     5	     5
TECHNIQUE                     	     1	    70	    70
TECHNIQUES                    	     1	   122	   122
TEMP                          	     1	     3	     3
TEMPERATURE                   	     1	  1150	  1150
TEMPERATURES                  	     1	   422	   422
TEMPORARY                     	     1	     2	     2
TERRITORIES                   	     1	    15	    15
TERRITORY                     	     1	    18	    18
TEXT                          	     1	     3	     3
THEME                         	     1	     1	     1
THEORETICAL                   	     1	    21	    21
THEORETICALLY                 	     1	    10	    10
THEORY                        	     1	    30	    30
THEREBY                       	     1	    16	    16
THOROUGH                      	     1	     4	     4
THOROUGHLY                    	     1	     6	     6
TISSUE                        	     1	    51	    51
TISSUES                       	     1	    22	    22
TONS                          	     1	     3	     3
TRAIL                         	     1	     2	     2
TRANSCONTINENTAL              	     1	     4	     4
TRANSCONTINENTALLY            	     1	     1	     1
TRANSFORM                     	     1	     6	     6
TRANSFORMATION                	     1	    19	    19
TRANSFORMATIONS               	     1	     4	     4
TRANSFORMED                   	     1	    19	    19
TRANSFORMER                   	     1	     1	     1
TRANSFORMING                  	     1	     2	     2
TRANSFORMS                    	     1	     3	     3
TRANSITION                    	     1	   102	   102
TRANSITIONAL                  	     1	     8	     8
TRANSITIONED                  	     1	     2	     2
TRANSITIONING                 	     1	     1	     1
TRANSITIONS                   	     1	    12	    12
TRANSLATE                     	     1	     1	     1
TRANSLATED                    	     1	     2	     2
TRANSLATES                    	     1	     4	     4
TRANSMISSION                  	     1	     4	     4
TRANSMITTED                   	     1	     6	     6
TRANSPORT                     	     1	    12	    12
TRANSPORTATION                	     1	     3	     3
TRANSPORTED                   	     1	    11	    11
TRANSPORTING                  	     1	     1	     1
TRANSPORTS                    	     1	     1	     1
TREATY                        	     1	     3	     3
TREMENDOUS                    	     1	     3	     3
TREND                         	     1	   210	   210
TRENDS                        	     1	   111	   111
TRIGGER                       	     1	    10	    10
TRIGGERED                     	     1	    10	    10
TRIGGERING                    	     1	     9	     9
TRIGGERS                      	     1	    10	    10
TUBE                          	     1	    16	    16
TUBES                         	     1	     4	     4
TUNNEL                        	     1	     1	     1
ULTIMATE                      	     1	     6	     6
ULTIMATELY                    	     1	    14	    14
UNBIASED                      	     1	     6	     6
UNCARBONIZED                  	     1	     1	     1
UNCHARACTERISTICALLY          	     1	     1	     1
UNCONFIRMED                   	     1	     1	     1
UNCORRELATED                  	     1	     9	     9
UNDATABLE                     	     1	     1	     1
UNDERGO                       	     1	     4	     4
UNDERGONE                     	     1	     3	     3
UNDERLAIN                     	     1	     2	     2
UNDERLAY                      	     1	     1	     1
UNDERLIES                     	     1	     1	     1
UNDERLYING                    	     1	    16	    16
UNDERTAKEN                    	     1	    15	    15
UNDERTOOK                     	     1	     2	     2
UNDISPUTED                    	     1	     3	     3
UNDRAINED                     	     1	     1	     1
UNEXPLORED                    	     1	     1	     1
UNFILTERED                    	     1	     4	     4
UNIFORM                       	     1	    27	    27
UNIFORMITY                    	     1	    11	    11
UNIFORMLY                     	     1	     4	     4
UNINHABITED                   	     1	     1	     1
UNIQUE                        	     1	    28	    28
UNIQUELY                      	     1	     1	     1
UNIQUENESS                    	     1	     2	     2
UNITY                         	     1	     1	     1
UNIVERSAL                     	     1	     3	     3
UNIVERSALLY                   	     1	     3	     3
UNLIKE                        	     1	    14	    14
UNMERGED                      	     1	     2	     2
UNMODIFIED                    	     1	     1	     1
UNOBTAINABLE                  	     1	     1	     1
UNPARALLELED                  	     1	     1	     1
UNPRECEDENTED                 	     1	     9	     9
UNPREDICTABLE                 	     1	     1	     1
UNPUBLISHED                   	     1	     9	     9
UNRESOLVED                    	     1	     1	     1
UNSOLVABLE                    	     1	     1	     1
UNSOLVED                      	     1	     3	     3
UNSPECIFIED                   	     1	     1	     1
UNTRANSFORMED                 	     1	     2	     2
UPDATE                        	     1	     1	     1
UPDATED                       	     1	     2	     2
UPDATES                       	     1	     1	     1
URBAN                         	     1	    83	    83
URBANISED                     	     1	     4	     4
URBANIZATION                  	     1	     5	     5
URBANIZED                     	     1	     1	     1
URGENCY                       	     1	     1	     1
URGENT                        	     1	     2	     2
URGENTLY                      	     1	     1	     1
UTILITY                       	     1	     9	     9
VAGUE                         	     1	     2	     2
VALID                         	     1	    14	    14
VALIDITY                      	     1	    15	    15
VARIETIES                     	     1	     6	     6
VARIETY                       	     1	    46	    46
VAST                          	     1	     4	     4
VENTURES                      	     1	     1	     1
VERSUS                        	     1	    12	    12
VESSEL                        	     1	    84	    84
VESSELS                       	     1	    64	    64
VIA                           	     1	    30	    30
VICE                          	     1	     7	     7
VIOLATE                       	     1	     1	     1
VIOLATIONS                    	     1	     2	     2
VIRTUALLY                     	     1	     6	     6
VISIBILITIES                  	     1	     1	     1
VISIBILITY                    	     1	     2	     2
VISIBLE                       	     1	    37	    37
VISIBLY                       	     1	     2	     2
VISION                        	     1	     2	     2
VISUAL                        	     1	    42	    42
VISUALIZATION                 	     1	     1	     1
VISUALLY                      	     1	    29	    29
VITAL                         	     1	     6	     6
VITALLY                       	     1	     1	     1
VOL                           	     1	     2	     2
VOLUME                        	     1	    28	    28
VOLUMES                       	     1	     6	     6
VS                            	     1	    14	    14
VULNERABILITY                 	     1	    36	    36
VULNERABLE                    	     1	    24	    24
WEALTH                        	     1	     3	     3
WEIGH                         	     1	     1	     1
WEIGHED                       	     1	     5	     5
WEIGHING                      	     1	     2	     2
WITHDRAWAL                    	     1	     1	     1
WITHDREW                      	     1	     1	     1
WOVEN                         	     1	     1	     1
YIELD                         	     1	    35	    35
YIELDED                       	     1	    16	    16
YIELDING                      	     1	     4	     4
YIELDS                        	     1	     9	     9
YOUTH                         	     1	     1	     1
ZONAL                         	     1	     5	     5
ZONE                          	     1	   160	   160
ZONES                         	     1	   146	   146
ZONING                        	     1	     2	     2

Types Found In Base List Four

TYPE                          	 RANGE	  FREQ	    F1
ABNORMAL                      	     1	     2	     2
ABNORMALITIES                 	     1	     1	     1
ABNORMALITY                   	     1	     1	     1
ABNORMALLY                    	     1	     1	     1
ABRUPT                        	     1	    76	    76
ABRUPTLY                      	     1	     4	     4
ABRUPTNESS                    	     1	     2	     2
ABSENT                        	     1	    29	    29
ABUNDANCE                     	     1	    26	    26
ABUNDANCES                    	     1	     1	     1
ABUNDANT                      	     1	    15	    15
ACID                          	     1	    30	    30
ACIDIC                        	     1	    13	    13
ACIDITY                       	     1	     6	     6
ACIDS                         	     1	     2	     2
ACQUAINTED                    	     1	     1	     1
ACTIVATE                      	     1	     1	     1
ACTIVATED                     	     1	     1	     1
ACTIVATION                    	     1	     1	     1
ACUTE                         	     1	     3	     3
ADHERE                        	     1	     1	     1
ADJACENT                      	     1	    23	    23
ADMINISTERED                  	     1	     1	     1
ADVERSE                       	     1	    11	    11
ADVERSELY                     	     1	     3	     3
ADVERSITY                     	     1	     1	     1
ALIGN                         	     1	     1	     1
ALIGNED                       	     1	     8	     8
ALIGNMENT                     	     1	     9	     9
ALIGNS                        	     1	     1	     1
ALIKE                         	     1	     1	     1
ALLEY                         	     1	     2	     2
ALPHA                         	     1	     2	     2
ALTERNATE                     	     1	     2	     2
ALTERNATELY                   	     1	     1	     1
ALTERNATING                   	     1	     6	     6
ALTERNATION                   	     1	     1	     1
ALTERNATIONS                  	     1	     1	     1
ALUMINUM                      	     1	     1	     1
AMBIGUOUS                     	     1	     1	     1
AMID                          	     1	     1	     1
ANCESTORS                     	     1	     2	     2
ANCESTRAL                     	     1	     3	     3
ANCHOR                        	     1	     3	     3
ANCHORED                      	     1	     2	     2
ANCHORING                     	     1	     1	     1
ANIMATION                     	     1	     6	     6
ANONYMOUS                     	     1	     3	     3
ANTHROPOLOGIST                	     1	     1	     1
ANTHROPOLOGY                  	     1	     3	     3
ANTIQUE                       	     1	     2	     2
APPLICABILITY                 	     1	     8	     8
APPLICABLE                    	     1	    16	    16
APPRAISED                     	     1	     1	     1
ARCHIVE                       	     1	    16	    16
ARCHIVED                      	     1	     2	     2
ARCHIVES                      	     1	    18	    18
ARCHIVING                     	     1	     2	     2
ARRAY                         	     1	     7	     7
ARRAYS                        	     1	     1	     1
ARROWS                        	     1	     3	     3
ARTIFICIAL                    	     1	    26	    26
ARTIFICIALLY                  	     1	     5	     5
ASH                           	     1	    83	    83
ASHES                         	     1	     1	     1
ASPIRATION                    	     1	     1	     1
ASTONISHMENT                  	     1	     1	     1
ASTRONOMER                    	     1	     2	     2
ASTRONOMERS                   	     1	     1	     1
ASTRONOMY                     	     1	     2	     2
ATTAIN                        	     1	     1	     1
ATTAINED                      	     1	     2	     2
ATTAINMENT                    	     1	     1	     1
ATTAINS                       	     1	     1	     1
AUCTION                       	     1	     1	     1
AUTHENTICITY                  	     1	     5	     5
AUTO                          	     1	     3	     3
AVENUE                        	     1	     2	     2
AWAITED                       	     1	     1	     1
AWAITS                        	     1	     1	     1
AX                            	     1	     4	     4
AXE                           	     1	     2	     2
AXES                          	     1	     6	     6
BARN                          	     1	     1	     1
BASIN                         	     1	    70	    70
BASINS                        	     1	     4	     4
BENEFICIAL                    	     1	     5	     5
BIOLOGISTS                    	     1	     4	     4
BIOLOGY                       	     1	     8	     8
BLADE                         	     1	     9	     9
BLADES                        	     1	     4	     4
BLURRED                       	     1	     2	     2
BLURRING                      	     1	     1	     1
BOUNDING                      	     1	     1	     1
BOUNDS                        	     1	     1	     1
BRONZE                        	     1	     6	     6
BUBBLES                       	     1	     3	     3
BULK                          	     1	     9	     9
BULKY                         	     1	     1	     1
BULLS                         	     1	     4	     4
BUNDLED                       	     1	     1	     1
CABIN                         	     1	     3	     3
CABINS                        	     1	     1	     1
CALENDAR                      	     1	    25	    25
CAMPUS                        	     1	     2	     2
CANALIZATION                  	     1	     1	     1
CANALS                        	     1	    42	    42
CARRIAGE                      	     1	     1	     1
CATHEDRAL                     	     1	     2	     2
CAUTION                       	     1	    10	    10
CAUTIONARY                    	     1	     1	     1
CAUTIOUSLY                    	     1	     1	     1
CAVE                          	     1	     4	     4
CAVES                         	     1	     1	     1
CENSORED                      	     1	     3	     3
CENSUS                        	     1	     2	     2
CHAPEL                        	     1	     1	     1
CHEMISTRY                     	     1	     4	     4
CHOIR                         	     1	    22	    22
CHOKED                        	     1	     1	     1
CHRONIC                       	     1	     3	     3
CHRONICALLY                   	     1	     1	     1
CHRONICLE                     	     1	     4	     4
CHRONICLES                    	     1	     5	     5
CIVIC                         	     1	     1	     1
CLASSIFICATION                	     1	    20	    20
CLASSIFICATIONS               	     1	     3	     3
CLASSIFIED                    	     1	    26	    26
CLASSIFIES                    	     1	     1	     1
CLASSIFYING                   	     1	     2	     2
CLAY                          	     1	    10	    10
CLICKING                      	     1	     2	     2
CLOSURE                       	     1	     6	     6
COGNITIVE                     	     1	     1	     1
COHERENT                      	     1	     5	     5
COLLAR                        	     1	     3	     3
COMMODITIES                   	     1	     2	     2
COMPACT                       	     1	     3	     3
COMPACTED                     	     1	     1	     1
COMPACTION                    	     1	     4	     4
COMPARATIVE                   	     1	    10	    10
COMPARATIVELY                 	     1	    13	    13
COMPATIBILITY                 	     1	     1	     1
COMPATIBLE                    	     1	     2	     2
COMPILATION                   	     1	     1	     1
COMPILE                       	     1	     2	     2
COMPILED                      	     1	    10	    10
COMPILING                     	     1	     1	     1
COMPLEMENT                    	     1	     2	     2
COMPLEMENTARY                 	     1	    13	    13
COMPLEMENTED                  	     1	     4	     4
COMPLEMENTING                 	     1	     2	     2
COMPLIANCE                    	     1	     1	     1
COMPREHEND                    	     1	     1	     1
COMPRESSED                    	     1	     3	     3
COMPRESSION                   	     1	    23	    23
COMPRESSIVE                   	     1	     1	     1
COMPRESSOR                    	     1	     1	     1
CONFIGURATION                 	     1	     1	     1
CONFORM                       	     1	     2	     2
CONFORMING                    	     1	     1	     1
CONFORMS                      	     1	     2	     2
CONSENSUS                     	     1	     3	     3
CONSISTENCY                   	     1	    12	    12
CONTAMINATED                  	     1	     2	     2
CONTAMINATION                 	     1	     7	     7
CONTEMPLATION                 	     1	     1	     1
CONTINGENT                    	     1	     3	     3
CONTRARY                      	     1	    12	    12
CONVENIENCE                   	     1	     3	     3
CONVENIENT                    	     1	     6	     6
CONVENIENTLY                  	     1	     2	     2
CONVERSION                    	     1	    17	    17
CONVERSIONS                   	     1	     1	     1
COPPER                        	     1	     1	     1
COUNTERPARTS                  	     1	     4	     4
CREDIBLY                      	     1	     1	     1
CU                            	     1	     1	     1
CUBE                          	     1	     1	     1
CUBIC                         	     1	    15	    15
CULTIVATE                     	     1	     1	     1
CULTIVATED                    	     1	    11	    11
CULTIVATION                   	     1	     5	     5
DAM                           	     1	     5	     5
DAMMING                       	     1	     1	     1
DAMS                          	     1	     5	     5
DASH                          	     1	     1	     1
DASHED                        	     1	     6	     6
DECAY                         	     1	    43	    43
DECAYED                       	     1	     6	     6
DECAYS                        	     1	     3	     3
DECISIVE                      	     1	     6	     6
DECISIVELY                    	     1	     1	     1
DEDUCTIONS                    	     1	     1	     1
DEEMED                        	     1	     2	     2
DEER                          	     1	     1	     1
DEFECTS                       	     1	     3	     3
DEFICIENCIES                  	     1	     3	     3
DEFICIENCY                    	     1	     7	     7
DEFY                          	     1	     1	     1
DEMOGRAPHIC                   	     1	     8	     8
DEMOGRAPHY                    	     1	     4	     4
DEPARTED                      	     1	     1	     1
DEPARTURE                     	     1	     1	     1
DEPARTURES                    	     1	     9	     9
DEPENDENCE                    	     1	    32	    32
DEPENDENCES                   	     1	     1	     1
DEPLOYED                      	     1	     1	     1
DETACHED                      	     1	     1	     1
DETERIORATE                   	     1	     1	     1
DETERIORATED                  	     1	     1	     1
DETERIORATION                 	     1	     5	     5
DEVISE                        	     1	     2	     2
DEVISED                       	     1	     2	     2
DEVISING                      	     1	     1	     1
DIAGNOSE                      	     1	     1	     1
DIAGNOSING                    	     1	     1	     1
DIAGRAM                       	     1	    18	    18
DIAGRAMS                      	     1	    13	    13
DIAMETER                      	     1	   192	   192
DIAMETERS                     	     1	    67	    67
DIAMOND                       	     1	     1	     1
DIARIES                       	     1	     1	     1
DIFFERENTIATE                 	     1	    13	    13
DIFFERENTIATED                	     1	     7	     7
DIFFERENTIATES                	     1	     2	     2
DIFFERENTIATING               	     1	     2	     2
DIFFERENTIATION               	     1	    31	    31
DIMINISH                      	     1	     4	     4
DIMINISHED                    	     1	     7	     7
DIMINISHES                    	     1	     1	     1
DIMINISHING                   	     1	     1	     1
DIMMING                       	     1	     1	     1
DIOXIDE                       	     1	    16	    16
DIP                           	     1	    16	    16
DISADVANTAGE                  	     1	     3	     3
DISADVANTAGES                 	     1	     4	     4
DISCARDED                     	     1	    10	    10
DISCLOSE                      	     1	     1	     1
DISGUISE                      	     1	     1	     1
DISPERSAL                     	     1	     2	     2
DISPERSED                     	     1	     3	     3
DISPERSING                    	     1	     1	     1
DISPERSION                    	     1	     3	     3
DISPLACED                     	     1	     6	     6
DISPLACEMENT                  	     1	    11	    11
DISTORT                       	     1	     6	     6
DISTORTED                     	     1	     3	     3
DISTORTION                    	     1	     6	     6
DISTORTIONS                   	     1	     1	     1
DOCUMENTARY                   	     1	    13	    13
DOMAIN                        	     1	     5	     5
DONOR                         	     1	    12	    12
DUAL                          	     1	     1	     1
DURATION                      	     1	    88	    88
DURATIONS                     	     1	     4	     4
DWELLING                      	     1	     1	     1
DWELLINGS                     	     1	    12	    12
DYNAMIC                       	     1	    29	    29
EARL                          	     1	     2	     2
ECOLOGICAL                    	     1	   192	   192
ECOLOGICALLY                  	     1	    21	    21
ELBOW                         	     1	     1	     1
ELECTRON                      	     1	     2	     2
ELEGANT                       	     1	     1	     1
ELEGANTLY                     	     1	     1	     1
EMPIRICAL                     	     1	    14	    14
EMPIRICALLY                   	     1	     5	     5
ENCLOSED                      	     1	     4	     4
ENCLOSES                      	     1	     1	     1
ENCRUSTATION                  	     1	     1	     1
ENLARGE                       	     1	     1	     1
ENLARGED                      	     1	     4	     4
ENLARGEMENT                   	     1	    14	    14
ENLARGES                      	     1	     2	     2
ENLARGING                     	     1	    12	    12
ENLIGHTEN                     	     1	     1	     1
ENRICHED                      	     1	    10	    10
ENRICHMENT                    	     1	     2	     2
ENTITIES                      	     1	     1	     1
ENTITY                        	     1	     1	     1
ERECT                         	     1	     3	     3
ERUPTED                       	     1	     5	     5
ERUPTION                      	     1	    28	    28
ERUPTIONS                     	     1	    22	    22
ERUPTS                        	     1	     2	     2
ESSENCE                       	     1	     3	     3
ESTHETIC                      	     1	     1	     1
ET                            	     1	  2835	  2835
EVENLY                        	     1	     6	     6
EXCAVATE                      	     1	     1	     1
EXCAVATED                     	     1	     5	     5
EXCAVATING                    	     1	     1	     1
EXCAVATION                    	     1	     4	     4
EXCAVATIONAL                  	     1	     1	     1
EXCAVATIONS                   	     1	     6	     6
EXCAVATORS                    	     1	     1	     1
EXCLUSION                     	     1	     6	     6
EXERT                         	     1	     2	     2
EXERTED                       	     1	     3	     3
EXERTING                      	     1	     1	     1
EXERTS                        	     1	     1	     1
EXPEDITION                    	     1	    13	    13
FAKES                         	     1	     1	     1
FARED                         	     1	     1	     1
FARING                        	     1	     1	     1
FATALITIES                    	     1	     2	     2
FEDERATION                    	     1	     1	     1
FLANK                         	     1	     4	     4
FLAWED                        	     1	     2	     2
FLEET                         	     1	     1	     1
FLOURISH                      	     1	     3	     3
FLOURISHED                    	     1	     1	     1
FLOURISHES                    	     1	    25	    25
FLOURISHING                   	     1	     1	     1
FLUID                         	     1	     1	     1
FLUSH                         	     1	     1	     1
FLUSHES                       	     1	     1	     1
FOG                           	     1	    49	    49
FOGGIEST                      	     1	     1	     1
FOGGY                         	     1	     4	     4
FORE                          	     1	     2	     2
FOREMOST                      	     1	     1	     1
FORESEE                       	     1	     1	     1
FORESEEN                      	     1	     1	     1
FOSSIL                        	     1	    27	    27
FOSSILIZATION                 	     1	     1	     1
FOSSILIZE                     	     1	     1	     1
FOSSILIZED                    	     1	    14	    14
FRACTION                      	     1	    20	    20
FRACTIONAL                    	     1	    19	    19
FRACTIONS                     	     1	    10	    10
FRACTURES                     	     1	     3	     3
FRAGILE                       	     1	     2	     2
FRAGILITY                     	     1	     2	     2
FRAUDS                        	     1	     2	     2
FRONTIER                      	     1	     3	     3
FURNISH                       	     1	     2	     2
FURNISHINGS                   	     1	     1	     1
FUSION                        	     1	     1	     1
GAUGE                         	     1	    15	    15
GAUGED                        	     1	     2	     2
GAUGES                        	     1	     3	     3
GAUGING                       	     1	     3	     3
GENERIC                       	     1	     1	     1
GEOLOGICAL                    	     1	    27	    27
GEOLOGICALLY                  	     1	     2	     2
GEOLOGISTS                    	     1	     4	     4
GEOLOGY                       	     1	     3	     3
GEOMETRIC                     	     1	     6	     6
GEOMETRICAL                   	     1	     2	     2
GEOMETRICALLY                 	     1	     1	     1
GEOMETRY                      	     1	     3	     3
GLIMPSE                       	     1	     1	     1
GLUE                          	     1	     6	     6
GLUED                         	     1	    13	    13
GLUING                        	     1	     1	     1
GOAT                          	     1	     1	     1
GOATS                         	     1	     1	     1
GRAPH                         	     1	    14	    14
GRAPHED                       	     1	     1	     1
GRAPHING                      	     1	     2	     2
GRAPHS                        	     1	     7	     7
GRAVEL                        	     1	    11	    11
GRAZED                        	     1	     1	     1
GRAZING                       	     1	    13	    13
GREENHOUSE                    	     1	     6	     6
GRID                          	     1	    55	    55
GRIDDED                       	     1	    31	    31
GRIDDING                      	     1	     2	     2
GRIDS                         	     1	    15	    15
GRINDED                       	     1	     1	     1
GRINDER                       	     1	     1	     1
GRINDING                      	     1	     3	     3
GULF                          	     1	     6	     6
HABITAT                       	     1	    20	    20
HABITATS                      	     1	    22	    22
HAMMER                        	     1	     1	     1
HARDWARE                      	     1	     1	     1
HARVEST                       	     1	    15	    15
HARVESTED                     	     1	     2	     2
HARVESTING                    	     1	     2	     2
HARVESTS                      	     1	     2	     2
HELICOPTER                    	     1	     1	     1
HIERARCHICAL                  	     1	     2	     2
HOLLOW                        	     1	     1	     1
HOLLOWS                       	     1	     1	     1
HOMO                          	     1	     3	     3
HORIZON                       	     1	     9	     9
HORIZONS                      	     1	     7	     7
HORIZONTAL                    	     1	    92	    92
HORIZONTALLY                  	     1	     6	     6
HORMONAL                      	     1	     3	     3
HORMONES                      	     1	     1	     1
HORN                          	     1	     9	     9
HURRICANE                     	     1	     5	     5
HURRICANES                    	     1	     1	     1
HYBRID                        	     1	     4	     4
HYBRIDIZATION                 	     1	     2	     2
HYBRIDIZE                     	     1	     1	     1
HYBRIDIZES                    	     1	     4	     4
HYBRIDS                       	     1	     3	     3
HYDROGEN                      	     1	     9	     9
IDENTICAL                     	     1	    24	    24
IDENTICALLY                   	     1	     1	     1
IDLE                          	     1	     1	     1
ILLUMINATION                  	     1	     4	     4
IMMENSE                       	     1	     3	     3
IMMIGRATION                   	     1	     1	     1
IMPAIR                        	     1	     1	     1
IMPAIRED                      	     1	     5	     5
IMPAIRING                     	     1	     1	     1
IMPAIRMENT                    	     1	     1	     1
IMPLICIT                      	     1	     1	     1
IMPLICITLY                    	     1	     2	     2
IMPULSE                       	     1	     1	     1
IMPULSES                      	     1	     4	     4
INACTIVATION                  	     1	     1	     1
INCIDENCE                     	     1	    12	    12
INCLINATION                   	     1	     1	     1
INCLINED                      	     1	     2	     2
INCLUSION                     	     1	    12	    12
INCLUSIONS                    	     1	     1	     1
INDIFFERENT                   	     1	     5	     5
INDIGENOUS                    	     1	    12	    12
INDIRECT                      	     1	    19	    19
INDIRECTLY                    	     1	    11	    11
INDUCE                        	     1	    10	    10
INDUCED                       	     1	     6	     6
INDUCES                       	     1	     2	     2
INDUCING                      	     1	     3	     3
INFER                         	     1	     7	     7
INFERENCE                     	     1	     6	     6
INFERENCES                    	     1	     6	     6
INFERRED                      	     1	    21	    21
INFERRING                     	     1	     1	     1
INFINITE                      	     1	     4	     4
INFRASTRUCTURE                	     1	     9	     9
INFRASTRUCTURES               	     1	     4	     4
INHERENT                      	     1	    11	    11
INHERENTLY                    	     1	     1	     1
INHIBIT                       	     1	     3	     3
INHIBITED                     	     1	     6	     6
INHIBITING                    	     1	     4	     4
INHIBITION                    	     1	     1	     1
INHIBITORS                    	     1	     2	     2
INHIBITS                      	     1	     1	     1
INK                           	     1	     1	     1
INNOVATIVE                    	     1	     2	     2
INSECT                        	     1	    32	    32
INSECTS                       	     1	    21	    21
INSULATING                    	     1	     3	     3
INTACT                        	     1	    13	    13
INTEGRAL                      	     1	     2	     2
INTEGRITY                     	     1	     3	     3
INTERDEPENDENCE               	     1	     1	     1
INTERFACE                     	     1	     4	     4
INTERFACED                    	     1	     1	     1
INTERVAL                      	     1	    98	    98
INTERVALS                     	     1	   108	   108
INTRIGUING                    	     1	     3	     3
INVADERS                      	     1	     1	     1
INVALIDATE                    	     1	     3	     3
JUVENILE                      	     1	    47	    47
JUVENILES                     	     1	     1	     1
KG                            	     1	    63	    63
KIDNAPPING                    	     1	     2	     2
KIN                           	     1	     2	     2
KIT                           	     1	     1	     1
KNOTS                         	     1	     1	     1
LADDER                        	     1	     4	     4
LASER                         	     1	     6	     6
LEAF                          	     1	    14	    14
LEAFING                       	     1	     1	     1
LEAFLESS                      	     1	     1	     1
LEGACIES                      	     1	     8	     8
LEGACY                        	     1	    11	    11
LENS                          	     1	     6	     6
LIKEWISE                      	     1	    11	    11
LINEAR                        	     1	   108	   108
LINEARIZED                    	     1	     1	     1
LINEARLY                      	     1	     4	     4
LT                            	     1	     1	     1
LUNGS                         	     1	     1	     1
MAGNITUDE                     	     1	    56	    56
MAGNITUDES                    	     1	     9	     9
MAT                           	     1	     5	     5
MATRICES                      	     1	    13	    13
MATRIX                        	     1	    57	    57
MAXIMIZATION                  	     1	     4	     4
MAXIMIZE                      	     1	     7	     7
MAXIMIZED                     	     1	     1	     1
MAXIMIZES                     	     1	     1	     1
MAXIMIZING                    	     1	     2	     2
MEANTIME                      	     1	     1	     1
MEDIATE                       	     1	     2	     2
MEDIATED                      	     1	     2	     2
MEDIATES                      	     1	     2	     2
MEDIATING                     	     1	     4	     4
MEDIATOR                      	     1	     1	     1
MEDIEVAL                      	     1	     6	     6
MG                            	     1	    45	    45
MID                           	     1	    25	    25
MINERAL                       	     1	    13	    13
MINERALIZATION                	     1	    25	    25
MINERALIZED                   	     1	     1	     1
MINERALS                      	     1	     3	     3
MINIMAL                       	     1	    53	    53
MINIMALLY                     	     1	     3	     3
MINIMISE                      	     1	     2	     2
MINIMIZATION                  	     1	     3	     3
MINIMIZE                      	     1	    13	    13
MINIMIZED                     	     1	     4	     4
MINIMIZES                     	     1	     3	     3
MINIMIZING                    	     1	     3	     3
MISALIGNMENT                  	     1	     1	     1
MOBILIZATION                  	     1	     1	     1
MOBILIZE                      	     1	     1	     1
MOISTURE                      	     1	   134	   134
MOLDS                         	     1	     1	     1
MOMENTUM                      	     1	     3	     3
MONUMENT                      	     1	     2	     2
MONUMENTAL                    	     1	     3	     3
MONUMENTS                     	     1	     3	     3
MS                            	     1	    11	    11
MULTIPLICATION                	     1	     3	     3
MULTIPLIED                    	     1	    15	    15
MULTIPLIER                    	     1	     1	     1
MULTIPLIERS                   	     1	     1	     1
MULTIPLIES                    	     1	     1	     1
MULTIPLY                      	     1	     1	     1
MULTIPLYING                   	     1	     4	     4
MUNICIPAL                     	     1	     2	     2
MUNICIPALITIES                	     1	     3	     3
MUNICIPALITY                  	     1	     3	     3
MUSHROOMS                     	     1	     1	     1
NECESSITIES                   	     1	     1	     1
NECESSITY                     	     1	     5	     5
NEEDLE                        	     1	    13	    13
NEEDLES                       	     1	    29	    29
NOBLE                         	     1	     1	     1
NONADJACENT                   	     1	     1	     1
NONETHELESS                   	     1	    13	    13
NONLINEAR                     	     1	    21	    21
NORM                          	     1	     2	     2
NORMS                         	     1	     1	     1
NURSERIES                     	     1	     1	     1
NUTRITION                     	     1	     3	     3
NUTRITIONAL                   	     1	     1	     1
OBSCURE                       	     1	     2	     2
OBSCURED                      	     1	     6	     6
OBSTACLES                     	     1	     1	     1
OBSTRUCT                      	     1	     1	     1
OBSTRUCTED                    	     1	     1	     1
ODOR                          	     1	    14	    14
ODOROUS                       	     1	     1	     1
OFFSET                        	     1	     5	     5
OLIVE                         	     1	     1	     1
OMITTED                       	     1	     3	     3
ONGOING                       	     1	    13	    13
OPT                           	     1	     4	     4
OPTED                         	     1	     2	     2
OPTICAL                       	     1	    19	    19
OPTICALLY                     	     1	     2	     2
ORBITAL                       	     1	     1	     1
ORBITALLY                     	     1	     1	     1
ORGANISM                      	     1	     5	     5
ORGANISMS                     	     1	    12	    12
ORIGINATE                     	     1	     8	     8
ORIGINATED                    	     1	     9	     9
ORIGINATES                    	     1	     2	     2
ORIGINATING                   	     1	     5	     5
OUTLET                        	     1	     4	     4
OVERLAP                       	     1	    28	    28
OVERLAPPED                    	     1	     4	     4
OVERLAPPING                   	     1	    11	    11
OVERLAPS                      	     1	     8	     8
OVERNIGHT                     	     1	     2	     2
OWL                           	     1	     1	     1
OXYGEN                        	     1	    22	    22
OZ                            	     1	     1	     1
OZONE                         	     1	     7	     7
PARADOXICAL                   	     1	     1	     1
PARAMETER                     	     1	    45	    45
PARAMETERS                    	     1	   193	   193
PARTICLES                     	     1	     4	     4
PASSIVE                       	     1	     1	     1
PATIENCE                      	     1	     2	     2
PECULIAR                      	     1	     1	     1
PECULIARITIES                 	     1	     8	     8
PECULIARITY                   	     1	     1	     1
PEELING                       	     1	     2	     2
PENCIL                        	     1	     2	     2
PENETRATE                     	     1	     4	     4
PENETRATED                    	     1	     2	     2
PENETRATES                    	     1	     2	     2
PENETRATING                   	     1	     1	     1
PENETRATION                   	     1	     5	     5
PERIPHERAL                    	     1	     4	     4
PERIPHERY                     	     1	     7	     7
PHYSICS                       	     1	     2	     2
PINCHED                       	     1	     1	     1
PIONEER                       	     1	     6	     6
PIONEERING                    	     1	     3	     3
PLAGUES                       	     1	     1	     1
POLAR                         	     1	     9	     9
POLARIZATION                  	     1	     1	     1
POLARIZERS                    	     1	     1	     1
PORTRAYING                    	     1	     1	     1
PORTRAYS                      	     1	     5	     5
PREDATORS                     	     1	     1	     1
PREDECESSOR                   	     1	     1	     1
PREDOMINANCE                  	     1	     1	     1
PREDOMINANT                   	     1	     6	     6
PREDOMINANTLY                 	     1	    15	    15
PRELIMINARILY                 	     1	     1	     1
PRELIMINARY                   	     1	    18	    18
PREMIUM                       	     1	     2	     2
PRESCRIBED                    	     1	     3	     3
PRESUPPRESSION                	     1	     1	     1
PREVAIL                       	     1	     5	     5
PREVAILED                     	     1	     5	     5
PREVAILING                    	     1	    26	    26
PREVAILINGLY                  	     1	     1	     1
PREVALENCE                    	     1	     2	     2
PREVALENT                     	     1	     3	     3
PREY                          	     1	     1	     1
PROLONG                       	     1	     1	     1
PROLONGATION                  	     1	     1	     1
PROLONGED                     	     1	    21	    21
PROP                          	     1	     1	     1
PROPOSITION                   	     1	     1	     1
PROTOCOL                      	     1	     3	     3
PROTOCOLS                     	     1	     3	     3
PULSE                         	     1	     9	     9
PULSES                        	     1	     2	     2
RAM                           	     1	     5	     5
REACTIVATION                  	     1	     3	     3
REALMS                        	     1	     1	     1
RECEIPTS                      	     1	     1	     1
RECIPIENT                     	     1	     3	     3
RECLASSIFIED                  	     1	     1	     1
RECLASSIFY                    	     1	     1	     1
RECREATION                    	     1	     1	     1
RECREATIONAL                  	     1	     1	     1
RECUR                         	     1	     1	     1
RECURRENCE                    	     1	    11	    11
RECURRENT                     	     1	     5	     5
RECURRING                     	     1	     1	     1
RECURS                        	     1	     1	     1
RECYCLED                      	     1	     2	     2
REENLARGEMENT                 	     1	     1	     1
REFINE                        	     1	     7	     7
REFINED                       	     1	     6	     6
REFINEMENT                    	     1	     1	     1
REFINEMENTS                   	     1	     1	     1
REFINERIES                    	     1	     2	     2
REFINES                       	     1	     1	     1
REFINING                      	     1	     2	     2
REGAIN                        	     1	     1	     1
REGRESSED                     	     1	     3	     3
REGRESSING                    	     1	     2	     2
REGRESSION                    	     1	   294	   294
REGRESSIONS                   	     1	     8	     8
REGRESSORS                    	     1	     1	     1
REHABILITATION                	     1	     3	     3
REIGN                         	     1	     3	     3
RELEVANCE                     	     1	     3	     3
RESIDUAL                      	     1	    44	    44
RESIDUALS                     	     1	    36	    36
RESIDUE                       	     1	     8	     8
RESIDUES                      	     1	     1	     1
RETRIEVAL                     	     1	     1	     1
RETRIEVED                     	     1	     5	     5
RIDGE                         	     1	    17	    17
RIDGES                        	     1	    10	    10
RIGID                         	     1	     5	     5
RIGIDLY                       	     1	     1	     1
RIGOROUS                      	     1	     7	     7
RIGORS                        	     1	     1	     1
ROD                           	     1	     3	     3
RODS                          	     1	     1	     1
ROTATED                       	     1	     1	     1
ROTATION                      	     1	     5	     5
ROTATIONS                     	     1	     1	     1
RUBBER                        	     1	     1	     1
RUBBERY                       	     1	     1	     1
SACRED                        	     1	     5	     5
SATISFACTORILY                	     1	     3	     3
SATISFACTORY                  	     1	    15	    15
SAVAGE                        	     1	     2	     2
SCAR                          	     1	    18	    18
SCARCE                        	     1	     9	     9
SCARCELY                      	     1	     4	     4
SCARCITY                      	     1	     2	     2
SCARRED                       	     1	     4	     4
SCARS                         	     1	    57	    57
SCENARIO                      	     1	    19	    19
SCENARIOS                     	     1	    23	    23
SCRIPT                        	     1	     3	     3
SCRIPTS                       	     1	     1	     1
SECULAR                       	     1	     2	     2
SELDOM                        	     1	    26	    26
SHALLOW                       	     1	    29	    29
SHALLOWER                     	     1	     1	     1
SHRINKAGE                     	     1	     8	     8
SHRINKAGES                    	     1	     2	     2
SHRINKING                     	     1	     1	     1
SHRINKS                       	     1	     1	     1
SIGNATURES                    	     1	     3	     3
SIMULATE                      	     1	    10	    10
SIMULATED                     	     1	    33	    33
SIMULATING                    	     1	     6	     6
SIMULATION                    	     1	    62	    62
SIMULATIONS                   	     1	    20	    20
SKULL                         	     1	     1	     1
SLIMNESS                      	     1	     1	     1
SLOTTED                       	     1	     2	     2
SOAKED                        	     1	     2	     2
SOCIOLOGICAL                  	     1	     1	     1
SOCIOLOGY                     	     1	     1	     1
SOLAR                         	     1	    85	    85
SPAN                          	     1	    35	    35
SPANNED                       	     1	     4	     4
SPANNING                      	     1	    18	    18
SPANS                         	     1	    15	    15
SPARKED                       	     1	     1	     1
SPATIAL                       	     1	   157	   157
SPATIALLY                     	     1	    14	    14
SPECIMEN                      	     1	    21	    21
SPECIMENS                     	     1	    36	    36
SPECTACULAR                   	     1	     1	     1
SPECTRUM                      	     1	    46	    46
SPHERE                        	     1	     4	     4
SPHERES                       	     1	     1	     1
SPHERICAL                     	     1	     1	     1
SPIES                         	     1	     3	     3
SPIKE                         	     1	     1	     1
SPONTANEOUS                   	     1	     2	     2
SPONTANEOUSLY                 	     1	     2	     2
SPOON                         	     1	     1	     1
SPURRED                       	     1	     1	     1
STACK                         	     1	     2	     2
STACKED                       	     1	     1	     1
STACKS                        	     1	     3	     3
STADIUM                       	     1	     1	     1
STANCE                        	     1	     1	     1
STATUES                       	     1	     1	     1
STEEP                         	     1	    17	    17
STEEPER                       	     1	     3	     3
STEEPLY                       	     1	     3	     3
STIMULI                       	     1	     5	     5
STRAIGHTFORWARD               	     1	    12	    12
STRAND                        	     1	     4	     4
STRAWS                        	     1	     4	     4
STRIPED                       	     1	     1	     1
STRIPES                       	     1	     1	     1
SUBJECTED                     	     1	    12	    12
SUBJECTIVE                    	     1	     7	     7
SUBJECTIVELY                  	     1	     3	     3
SUBORDINATE                   	     1	     1	     1
SUBTROPICAL                   	     1	    29	    29
SUITE                         	     1	     5	     5
SUITES                        	     1	     1	     1
SUPERB                        	     1	     3	     3
SUPPRESS                      	     1	     1	     1
SUPPRESSED                    	     1	    21	    21
SUPPRESSING                   	     1	     2	     2
SUPPRESSION                   	     1	    24	    24
SUPPRESSIONS                  	     1	     3	     3
SURRENDERED                   	     1	     1	     1
SWIFT                         	     1	     1	     1
SYNTHESIS                     	     1	     5	     5
SYNTHESIZED                   	     1	     2	     2
SYNTHESIZES                   	     1	     1	     1
TELESCOPING                   	     1	     1	     1
TEMPLE                        	     1	     2	     2
TEMPLES                       	     1	     1	     1
TERMINAL                      	     1	    13	    13
TERMINATED                    	     1	     1	     1
TERMINATES                    	     1	     2	     2
TERRACE                       	     1	     2	     2
TERRACES                      	     1	     3	     3
TERRIFIED                     	     1	     1	     1
TEXTURE                       	     1	     3	     3
TEXTURED                      	     1	     1	     1
TEXTURES                      	     1	     1	     1
THEFT                         	     1	     2	     2
THESIS                        	     1	     2	     2
THREADS                       	     1	     1	     1
THRESHOLD                     	     1	    77	    77
THRESHOLDS                    	     1	    22	    22
THRIVE                        	     1	     2	     2
THRIVED                       	     1	     1	     1
THRIVES                       	     1	     1	     1
THUMB                         	     1	     1	     1
THUNDER                       	     1	     1	     1
TILES                         	     1	     1	     1
TILTED                        	     1	    10	    10
TILTING                       	     1	     1	     1
TIMBER                        	     1	    50	    50
TIMBERED                      	     1	     1	     1
TIMBERS                       	     1	    16	    16
TOLERATE                      	     1	    11	    11
TOLERATES                     	     1	    10	    10
TOXIC                         	     1	     3	     3
TRAIT                         	     1	    35	    35
TRAITS                        	     1	    81	    81
TRANSCRIPTION                 	     1	     3	     3
TRANSCRIPTIONAL               	     1	     1	     1
TRANSPLANTING                 	     1	     1	     1
TRAUMATIC                     	     1	     9	     9
TREMBLING                     	     1	     1	     1
TRIANGLE                      	     1	     2	     2
TRIANGLES                     	     1	     1	     1
TRIBUTARIES                   	     1	     3	     3
TRIM                          	     1	     2	     2
TRIMMED                       	     1	     2	     2
TRIMMING                      	     1	     1	     1
TRIMS                         	     1	     1	     1
TROPICAL                      	     1	   129	   129
TROPICALLY                    	     1	     1	     1
TROPICS                       	     1	    21	    21
TURNOVER                      	     1	     1	     1
TUTORIAL                      	     1	     2	     2
UNAMBIGUOUSLY                 	     1	     1	     1
UNBOUNDED                     	     1	     1	     1
UNDERMINE                     	     1	     1	     1
UNDIFFERENTIATED              	     1	     1	     1
UNEVEN                        	     1	    11	    11
UNEVENLY                      	     1	     1	     1
UNGAUGED                      	     1	     3	     3
UNIFYING                      	     1	     1	     1
UNORTHODOX                    	     1	     1	     1
UNSATISFACTORY                	     1	     4	     4
UPGRADED                      	     1	     2	     2
UPWARD                        	     1	    11	    11
UTILISATION                   	     1	     1	     1
UTILISED                      	     1	     3	     3
UTILIZATION                   	     1	    10	    10
UTILIZE                       	     1	     8	     8
UTILIZED                      	     1	    13	    13
UTILIZING                     	     1	     4	     4
VALIDATE                      	     1	     6	     6
VALIDATED                     	     1	     5	     5
VALIDATION                    	     1	     8	     8
VANISHED                      	     1	     1	     1
VEIL                          	     1	     1	     1
VEINS                         	     1	     3	     3
VERIFICATION                  	     1	   105	   105
VERIFIED                      	     1	    33	    33
VERIFY                        	     1	    24	    24
VERIFYING                     	     1	     4	     4
VERTICAL                      	     1	   107	   107
VERTICALLY                    	     1	     3	     3
VIABLE                        	     1	     6	     6
VIGOR                         	     1	     8	     8
VIGOROUS                      	     1	     3	     3
VIGOUR                        	     1	     1	     1
VILLA                         	     1	     1	     1
VIRGIN                        	     1	     1	     1
VIVIDLY                       	     1	     2	     2
VOLCANIC                      	     1	    67	    67
VOLCANISM                     	     1	     3	     3
VOLCANO                       	     1	    22	    22
VOLCANOES                     	     1	     3	     3
VOLCANOLOGICAL                	     1	     1	     1
WARRANT                       	     1	     1	     1
WARRANTS                      	     1	     1	     1
WAX                           	     1	     4	     4
WAXES                         	     1	     1	     1
WELLS                         	     1	     2	     2
WIT                           	     1	     8	     8
WITTY                         	     1	     1	     1

Types Found In Base List Five

TYPE                          	 RANGE	  FREQ	    F1
AERIAL                        	     1	    11	    11
AGGRAVATED                    	     1	     2	     2
AGGREGATE                     	     1	    12	    12
AGGREGATED                    	     1	     7	     7
AGGREGATING                   	     1	     2	     2
AGGREGATION                   	     1	     2	     2
ALBEIT                        	     1	     5	     5
ALGORITHM                     	     1	     8	     8
ALGORITHMS                    	     1	     3	     3
ALTAR                         	     1	     1	     1
ALTITUDE                      	     1	    50	    50
ALTITUDES                     	     1	    66	    66
ALTITUDINAL                   	     1	    27	    27
AMPLE                         	     1	     1	     1
AMPLIFIED                     	     1	     7	     7
AMPLIFIER                     	     1	     2	     2
AMPLIFIERS                    	     1	     1	     1
AMPLIFY                       	     1	     3	     3
AMPLIFYING                    	     1	     1	     1
AMPLY                         	     1	     1	     1
ANALYTICAL                    	     1	     7	     7
ANATOMICAL                    	     1	    79	    79
ANATOMICALLY                  	     1	    13	    13
ANATOMISTS                    	     1	     1	     1
ANATOMY                       	     1	    40	    40
ANOMALIES                     	     1	    35	    35
ANOMALOUS                     	     1	    17	    17
ANOMALY                       	     1	    12	    12
ANT                           	     1	     1	     1
ANTS                          	     1	     1	     1
APPARATUS                     	     1	     6	     6
APPENDIX                      	     1	    31	    31
APPROPRIATION                 	     1	     1	     1
ARBITRARILY                   	     1	     6	     6
ARBITRARY                     	     1	     7	     7
ARC                           	     1	     2	     2
ARCTIC                        	     1	    20	    20
ASCENDING                     	     1	     3	     3
ASSES                         	     1	     1	     1
ASSIMILATE                    	     1	     1	     1
ASSIMILATED                   	     1	     8	     8
ASSIMILATES                   	     1	     3	     3
ASSIMILATING                  	     1	     1	     1
ASSIMILATION                  	     1	    15	    15
ASSIMILATIVE                  	     1	     1	     1
AUTOMATED                     	     1	    17	    17
AUTOMATION                    	     1	     1	     1
AUTONOMOUS                    	     1	     1	     1
AXIS                          	     1	    22	    22
BATCH                         	     1	     4	     4
BETA                          	     1	     1	     1
BINOCULAR                     	     1	     3	     3
BLUNT                         	     1	     1	     1
BOTANICAL                     	     1	    15	    15
BOTANIST                      	     1	     2	     2
BOTANISTS                     	     1	     1	     1
BOTANY                        	     1	     5	     5
BUD                           	     1	    13	    13
BUDDING                       	     1	     1	     1
BUDS                          	     1	     3	     3
BUFFER                        	     1	    17	    17
BUFFERS                       	     1	     1	     1
BULLETIN                      	     1	     5	     5
BYPASSING                     	     1	     1	     1
CALVES                        	     1	     4	     4
CALVING                       	     1	     2	     2
CARBOHYDRATE                  	     1	     1	     1
CARBOHYDRATES                 	     1	     9	     9
CARDINAL                      	     1	     1	     1
CATASTROPHIC                  	     1	    15	    15
CATASTROPHICALLY              	     1	     2	     2
CAUSAL                        	     1	    15	    15
CAUSALITY                     	     1	     1	     1
CAUSALLY                      	     1	     4	     4
CELLAR                        	     1	     1	     1
CELLULAR                      	     1	     5	     5
CEMENT                        	     1	     1	     1
CERAMIC                       	     1	     5	     5
CERAMICALLY                   	     1	     1	     1
CEREAL                        	     1	     2	     2
CEREALS                       	     1	     1	     1
CHALK                         	     1	     5	     5
CHIMNEYS                      	     1	     1	     1
CHORUS                        	     1	     1	     1
CLAMP                         	     1	     1	     1
CLAMPS                        	     1	     1	     1
COARSE                        	     1	     5	     5
COARSER                       	     1	     2	     2
COEFFICIENT                   	     1	   118	   118
COEFFICIENTS                  	     1	   152	   152
COIL                          	     1	     1	     1
COMMENCING                    	     1	     2	     2
COMMENDABLE                   	     1	     1	     1
COMMUNAL                      	     1	     2	     2
COMPARTMENT                   	     1	     1	     1
COMPARTMENTALIZATION          	     1	     2	     2
COMPLIMENT                    	     1	     1	     1
COMPOSITE                     	     1	    11	    11
COMPOSITED                    	     1	     1	     1
CONCLUSIVE                    	     1	     2	     2
CONCLUSIVELY                  	     1	     2	     2
CONDENSER                     	     1	     1	     1
CONDENSES                     	     1	     1	     1
CONE                          	     1	     4	     4
CONES                         	     1	    12	    12
CONSECUTIVE                   	     1	    11	    11
CONSECUTIVELY                 	     1	     6	     6
CONSORTIUM                    	     1	     1	     1
CONSPICUOUS                   	     1	     4	     4
CONVERGE                      	     1	     1	     1
CONVERGED                     	     1	     2	     2
CONVERGENCE                   	     1	     8	     8
CONVERGENT                    	     1	     1	     1
CONVERSELY                    	     1	     6	     6
COURTYARD                     	     1	     2	     2
CRADLES                       	     1	     1	     1
CRANES                        	     1	     1	     1
CREEK                         	     1	     3	     3
CROOKED                       	     1	     2	     2
CUES                          	     1	     1	     1
CULMINATED                    	     1	     1	     1
CULMINATION                   	     1	     3	     3
DAIRY                         	     1	     8	     8
DEBRIS                        	     1	    11	    11
DEFINITIVE                    	     1	     2	     2
DEFINITIVELY                  	     1	     5	     5
DEGRADATION                   	     1	    17	    17
DEGRADE                       	     1	     2	     2
DEGRADED                      	     1	     4	     4
DEIONIZED                     	     1	     2	     2
DELETED                       	     1	     1	     1
DELETING                      	     1	     2	     2
DELETION                      	     1	     1	     1
DELTA                         	     1	     4	     4
DELTAIC                       	     1	     1	     1
DEPENDENCIES                  	     1	     2	     2
DEPENDENCY                    	     1	     7	     7
DEPLETED                      	     1	     5	     5
DEPLETION                     	     1	     2	     2
DEPLETIONS                    	     1	     2	     2
DEVIATE                       	     1	     4	     4
DEVIATES                      	     1	     1	     1
DEVIATION                     	     1	    76	    76
DEVIATIONS                    	     1	    43	    43
DIAGNOSTIC                    	     1	     7	     7
DIFFERENTIAL                  	     1	    21	    21
DIFFERENTIALLY                	     1	     2	     2
DIFFUSE                       	     1	     9	     9
DIFFUSED                      	     1	     1	     1
DIFFUSION                     	     1	     4	     4
DILUTE                        	     1	     1	     1
DIPLOMACY                     	     1	     1	     1
DISAMBIGUATE                  	     1	     1	     1
DISCERNABLE                   	     1	     4	     4
DISCERNED                     	     1	     2	     2
DISCREPANCIES                 	     1	     6	     6
DISCREPANCY                   	     1	     2	     2
DISINTEGRATED                 	     1	     1	     1
DISINTEGRATES                 	     1	     1	     1
DISPOSITION                   	     1	     1	     1
DISPOSITIONS                  	     1	     1	     1
DITCH                         	     1	     2	     2
DIVERGE                       	     1	     2	     2
DIVERGENCE                    	     1	     9	     9
DIVERGENT                     	     1	     3	     3
DIVERSIFICATION               	     1	     1	     1
DOMINANCE                     	     1	     9	     9
DRAPER                        	     1	     2	     2
DRASTIC                       	     1	     4	     4
DRASTICALLY                   	     1	     2	     2
DROUGHT                       	     1	   485	   485
DROUGHTS                      	     1	   148	   148
DUPLICATE                     	     1	     1	     1
DURABILITY                    	     1	     2	     2
DURABLE                       	     1	     2	     2
DWARF                         	     1	    14	    14
DWARFED                       	     1	     2	     2
DYE                           	     1	     2	     2
DYER                          	     1	     7	     7
DYNAMICS                      	     1	   136	   136
EARTHQUAKE                    	     1	     4	     4
EARTHQUAKES                   	     1	    14	    14
ECCENTRIC                     	     1	     8	     8
ECCENTRICITIES                	     1	     1	     1
ECCENTRICITY                  	     1	     3	     3
ECOLOGISTS                    	     1	     1	     1
ECOLOGY                       	     1	    29	    29
EFFICACY                      	     1	     1	     1
ELASTICITY                    	     1	     1	     1
ELF                           	     1	     8	     8
ELICITED                      	     1	     1	     1
ELICITING                     	     1	     1	     1
ELUSIVE                       	     1	     3	     3
EMBARKED                      	     1	     1	     1
EMBEDDED                      	     1	    12	    12
EMBEDDING                     	     1	     2	     2
EMIGRATED                     	     1	     2	     2
ENCOMPASSES                   	     1	     2	     2
ENSEMBLE                      	     1	    16	    16
ENTAIL                        	     1	     2	     2
ENTAILED                      	     1	     1	     1
ENZYME                        	     1	     2	     2
ENZYMES                       	     1	     4	     4
EPIDEMIC                      	     1	     2	     2
EPIDEMICALLY                  	     1	     2	     2
EPIDEMICS                     	     1	     3	     3
EQUILIBRIUM                   	     1	     9	     9
ERASER                        	     1	     1	     1
ERODED                        	     1	    10	    10
ERODES                        	     1	     1	     1
EROSION                       	     1	    57	    57
EROSIONAL                     	     1	     1	     1
ETERNALLY                     	     1	     2	     2
EVAPORATES                    	     1	     2	     2
EVAPORATION                   	     1	     7	     7
EX                            	     1	    14	    14
EXACERBATED                   	     1	     2	     2
EXACERBATING                  	     1	     1	     1
EXPANSE                       	     1	     1	     1
EXPANSIVE                     	     1	     1	     1
EXQUISITE                     	     1	     1	     1
EXTERIOR                      	     1	     1	     1
EXTINCT                       	     1	     1	     1
EXTINCTION                    	     1	     3	     3
FACTUAL                       	     1	     1	     1
FASTENED                      	     1	     1	     1
FATIGUE                       	     1	     1	     1
FEASIBILITY                   	     1	     5	     5
FEASIBLE                      	     1	    13	    13
FLARED                        	     1	     1	     1
FLATTER                       	     1	     2	     2
FLOPPY                        	     1	     2	     2
FLUCTUATE                     	     1	     1	     1
FLUCTUATED                    	     1	     1	     1
FLUCTUATES                    	     1	     7	     7
FLUCTUATING                   	     1	     2	     2
FLUCTUATION                   	     1	    13	    13
FLUCTUATIONS                  	     1	   156	   156
FOAM                          	     1	     1	     1
FOLIAGE                       	     1	    17	    17
FORMIDABLE                    	     1	     1	     1
FORTHCOMING                   	     1	     5	     5
FUNGAL                        	     1	    36	    36
FUNGI                         	     1	    31	    31
FUNGUS                        	     1	     9	     9
GLOBE                         	     1	     7	     7
GRIT                          	     1	    12	    12
GRITS                         	     1	     1	     1
GROVE                         	     1	     6	     6
GUM                           	     1	     3	     3
GUMS                          	     1	     2	     2
HAIL                          	     1	     1	     1
HARNESSING                    	     1	     1	     1
HEIGHTENED                    	     1	     1	     1
HEMISPHERE                    	     1	    68	    68
HEMISPHERES                   	     1	     3	     3
HEMISPHERIC                   	     1	     5	     5
HIGHLANDS                     	     1	     1	     1
HINDER                        	     1	     1	     1
HINDERED                      	     1	     3	     3
HINDERING                     	     1	     1	     1
ICONIC                        	     1	     1	     1
ID                            	     1	     4	     4
IDS                           	     1	     1	     1
IGNITION                      	     1	     2	     2
IMMERSED                      	     1	     2	     2
IMPERATIVE                    	     1	     1	     1
IMPLANTATION                  	     1	     2	     2
INCONCLUSIVE                  	     1	     1	     1
INCURRED                      	     1	     1	     1
INCURS                        	     1	     1	     1
INFEASIBLE                    	     1	     2	     2
INFERIOR                      	     1	     1	     1
INFLICTED                     	     1	     2	     2
INHALATION                    	     1	     1	     1
INLAND                        	     1	    15	    15
INTERCELLULAR                 	     1	     5	     5
INTERCEPT                     	     1	     5	     5
INTERCEPTION                  	     1	     1	     1
INTERCEPTS                    	     1	     1	     1
INTERMEDIATE                  	     1	    23	    23
INTERROGATING                 	     1	     1	     1
INTERSECT                     	     1	     1	     1
INTERSECTED                   	     1	     1	     1
INTERSECTIONS                 	     1	     2	     2
INTRACELLULAR                 	     1	     1	     1
INTRINSIC                     	     1	    25	    25
INTRINSICALLY                 	     1	     3	     3
INVENTORIED                   	     1	     1	     1
INVENTORIES                   	     1	    13	    13
INVENTORY                     	     1	    20	    20
INVENTORYING                  	     1	     2	     2
ION                           	     1	     1	     1
IONIZATION                    	     1	     1	     1
IONS                          	     1	     1	     1
JUNCTION                      	     1	     2	     2
KNIGHT                        	     1	     1	     1
LAG                           	     1	    32	    32
LAGGED                        	     1	    24	    24
LAGGING                       	     1	     1	     1
LAGS                          	     1	    13	    13
LAPSE                         	     1	     3	     3
LAPSING                       	     1	     1	     1
LASH                          	     1	     1	     1
LATERAL                       	     1	     6	     6
LATERALLY                     	     1	     1	     1
LESIONS                       	     1	     1	     1
LETHAL                        	     1	     1	     1
LIGHTNING                     	     1	     3	     3
LIME                          	     1	     4	     4
LITTER                        	     1	     4	     4
MANKIND                       	     1	     2	     2
MANSION                       	     1	     5	     5
MARSH                         	     1	     5	     5
MARSHALL                      	     1	     4	     4
MARSHY                        	     1	     4	     4
MEADOW                        	     1	     2	     2
MEADOWS                       	     1	     4	     4
MEDIAN                        	     1	    14	    14
MEMBRANE                      	     1	     1	     1
MEMBRANES                     	     1	     2	     2
MICROSCOPE                    	     1	    31	    31
MICROSCOPIC                   	     1	    23	    23
MICROSCOPICALLY               	     1	     7	     7
MICROSCOPY                    	     1	     4	     4
MIDST                         	     1	     1	     1
MILLENIUM                     	     1	     1	     1
MILLENNIA                     	     1	     9	     9
MILLENNIAL                    	     1	     4	     4
MILLENNIUM                    	     1	     8	     8
MIMIC                         	     1	     3	     3
MIMICS                        	     1	     1	     1
MITIGATE                      	     1	    11	    11
MITIGATED                     	     1	     1	     1
MITIGATES                     	     1	     1	     1
MITIGATION                    	     1	     6	     6
ML                            	     1	     3	     3
MODEM                         	     1	     1	     1
MOIST                         	     1	    53	    53
MOISTER                       	     1	     5	     5
MOORS                         	     1	     2	     2
MORALES                       	     1	     1	     1
MORTAR                        	     1	     1	     1
MOSAIC                        	     1	     9	     9
MOSAICS                       	     1	     3	     3
MOTIFS                        	     1	     4	     4
MOUND                         	     1	     1	     1
MOUNDS                        	     1	     5	     5
MUTATION                      	     1	     2	     2
MUTED                         	     1	     1	     1
NAIVE                         	     1	     1	     1
NICHE                         	     1	     4	     4
NICHES                        	     1	     1	     1
NITROGEN                      	     1	    20	    20
NODAL                         	     1	     3	     3
NONRADIOACTIVE                	     1	     1	     1
NOWADAYS                      	     1	     7	     7
NUCLEUS                       	     1	     1	     1
NUMERICAL                     	     1	     8	     8
NUMERICALLY                   	     1	     2	     2
NUTRIENT                      	     1	    27	    27
NUTRIENTS                     	     1	    12	    12
OFFSPRING                     	     1	     5	     5
ONSET                         	     1	    58	    58
OPTIMAL                       	     1	    48	    48
OPTIMALLY                     	     1	     7	     7
ORIENT                        	     1	     1	     1
ORIENTAL                      	     1	     3	     3
ORNAMENTAL                    	     1	     1	     1
OVERRIDDEN                    	     1	     2	     2
OVERVIEW                      	     1	     5	     5
PA                            	     1	     4	     4
PAR                           	     1	     1	     1
PARADIGMATIC                  	     1	     1	     1
PARASITE                      	     1	     2	     2
PARASITES                     	     1	     1	     1
PARCEL                        	     1	     1	     1
PASTURE                       	     1	     1	     1
PENINSULA                     	     1	    25	    25
PERDURABILITY                 	     1	     1	     1
PEST                          	     1	     4	     4
PESTS                         	     1	     8	     8
PETROLEUM                     	     1	     1	     1
PIER                          	     1	     2	     2
PIPELINE                      	     1	     1	     1
PIPELINES                     	     1	     1	     1
PLAINS                        	     1	    39	    39
PLANTATION                    	     1	    24	    24
PLANTATIONS                   	     1	    42	    42
PLASMA                        	     1	     1	     1
PLAUSIBLE                     	     1	     3	     3
POTENT                        	     1	     2	     2
PRECAUTIONARY                 	     1	     1	     1
PRECIPITATE                   	     1	     2	     2
PRECIPITATION                 	     1	   987	   987
PRECIPITATIONS                	     1	     6	     6
PRECIPTITATION                	     1	     1	     1
PREMATURE                     	     1	     2	     2
PREMATURELY                   	     1	     2	     2
PREREQUISITE                  	     1	     2	     2
PREREQUISITES                 	     1	     3	     3
PRESENTLY                     	     1	     5	     5
PROCESSION                    	     1	     1	     1
PRONE                         	     1	    14	    14
PROPELS                       	     1	     1	     1
[truncated: 1,208,785 more chars]
