# Supplementary material for: The lexical profile of forestry academic texts: What does it take to understand a specialized discipline?
Source: PLoS One. 2024 Dec 30;19(12):e0315975. doi: 10.1371/journal.pone.0315975 (PMC11684671; doi:10.1371/journal.pone.0315975)
Supplement: S1 Raw data — (ZIP) [file pone.0315975.s001.zip › row_data/eco_range.txt]

 Processing file: C:\Users\���Ͽ�Ĺ���\��ѧ���Ͽ�\Ŀ�����Ͽ�\��ѧ��\Economics.txt

 0001000,  0002000,  0003000,  0004000,  0005000,  
 0006000,  0007000,  0008000,  0009000,  0010000,  
 0011000,  0012000,  0013000, 
  Number of lines: 13728
  Number of words: 427797


WORD LIST                TOKENS/%             TYPES/%             Word Families

one                      258442/60.41            2622/14.60             903
two                       61719/14.43            2239/12.47             795
three                     48358/11.30            2486/13.84             929
four                      12284/ 2.87            1064/ 5.93             591
five                       4601/ 1.08             703/ 3.92             445
six                        3026/ 0.71             522/ 2.91             364
seven                      1440/ 0.34             326/ 1.82             251
eight                      1754/ 0.41             261/ 1.45             197
nine                        577/ 0.13             161/ 0.90             137
ten                       461/ 0.11             133/ 0.74             114
11                       803/ 0.19             155/ 0.86             126
12                       349/ 0.08             100/ 0.56              88
13                       479/ 0.11              85/ 0.47              76
14                       272/ 0.06              75/ 0.42              68
15                       253/ 0.06              68/ 0.38              61
16                       181/ 0.04              47/ 0.26              38
17                       405/ 0.09              28/ 0.16              27
18                       150/ 0.04              32/ 0.18              31
19                       186/ 0.04              24/ 0.13              22
20                        66/ 0.02              21/ 0.12              21
21                       216/ 0.05              19/ 0.11              18
22                        52/ 0.01              15/ 0.08              15
23                        48/ 0.01              19/ 0.11              18
24                        17/ 0.00               8/ 0.04               8
25                        24/ 0.01              10/ 0.06               9
26                         0/ 0.00               0/ 0.00               0
27                         0/ 0.00               0/ 0.00               0
28                         0/ 0.00               0/ 0.00               0
29                         0/ 0.00               0/ 0.00               0
30                         0/ 0.00               0/ 0.00               0
31                     13254/ 3.10            3892/21.68            3892
32                      2405/ 0.56              80/ 0.45              61
33                      7062/ 1.65            1741/ 9.70            1660
34                      6322/ 1.48             642/ 3.58             640
35                        67/ 0.02              18/ 0.10              18
36                       185/ 0.04              85/ 0.47              85
37                       432/ 0.10              79/ 0.44              79
38                        42/ 0.01              16/ 0.09              16
not in the lists           1865/ 0.44             180/ 1.00          ?????

Total                    427797                17956                11803


 
 Number of BASEWRD1.txt types: 7115  Number of BASEWRD1.txt word families: 1257
 Number of BASEWRD2.txt types: 6709  Number of BASEWRD2.txt word families: 1340
 Number of BASEWRD3.txt types: 6255  Number of BASEWRD3.txt word families: 1377
 Number of BASEWRD4.txt types: 5081  Number of BASEWRD4.txt word families: 1216
 Number of BASEWRD5.txt types: 4460  Number of BASEWRD5.txt word families: 1166
 Number of BASEWRD6.txt types: 4183  Number of BASEWRD6.txt word families: 1081
 Number of BASEWRD7.txt types: 3746  Number of BASEWRD7.txt word families: 1067
 Number of BASEWRD8.txt types: 3467  Number of BASEWRD8.txt word families: 1048
 Number of BASEWRD9.txt types: 3233  Number of BASEWRD9.txt word families: 1037
 Number of BASEWRD10.txt types: 3018  Number of BASEWRD10.txt word families: 1036
 Number of BASEWRD11.txt types: 2978  Number of BASEWRD11.txt word families: 1036
 Number of BASEWRD12.txt types: 2773  Number of BASEWRD12.txt word families: 1021
 Number of BASEWRD13.txt types: 2438  Number of BASEWRD13.txt word families: 1023
 Number of BASEWRD14.txt types: 2321  Number of BASEWRD14.txt word families: 1022
 Number of BASEWRD15.txt types: 2315  Number of BASEWRD15.txt word families: 1034
 Number of BASEWRD16.txt types: 2097  Number of BASEWRD16.txt word families: 1012
 Number of BASEWRD17.txt types: 2097  Number of BASEWRD17.txt word families: 1020
 Number of BASEWRD18.txt types: 1949  Number of BASEWRD18.txt word families: 1017
 Number of BASEWRD19.txt types: 1873  Number of BASEWRD19.txt word families: 1004
 Number of BASEWRD20.txt types: 1827  Number of BASEWRD20.txt word families: 1008
 Number of BASEWRD21.txt types: 1666  Number of BASEWRD21.txt word families: 1015
 Number of BASEWRD22.txt types: 1548  Number of BASEWRD22.txt word families: 1010
 Number of BASEWRD23.txt types: 1400  Number of BASEWRD23.txt word families: 1006
 Number of BASEWRD24.txt types: 1302  Number of BASEWRD24.txt word families: 1006
 Number of BASEWRD25.txt types: 1679  Number of BASEWRD25.txt word families: 1004
 Number of BASEWRD26.txt types: 1  Number of BASEWRD26.txt word families: 1
 Number of BASEWRD27.txt types: 1  Number of BASEWRD27.txt word families: 1
 Number of BASEWRD28.txt types: 1  Number of BASEWRD28.txt word families: 1
 Number of BASEWRD29.txt types: 1  Number of BASEWRD29.txt word families: 1
 Number of BASEWRD30.txt types: 1  Number of BASEWRD30.txt word families: 1
 Number of BASEWRD31.txt types: 40825  Number of BASEWRD31.txt word families: 40825
 Number of BASEWRD32.txt types: 718  Number of BASEWRD32.txt word families: 435
 Number of BASEWRD33.txt types: 17650  Number of BASEWRD33.txt word families: 14714
 Number of BASEWRD34.txt types: 3913  Number of BASEWRD34.txt word families: 3847
 Number of BASEWRD35.txt types: 174  Number of BASEWRD35.txt word families: 174
 Number of BASEWRD36.txt types: 2236  Number of BASEWRD36.txt word families: 2236
 Number of BASEWRD37.txt types: 1413  Number of BASEWRD37.txt word families: 1413
 Number of BASEWRD38.txt types: 126  Number of BASEWRD38.txt word families: 126

Table of Ranges: Types

 17955	Words appear in  1 input files

Table of Ranges: word families

 11803	Words appear in  1 input files


Types Found In Base List One

TYPE                          	 RANGE	  FREQ	    F1
A                             	     1	  6712	  6712
ABILITIES                     	     1	     2	     2
ABILITY                       	     1	    81	    81
ABLE                          	     1	    73	    73
ABLER                         	     1	     1	     1
ABOUT                         	     1	   378	   378
ABOVE                         	     1	   121	   121
ABSOLUTE                      	     1	    22	    22
ABSOLUTELY                    	     1	     3	     3
ACCEPT                        	     1	    19	    19
ACCEPTABILITY                 	     1	     2	     2
ACCEPTABLE                    	     1	    12	    12
ACCEPTANCE                    	     1	     9	     9
ACCEPTED                      	     1	    22	    22
ACCEPTING                     	     1	     1	     1
ACROSS                        	     1	   198	   198
ACT                           	     1	    52	    52
ACTED                         	     1	     2	     2
ACTING                        	     1	    17	    17
ACTION                        	     1	    60	    60
ACTIONS                       	     1	    82	    82
ACTORS                        	     1	    16	    16
ACTS                          	     1	     8	     8
ACTUAL                        	     1	    87	    87
ACTUALIZE                     	     1	     3	     3
ACTUALLY                      	     1	    32	    32
ACTUALS                       	     1	     1	     1
AD                            	     1	    11	    11
ADD                           	     1	    16	    16
ADDED                         	     1	    68	    68
ADDING                        	     1	    24	    24
ADDITION                      	     1	   173	   173
ADDITIONAL                    	     1	   140	   140
ADDITIONALITY                 	     1	    18	    18
ADDITIONALLY                  	     1	    35	    35
ADDITIONS                     	     1	     3	     3
ADDITIVE                      	     1	     2	     2
ADDITIVES                     	     1	     1	     1
ADDRESS                       	     1	    66	    66
ADDRESSED                     	     1	    40	    40
ADDRESSES                     	     1	    13	    13
ADDRESSING                    	     1	    23	    23
ADDS                          	     1	    13	    13
ADVERTISE                     	     1	     1	     1
ADVERTISED                    	     1	     1	     1
AFFORDABLE                    	     1	     1	     1
AFFORDS                       	     1	     1	     1
AFRAID                        	     1	     1	     1
AFTER                         	     1	   187	   187
AFTERNOONS                    	     1	     1	     1
AFTERWARD                     	     1	     4	     4
AFTERWARDS                    	     1	     3	     3
AGAIN                         	     1	    34	    34
AGAINST                       	     1	    59	    59
AGE                           	     1	   355	   355
AGED                          	     1	     3	     3
AGEDNESS                      	     1	     1	     1
AGES                          	     1	    40	    40
AGO                           	     1	     9	     9
AGREE                         	     1	    14	    14
AGREED                        	     1	    14	    14
AGREEING                      	     1	     2	     2
AGREEMENT                     	     1	    45	    45
AGREEMENTS                    	     1	    22	    22
AGREES                        	     1	     1	     1
AHEAD                         	     1	     4	     4
AIR                           	     1	    62	    62
ALL                           	     1	   714	   714
ALLOW                         	     1	    80	    80
ALLOWABLE                     	     1	     1	     1
ALLOWANCE                     	     1	     4	     4
ALLOWANCES                    	     1	     7	     7
ALLOWED                       	     1	    51	    51
ALLOWING                      	     1	    36	    36
ALLOWS                        	     1	    71	    71
ALMOST                        	     1	    57	    57
ALONE                         	     1	    24	    24
ALONG                         	     1	   100	   100
ALREADY                       	     1	    43	    43
ALSO                          	     1	   803	   803
ALTHOUGH                      	     1	   262	   262
ALWAYS                        	     1	    52	    52
AM                            	     1	     3	     3
AMAZINGLY                     	     1	     1	     1
AMONG                         	     1	   275	   275
AMONGST                       	     1	     4	     4
AMOUNT                        	     1	   135	   135
AMOUNTED                      	     1	     6	     6
AMOUNTS                       	     1	    24	    24
AN                            	     1	  1391	  1391
AND                           	     1	 16360	 16360
ANIMAL                        	     1	    17	    17
ANIMALS                       	     1	    32	    32
ANOTHER                       	     1	   160	   160
ANSWER                        	     1	    15	    15
ANSWERED                      	     1	     6	     6
ANSWERING                     	     1	     4	     4
ANSWERS                       	     1	    19	    19
ANY                           	     1	   220	   220
ANYBODY                       	     1	     1	     1
ANYONE                        	     1	     3	     3
ANYTHING                      	     1	     6	     6
ANYWHERE                      	     1	     4	     4
APART                         	     1	    12	    12
APPARENT                      	     1	     9	     9
APPARENTLY                    	     1	     3	     3
APPEAR                        	     1	    18	    18
APPEARANCE                    	     1	     1	     1
APPEARED                      	     1	    10	    10
APPEARING                     	     1	     3	     3
APPEARS                       	     1	    17	    17
ARE                           	     1	  3197	  3197
AREA                          	     1	   726	   726
AREAS                         	     1	   455	   455
ARMS                          	     1	     1	     1
AROUND                        	     1	    97	    97
ARRANGE                       	     1	     1	     1
ARRANGEMENT                   	     1	    11	    11
ARRANGEMENTS                  	     1	    44	    44
ARRANGING                     	     1	     1	     1
ARRIVAL                       	     1	    24	    24
ARRIVALS                      	     1	     2	     2
ARRIVE                        	     1	    13	    13
ARRIVED                       	     1	     4	     4
ARRIVES                       	     1	    11	    11
ARRIVING                      	     1	     1	     1
ART                           	     1	     5	     5
ARTISTIC                      	     1	     1	     1
ARTISTS                       	     1	     1	     1
AS                            	     1	  3267	  3267
ASK                           	     1	    15	    15
ASKED                         	     1	    28	    28
ASKING                        	     1	     2	     2
ASKS                          	     1	    11	    11
AT                            	     1	  1093	  1093
ATE                           	     1	     2	     2
AWARE                         	     1	    18	    18
AWARED                        	     1	     1	     1
AWARENESS                     	     1	    25	    25
AWAY                          	     1	    39	    39
BACK                          	     1	    41	    41
BACKING                       	     1	     1	     1
BACKS                         	     1	     1	     1
BACKWARD                      	     1	     4	     4
BACKWARDS                     	     1	     2	     2
BAD                           	     1	     8	     8
BADS                          	     1	     1	     1
BAG                           	     1	     9	     9
BAGS                          	     1	     3	     3
BALL                          	     1	     1	     1
BANK                          	     1	    31	    31
BANKING                       	     1	     6	     6
BANKS                         	     1	     3	     3
BAR                           	     1	     2	     2
BARS                          	     1	     1	     1
BASE                          	     1	    63	    63
BASED                         	     1	   447	   447
BASES                         	     1	     6	     6
BASIC                         	     1	   146	   146
BASICALLY                     	     1	     8	     8
BASICS                        	     1	     1	     1
BE                            	     1	  2260	  2260
BEACH                         	     1	     5	     5
BEACHES                       	     1	     1	     1
BEAR                          	     1	     4	     4
BEARING                       	     1	     1	     1
BEARS                         	     1	     5	     5
BEATER                        	     1	     1	     1
BEAUTIES                      	     1	     1	     1
BEAUTY                        	     1	     9	     9
BECAME                        	     1	    31	    31
BECAUSE                       	     1	   429	   429
BECOME                        	     1	   136	   136
BECOMES                       	     1	    59	    59
BECOMING                      	     1	    23	    23
BEDDING                       	     1	     1	     1
BEDS                          	     1	     1	     1
BEEN                          	     1	   675	   675
BEFORE                        	     1	    88	    88
BEGAN                         	     1	    27	    27
BEGIN                         	     1	    20	    20
BEGINNING                     	     1	    71	    71
BEGINNINGS                    	     1	     4	     4
BEGINS                        	     1	    10	    10
BEGUN                         	     1	     5	     5
BEHIND                        	     1	    18	    18
BEING                         	     1	   184	   184
BEINGS                        	     1	     8	     8
BELIEVE                       	     1	    11	    11
BELIEVED                      	     1	    11	    11
BELIEVES                      	     1	     2	     2
BELIEVING                     	     1	     3	     3
BELOW                         	     1	    62	    62
BENEATH                       	     1	     3	     3
BESIDES                       	     1	    14	    14
BEST                          	     1	    69	    69
BETTER                        	     1	   162	   162
BETTING                       	     1	     1	     1
BETWEEN                       	     1	   850	   850
BEYOND                        	     1	    80	    80
BIG                           	     1	    15	    15
BIGGER                        	     1	    12	    12
BIGGEST                       	     1	     5	     5
BILEVEL                       	     1	     1	     1
BILL                          	     1	     7	     7
BILLING                       	     1	     1	     1
BILLION                       	     1	    79	    79
BILLIONS                      	     1	     7	     7
BINATURAL                     	     1	     1	     1
BIRD                          	     1	     4	     4
BIRDS                         	     1	     6	     6
BIRTH                         	     1	     1	     1
BIT                           	     1	     2	     2
BLACK                         	     1	    12	    12
BLOW                          	     1	     1	     1
BLUE                          	     1	     5	     5
BOARD                         	     1	    20	    20
BOARDS                        	     1	     3	     3
BOAT                          	     1	     1	     1
BODIES                        	     1	     7	     7
BODY                          	     1	    28	    28
BONE                          	     1	     1	     1
BOOK                          	     1	    13	    13
BOOKS                         	     1	     2	     2
BORN                          	     1	     2	     2
BORNE                         	     1	     3	     3
BOTH                          	     1	   452	   452
BOTTLED                       	     1	     1	     1
BOTTOM                        	     1	    12	    12
BOUGHT                        	     1	    11	    11
BOX                           	     1	     4	     4
BOXES                         	     1	     1	     1
BREAK                         	     1	     7	     7
BREAKAGE                      	     1	     1	     1
BREAKING                      	     1	     1	     1
BREAKS                        	     1	     8	     8
BREATH                        	     1	     1	     1
BRIGHT                        	     1	     1	     1
BRIGHTNESS                    	     1	     1	     1
BRING                         	     1	    19	    19
BRINGING                      	     1	     6	     6
BRINGS                        	     1	    13	    13
BROKE                         	     1	     1	     1
BROKEN                        	     1	     6	     6
BROUGHT                       	     1	    14	    14
BROWN                         	     1	    16	    16
BUILD                         	     1	    22	    22
BUILDERS                      	     1	     1	     1
BUILDING                      	     1	    65	    65
BUILDINGS                     	     1	    27	    27
BUILDS                        	     1	     5	     5
BUILT                         	     1	    24	    24
BURN                          	     1	     4	     4
BURNED                        	     1	     4	     4
BURNING                       	     1	    10	    10
BURNT                         	     1	     3	     3
BUS                           	     1	     1	     1
BUSH                          	     1	     3	     3
BUSHES                        	     1	     1	     1
BUSINESS                      	     1	    49	    49
BUSINESSES                    	     1	     6	     6
BUT                           	     1	   729	   729
BUY                           	     1	    23	    23
BUYER                         	     1	    20	    20
BUYERS                        	     1	    61	    61
BUYING                        	     1	    37	    37
BUYS                          	     1	     3	     3
BY                            	     1	  2471	  2471
CALL                          	     1	     8	     8
CALLED                        	     1	    51	    51
CALLING                       	     1	     1	     1
CALLS                         	     1	     5	     5
CAME                          	     1	    15	    15
CAN                           	     1	  1015	  1015
CANNOT                        	     1	    67	    67
CAR                           	     1	     6	     6
CARD                          	     1	     1	     1
CARE                          	     1	    20	    20
CAREFUL                       	     1	    12	    12
CAREFULLY                     	     1	    16	    16
CARING                        	     1	     1	     1
CARRIED                       	     1	    43	    43
CARRIERS                      	     1	     5	     5
CARRIES                       	     1	     4	     4
CARRY                         	     1	    19	    19
CARRYING                      	     1	     6	     6
CARS                          	     1	     1	     1
CASE                          	     1	   338	   338
CASES                         	     1	   134	   134
CAT                           	     1	     2	     2
CATCH                         	     1	     1	     1
CATCHES                       	     1	     2	     2
CAUGHT                        	     1	     1	     1
CAUSATION                     	     1	     1	     1
CAUSATIONS                    	     1	     1	     1
CAUSE                         	     1	    58	    58
CAUSED                        	     1	    62	    62
CAUSES                        	     1	    55	    55
CAUSING                       	     1	    21	    21
CENTER                        	     1	    30	    30
CENTERED                      	     1	     2	     2
CENTERS                       	     1	     5	     5
CENTRAL                       	     1	    96	    96
CENTRALIZED                   	     1	     3	     3
CENTRALLY                     	     1	     3	     3
CENTRE                        	     1	    15	    15
CENTRED                       	     1	     1	     1
CENTRES                       	     1	     2	     2
CENTRING                      	     1	     1	     1
CERTAIN                       	     1	    76	    76
CERTAINLY                     	     1	    15	    15
CERTAINTY                     	     1	     7	     7
CHANCE                        	     1	     6	     6
CHANCES                       	     1	     2	     2
CHANGE                        	     1	   740	   740
CHANGEABLE                    	     1	     1	     1
CHANGED                       	     1	    55	    55
CHANGES                       	     1	   453	   453
CHANGING                      	     1	    85	    85
CHARGE                        	     1	     7	     7
CHARGED                       	     1	     6	     6
CHARGES                       	     1	    11	    11
CHARGING                      	     1	     2	     2
CHEAP                         	     1	     1	     1
CHEAPER                       	     1	     5	     5
CHEAPEST                      	     1	     1	     1
CHEAPLY                       	     1	     3	     3
CHECK                         	     1	     5	     5
CHECKED                       	     1	     3	     3
CHECKING                      	     1	     1	     1
CHECKS                        	     1	     1	     1
CHICKEN                       	     1	     3	     3
CHICKENS                      	     1	     3	     3
CHILD                         	     1	     1	     1
CHILDHOOD                     	     1	     1	     1
CHILDREN                      	     1	     9	     9
CHIPPED                       	     1	     3	     3
CHIPS                         	     1	     6	     6
CHOICE                        	     1	   211	   211
CHOICES                       	     1	    40	    40
CHOOSE                        	     1	    41	    41
CHOOSES                       	     1	    20	    20
CHOOSING                      	     1	    15	    15
CHOSE                         	     1	     9	     9
CHOSEN                        	     1	    33	    33
CHRISTMAS                     	     1	     2	     2
CHURCH                        	     1	     4	     4
CITIES                        	     1	    33	    33
CITY                          	     1	    85	    85
CLASS                         	     1	    94	    94
CLASSED                       	     1	     1	     1
CLASSES                       	     1	    64	    64
CLASSICAL                     	     1	     5	     5
CLEAN                         	     1	    29	    29
CLEANED                       	     1	     1	     1
CLEANER                       	     1	     1	     1
CLEANING                      	     1	     1	     1
CLEAR                         	     1	    73	    73
CLEARANCE                     	     1	     4	     4
CLEARANCES                    	     1	     1	     1
CLEARED                       	     1	    24	    24
CLEARER                       	     1	     2	     2
CLEAREST                      	     1	     2	     2
CLEARING                      	     1	    41	    41
CLEARLY                       	     1	    49	    49
CLEARS                        	     1	     1	     1
CLIMB                         	     1	     1	     1
CLIMBING                      	     1	     1	     1
CLOCK                         	     1	     1	     1
CLOSE                         	     1	    45	    45
CLOSED                        	     1	    11	    11
CLOSELY                       	     1	    23	    23
CLOSENESS                     	     1	     1	     1
CLOSER                        	     1	    19	    19
CLOSES                        	     1	     4	     4
CLOSEST                       	     1	     6	     6
CLOSING                       	     1	     7	     7
CLOTHING                      	     1	    14	    14
CLUB                          	     1	     3	     3
CLUBS                         	     1	     5	     5
CO                            	     1	     8	     8
COATING                       	     1	     1	     1
COATINGS                      	     1	     1	     1
COFFEE                        	     1	    17	    17
COLD                          	     1	     8	     8
COLDEST                       	     1	     1	     1
COLLECT                       	     1	    23	    23
COLLECTED                     	     1	    55	    55
COLLECTING                    	     1	    16	    16
COLLECTION                    	     1	    69	    69
COLLECTIONS                   	     1	     2	     2
COLLECTIVE                    	     1	    52	    52
COLLECTIVELY                  	     1	    15	    15
COLLECTIVES                   	     1	     3	     3
COLLECTIVIZATION              	     1	     1	     1
COLLECTOR                     	     1	     6	     6
COLLECTORS                    	     1	     8	     8
COLLECTS                      	     1	     1	     1
COLLEGE                       	     1	     3	     3
COLLEGES                      	     1	     2	     2
COLOR                         	     1	     7	     7
COLORS                        	     1	     1	     1
COLOURFUL                     	     1	     1	     1
COME                          	     1	    43	    43
COMES                         	     1	    26	    26
COMFORT                       	     1	     2	     2
COMFORTABLE                   	     1	     1	     1
COMING                        	     1	    17	    17
COMPANIES                     	     1	    79	    79
COMPANY                       	     1	    38	    38
COMPLETE                      	     1	    40	    40
COMPLETED                     	     1	    28	    28
COMPLETELY                    	     1	    19	    19
COMPLETENESS                  	     1	     2	     2
COMPLETING                    	     1	     4	     4
COMPLETION                    	     1	     1	     1
COMPUTABLE                    	     1	    10	    10
COMPUTATION                   	     1	     2	     2
COMPUTATIONAL                 	     1	     2	     2
COMPUTE                       	     1	    13	    13
COMPUTED                      	     1	    13	    13
COMPUTER                      	     1	     2	     2
COMPUTERISED                  	     1	     1	     1
COMPUTERS                     	     1	     1	     1
COMPUTING                     	     1	     3	     3
CONCERN                       	     1	    49	    49
CONCERNED                     	     1	    21	    21
CONCERNING                    	     1	    30	    30
CONCERNS                      	     1	    71	    71
CONFAMILIAL                   	     1	     1	     1
CONSIDER                      	     1	   114	   114
CONSIDERATION                 	     1	    32	    32
CONSIDERATIONS                	     1	    26	    26
CONSIDERED                    	     1	   222	   222
CONSIDERING                   	     1	    70	    70
CONSIDERS                     	     1	    12	    12
CONTINUAL                     	     1	     1	     1
CONTINUALLY                   	     1	     6	     6
CONTINUATION                  	     1	     6	     6
CONTINUE                      	     1	    58	    58
CONTINUED                     	     1	    35	    35
CONTINUES                     	     1	    16	    16
CONTINUING                    	     1	    13	    13
CONTINUITY                    	     1	     4	     4
CONTINUOUS                    	     1	    61	    61
CONTINUOUSLY                  	     1	    12	    12
CONTROL                       	     1	   140	   140
CONTROLLED                    	     1	    15	    15
CONTROLLING                   	     1	    18	    18
CONTROLS                      	     1	    33	    33
CONVERSATION                  	     1	     1	     1
CONVERSATIONS                 	     1	     2	     2
COOK                          	     1	     3	     3
COOKED                        	     1	     1	     1
COOKING                       	     1	    10	    10
COOL                          	     1	     1	     1
COOLING                       	     1	     4	     4
COOLNESS                      	     1	     1	     1
CORNER                        	     1	     1	     1
COST                          	     1	   573	   573
COSTING                       	     1	     2	     2
COSTLESS                      	     1	     2	     2
COSTLY                        	     1	    23	    23
COSTS                         	     1	   574	   574
COULD                         	     1	   392	   392
COULDN                        	     1	     1	     1
COUNT                         	     1	     2	     2
COUNTABLE                     	     1	     1	     1
COUNTED                       	     1	     1	     1
COUNTING                      	     1	     6	     6
COUNTLESS                     	     1	     3	     3
COUNTRIES                     	     1	   381	   381
COUNTRY                       	     1	   192	   192
COUNTS                        	     1	     4	     4
COUPLE                        	     1	     1	     1
COUPLED                       	     1	    13	    13
COUPLES                       	     1	     1	     1
COUPLING                      	     1	    48	    48
COURSE                        	     1	    42	    42
COURSES                       	     1	     2	     2
COURT                         	     1	     1	     1
COURTS                        	     1	     5	     5
COVER                         	     1	   332	   332
COVERAGE                      	     1	    65	    65
COVERED                       	     1	    27	    27
COVERING                      	     1	    19	    19
COVERINGS                     	     1	     1	     1
COVERS                        	     1	    25	    25
CRIME                         	     1	     1	     1
CROSS                         	     1	    17	    17
CROSSES                       	     1	     1	     1
CROSSING                      	     1	     3	     3
CUT                           	     1	    17	    17
CUTS                          	     1	     6	     6
CUTTER                        	     1	     1	     1
CUTTING                       	     1	    37	    37
D                             	     1	   154	   154
DAILY                         	     1	    20	    20
DANCE                         	     1	     1	     1
DANGER                        	     1	     2	     2
DANGEROUS                     	     1	     4	     4
DARK                          	     1	     1	     1
DARLING                       	     1	     1	     1
DATE                          	     1	    92	    92
DATES                         	     1	    21	    21
DATING                        	     1	     2	     2
DAY                           	     1	    29	    29
DAYS                          	     1	    14	    14
DEAD                          	     1	   160	   160
DEADLY                        	     1	     1	     1
DEAL                          	     1	    30	    30
DEALING                       	     1	    13	    13
DEALS                         	     1	    11	    11
DEALT                         	     1	    11	    11
DEATH                         	     1	    14	    14
DECIDE                        	     1	    12	    12
DECIDED                       	     1	    11	    11
DECIDES                       	     1	     6	     6
DECIDING                      	     1	     5	     5
DEEP                          	     1	    21	    21
DEEPEN                        	     1	     3	     3
DEEPER                        	     1	     9	     9
DEEPLY                        	     1	     3	     3
DEFINITE                      	     1	     1	     1
DEFINITELY                    	     1	     1	     1
DEGREE                        	     1	   101	   101
DEGREES                       	     1	    14	    14
DEPEND                        	     1	    48	    48
DEPENDABLE                    	     1	     3	     3
DEPENDED                      	     1	     7	     7
DEPENDENT                     	     1	    87	    87
DEPENDING                     	     1	    73	    73
DEPENDS                       	     1	    81	    81
DEPTH                         	     1	    77	    77
DID                           	     1	    80	    80
DIE                           	     1	    11	    11
DIED                          	     1	     1	     1
DIES                          	     1	     8	     8
DIFFERENCE                    	     1	   147	   147
DIFFERENCED                   	     1	     1	     1
DIFFERENCES                   	     1	   204	   204
DIFFERENT                     	     1	   553	   553
DIFFERENTLY                   	     1	    15	    15
DIFFICULT                     	     1	    87	    87
DIFFICULTIES                  	     1	    26	    26
DIFFICULTY                    	     1	    12	    12
DIGGING                       	     1	     2	     2
DINNER                        	     1	     1	     1
DISCOVER                      	     1	     7	     7
DISCOVERED                    	     1	    17	    17
DISCOVERER                    	     1	     1	     1
DISCOVERIES                   	     1	     2	     2
DISCOVERING                   	     1	     4	     4
DISCOVERY                     	     1	     6	     6
DISLIKE                       	     1	     1	     1
DISLIKED                      	     1	     1	     1
DO                            	     1	   259	   259
DOABLE                        	     1	     1	     1
DOCTOR                        	     1	     1	     1
DOES                          	     1	   163	   163
DOG                           	     1	     1	     1
DOGS                          	     1	     1	     1
DOING                         	     1	    17	    17
DON                           	     1	     2	     2
DONE                          	     1	    47	    47
DOOR                          	     1	     2	     2
DOUBLE                        	     1	    11	    11
DOUBLED                       	     1	     3	     3
DOUBLES                       	     1	     1	     1
DOUBLING                      	     1	     5	     5
DOUBT                         	     1	     6	     6
DOUBTED                       	     1	     2	     2
DOUBTS                        	     1	     2	     2
DOWN                          	     1	    37	    37
DOWNED                        	     1	     4	     4
DOWNWARD                      	     1	    13	    13
DOWNWARDS                     	     1	     2	     2
DR                            	     1	     3	     3
DRAW                          	     1	    16	    16
DRAWING                       	     1	    12	    12
DRAWN                         	     1	     9	     9
DRAWS                         	     1	     7	     7
DRESS                         	     1	     1	     1
DRESSES                       	     1	     1	     1
DRIED                         	     1	     8	     8
DRIER                         	     1	     2	     2
DRINK                         	     1	     1	     1
DRINKING                      	     1	     1	     1
DRIVE                         	     1	    13	    13
DRIVEN                        	     1	    43	    43
DRIVER                        	     1	    13	    13
DRIVERS                       	     1	    70	    70
DRIVES                        	     1	     7	     7
DRIVING                       	     1	    33	    33
DROP                          	     1	    10	    10
DROPLETS                      	     1	     3	     3
DROPPED                       	     1	    12	    12
DROPPING                      	     1	     1	     1
DROPS                         	     1	     3	     3
DROVE                         	     1	     1	     1
DRY                           	     1	    48	    48
DRYER                         	     1	     1	     1
DRYING                        	     1	    10	    10
DURING                        	     1	   232	   232
DYING                         	     1	     4	     4
EACH                          	     1	   498	   498
EARLIER                       	     1	    63	    63
EARLIEST                      	     1	     6	     6
EARLY                         	     1	    95	    95
EARTH                         	     1	    28	    28
EARTHS                        	     1	     2	     2
EASIER                        	     1	     8	     8
EASIEST                       	     1	     2	     2
EASILY                        	     1	    27	    27
EAST                          	     1	    13	    13
EASTWARD                      	     1	     1	     1
EASY                          	     1	    16	    16
EAT                           	     1	     3	     3
EATING                        	     1	     3	     3
EATS                          	     1	     1	     1
EDGE                          	     1	    13	    13
EDGED                         	     1	     1	     1
EDGES                         	     1	     5	     5
EDUCATED                      	     1	    11	    11
EDUCATING                     	     1	     6	     6
EDUCATION                     	     1	   138	   138
EDUCATIONAL                   	     1	    12	    12
EDUCATORS                     	     1	     1	     1
EGGS                          	     1	     1	     1
EIGHT                         	     1	    28	    28
EIGHTEEN                      	     1	     1	     1
EIGHTEENTH                    	     1	     2	     2
EIGHTH                        	     1	     3	     3
EITHER                        	     1	   121	   121
ELEVEN                        	     1	     4	     4
ELSE                          	     1	     5	     5
ELSEWHERE                     	     1	    18	    18
EMPLOY                        	     1	     5	     5
EMPLOYED                      	     1	    37	    37
EMPLOYEE                      	     1	     4	     4
EMPLOYEES                     	     1	    23	    23
EMPLOYER                      	     1	     1	     1
EMPLOYING                     	     1	     9	     9
EMPLOYMENT                    	     1	    58	    58
EMPLOYS                       	     1	     5	     5
EMPTIED                       	     1	     1	     1
EMPTY                         	     1	     1	     1
END                           	     1	    82	    82
ENDANGER                      	     1	     1	     1
ENDANGERED                    	     1	    16	    16
ENDANGERMENT                  	     1	     1	     1
ENDANGERS                     	     1	     1	     1
ENDED                         	     1	     3	     3
ENDING                        	     1	     7	     7
ENDLESS                       	     1	     2	     2
ENDLESSLY                     	     1	     1	     1
ENDS                          	     1	    14	    14
ENGINE                        	     1	     3	     3
ENGINES                       	     1	     1	     1
ENJOY                         	     1	    11	    11
ENJOYABLE                     	     1	     1	     1
ENJOYED                       	     1	     5	     5
ENJOYING                      	     1	     1	     1
ENJOYMENT                     	     1	     2	     2
ENJOYS                        	     1	     3	     3
ENOUGH                        	     1	    61	    61
ENTER                         	     1	    17	    17
ENTERED                       	     1	    10	    10
ENTERING                      	     1	     8	     8
ENTERS                        	     1	     8	     8
ESPECIAL                      	     1	     1	     1
ESPECIALLY                    	     1	   143	   143
EVEN                          	     1	   224	   224
EVER                          	     1	    14	    14
EVERY                         	     1	    71	    71
EVERYBODY                     	     1	     2	     2
EVERYDAY                      	     1	     7	     7
EVERYONE                      	     1	     2	     2
EVERYTHING                    	     1	     3	     3
EVERYWHERE                    	     1	     2	     2
EXACT                         	     1	     6	     6
EXACTLY                       	     1	    13	    13
EXCEPT                        	     1	    32	    32
EXCITING                      	     1	     2	     2
EXCUSES                       	     1	     1	     1
EXPECT                        	     1	    18	    18
EXPECTANCY                    	     1	     3	     3
EXPECTATION                   	     1	    43	    43
EXPECTATIONS                  	     1	    52	    52
EXPECTED                      	     1	   158	   158
EXPECTING                     	     1	     1	     1
EXPECTS                       	     1	     6	     6
EXPENSIVE                     	     1	    23	    23
EXPERIENCE                    	     1	    89	    89
EXPERIENCED                   	     1	    25	    25
EXPERIENCES                   	     1	    41	    41
EXPERIENCING                  	     1	    12	    12
EXPERIENTIAL                  	     1	     1	     1
EXPLAIN                       	     1	    52	    52
EXPLAINED                     	     1	    74	    74
EXPLAINING                    	     1	    16	    16
EXPLAINS                      	     1	    19	    19
EXPLANATION                   	     1	    16	    16
EXPLANATIONS                  	     1	     3	     3
EXPLANATORY                   	     1	    25	    25
EXPRESS                       	     1	    15	    15
EXPRESSED                     	     1	    53	    53
EXPRESSING                    	     1	     2	     2
EXPRESSION                    	     1	     7	     7
EXPRESSIONS                   	     1	     1	     1
EXTRA                         	     1	    13	    13
EYE                           	     1	     4	     4
FACE                          	     1	    41	    41
FACED                         	     1	    24	    24
FACES                         	     1	    11	    11
FACING                        	     1	    29	    29
FACT                          	     1	    81	    81
FACTS                         	     1	     6	     6
FAIR                          	     1	    15	    15
FAIRLY                        	     1	    20	    20
FAIRNESS                      	     1	     1	     1
FALL                          	     1	    38	    38
FALLEN                        	     1	    20	    20
FALLING                       	     1	     6	     6
FALLS                         	     1	    16	    16
word families                      	     1	    52	    52
FAMILY                        	     1	    57	    57
FAR                           	     1	    66	    66
FARM                          	     1	    43	    43
FARMED                        	     1	     1	     1
FARMER                        	     1	    54	    54
FARMERS                       	     1	   281	   281
FARMING                       	     1	    61	    61
FARMS                         	     1	    24	    24
FARTHER                       	     1	     4	     4
FAST                          	     1	     8	     8
FASTER                        	     1	    17	    17
FASTEST                       	     1	     4	     4
FATHER                        	     1	     1	     1
FATTY                         	     1	     1	     1
FAVORITE                      	     1	     1	     1
FEAR                          	     1	     6	     6
FEARS                         	     1	     1	     1
FED                           	     1	     5	     5
FEED                          	     1	    11	    11
FEEDER                        	     1	     1	     1
FEEDING                       	     1	     3	     3
FEEDS                         	     1	     3	     3
FEEL                          	     1	     3	     3
FEELING                       	     1	     3	     3
FEELINGS                      	     1	     5	     5
FEELS                         	     1	     1	     1
FEET                          	     1	     7	     7
FELL                          	     1	    11	    11
FELLOW                        	     1	     1	     1
FELT                          	     1	     4	     4
FEW                           	     1	   126	   126
FEWER                         	     1	    19	    19
FF                            	     1	    17	    17
FIELD                         	     1	    77	    77
FIELDS                        	     1	    14	    14
FIFTEEN                       	     1	     7	     7
FIFTH                         	     1	     5	     5
FIFTHS                        	     1	     2	     2
FIFTY                         	     1	     1	     1
FIG                           	     1	   302	   302
FIGHT                         	     1	     4	     4
FIGHTING                      	     1	     2	     2
FIGS                          	     1	    19	    19
FIGURE                        	     1	   264	   264
FIGURES                       	     1	    29	    29
FIGURING                      	     1	     1	     1
FILL                          	     1	     7	     7
FILLED                        	     1	     4	     4
FILLERS                       	     1	     1	     1
FILLING                       	     1	     1	     1
FINAL                         	     1	    80	    80
FINALLY                       	     1	   115	   115
FIND                          	     1	   108	   108
FINDING                       	     1	    31	    31
FINDINGS                      	     1	    85	    85
FINDS                         	     1	    10	    10
FINE                          	     1	    34	    34
FINER                         	     1	     3	     3
FINISHED                      	     1	     4	     4
FINISHING                     	     1	     1	     1
FIRE                          	     1	    77	    77
FIRED                         	     1	     1	     1
FIRES                         	     1	    41	    41
FIRST                         	     1	   345	   345
FIRSTLY                       	     1	     3	     3
FISH                          	     1	    11	    11
FISHERIES                     	     1	     6	     6
FISHERY                       	     1	     6	     6
FISHES                        	     1	     1	     1
FISHING                       	     1	    25	    25
FIT                           	     1	    21	    21
FITS                          	     1	     1	     1
FITTED                        	     1	     6	     6
FITTER                        	     1	     2	     2
FITTING                       	     1	     4	     4
FITTINGS                      	     1	     1	     1
FIVE                          	     1	    70	    70
FIX                           	     1	     7	     7
FIXED                         	     1	    97	    97
FIXES                         	     1	     2	     2
FIXING                        	     1	     1	     1
FIXITY                        	     1	     2	     2
FLAT                          	     1	    19	    19
FLATTENED                     	     1	     2	     2
FLATTENING                    	     1	     2	     2
FLATTENS                      	     1	     1	     1
FLOOR                         	     1	     7	     7
FLOWERS                       	     1	     5	     5
FLY                           	     1	     1	     1
FLYING                        	     1	     2	     2
FOLLOW                        	     1	    37	    37
FOLLOWED                      	     1	    82	    82
FOLLOWER                      	     1	     3	     3
FOLLOWERS                     	     1	     2	     2
FOLLOWING                     	     1	   141	   141
FOLLOWS                       	     1	    80	    80
FOOD                          	     1	   252	   252
FOODS                         	     1	     9	     9
FOOT                          	     1	     1	     1
FOR                           	     1	  5030	  5030
FORCE                         	     1	    35	    35
FORCED                        	     1	     3	     3
FORCEFUL                      	     1	     1	     1
FORCES                        	     1	    28	    28
FORCING                       	     1	     1	     1
FOREFRONT                     	     1	     3	     3
FOREST                        	     1	  4110	  4110
FORESTED                      	     1	    51	    51
FORESTER                      	     1	     6	     6
FORESTERS                     	     1	    32	    32
FORESTRY                      	     1	   688	   688
FORESTS                       	     1	   936	   936
FORGET                        	     1	     1	     1
FORM                          	     1	   158	   158
FORMED                        	     1	    14	    14
FORMING                       	     1	     5	     5
FORMS                         	     1	    56	    56
FORTUNATELY                   	     1	     2	     2
FORTY                         	     1	     2	     2
FORWARD                       	     1	    24	    24
FORWARDED                     	     1	     1	     1
FORWARDERS                    	     1	     4	     4
FORWARDING                    	     1	     1	     1
FORWARDS                      	     1	     2	     2
FOUND                         	     1	   294	   294
FOUR                          	     1	   130	   130
FOURTEEN                      	     1	     3	     3
FOURTH                        	     1	    23	    23
FOURTHS                       	     1	     2	     2
FREE                          	     1	    39	    39
FREED                         	     1	     1	     1
FREEDOM                       	     1	     4	     4
FREELY                        	     1	     3	     3
FREEZING                      	     1	     1	     1
FRESH                         	     1	    20	    20
FRESHLY                       	     1	     1	     1
FRIENDLY                      	     1	     5	     5
FRIENDS                       	     1	     5	     5
FRIENDSHIP                    	     1	     1	     1
FROM                          	     1	  2121	  2121
FRONT                         	     1	     7	     7
FRONTAGE                      	     1	     1	     1
FRONTS                        	     1	     2	     2
FROZEN                        	     1	     2	     2
FT                            	     1	     1	     1
FULL                          	     1	    57	    57
FULLER                        	     1	     1	     1
FULLY                         	     1	    54	    54
FURTHER                       	     1	   215	   215
FURTHERED                     	     1	     1	     1
FURTHERING                    	     1	     1	     1
FURTHEST                      	     1	     1	     1
GAME                          	     1	   208	   208
GAMES                         	     1	    35	    35
GAMING                        	     1	     1	     1
GARDEN                        	     1	    13	    13
GARDENS                       	     1	    37	    37
GAS                           	     1	   107	   107
GASEOUS                       	     1	     2	     2
GASES                         	     1	     8	     8
GASIFIERS                     	     1	     1	     1
GASSES                        	     1	     1	     1
GAVE                          	     1	    10	    10
GENERAL                       	     1	   166	   166
GENERALISATION                	     1	     1	     1
GENERALISE                    	     1	     1	     1
GENERALITIES                  	     1	     1	     1
GENERALITY                    	     1	     1	     1
GENERALIZATION                	     1	     3	     3
GENERALIZATIONS               	     1	     1	     1
GENERALIZED                   	     1	    53	    53
GENERALIZES                   	     1	     2	     2
GENERALIZING                  	     1	     1	     1
GENERALLY                     	     1	   107	   107
GENTLE                        	     1	     2	     2
GET                           	     1	    47	    47
GETS                          	     1	     9	     9
GETTING                       	     1	    11	    11
GIVE                          	     1	    35	    35
GIVEN                         	     1	   299	   299
GIVES                         	     1	    30	    30
GIVING                        	     1	    15	    15
GLANCE                        	     1	     2	     2
GLASS                         	     1	     2	     2
GO                            	     1	    18	    18
GOD                           	     1	     1	     1
GOES                          	     1	     9	     9
GOING                         	     1	    10	    10
GOLD                          	     1	     4	     4
GOLDEN                        	     1	     3	     3
GONE                          	     1	     3	     3
GOOD                          	     1	   100	   100
GOODNESS                      	     1	     5	     5
GOT                           	     1	     1	     1
GOVERN                        	     1	     7	     7
GOVERNED                      	     1	     2	     2
GOVERNING                     	     1	     7	     7
GOVERNMENT                    	     1	   322	   322
GOVERNMENTAL                  	     1	    14	    14
GOVERNMENTS                   	     1	    98	    98
GOVERNS                       	     1	     2	     2
GRASS                         	     1	     9	     9
GRASSES                       	     1	     3	     3
GRASSY                        	     1	     1	     1
GRAY                          	     1	     6	     6
GREAT                         	     1	    55	    55
GREATER                       	     1	   196	   196
GREATEST                      	     1	    30	    30
GREATLY                       	     1	    20	    20
GREEN                         	     1	   167	   167
GREENER                       	     1	     1	     1
GREENING                      	     1	     3	     3
GREENNESS                     	     1	     2	     2
GREW                          	     1	    23	    23
GREY                          	     1	    19	    19
GROUND                        	     1	    36	    36
GROUNDED                      	     1	     4	     4
GROUNDING                     	     1	     1	     1
GROUNDS                       	     1	    14	    14
GROUP                         	     1	    93	    93
GROUPED                       	     1	    10	    10
GROUPING                      	     1	     7	     7
GROUPINGS                     	     1	     3	     3
GROUPS                        	     1	   169	   169
GROW                          	     1	    48	    48
GROWING                       	     1	   148	   148
GROWN                         	     1	    26	    26
GROWS                         	     1	    18	    18
GROWTH                        	     1	   377	   377
HAD                           	     1	   220	   220
HALF                          	     1	    46	    46
HALLS                         	     1	     1	     1
HAND                          	     1	    96	    96
HANDFUL                       	     1	     6	     6
HANDLE                        	     1	     4	     4
HANDLED                       	     1	     2	     2
HANDLING                      	     1	    11	    11
HANDS                         	     1	     3	     3
HAPPEN                        	     1	     6	     6
HAPPENED                      	     1	     3	     3
HAPPENING                     	     1	     3	     3
HAPPENS                       	     1	     6	     6
HAPPINESS                     	     1	     3	     3
HARD                          	     1	     7	     7
HARDER                        	     1	     4	     4
HARDLY                        	     1	     7	     7
HAS                           	     1	  1086	  1086
HAT                           	     1	     1	     1
HATE                          	     1	     1	     1
HATS                          	     1	     1	     1
HAVE                          	     1	  1422	  1422
HAVING                        	     1	    51	    51
HE                            	     1	    73	    73
HEAD                          	     1	    16	    16
HEADING                       	     1	     1	     1
HEADS                         	     1	     3	     3
HEALTH                        	     1	    86	    86
HEALTHINESS                   	     1	     4	     4
HEALTHY                       	     1	    20	    20
HEART                         	     1	     6	     6
HEARTS                        	     1	     2	     2
HEAT                          	     1	   109	   109
HEATED                        	     1	     2	     2
HEATING                       	     1	    63	    63
HEATS                         	     1	     1	     1
HEAVIER                       	     1	     1	     1
HEAVILY                       	     1	    17	    17
HEAVY                         	     1	    11	    11
HELD                          	     1	    24	    24
HELP                          	     1	    76	    76
HELPED                        	     1	     8	     8
HELPFUL                       	     1	     7	     7
HELPING                       	     1	     7	     7
HELPS                         	     1	    15	    15
HER                           	     1	    19	    19
HERE                          	     1	    89	    89
HIDDEN                        	     1	    10	    10
HIDE                          	     1	     1	     1
HIGH                          	     1	   393	   393
HIGHER                        	     1	   415	   415
HIGHEST                       	     1	   116	   116
HIGHLY                        	     1	    63	    63
HIGHS                         	     1	     1	     1
HILL                          	     1	     9	     9
HILLS                         	     1	     4	     4
HILLY                         	     1	     9	     9
HIM                           	     1	     3	     3
HIMSELF                       	     1	     2	     2
HIS                           	     1	    61	    61
HISTORIC                      	     1	    15	    15
HISTORICAL                    	     1	    49	    49
HISTORICALLY                  	     1	    19	    19
HISTORIES                     	     1	     5	     5
HISTORY                       	     1	    40	    40
HIT                           	     1	     3	     3
HITS                          	     1	     5	     5
HOLD                          	     1	    37	    37
HOLDER                        	     1	    26	    26
HOLDERS                       	     1	    42	    42
HOLDING                       	     1	    22	    22
HOLDINGS                      	     1	     5	     5
HOLDS                         	     1	    25	    25
HOLE                          	     1	     2	     2
HOLES                         	     1	     1	     1
HOLIDAY                       	     1	     1	     1
HOLIDAYS                      	     1	     1	     1
HOME                          	     1	    29	    29
HOMES                         	     1	     7	     7
HOPE                          	     1	     7	     7
HORSES                        	     1	     1	     1
HOSPITAL                      	     1	     6	     6
HOSPITALS                     	     1	     3	     3
HOT                           	     1	    12	    12
HOTTER                        	     1	     1	     1
HOUR                          	     1	     1	     1
HOURS                         	     1	    13	    13
HOUSE                         	     1	    29	    29
HOUSED                        	     1	     1	     1
HOUSES                        	     1	    17	    17
HOUSING                       	     1	    55	    55
HOW                           	     1	   393	   393
HOWEVER                       	     1	   458	   458
HR                            	     1	     1	     1
HRS                           	     1	     1	     1
HUGE                          	     1	    14	    14
HUMAN                         	     1	   281	   281
HUMANITY                      	     1	     7	     7
HUMANLY                       	     1	     1	     1
HUMANS                        	     1	    46	    46
HUNDRED                       	     1	     3	     3
HUNDREDS                      	     1	     6	     6
HUNGER                        	     1	     4	     4
HUNT                          	     1	    14	    14
HUNTER                        	     1	    32	    32
HUNTERS                       	     1	    44	    44
HUNTING                       	     1	   142	   142
HUNTS                         	     1	     8	     8
I                             	     1	   323	   323
ICE                           	     1	     7	     7
IDEA                          	     1	    29	    29
IDEAS                         	     1	    17	    17
IF                            	     1	   491	   491
IMAGINATION                   	     1	     2	     2
IMAGINE                       	     1	     7	     7
IMAGINING                     	     1	     1	     1
IMPERFECT                     	     1	    13	    13
IMPERFECTIONS                 	     1	     4	     4
IMPERFECTLY                   	     1	     1	     1
IMPORTANT                     	     1	   431	   431
IMPORTANTLY                   	     1	    17	    17
IMPOSSIBLE                    	     1	    10	    10
IN                            	     1	 10559	 10559
INABILITY                     	     1	     5	     5
INACTION                      	     1	     1	     1
INCOMPLETE                    	     1	    24	    24
INDEED                        	     1	    37	    37
INDEFINITE                    	     1	     1	     1
INDEFINITELY                  	     1	     1	     1
INEXPENSIVE                   	     1	     3	     3
INEXPERIENCED                 	     1	     1	     1
INFORM                        	     1	    15	    15
INFORMANTS                    	     1	     9	     9
INFORMATION                   	     1	   298	   298
INFORMATIONAL                 	     1	     6	     6
INFORMATIONS                  	     1	     1	     1
INFORMED                      	     1	    14	    14
INFORMING                     	     1	     3	     3
INNER                         	     1	    12	    12
INSECURE                      	     1	     6	     6
INSECURITY                    	     1	     9	     9
INSIDE                        	     1	    25	    25
INSIDER                       	     1	     1	     1
INSIDERS                      	     1	     1	     1
INSTEAD                       	     1	    60	    60
INSURANCE                     	     1	    11	    11
INSURE                        	     1	     1	     1
INSURING                      	     1	     1	     1
INTEREST                      	     1	   238	   238
INTERESTED                    	     1	    34	    34
INTERESTING                   	     1	    26	    26
INTERESTINGLY                 	     1	     7	     7
INTERESTS                     	     1	    26	    26
INTERGOVERNMENTAL             	     1	     6	     6
INTERNET                      	     1	    11	    11
INTERRELATED                  	     1	    10	    10
INTERRELATIONSHIP             	     1	     3	     3
INTERRELATIONSHIPS            	     1	     1	     1
INTO                          	     1	   490	   490
INVOLVE                       	     1	    33	    33
INVOLVED                      	     1	    64	    64
INVOLVEMENT                   	     1	    10	    10
INVOLVES                      	     1	    30	    30
INVOLVING                     	     1	    18	    18
INWARDS                       	     1	     1	     1
IRRESPONSIBLE                 	     1	     1	     1
IS                            	     1	  5222	  5222
ISLAND                        	     1	     7	     7
ISLANDS                       	     1	     7	     7
ISSUE                         	     1	    97	    97
ISSUED                        	     1	     8	     8
ISSUES                        	     1	   190	   190
ISSUING                       	     1	     1	     1
IT                            	     1	  1239	  1239
ITS                           	     1	   425	   425
ITSELF                        	     1	    36	    36
JOB                           	     1	    18	    18
JOBS                          	     1	    14	    14
JOIN                          	     1	     1	     1
JOINED                        	     1	     1	     1
JOINING                       	     1	     1	     1
JOINS                         	     1	     1	     1
JUDGE                         	     1	     3	     3
JUDGED                        	     1	     1	     1
JUDGEMENT                     	     1	     1	     1
JUDGING                       	     1	     1	     1
JUDGMENT                      	     1	     3	     3
JUDGMENTS                     	     1	     2	     2
JUMP                          	     1	    14	    14
JUMPED                        	     1	     1	     1
JUMPS                         	     1	    14	    14
JUST                          	     1	    59	    59
KEEP                          	     1	    27	    27
KEEPING                       	     1	    14	    14
KEEPS                         	     1	     2	     2
KEPT                          	     1	    13	    13
KEY                           	     1	   134	   134
KICK                          	     1	     1	     1
KILL                          	     1	     2	     2
KILLED                        	     1	     4	     4
KILLING                       	     1	     1	     1
KILLS                         	     1	     1	     1
KIND                          	     1	     9	     9
KINDS                         	     1	    20	    20
KING                          	     1	     3	     3
KINGDOM                       	     1	     5	     5
KISS                          	     1	     2	     2
KITCHEN                       	     1	     1	     1
KNEW                          	     1	     2	     2
KNOW                          	     1	    46	    46
KNOWING                       	     1	    10	    10
KNOWN                         	     1	    98	    98
KNOWS                         	     1	    11	    11
LAID                          	     1	     7	     7
LAKE                          	     1	     8	     8
LAKES                         	     1	     2	     2
LAND                          	     1	  1564	  1564
LANDLESS                      	     1	     3	     3
LANDS                         	     1	   157	   157
LARGE                         	     1	   275	   275
LARGELY                       	     1	    57	    57
LARGER                        	     1	   113	   113
LARGEST                       	     1	    97	    97
LAST                          	     1	    67	    67
LASTLY                        	     1	     6	     6
LATE                          	     1	    29	    29
LATER                         	     1	    44	    44
LATEST                        	     1	     5	     5
LAW                           	     1	    41	    41
LAWS                          	     1	    19	    19
LAY                           	     1	     4	     4
LAYING                        	     1	     2	     2
LAYS                          	     1	     2	     2
LEAD                          	     1	    88	    88
LEADER                        	     1	    10	    10
LEADERS                       	     1	    11	    11
LEADERSHIP                    	     1	     6	     6
LEADING                       	     1	    46	    46
LEADS                         	     1	    61	    61
LEARN                         	     1	    18	    18
LEARNED                       	     1	    14	    14
LEARNERS                      	     1	     1	     1
LEARNING                      	     1	    56	    56
LEARNT                        	     1	     1	     1
LEAST                         	     1	    93	    93
LEAVE                         	     1	     9	     9
LEAVES                        	     1	   106	   106
LEAVING                       	     1	    22	    22
LED                           	     1	    61	    61
LEFT                          	     1	    48	    48
LEFTHAND                      	     1	     8	     8
LEFTWARD                      	     1	     1	     1
LESS                          	     1	   313	   313
LESSEN                        	     1	     1	     1
LESSENING                     	     1	     2	     2
LESSER                        	     1	    14	    14
LET                           	     1	    34	    34
LETTER                        	     1	     2	     2
LETTING                       	     1	     5	     5
LEVEL                         	     1	   397	   397
LEVELED                       	     1	     4	     4
LEVELS                        	     1	   187	   187
LIE                           	     1	     3	     3
LIES                          	     1	     5	     5
LIFE                          	     1	    83	    83
LIFTED                        	     1	     2	     2
LIFTING                       	     1	     1	     1
LIFTS                         	     1	     1	     1
LIGHT                         	     1	    28	    28
LIGHTING                      	     1	     3	     3
LIKE                          	     1	   127	   127
LIKED                         	     1	     1	     1
LINE                          	     1	    73	    73
LINES                         	     1	    16	    16
LIPS                          	     1	     1	     1
LIST                          	     1	    14	    14
LISTED                        	     1	    15	    15
LISTEN                        	     1	     1	     1
LISTENING                     	     1	     4	     4
LISTING                       	     1	     3	     3
LISTS                         	     1	     3	     3
LIT                           	     1	     1	     1
LITTLE                        	     1	    86	    86
LIVE                          	     1	    18	    18
LIVED                         	     1	     1	     1
LIVES                         	     1	     4	     4
LIVING                        	     1	    95	    95
LL                            	     1	     4	     4
LOAD                          	     1	    16	    16
LOADING                       	     1	     7	     7
LOADINGS                      	     1	     4	     4
LOADS                         	     1	    20	    20
LOCAL                         	     1	   355	   355
LOCALIZED                     	     1	     4	     4
LOCALLY                       	     1	    16	    16
LOCALS                        	     1	     1	     1
LONG                          	     1	   144	   144
LONGER                        	     1	    59	    59
LONGEST                       	     1	     2	     2
LOOK                          	     1	    20	    20
LOOKED                        	     1	    10	    10
LOOKING                       	     1	    19	    19
LOOKS                         	     1	     5	     5
LORDS                         	     1	     1	     1
LOSE                          	     1	    12	    12
LOSERS                        	     1	     1	     1
LOSES                         	     1	     4	     4
LOSING                        	     1	     5	     5
LOST                          	     1	    27	    27
LOT                           	     1	    10	    10
LOTS                          	     1	     6	     6
LOUD                          	     1	     1	     1
LOVE                          	     1	     1	     1
LOW                           	     1	   203	   203
LOWS                          	     1	     3	     3
LUCK                          	     1	    10	    10
LYING                         	     1	     2	     2
M                             	     1	   139	   139
MACHINE                       	     1	    18	    18
MACHINERY                     	     1	    15	    15
MACHINES                      	     1	     6	     6
MAD                           	     1	     2	     2
MADDEN                        	     1	     4	     4
MADE                          	     1	   148	   148
MAIN                          	     1	   162	   162
MAINLY                        	     1	   116	   116
MAINS                         	     1	     1	     1
MAJOR                         	     1	   144	   144
MAKE                          	     1	   136	   136
MAKER                         	     1	    10	    10
MAKERS                        	     1	    37	    37
MAKES                         	     1	    56	    56
MAKING                        	     1	   120	   120
MAN                           	     1	    25	    25
MANAGE                        	     1	    50	    50
MANAGEABLE                    	     1	     5	     5
MANAGED                       	     1	    78	    78
MANAGEMENT                    	     1	   744	   744
MANAGEMENTS                   	     1	     1	     1
MANAGER                       	     1	     7	     7
MANAGERIAL                    	     1	     6	     6
MANAGERS                      	     1	    62	    62
MANAGES                       	     1	     3	     3
MANAGING                      	     1	    37	    37
MANY                          	     1	   399	   399
MARK                          	     1	     1	     1
MARKED                        	     1	     8	     8
MARKEDLY                      	     1	     2	     2
MARKERS                       	     1	     1	     1
MARKET                        	     1	   681	   681
MARKETABLE                    	     1	     4	     4
MARKETED                      	     1	    10	    10
MARKETING                     	     1	     6	     6
MARKETS                       	     1	   327	   327
MARKS                         	     1	     2	     2
MARRIED                       	     1	     1	     1
MASTER                        	     1	     7	     7
MATTER                        	     1	    30	    30
MATTERS                       	     1	    15	    15
MAY                           	     1	   765	   765
MAYBE                         	     1	     4	     4
ME                            	     1	     2	     2
MEALS                         	     1	     4	     4
MEAN                          	     1	   194	   194
MEANING                       	     1	    28	    28
MEANINGFUL                    	     1	    12	    12
MEANINGFULLY                  	     1	     1	     1
MEANINGS                      	     1	     2	     2
MEANS                         	     1	   145	   145
MEANT                         	     1	    22	    22
MEET                          	     1	    64	    64
MEETING                       	     1	    17	    17
MEETINGS                      	     1	     1	     1
MEETS                         	     1	     8	     8
MEMBER                        	     1	    13	    13
MEMBERS                       	     1	    49	    49
MEMBERSHIP                    	     1	     7	     7
MEN                           	     1	     9	     9
MENTION                       	     1	     6	     6
MENTIONED                     	     1	    40	    40
MENTIONING                    	     1	     2	     2
MENTIONS                      	     1	     1	     1
MESSIER                       	     1	     1	     1
MET                           	     1	    23	    23
MIDDLE                        	     1	    30	    30
MIDPOINT                      	     1	     1	     1
MIDWEST                       	     1	     2	     2
MIGHT                         	     1	   132	   132
MILES                         	     1	     3	     3
MILLION                       	     1	   160	   160
MILLIONS                      	     1	     8	     8
MIN                           	     1	    13	    13
MIND                          	     1	     9	     9
MINDFULNESS                   	     1	     2	     2
MINDS                         	     1	     2	     2
MINE                          	     1	     2	     2
MINUTE                        	     1	     2	     2
MINUTES                       	     1	     1	     1
MISHANDLING                   	     1	     1	     1
MISLEADING                    	     1	     4	     4
MISMANAGEMENT                 	     1	     2	     2
MISSED                        	     1	     1	     1
MISSES                        	     1	     1	     1
MISSING                       	     1	    15	    15
MISTAKE                       	     1	     2	     2
MISTAKES                      	     1	     2	     2
MISUNDERSTANDING              	     1	     1	     1
MISUNDERSTOOD                 	     1	     1	     1
MOMENT                        	     1	    13	    13
MOMENTS                       	     1	     1	     1
MON                           	     1	     1	     1
MONEY                         	     1	    39	    39
MONIES                        	     1	     1	     1
MONTH                         	     1	     6	     6
MONTHLY                       	     1	    10	    10
MONTHS                        	     1	    11	    11
MORE                          	     1	  1094	  1094
MORNING                       	     1	     2	     2
MOST                          	     1	   581	   581
MOSTLY                        	     1	    39	    39
MOTHER                        	     1	     1	     1
MOUNTAIN                      	     1	    23	    23
MOUNTAINOUS                   	     1	    46	    46
MOUNTAINS                     	     1	    13	    13
MOUTH                         	     1	     1	     1
MOVE                          	     1	    38	    38
MOVED                         	     1	    11	    11
MOVEMENT                      	     1	    36	    36
MOVEMENTS                     	     1	     4	     4
MOVER                         	     1	     2	     2
MOVERS                        	     1	     1	     1
MOVES                         	     1	     6	     6
MOVING                        	     1	    19	    19
MR                            	     1	    20	    20
MUCH                          	     1	   177	   177
MUSIC                         	     1	     1	     1
MUST                          	     1	   158	   158
MY                            	     1	    12	    12
NAME                          	     1	    16	    16
NAMED                         	     1	     7	     7
NAMELY                        	     1	    25	    25
NAMES                         	     1	     5	     5
NAMING                        	     1	     1	     1
NATION                        	     1	    17	    17
NATIONAL                      	     1	   254	   254
NATIONALISTIC                 	     1	     1	     1
NATIONALIZATION               	     1	     1	     1
NATIONALIZED                  	     1	     1	     1
NATIONALLY                    	     1	     3	     3
NATIONS                       	     1	    39	    39
NATIONWIDE                    	     1	    10	    10
NATURAL                       	     1	   527	   527
NATURALLY                     	     1	    17	    17
NATURALNESS                   	     1	     2	     2
NATURE                        	     1	   151	   151
NATURES                       	     1	     1	     1
NE                            	     1	     3	     3
NEAR                          	     1	    54	    54
NEARBY                        	     1	    16	    16
NEARER                        	     1	     5	     5
NEAREST                       	     1	     5	     5
NEARLY                        	     1	    31	    31
NEARNESS                      	     1	     1	     1
NEATLY                        	     1	     2	     2
NECESSARILY                   	     1	    24	    24
NECESSARY                     	     1	    93	    93
NEED                          	     1	   169	   169
NEEDED                        	     1	    80	    80
NEEDS                         	     1	   139	   139
NEIGHBORHOOD                  	     1	    16	    16
NEIGHBORHOODS                 	     1	     1	     1
NEIGHBORING                   	     1	    13	    13
NEIGHBORS                     	     1	     4	     4
NEIGHBOUR                     	     1	     1	     1
NEIGHBOURHOOD                 	     1	    43	    43
NEIGHBOURHOODS                	     1	    11	    11
NEIGHBOURING                  	     1	     1	     1
NEVER                         	     1	    18	    18
NEW                           	     1	   324	   324
NEWER                         	     1	     3	     3
NEWLY                         	     1	    13	    13
NEWS                          	     1	     2	     2
NEXT                          	     1	    86	    86
NICE                          	     1	     1	     1
NIGHT                         	     1	     1	     1
NINE                          	     1	    23	    23
NINETEENTH                    	     1	     4	     4
NINTH                         	     1	     6	     6
NO                            	     1	   290	   290
NOBODY                        	     1	     4	     4
NOISE                         	     1	     8	     8
NONE                          	     1	    18	    18
NONMARKET                     	     1	    59	    59
NONUSE                        	     1	    19	    19
NONZERO                       	     1	     1	     1
NORMAL                        	     1	    27	    27
NORMALITY                     	     1	     4	     4
NORMALIZED                    	     1	    20	    20
NORMALIZING                   	     1	     1	     1
NORMALLY                      	     1	    11	    11
NORTH                         	     1	    71	    71
NORTHERNMOST                  	     1	     1	     1
NORTHWARD                     	     1	     3	     3
NORTHWEST                     	     1	    26	    26
NOT                           	     1	  1163	  1163
NOTABLE                       	     1	    13	    13
NOTABLY                       	     1	    14	    14
NOTE                          	     1	    52	    52
NOTED                         	     1	    51	    51
NOTES                         	     1	    11	    11
NOTHING                       	     1	    13	    13
NOTICE                        	     1	     3	     3
NOTICEABLE                    	     1	     3	     3
NOTICED                       	     1	     3	     3
NOTICES                       	     1	     1	     1
NOTING                        	     1	    12	    12
NOW                           	     1	    79	    79
NT                            	     1	     4	     4
NUMBER                        	     1	   314	   314
NUMBERS                       	     1	    23	    23
NW                            	     1	     2	     2
OBVIOUS                       	     1	    22	    22
OBVIOUSLY                     	     1	    14	    14
ODDS                          	     1	     5	     5
OF                            	     1	 17155	 17155
OFF                           	     1	    45	    45
OFFER                         	     1	    43	    43
OFFERED                       	     1	    13	    13
OFFERING                      	     1	    10	    10
OFFERINGS                     	     1	     1	     1
OFFERS                        	     1	    17	    17
OFFICE                        	     1	    12	    12
OFFICES                       	     1	     3	     3
OFFS                          	     1	     4	     4
OFTEN                         	     1	   233	   233
OIL                           	     1	    41	    41
OILS                          	     1	     6	     6
OLD                           	     1	    49	    49
OLDER                         	     1	    19	    19
OLDEST                        	     1	     6	     6
ON                            	     1	  2888	  2888
ONCE                          	     1	    52	    52
ONE                           	     1	   638	   638
ONES                          	     1	    41	    41
ONESELF                       	     1	     1	     1
ONLY                          	     1	   500	   500
ONTO                          	     1	    10	    10
OPEN                          	     1	   223	   223
OPENED                        	     1	     3	     3
OPENING                       	     1	    11	    11
OPENINGS                      	     1	     6	     6
OPENNESS                      	     1	    10	    10
OR                            	     1	  1849	  1849
ORANGE                        	     1	     1	     1
ORDER                         	     1	   124	   124
ORDERING                      	     1	     5	     5
ORDERLY                       	     1	     2	     2
ORDERS                        	     1	    11	    11
OTHER                         	     1	   945	   945
OTHERS                        	     1	   105	   105
OUGHT                         	     1	     1	     1
OUR                           	     1	   315	   315
OURSELVES                     	     1	     1	     1
OUT                           	     1	   213	   213
OUTDOOR                       	     1	     7	     7
OUTDOORS                      	     1	     1	     1
OUTSIDE                       	     1	    26	    26
OUTSIDERS                     	     1	     1	     1
OUTWARD                       	     1	     2	     2
OUTWARDS                      	     1	     3	     3
OVER                          	     1	   446	   446
OVERLY                        	     1	     2	     2
OWN                           	     1	    72	    72
OWNED                         	     1	    40	    40
OWNER                         	     1	   137	   137
OWNERS                        	     1	   248	   248
OWNERSHIP                     	     1	   226	   226
OWNING                        	     1	     3	     3
OWNS                          	     1	     3	     3
PACKAGE                       	     1	    19	    19
PACKAGED                      	     1	     1	     1
PACKAGES                      	     1	    10	    10
PACKAGING                     	     1	     7	     7
PACKING                       	     1	     3	     3
PAGES                         	     1	     1	     1
PAID                          	     1	    30	    30
PAINLESSLY                    	     1	     1	     1
PAINS                         	     1	     1	     1
PAINTER                       	     1	     1	     1
PAIR                          	     1	     7	     7
PAIRING                       	     1	     2	     2
PAIRS                         	     1	     6	     6
PAPER                         	     1	   154	   154
PAPERS                        	     1	    22	    22
PARENT                        	     1	     2	     2
PARENTAL                      	     1	     2	     2
PARENTS                       	     1	     2	     2
PARK                          	     1	   113	   113
PARKS                         	     1	    87	    87
PART                          	     1	   187	   187
PARTIAL                       	     1	    31	    31
PARTIALLY                     	     1	    17	    17
PARTICULAR                    	     1	   136	   136
PARTICULARLY                  	     1	   121	   121
PARTIES                       	     1	    31	    31
PARTLY                        	     1	    17	    17
PARTS                         	     1	    31	    31
PARTY                         	     1	    11	    11
PASS                          	     1	     6	     6
PASSED                        	     1	     9	     9
PASSES                        	     1	     4	     4
PASSING                       	     1	     5	     5
PAST                          	     1	    83	    83
PAY                           	     1	   143	   143
PAYING                        	     1	    14	    14
PAYMENT                       	     1	    53	    53
PAYMENTS                      	     1	   106	   106
PAYS                          	     1	     9	     9
PEOPLE                        	     1	   229	   229
PEOPLES                       	     1	    11	    11
PERFECT                       	     1	    26	    26
PERFECTING                    	     1	     1	     1
PERFECTION                    	     1	     2	     2
PERFECTLY                     	     1	     7	     7
PERHAPS                       	     1	    49	    49
PERSON                        	     1	    27	    27
PERSONAL                      	     1	    30	    30
PERSONALLY                    	     1	     1	     1
PERSONS                       	     1	    11	    11
PHONE                         	     1	     1	     1
PHONES                        	     1	     1	     1
PHOTO                         	     1	     3	     3
PHOTOGRAPHED                  	     1	     1	     1
PHOTOGRAPHS                   	     1	     4	     4
PHOTOGRAPHY                   	     1	     1	     1
PICKING                       	     1	     5	     5
PICKS                         	     1	     2	     2
PICTURE                       	     1	     7	     7
PICTURES                      	     1	     1	     1
PIECE                         	     1	     4	     4
PIECES                        	     1	     2	     2
PLACE                         	     1	    72	    72
PLACED                        	     1	    41	    41
PLACEMENT                     	     1	     4	     4
PLACES                        	     1	    37	    37
PLACING                       	     1	     4	     4
PLAN                          	     1	    32	    32
PLANNED                       	     1	    29	    29
PLANNER                       	     1	     4	     4
PLANNERS                      	     1	    20	    20
PLANNING                      	     1	   100	   100
PLANS                         	     1	    30	    30
PLANT                         	     1	   112	   112
PLANTED                       	     1	    30	    30
PLANTING                      	     1	   112	   112
PLANTINGS                     	     1	     1	     1
PLANTS                        	     1	    84	    84
PLAY                          	     1	    72	    72
PLAYED                        	     1	    25	    25
PLAYER                        	     1	    25	    25
PLAYERS                       	     1	    38	    38
PLAYING                       	     1	     7	     7
PLAYS                         	     1	    19	    19
PLEASE                        	     1	     3	     3
PLEASED                       	     1	     1	     1
PLEASING                      	     1	     1	     1
PLENTIFUL                     	     1	     3	     3
PLUS                          	     1	    42	    42
POINT                         	     1	   164	   164
POINTED                       	     1	    13	    13
POINTING                      	     1	     2	     2
POINTS                        	     1	    51	    51
POLICES                       	     1	     3	     3
POLICING                      	     1	     1	     1
POOR                          	     1	    93	    93
POORER                        	     1	     1	     1
POOREST                       	     1	     3	     3
POORLY                        	     1	     8	     8
POSITION                      	     1	    23	    23
POSITIONING                   	     1	     2	     2
POSITIONS                     	     1	     4	     4
POSSIBILITIES                 	     1	     7	     7
POSSIBILITY                   	     1	    45	    45
POSSIBLE                      	     1	   158	   158
POSSIBLY                      	     1	    17	    17
POST                          	     1	    11	    11
POSTAL                        	     1	     1	     1
POSTING                       	     1	     1	     1
POWER                         	     1	    74	    74
POWERED                       	     1	     1	     1
POWERFUL                      	     1	    15	    15
POWERS                        	     1	    12	    12
PP                            	     1	     7	     7
PREARRANGED                   	     1	     2	     2
PREPARATION                   	     1	    21	    21
PREPARATIONS                  	     1	     1	     1
PREPARE                       	     1	     6	     6
PREPARED                      	     1	    10	    10
PREPARES                      	     1	     1	     1
PREPARING                     	     1	     1	     1
PREREADING                    	     1	     1	     1
PRESCHOOLS                    	     1	     1	     1
PRESENT                       	     1	   233	   233
PRESENTATION                  	     1	     6	     6
PRESENTATIONS                 	     1	     1	     1
PRESENTED                     	     1	    96	    96
PRESENTING                    	     1	     2	     2
PRESENTS                      	     1	    34	    34
PRESS                         	     1	     1	     1
PRETAX                        	     1	    27	    27
PRETESTED                     	     1	     1	     1
PRETESTING                    	     1	     3	     3
PRETESTS                      	     1	     1	     1
PRETREATED                    	     1	     1	     1
PRETREATMENT                  	     1	     7	     7
PRETREATMENTS                 	     1	     1	     1
PRETTY                        	     1	     2	     2
PRICE                         	     1	   621	   621
PRICED                        	     1	     1	     1
PRICELESS                     	     1	     1	     1
PRICES                        	     1	   542	   542
PRICING                       	     1	    51	    51
PRISONER                      	     1	     2	     2
PROBABILISTIC                 	     1	     8	     8
PROBABILITIES                 	     1	    31	    31
PROBABILITY                   	     1	   101	   101
PROBABLE                      	     1	     2	     2
PROBABLY                      	     1	    20	    20
PROBLEM                       	     1	   161	   161
PROBLEMATIC                   	     1	     7	     7
PROBLEMATICAL                 	     1	     1	     1
PROBLEMS                      	     1	   134	   134
PROGRAM                       	     1	   108	   108
PROGRAMMATIC                  	     1	     2	     2
PROGRAMME                     	     1	     8	     8
PROGRAMMED                    	     1	     2	     2
PROGRAMMES                    	     1	     5	     5
PROGRAMMING                   	     1	    25	    25
PROGRAMS                      	     1	   176	   176
PROMISE                       	     1	     6	     6
PROMISES                      	     1	     2	     2
PROMISING                     	     1	    15	    15
PROPER                        	     1	    21	    21
PROPERLY                      	     1	    10	    10
PROTECT                       	     1	    74	    74
PROTECTED                     	     1	   103	   103
PROTECTING                    	     1	    49	    49
PROTECTION                    	     1	   190	   190
PROTECTIONISM                 	     1	     2	     2
PROTECTIONIST                 	     1	     4	     4
PROTECTIONISTS                	     1	     1	     1
PROTECTIVE                    	     1	    11	    11
PROTECTOR                     	     1	     1	     1
PROTECTS                      	     1	     6	     6
PT                            	     1	     7	     7
PUBLIC                        	     1	   416	   416
PUBLICALLY                    	     1	     1	     1
PUBLICLY                      	     1	     6	     6
PUBLICS                       	     1	     1	     1
PULL                          	     1	     4	     4
PULLING                       	     1	     3	     3
PULLS                         	     1	     1	     1
PUSH                          	     1	     5	     5
PUSHED                        	     1	     3	     3
PUSHES                        	     1	     2	     2
PUSHING                       	     1	     2	     2
PUT                           	     1	    26	    26
PUTS                          	     1	     2	     2
PUTTING                       	     1	     2	     2
QUARTER                       	     1	     5	     5
QUARTERLY                     	     1	     4	     4
QUARTERS                      	     1	     4	     4
QUESTION                      	     1	   112	   112
QUESTIONABLE                  	     1	     3	     3
QUESTIONED                    	     1	     1	     1
QUESTIONING                   	     1	     2	     2
QUESTIONS                     	     1	   139	   139
QUICK                         	     1	     3	     3
QUICKER                       	     1	     1	     1
QUICKLY                       	     1	    18	    18
QUIET                         	     1	     1	     1
QUITE                         	     1	    38	    38
RABBITS                       	     1	     1	     1
RACE                          	     1	     3	     3
RACES                         	     1	     1	     1
RAIN                          	     1	    15	    15
RAINING                       	     1	     1	     1
RAINY                         	     1	     3	     3
RAISE                         	     1	    19	    19
RAISED                        	     1	     8	     8
RAISES                        	     1	    16	    16
RAISING                       	     1	    14	    14
RAN                           	     1	     2	     2
RANG                          	     1	     1	     1
RATE                          	     1	   439	   439
RATES                         	     1	   197	   197
RATHER                        	     1	   106	   106
RATINGS                       	     1	     1	     1
RD                            	     1	     1	     1
RE                            	     1	    23	    23
REACH                         	     1	    22	    22
REACHABLE                     	     1	     2	     2
REACHED                       	     1	    40	    40
REACHES                       	     1	    19	    19
REACHING                      	     1	    27	    27
READ                          	     1	     4	     4
READABLE                      	     1	     1	     1
READER                        	     1	     6	     6
READERS                       	     1	     9	     9
READILY                       	     1	     9	     9
READINESS                     	     1	    10	    10
READING                       	     1	     4	     4
READS                         	     1	     1	     1
READY                         	     1	     6	     6
REAL                          	     1	   118	   118
REALISATION                   	     1	     1	     1
REALISED                      	     1	     1	     1
REALISM                       	     1	     3	     3
REALISTIC                     	     1	    20	    20
REALITIES                     	     1	     4	     4
REALITY                       	     1	    16	    16
REALIZATION                   	     1	     4	     4
REALIZATIONS                  	     1	     2	     2
REALIZE                       	     1	     5	     5
REALIZED                      	     1	    25	    25
REALIZING                     	     1	     1	     1
REALLY                        	     1	     5	     5
REARRANGED                    	     1	     1	     1
REARRANGEMENT                 	     1	     1	     1
REARRANGING                   	     1	     2	     2
REASON                        	     1	    46	    46
REASONABLE                    	     1	    20	    20
REASONABLY                    	     1	     5	     5
REASONED                      	     1	     2	     2
REASONING                     	     1	     1	     1
REASONS                       	     1	    51	    51
REBUILD                       	     1	     2	     2
REBUILDING                    	     1	     1	     1
RECENT                        	     1	   158	   158
RECENTLY                      	     1	    55	    55
RECONSIDER                    	     1	     1	     1
RECORD                        	     1	     7	     7
RECORDED                      	     1	    22	    22
RECORDERS                     	     1	     1	     1
RECORDING                     	     1	     3	     3
RECORDINGS                    	     1	     2	     2
RECORDS                       	     1	    23	    23
RED                           	     1	    12	    12
REDDY                         	     1	     1	     1
REENGINEERED                  	     1	     1	     1
REGROWTH                      	     1	     1	     1
RELATE                        	     1	    13	    13
RELATED                       	     1	   191	   191
RELATEDNESS                   	     1	     3	     3
RELATES                       	     1	    15	    15
RELATING                      	     1	     9	     9
RELATION                      	     1	    34	    34
RELATIONAL                    	     1	    10	    10
RELATIONS                     	     1	    26	    26
RELATIONSHIP                  	     1	   168	   168
RELATIONSHIPS                 	     1	    59	    59
REMEMBER                      	     1	     1	     1
RENEW                         	     1	     1	     1
RENEWABILITY                  	     1	     1	     1
RENEWABLE                     	     1	    36	    36
RENEWED                       	     1	     1	     1
RENT                          	     1	   135	   135
RENTAL                        	     1	    26	    26
RENTALS                       	     1	     5	     5
RENTED                        	     1	     1	     1
RENTERS                       	     1	     1	     1
RENTS                         	     1	    63	    63
REPLANT                       	     1	     4	     4
REPLANTED                     	     1	     3	     3
REPLANTING                    	     1	    18	    18
REPLYING                      	     1	     1	     1
REPORT                        	     1	    23	    23
REPORTED                      	     1	   147	   147
REPORTEDLY                    	     1	     1	     1
REPORTING                     	     1	    20	    20
REPORTS                       	     1	    22	    22
REREPORTED                    	     1	     1	     1
RESELL                        	     1	     1	     1
RESETTLEMENT                  	     1	     2	     2
RESPONSIBILITIES              	     1	     1	     1
RESPONSIBILITY                	     1	    58	    58
RESPONSIBLE                   	     1	    29	    29
REST                          	     1	    26	    26
RESTARTING                    	     1	     2	     2
RESTS                         	     1	     4	     4
RETURN                        	     1	    63	    63
RETURNED                      	     1	     3	     3
RETURNING                     	     1	     5	     5
RETURNS                       	     1	    70	    70
REUSE                         	     1	     1	     1
REUSED                        	     1	     1	     1
REVISIT                       	     1	     1	     1
REVISITED                     	     1	     1	     1
REWRITE                       	     1	     1	     1
REWRITTEN                     	     1	     2	     2
RICH                          	     1	    33	    33
RICHER                        	     1	     8	     8
RICHES                        	     1	     1	     1
RICHEST                       	     1	     1	     1
RICHNESS                      	     1	    17	    17
RIDER                         	     1	     1	     1
RIDERS                        	     1	     1	     1
RIDING                        	     1	     2	     2
RIGHT                         	     1	    65	    65
RIGHTFUL                      	     1	     1	     1
RIGHTHAND                     	     1	    15	    15
RIGHTS                        	     1	   271	   271
RIGHTWARD                     	     1	     1	     1
RINGS                         	     1	     1	     1
RISE                          	     1	    51	    51
RISEN                         	     1	     3	     3
RISES                         	     1	     3	     3
RISING                        	     1	    27	    27
RIVER                         	     1	    43	    43
RIVERS                        	     1	     3	     3
ROAD                          	     1	    46	    46
ROADS                         	     1	    41	    41
ROCK                          	     1	     1	     1
ROCKS                         	     1	     1	     1
ROCKY                         	     1	     3	     3
RODE                          	     1	     1	     1
ROLL                          	     1	     3	     3
ROLLS                         	     1	     1	     1
ROOM                          	     1	     6	     6
ROSE                          	     1	    11	    11
ROUGH                         	     1	     2	     2
ROUGHLY                       	     1	    11	    11
ROUND                         	     1	     7	     7
ROUNDS                        	     1	     1	     1
RT                            	     1	     9	     9
RULE                          	     1	    19	    19
RULER                         	     1	     1	     1
RULES                         	     1	    88	    88
RULING                        	     1	     2	     2
RUN                           	     1	    64	    64
RUNNING                       	     1	    16	    16
RUNS                          	     1	     2	     2
S                             	     1	   971	   971
SAFE                          	     1	     5	     5
SAFETY                        	     1	    34	    34
SAID                          	     1	    14	    14
SAILORS                       	     1	     2	     2
SAME                          	     1	   254	   254
SAVE                          	     1	     2	     2
SAVED                         	     1	     1	     1
SAVES                         	     1	     1	     1
SAVING                        	     1	    10	    10
SAVINGS                       	     1	    31	    31
SAW                           	     1	    16	    16
SAY                           	     1	    17	    17
SAYING                        	     1	     1	     1
SAYS                          	     1	     7	     7
SCHOOL                        	     1	    59	    59
SCHOOLS                       	     1	    25	    25
SCIENCE                       	     1	    47	    47
SCIENCES                      	     1	    17	    17
SCIENTIFIC                    	     1	    43	    43
SCIENTIFICALLY                	     1	     8	     8
SCIENTIFICITY                 	     1	     1	     1
SCIENTISTS                    	     1	     9	     9
SEA                           	     1	     8	     8
SEAWARD                       	     1	     1	     1
SECOND                        	     1	   178	   178
SECONDARY                     	     1	    51	    51
SECONDLY                      	     1	     3	     3
SECURE                        	     1	    24	    24
SECURED                       	     1	     2	     2
SECURES                       	     1	     1	     1
SECURING                      	     1	     3	     3
SECURITY                      	     1	   116	   116
SEE                           	     1	   158	   158
SEEING                        	     1	     3	     3
SEEM                          	     1	    18	    18
SEEMED                        	     1	     4	     4
SEEMINGLY                     	     1	     6	     6
SEEMS                         	     1	    30	    30
SEEN                          	     1	    57	    57
SEES                          	     1	     8	     8
SELF                          	     1	     7	     7
SELL                          	     1	    36	    36
SELLER                        	     1	    13	    13
SELLERS                       	     1	    38	    38
SELLING                       	     1	    49	    49
SELLS                         	     1	     6	     6
SELVES                        	     1	     1	     1
SEND                          	     1	     1	     1
SENDING                       	     1	     2	     2
SENSE                         	     1	    20	    20
SENT                          	     1	    11	    11
SERIOUS                       	     1	    20	    20
SERIOUSLY                     	     1	     5	     5
SERVANTS                      	     1	     1	     1
SERVE                         	     1	    24	    24
SERVED                        	     1	     9	     9
SERVES                        	     1	    12	    12
SERVICE                       	     1	   117	   117
SERVICES                      	     1	   590	   590
SERVING                       	     1	     5	     5
SET                           	     1	   191	   191
SETS                          	     1	    23	    23
SETTING                       	     1	    46	    46
SETTINGS                      	     1	    24	    24
SETTLE                        	     1	     1	     1
SETTLED                       	     1	     3	     3
SETTLEMENT                    	     1	    12	    12
SETTLEMENTS                   	     1	    10	    10
SETTLERS                      	     1	     3	     3
SEVEN                         	     1	    17	    17
SEVENS                        	     1	     1	     1
SEVENTEEN                     	     1	     2	     2
SEVENTH                       	     1	     3	     3
SEVENTY                       	     1	     1	     1
SEVERAL                       	     1	   138	   138
SEX                           	     1	     9	     9
SEXUAL                        	     1	     1	     1
SHALL                         	     1	     4	     4
SHAPE                         	     1	    39	    39
SHAPED                        	     1	    12	    12
SHAPES                        	     1	     9	     9
SHAPING                       	     1	     9	     9
SHARE                         	     1	   117	   117
SHARED                        	     1	    13	    13
SHARES                        	     1	    21	    21
SHARING                       	     1	    12	    12
SHE                           	     1	    22	    22
SHIP                          	     1	     4	     4
SHIPMENTS                     	     1	     1	     1
SHIPPED                       	     1	     1	     1
SHIPPING                      	     1	     4	     4
SHIPS                         	     1	     3	     3
SHOOT                         	     1	     1	     1
SHOOTS                        	     1	     2	     2
SHOPPING                      	     1	     1	     1
SHORT                         	     1	    72	    72
SHORTAGE                      	     1	     8	     8
SHORTAGES                     	     1	     9	     9
SHORTEN                       	     1	     4	     4
SHORTENED                     	     1	     2	     2
SHORTENING                    	     1	     2	     2
SHORTENS                      	     1	     5	     5
SHORTER                       	     1	    24	    24
SHOULD                        	     1	   317	   317
SHOULDN                       	     1	     5	     5
SHOW                          	     1	   117	   117
SHOWED                        	     1	   119	   119
SHOWING                       	     1	    22	    22
SHOWN                         	     1	   155	   155
SHOWS                         	     1	   155	   155
SHUT                          	     1	     2	     2
SIDE                          	     1	    50	    50
SIDES                         	     1	     6	     6
SIGHT                         	     1	     2	     2
SIGHTS                        	     1	     1	     1
SIGN                          	     1	    15	    15
SIGNED                        	     1	     4	     4
SIGNS                         	     1	     3	     3
SIMPLE                        	     1	    77	    77
SIMPLER                       	     1	     2	     2
SIMPLEST                      	     1	    10	    10
SIMPLIFICATION                	     1	     2	     2
SIMPLIFIED                    	     1	    11	    11
SIMPLIFIES                    	     1	     1	     1
SIMPLIFY                      	     1	     1	     1
SIMPLIFYING                   	     1	     4	     4
SIMPLY                        	     1	    40	    40
SINCE                         	     1	   163	   163
SING                          	     1	     2	     2
SINGLE                        	     1	   101	   101
SIT                           	     1	     1	     1
SITUATE                       	     1	     1	     1
SITUATED                      	     1	    10	    10
SITUATING                     	     1	     1	     1
SITUATION                     	     1	    67	    67
SITUATIONS                    	     1	    42	    42
SIX                           	     1	    67	    67
SIXTEEN                       	     1	     2	     2
SIXTH                         	     1	     9	     9
SIXTY                         	     1	     1	     1
SIZABLE                       	     1	     2	     2
SIZE                          	     1	   223	   223
SIZED                         	     1	    12	    12
SIZES                         	     1	    17	    17
SKIN                          	     1	     1	     1
SKY                           	     1	     2	     2
SLIGHT                        	     1	     7	     7
SLIGHTLY                      	     1	    23	    23
SLOW                          	     1	    21	    21
SLOWED                        	     1	     6	     6
SLOWER                        	     1	    12	    12
SLOWING                       	     1	     5	     5
SLOWLY                        	     1	    19	    19
SLOWS                         	     1	     3	     3
SMALL                         	     1	   182	   182
SMALLER                       	     1	    68	    68
SMALLEST                      	     1	    19	    19
SMOKE                         	     1	     1	     1
SNOW                          	     1	     4	     4
SO                            	     1	   246	   246
SOFT                          	     1	     6	     6
SOFTEN                        	     1	     1	     1
SOFTENED                      	     1	     1	     1
SOFTENING                     	     1	     1	     1
SOFTENS                       	     1	     1	     1
SOFTER                        	     1	     3	     3
SOLD                          	     1	    27	    27
SOME                          	     1	   533	   533
SOMEBODY                      	     1	     1	     1
SOMEHOW                       	     1	     5	     5
SOMEONE                       	     1	     1	     1
SOMETHING                     	     1	    10	    10
SOMETIME                      	     1	     3	     3
SOMETIMES                     	     1	    51	    51
SOMEWHERE                     	     1	     2	     2
SONG                          	     1	     3	     3
SOON                          	     1	     9	     9
SOONER                        	     1	     2	     2
SORT                          	     1	     5	     5
SORTS                         	     1	     2	     2
SOUND                         	     1	     4	     4
SOUTH                         	     1	    73	    73
SPACE                         	     1	   253	   253
SPACED                        	     1	     1	     1
SPACER                        	     1	     1	     1
SPACES                        	     1	    71	    71
SPACING                       	     1	     1	     1
SPACIOUS                      	     1	     1	     1
SPEAK                         	     1	     1	     1
SPEAKING                      	     1	     9	     9
SPEAKS                        	     1	     1	     1
SPECIAL                       	     1	    53	    53
SPECIALISING                  	     1	     1	     1
SPECIALIST                    	     1	     2	     2
SPECIALISTS                   	     1	     8	     8
SPECIALIZATION                	     1	     2	     2
SPECIALIZE                    	     1	     2	     2
SPECIALIZED                   	     1	    15	    15
SPECIALLY                     	     1	     5	     5
SPECIALTY                     	     1	     3	     3
SPEND                         	     1	    10	    10
SPENDING                      	     1	    14	    14
SPENDS                        	     1	     1	     1
SPENT                         	     1	    11	    11
SPOKE                         	     1	     1	     1
SPORT                         	     1	     3	     3
SPORTS                        	     1	     2	     2
SPOT                          	     1	     4	     4
SPOTS                         	     1	     2	     2
SPOTTED                       	     1	     7	     7
SPRING                        	     1	    10	    10
SPRINGS                       	     1	     1	     1
SQUARE                        	     1	    25	    25
SQUARED                       	     1	     2	     2
SQUARELY                      	     1	     1	     1
SQUARES                       	     1	    11	    11
ST                            	     1	   228	   228
STAGE                         	     1	    68	    68
STAGES                        	     1	    39	    39
STAND                         	     1	    41	    41
STANDING                      	     1	   126	   126
STANDS                        	     1	   119	   119
START                         	     1	    27	    27
STARTED                       	     1	    18	    18
STARTING                      	     1	    52	    52
STARTS                        	     1	    23	    23
STATE                         	     1	   267	   267
STATED                        	     1	    33	    33
STATEMENT                     	     1	     8	     8
STATEMENTS                    	     1	     9	     9
STATING                       	     1	     3	     3
STATION                       	     1	     7	     7
STATIONS                      	     1	     3	     3
STAY                          	     1	     9	     9
STAYING                       	     1	     1	     1
STAYS                         	     1	     2	     2
STEP                          	     1	    39	    39
STEPS                         	     1	    19	    19
STEPWISE                      	     1	     4	     4
STICK                         	     1	     3	     3
STICKS                        	     1	     4	     4
STILL                         	     1	   125	   125
STONE                         	     1	     3	     3
STOP                          	     1	     1	     1
STOPPED                       	     1	     2	     2
STOPPING                      	     1	    24	    24
STOPS                         	     1	     3	     3
STORAGE                       	     1	    81	    81
STORE                         	     1	     7	     7
STORED                        	     1	    31	    31
STORES                        	     1	     5	     5
STORING                       	     1	     2	     2
STORY                         	     1	     9	     9
STRAIGHT                      	     1	     3	     3
STRANGE                       	     1	    10	    10
STREET                        	     1	     1	     1
STRIKE                        	     1	     5	     5
STRIKES                       	     1	     1	     1
STRIKING                      	     1	     2	     2
STRIKINGLY                    	     1	     2	     2
STRONG                        	     1	    66	    66
STRONGER                      	     1	     8	     8
STRONGEST                     	     1	     4	     4
STRONGLY                      	     1	    32	    32
STRUCK                        	     1	     2	     2
STUCK                         	     1	     1	     1
STUDENT                       	     1	    14	    14
STUDENTS                      	     1	   119	   119
STUDIED                       	     1	    63	    63
STUDIES                       	     1	   430	   430
STUDY                         	     1	   717	   717
STUDYING                      	     1	    22	    22
SUBGROUP                      	     1	     2	     2
SUBGROUPS                     	     1	     5	     5
SUBJECT                       	     1	    61	    61
SUBJECTS                      	     1	    13	    13
SUBSET                        	     1	     9	     9
SUBSETS                       	     1	     1	     1
SUCH                          	     1	   835	   835
SUDDEN                        	     1	     3	     3
SUDDENLY                      	     1	     2	     2
SUGGEST                       	     1	    78	    78
SUGGESTED                     	     1	    73	    73
SUGGESTING                    	     1	    27	    27
SUGGESTION                    	     1	     2	     2
SUGGESTIONS                   	     1	    12	    12
SUGGESTS                      	     1	    61	    61
SUITABILITY                   	     1	     6	     6
SUITABLE                      	     1	    30	    30
SUITED                        	     1	     8	     8
SUMMER                        	     1	    11	    11
SUMMERS                       	     1	     1	     1
SUN                           	     1	    16	    16
SUNDAY                        	     1	     1	     1
SUNLIGHT                      	     1	     1	     1
SUNNY                         	     1	     1	     1
SUPPORT                       	     1	   122	   122
SUPPORTED                     	     1	    24	    24
SUPPORTERS                    	     1	     2	     2
SUPPORTING                    	     1	    74	    74
SUPPORTIVE                    	     1	     3	     3
SUPPORTS                      	     1	    17	    17
SUPPOSE                       	     1	    13	    13
SUPPOSED                      	     1	     6	     6
SUPPOSEDLY                    	     1	     3	     3
SURE                          	     1	     7	     7
SURELY                        	     1	     5	     5
SUREST                        	     1	     1	     1
SURPRISE                      	     1	     3	     3
SURPRISED                     	     1	     3	     3
SURPRISING                    	     1	     9	     9
SURPRISINGLY                  	     1	    10	    10
SWEETS                        	     1	     2	     2
SWIMMING                      	     1	     1	     1
SYSTEM                        	     1	   255	   255
SYSTEMATIC                    	     1	    22	    22
SYSTEMATICALLY                	     1	    10	    10
SYSTEMS                       	     1	   285	   285
T                             	     1	   246	   246
TABLE                         	     1	   361	   361
TABLES                        	     1	    22	    22
TAIL                          	     1	     2	     2
TAKE                          	     1	    93	    93
TAKEN                         	     1	    68	    68
TAKER                         	     1	     1	     1
TAKERS                        	     1	     1	     1
TAKES                         	     1	    38	    38
TAKIN                         	     1	     1	     1
TAKING                        	     1	    53	    53
TALL                          	     1	     3	     3
TASTE                         	     1	     5	     5
TASTES                        	     1	     3	     3
TASTIER                       	     1	     1	     1
TAUGHT                        	     1	     4	     4
TAX                           	     1	   235	   235
TAXABLE                       	     1	     1	     1
TAXATION                      	     1	    45	    45
TAXATIONS                     	     1	     1	     1
TAXED                         	     1	     1	     1
TAXES                         	     1	    98	    98
TAXING                        	     1	     2	     2
TAXPAYERS                     	     1	     2	     2
TEA                           	     1	    21	    21
TEACH                         	     1	     4	     4
TEACHER                       	     1	    18	    18
TEACHERS                      	     1	    53	    53
TEACHING                      	     1	    43	    43
TEAM                          	     1	     9	     9
TEAMS                         	     1	     1	     1
TELL                          	     1	     5	     5
TELLING                       	     1	     2	     2
TEN                           	     1	    25	    25
TEND                          	     1	    51	    51
TENDED                        	     1	    11	    11
TENDENCY                      	     1	     4	     4
TENDING                       	     1	     2	     2
TENDS                         	     1	    10	    10
TENS                          	     1	     3	     3
TERM                          	     1	   129	   129
TERMED                        	     1	     3	     3
TERMING                       	     1	     1	     1
TERMS                         	     1	   170	   170
TEST                          	     1	    87	    87
TESTABLE                      	     1	     4	     4
TESTED                        	     1	    30	    30
TESTER                        	     1	     1	     1
TESTING                       	     1	    16	    16
TESTS                         	     1	    27	    27
THAN                          	     1	   806	   806
THANK                         	     1	     2	     2
THANKS                        	     1	     3	     3
THAT                          	     1	  3937	  3937
THE                           	     1	 27618	 27618
THEIR                         	     1	  1010	  1010
THEM                          	     1	   214	   214
THEMSELVES                    	     1	    35	    35
THEN                          	     1	   272	   272
THERE                         	     1	   615	   615
THESE                         	     1	   983	   983
THEY                          	     1	   663	   663
THICK                         	     1	     9	     9
THICKENING                    	     1	     1	     1
THICKER                       	     1	    12	    12
THICKNESS                     	     1	    12	    12
THING                         	     1	     4	     4
THINGS                        	     1	    19	    19
THINK                         	     1	     8	     8
THINKING                      	     1	    16	    16
THINKS                        	     1	     1	     1
THIRD                         	     1	    60	    60
THIRDS                        	     1	     1	     1
THIRTEEN                      	     1	     7	     7
THIRTY                        	     1	     6	     6
THIS                          	     1	  2082	  2082
THOSE                         	     1	   245	   245
THOUGH                        	     1	    78	    78
THOUGHT                       	     1	    33	    33
THOUGHTFUL                    	     1	     3	     3
THOUGHTS                      	     1	     6	     6
THOUSAND                      	     1	     2	     2
THOUSANDS                     	     1	    10	    10
THREE                         	     1	   310	   310
THROUGH                       	     1	   368	   368
THROUGHOUT                    	     1	    38	    38
THROW                         	     1	     1	     1
THROWING                      	     1	     1	     1
TIED                          	     1	     3	     3
TIES                          	     1	     1	     1
TIGHT                         	     1	     1	     1
TIGHTENING                    	     1	     1	     1
TIGHTER                       	     1	     1	     1
TIGHTLY                       	     1	     1	     1
TILL                          	     1	     6	     6
TIME                          	     1	   740	   740
TIMELY                        	     1	     5	     5
TIMES                         	     1	    61	    61
TIMING                        	     1	    21	    21
TIRES                         	     1	     1	     1
TO                            	     1	  9976	  9976
TODAY                         	     1	    34	    34
TOGETHER                      	     1	    42	    42
TOLD                          	     1	     1	     1
TOMORROW                      	     1	     2	     2
TOO                           	     1	    49	    49
TOOK                          	     1	    14	    14
TOP                           	     1	    36	    36
TOPS                          	     1	     1	     1
TORN                          	     1	     1	     1
TOTAL                         	     1	   377	   377
TOTALED                       	     1	     5	     5
TOTALING                      	     1	     1	     1
TOTALITY                      	     1	     4	     4
TOTALLY                       	     1	     7	     7
TOWARD                        	     1	    95	    95
TOWARDS                       	     1	    24	    24
TOWN                          	     1	     9	     9
TOWNS                         	     1	     6	     6
TOWNSHIP                      	     1	     1	     1
TOWNSHIPS                     	     1	     1	     1
TRACK                         	     1	    11	    11
TRACKED                       	     1	     2	     2
TRACKING                      	     1	     6	     6
TRACKS                        	     1	     3	     3
TRAIN                         	     1	     9	     9
TRAINED                       	     1	     7	     7
TRAINING                      	     1	    39	    39
TRAVEL                        	     1	    14	    14
TRAVELING                     	     1	     1	     1
TREAT                         	     1	     8	     8
TREATED                       	     1	    24	    24
TREATING                      	     1	     8	     8
TREATMENT                     	     1	    31	    31
TREATMENTS                    	     1	    14	    14
TREATS                        	     1	     3	     3
TREE                          	     1	   499	   499
TREES                         	     1	   456	   456
TRIED                         	     1	     8	     8
TRIES                         	     1	     2	     2
TRIPS                         	     1	     2	     2
TROUBLED                      	     1	     1	     1
TROUBLESOME                   	     1	     2	     2
TRUE                          	     1	    37	    37
TRULY                         	     1	     2	     2
TRUST                         	     1	    26	    26
TRUSTS                        	     1	    29	    29
TRUTH                         	     1	     2	     2
TRY                           	     1	     9	     9
TRYING                        	     1	     6	     6
TURN                          	     1	    50	    50
TURNED                        	     1	     4	     4
TURNING                       	     1	    15	    15
TURNS                         	     1	     5	     5
TWELVE                        	     1	    11	    11
TWENTIETH                     	     1	    13	    13
TWENTY                        	     1	    13	    13
TWICE                         	     1	    10	    10
TWO                           	     1	   417	   417
TYING                         	     1	     1	     1
TYPE                          	     1	   198	   198
TYPES                         	     1	   333	   333
UNABLE                        	     1	     6	     6
UNACCEPTABLE                  	     1	     1	     1
UNANSWERED                    	     1	     5	     5
UNAWARE                       	     1	     1	     1
UNBEARABLY                    	     1	     1	     1
UNCERTAIN                     	     1	    37	    37
UNCERTAINTIES                 	     1	    22	    22
UNCERTAINTY                   	     1	   109	   109
UNCHANGED                     	     1	     6	     6
UNCLEAR                       	     1	     9	     9
UNCONTROLLABLE                	     1	     1	     1
UNCOUNTED                     	     1	     1	     1
UNCOVER                       	     1	     3	     3
UNCUT                         	     1	     1	     1
UNDER                         	     1	   382	   382
UNDERSTAND                    	     1	    62	    62
UNDERSTANDABLE                	     1	     3	     3
UNDERSTANDABLY                	     1	     1	     1
UNDERSTANDING                 	     1	   163	   163
UNDERSTANDINGS                	     1	     1	     1
UNDERSTOOD                    	     1	    19	    19
UNDOUBTEDLY                   	     1	     4	     4
UNEMPLOYMENT                  	     1	     6	     6
UNEXPECTED                    	     1	     8	     8
UNEXPECTEDLY                  	     1	     1	     1
UNEXPERIENCED                 	     1	     1	     1
UNEXPLAINED                   	     1	     2	     2
UNFAIR                        	     1	     2	     2
UNFELLED                      	     1	     1	     1
UNFINISHED                    	     1	     1	     1
UNFORTUNATE                   	     1	     1	     1
UNFORTUNATELY                 	     1	    10	    10
UNHEALTHY                     	     1	     1	     1
UNIMAGINED                    	     1	     1	     1
UNIMPORTANT                   	     1	     4	     4
UNKNOWN                       	     1	    34	    34
UNKNOWNS                      	     1	     1	     1
UNLESS                        	     1	    17	    17
UNLOCK                        	     1	     1	     1
UNLUCKY                       	     1	     1	     1
UNMANAGED                     	     1	     4	     4
UNMARKETED                    	     1	     1	     1
UNNECESSARY                   	     1	     3	     3
UNNOTICED                     	     1	     1	     1
UNPLANNED                     	     1	     2	     2
UNPROTECTED                   	     1	     5	     5
UNREAL                        	     1	     1	     1
UNREALISTIC                   	     1	     7	     7
UNREASONABLE                  	     1	     1	     1
UNRELATED                     	     1	     3	     3
UNREPORTED                    	     1	     1	     1
UNSTUDIED                     	     1	     1	     1
UNSUITABLE                    	     1	     2	     2
UNSYSTEMATIC                  	     1	     1	     1
UNTESTED                      	     1	     1	     1
UNTIED                        	     1	     1	     1
UNTIL                         	     1	    48	    48
UNTREATED                     	     1	     3	     3
UNUSED                        	     1	     2	     2
UNUSUAL                       	     1	     1	     1
UNUSUALLY                     	     1	     1	     1
UNWANTED                      	     1	     2	     2
UNWEIGHTED                    	     1	     3	     3
UNWILLING                     	     1	     1	     1
UNWILLINGNESS                 	     1	     2	     2
UP                            	     1	   173	   173
UPON                          	     1	    32	    32
US                            	     1	   263	   263
USABLE                        	     1	     5	     5
USE                           	     1	   787	   787
USEABLE                       	     1	     1	     1
USED                          	     1	   791	   791
USEFUL                        	     1	    51	    51
USEFULLY                      	     1	     1	     1
USEFULNESS                    	     1	     4	     4
USELESS                       	     1	     1	     1
USER                          	     1	     8	     8
USERS                         	     1	    47	    47
USES                          	     1	   144	   144
USING                         	     1	   480	   480
USUAL                         	     1	    11	    11
USUALLY                       	     1	    58	    58
VAN                           	     1	    62	    62
VERY                          	     1	   180	   180
VIEW                          	     1	    59	    59
VIEWED                        	     1	    25	    25
VIEWING                       	     1	     3	     3
VIEWS                         	     1	    10	    10
VISIT                         	     1	    21	    21
VISITATION                    	     1	     5	     5
VISITED                       	     1	    11	    11
VISITING                      	     1	    11	    11
VISITOR                       	     1	     9	     9
VISITORS                      	     1	    71	    71
VISITS                        	     1	    18	    18
VOICE                         	     1	     2	     2
WAIT                          	     1	     8	     8
WAITING                       	     1	    11	    11
WAITS                         	     1	     1	     1
WAKE                          	     1	     2	     2
WALK                          	     1	     6	     6
WALKER                        	     1	     6	     6
WALKERS                       	     1	     1	     1
WALKING                       	     1	     8	     8
WALKS                         	     1	     4	     4
WALL                          	     1	     9	     9
WALLS                         	     1	     7	     7
WANT                          	     1	    16	    16
WANTED                        	     1	     1	     1
WANTS                         	     1	     8	     8
WAR                           	     1	    24	    24
WARM                          	     1	     8	     8
WARMEST                       	     1	     2	     2
WARMING                       	     1	    33	    33
WARS                          	     1	     4	     4
WAS                           	     1	  1352	  1352
WASHED                        	     1	     2	     2
WASHING                       	     1	     3	     3
WASTE                         	     1	    26	    26
WASTED                        	     1	     2	     2
WASTES                        	     1	     2	     2
WATCH                         	     1	     9	     9
WATCHING                      	     1	     4	     4
WATER                         	     1	   219	   219
WATERED                       	     1	     1	     1
WATERING                      	     1	     1	     1
WATERS                        	     1	     1	     1
WAVE                          	     1	     5	     5
WAVES                         	     1	     5	     5
WAY                           	     1	   109	   109
WAYS                          	     1	    74	    74
WE                            	     1	  1045	  1045
WEAR                          	     1	    35	    35
WEATHER                       	     1	    14	    14
WEB                           	     1	    11	    11
WEEK                          	     1	    19	    19
WEEKLY                        	     1	     9	     9
WEEKS                         	     1	     4	     4
WEIGHT                        	     1	    41	    41
WEIGHTED                      	     1	    30	    30
WEIGHTING                     	     1	    10	    10
WEIGHTS                       	     1	    13	    13
WELL                          	     1	   270	   270
WENT                          	     1	     7	     7
WERE                          	     1	  1164	  1164
WEST                          	     1	    45	    45
WESTWARD                      	     1	     2	     2
WET                           	     1	    19	    19
WETTER                        	     1	     1	     1
WHAT                          	     1	   226	   226
WHATEVER                      	     1	    15	    15
WHEN                          	     1	   497	   497
WHENEVER                      	     1	     4	     4
WHERE                         	     1	   498	   498
WHEREVER                      	     1	     8	     8
WHETHER                       	     1	   143	   143
WHICH                         	     1	  1233	  1233
WHICHEVER                     	     1	     1	     1
WHILE                         	     1	   331	   331
WHITE                         	     1	    17	    17
WHO                           	     1	   218	   218
WHOLE                         	     1	    39	    39
WHOLISTIC                     	     1	     1	     1
WHOLLY                        	     1	     2	     2
WHOM                          	     1	     8	     8
WHOSE                         	     1	    16	    16
WHY                           	     1	    43	    43
WIDE                          	     1	    49	    49
WIDELY                        	     1	    56	    56
WIDEN                         	     1	     2	     2
WIDENING                      	     1	     2	     2
WIDER                         	     1	    16	    16
WIDEST                        	     1	     1	     1
WIDTH                         	     1	     3	     3
WILD                          	     1	    39	    39
WILL                          	     1	   573	   573
WILLING                       	     1	    57	    57
WILLINGNESS                   	     1	   105	   105
WIND                          	     1	    13	    13
WINDOW                        	     1	     5	     5
WINDOWS                       	     1	     1	     1
WINDS                         	     1	     1	     1
WINNERS                       	     1	     1	     1
WINNING                       	     1	     5	     5
WINTER                        	     1	     7	     7
WISH                          	     1	     6	     6
WISHES                        	     1	     7	     7
WISHING                       	     1	     1	     1
WITH                          	     1	  2736	  2736
WITHIN                        	     1	   334	   334
WITHOUT                       	     1	   150	   150
WOMEN                         	     1	    13	    13
WONDER                        	     1	     1	     1
WONDERFUL                     	     1	     1	     1
WOOD                          	     1	   345	   345
WOODEN                        	     1	     9	     9
WOODY                         	     1	    91	    91
WORD                          	     1	     4	     4
WORDS                         	     1	    37	    37
WORK                          	     1	   148	   148
WORKABLE                      	     1	     2	     2
WORKED                        	     1	    11	    11
WORKER                        	     1	     1	     1
WORKERS                       	     1	    22	    22
WORKING                       	     1	    28	    28
WORKINGS                      	     1	     3	     3
WORKS                         	     1	    14	    14
WORLD                         	     1	   203	   203
WORLDS                        	     1	     1	     1
WORSE                         	     1	    11	    11
WORSEN                        	     1	     3	     3
WORSENING                     	     1	     2	     2
WORST                         	     1	     6	     6
WORTH                         	     1	    27	    27
WORTHLESS                     	     1	     1	     1
WORTHY                        	     1	     5	     5
WOULD                         	     1	   490	   490
WOULDN                        	     1	     3	     3
WRITE                         	     1	     7	     7
WRITERS                       	     1	     1	     1
WRITES                        	     1	     1	     1
WRITING                       	     1	     4	     4
WRITINGS                      	     1	     7	     7
WRITTEN                       	     1	    15	    15
WRONG                         	     1	     3	     3
WROTE                         	     1	     3	     3
YA                            	     1	     1	     1
YARD                          	     1	     3	     3
YARDING                       	     1	     1	     1
YE                            	     1	     2	     2
YEAR                          	     1	   315	   315
YEARLY                        	     1	    10	    10
YEARS                         	     1	   367	   367
YELLOW                        	     1	     2	     2
YELLOWISH                     	     1	     1	     1
YES                           	     1	     8	     8
YET                           	     1	    75	    75
YOU                           	     1	    19	    19
YOUNG                         	     1	    36	    36
YOUNGER                       	     1	    13	    13
YOUR                          	     1	     2	     2
YR                            	     1	     4	     4
ZERO                          	     1	   130	   130
ZEROS                         	     1	     1	     1

Types Found In Base List Two

TYPE                          	 RANGE	  FREQ	    F1
ACCESS                        	     1	   176	   176
ACCESSED                      	     1	     4	     4
ACCESSIBILITY                 	     1	    38	    38
ACCESSIBLE                    	     1	    13	    13
ACCESSING                     	     1	     3	     3
ACCIDENT                      	     1	     2	     2
ACCIDENTAL                    	     1	     2	     2
ACCIDENTS                     	     1	     2	     2
ACCORDING                     	     1	   155	   155
ACCORDINGLY                   	     1	    17	    17
ACCOUNT                       	     1	   118	   118
ACCOUNTED                     	     1	    42	    42
ACCOUNTING                    	     1	   117	   117
ACCOUNTINGS                   	     1	     1	     1
ACCOUNTS                      	     1	    89	    89
ACCUSATIONS                   	     1	     1	     1
ACTIVE                        	     1	    41	    41
ACTIVELY                      	     1	    17	    17
ACTIVITIES                    	     1	   239	   239
ACTIVITY                      	     1	   127	   127
ADAPT                         	     1	    18	    18
ADAPTABILITY                  	     1	     2	     2
ADAPTABLE                     	     1	     2	     2
ADAPTATION                    	     1	    46	    46
ADAPTATIONS                   	     1	     6	     6
ADAPTED                       	     1	    14	    14
ADAPTING                      	     1	     4	     4
ADAPTION                      	     1	     1	     1
ADAPTIVE                      	     1	    19	    19
ADULT                         	     1	     5	     5
ADULTHOOD                     	     1	     1	     1
ADULTS                        	     1	     5	     5
ADVANCE                       	     1	    16	    16
ADVANCED                      	     1	    26	    26
ADVANCEMENT                   	     1	     5	     5
ADVANCEMENTS                  	     1	     5	     5
ADVANCES                      	     1	     9	     9
ADVANCING                     	     1	     8	     8
ADVANTAGE                     	     1	    33	    33
ADVANTAGED                    	     1	     1	     1
ADVANTAGEOUS                  	     1	     4	     4
ADVANTAGES                    	     1	    26	    26
ADVICE                        	     1	     5	     5
ADVISABLE                     	     1	     1	     1
ADVISE                        	     1	     1	     1
ADVISED                       	     1	     3	     3
ADVISERS                      	     1	     2	     2
ADVISING                      	     1	     1	     1
ADVISORS                      	     1	     1	     1
ADVISORY                      	     1	     1	     1
AFFAIRS                       	     1	     1	     1
AFFECT                        	     1	   112	   112
AFFECTED                      	     1	    74	    74
AFFECTING                     	     1	    45	    45
AFFECTS                       	     1	    38	    38
AGENT                         	     1	    34	    34
AGENTS                        	     1	    73	    73
AID                           	     1	    28	    28
AIDED                         	     1	     1	     1
AIDING                        	     1	     1	     1
AIDS                          	     1	     1	     1
ALARMING                      	     1	     3	     3
ALCOHOL                       	     1	     1	     1
ALCOHOLS                      	     1	     1	     1
ALIVE                         	     1	     1	     1
ALTER                         	     1	    19	    19
ALTERATION                    	     1	     1	     1
ALTERED                       	     1	     9	     9
ALTERING                      	     1	     6	     6
ALTERS                        	     1	     3	     3
ALTOGETHER                    	     1	     8	     8
ANGER                         	     1	     3	     3
ANNOUNCED                     	     1	     7	     7
APARTMENT                     	     1	     2	     2
APPEAL                        	     1	     8	     8
APPEALING                     	     1	     3	     3
APPEALS                       	     1	     4	     4
APPLE                         	     1	     1	     1
APPLICATION                   	     1	   107	   107
APPLICATIONS                  	     1	   120	   120
APPLIED                       	     1	   133	   133
APPLIES                       	     1	    12	    12
APPLY                         	     1	    36	    36
APPLYING                      	     1	    25	    25
APPOINTEES                    	     1	     1	     1
APPRECIATE                    	     1	     3	     3
APPRECIATED                   	     1	     2	     2
APPRECIATION                  	     1	     2	     2
APPROACH                      	     1	   279	   279
APPROACHED                    	     1	    10	    10
APPROACHES                    	     1	   141	   141
APPROACHING                   	     1	     4	     4
APPS                          	     1	     1	     1
APRIL                         	     1	    17	    17
ARGUABLY                      	     1	     2	     2
ARGUE                         	     1	    24	    24
ARGUED                        	     1	    45	    45
ARGUES                        	     1	     6	     6
ARGUING                       	     1	     4	     4
ARGUMENT                      	     1	    25	    25
ARGUMENTS                     	     1	    16	    16
ARTICLE                       	     1	    27	    27
ARTICLES                      	     1	    53	    53
ASIDE                         	     1	    14	    14
ASIDES                        	     1	     3	     3
ASSIST                        	     1	    10	    10
ASSISTANCE                    	     1	    18	    18
ASSISTANT                     	     1	     2	     2
ASSISTANTS                    	     1	     1	     1
ASSISTED                      	     1	     1	     1
ASSOCIATE                     	     1	     8	     8
ASSOCIATED                    	     1	   276	   276
ASSOCIATES                    	     1	     2	     2
ASSOCIATING                   	     1	     1	     1
ASSOCIATION                   	     1	    20	    20
ASSOCIATIONS                  	     1	    28	    28
ASSUME                        	     1	    57	    57
ASSUMED                       	     1	   161	   161
ASSUMES                       	     1	    34	    34
ASSUMING                      	     1	    53	    53
ASSURANCE                     	     1	     3	     3
ASSURE                        	     1	     3	     3
ASSURED                       	     1	     1	     1
ASSURES                       	     1	     1	     1
ASSURING                      	     1	     1	     1
ATMOSPHERE                    	     1	    24	    24
ATMOSPHERES                   	     1	     1	     1
ATMOSPHERIC                   	     1	    12	    12
ATTACH                        	     1	     3	     3
ATTACHED                      	     1	     8	     8
ATTACHES                      	     1	     1	     1
ATTACHING                     	     1	     4	     4
ATTACHMENT                    	     1	     5	     5
ATTACK                        	     1	     1	     1
ATTACKS                       	     1	     3	     3
ATTEMPT                       	     1	    27	    27
ATTEMPTED                     	     1	     9	     9
ATTEMPTING                    	     1	     6	     6
ATTEMPTS                      	     1	    24	    24
ATTEND                        	     1	     1	     1
ATTENDANCE                    	     1	     3	     3
ATTENDANT                     	     1	     2	     2
ATTENTION                     	     1	    90	    90
ATTITUDE                      	     1	    13	    13
ATTITUDES                     	     1	    50	    50
ATTRACT                       	     1	    10	    10
ATTRACTED                     	     1	    15	    15
ATTRACTING                    	     1	     3	     3
ATTRACTION                    	     1	     5	     5
ATTRACTIONS                   	     1	     2	     2
ATTRACTIVE                    	     1	    26	    26
ATTRACTIVENESS                	     1	     1	     1
ATTRACTOR                     	     1	     2	     2
ATTRACTS                      	     1	     3	     3
AUGUST                        	     1	     3	     3
AUTOMATIC                     	     1	     4	     4
AUTOMATICALLY                 	     1	     1	     1
AVAILABILITY                  	     1	   110	   110
AVAILABLE                     	     1	   155	   155
AVERAGE                       	     1	   230	   230
AVERAGED                      	     1	     7	     7
AVERAGES                      	     1	     4	     4
AVERAGING                     	     1	     6	     6
AVOID                         	     1	    43	    43
AVOIDANCE                     	     1	     1	     1
AVOIDED                       	     1	    32	    32
AVOIDING                      	     1	    14	    14
AVOIDS                        	     1	     3	     3
BACKGROUND                    	     1	    16	    16
BACKGROUNDS                   	     1	     2	     2
BAKER                         	     1	     5	     5
BALANCE                       	     1	    49	    49
BALANCED                      	     1	    12	    12
BALANCES                      	     1	     8	     8
BALANCING                     	     1	     6	     6
BANANA                        	     1	     4	     4
BANANAS                       	     1	     1	     1
BANDS                         	     1	     4	     4
BARE                          	     1	    22	    22
BARK                          	     1	     9	     9
BASIS                         	     1	    82	    82
BASKET                        	     1	     2	     2
BATTERIES                     	     1	     1	     1
BATTERY                       	     1	     3	     3
BATTLE                        	     1	     1	     1
BEANS                         	     1	     5	     5
BEEF                          	     1	     5	     5
BEES                          	     1	     5	     5
BEGS                          	     1	     1	     1
BELL                          	     1	     4	     4
BELONG                        	     1	     7	     7
BELONGING                     	     1	     8	     8
BELONGS                       	     1	     2	     2
BELT                          	     1	     1	     1
BEND                          	     1	     1	     1
BENDING                       	     1	     1	     1
BENEFIT                       	     1	   181	   181
BENEFITED                     	     1	     6	     6
BENEFITING                    	     1	     5	     5
BENEFITS                      	     1	   425	   425
BIDIRECTIONALLY               	     1	     1	     1
BIKERS                        	     1	     2	     2
BIN                           	     1	     2	     2
BINDING                       	     1	     7	     7
BITES                         	     1	     3	     3
BLAME                         	     1	     2	     2
BLAMED                        	     1	     1	     1
BLANK                         	     1	     3	     3
BLANKETED                     	     1	     1	     1
BLANKS                        	     1	     5	     5
BLINDS                        	     1	     2	     2
BLOCK                         	     1	    12	    12
BLOCKS                        	     1	     5	     5
BOILER                        	     1	    15	    15
BOILERS                       	     1	    15	    15
BOMB                          	     1	     1	     1
BOND                          	     1	     4	     4
BONDING                       	     1	     1	     1
BONDS                         	     1	     3	     3
BOOM                          	     1	     6	     6
BOOMED                        	     1	     1	     1
BOOMING                       	     1	     1	     1
BOOMS                         	     1	     1	     1
BORROWED                      	     1	     1	     1
BORROWING                     	     1	     3	     3
BOUND                         	     1	    12	    12
BRAIN                         	     1	     3	     3
BRANCH                        	     1	     8	     8
BRANCHES                      	     1	    52	    52
BRANCHING                     	     1	     1	     1
BRANDS                        	     1	     1	     1
BREAST                        	     1	     4	     4
BREED                         	     1	     1	     1
BREEDING                      	     1	    10	    10
BRICKS                        	     1	     1	     1
BRIDGE                        	     1	     5	     5
BRIEF                         	     1	    14	    14
BRIEFLY                       	     1	    14	    14
BROAD                         	     1	    56	    56
BROADEN                       	     1	     1	     1
BROADENED                     	     1	     2	     2
BROADENING                    	     1	     2	     2
BROADER                       	     1	    41	    41
BROADLY                       	     1	    15	    15
BUG                           	     1	     1	     1
BUNCH                         	     1	     8	     8
BUNCHES                       	     1	     3	     3
BURIED                        	     1	     1	     1
BUTTON                        	     1	    10	    10
BUTTONS                       	     1	     4	     4
CALCULATE                     	     1	    23	    23
CALCULATED                    	     1	   116	   116
CALCULATES                    	     1	     4	     4
CALCULATING                   	     1	    12	    12
CALCULATION                   	     1	    33	    33
CALCULATIONS                  	     1	     8	     8
CAMERA                        	     1	     2	     2
CAP                           	     1	    26	    26
CAPABILITIES                  	     1	    15	    15
CAPABILITY                    	     1	     6	     6
CAPABLE                       	     1	    16	    16
CAPITAL                       	     1	   247	   247
CAPITALS                      	     1	     1	     1
CAPPED                        	     1	     1	     1
CAPS                          	     1	     2	     2
CAREER                        	     1	     7	     7
CAREERISTS                    	     1	     1	     1
CAREERS                       	     1	    12	    12
CARROTS                       	     1	     1	     1
CARTER                        	     1	    13	    13
CASH                          	     1	    71	    71
CAST                          	     1	     2	     2
CASTS                         	     1	     1	     1
CEILING                       	     1	     3	     3
CENT                          	     1	     6	     6
CENTIMETERS                   	     1	     1	     1
CENTURIES                     	     1	     7	     7
CENTURY                       	     1	    53	    53
CH                            	     1	     1	     1
CHAIN                         	     1	    72	    72
CHAINS                        	     1	    16	    16
CHALLENGE                     	     1	    34	    34
CHALLENGED                    	     1	     4	     4
CHALLENGER                    	     1	     3	     3
CHALLENGES                    	     1	    92	    92
CHALLENGING                   	     1	    17	    17
CHAMP                         	     1	     5	     5
CHANNEL                       	     1	     2	     2
CHANNELED                     	     1	     2	     2
CHANNELS                      	     1	     6	     6
CHAPTER                       	     1	   191	   191
CHAPTERS                      	     1	    15	    15
CHARACTERISE                  	     1	     1	     1
CHARACTERISING                	     1	     2	     2
CHARACTERIZATION              	     1	     7	     7
CHARACTERIZATIONS             	     1	     1	     1
CHARACTERIZE                  	     1	    15	    15
CHARACTERIZED                 	     1	    39	    39
CHARACTERIZES                 	     1	     5	     5
CHARACTERIZING                	     1	    13	    13
CHEATING                      	     1	     1	     1
CHIEF                         	     1	     7	     7
CIRCLE                        	     1	     2	     2
CIRCLED                       	     1	     1	     1
CIRCLES                       	     1	     3	     3
CIRCULAR                      	     1	     2	     2
CIRCUMSTANCE                  	     1	     2	     2
CIRCUMSTANCES                 	     1	    41	    41
CITIZEN                       	     1	     1	     1
CITIZENS                      	     1	    15	    15
CLAIM                         	     1	    12	    12
CLAIMANT                      	     1	     1	     1
CLAIMED                       	     1	     8	     8
CLAIMING                      	     1	     2	     2
CLAIMS                        	     1	     7	     7
CLASSIC                       	     1	    29	    29
CLOUD                         	     1	     7	     7
CLOUDED                       	     1	     1	     1
CLOUDY                        	     1	     1	     1
CM                            	     1	    25	    25
COAL                          	     1	     6	     6
COAST                         	     1	     4	     4
COASTAL                       	     1	    13	    13
COASTS                        	     1	     2	     2
COMBINATION                   	     1	    45	    45
COMBINATIONS                  	     1	    24	    24
COMBINE                       	     1	     9	     9
COMBINED                      	     1	    69	    69
COMBINES                      	     1	     4	     4
COMBINING                     	     1	    14	    14
COMMANDS                      	     1	     4	     4
COMMENT                       	     1	     1	     1
COMMENTARY                    	     1	     2	     2
COMMENTED                     	     1	     1	     1
COMMENTS                      	     1	     2	     2
COMMERCE                      	     1	     3	     3
COMMERCIAL                    	     1	    59	    59
COMMERCIALIZATION             	     1	     7	     7
COMMERCIALIZED                	     1	     1	     1
COMMERCIALLY                  	     1	     7	     7
COMMIT                        	     1	     1	     1
COMMITMENT                    	     1	    19	    19
COMMITMENTS                   	     1	    26	    26
COMMITTED                     	     1	     9	     9
COMMITTEE                     	     1	     5	     5
COMMITTEES                    	     1	     3	     3
COMMITTING                    	     1	     3	     3
COMMON                        	     1	   126	   126
COMMONLY                      	     1	    42	    42
COMMUNITIES                   	     1	   233	   233
COMMUNITY                     	     1	   229	   229
COMPARABILITY                 	     1	     2	     2
COMPARABLE                    	     1	    23	    23
COMPARE                       	     1	    31	    31
COMPARED                      	     1	   166	   166
COMPARES                      	     1	    11	    11
COMPARING                     	     1	    29	    29
COMPARISON                    	     1	    51	    51
COMPARISONS                   	     1	    10	    10
COMPETITION                   	     1	    47	    47
COMPLAINED                    	     1	     3	     3
COMPLICATE                    	     1	     2	     2
COMPLICATED                   	     1	    21	    21
COMPLICATES                   	     1	     4	     4
COMPLICATING                  	     1	     2	     2
COMPLICATION                  	     1	     1	     1
COMPLICATIONS                 	     1	     5	     5
CONCENTRATE                   	     1	     2	     2
CONCENTRATED                  	     1	    18	    18
CONCENTRATING                 	     1	     1	     1
CONCENTRATION                 	     1	    57	    57
CONCENTRATIONS                	     1	    22	    22
CONDITION                     	     1	    81	    81
CONDITIONAL                   	     1	    18	    18
CONDITIONALITY                	     1	     5	     5
CONDITIONED                   	     1	     4	     4
CONDITIONING                  	     1	     1	     1
CONDITIONS                    	     1	   261	   261
CONFUSE                       	     1	     1	     1
CONFUSION                     	     1	     3	     3
CONNECT                       	     1	     2	     2
CONNECTED                     	     1	    19	    19
CONNECTING                    	     1	     3	     3
CONNECTION                    	     1	     7	     7
CONNECTIONS                   	     1	     9	     9
CONNECTIVITY                  	     1	     3	     3
CONNECTS                      	     1	     4	     4
CONSCIOUS                     	     1	     1	     1
CONSCIOUSLY                   	     1	     1	     1
CONSCIOUSNESS                 	     1	     2	     2
CONSTANT                      	     1	    72	    72
CONSTANTLY                    	     1	     8	     8
CONSTANTS                     	     1	     2	     2
CONTACT                       	     1	     8	     8
CONTACTED                     	     1	     2	     2
CONTACTING                    	     1	     1	     1
CONTACTS                      	     1	     3	     3
CONTAIN                       	     1	    17	    17
CONTAINED                     	     1	    20	    20
CONTAINER                     	     1	     1	     1
CONTAINERS                    	     1	     4	     4
CONTAINING                    	     1	    19	    19
CONTAINS                      	     1	    19	    19
CONTRACT                      	     1	    33	    33
CONTRACTED                    	     1	     9	     9
CONTRACTING                   	     1	    23	    23
CONTRACTOR                    	     1	     1	     1
CONTRACTORS                   	     1	     1	     1
CONTRACTS                     	     1	    35	    35
CONTRIBUTE                    	     1	    66	    66
CONTRIBUTED                   	     1	    17	    17
CONTRIBUTES                   	     1	    19	    19
CONTRIBUTING                  	     1	    24	    24
CONTRIBUTION                  	     1	    70	    70
CONTRIBUTIONS                 	     1	    37	    37
CONTRIBUTOR                   	     1	     4	     4
CONTRIBUTORS                  	     1	     6	     6
CONTRIBUTORY                  	     1	     1	     1
CONVINCE                      	     1	     1	     1
CONVINCED                     	     1	     2	     2
CONVINCING                    	     1	     2	     2
CONVINCINGLY                  	     1	     1	     1
COP                           	     1	     4	     4
COPE                          	     1	     7	     7
COPIES                        	     1	     1	     1
COPING                        	     1	    10	    10
COPS                          	     1	     3	     3
CORRECT                       	     1	    23	    23
CORRECTED                     	     1	     3	     3
CORRECTING                    	     1	     6	     6
CORRECTION                    	     1	     5	     5
CORRECTIVE                    	     1	     1	     1
CORRECTLY                     	     1	     6	     6
CORRECTNESS                   	     1	     1	     1
COTTON                        	     1	     1	     1
COUNCIL                       	     1	    12	    12
COUNCILORS                    	     1	     1	     1
COUNCILS                      	     1	     3	     3
COUNTER                       	     1	    12	    12
COUNTERS                      	     1	     1	     1
COUNTIES                      	     1	    13	    13
COUNTY                        	     1	    24	    24
CREAMING                      	     1	     1	     1
CREATE                        	     1	    50	    50
CREATED                       	     1	    44	    44
CREATES                       	     1	    20	    20
CREATING                      	     1	    36	    36
CREATION                      	     1	    45	    45
CREATIONS                     	     1	     1	     1
CREATURE                      	     1	     1	     1
CREDIT                        	     1	    27	    27
CREDITED                      	     1	     1	     1
CREDITING                     	     1	     2	     2
CREDITS                       	     1	    69	    69
CRIMINAL                      	     1	     2	     2
CRISP                         	     1	     1	     1
CROWDED                       	     1	     1	     1
CROWDING                      	     1	     8	     8
CROWN                         	     1	     6	     6
CROWNS                        	     1	     3	     3
CULTURAL                      	     1	   102	   102
CULTURALLY                    	     1	     2	     2
CULTURE                       	     1	    41	    41
CULTURED                      	     1	     1	     1
CULTURES                      	     1	     3	     3
CULTURING                     	     1	     1	     1
CURE                          	     1	     1	     1
CURIOSITY                     	     1	     1	     1
CURRENT                       	     1	   274	   274
CURRENTLY                     	     1	    66	    66
CUSTOMER                      	     1	     4	     4
CUSTOMERS                     	     1	     2	     2
DAMAGE                        	     1	    88	    88
DAMAGED                       	     1	    19	    19
DAMAGES                       	     1	    36	    36
DAMAGING                      	     1	     6	     6
DEBT                          	     1	    22	    22
DEBTS                         	     1	     2	     2
DECEMBER                      	     1	     7	     7
DECISION                      	     1	   199	   199
DECISIONS                     	     1	   199	   199
DECORATION                    	     1	     1	     1
DEFENSE                       	     1	     7	     7
DEFENSES                      	     1	     3	     3
DEFENSIBLE                    	     1	     1	     1
DEFENSIVE                     	     1	     5	     5
DELIVER                       	     1	     6	     6
DELIVERED                     	     1	    12	    12
DELIVERING                    	     1	     1	     1
DELIVERS                      	     1	     1	     1
DELIVERY                      	     1	     7	     7
DEMAND                        	     1	   397	   397
DEMANDED                      	     1	     9	     9
DEMANDER                      	     1	     1	     1
DEMANDERS                     	     1	     4	     4
DEMANDING                     	     1	    10	    10
DEMANDS                       	     1	    41	    41
DENIED                        	     1	     1	     1
DENY                          	     1	     1	     1
DENYING                       	     1	     1	     1
DEPARTMENT                    	     1	    18	    18
DEPARTMENTS                   	     1	     2	     2
DEPRESS                       	     1	     1	     1
DEPRESSING                    	     1	     2	     2
DEPRESSION                    	     1	     1	     1
DEPRESSIVE                    	     1	     1	     1
DESCRIBE                      	     1	    47	    47
DESCRIBED                     	     1	    84	    84
DESCRIBES                     	     1	    24	    24
DESCRIBING                    	     1	    21	    21
DESCRIPTIVELY                 	     1	     1	     1
DESERT                        	     1	     3	     3
DESERTIFIED                   	     1	     2	     2
DESERVE                       	     1	     3	     3
DESERVES                      	     1	     6	     6
DESERVING                     	     1	     1	     1
DESIGN                        	     1	    94	    94
DESIGNED                      	     1	    60	    60
DESIGNERS                     	     1	     2	     2
DESIGNING                     	     1	    23	    23
DESIGNS                       	     1	     8	     8
DESIRABILITY                  	     1	     5	     5
DESIRABLE                     	     1	    19	    19
DESIRE                        	     1	     9	     9
DESIRED                       	     1	    19	    19
DESIRES                       	     1	     4	     4
DESTROY                       	     1	     3	     3
DESTROYED                     	     1	     4	     4
DESTROYING                    	     1	     3	     3
DESTROYS                      	     1	     1	     1
DETAIL                        	     1	    26	    26
DETAILED                      	     1	    26	    26
DETAILS                       	     1	    20	    20
DETECT                        	     1	     4	     4
DETECTABILITY                 	     1	     1	     1
DETECTABLE                    	     1	     1	     1
DETECTED                      	     1	    10	    10
DETECTING                     	     1	     2	     2
DETECTION                     	     1	    12	    12
DETECTS                       	     1	     1	     1
DETERMINANT                   	     1	     5	     5
DETERMINANTS                  	     1	    17	    17
DETERMINATION                 	     1	    24	    24
DETERMINATIONS                	     1	     1	     1
DETERMINE                     	     1	   110	   110
DETERMINED                    	     1	    81	    81
DETERMINES                    	     1	    13	    13
DETERMINING                   	     1	    48	    48
DETERMINISTIC                 	     1	    30	    30
DEVELOP                       	     1	    78	    78
DEVELOPED                     	     1	   196	   196
DEVELOPER                     	     1	     3	     3
DEVELOPERS                    	     1	     7	     7
DEVELOPING                    	     1	   161	   161
DEVELOPMENT                   	     1	   584	   584
DEVELOPMENTAL                 	     1	     3	     3
DEVELOPMENTS                  	     1	    27	    27
DEVELOPS                      	     1	     4	     4
DIET                          	     1	     6	     6
DIETARY                       	     1	     8	     8
DIETER                        	     1	     3	     3
DIETS                         	     1	     2	     2
DIRECT                        	     1	   119	   119
DIRECTED                      	     1	     6	     6
DIRECTING                     	     1	     2	     2
DIRECTION                     	     1	    32	    32
DIRECTIONS                    	     1	    16	    16
DIRECTIVE                     	     1	     1	     1
DIRECTIVES                    	     1	     1	     1
DIRECTLY                      	     1	    96	    96
DIRECTORY                     	     1	     1	     1
DISAPPEAR                     	     1	     3	     3
DISAPPEARED                   	     1	     5	     5
DISAPPEARING                  	     1	     1	     1
DISAPPOINTED                  	     1	     1	     1
DISAPPOINTINGLY               	     1	     1	     1
DISCIPLINARY                  	     1	     3	     3
DISCIPLINE                    	     1	     3	     3
DISCIPLINES                   	     1	     6	     6
DISCUSS                       	     1	    52	    52
DISCUSSED                     	     1	   104	   104
DISCUSSES                     	     1	    28	    28
DISCUSSING                    	     1	     5	     5
DISCUSSION                    	     1	   114	   114
DISCUSSIONS                   	     1	    24	    24
DISEASE                       	     1	    17	    17
DISEASES                      	     1	    17	    17
DISH                          	     1	     2	     2
DISREGARD                     	     1	     1	     1
DISREGARDED                   	     1	     2	     2
DISREGARDS                    	     1	     1	     1
DISSIMILAR                    	     1	     1	     1
DISSIMILARITY                 	     1	     1	     1
DISTANCE                      	     1	    81	    81
DISTANCES                     	     1	     6	     6
DISTRICT                      	     1	    67	    67
DISTRICTS                     	     1	    11	    11
DISTURB                       	     1	     1	     1
DISTURBANCE                   	     1	    42	    42
DISTURBANCES                  	     1	    16	    16
DISTURBED                     	     1	     1	     1
DISTURBING                    	     1	     2	     2
DIVIDE                        	     1	     4	     4
DIVIDED                       	     1	    48	    48
DIVIDES                       	     1	     3	     3
DIVIDING                      	     1	     8	     8
DIVORCE                       	     1	     1	     1
DIVORCED                      	     1	     1	     1
DOLLAR                        	     1	    14	    14
DOLLARS                       	     1	    18	    18
DOZENS                        	     1	     1	     1
DRAMATIC                      	     1	     9	     9
DRAMATICALLY                  	     1	    20	    20
DUE                           	     1	   300	   300
DUES                          	     1	     1	     1
DUST                          	     1	     4	     4
DUSTED                        	     1	     1	     1
DUSTER                        	     1	     1	     1
DUTIES                        	     1	     2	     2
DUTY                          	     1	     4	     4
EARN                          	     1	    20	    20
EARNED                        	     1	    13	    13
EARNING                       	     1	     6	     6
EARNINGS                      	     1	     7	     7
EARNS                         	     1	     1	     1
EASE                          	     1	     8	     8
EASED                         	     1	     2	     2
EASES                         	     1	     1	     1
ECONOMIC                      	     1	  1088	  1088
ECONOMICAL                    	     1	     1	     1
ECONOMICALLY                  	     1	    25	    25
ECONOMICS                     	     1	   306	   306
ECONOMICUS                    	     1	     1	     1
ECONOMIE                      	     1	     1	     1
ECONOMIES                     	     1	    45	    45
ECONOMIST                     	     1	     3	     3
ECONOMISTS                    	     1	   120	   120
ECONOMIZE                     	     1	     1	     1
ECONOMIZING                   	     1	     2	     2
ECONOMY                       	     1	   191	   191
ED                            	     1	    10	    10
EDIT                          	     1	     1	     1
EDITED                        	     1	     3	     3
EDITING                       	     1	     1	     1
EDITORS                       	     1	     1	     1
EFFECT                        	     1	   216	   216
EFFECTS                       	     1	   262	   262
EFFORT                        	     1	    33	    33
EFFORTS                       	     1	   121	   121
ELDER                         	     1	     1	     1
ELDERLY                       	     1	     1	     1
ELECT                         	     1	     1	     1
ELECTED                       	     1	     8	     8
ELECTION                      	     1	     3	     3
ELECTIONS                     	     1	     4	     4
ELECTORAL                     	     1	     1	     1
ELECTRIC                      	     1	     3	     3
ELECTRICAL                    	     1	     8	     8
ELECTRICITY                   	     1	    40	    40
ELEPHANTS                     	     1	     1	     1
EMAIL                         	     1	     8	     8
EMOTIONAL                     	     1	     3	     3
ENCOURAGE                     	     1	    21	    21
ENCOURAGED                    	     1	     8	     8
ENCOURAGES                    	     1	     3	     3
ENCOURAGING                   	     1	     9	     9
ENEMIES                       	     1	     2	     2
ENERGIES                      	     1	     2	     2
ENERGIZE                      	     1	     1	     1
ENERGY                        	     1	   198	   198
ENGAGE                        	     1	    27	    27
ENGAGED                       	     1	    37	    37
ENGAGEMENT                    	     1	     9	     9
ENGAGES                       	     1	     1	     1
ENGAGING                      	     1	     6	     6
ENGINEERED                    	     1	     3	     3
ENGINEERING                   	     1	     8	     8
ENGINEERS                     	     1	     3	     3
ENORMOUS                      	     1	     2	     2
ENTIRE                        	     1	    37	    37
ENTIRELY                      	     1	    17	    17
ENVELOPE                      	     1	     4	     4
ENVELOPMENT                   	     1	     2	     2
ENVIRONMENT                   	     1	   133	   133
ENVIRONMENTAL                 	     1	   412	   412
ENVIRONMENTALISM              	     1	     1	     1
ENVIRONMENTALISTS             	     1	     5	     5
ENVIRONMENTALLY               	     1	    13	    13
ENVIRONMENTS                  	     1	    22	    22
EQUAL                         	     1	    85	    85
EQUALED                       	     1	     1	     1
EQUALING                      	     1	     2	     2
EQUALITY                      	     1	     1	     1
EQUALIZES                     	     1	     1	     1
EQUALIZING                    	     1	     2	     2
EQUALLY                       	     1	    21	    21
EQUALS                        	     1	    27	    27
EQUIPMENT                     	     1	    43	    43
ESCAPE                        	     1	     3	     3
ESCAPED                       	     1	     1	     1
ESTABLISH                     	     1	    37	    37
ESTABLISHED                   	     1	    98	    98
ESTABLISHES                   	     1	     2	     2
ESTABLISHING                  	     1	    28	    28
ESTABLISHMENT                 	     1	    31	    31
ESTABLISHMENTS                	     1	     2	     2
ESTATE                        	     1	    21	    21
ESTATES                       	     1	    10	    10
EVENT                         	     1	    45	    45
EVENTS                        	     1	    69	    69
EVENTUAL                      	     1	     2	     2
EVENTUALLY                    	     1	    22	    22
EVERLASTING                   	     1	     1	     1
EVIDENCE                      	     1	   108	   108
EVIDENCED                     	     1	    22	    22
EVIDENCING                    	     1	     1	     1
EVILS                         	     1	     2	     2
EXAMINATION                   	     1	     9	     9
EXAMINATIONS                  	     1	     3	     3
EXAMINE                       	     1	    60	    60
EXAMINED                      	     1	    57	    57
EXAMINES                      	     1	    20	    20
EXAMINING                     	     1	    23	    23
EXAMPLE                       	     1	   345	   345
EXAMPLES                      	     1	    52	    52
EXCELLENT                     	     1	     4	     4
EXCHANGE                      	     1	    75	    75
EXCHANGED                     	     1	     2	     2
EXCHANGER                     	     1	     2	     2
EXCHANGES                     	     1	    24	    24
EXCHANGING                    	     1	     1	     1
EXEMPLARILY                   	     1	     1	     1
EXERCISE                      	     1	     9	     9
EXERCISED                     	     1	     3	     3
EXERCISES                     	     1	     3	     3
EXHAUSTED                     	     1	     6	     6
EXHAUSTIBLE                   	     1	     3	     3
EXHAUSTION                    	     1	     1	     1
EXHAUSTIVE                    	     1	     2	     2
EXIST                         	     1	    53	    53
EXISTED                       	     1	     8	     8
EXISTENCE                     	     1	    46	    46
EXISTING                      	     1	   136	   136
EXISTS                        	     1	    28	    28
EXPENSE                       	     1	    10	    10
EXPENSES                      	     1	    18	    18
EXPOSED                       	     1	     5	     5
EXPOSING                      	     1	     1	     1
EXPOSURE                      	     1	     7	     7
EXTEND                        	     1	    17	    17
EXTENDED                      	     1	    35	    35
EXTENDING                     	     1	    12	    12
EXTENDS                       	     1	     4	     4
EXTENSIFICATION               	     1	     1	     1
EXTREME                       	     1	    39	    39
EXTREMELY                     	     1	    21	    21
EXTREMES                      	     1	     2	     2
FAIL                          	     1	    15	    15
FAILED                        	     1	    10	    10
FAILING                       	     1	     3	     3
FAILS                         	     1	     7	     7
FAITH                         	     1	     1	     1
FAMILIAR                      	     1	     7	     7
FAMILIARITY                   	     1	     2	     2
FAMOUS                        	     1	    10	    10
FAN                           	     1	     5	     5
FASCINATING                   	     1	     1	     1
FASHION                       	     1	     7	     7
FASHIONABLE                   	     1	     3	     3
FAULTY                        	     1	     1	     1
FAVOR                         	     1	    16	    16
FAVORABLE                     	     1	    15	    15
FAVORED                       	     1	    17	    17
FAVORING                      	     1	     6	     6
FAVORS                        	     1	     4	     4
FAVOUR                        	     1	     5	     5
FAVOURABLE                    	     1	     2	     2
FAVOURABLY                    	     1	     1	     1
FAVOURED                      	     1	     6	     6
FAVOURS                       	     1	     1	     1
FEATURE                       	     1	    25	    25
FEATURES                      	     1	    50	    50
FEBRUARY                      	     1	     1	     1
FEMALE                        	     1	    39	    39
FEMALES                       	     1	     4	     4
FENCED                        	     1	     1	     1
FETCH                         	     1	     1	     1
FILED                         	     1	     2	     2
FILING                        	     1	     1	     1
FINANCE                       	     1	     4	     4
FINANCED                      	     1	     7	     7
FINANCES                      	     1	     2	     2
FINANCIAL                     	     1	   102	   102
FINANCIALIZATION              	     1	     3	     3
FINANCIALLY                   	     1	     8	     8
FINANCIALS                    	     1	     6	     6
FINANCING                     	     1	     6	     6
FIRM                          	     1	    59	    59
FIRMED                        	     1	     1	     1
FIRMLY                        	     1	     2	     2
FIRMS                         	     1	    95	    95
FLAG                          	     1	     1	     1
FLAMES                        	     1	     1	     1
FLASH                         	     1	     2	     2
FLIGHT                        	     1	     1	     1
FLIP                          	     1	     1	     1
FLIPS                         	     1	     1	     1
FLOAT                         	     1	     1	     1
FLOOD                         	     1	     8	     8
FLOODED                       	     1	     2	     2
FLOODING                      	     1	     7	     7
FLOODS                        	     1	     2	     2
FLOW                          	     1	    96	    96
FLOWED                        	     1	     1	     1
FLOWING                       	     1	     2	     2
FLOWS                         	     1	    65	    65
FOLD                          	     1	    20	    20
FOLDED                        	     1	     1	     1
FOREIGN                       	     1	    34	    34
FORTH                         	     1	    19	    19
FOX                           	     1	     2	     2
FOXES                         	     1	     1	     1
FRAME                         	     1	    13	    13
FRAMED                        	     1	     6	     6
FRAMERS                       	     1	     1	     1
FRAMES                        	     1	     5	     5
FRAMING                       	     1	     7	     7
FRAMINGS                      	     1	     1	     1
FROST                         	     1	     4	     4
FRUCTIFICATION                	     1	     1	     1
FRUIT                         	     1	    48	    48
FRUITS                        	     1	    36	    36
FUND                          	     1	    15	    15
FUNDED                        	     1	     4	     4
FUNDING                       	     1	    38	    38
FUNDS                         	     1	    42	    42
FURNITURE                     	     1	    38	    38
FUTURE                        	     1	   427	   427
FUTURES                       	     1	     4	     4
GAIN                          	     1	    48	    48
GAINED                        	     1	    14	    14
GAINERS                       	     1	     1	     1
GAINFUL                       	     1	     1	     1
GAINING                       	     1	     6	     6
GAINS                         	     1	    37	    37
GATE                          	     1	     2	     2
GATES                         	     1	     2	     2
GATHER                        	     1	     3	     3
GATHERED                      	     1	     5	     5
GATHERERS                     	     1	     1	     1
GATHERING                     	     1	    15	    15
GATHERINGS                    	     1	     1	     1
GATHERS                       	     1	     1	     1
GEARED                        	     1	     2	     2
GENERATION                    	     1	    34	    34
GENERATIONS                   	     1	    26	    26
GIANT                         	     1	    15	    15
GOAL                          	     1	    58	    58
GOALS                         	     1	    46	    46
GRABBING                      	     1	     1	     1
GRABS                         	     1	     1	     1
GRADE                         	     1	    21	    21
GRADES                        	     1	    14	    14
GRADING                       	     1	     2	     2
GRANT                         	     1	     7	     7
GRANTED                       	     1	     4	     4
GRANTING                      	     1	     1	     1
GRANTS                        	     1	     4	     4
GUARANTEE                     	     1	     3	     3
GUARANTEED                    	     1	     2	     2
GUARANTEES                    	     1	     1	     1
GUARD                         	     1	     6	     6
GUARDING                      	     1	     1	     1
GUARDS                        	     1	     8	     8
GUIDANCE                      	     1	    12	    12
GUIDE                         	     1	    16	    16
GUIDED                        	     1	     8	     8
GUIDES                        	     1	     4	     4
GUIDING                       	     1	     4	     4
HABITS                        	     1	     2	     2
HANDY                         	     1	     1	     1
HARM                          	     1	     7	     7
HARMED                        	     1	     5	     5
HARMFUL                       	     1	     7	     7
HEDGE                         	     1	     1	     1
HEIGHT                        	     1	    21	    21
HEIGHTS                       	     1	     4	     4
HESITATION                    	     1	     1	     1
HIRE                          	     1	     2	     2
HIRED                         	     1	     2	     2
HIRES                         	     1	     1	     1
HIRING                        	     1	     1	     1
HOBBY                         	     1	     1	     1
HONEY                         	     1	    13	    13
HOTEL                         	     1	     1	     1
IDENTIFICATION                	     1	    29	    29
IDENTIFIED                    	     1	    94	    94
IDENTIFIES                    	     1	     6	     6
IDENTIFY                      	     1	    86	    86
IDENTIFYING                   	     1	    33	    33
IDENTITIES                    	     1	     2	     2
IDENTITY                      	     1	    26	    26
IGNORE                        	     1	     9	     9
IGNORED                       	     1	    17	    17
IGNORES                       	     1	     2	     2
IGNORING                      	     1	    13	    13
ILL                           	     1	     1	     1
ILLEGAL                       	     1	    35	    35
ILLEGALLY                     	     1	     5	     5
ILLNESS                       	     1	     2	     2
ILLNESSES                     	     1	     1	     1
ILLUSTRATE                    	     1	    27	    27
ILLUSTRATED                   	     1	    32	    32
ILLUSTRATES                   	     1	    35	    35
ILLUSTRATING                  	     1	     4	     4
ILLUSTRATION                  	     1	    10	    10
ILLUSTRATIONS                 	     1	     1	     1
ILLUSTRATIVE                  	     1	    14	    14
IMAGE                         	     1	    23	    23
IMAGER                        	     1	     1	     1
IMAGERY                       	     1	     9	     9
IMAGES                        	     1	    43	    43
IMBALANCE                     	     1	     3	     3
IMBALANCED                    	     1	     1	     1
IMMEASURABLY                  	     1	     1	     1
IMMEDIACY                     	     1	     2	     2
IMMEDIATE                     	     1	    14	    14
IMMEDIATELY                   	     1	    14	    14
IMPRACTICAL                   	     1	     1	     1
IMPRESSED                     	     1	     1	     1
IMPRESSIVE                    	     1	     1	     1
IMPROVE                       	     1	    95	    95
IMPROVED                      	     1	    82	    82
IMPROVEMENT                   	     1	    55	    55
IMPROVEMENTS                  	     1	    35	    35
IMPROVES                      	     1	    10	    10
IMPROVING                     	     1	    33	    33
IMPURITIES                    	     1	     1	     1
INACCESSIBLE                  	     1	     2	     2
INCAPABLE                     	     1	     2	     2
INCLUDE                       	     1	   259	   259
INCLUDED                      	     1	   138	   138
INCLUDES                      	     1	    67	    67
INCLUDING                     	     1	   298	   298
INCOME                        	     1	   445	   445
INCOMES                       	     1	    41	    41
INCORRECT                     	     1	     1	     1
INCREASE                      	     1	   403	   403
INCREASED                     	     1	   231	   231
INCREASES                     	     1	   169	   169
INCREASING                    	     1	   186	   186
INCREASINGLY                  	     1	    45	    45
INDEFENSIBLE                  	     1	     1	     1
INDICATE                      	     1	    58	    58
INDICATED                     	     1	    46	    46
INDICATES                     	     1	    69	    69
INDICATING                    	     1	    47	    47
INDICATION                    	     1	     8	     8
INDICATIONS                   	     1	     1	     1
INDICATIVE                    	     1	     2	     2
INDICATOR                     	     1	    56	    56
INDICATORS                    	     1	   111	   111
INDIVIDUAL                    	     1	   180	   180
INDIVIDUALISM                 	     1	     1	     1
INDIVIDUALLY                  	     1	     4	     4
INDIVIDUALS                   	     1	   122	   122
INDUSTRIAL                    	     1	   112	   112
INDUSTRIALIZATION             	     1	     7	     7
INDUSTRIALIZED                	     1	     1	     1
INDUSTRIALLY                  	     1	     1	     1
INDUSTRIES                    	     1	    93	    93
INDUSTRY                      	     1	   215	   215
INEQUAL                       	     1	     1	     1
INEQUALITY                    	     1	    16	    16
INFLUENCE                     	     1	   157	   157
INFLUENCED                    	     1	    41	    41
INFLUENCES                    	     1	    28	    28
INFLUENCING                   	     1	    44	    44
INFLUENTIAL                   	     1	    14	    14
INJURED                       	     1	     1	     1
INJURIES                      	     1	     1	     1
INJURY                        	     1	     4	     4
INNOCENT                      	     1	     1	     1
INSISTENTLY                   	     1	     1	     1
INSPECTIONS                   	     1	     5	     5
INSTABILITY                   	     1	     7	     7
INSTANCE                      	     1	    43	    43
INSTANCES                     	     1	     5	     5
INSTANT                       	     1	     6	     6
INSTANTANEOUS                 	     1	     5	     5
INSTANTLY                     	     1	     1	     1
INSTRUCTION                   	     1	     8	     8
INSTRUCTIONS                  	     1	     7	     7
INSTRUCTIVE                   	     1	     2	     2
INSTRUCTOR                    	     1	     7	     7
INSTRUCTORS                   	     1	     7	     7
INSTRUMENT                    	     1	    69	    69
INSTRUMENTAL                  	     1	    14	    14
INSTRUMENTATION               	     1	     3	     3
INSTRUMENTED                  	     1	     1	     1
INSTRUMENTS                   	     1	    89	    89
INTEND                        	     1	     2	     2
INTENDED                      	     1	    21	    21
INTENDS                       	     1	     1	     1
INTENSE                       	     1	     7	     7
INTENSIFICATION               	     1	     8	     8
INTENSIFIED                   	     1	     6	     6
INTENSIFIES                   	     1	     1	     1
INTENSIFY                     	     1	     1	     1
INTENSIFYING                  	     1	     2	     2
INTENSITIES                   	     1	     2	     2
INTENSITY                     	     1	    51	    51
INTENSIVE                     	     1	    45	    45
INTENSIVELY                   	     1	     6	     6
INTENT                        	     1	     2	     2
INTENTION                     	     1	     5	     5
INTENTIONALLY                 	     1	     2	     2
INTENTIONS                    	     1	     2	     2
INTERCONNECTION               	     1	     1	     1
INTERDISCIPLINARY             	     1	     5	     5
INTERGENERATIONAL             	     1	    14	    14
INTERRUPTED                   	     1	     1	     1
INTERRUPTION                  	     1	     1	     1
INTERRUPTIONS                 	     1	     2	     2
INTERTIDAL                    	     1	     3	     3
INTERVIEW                     	     1	     3	     3
INTERVIEWED                   	     1	     4	     4
INTERVIEWS                    	     1	    10	    10
INTRODUCE                     	     1	    23	    23
INTRODUCED                    	     1	    40	    40
INTRODUCES                    	     1	     8	     8
INTRODUCING                   	     1	    14	    14
INTRODUCTION                  	     1	   114	   114
INTRODUCTIONS                 	     1	     1	     1
INTRODUCTORY                  	     1	     2	     2
INVARIABLY                    	     1	     1	     1
INVARIANT                     	     1	     5	     5
INVESTIGATE                   	     1	    34	    34
INVESTIGATED                  	     1	    50	    50
INVESTIGATES                  	     1	     5	     5
INVESTIGATING                 	     1	    12	    12
INVESTIGATION                 	     1	    24	    24
INVESTIGATIONS                	     1	     1	     1
INVESTIGATIVE                 	     1	     1	     1
INVESTIGATOR                  	     1	     1	     1
INVESTIGATORS                 	     1	     5	     5
INVITATION                    	     1	     1	     1
INVITE                        	     1	     1	     1
INVITES                       	     1	     1	     1
INVITING                      	     1	     2	     2
IRON                          	     1	     8	     8
IRREGULAR                     	     1	     5	     5
IRREGULARITIES                	     1	     1	     1
IRREPLACEABLE                 	     1	     1	     1
ITEM                          	     1	    13	    13
ITEMS                         	     1	    33	    33
JANUARY                       	     1	    10	    10
JULY                          	     1	    14	    14
JUNE                          	     1	    14	    14
JUSTICE                       	     1	     3	     3
KEEN                          	     1	     1	     1
KEENLY                        	     1	     1	     1
KILOMETERS                    	     1	     2	     2
KM                            	     1	    31	    31
KNIFE                         	     1	     1	     1
KNOWLEDGE                     	     1	   185	   185
KNOWLEDGEABLE                 	     1	     5	     5
LAB                           	     1	     1	     1
LABOR                         	     1	    98	    98
LABORATORY                    	     1	    20	    20
LABORERS                      	     1	     3	     3
LABORS                        	     1	     2	     2
LABOUR                        	     1	    13	    13
LACK                          	     1	    94	    94
LACKED                        	     1	     1	     1
LACKING                       	     1	     7	     7
LACKS                         	     1	     5	     5
LAMPS                         	     1	     1	     1
LANGUAGE                      	     1	    10	    10
LANGUAGES                     	     1	     1	     1
LASTED                        	     1	     1	     1
LASTING                       	     1	     2	     2
LAWN                          	     1	     1	     1
LAWNS                         	     1	     2	     2
LEGAL                         	     1	    62	    62
LEGALLY                       	     1	     9	     9
LENDING                       	     1	     1	     1
LENGTH                        	     1	    41	    41
LENGTHEN                      	     1	     6	     6
LENGTHENED                    	     1	     2	     2
LENGTHENING                   	     1	     4	     4
LENGTHENS                     	     1	     2	     2
LENGTHIER                     	     1	     1	     1
LENGTHS                       	     1	     2	     2
LENGTHY                       	     1	     3	     3
LESSON                        	     1	     3	     3
LESSONS                       	     1	    16	    16
LIBRARY                       	     1	     1	     1
LICENCE                       	     1	     1	     1
LICENSE                       	     1	    11	    11
LICENSEE                      	     1	     1	     1
LICENSES                      	     1	     4	     4
LIGHTLY                       	     1	     1	     1
LIKELIHOOD                    	     1	    27	    27
LIKELY                        	     1	   185	   185
LIMIT                         	     1	    37	    37
LIMITATION                    	     1	     9	     9
LIMITATIONS                   	     1	    35	    35
LIMITED                       	     1	   130	   130
LIMITING                      	     1	    20	    20
LIMITS                        	     1	    19	    19
LION                          	     1	     1	     1
LOAN                          	     1	     4	     4
LOANS                         	     1	     7	     7
LOCATE                        	     1	     1	     1
LOCATED                       	     1	    83	    83
LOCATING                      	     1	     1	     1
LOCATION                      	     1	    63	    63
LOCATIONAL                    	     1	     1	     1
LOCATIONS                     	     1	    33	    33
LOG                           	     1	    73	    73
LOGGED                        	     1	     4	     4
LOGGER                        	     1	     1	     1
LOGGERS                       	     1	     8	     8
LOGGING                       	     1	   114	   114
LOGS                          	     1	    58	    58
LONELINESS                    	     1	     1	     1
LONGLASTING                   	     1	     2	     2
LOOSE                         	     1	     1	     1
LOOSELY                       	     1	     2	     2
LOSS                          	     1	   124	   124
LOSSES                        	     1	    65	    65
LOWER                         	     1	   225	   225
LOWERED                       	     1	     3	     3
LOWERING                      	     1	     9	     9
LOWERS                        	     1	     5	     5
LOWEST                        	     1	    56	    56
LUMP                          	     1	     2	     2
LUMPING                       	     1	     1	     1
LUMPS                         	     1	     1	     1
MAIL                          	     1	     5	     5
MAINTAIN                      	     1	    32	    32
MAINTAINED                    	     1	    28	    28
MAINTAINING                   	     1	    28	    28
MAINTAINS                     	     1	     5	     5
MAINTENANCE                   	     1	    60	    60
MALE                          	     1	    39	    39
MALES                         	     1	     7	     7
MANNER                        	     1	    18	    18
MAP                           	     1	    27	    27
MAPPED                        	     1	     7	     7
MAPPING                       	     1	    21	    21
MAPPINGS                      	     1	     1	     1
MAPS                          	     1	    20	    20
MARCH                         	     1	    12	    12
MARVELOUS                     	     1	     1	     1
MASK                          	     1	     5	     5
MASKS                         	     1	     1	     1
MASS                          	     1	    35	    35
MASSIVE                       	     1	     1	     1
MATCH                         	     1	     4	     4
MATCHED                       	     1	     4	     4
MATCHES                       	     1	     3	     3
MATCHING                      	     1	     5	     5
MATE                          	     1	     1	     1
MATERIAL                      	     1	    75	    75
MATERIALS                     	     1	    68	    68
MATHEMATICAL                  	     1	    23	    23
MATHEMATICIAN                 	     1	     1	     1
MATHEMATICS                   	     1	     3	     3
MATING                        	     1	     1	     1
MAX                           	     1	     4	     4
MAXIMUM                       	     1	    66	    66
MEASURABLE                    	     1	     1	     1
MEASURE                       	     1	   104	   104
MEASURED                      	     1	   100	   100
MEASUREMENT                   	     1	    48	    48
MEASUREMENTS                  	     1	    24	    24
MEASURES                      	     1	   158	   158
MEASURING                     	     1	    50	    50
MEAT                          	     1	     3	     3
MEATS                         	     1	     1	     1
MEDICAL                       	     1	     2	     2
MEDICINAL                     	     1	    13	    13
MEDICINE                      	     1	     6	     6
MEDICINES                     	     1	     4	     4
MEMORIAL                      	     1	     1	     1
MENTAL                        	     1	    21	    21
MENTALITY                     	     1	     1	     1
MENTALLY                      	     1	     1	     1
MERRY                         	     1	     2	     2
METAL                         	     1	     2	     2
METALLIC                      	     1	     1	     1
METER                         	     1	     4	     4
METERS                        	     1	    15	    15
METRE                         	     1	     6	     6
METRES                        	     1	     1	     1
METRIC                        	     1	    25	    25
METRICS                       	     1	    23	    23
MICE                          	     1	     1	     1
MIDWESTERN                    	     1	     1	     1
MILITARY                      	     1	     5	     5
MILL                          	     1	    26	    26
MILLER                        	     1	    17	    17
MILLING                       	     1	    10	    10
MILLS                         	     1	    42	    42
MINISTER                      	     1	     2	     2
MINOR                         	     1	    10	    10
MINORITIES                    	     1	     3	     3
MINORITY                      	     1	     6	     6
MINUS                         	     1	     6	     6
MIRROR                        	     1	     3	     3
MIRRORS                       	     1	     1	     1
MISMATCH                      	     1	     1	     1
MISSION                       	     1	     1	     1
MIX                           	     1	    10	    10
MIXED                         	     1	    44	    44
MIXES                         	     1	     6	     6
MIXING                        	     1	     2	     2
MODEL                         	     1	   892	   892
MODELED                       	     1	    49	    49
MODELERS                      	     1	    19	    19
MODELING                      	     1	   102	   102
MODELLED                      	     1	    10	    10
MODELLER                      	     1	     1	     1
MODELLERS                     	     1	     3	     3
MODELLING                     	     1	    40	    40
MODELS                        	     1	   433	   433
MODERN                        	     1	    28	    28
MONKEY                        	     1	     1	     1
MOOD                          	     1	     1	     1
MOTOR                         	     1	     1	     1
MOUNT                         	     1	     1	     1
MOUNTED                       	     1	     3	     3
MOUNTING                      	     1	     2	     2
MOUSE                         	     1	     2	     2
MOWN                          	     1	     1	     1
MT                            	     1	    50	    50
MUD                           	     1	     1	     1
MYSTERY                       	     1	     2	     2
NAIL                          	     1	     1	     1
NAN                           	     1	     2	     2
NARROW                        	     1	     6	     6
NARROWED                      	     1	     1	     1
NARROWER                      	     1	     1	     1
NARROWEST                     	     1	     1	     1
NARROWLY                      	     1	     3	     3
NATIVE                        	     1	    32	    32
NEITHER                       	     1	    21	    21
NEOCLASSICAL                  	     1	    13	    13
NEST                          	     1	     1	     1
NESTED                        	     1	     5	     5
NESTING                       	     1	     5	     5
NESTS                         	     1	     1	     1
NON                           	     1	    22	    22
NONEXISTENT                   	     1	     1	     1
NONSPECIFIC                   	     1	     1	     1
NOR                           	     1	    22	    22
NORTHERN                      	     1	    32	    32
NOVEMBER                      	     1	     4	     4
NUT                           	     1	    10	    10
NUTS                          	     1	    24	    24
OAK                           	     1	     7	     7
OBJECT                        	     1	    10	    10
OBJECTS                       	     1	    13	    13
OBSERVABLE                    	     1	    11	    11
OBSERVATION                   	     1	    25	    25
OBSERVATIONS                  	     1	    61	    61
OBSERVE                       	     1	    21	    21
OBSERVED                      	     1	   111	   111
OBSERVERS                     	     1	     2	     2
OBSERVES                      	     1	     5	     5
OBSERVING                     	     1	     4	     4
OBVERSELY                     	     1	     1	     1
OCCASIONAL                    	     1	     1	     1
OCCASIONALLY                  	     1	     4	     4
OCCASIONS                     	     1	     1	     1
OCCUR                         	     1	    79	    79
OCCURRED                      	     1	    33	    33
OCCURRENCE                    	     1	    24	    24
OCCURRENCES                   	     1	     1	     1
OCCURRING                     	     1	    26	    26
OCCURS                        	     1	    65	    65
OCT                           	     1	     4	     4
OCTOBER                       	     1	     5	     5
OFFICIAL                      	     1	    13	    13
OFFICIALLY                    	     1	     5	     5
OFFICIALS                     	     1	     5	     5
OPERATE                       	     1	    17	    17
OPERATED                      	     1	     6	     6
OPERATES                      	     1	     4	     4
OPERATING                     	     1	    37	    37
OPERATION                     	     1	    28	    28
OPERATIONAL                   	     1	    12	    12
OPERATIONALLY                 	     1	     3	     3
OPERATIONS                    	     1	    46	    46
OPERATOR                      	     1	     5	     5
OPINION                       	     1	    17	    17
OPINIONS                      	     1	    20	    20
OPPORTUNITIES                 	     1	    91	    91
OPPORTUNITY                   	     1	    97	    97
OPPOSED                       	     1	     8	     8
OPPOSING                      	     1	     2	     2
OPPOSITE                      	     1	    21	    21
OPPOSITION                    	     1	     4	     4
OPS                           	     1	     1	     1
OPTION                        	     1	    87	    87
OPTIONAL                      	     1	     1	     1
OPTIONS                       	     1	    88	    88
ORDINARILY                    	     1	     3	     3
ORDINARY                      	     1	    12	    12
ORGANISATION                  	     1	     2	     2
ORGANISATIONS                 	     1	     4	     4
ORGANIZATION                  	     1	    54	    54
ORGANIZATIONAL                	     1	    20	    20
ORGANIZATIONS                 	     1	    91	    91
ORGANIZE                      	     1	    11	    11
ORGANIZED                     	     1	    30	    30
ORGANIZERS                    	     1	     1	     1
ORGANIZES                     	     1	     2	     2
ORGANIZING                    	     1	     5	     5
ORIGINAL                      	     1	    35	    35
ORIGINALLY                    	     1	    12	    12
OTHERWISE                     	     1	    51	    51
OVEN                          	     1	     3	     3
OWING                         	     1	     6	     6
PARTNER                       	     1	     5	     5
PARTNERING                    	     1	     1	     1
PARTNERS                      	     1	    25	    25
PARTNERSHIP                   	     1	     4	     4
PARTNERSHIPS                  	     1	     5	     5
PAT                           	     1	     4	     4
PATCH                         	     1	     8	     8
PATCHES                       	     1	    34	    34
PATH                          	     1	    22	    22
PATHS                         	     1	    11	    11
PATTED                        	     1	     1	     1
PATTERN                       	     1	   152	   152
PATTERNING                    	     1	     2	     2
PATTERNS                      	     1	    96	    96
PEACE                         	     1	     1	     1
PEN                           	     1	     6	     6
PER                           	     1	   390	   390
PERCENT                       	     1	    43	    43
PERCENTAGE                    	     1	    87	    87
PERCENTAGES                   	     1	     5	     5
PERFORM                       	     1	    13	    13
PERFORMANCE                   	     1	    59	    59
PERFORMED                     	     1	    47	    47
PERFORMING                    	     1	     6	     6
PERFORMS                      	     1	     1	     1
PERIOD                        	     1	   299	   299
PERIODIC                      	     1	     6	     6
PERIODICALLY                  	     1	     2	     2
PERIODICITY                   	     1	     1	     1
PERIODS                       	     1	    70	    70
PET                           	     1	     1	     1
PHYSICAL                      	     1	    63	    63
PHYSICALLY                    	     1	     3	     3
PIGS                          	     1	     2	     2
PIN                           	     1	     1	     1
PINE                          	     1	    89	    89
PINES                         	     1	     5	     5
PIPE                          	     1	     5	     5
PIPES                         	     1	     3	     3
PIPING                        	     1	     2	     2
PLAIN                         	     1	     4	     4
PLANE                         	     1	     4	     4
PLANET                        	     1	     9	     9
PLANETARY                     	     1	     1	     1
PLASTIC                       	     1	     7	     7
PLASTICITY                    	     1	     1	     1
PLASTICS                      	     1	     1	     1
PLATES                        	     1	     4	     4
PLEASANT                      	     1	     1	     1
PLEASURES                     	     1	     1	     1
POCKET                        	     1	     1	     1
POISONOUS                     	     1	     2	     2
POLES                         	     1	     1	     1
POLICIES                      	     1	   284	   284
POLICY                        	     1	   563	   563
POLISH                        	     1	     8	     8
POLITE                        	     1	     1	     1
POLITIC                       	     1	     1	     1
POLITICAL                     	     1	   195	   195
POLITICALLY                   	     1	     6	     6
POLITICIAN                    	     1	     1	     1
POLITICIANS                   	     1	    39	    39
POLITICS                      	     1	    13	    13
POLLUTANT                     	     1	     3	     3
POLLUTANTS                    	     1	     9	     9
POLLUTE                       	     1	     2	     2
POLLUTED                      	     1	     1	     1
POLLUTING                     	     1	     2	     2
POLLUTION                     	     1	    49	    49
POOL                          	     1	     9	     9
POOLED                        	     1	     6	     6
POOLING                       	     1	     3	     3
POOLS                         	     1	     8	     8
POPULAR                       	     1	    22	    22
POPULARITY                    	     1	     7	     7
POPULARIZED                   	     1	     1	     1
POPULARIZING                  	     1	     1	     1
POPULATED                     	     1	     3	     3
POPULATION                    	     1	   144	   144
POPULATIONS                   	     1	    44	    44
PORT                          	     1	     6	     6
PORTS                         	     1	     4	     4
POSITIVE                      	     1	   192	   192
POSITIVELY                    	     1	    38	    38
POSSESS                       	     1	     9	     9
POSSESSES                     	     1	     2	     2
POSSESSING                    	     1	     3	     3
POSSESSION                    	     1	     2	     2
PRACTICAL                     	     1	    35	    35
PRACTICALITIES                	     1	     1	     1
PRACTICALITY                  	     1	     1	     1
PRACTICALLY                   	     1	    12	    12
PRACTICE                      	     1	    45	    45
PRACTICED                     	     1	     6	     6
PRACTICES                     	     1	    75	    75
PRACTICING                    	     1	     2	     2
PREESTABLISHED                	     1	     1	     1
PREFER                        	     1	    15	    15
PREFERABLE                    	     1	     7	     7
PREFERENCE                    	     1	    52	    52
PREFERENCES                   	     1	    91	    91
PREFERRED                     	     1	    25	    25
PREFERRING                    	     1	     1	     1
PREFERS                       	     1	     3	     3
PREINDUSTRIAL                 	     1	     4	     4
PREPROCESSING                 	     1	     1	     1
PRESIDENT                     	     1	     7	     7
PRESIDENTIAL                  	     1	     3	     3
PRESSURE                      	     1	    39	    39
PRESSURES                     	     1	    11	    11
PRESSURING                    	     1	     1	     1
PRESUMABLY                    	     1	     8	     8
PRESUMED                      	     1	     2	     2
PRESUMES                      	     1	     1	     1
PRETEND                       	     1	     1	     1
PREVENT                       	     1	    26	    26
PREVENTATIVE                  	     1	     1	     1
PREVENTED                     	     1	     5	     5
PREVENTING                    	     1	    15	    15
PREVENTION                    	     1	    24	    24
PREVENTIVE                    	     1	     2	     2
PREVENTS                      	     1	     3	     3
PREVIOUS                      	     1	   140	   140
PREVIOUSLY                    	     1	    70	    70
PRIME                         	     1	     5	     5
PRINT                         	     1	     2	     2
PRINTED                       	     1	     2	     2
PRIVACY                       	     1	     5	     5
PRIVATE                       	     1	   318	   318
PRIVATELY                     	     1	    16	    16
PRO                           	     1	    10	    10
PROCESS                       	     1	   297	   297
PROCESSED                     	     1	    21	    21
PROCESSES                     	     1	   154	   154
PROCESSING                    	     1	    77	    77
PROCESSORS                    	     1	     4	     4
PRODUCE                       	     1	    87	    87
PRODUCED                      	     1	    91	    91
PRODUCER                      	     1	    24	    24
PRODUCERS                     	     1	    86	    86
PRODUCES                      	     1	    33	    33
PRODUCING                     	     1	    39	    39
PRODUCT                       	     1	   198	   198
PRODUCTION                    	     1	   682	   682
PRODUCTIONS                   	     1	     1	     1
PRODUCTIVE                    	     1	    34	    34
PRODUCTIVIST                  	     1	     1	     1
PRODUCTIVITY                  	     1	   101	   101
PRODUCTS                      	     1	   445	   445
PROFESSION                    	     1	     5	     5
PROFESSIONAL                  	     1	    22	    22
PROFESSIONALISM               	     1	     1	     1
PROFESSIONALLY                	     1	     1	     1
PROFESSIONALS                 	     1	     6	     6
PROGRESS                      	     1	    30	    30
PROGRESSED                    	     1	     1	     1
PROGRESSES                    	     1	     1	     1
PROGRESSING                   	     1	     3	     3
PROGRESSION                   	     1	     1	     1
PROGRESSIVE                   	     1	     6	     6
PROGRESSIVELY                 	     1	     1	     1
PROJECT                       	     1	   101	   101
PROJECTED                     	     1	    43	    43
PROJECTING                    	     1	     3	     3
PROJECTION                    	     1	     8	     8
PROJECTIONS                   	     1	    57	    57
PROJECTS                      	     1	   105	   105
PROMOTORS                     	     1	     3	     3
PRONOUNCED                    	     1	     6	     6
PROPERTIES                    	     1	    66	    66
PROPERTY                      	     1	   267	   267
PROPOSAL                      	     1	     8	     8
PROPOSALS                     	     1	     8	     8
PROPOSE                       	     1	    12	    12
PROPOSED                      	     1	    89	    89
PROPOSES                      	     1	     9	     9
PROPOSING                     	     1	     4	     4
PROTEST                       	     1	     1	     1
PROVE                         	     1	     6	     6
PROVED                        	     1	    13	    13
PROVEN                        	     1	     7	     7
PROVES                        	     1	     3	     3
PROVIDE                       	     1	   325	   325
PROVIDED                      	     1	   137	   137
PROVIDER                      	     1	     6	     6
PROVIDERS                     	     1	    44	    44
PROVIDES                      	     1	   121	   121
PROVIDING                     	     1	    67	    67
PROVING                       	     1	     2	     2
PUB                           	     1	     1	     1
PUMPING                       	     1	     1	     1
PUMPS                         	     1	     2	     2
PUNCH                         	     1	    26	    26
PUNCHING                      	     1	     2	     2
PUNISH                        	     1	     1	     1
PUNISHED                      	     1	     1	     1
PUNISHING                     	     1	     1	     1
PUP                           	     1	     1	     1
PUPS                          	     1	     2	     2
PURCHASE                      	     1	    33	    33
PURCHASED                     	     1	    10	    10
PURCHASER                     	     1	     3	     3
PURCHASERS                    	     1	     2	     2
PURCHASES                     	     1	     9	     9
PURCHASING                    	     1	    15	    15
PURE                          	     1	    22	    22
PURELY                        	     1	     8	     8
PURITY                        	     1	     3	     3
PURPOSE                       	     1	    45	    45
PURPOSEFUL                    	     1	     4	     4
PURPOSEFULLY                  	     1	     1	     1
PURPOSES                      	     1	    37	    37
PURPOSIVE                     	     1	     5	     5
PURPOSIVELY                   	     1	     1	     1
QUALIFICATION                 	     1	     3	     3
QUALIFIED                     	     1	     7	     7
QUALIFY                       	     1	     2	     2
QUALIFYING                    	     1	     2	     2
QUALITIES                     	     1	     7	     7
QUALITY                       	     1	   212	   212
QUOTATION                     	     1	     1	     1
QUOTATIONS                    	     1	     5	     5
QUOTE                         	     1	     1	     1
QUOTED                        	     1	     6	     6
QUOTES                        	     1	     1	     1
RANGE                         	     1	   192	   192
RANGED                        	     1	    17	    17
RANGES                        	     1	    26	    26
RANGING                       	     1	    26	    26
RAPID                         	     1	    44	    44
RAPIDLY                       	     1	    50	    50
RARE                          	     1	    24	    24
RARELY                        	     1	    14	    14
RARITY                        	     1	     1	     1
RAY                           	     1	     1	     1
REACT                         	     1	     4	     4
REACTED                       	     1	     1	     1
REACTION                      	     1	     4	     4
REACTIONS                     	     1	     4	     4
REACTIVITY                    	     1	     1	     1
REACTOR                       	     1	     2	     2
REACTS                        	     1	     2	     2
RECALL                        	     1	     4	     4
RECALLED                      	     1	     1	     1
RECALLING                     	     1	     2	     2
RECALLS                       	     1	     1	     1
RECEIVE                       	     1	    40	    40
RECEIVED                      	     1	    41	    41
RECEIVES                      	     1	     9	     9
RECEIVING                     	     1	    18	    18
RECIPE                        	     1	     1	     1
RECOGNISED                    	     1	     2	     2
RECOGNIZE                     	     1	    18	    18
RECOGNIZED                    	     1	    32	    32
RECOGNIZES                    	     1	     9	     9
RECOGNIZING                   	     1	    10	    10
RECOMMEND                     	     1	     6	     6
RECOMMENDATION                	     1	     5	     5
RECOMMENDATIONS               	     1	    27	    27
RECOMMENDED                   	     1	    14	    14
RECOMMENDING                  	     1	     2	     2
RECOVER                       	     1	     9	     9
RECOVERED                     	     1	     9	     9
RECOVERING                    	     1	     1	     1
RECOVERS                      	     1	     2	     2
RECOVERY                      	     1	    13	    13
RECREATE                      	     1	     1	     1
RECREATING                    	     1	     1	     1
RECREATIONIST                 	     1	     1	     1
RECREATIONISTS                	     1	     2	     2
REDEVELOPMENT                 	     1	     1	     1
REDUCE                        	     1	   155	   155
REDUCED                       	     1	    99	    99
REDUCES                       	     1	    33	    33
REDUCING                      	     1	    87	    87
REDUCTION                     	     1	   147	   147
REDUCTIONS                    	     1	    55	    55
REELECTED                     	     1	     1	     1
REELECTION                    	     1	     2	     2
REESTABLISHING                	     1	     1	     1
REEXAMINATION                 	     1	     1	     1
REEXAMINED                    	     1	     1	     1
REEXAMINING                   	     1	     2	     2
REF                           	     1	     1	     1
REFER                         	     1	    22	    22
REFERENCE                     	     1	    42	    42
REFERENCED                    	     1	     3	     3
REFERENCES                    	     1	     4	     4
REFERENCING                   	     1	     1	     1
REFERRAL                      	     1	     1	     1
REFERRED                      	     1	    41	    41
REFERRING                     	     1	    10	    10
REFERS                        	     1	    39	    39
REFRIGERATION                 	     1	     2	     2
REFRIGERATOR                  	     1	     1	     1
REFUSE                        	     1	     1	     1
REGARD                        	     1	    21	    21
REGARDED                      	     1	    13	    13
REGARDING                     	     1	   116	   116
REGARDLESS                    	     1	    30	    30
REGARDS                       	     1	     5	     5
REGION                        	     1	   244	   244
REGIONAL                      	     1	   122	   122
REGIONALLY                    	     1	     6	     6
REGIONS                       	     1	   278	   278
REGISTER                      	     1	     6	     6
REGISTERED                    	     1	     4	     4
REGISTERING                   	     1	     1	     1
REGISTERS                     	     1	     7	     7
REGISTRATION                  	     1	    10	    10
REGISTRATIONS                 	     1	     1	     1
REGULAR                       	     1	    17	    17
REGULARITY                    	     1	     1	     1
REGULARLY                     	     1	     7	     7
REINTRODUCED                  	     1	     1	     1
REINTRODUCTION                	     1	     3	     3
RELAXATION                    	     1	     4	     4
RELAXATIONS                   	     1	     1	     1
RELAXED                       	     1	     1	     1
RELAXING                      	     1	     2	     2
RELEASE                       	     1	    12	    12
RELEASED                      	     1	    13	    13
RELEASES                      	     1	     1	     1
RELEASING                     	     1	     1	     1
RELIABILITY                   	     1	    16	    16
RELIABLE                      	     1	    18	    18
RELIABLY                      	     1	     1	     1
RELIANCE                      	     1	    19	    19
RELIANT                       	     1	     3	     3
RELIED                        	     1	     7	     7
RELIEF                        	     1	     3	     3
RELIES                        	     1	    11	    11
RELOCATE                      	     1	     2	     2
RELOCATED                     	     1	     1	     1
RELOCATION                    	     1	     2	     2
RELOCATIONS                   	     1	     1	     1
RELY                          	     1	    33	    33
RELYING                       	     1	     6	     6
REMAIN                        	     1	    57	    57
REMAINED                      	     1	    14	    14
REMAINING                     	     1	    49	    49
REMAINS                       	     1	    83	    83
REMAPPED                      	     1	     1	     1
REMARK                        	     1	     1	     1
REMARKABLE                    	     1	     8	     8
REMARKABLY                    	     1	     5	     5
REMARKS                       	     1	    11	    11
REMEASURED                    	     1	     1	     1
REMINDER                      	     1	     5	     5
REMINDERS                     	     1	     2	     2
REMOVAL                       	     1	    24	    24
REMOVALS                      	     1	    16	    16
REMOVE                        	     1	     7	     7
REMOVED                       	     1	    28	    28
REMOVES                       	     1	     2	     2
REMOVING                      	     1	    14	    14
REORGANIZATION                	     1	     3	     3
REORGANIZED                   	     1	     3	     3
REP                           	     1	     1	     1
REPAIR                        	     1	     1	     1
REPEAT                        	     1	     1	     1
REPEATABILITY                 	     1	     1	     1
REPEATED                      	     1	    15	    15
REPEATEDLY                    	     1	     5	     5
REPEATING                     	     1	     2	     2
REPEATS                       	     1	     1	     1
REPETITION                    	     1	     2	     2
REPLACE                       	     1	    15	    15
REPLACEABLE                   	     1	     3	     3
REPLACED                      	     1	    20	    20
REPLACEMENT                   	     1	    15	    15
REPLACEMENTS                  	     1	     1	     1
REPLACES                      	     1	     1	     1
REPLACING                     	     1	    15	    15
REPRESENT                     	     1	    85	    85
REPRESENTATION                	     1	    10	    10
REPRESENTATIONS               	     1	     1	     1
REPRESENTATIVE                	     1	    37	    37
REPRESENTATIVES               	     1	     5	     5
REPRESENTED                   	     1	    52	    52
REPRESENTING                  	     1	    32	    32
REPRESENTS                    	     1	   111	   111
REPROCESSED                   	     1	     1	     1
REPURPOSED                    	     1	     1	     1
REQUIRE                       	     1	    81	    81
REQUIRED                      	     1	   102	   102
REQUIREMENT                   	     1	    28	    28
REQUIREMENTS                  	     1	    33	    33
REQUIRES                      	     1	    82	    82
REQUIRING                     	     1	    18	    18
RESALE                        	     1	     1	     1
RESCALE                       	     1	     1	     1
RESEARCH                      	     1	   443	   443
RESEARCHED                    	     1	     2	     2
RESEARCHER                    	     1	     5	     5
RESEARCHERS                   	     1	    60	    60
RESEARCHES                    	     1	     4	     4
RESERVATION                   	     1	    24	    24
RESERVE                       	     1	    89	    89
RESERVED                      	     1	     6	     6
RESERVES                      	     1	   103	   103
RESERVING                     	     1	     3	     3
RESIST                        	     1	     3	     3
RESISTANCE                    	     1	    20	    20
RESISTANT                     	     1	     3	     3
RESISTING                     	     1	     1	     1
RESPECT                       	     1	    64	    64
RESPECTING                    	     1	     1	     1
RESPECTS                      	     1	     1	     1
RESULT                        	     1	   237	   237
RESULTANT                     	     1	     3	     3
RESULTED                      	     1	    30	    30
RESULTING                     	     1	    71	    71
RESULTS                       	     1	   527	   527
RETIRED                       	     1	     1	     1
RETIREES                      	     1	     1	     1
RETOOLING                     	     1	     1	     1
REVALUATION                   	     1	     1	     1
REVALUATIONS                  	     1	     2	     2
REVALUED                      	     1	     1	     1
RICE                          	     1	     9	     9
RISK                          	     1	   288	   288
RISKINESS                     	     1	     1	     1
RISKS                         	     1	   109	   109
RISKY                         	     1	     5	     5
ROLE                          	     1	   169	   169
ROLES                         	     1	    26	    26
ROOF                          	     1	     1	     1
ROOFS                         	     1	     6	     6
ROOT                          	     1	   207	   207
ROOTED                        	     1	     5	     5
ROOTS                         	     1	    49	    49
ROW                           	     1	    11	    11
ROWS                          	     1	     3	     3
ROYAL                         	     1	     1	     1
ROYALTIES                     	     1	     4	     4
ROYALTY                       	     1	     4	     4
RUBBING                       	     1	     1	     1
RUIN                          	     1	     1	     1
R?                           	     1	     1	     1
SAKE                          	     1	     6	     6
SALABLE                       	     1	     2	     2
SALARIED                      	     1	     1	     1
SALARY                        	     1	     1	     1
SALE                          	     1	    67	    67
SALES                         	     1	    67	    67
SALT                          	     1	     6	     6
SALTY                         	     1	     2	     2
SAND                          	     1	     1	     1
SANDER                        	     1	     3	     3
SANDING                       	     1	     1	     1
SANDS                         	     1	     1	     1
SANDY                         	     1	     2	     2
SATISFIED                     	     1	     6	     6
SATISFY                       	     1	    12	    12
SATISFYING                    	     1	     1	     1
SCALABILITY                   	     1	     3	     3
SCALE                         	     1	   178	   178
SCALED                        	     1	    12	    12
SCALES                        	     1	    42	    42
SCALING                       	     1	     9	     9
SCENE                         	     1	     1	     1
SCENERY                       	     1	     3	     3
SCENIC                        	     1	     8	     8
SCHEDULE                      	     1	     5	     5
SCHEDULES                     	     1	     4	     4
SCORE                         	     1	    22	    22
SCORED                        	     1	     3	     3
SCORES                        	     1	    35	    35
SCREEN                        	     1	     2	     2
SCREENED                      	     1	     1	     1
SCREENING                     	     1	     2	     2
SCREENINGS                    	     1	     1	     1
SEALED                        	     1	     5	     5
SEARCH                        	     1	    25	    25
SEARCHES                      	     1	     2	     2
SEARCHINGER                   	     1	     1	     1
SEASON                        	     1	    25	    25
SEASONAL                      	     1	    18	    18
SEASONALITY                   	     1	     5	     5
SEASONALLY                    	     1	     1	     1
SEASONS                       	     1	    10	    10
SEC                           	     1	     2	     2
SECONDS                       	     1	     1	     1
SECTION                       	     1	   103	   103
SECTIONAL                     	     1	     3	     3
SECTIONS                      	     1	    22	    22
SEED                          	     1	    13	    13
SEEDING                       	     1	     1	     1
SEEDLING                      	     1	     4	     4
SEEDLINGS                     	     1	    12	    12
SEEDS                         	     1	    10	    10
SEEK                          	     1	    19	    19
SEEKERS                       	     1	     1	     1
SEEKING                       	     1	    20	    20
SEEKS                         	     1	     5	     5
SELECT                        	     1	    14	    14
SELECTED                      	     1	   126	   126
SELECTING                     	     1	    11	    11
SELECTION                     	     1	    44	    44
SELECTIVE                     	     1	     6	     6
SELECTIVELY                   	     1	     2	     2
SELECTOR                      	     1	     1	     1
SELECTS                       	     1	     1	     1
SENIOR                        	     1	     2	     2
SENIORS                       	     1	     1	     1
SENTENCES                     	     1	     1	     1
SEPARATE                      	     1	    32	    32
SEPARATED                     	     1	    14	    14
SEPARATELY                    	     1	    24	    24
SEPARATES                     	     1	     2	     2
SEPARATING                    	     1	    12	    12
SEPARATION                    	     1	    24	    24
SEPARATOR                     	     1	     3	     3
SEPTEMBER                     	     1	     6	     6
SERIES                        	     1	    57	    57
SHADE                         	     1	    11	    11
SHADED                        	     1	     4	     4
SHADING                       	     1	     2	     2
SHADOW                        	     1	    13	    13
SHAME                         	     1	     1	     1
SHARP                         	     1	     7	     7
SHARPEN                       	     1	     1	     1
SHARPER                       	     1	     2	     2
SHARPEST                      	     1	     1	     1
SHARPLY                       	     1	     7	     7
SHAVINGS                      	     1	     2	     2
SHED                          	     1	     7	     7
SHEDDING                      	     1	     1	     1
SHEETS                        	     1	     3	     3
SHELL                         	     1	     1	     1
SHELTER                       	     1	     4	     4
SHIFT                         	     1	    72	    72
SHIFTED                       	     1	    22	    22
SHIFTER                       	     1	     1	     1
SHIFTING                      	     1	    25	    25
SHIFTS                        	     1	    43	    43
SHIVER                        	     1	     1	     1
SHOCK                         	     1	    12	    12
SHOCKS                        	     1	    23	    23
SIGNAL                        	     1	     4	     4
SIGNALED                      	     1	     2	     2
SIGNALING                     	     1	     3	     3
SIGNALS                       	     1	    16	    16
SILVER                        	     1	     1	     1
SIMILAR                       	     1	   169	   169
SIMILARITIES                  	     1	     9	     9
SIMILARITY                    	     1	    13	    13
SIMILARLY                     	     1	    56	    56
SINK                          	     1	    18	    18
SINKS                         	     1	     8	     8
SITE                          	     1	   118	   118
SITED                         	     1	     1	     1
SITES                         	     1	    63	    63
SKI                           	     1	     1	     1
SKILL                         	     1	     6	     6
SKILLED                       	     1	     9	     9
SKILLS                        	     1	    26	    26
SMART                         	     1	     5	     5
SMOOTH                        	     1	     9	     9
SMOOTHED                      	     1	     3	     3
SMOOTHERS                     	     1	     1	     1
SMOOTHLY                      	     1	     1	     1
SMOOTHS                       	     1	     2	     2
SNAKE                         	     1	     7	     7
SNAKES                        	     1	     2	     2
SOCIAL                        	     1	   327	   327
SOCIALISTIC                   	     1	     1	     1
SOCIALLY                      	     1	    25	    25
SOCIETAL                      	     1	    11	    11
SOCIETIES                     	     1	    12	    12
SOCIETY                       	     1	   148	   148
SOIL                          	     1	   142	   142
SOILS                         	     1	    16	    16
SOLID                         	     1	    17	    17
SOLIDIFIES                    	     1	     1	     1
SOLIDS                        	     1	     6	     6
SOMEWHAT                      	     1	    26	    26
SORTED                        	     1	     1	     1
SORTING                       	     1	     4	     4
SOUGHT                        	     1	     8	     8
SOUTHERN                      	     1	    51	    51
SOUTHERNMOST                  	     1	     2	     2
SP                            	     1	     5	     5
SPARE                         	     1	     1	     1
SPECIES                       	     1	   584	   584
SPECIFIC                      	     1	   154	   154
SPECIFICALLY                  	     1	    42	    42
SPECIFICATION                 	     1	    26	    26
SPECIFICATIONS                	     1	     9	     9
SPECIFICITY                   	     1	     5	     5
SPECIFICS                     	     1	     1	     1
SPEECH                        	     1	     3	     3
SPEED                         	     1	    10	    10
SPEEDING                      	     1	     1	     1
SPIRITED                      	     1	     1	     1
SPIRITUAL                     	     1	    13	    13
SPIRITUALITY                  	     1	     1	     1
SPLIT                         	     1	    24	    24
SPLITTING                     	     1	     1	     1
SPP                           	     1	     1	     1
SPRAY                         	     1	     1	     1
SPRAYED                       	     1	     1	     1
SPRAYING                      	     1	     1	     1
SPREAD                        	     1	    35	    35
SPREADING                     	     1	     4	     4
STABILITY                     	     1	    45	    45
STABILIZATION                 	     1	     4	     4
STABILIZATIONS                	     1	     1	     1
STABILIZE                     	     1	     5	     5
STABILIZED                    	     1	     3	     3
STABILIZERS                   	     1	     5	     5
STABILIZES                    	     1	     1	     1
STABLE                        	     1	    37	    37
STAFF                         	     1	     7	     7
STAMPS                        	     1	     1	     1
STANDARD                      	     1	   110	   110
STANDARDIZATION               	     1	     4	     4
STANDARDIZED                  	     1	     7	     7
STANDARDIZING                 	     1	     1	     1
STANDARDS                     	     1	    42	    42
STATES                        	     1	   240	   240
STEADILY                      	     1	     4	     4
STEADY                        	     1	    15	    15
STEAM                         	     1	     5	     5
STEEL                         	     1	    21	    21
STOCK                         	     1	   148	   148
STOCKED                       	     1	     1	     1
STOCKS                        	     1	    62	    62
STORM                         	     1	     7	     7
STORMS                        	     1	     7	     7
STREAM                        	     1	    19	    19
STREAMS                       	     1	    30	    30
STRENGTH                      	     1	    25	    25
STRENGTHEN                    	     1	    13	    13
STRENGTHENED                  	     1	     5	     5
STRENGTHENING                 	     1	     8	     8
STRENGTHENS                   	     1	     1	     1
STRENGTHS                     	     1	     2	     2
STRESS                        	     1	    19	    19
STRESSED                      	     1	     3	     3
STRESSES                      	     1	     5	     5
STRESSORS                     	     1	     4	     4
STRETCHED                     	     1	     2	     2
STRETCHES                     	     1	     1	     1
STRETCHING                    	     1	     2	     2
STRINGS                       	     1	     1	     1
STRIP                         	     1	    11	    11
STRIPS                        	     1	     1	     1
STRUGGLE                      	     1	     2	     2
STRUGGLED                     	     1	     1	     1
STRUGGLES                     	     1	     5	     5
STRUGGLING                    	     1	     2	     2
STYLE                         	     1	     3	     3
STYLISED                      	     1	     1	     1
STYLIZED                      	     1	     6	     6
SUBCOMMITTEES                 	     1	     1	     1
SUBSECTION                    	     1	     1	     1
SUBSURFACE                    	     1	     1	     1
SUBUNIT                       	     1	     1	     1
SUCCESS                       	     1	    24	    24
SUCCESSES                     	     1	     1	     1
SUCCESSFUL                    	     1	    51	    51
SUCCESSFULLY                  	     1	    22	    22
SUFFER                        	     1	     5	     5
SUFFERED                      	     1	     2	     2
SUFFERING                     	     1	     2	     2
SUFFERS                       	     1	     6	     6
SUGAR                         	     1	     5	     5
SUGARS                        	     1	     1	     1
SUNK                          	     1	     3	     3
SUPER                         	     1	     1	     1
SUPPLIED                      	     1	    16	    16
SUPPLIER                      	     1	     3	     3
SUPPLIERS                     	     1	    12	    12
SUPPLIES                      	     1	    11	    11
SUPPLY                        	     1	   405	   405
SUPPLYING                     	     1	     9	     9
SURFACE                       	     1	    33	    33
SURFACED                      	     1	     1	     1
SURFACES                      	     1	    12	    12
SURROUND                      	     1	     1	     1
SURROUNDED                    	     1	     5	     5
SURROUNDING                   	     1	    24	    24
SURROUNDINGS                  	     1	     7	     7
SURVIVAL                      	     1	   121	   121
SURVIVE                       	     1	     8	     8
SURVIVES                      	     1	     7	     7
SUSPECT                       	     1	     4	     4
SUSPICIOUS                    	     1	     1	     1
SWALLOW                       	     1	     3	     3
SWITCH                        	     1	     7	     7
SWITCHED                      	     1	     1	     1
SWITCHING                     	     1	    11	    11
SWUNG                         	     1	     1	     1
TALES                         	     1	     3	     3
TANK                          	     1	     1	     1
TANKS                         	     1	     2	     2
TAP                           	     1	     5	     5
TAPPER                        	     1	     2	     2
TAPS                          	     1	     2	     2
TEASE                         	     1	     1	     1
TECHNOLOGICAL                 	     1	    34	    34
TECHNOLOGICALLY               	     1	     1	     1
TECHNOLOGIES                  	     1	    85	    85
TECHNOLOGY                    	     1	    79	    79
TEMPTATION                    	     1	     1	     1
TEMPTING                      	     1	     1	     1
TENSION                       	     1	     2	     2
TENSIONS                      	     1	     1	     1
TENSITY                       	     1	     2	     2
TH                            	     1	    28	    28
THEREFORE                     	     1	   224	   224
THIN                          	     1	    16	    16
THINNED                       	     1	     1	     1
THINNER                       	     1	     3	     3
THINNING                      	     1	    27	    27
THINNINGS                     	     1	     7	     7
THREAT                        	     1	    30	    30
THREATEN                      	     1	     2	     2
THREATENED                    	     1	    25	    25
THREATENING                   	     1	     4	     4
THREATS                       	     1	    26	    26
THUS                          	     1	   242	   242
TICKETS                       	     1	     1	     1
TIDE                          	     1	     3	     3
TINY                          	     1	     1	     1
TIPS                          	     1	     6	     6
TITLE                         	     1	     8	     8
TITLED                        	     1	     2	     2
TITLES                        	     1	     4	     4
TITLING                       	     1	     1	     1
TOASTED                       	     1	     1	     1
TOILET                        	     1	     1	     1
TOOL                          	     1	    24	    24
TOOLS                         	     1	    55	    55
TOPIC                         	     1	    35	    35
TOPICAL                       	     1	     1	     1
TOPICS                        	     1	    26	    26
TOUGH                         	     1	     6	     6
TOUGHER                       	     1	     3	     3
TOUGHNESS                     	     1	     3	     3
TOUR                          	     1	     2	     2
TOURISM                       	     1	   174	   174
TOURIST                       	     1	     9	     9
TOURISTS                      	     1	    16	    16
TOWELS                        	     1	     1	     1
TOWER                         	     1	     1	     1
TOYS                          	     1	     1	     1
TRACE                         	     1	     5	     5
TRACED                        	     1	     9	     9
TRACES                        	     1	     4	     4
TRACING                       	     1	     3	     3
TRACTABILITY                  	     1	     3	     3
TRADABLE                      	     1	     3	     3
TRADE                         	     1	   392	   392
TRADED                        	     1	    15	    15
TRADER                        	     1	     3	     3
TRADERS                       	     1	    13	    13
TRADES                        	     1	     1	     1
TRADING                       	     1	    56	    56
TRADITION                     	     1	     8	     8
TRADITIONAL                   	     1	    88	    88
TRADITIONALLY                 	     1	    15	    15
TRADITIONS                    	     1	    12	    12
TRAFFIC                       	     1	     9	     9
TRANSFER                      	     1	    40	    40
TRANSFERABILITY               	     1	     6	     6
TRANSFERABLE                  	     1	     4	     4
TRANSFERRED                   	     1	    12	    12
TRANSFERRING                  	     1	     2	     2
TRANSFERS                     	     1	     8	     8
TRAP                          	     1	     5	     5
TRAPPED                       	     1	     1	     1
TRAPPING                      	     1	     1	     1
TRAPS                         	     1	    16	    16
TRIAL                         	     1	     3	     3
TRIALLED                      	     1	     1	     1
TRIALS                        	     1	     2	     2
TRUCKER                       	     1	     1	     1
TRUCKERS                      	     1	     2	     2
TRUNK                         	     1	     3	     3
TRUNKS                        	     1	     2	     2
TUNE                          	     1	     1	     1
TUNING                        	     1	     2	     2
TYPICAL                       	     1	    42	    42
TYPICALLY                     	     1	    79	    79
UNACCOUNTED                   	     1	     4	     4
UNAFFECTED                    	     1	     2	     2
UNASSISTED                    	     1	     1	     1
UNATTRACTIVE                  	     1	     2	     2
UNAVAILABILITY                	     1	     1	     1
UNAVAILABLE                   	     1	     1	     1
UNAVOIDABLE                   	     1	     1	     1
UNBALANCED                    	     1	     3	     3
UNBALANCES                    	     1	     1	     1
UNCOMMON                      	     1	     4	     4
UNCONDITIONAL                 	     1	     2	     2
UNCONSCIOUS                   	     1	     1	     1
UNCREDITED                    	     1	     1	     1
UNDAMAGED                     	     1	     3	     3
UNDENIABLY                    	     1	     1	     1
UNDERDEVELOPMENT              	     1	     1	     1
UNDESIRABLE                   	     1	    12	    12
UNDETECTED                    	     1	     1	     1
UNDETERMINED                  	     1	     1	     1
UNDEVELOPED                   	     1	     2	     2
UNDISTURBED                   	     1	     2	     2
UNECONOMICAL                  	     1	     1	     1
UNEQUAL                       	     1	     7	     7
UNEXAMINED                    	     1	     1	     1
UNFAMILIAR                    	     1	     1	     1
UNFOLDING                     	     1	     2	     2
UNFOLDS                       	     1	     1	     1
UNIDIRECTIONAL                	     1	     1	     1
UNIMPROVED                    	     1	     1	     1
UNINTENDED                    	     1	     5	     5
UNINTENTIONALLY               	     1	     1	     1
UNION                         	     1	    15	    15
UNIONS                        	     1	     1	     1
UNIT                          	     1	   105	   105
UNITE                         	     1	     1	     1
UNITED                        	     1	   203	   203
UNITING                       	     1	     1	     1
UNITLESS                      	     1	     1	     1
UNITS                         	     1	    75	    75
UNIVERSITIES                  	     1	     1	     1
UNIVERSITY                    	     1	    28	    28
UNLIKELY                      	     1	     6	     6
UNOBSERVABLE                  	     1	    10	    10
UNOBSERVED                    	     1	    20	    20
UNOFFICIAL                    	     1	     2	     2
UNPRODUCTIVE                  	     1	     1	     1
UNQUALIFIED                   	     1	     1	     1
UNRECOGNIZED                  	     1	     2	     2
UNRELIABLE                    	     1	     1	     1
UNSTABLE                      	     1	     4	     4
UNSUCCESSFUL                  	     1	     3	     3
UNTHREATENED                  	     1	     1	     1
UPPER                         	     1	    10	    10
VALLEY                        	     1	    24	    24
VALLEYS                       	     1	     3	     3
VALUABLE                      	     1	    34	    34
VALUATE                       	     1	     1	     1
VALUATED                      	     1	     2	     2
VALUATING                     	     1	     1	     1
VALUATION                     	     1	   177	   177
VALUATIONS                    	     1	     6	     6
VALUATOR                      	     1	     1	     1
VALUE                         	     1	  1064	  1064
VALUED                        	     1	    55	    55
VALUER                        	     1	    19	    19
VALUERS                       	     1	    69	    69
VALUES                        	     1	   439	   439
VALUING                       	     1	    27	    27
VARIABILITY                   	     1	    56	    56
VARIABLE                      	     1	   155	   155
VARIABLES                     	     1	   265	   265
VARIANCE                      	     1	    43	    43
VARIANCES                     	     1	     4	     4
VARIANT                       	     1	     3	     3
VARIANTS                      	     1	     3	     3
VARIATION                     	     1	   154	   154
VARIATIONS                    	     1	    31	    31
VARIED                        	     1	    35	    35
VARIES                        	     1	    23	    23
VARIOUS                       	     1	   227	   227
VARY                          	     1	    61	    61
VARYING                       	     1	    42	    42
VEGETABLE                     	     1	     8	     8
VEGETABLES                    	     1	     9	     9
VEGGIES                       	     1	     1	     1
VEHICLE                       	     1	     3	     3
VEHICLES                      	     1	     9	     9
VERSION                       	     1	    20	    20
VERSIONS                      	     1	     7	     7
VICTIM                        	     1	     1	     1
VILLAGE                       	     1	    36	    36
VILLAGERS                     	     1	     7	     7
VILLAGES                      	     1	    52	    52
VIOLENT                       	     1	     1	     1
VOTE                          	     1	     2	     2
VOTERS                        	     1	     4	     4
VOTES                         	     1	     1	     1
VOTING                        	     1	     4	     4
WAGE                          	     1	    14	    14
WAGES                         	     1	    11	    11
WARN                          	     1	     1	     1
WARNED                        	     1	     1	     1
WEAK                          	     1	    25	    25
WEAKEN                        	     1	     4	     4
WEAKENED                      	     1	     6	     6
WEAKENING                     	     1	     3	     3
WEAKER                        	     1	     2	     2
WEAKEST                       	     1	     2	     2
WEAKLY                        	     1	     2	     2
WEAKNESS                      	     1	     6	     6
WEAKNESSES                    	     1	     1	     1
WEED                          	     1	     4	     4
WEEDING                       	     1	     2	     2
WEEDS                         	     1	     4	     4
WELCOME                       	     1	     1	     1
WESTERN                       	     1	    65	    65
WHEREAS                       	     1	    95	    95
WISE                          	     1	     3	     3
WISELY                        	     1	     2	     2
WITNESS                       	     1	     5	     5
WITNESSED                     	     1	     4	     4
WOLF                          	     1	     5	     5
WOLVES                        	     1	     1	     1
WRAPPED                       	     1	     2	     2
WRAPPING                      	     1	     1	     1
?                            	     1	     1	     1

Types Found In Base List Three

TYPE                          	 RANGE	  FREQ	    F1
ABANDON                       	     1	     6	     6
ABANDONED                     	     1	    22	    22
ABANDONING                    	     1	     2	     2
ABANDONMENT                   	     1	    10	    10
ABROAD                        	     1	     5	     5
ABSENCE                       	     1	    39	    39
ABSORB                        	     1	     1	     1
ABSORBED                      	     1	     5	     5
ABSORBENTS                    	     1	     1	     1
ABSORBING                     	     1	     1	     1
ABSORBS                       	     1	     1	     1
ABSORPTION                    	     1	     7	     7
ABSORPTIVE                    	     1	     2	     2
ABSTRACT                      	     1	    72	    72
ABSTRACTS                     	     1	     2	     2
ABUSE                         	     1	     1	     1
ACADEMIC                      	     1	     6	     6
ACADEMICS                     	     1	     5	     5
ACCELERATE                    	     1	     7	     7
ACCELERATED                   	     1	     9	     9
ACCELERATING                  	     1	     5	     5
ACCELERATION                  	     1	     2	     2
ACCOMMODATE                   	     1	    10	    10
ACCOMMODATES                  	     1	     1	     1
ACCOMMODATING                 	     1	     3	     3
ACCOMPANIED                   	     1	     8	     8
ACCOMPANYING                  	     1	     2	     2
ACCOMPLISH                    	     1	     7	     7
ACCOMPLISHED                  	     1	     4	     4
ACCOMPLISHING                 	     1	     1	     1
ACCOUNTABLE                   	     1	     1	     1
ACCUMULATE                    	     1	     9	     9
ACCUMULATED                   	     1	    12	    12
ACCUMULATES                   	     1	     5	     5
ACCUMULATING                  	     1	     3	     3
ACCUMULATION                  	     1	    33	    33
ACCUMULATIONS                 	     1	     3	     3
ACCUMULATIVE                  	     1	     8	     8
ACCURACY                      	     1	    28	    28
ACCURATE                      	     1	    17	    17
ACCURATELY                    	     1	    13	    13
ACHIEVE                       	     1	    53	    53
ACHIEVED                      	     1	    28	    28
ACHIEVEMENT                   	     1	     5	     5
ACHIEVEMENTS                  	     1	     5	     5
ACHIEVING                     	     1	    21	    21
ACKNOWLEDGE                   	     1	     3	     3
ACKNOWLEDGED                  	     1	     2	     2
ACKNOWLEDGEMENT               	     1	     1	     1
ACKNOWLEDGES                  	     1	     1	     1
ACKNOWLEDGING                 	     1	     9	     9
ACKNOWLEDGMENTS               	     1	     3	     3
ACQUIRE                       	     1	    10	    10
ACQUIRED                      	     1	    15	    15
ACQUIRING                     	     1	     4	     4
ACQUISITION                   	     1	    30	    30
ACQUISITIONS                  	     1	     3	     3
ACRE                          	     1	    33	    33
ACREAGE                       	     1	     9	     9
ACREAGES                      	     1	     1	     1
ACRES                         	     1	     8	     8
ADEQUATE                      	     1	    19	    19
ADEQUATELY                    	     1	     8	     8
ADJUST                        	     1	    29	    29
ADJUSTED                      	     1	    36	    36
ADJUSTING                     	     1	    14	    14
ADJUSTMENT                    	     1	    41	    41
ADJUSTMENTS                   	     1	    21	    21
ADJUSTS                       	     1	     2	     2
ADMINISTRATION                	     1	    23	    23
ADMINISTRATIONS               	     1	     4	     4
ADMINISTRATIVE                	     1	    35	    35
ADMINISTRATIVELY              	     1	     7	     7
ADMINISTRATORS                	     1	     1	     1
ADOPT                         	     1	    20	    20
ADOPTABILITY                  	     1	     3	     3
ADOPTABLE                     	     1	     1	     1
ADOPTED                       	     1	    38	    38
ADOPTING                      	     1	    15	    15
ADOPTION                      	     1	    54	    54
ADOPTS                        	     1	     4	     4
ADVOCATE                      	     1	     2	     2
ADVOCATED                     	     1	     5	     5
ADVOCATES                     	     1	     3	     3
AFFECTIVE                     	     1	     3	     3
AFFIRMATIVE                   	     1	     2	     2
AFFIRMED                      	     1	     1	     1
AFFIRMS                       	     1	     1	     1
AGENCIES                      	     1	    50	    50
AGENCY                        	     1	    43	    43
AGENDA                        	     1	     6	     6
AGENDAS                       	     1	     1	     1
AGGRESSIVE                    	     1	     2	     2
AGRICULTURAL                  	     1	   276	   276
AGRICULTURE                   	     1	   201	   201
AIM                           	     1	    13	    13
AIMED                         	     1	    17	    17
AIMING                        	     1	     6	     6
AIMS                          	     1	    19	    19
AIRCRAFT                      	     1	     1	     1
ALERTING                      	     1	     1	     1
ALIEN                         	     1	     2	     2
ALLEGED                       	     1	     2	     2
ALLIANCE                      	     1	     7	     7
ALLIED                        	     1	     1	     1
ALLOCATE                      	     1	    13	    13
ALLOCATED                     	     1	    27	    27
ALLOCATES                     	     1	     2	     2
ALLOCATING                    	     1	     9	     9
ALLOCATION                    	     1	    38	    38
ALLOCATIONS                   	     1	     3	     3
ALONGSIDE                     	     1	     5	     5
ALTERNATIVE                   	     1	   122	   122
ALTERNATIVELY                 	     1	    22	    22
ALTERNATIVES                  	     1	    46	    46
AMENDED                       	     1	     3	     3
AMENDMENT                     	     1	     1	     1
AMENDMENTS                    	     1	     1	     1
ANALYSE                       	     1	     6	     6
ANALYSED                      	     1	     7	     7
ANALYSES                      	     1	   119	   119
ANALYSING                     	     1	     3	     3
ANALYSIS                      	     1	   545	   545
ANALYST                       	     1	    11	    11
ANALYSTS                      	     1	     9	     9
ANALYZE                       	     1	    75	    75
ANALYZED                      	     1	    74	    74
ANALYZER                      	     1	     5	     5
ANALYZES                      	     1	     4	     4
ANALYZING                     	     1	    32	    32
ANCIENT                       	     1	     3	     3
ANGLE                         	     1	     1	     1
ANGLES                        	     1	     1	     1
ANNUAL                        	     1	   198	   198
ANNUALLY                      	     1	    17	    17
ANNUALS                       	     1	     1	     1
ANTICIPATE                    	     1	     8	     8
ANTICIPATED                   	     1	    18	    18
ANTICIPATES                   	     1	     1	     1
ANTICIPATING                  	     1	     1	     1
ANTICIPATION                  	     1	     1	     1
ANXIETY                       	     1	     3	     3
APPROPRIATE                   	     1	    83	    83
APPROPRIATELY                 	     1	     9	     9
APPROPRIATENESS               	     1	     1	     1
APPROVAL                      	     1	     4	     4
APPROVED                      	     1	     9	     9
APPROVING                     	     1	     1	     1
APPROX                        	     1	     3	     3
APPROXIMATE                   	     1	    14	    14
APPROXIMATED                  	     1	     2	     2
APPROXIMATELY                 	     1	    79	    79
APPROXIMATING                 	     1	     1	     1
APPROXIMATION                 	     1	     2	     2
ARCHAEOLOGICAL                	     1	     1	     1
ARCHITECTURAL                 	     1	     1	     1
ARCHITECTURE                  	     1	     5	     5
ARCHITECTURES                 	     1	     3	     3
ARISE                         	     1	    35	    35
ARISEN                        	     1	     1	     1
ARISES                        	     1	    16	    16
ARISING                       	     1	    11	    11
ARMED                         	     1	     1	     1
AROSE                         	     1	     3	     3
ASPECT                        	     1	    25	    25
ASPECTS                       	     1	    84	    84
ASSEMBLAGES                   	     1	     3	     3
ASSEMBLE                      	     1	     3	     3
ASSEMBLY                      	     1	     3	     3
ASSERT                        	     1	     1	     1
ASSERTED                      	     1	     5	     5
ASSERTION                     	     1	    12	    12
ASSERTIONS                    	     1	     3	     3
ASSESS                        	     1	    66	    66
ASSESSED                      	     1	    43	    43
ASSESSING                     	     1	    19	    19
ASSESSMENT                    	     1	    89	    89
ASSESSMENTS                   	     1	    44	    44
ASSESSOR                      	     1	     1	     1
ASSET                         	     1	    79	    79
ASSETS                        	     1	   106	   106
ASSIGN                        	     1	    12	    12
ASSIGNED                      	     1	    22	    22
ASSIGNING                     	     1	     8	     8
ASSIGNMENT                    	     1	     3	     3
ASSIGNMENTS                   	     1	     2	     2
ASSIGNS                       	     1	     2	     2
ASSUMPTION                    	     1	    69	    69
ASSUMPTIONS                   	     1	    93	    93
ATOMIC                        	     1	     1	     1
ATOMIZER                      	     1	    10	    10
ATOMIZING                     	     1	     1	     1
ATTRIBUTABLE                  	     1	     4	     4
ATTRIBUTE                     	     1	    44	    44
ATTRIBUTED                    	     1	    31	    31
ATTRIBUTES                    	     1	   104	   104
ATTRIBUTION                   	     1	     1	     1
AUDIT                         	     1	     5	     5
AUDITABILITY                  	     1	     1	     1
AUDITABLE                     	     1	     1	     1
AUDITED                       	     1	     1	     1
AUDITING                      	     1	     1	     1
AUDITORS                      	     1	     1	     1
AUTHOR                        	     1	    27	    27
AUTHORITIES                   	     1	    27	    27
AUTHORITY                     	     1	     7	     7
AUTHORS                       	     1	    99	    99
BACTERIA                      	     1	     2	     2
BAN                           	     1	    10	    10
BANNED                        	     1	     3	     3
BANS                          	     1	     4	     4
BARGAIN                       	     1	     3	     3
BARGAINING                    	     1	    20	    20
BARRIER                       	     1	     9	     9
BARRIERS                      	     1	    31	    31
BEHAVE                        	     1	     6	     6
BEHAVES                       	     1	     1	     1
BEHAVIOR                      	     1	   126	   126
BEHAVIORAL                    	     1	     7	     7
BEHAVIORS                     	     1	    16	    16
BEHAVIOUR                     	     1	     8	     8
BEHAVIOURAL                   	     1	     3	     3
BELIEF                        	     1	     3	     3
BELIEFS                       	     1	     8	     8
BENCH                         	     1	     1	     1
BIAS                          	     1	    26	    26
BIASED                        	     1	     7	     7
BIASES                        	     1	     1	     1
BIASING                       	     1	     1	     1
BID                           	     1	    19	    19
BIDDER                        	     1	     1	     1
BIDDERS                       	     1	     6	     6
BIDDING                       	     1	     5	     5
BIDS                          	     1	    17	    17
BIOLOGICAL                    	     1	    78	    78
BIOLOGICALLY                  	     1	     5	     5
BISHOP                        	     1	     1	     1
BLEND                         	     1	     1	     1
BLENDER                       	     1	     1	     1
BLENDS                        	     1	     2	     2
BOOST                         	     1	     3	     3
BOOSTED                       	     1	     2	     2
BOOSTING                      	     1	     2	     2
BORDER                        	     1	     7	     7
BORDERED                      	     1	     1	     1
BOUNDARIES                    	     1	    16	    16
BOUNDARY                      	     1	    21	    21
BUDGET                        	     1	    34	    34
BUDGETARY                     	     1	     1	     1
BUDGETING                     	     1	    18	    18
BUDGETS                       	     1	    12	    12
BURDEN                        	     1	    11	    11
BURDENS                       	     1	     2	     2
BUREAU                        	     1	     4	     4
BUREAUS                       	     1	     6	     6
CAMPAIGN                      	     1	     6	     6
CAMPAIGNS                     	     1	     2	     2
CANCEL                        	     1	     1	     1
CANCELED                      	     1	     1	     1
CANCELLING                    	     1	     1	     1
CANCER                        	     1	     1	     1
CANDIDATE                     	     1	     1	     1
CANDIDATES                    	     1	     5	     5
CAPACITIES                    	     1	     1	     1
CAPACITY                      	     1	    71	    71
CAPTURE                       	     1	    51	    51
CAPTURED                      	     1	    37	    37
CAPTURES                      	     1	    16	    16
CAPTURING                     	     1	    15	    15
CARBON                        	     1	   752	   752
CATALOGUING                   	     1	     1	     1
CATEGORIES                    	     1	    63	    63
CATEGORIZATION                	     1	     1	     1
CATEGORIZE                    	     1	     2	     2
CATEGORIZED                   	     1	    10	    10
CATEGORY                      	     1	    54	    54
CATHOLIC                      	     1	     2	     2
CATTLE                        	     1	    15	    15
CEASE                         	     1	     1	     1
CEASELESS                     	     1	     1	     1
CEASES                        	     1	     2	     2
CELEBRATED                    	     1	     1	     1
CELEBRATIONS                  	     1	     1	     1
CELL                          	     1	    14	    14
CELLS                         	     1	     5	     5
CEREMONIES                    	     1	     3	     3
CHAMBER                       	     1	     5	     5
CHAMBERS                      	     1	     2	     2
CHARACTERISTIC                	     1	     8	     8
CHARACTERISTICS               	     1	   188	   188
CHARITIES                     	     1	     1	     1
CHART                         	     1	     1	     1
CHARTER                       	     1	     1	     1
CHEMICAL                      	     1	    25	    25
CHEMICALLY                    	     1	     1	     1
CHEMICALS                     	     1	     6	     6
CIRCUIT                       	     1	     1	     1
CIRCULATED                    	     1	     2	     2
CIRCULATION                   	     1	     1	     1
CIRCULATIVE                   	     1	     1	     1
CITATION                      	     1	     1	     1
CITATIONS                     	     1	     8	     8
CITED                         	     1	    10	    10
CIVIL                         	     1	     4	     4
CIVILIZATION                  	     1	     1	     1
CIVILIZATIONAL                	     1	     1	     1
CLARIFICATION                 	     1	     1	     1
CLARIFIES                     	     1	     1	     1
CLARIFY                       	     1	     9	     9
CLARIFYING                    	     1	     2	     2
CLARITY                       	     1	     4	     4
CLIENT                        	     1	     4	     4
CLIENTS                       	     1	     1	     1
CLIMATE                       	     1	   505	   505
CLIMATES                      	     1	     1	     1
CLIMATIC                      	     1	    28	    28
CLINICS                       	     1	     1	     1
CLUSTER                       	     1	    77	    77
CLUSTERED                     	     1	     8	     8
CLUSTERING                    	     1	    22	    22
CLUSTERINGS                   	     1	     2	     2
CLUSTERS                      	     1	    64	    64
COALITION                     	     1	     3	     3
COALITIONS                    	     1	     2	     2
CODE                          	     1	     7	     7
CODED                         	     1	     1	     1
CODES                         	     1	     5	     5
CODING                        	     1	     1	     1
COINCIDE                      	     1	     3	     3
COINCIDENT                    	     1	     1	     1
COINCIDES                     	     1	     3	     3
COINCIDING                    	     1	     1	     1
COINED                        	     1	     2	     2
COL                           	     1	     2	     2
COLLABORATION                 	     1	     4	     4
COLLABORATIVE                 	     1	     1	     1
COLLABORATORS                 	     1	     1	     1
COLLAPSE                      	     1	    12	    12
COLLAPSED                     	     1	     1	     1
COLLAPSES                     	     1	     2	     2
COLLAPSING                    	     1	     1	     1
COLLEAGUES                    	     1	     2	     2
COLONIAL                      	     1	     1	     1
COLONIES                      	     1	     4	     4
COLONIST                      	     1	     1	     1
COLONIZATION                  	     1	    19	    19
COLONIZE                      	     1	     1	     1
COLONIZED                     	     1	     4	     4
COLONIZER                     	     1	     1	     1
COLONY                        	     1	     1	     1
COLUMN                        	     1	     8	     8
COLUMNS                       	     1	     3	     3
COMBAT                        	     1	     2	     2
COMBATING                     	     1	     2	     2
COMMISSION                    	     1	    19	    19
COMMUNICATE                   	     1	     5	     5
COMMUNICATED                  	     1	     1	     1
COMMUNICATES                  	     1	     1	     1
COMMUNICATING                 	     1	     1	     1
COMMUNICATION                 	     1	     9	     9
COMMUNICATIONS                	     1	     2	     2
COMPANION                     	     1	     1	     1
COMPENSATE                    	     1	    10	    10
COMPENSATED                   	     1	    10	    10
COMPENSATES                   	     1	     2	     2
COMPENSATING                  	     1	     4	     4
COMPENSATION                  	     1	    46	    46
COMPENSATIONS                 	     1	     1	     1
COMPENSATORY                  	     1	     3	     3
COMPETE                       	     1	    11	    11
COMPETENCY                    	     1	     6	     6
COMPETENT                     	     1	     4	     4
COMPETENTLY                   	     1	     1	     1
COMPETES                      	     1	     1	     1
COMPETING                     	     1	    13	    13
COMPETITIVE                   	     1	    67	    67
COMPETITIVENESS               	     1	     9	     9
COMPETITOR                    	     1	     2	     2
COMPETITORS                   	     1	     6	     6
COMPLEX                       	     1	    87	    87
COMPLEXES                     	     1	     1	     1
COMPLEXITIES                  	     1	     6	     6
COMPLEXITY                    	     1	    46	    46
COMPONENT                     	     1	    72	    72
COMPONENTS                    	     1	    63	    63
COMPOSE                       	     1	     1	     1
COMPOSED                      	     1	    14	    14
COMPOSITION                   	     1	    49	    49
COMPOSITIONAL                 	     1	     1	     1
COMPOUND                      	     1	     4	     4
COMPOUNDED                    	     1	     5	     5
COMPOUNDING                   	     1	     1	     1
COMPOUNDS                     	     1	     6	     6
COMPREHENSIVE                 	     1	    40	    40
COMPREHENSIVELY               	     1	     6	     6
COMPREHENSIVENESS             	     1	     5	     5
COMPRISE                      	     1	     6	     6
COMPRISED                     	     1	     7	     7
COMPRISES                     	     1	     9	     9
COMPRISING                    	     1	     8	     8
COMPROMISE                    	     1	     3	     3
COMPROMISED                   	     1	     2	     2
COMPROMISES                   	     1	     1	     1
CONCEIVABLE                   	     1	     1	     1
CONCEIVABLY                   	     1	     1	     1
CONCEIVED                     	     1	     1	     1
CONCEPT                       	     1	    69	    69
CONCEPTION                    	     1	     2	     2
CONCEPTIONS                   	     1	     2	     2
CONCEPTS                      	     1	    83	    83
CONCEPTUAL                    	     1	    27	    27
CONCEPTUALISATIONS            	     1	     1	     1
CONCEPTUALIZATION             	     1	     3	     3
CONCEPTUALIZE                 	     1	     3	     3
CONCEPTUALIZED                	     1	     7	     7
CONCEPTUALIZING               	     1	     7	     7
CONCEPTUALLY                  	     1	     5	     5
CONCERT                       	     1	     2	     2
CONCLUDE                      	     1	     9	     9
CONCLUDED                     	     1	    25	    25
CONCLUDES                     	     1	    17	    17
CONCLUDING                    	     1	    14	    14
CONCLUSION                    	     1	    44	    44
CONCLUSIONS                   	     1	    66	    66
CONCRETE                      	     1	    11	    11
CONDUCT                       	     1	    21	    21
CONDUCTANCE                   	     1	     1	     1
CONDUCTED                     	     1	    68	    68
CONDUCTING                    	     1	     7	     7
CONDUCTS                      	     1	     2	     2
CONFER                        	     1	     1	     1
CONFERENCE                    	     1	     4	     4
CONFERENCES                   	     1	     2	     2
CONFERRED                     	     1	     2	     2
CONFIDENCE                    	     1	    11	    11
CONFIDENT                     	     1	     1	     1
CONFIDENTLY                   	     1	     2	     2
CONFINE                       	     1	     2	     2
CONFINED                      	     1	     4	     4
CONFIRM                       	     1	    12	    12
CONFIRMATION                  	     1	     1	     1
CONFIRMED                     	     1	    27	    27
CONFIRMING                    	     1	     3	     3
CONFIRMS                      	     1	    14	    14
CONFLICT                      	     1	    24	    24
CONFLICTED                    	     1	     1	     1
CONFLICTING                   	     1	     5	     5
CONFLICTS                     	     1	    12	    12
CONFLICTUAL                   	     1	     1	     1
CONFRONT                      	     1	     1	     1
CONFRONTED                    	     1	     1	     1
CONGRESS                      	     1	    10	    10
CONGRESSIONAL                 	     1	     5	     5
CONSENT                       	     1	     2	     2
CONSENTED                     	     1	     1	     1
CONSEQUENCE                   	     1	    37	    37
CONSEQUENCES                  	     1	    74	    74
CONSEQUENT                    	     1	     1	     1
CONSEQUENTLY                  	     1	    31	    31
CONSERVATION                  	     1	   566	   566
CONSERVATIONIST               	     1	     1	     1
CONSERVATIVE                  	     1	    12	    12
CONSERVE                      	     1	    21	    21
CONSERVED                     	     1	     8	     8
CONSERVES                     	     1	     2	     2
CONSERVING                    	     1	    10	    10
CONSIDERABLE                  	     1	    27	    27
CONSIDERABLY                  	     1	    18	    18
CONSIST                       	     1	    12	    12
CONSISTED                     	     1	    13	    13
CONSISTENT                    	     1	    98	    98
CONSISTENTLY                  	     1	    12	    12
CONSISTING                    	     1	     6	     6
CONSISTS                      	     1	    23	    23
CONSTITUENT                   	     1	     2	     2
CONSTITUTE                    	     1	    10	    10
CONSTITUTED                   	     1	     2	     2
CONSTITUTES                   	     1	    11	    11
CONSTITUTING                  	     1	     1	     1
CONSTITUTION                  	     1	     2	     2
CONSTITUTIONAL                	     1	     1	     1
CONSTITUTIONS                 	     1	     4	     4
CONSTRAIN                     	     1	     6	     6
CONSTRAINED                   	     1	    10	    10
CONSTRAINING                  	     1	     2	     2
CONSTRAINT                    	     1	    24	    24
CONSTRAINTS                   	     1	    54	    54
CONSTRUCT                     	     1	    21	    21
CONSTRUCTED                   	     1	    12	    12
CONSTRUCTING                  	     1	     4	     4
CONSTRUCTION                  	     1	    87	    87
CONSTRUCTIONS                 	     1	     1	     1
CONSTRUCTIVE                  	     1	     1	     1
CONSTRUCTIVELY                	     1	     1	     1
CONSTRUCTS                    	     1	     3	     3
CONSULT                       	     1	     1	     1
CONSULTANT                    	     1	     1	     1
CONSULTANTS                   	     1	     2	     2
CONSULTATION                  	     1	     4	     4
CONSULTATIONS                 	     1	     3	     3
CONSULTING                    	     1	     2	     2
CONSUMABLES                   	     1	     1	     1
CONSUME                       	     1	    10	    10
CONSUMED                      	     1	    19	    19
CONSUMER                      	     1	    41	    41
CONSUMERS                     	     1	    46	    46
CONSUMES                      	     1	     4	     4
CONSUMING                     	     1	     5	     5
CONSUMPTION                   	     1	   219	   219
CONSUMPTIONS                  	     1	     1	     1
CONTEMPORARY                  	     1	     6	     6
CONTEND                       	     1	     3	     3
CONTENDER                     	     1	     4	     4
CONTENT                       	     1	    41	    41
CONTENTS                      	     1	     4	     4
CONTESTED                     	     1	     3	     3
CONTEXT                       	     1	   124	   124
CONTEXTS                      	     1	    19	    19
CONTEXTUAL                    	     1	    10	    10
CONTEXTUALIZED                	     1	     4	     4
CONTINENT                     	     1	     2	     2
CONTINENTAL                   	     1	     2	     2
CONTINENTS                    	     1	     4	     4
CONTRADICT                    	     1	     2	     2
CONTRADICTION                 	     1	     2	     2
CONTRADICTORY                 	     1	     6	     6
CONTRADICTS                   	     1	     1	     1
CONTRAST                      	     1	    51	    51
CONTRASTED                    	     1	     1	     1
CONTRASTING                   	     1	     8	     8
CONTRASTS                     	     1	     1	     1
CONTROVERSIAL                 	     1	     4	     4
CONTROVERSIES                 	     1	     1	     1
CONTROVERSY                   	     1	     6	     6
CONVENTION                    	     1	     9	     9
CONVENTIONAL                  	     1	    24	    24
CONVENTIONALLY                	     1	     3	     3
CONVENTIONS                   	     1	     4	     4
CONVERT                       	     1	    20	    20
CONVERTED                     	     1	    48	    48
CONVERTING                    	     1	    16	    16
CONVERTS                      	     1	     1	     1
CONVEY                        	     1	     5	     5
COOPERATE                     	     1	     6	     6
COOPERATING                   	     1	     1	     1
COOPERATION                   	     1	    25	    25
COOPERATIVE                   	     1	    24	    24
COOPERATIVES                  	     1	    10	    10
COORDINATE                    	     1	     7	     7
COORDINATED                   	     1	     5	     5
COORDINATES                   	     1	     9	     9
COORDINATING                  	     1	     3	     3
COORDINATION                  	     1	    65	    65
CORE                          	     1	    42	    42
CORPORATE                     	     1	    29	    29
CORPORATION                   	     1	     1	     1
CORPORATIONS                  	     1	     9	     9
CORRELATE                     	     1	    10	    10
CORRELATED                    	     1	    41	    41
CORRELATES                    	     1	     2	     2
CORRELATION                   	     1	    88	    88
CORRELATIONS                  	     1	    12	    12
CORRESPOND                    	     1	    14	    14
CORRESPONDED                  	     1	     2	     2
CORRESPONDING                 	     1	    51	    51
CORRESPONDINGLY               	     1	     2	     2
CORRESPONDS                   	     1	    15	    15
CORRIDOR                      	     1	     4	     4
CORRUPT                       	     1	     1	     1
CORRUPTION                    	     1	     8	     8
CRAFT                         	     1	     1	     1
CRAFTING                      	     1	     1	     1
CREWS                         	     1	     1	     1
CRISES                        	     1	     3	     3
CRISIS                        	     1	     7	     7
CRITERIA                      	     1	    44	    44
CRITERION                     	     1	    36	    36
CRITICAL                      	     1	    88	    88
CRITICALLY                    	     1	     9	     9
CRITICISM                     	     1	    10	    10
CRITICISMS                    	     1	     1	     1
CRITICIZED                    	     1	     5	     5
CRITICS                       	     1	     1	     1
CROP                          	     1	   140	   140
CROPPING                      	     1	    10	    10
CROPS                         	     1	   122	   122
CRUCIAL                       	     1	    41	    41
CRUCIALLY                     	     1	     3	     3
CURRENCIES                    	     1	     2	     2
CURRENCY                      	     1	    22	    22
CURRICULA                     	     1	    12	    12
CURRICULUM                    	     1	    24	    24
CURVATURE                     	     1	     1	     1
CURVE                         	     1	    60	    60
CURVES                        	     1	    19	    19
CUSTOM                        	     1	     1	     1
CUSTOMARILY                   	     1	     2	     2
CUSTOMARY                     	     1	     4	     4
CUSTOMIZATION                 	     1	     1	     1
CUSTOMS                       	     1	     3	     3
CYCLE                         	     1	    46	    46
CYCLES                        	     1	    23	    23
CYCLICAL                      	     1	     3	     3
CYCLING                       	     1	    10	    10
CYCLISTS                      	     1	     1	     1
DAMPED                        	     1	     1	     1
DAMPEN                        	     1	     3	     3
DATA                          	     1	   541	   541
DATABASE                      	     1	    55	    55
DATABASES                     	     1	    18	    18
DATUM                         	     1	     2	     2
DEBATABLE                     	     1	     1	     1
DEBATE                        	     1	    30	    30
DEBATED                       	     1	     2	     2
DEBATES                       	     1	     8	     8
DECADAL                       	     1	     1	     1
DECADE                        	     1	    23	    23
DECADES                       	     1	    56	    56
DECLARATION                   	     1	     3	     3
DECLARED                      	     1	     7	     7
DECLINE                       	     1	    61	    61
DECLINED                      	     1	    19	    19
DECLINES                      	     1	    18	    18
DECLINING                     	     1	    25	    25
DECREASE                      	     1	    67	    67
DECREASED                     	     1	    73	    73
DECREASES                     	     1	    34	    34
DECREASING                    	     1	    35	    35
DEDICATED                     	     1	     7	     7
DEFEND                        	     1	     4	     4
DEFENDING                     	     1	     2	     2
DEFICIT                       	     1	    11	    11
DEFICITS                      	     1	     4	     4
DEFINE                        	     1	    37	    37
DEFINED                       	     1	   119	   119
DEFINES                       	     1	    19	    19
DEFINING                      	     1	    25	    25
DEFINITION                    	     1	    38	    38
DEFINITIONS                   	     1	    14	    14
DELAY                         	     1	     5	     5
DELAYED                       	     1	     3	     3
DELAYING                      	     1	     8	     8
DELAYS                        	     1	     1	     1
DELEGATED                     	     1	     2	     2
DELEGATING                    	     1	     1	     1
DELIBERATE                    	     1	     1	     1
DELIBERATELY                  	     1	     3	     3
DEMOCRACY                     	     1	     4	     4
DEMOCRATIC                    	     1	     5	     5
DEMOCRATICALLY                	     1	     1	     1
DEMONSTRATE                   	     1	    33	    33
DEMONSTRATED                  	     1	    50	    50
DEMONSTRATES                  	     1	    17	    17
DEMONSTRATING                 	     1	     8	     8
DEMONSTRATION                 	     1	     6	     6
DEMONSTRATIVE                 	     1	     1	     1
DENSE                         	     1	    12	    12
DENSELY                       	     1	     8	     8
DENSER                        	     1	     3	     3
DENSIFICATION                 	     1	     2	     2
DENSITIES                     	     1	    12	    12
DENSITY                       	     1	   106	   106
DEPICTED                      	     1	    11	    11
DEPICTING                     	     1	     2	     2
DEPICTS                       	     1	     6	     6
DEPOSITED                     	     1	     1	     1
DEPOSITS                      	     1	     2	     2
DERIVATION                    	     1	     3	     3
DERIVATIONS                   	     1	     2	     2
DERIVATIVE                    	     1	     4	     4
DERIVATIVES                   	     1	     4	     4
DERIVE                        	     1	    20	    20
DERIVED                       	     1	    77	    77
DERIVES                       	     1	     4	     4
DERIVING                      	     1	    10	    10
DESCENDANTS                   	     1	     1	     1
DESCENDING                    	     1	     1	     1
DESCENDS                      	     1	     2	     2
DESCRIPTION                   	     1	    31	    31
DESCRIPTIONS                  	     1	     3	     3
DESCRIPTIVE                   	     1	    26	    26
DESIGNATE                     	     1	     2	     2
DESIGNATED                    	     1	     9	     9
DESIGNATION                   	     1	     3	     3
DESPITE                       	     1	    58	    58
DESTRUCTION                   	     1	    36	    36
DESTRUCTIVE                   	     1	     8	     8
DEVASTATED                    	     1	     1	     1
DEVASTATING                   	     1	     4	     4
DEVASTATION                   	     1	     3	     3
DEVICE                        	     1	     4	     4
DEVICES                       	     1	     5	     5
DEVOTE                        	     1	     1	     1
DEVOTED                       	     1	     8	     8
DIALOG                        	     1	     1	     1
DIALOGUE                      	     1	     3	     3
DIALOGUES                     	     1	     1	     1
DICTATE                       	     1	     2	     2
DICTATED                      	     1	     3	     3
DICTATES                      	     1	     1	     1
DIFFER                        	     1	    42	    42
DIFFERED                      	     1	    16	    16
DIFFERING                     	     1	    17	    17
DIFFERS                       	     1	    15	    15
DIGITAL                       	     1	    11	    11
DIGITALIZATION                	     1	     1	     1
DIGITALIZED                   	     1	     1	     1
DIMENSION                     	     1	    11	    11
DIMENSIONAL                   	     1	     3	     3
DIMENSIONLESS                 	     1	     3	     3
DIMENSIONS                    	     1	    34	    34
DISADOPTED                    	     1	     1	     1
DISADOPTION                   	     1	     2	     2
DISAGREE                      	     1	     2	     2
DISAGREEABLE                  	     1	     2	     2
DISAGREEING                   	     1	     1	     1
DISAGREEMENTS                 	     1	     1	     1
DISASTER                      	     1	     6	     6
DISASTERS                     	     1	    12	    12
DISASTROUS                    	     1	     1	     1
DISC                          	     1	     1	     1
DISCHARGE                     	     1	     3	     3
DISCOUNT                      	     1	   209	   209
DISCOUNTED                    	     1	    35	    35
DISCOUNTING                   	     1	    72	    72
DISCOURSE                     	     1	     2	     2
DISCRETION                    	     1	     4	     4
DISCRETIONARY                 	     1	     2	     2
DISCRIMINATING                	     1	     1	     1
DISCRIMINATION                	     1	     1	     1
DISCS                         	     1	     1	     1
DISORDER                      	     1	     2	     2
DISORDERS                     	     1	     1	     1
DISPLAY                       	     1	     3	     3
DISPLAYED                     	     1	     8	     8
DISPLAYING                    	     1	     4	     4
DISPLAYS                      	     1	     5	     5
DISPOSAL                      	     1	     6	     6
DISPUTE                       	     1	    12	    12
DISPUTED                      	     1	     1	     1
DISPUTES                      	     1	    13	    13
DISRUPT                       	     1	     2	     2
DISRUPTED                     	     1	     2	     2
DISRUPTING                    	     1	     1	     1
DISRUPTION                    	     1	     4	     4
DISRUPTIONS                   	     1	     7	     7
DISRUPTIVE                    	     1	     3	     3
DISTANT                       	     1	     3	     3
DISTINCT                      	     1	    29	    29
DISTINCTION                   	     1	     7	     7
DISTINCTIONS                  	     1	    16	    16
DISTINCTIVE                   	     1	     4	     4
DISTINCTIVENESS               	     1	     1	     1
DISTINCTLY                    	     1	     3	     3
DISTINCTNESS                  	     1	     1	     1
DISTINGUISH                   	     1	    13	    13
DISTINGUISHABLE               	     1	     1	     1
DISTINGUISHED                 	     1	    10	    10
DISTINGUISHES                 	     1	     2	     2
DISTINGUISHING                	     1	     3	     3
DISTRIBUTE                    	     1	     3	     3
DISTRIBUTED                   	     1	    56	    56
DISTRIBUTER                   	     1	     1	     1
DISTRIBUTING                  	     1	     3	     3
DISTRIBUTION                  	     1	   158	   158
DISTRIBUTIONAL                	     1	     4	     4
DISTRIBUTIONS                 	     1	    36	    36
DISTRIBUTIVE                  	     1	    14	    14
DISTRIBUTOR                   	     1	     1	     1
DISTRIBUTORS                  	     1	     1	     1
DIVERSE                       	     1	    53	    53
DIVERSITIES                   	     1	     1	     1
DIVERSITY                     	     1	   111	   111
DIVISION                      	     1	     7	     7
DIVISIONS                     	     1	     1	     1
DNA                           	     1	    10	    10
DOCTRINE                      	     1	     2	     2
DOCUMENT                      	     1	     7	     7
DOCUMENTATION                 	     1	     4	     4
DOCUMENTED                    	     1	    11	    11
DOCUMENTING                   	     1	     1	     1
DOCUMENTS                     	     1	     6	     6
DOMESTIC                      	     1	   104	   104
DOMESTICALLY                  	     1	     7	     7
DOMINANT                      	     1	    27	    27
DOMINATE                      	     1	    10	    10
DOMINATED                     	     1	    27	    27
DOMINATES                     	     1	     2	     2
DOMINATING                    	     1	     5	     5
DONATE                        	     1	     1	     1
DONATES                       	     1	     1	     1
DONATION                      	     1	     2	     2
DONATIONS                     	     1	     2	     2
DRAFT                         	     1	     2	     2
DRAFTED                       	     1	     2	     2
DRAFTING                      	     1	     1	     1
DRAINAGE                      	     1	     6	     6
DRAINED                       	     1	     2	     2
DRIFT                         	     1	    18	    18
DUKE                          	     1	     5	     5
EASTERN                       	     1	    18	    18
EFFECTIVE                     	     1	    84	    84
EFFECTIVELY                   	     1	    42	    42
EFFECTIVENESS                 	     1	    91	    91
EFFICIENCIES                  	     1	     2	     2
EFFICIENCY                    	     1	   143	   143
EFFICIENT                     	     1	    81	    81
EFFICIENTLY                   	     1	    20	    20
ELABORATE                     	     1	     3	     3
ELABORATED                    	     1	     2	     2
ELABORATION                   	     1	     1	     1
ELECTRONIC                    	     1	     7	     7
ELEMENT                       	     1	    23	    23
ELEMENTS                      	     1	    31	    31
ELEVATED                      	     1	     3	     3
ELEVATION                     	     1	    14	    14
ELEVATIONAL                   	     1	     1	     1
ELEVATIONS                    	     1	     2	     2
ELIMINATE                     	     1	    15	    15
ELIMINATED                    	     1	     6	     6
ELIMINATING                   	     1	     8	     8
ELIMINATION                   	     1	     4	     4
ELITE                         	     1	     4	     4
ELITES                        	     1	     3	     3
EMBRACE                       	     1	     1	     1
EMBRACED                      	     1	     1	     1
EMERGE                        	     1	    14	    14
EMERGED                       	     1	    11	    11
EMERGENCE                     	     1	     8	     8
EMERGENT                      	     1	     2	     2
EMERGES                       	     1	     4	     4
EMERGING                      	     1	    36	    36
EMISSION                      	     1	    70	    70
EMISSIONS                     	     1	   371	   371
EMIT                          	     1	     9	     9
EMITS                         	     1	     4	     4
EMITTED                       	     1	    10	    10
EMITTER                       	     1	     5	     5
EMITTERS                      	     1	     6	     6
EMITTING                      	     1	     3	     3
EMPHASES                      	     1	     1	     1
EMPHASIS                      	     1	    25	    25
EMPHASISE                     	     1	     1	     1
EMPHASISED                    	     1	     1	     1
EMPHASISES                    	     1	     1	     1
EMPHASISING                   	     1	     1	     1
EMPHASIZE                     	     1	     8	     8
EMPHASIZED                    	     1	    22	    22
EMPHASIZES                    	     1	    10	    10
EMPHASIZING                   	     1	     4	     4
ENABLE                        	     1	    19	    19
ENABLED                       	     1	     5	     5
ENABLES                       	     1	    10	    10
ENABLING                      	     1	    14	    14
ENCOUNTER                     	     1	     2	     2
ENCOUNTERED                   	     1	     4	     4
ENCOUNTERING                  	     1	     1	     1
ENDORSE                       	     1	     2	     2
ENDORSED                      	     1	     1	     1
ENDORSEMENT                   	     1	     2	     2
ENDURING                      	     1	     1	     1
ENFORCE                       	     1	     9	     9
ENFORCEABILITY                	     1	     1	     1
ENFORCEABLE                   	     1	     6	     6
ENFORCED                      	     1	     4	     4
ENFORCEMENT                   	     1	    21	    21
ENFORCERS                     	     1	     4	     4
ENFORCES                      	     1	     2	     2
ENFORCING                     	     1	     3	     3
ENHANCE                       	     1	    43	    43
ENHANCED                      	     1	    16	    16
ENHANCEMENT                   	     1	    12	    12
ENHANCEMENTS                  	     1	     4	     4
ENHANCES                      	     1	     1	     1
ENHANCING                     	     1	    22	    22
ENSURE                        	     1	    41	    41
ENSURED                       	     1	     1	     1
ENSURES                       	     1	     6	     6
ENSURING                      	     1	    17	    17
ENTERPRISE                    	     1	    19	    19
ENTERPRISES                   	     1	    32	    32
ENTHUSIASM                    	     1	     1	     1
ENTITLED                      	     1	     1	     1
ENTRANCE                      	     1	     3	     3
ENTRIES                       	     1	     1	     1
ENTRY                         	     1	    20	    20
EPISODE                       	     1	     1	     1
EPISODES                      	     1	     1	     1
EPISODIC                      	     1	     1	     1
EQUATION                      	     1	   207	   207
EQUATIONS                     	     1	    45	    45
EQUIVALENT                    	     1	    58	    58
EQUIVALENTLY                  	     1	     2	     2
EQUIVALENTS                   	     1	     1	     1
ERA                           	     1	    10	    10
ERAS                          	     1	     1	     1
ERROR                         	     1	    35	    35
ERRORS                        	     1	    57	    57
ESSENTIAL                     	     1	    38	    38
ESSENTIALLY                   	     1	    25	    25
ESSENTIALS                    	     1	     1	     1
EST                           	     1	     8	     8
ESTIMATE                      	     1	   125	   125
ESTIMATED                     	     1	   205	   205
ESTIMATES                     	     1	   139	   139
ESTIMATING                    	     1	    42	    42
ESTIMATION                    	     1	    60	    60
ESTIMATIONS                   	     1	    11	    11
ESTIMATOR                     	     1	     9	     9
ESTIMATORS                    	     1	     6	     6
ETC                           	     1	    62	    62
ETHNIC                        	     1	    10	    10
ETHNICITY                     	     1	     3	     3
EVALUATE                      	     1	    62	    62
EVALUATED                     	     1	    39	    39
EVALUATES                     	     1	     2	     2
EVALUATING                    	     1	    17	    17
EVALUATION                    	     1	    78	    78
EVALUATIONS                   	     1	     5	     5
EVIDENT                       	     1	    23	    23
EVIDENTLY                     	     1	     1	     1
EVOLUTION                     	     1	    43	    43
EVOLUTIONARILY                	     1	     2	     2
EVOLUTIONARY                  	     1	    23	    23
EVOLUTIONS                    	     1	     1	     1
EVOLVE                        	     1	    18	    18
EVOLVED                       	     1	    17	    17
EVOLVEMENT                    	     1	     2	     2
EVOLVES                       	     1	     5	     5
EVOLVING                      	     1	     9	     9
EXCEED                        	     1	    24	    24
EXCEEDED                      	     1	    12	    12
EXCEEDING                     	     1	     5	     5
EXCEEDINGLY                   	     1	     2	     2
EXCEEDS                       	     1	    26	    26
EXCEPTION                     	     1	    17	    17
EXCEPTIONAL                   	     1	     3	     3
EXCEPTIONALLY                 	     1	     4	     4
EXCEPTIONS                    	     1	     8	     8
EXCESS                        	     1	    12	    12
EXCESSIVE                     	     1	     7	     7
EXCESSIVELY                   	     1	     2	     2
EXCLUDE                       	     1	     8	     8
EXCLUDED                      	     1	    20	    20
EXCLUDES                      	     1	     2	     2
EXCLUDING                     	     1	    13	    13
EXCLUSIVE                     	     1	    11	    11
EXCLUSIVELY                   	     1	    13	    13
EXCLUSIVENESS                 	     1	     3	     3
EXCLUSIVITY                   	     1	     2	     2
EXECUTE                       	     1	     1	     1
EXECUTED                      	     1	     4	     4
EXECUTIVE                     	     1	     2	     2
EXECUTIVES                    	     1	     1	     1
EXHIBIT                       	     1	    12	    12
EXHIBITED                     	     1	     2	     2
EXHIBITING                    	     1	     2	     2
EXHIBITS                      	     1	     1	     1
EXPAND                        	     1	     3	     3
EXPANDED                      	     1	    36	    36
EXPANDING                     	     1	    26	    26
EXPANDS                       	     1	     9	     9
EXPANSION                     	     1	    80	    80
EXPANSIONS                    	     1	     1	     1
EXPENDITURE                   	     1	    22	    22
EXPENDITURES                  	     1	    27	    27
EXPERIMENT                    	     1	    40	    40
EXPERIMENTAL                  	     1	    15	    15
EXPERIMENTATION               	     1	     3	     3
EXPERIMENTED                  	     1	     1	     1
EXPERIMENTING                 	     1	     2	     2
EXPERIMENTS                   	     1	    56	    56
EXPERT                        	     1	     8	     8
EXPERTS                       	     1	    10	    10
EXPLICIT                      	     1	    21	    21
EXPLICITLY                    	     1	    19	    19
EXPLOIT                       	     1	     5	     5
EXPLOITATION                  	     1	    17	    17
EXPLOITATIVE                  	     1	     1	     1
EXPLOITED                     	     1	     3	     3
EXPLOITIVE                    	     1	     1	     1
EXPLORATION                   	     1	     5	     5
EXPLORATORY                   	     1	     6	     6
EXPLORE                       	     1	    40	    40
EXPLORED                      	     1	    22	    22
EXPLORES                      	     1	     6	     6
EXPLORING                     	     1	     8	     8
EXPLOSION                     	     1	     3	     3
EXPLOSIVE                     	     1	     1	     1
EXPORT                        	     1	    89	    89
EXPORTED                      	     1	    18	    18
EXPORTER                      	     1	    39	    39
EXPORTERS                     	     1	    14	    14
EXPORTING                     	     1	    24	    24
EXPORTS                       	     1	   131	   131
EXTENSION                     	     1	    24	    24
EXTENSIONS                    	     1	    12	    12
EXTENSIVE                     	     1	    36	    36
EXTENSIVELY                   	     1	    15	    15
EXTENT                        	     1	    58	    58
EXTENTS                       	     1	     2	     2
EXTERNAL                      	     1	    35	    35
EXTERNALITIES                 	     1	    34	    34
EXTERNALITY                   	     1	    12	    12
EXTRACT                       	     1	    11	    11
EXTRACTED                     	     1	    18	    18
EXTRACTING                    	     1	     2	     2
EXTRACTION                    	     1	    51	    51
EXTRACTIVE                    	     1	     6	     6
EXTRACTIVES                   	     1	     1	     1
EXTRACTS                      	     1	     2	     2
EXTRAORDINARILY               	     1	     1	     1
EXTRAORDINARY                 	     1	     1	     1
FACILITATE                    	     1	    27	    27
FACILITATED                   	     1	     3	     3
FACILITATES                   	     1	     6	     6
FACILITATING                  	     1	     7	     7
FACILITATION                  	     1	     1	     1
FACILITIES                    	     1	    18	    18
FACILITY                      	     1	    29	    29
FACTOR                        	     1	   177	   177
FACTORED                      	     1	     1	     1
FACTORING                     	     1	     1	     1
FACTORS                       	     1	   363	   363
FACTORY                       	     1	     2	     2
FACULTIES                     	     1	     1	     1
FACULTY                       	     1	     1	     1
FAILURE                       	     1	    40	    40
FAILURES                      	     1	    51	    51
FALSE                         	     1	     2	     2
FATE                          	     1	     3	     3
FEDERAL                       	     1	    63	    63
FEDERALLY                     	     1	     2	     2
FEE                           	     1	    47	    47
FEES                          	     1	    41	    41
FERTILE                       	     1	     2	     2
FERTILISATION                 	     1	     1	     1
FERTILISING                   	     1	     2	     2
FERTILITY                     	     1	     5	     5
FERTILIZATION                 	     1	    51	    51
FERTILIZED                    	     1	     1	     1
FERTILIZER                    	     1	     3	     3
FERTILIZERS                   	     1	    11	    11
FESTIVALS                     	     1	     2	     2
FIBER                         	     1	    16	    16
FIBERS                        	     1	     2	     2
FIBRE                         	     1	     1	     1
FIBRES                        	     1	     2	     2
FICTIONAL                     	     1	     1	     1
FILTER                        	     1	     6	     6
FILTERS                       	     1	     6	     6
FILTRATION                    	     1	     3	     3
FLAVOR                        	     1	     1	     1
FLESHY                        	     1	     1	     1
FLEXIBILITY                   	     1	    28	    28
FLEXIBLE                      	     1	    17	    17
FOCI                          	     1	     3	     3
FOCUS                         	     1	   154	   154
FOCUSED                       	     1	    90	    90
FOCUSES                       	     1	    37	    37
FOCUSING                      	     1	    32	    32
FORECAST                      	     1	    14	    14
FORECASTING                   	     1	     9	     9
FORECASTS                     	     1	    11	    11
FORMAL                        	     1	    32	    32
FORMALITIES                   	     1	     1	     1
FORMALIZE                     	     1	     1	     1
FORMALIZED                    	     1	     4	     4
FORMALLY                      	     1	    11	    11
FORMAT                        	     1	     9	     9
FORMATION                     	     1	    32	    32
FORMATS                       	     1	     2	     2
FORMER                        	     1	    27	    27
FORMERLY                      	     1	     2	     2
FORMULA                       	     1	    93	    93
FORMULAS                      	     1	    11	    11
FORMULATE                     	     1	     3	     3
FORMULATED                    	     1	    15	    15
FORMULATES                    	     1	     1	     1
FORMULATING                   	     1	     3	     3
FORMULATION                   	     1	    43	    43
FORMULATIONS                  	     1	     3	     3
FOSTER                        	     1	     5	     5
FOSTERED                      	     1	     1	     1
FOSTERING                     	     1	     4	     4
FOUNDATION                    	     1	    30	    30
FOUNDATIONS                   	     1	    11	    11
FOUNDED                       	     1	     2	     2
FOUNDERS                      	     1	     1	     1
FRAGMENTATION                 	     1	    26	    26
FRAGMENTED                    	     1	    10	    10
FRAGMENTS                     	     1	     1	     1
FRAMEWORK                     	     1	   132	   132
FRAMEWORKS                    	     1	    27	    27
FREQUENCIES                   	     1	    10	    10
FREQUENCY                     	     1	    45	    45
FREQUENT                      	     1	    20	    20
FREQUENTLY                    	     1	    63	    63
FUEL                          	     1	    59	    59
FUELED                        	     1	     2	     2
FUELS                         	     1	    36	    36
FULFIL                        	     1	     2	     2
FULFILL                       	     1	     9	     9
FULFILLING                    	     1	     1	     1
FULFILLMENT                   	     1	     2	     2
FULFILLS                      	     1	     1	     1
FULFILMENT                    	     1	     1	     1
FUNCTION                      	     1	   303	   303
FUNCTIONAL                    	     1	    71	    71
FUNCTIONALITY                 	     1	     2	     2
FUNCTIONING                   	     1	    17	    17
FUNCTIONS                     	     1	   130	   130
FUNDAMENTAL                   	     1	    36	    36
FUNDAMENTALLY                 	     1	    12	    12
FUNDAMENTALS                  	     1	     1	     1
FURTHERMORE                   	     1	    68	    68
GANGS                         	     1	     1	     1
GAP                           	     1	    31	    31
GAPS                          	     1	    10	    10
GENDER                        	     1	    16	    16
GENE                          	     1	     5	     5
GENERATE                      	     1	    49	    49
GENERATED                     	     1	    52	    52
GENERATES                     	     1	     9	     9
GENERATING                    	     1	    15	    15
GENEROUS                      	     1	     1	     1
GENEROUSLY                    	     1	     1	     1
GENETIC                       	     1	     7	     7
GENETICS                      	     1	     2	     2
GENUINE                       	     1	     4	     4
GENUINELY                     	     1	     1	     1
GEOGRAPHERS                   	     1	     1	     1
GEOGRAPHIC                    	     1	    30	    30
GEOGRAPHICAL                  	     1	    30	    30
GEOGRAPHICALLY                	     1	     6	     6
GEOGRAPHY                     	     1	     1	     1
GLOBAL                        	     1	   320	   320
GLOBALISATION                 	     1	     1	     1
GLOBALIZATION                 	     1	     9	     9
GLOBALIZED                    	     1	     1	     1
GLOBALLY                      	     1	    39	    39
GLOW                          	     1	     1	     1
GOODS                         	     1	   173	   173
GRADUAL                       	     1	     7	     7
GRADUALLY                     	     1	    42	    42
GRADUATED                     	     1	     3	     3
GRADUATES                     	     1	     1	     1
GRAIN                         	     1	    11	    11
GRAINS                        	     1	     4	     4
GRAPHIC                       	     1	     3	     3
GRAPHICAL                     	     1	     2	     2
GRAPHICALLY                   	     1	     2	     2
GRAPHICS                      	     1	     1	     1
GRASP                         	     1	     2	     2
GRAVE                         	     1	     1	     1
GRAVES                        	     1	     4	     4
GRAVITATIONAL                 	     1	     3	     3
GRAVITY                       	     1	    58	    58
GROSS                         	     1	    52	    52
GUIDELINE                     	     1	     1	     1
GUIDELINES                    	     1	    10	    10
HALT                          	     1	     7	     7
HALTED                        	     1	     1	     1
HALTING                       	     1	     2	     2
HARBOR                        	     1	     1	     1
HARBORING                     	     1	     1	     1
HARBORS                       	     1	     1	     1
HARBOUR                       	     1	     1	     1
HARSH                         	     1	     1	     1
HAZARD                        	     1	    26	    26
HAZARDOUS                     	     1	     1	     1
HAZARDS                       	     1	    10	    10
HEADQUARTERED                 	     1	     1	     1
HEAL                          	     1	     4	     4
HEALING                       	     1	     2	     2
HENCE                         	     1	    71	    71
HERITAGE                      	     1	     7	     7
HIGHLIGHT                     	     1	    26	    26
HIGHLIGHTED                   	     1	    11	    11
HIGHLIGHTING                  	     1	     4	     4
HIGHLIGHTS                    	     1	    18	    18
HIGHWAY                       	     1	     1	     1
HIGHWAYS                      	     1	     1	     1
HINT                          	     1	     1	     1
HOST                          	     1	    49	    49
HOSTILE                       	     1	     2	     2
HOSTING                       	     1	     2	     2
HOSTS                         	     1	     4	     4
HOUSEHOLD                     	     1	   191	   191
HOUSEHOLDS                    	     1	   180	   180
HYPOTHESES                    	     1	    36	    36
HYPOTHESIS                    	     1	    81	    81
HYPOTHESISED                  	     1	     1	     1
HYPOTHESIZE                   	     1	     2	     2
HYPOTHESIZED                  	     1	    10	    10
HYPOTHESIZES                  	     1	     1	     1
IDEAL                         	     1	     9	     9
IDEALIZED                     	     1	     1	     1
IDEALLY                       	     1	     5	     5
IDEOLOGIES                    	     1	     1	     1
IDEOLOGY                      	     1	     2	     2
ILLEGITIMATE                  	     1	     1	     1
IMMATURE                      	     1	     8	     8
IMMOBILE                      	     1	     1	     1
IMMUNE                        	     1	     3	     3
IMMUNITY                      	     1	     1	     1
IMPACT                        	     1	   340	   340
IMPACTED                      	     1	    13	    13
IMPACTING                     	     1	     9	     9
IMPACTOR                      	     1	     1	     1
IMPACTS                       	     1	   293	   293
IMPLEMENT                     	     1	    23	    23
IMPLEMENTABLE                 	     1	     1	     1
IMPLEMENTATION                	     1	    99	    99
IMPLEMENTATIONS               	     1	     2	     2
IMPLEMENTED                   	     1	    67	    67
IMPLEMENTERS                  	     1	     1	     1
IMPLEMENTING                  	     1	    30	    30
IMPLEMENTS                    	     1	     1	     1
IMPLICAITIONS                 	     1	     2	     2
IMPLICATED                    	     1	     1	     1
IMPLICATION                   	     1	     7	     7
IMPLICATIONS                  	     1	    89	    89
IMPLIED                       	     1	     9	     9
IMPLIES                       	     1	    45	    45
IMPLY                         	     1	    13	    13
IMPLYING                      	     1	    13	    13
IMPORT                        	     1	    40	    40
IMPORTANCE                    	     1	   174	   174
IMPORTATION                   	     1	     1	     1
IMPORTED                      	     1	    21	    21
IMPORTER                      	     1	    40	    40
IMPORTERS                     	     1	     4	     4
IMPORTING                     	     1	    18	    18
IMPORTS                       	     1	    65	    65
IMPOSE                        	     1	    11	    11
IMPOSED                       	     1	    19	    19
IMPOSES                       	     1	     3	     3
IMPOSING                      	     1	     6	     6
IMPOSITION                    	     1	     3	     3
IMPRESSION                    	     1	     1	     1
INACCURATE                    	     1	     4	     4
INADEQUATE                    	     1	     6	     6
INADEQUATELY                  	     1	     1	     1
INAPPROPRIATE                 	     1	     9	     9
INAPPROPRIATELY               	     1	     1	     1
INC                           	     1	     8	     8
INCENT                        	     1	     2	     2
INCENTIVE                     	     1	    49	    49
INCENTIVES                    	     1	    97	    97
INCENTIVIZE                   	     1	    10	    10
INCENTIVIZED                  	     1	     1	     1
INCENTIVIZES                  	     1	     1	     1
INCENTIVIZING                 	     1	     1	     1
INCONCEIVABLE                 	     1	     1	     1
INCONSISTENT                  	     1	     4	     4
INCORPORATE                   	     1	    23	    23
INCORPORATED                  	     1	    29	    29
INCORPORATES                  	     1	    10	    10
INCORPORATING                 	     1	    21	    21
INCORPORATION                 	     1	     8	     8
INDEPENDENCE                  	     1	     4	     4
INDEPENDENT                   	     1	    71	    71
INDEPENDENTLY                 	     1	     9	     9
INDEX                         	     1	   123	   123
INDEXED                       	     1	     1	     1
INDEXES                       	     1	     9	     9
INDEXING                      	     1	     4	     4
INDICES                       	     1	    13	    13
INDISTINGUISHABLE             	     1	     1	     1
INEFFECTIVE                   	     1	     4	     4
INEFFICIENCIES                	     1	     5	     5
INEFFICIENCY                  	     1	     4	     4
INEFFICIENT                   	     1	    12	    12
INEFFICIENTLY                 	     1	     1	     1
INEVITABLE                    	     1	     3	     3
INEVITABLY                    	     1	     5	     5
INFANCY                       	     1	     1	     1
INFECT                        	     1	     1	     1
INFECTING                     	     1	     1	     1
INFECTION                     	     1	     8	     8
INFECTIONS                    	     1	     2	     2
INFECTIOUS                    	     1	     1	     1
INFERTILE                     	     1	     1	     1
INFLATION                     	     1	    15	    15
INFLEXIBLE                    	     1	     2	     2
INFREQUENT                    	     1	     3	     3
INGREDIENT                    	     1	     1	     1
INHABIT                       	     1	     2	     2
INHABITANTS                   	     1	     9	     9
INHABITED                     	     1	     3	     3
INHERIT                       	     1	     1	     1
INHERITANCE                   	     1	     1	     1
INHERITED                     	     1	     2	     2
INITIAL                       	     1	    70	    70
INITIALLY                     	     1	    42	    42
INITIATE                      	     1	     1	     1
INITIATED                     	     1	     8	     8
INITIATION                    	     1	     2	     2
INITIATIVE                    	     1	    10	    10
INITIATIVES                   	     1	    29	    29
INJECT                        	     1	     1	     1
INJECTED                      	     1	     3	     3
INJECTION                     	     1	     3	     3
INNOVATE                      	     1	     1	     1
INNOVATION                    	     1	    20	    20
INNOVATIONS                   	     1	    10	    10
INORGANIC                     	     1	     1	     1
INORGANICS                    	     1	     1	     1
INPUT                         	     1	    91	    91
INPUTS                        	     1	    94	    94
INQUIRE                       	     1	     5	     5
INQUIRED                      	     1	     1	     1
INQUIRING                     	     1	     1	     1
INQUIRY                       	     1	     8	     8
INSENSITIVE                   	     1	     1	     1
INSERTED                      	     1	     2	     2
INSERTING                     	     1	     1	     1
INSERTION                     	     1	     1	     1
INSIGHT                       	     1	    17	    17
INSIGHTS                      	     1	    32	    32
INSIGNIFICANT                 	     1	     6	     6
INSIGNIFICANTLY               	     1	     2	     2
INSPIRATION                   	     1	     1	     1
INSPIRED                      	     1	     3	     3
INSTALLATION                  	     1	     6	     6
INSTALLATIONS                 	     1	     2	     2
INSTALLED                     	     1	    16	    16
INSTALLING                    	     1	     1	     1
INSTINCTS                     	     1	     2	     2
INSTITUTE                     	     1	    10	    10
INSTITUTED                    	     1	     2	     2
INSTITUTES                    	     1	     2	     2
INSTITUTING                   	     1	     2	     2
INSTITUTION                   	     1	     7	     7
INSTITUTIONAL                 	     1	    78	    78
INSTITUTIONS                  	     1	    84	    84
INSUFFICIENT                  	     1	    10	    10
INTEGRATE                     	     1	    15	    15
INTEGRATED                    	     1	    47	    47
INTEGRATING                   	     1	    17	    17
INTEGRATION                   	     1	    18	    18
INTELLECTUAL                  	     1	     1	     1
INTELLIGENCE                  	     1	     1	     1
INTERACT                      	     1	    10	    10
INTERACTED                    	     1	     1	     1
INTERACTING                   	     1	     8	     8
INTERACTION                   	     1	    51	    51
INTERACTIONS                  	     1	    62	    62
INTERACTIVE                   	     1	     5	     5
INTERACTS                     	     1	     1	     1
INTERFERENCE                  	     1	     8	     8
INTERIOR                      	     1	     5	     5
INTERNAL                      	     1	    24	    24
INTERNALIZE                   	     1	     2	     2
INTERNALIZES                  	     1	     1	     1
INTERNALIZING                 	     1	     4	     4
INTERNALLY                    	     1	     2	     2
INTERNATIONAL                 	     1	   173	   173
INTERNATIONALLY               	     1	     6	     6
INTERPRET                     	     1	    10	    10
INTERPRETATION                	     1	    22	    22
INTERPRETATIONS               	     1	     2	     2
INTERPRETED                   	     1	    26	    26
INTERPRETING                  	     1	     3	     3
INTERPRETS                    	     1	     2	     2
INTERVENING                   	     1	     2	     2
INTERVENTION                  	     1	    20	    20
INTERVENTIONIST               	     1	     1	     1
INTERVENTIONS                 	     1	    12	    12
INTIMATELY                    	     1	     1	     1
INVASION                      	     1	    39	    39
INVASIONS                     	     1	    35	    35
INVENTED                      	     1	     2	     2
INVEST                        	     1	    28	    28
INVESTED                      	     1	     8	     8
INVESTIBLE                    	     1	     1	     1
INVESTING                     	     1	    22	    22
INVESTMENT                    	     1	   223	   223
INVESTMENTS                   	     1	    86	    86
INVESTOR                      	     1	     6	     6
INVESTORS                     	     1	    43	    43
INVESTS                       	     1	     1	     1
INVISIBLE                     	     1	    10	    10
IRRATIONAL                    	     1	     3	     3
IRRELEVANT                    	     1	     4	     4
IRRESPECTIVE                  	     1	     8	     8
IRREVERSIBILITIES             	     1	     1	     1
IRREVERSIBILITY               	     1	     5	     5
IRREVERSIBLE                  	     1	    13	    13
ISOLATE                       	     1	     8	     8
ISOLATED                      	     1	    17	    17
ISOLATES                      	     1	     6	     6
ISOLATION                     	     1	    11	    11
JET                           	     1	     1	     1
JOINT                         	     1	    11	    11
JOINTLY                       	     1	     6	     6
JOURNAL                       	     1	     9	     9
JOURNALS                      	     1	    11	    11
JUSTIFIABLE                   	     1	     5	     5
JUSTIFICATION                 	     1	    10	    10
JUSTIFICATIONS                	     1	     2	     2
JUSTIFIED                     	     1	    14	    14
JUSTIFIES                     	     1	     1	     1
JUSTIFY                       	     1	    14	    14
JUSTIFYING                    	     1	     1	     1
LABEL                         	     1	     7	     7
LABELED                       	     1	    17	    17
LABELING                      	     1	     2	     2
LABELS                        	     1	     2	     2
LANDSCAPE                     	     1	   306	   306
LANDSCAPES                    	     1	    34	    34
LATTER                        	     1	    49	    49
LAUNCHED                      	     1	     6	     6
LAUNCHING                     	     1	     1	     1
LAYER                         	     1	    10	    10
LAYERS                        	     1	     5	     5
LEAKAGE                       	     1	    47	    47
LEAKAGES                      	     1	     8	     8
LEAKING                       	     1	     1	     1
LEASE                         	     1	   128	   128
LEASED                        	     1	     4	     4
LEASES                        	     1	    57	    57
LEASING                       	     1	    11	    11
LECTURE                       	     1	     2	     2
LEGENDS                       	     1	     2	     2
LEGISLATED                    	     1	     1	     1
LEGISLATION                   	     1	    21	    21
LEGISLATIONS                  	     1	     1	     1
LEGISLATIVE                   	     1	     3	     3
LEGISLATORS                   	     1	    10	    10
LEGITIMACY                    	     1	     2	     2
LEGITIMATE                    	     1	     4	     4
LIABILITIES                   	     1	     3	     3
LIABILITY                     	     1	     9	     9
LIABLE                        	     1	     1	     1
LIBERALIZATION                	     1	     7	     7
LIBERALIZE                    	     1	     1	     1
LIBERTIES                     	     1	     1	     1
LINK                          	     1	    26	    26
LINKAGE                       	     1	     8	     8
LINKAGES                      	     1	    18	    18
LINKED                        	     1	    45	    45
LINKER                        	     1	     1	     1
LINKING                       	     1	    10	    10
LINKS                         	     1	    14	    14
LIQUID                        	     1	    13	    13
LITERALLY                     	     1	     2	     2
LITERATURE                    	     1	   235	   235
LITERATURES                   	     1	     2	     2
LOBBIED                       	     1	     1	     1
LOBBY                         	     1	     2	     2
LOBBYING                      	     1	     3	     3
LODGE                         	     1	     3	     3
LODGING                       	     1	     2	     2
LOGIC                         	     1	    11	    11
LOGICAL                       	     1	     7	     7
LOGICALLY                     	     1	     2	     2
LOGICS                        	     1	     1	     1
LOYALTY                       	     1	     2	     2
LUXURY                        	     1	     1	     1
MAJORITY                      	     1	    53	    53
MANIFEST                      	     1	     3	     3
MANIFESTATION                 	     1	     4	     4
MANIFESTATIONS                	     1	     2	     2
MANIFESTED                    	     1	     3	     3
MANIFESTS                     	     1	     1	     1
MANIPULATE                    	     1	     4	     4
MANIPULATED                   	     1	     3	     3
MANIPULATING                  	     1	     2	     2
MANIPULATION                  	     1	     4	     4
MANIPULATIONS                 	     1	     1	     1
MANUAL                        	     1	     9	     9
MANUALLY                      	     1	     4	     4
MANUFACTURE                   	     1	     7	     7
MANUFACTURED                  	     1	     7	     7
MANUFACTURER                  	     1	     5	     5
MANUFACTURERS                 	     1	     4	     4
MANUFACTURES                  	     1	     1	     1
MANUFACTURING                 	     1	    87	    87
MARGIN                        	     1	    13	    13
MARGINAL                      	     1	   158	   158
MARGINALISED                  	     1	     1	     1
MARGINALIZED                  	     1	     3	     3
MARGINALLY                    	     1	     3	     3
MARGINS                       	     1	     7	     7
MARINE                        	     1	     4	     4
MATURATION                    	     1	     1	     1
MATURE                        	     1	    51	    51
MATURES                       	     1	     2	     2
MATURITY                      	     1	     9	     9
MEANWHILE                     	     1	    29	    29
MECHANICAL                    	     1	    39	    39
MECHANICS                     	     1	     8	     8
MECHANISM                     	     1	    49	    49
MECHANISMS                    	     1	    59	    59
MEDIA                         	     1	     8	     8
MEDIUM                        	     1	    38	    38
MENU                          	     1	     1	     1
MERE                          	     1	     3	     3
MERELY                        	     1	     3	     3
MERGE                         	     1	     2	     2
MERGED                        	     1	     2	     2
MERGER                        	     1	     1	     1
MERGES                        	     1	     2	     2
MERGING                       	     1	     1	     1
METHOD                        	     1	   219	   219
METHODICAL                    	     1	     2	     2
METHODICALLY                  	     1	     1	     1
METHODOLOGICAL                	     1	     8	     8
METHODOLOGICALLY              	     1	     1	     1
METHODOLOGIES                 	     1	     6	     6
METHODOLOGY                   	     1	    26	    26
METHODS                       	     1	   172	   172
MIGRATED                      	     1	     3	     3
MIGRATES                      	     1	     1	     1
MIGRATING                     	     1	     3	     3
MIGRATION                     	     1	    10	    10
MIGRATIONS                    	     1	     2	     2
MIGRATORY                     	     1	     1	     1
MILD                          	     1	     1	     1
MINED                         	     1	     4	     4
MINERS                        	     1	     2	     2
MINES                         	     1	     1	     1
MINIMUM                       	     1	    55	    55
MINING                        	     1	    14	    14
MINISTRIES                    	     1	     1	     1
MINISTRY                      	     1	     5	     5
MISALLOCATED                  	     1	     1	     1
MISALLOCATION                 	     1	     1	     1
MISALLOCATIONS                	     1	     1	     1
MISINTERPRETATION             	     1	     1	     1
MISINTERPRETS                 	     1	     1	     1
MIXTURE                       	     1	     9	     9
MIXTURES                      	     1	     2	     2
MOBILE                        	     1	     4	     4
MOBILITY                      	     1	     6	     6
MODE                          	     1	    32	    32
MODERATE                      	     1	    20	    20
MODERATELY                    	     1	     7	     7
MODES                         	     1	     7	     7
MODEST                        	     1	     9	     9
MODESTLY                      	     1	     3	     3
MODIFICATION                  	     1	     7	     7
MODIFICATIONS                 	     1	     6	     6
MODIFIED                      	     1	    14	    14
MODIFY                        	     1	     7	     7
MODIFYING                     	     1	     2	     2
MODULAR                       	     1	     1	     1
MODULE                        	     1	     2	     2
MODULES                       	     1	     1	     1
MOLECULAR                     	     1	     8	     8
MONITOR                       	     1	    11	    11
MONITORED                     	     1	     2	     2
MONITORING                    	     1	    39	    39
MORAL                         	     1	    14	    14
MOREOVER                      	     1	    71	    71
MORTALITIES                   	     1	     1	     1
MORTALITY                     	     1	    22	    22
MORTGAGE                      	     1	     1	     1
MORTGAGED                     	     1	     1	     1
MOTION                        	     1	    23	    23
MOTIVATE                      	     1	     4	     4
MOTIVATED                     	     1	    21	    21
MOTIVATING                    	     1	     2	     2
MOTIVATION                    	     1	    17	    17
MOTIVATIONAL                  	     1	     2	     2
MOTIVATIONS                   	     1	    24	    24
MOTIVATOR                     	     1	     1	     1
MOTIVE                        	     1	     3	     3
MOTIVES                       	     1	     7	     7
MULTIPLE                      	     1	   184	   184
MULTIPLES                     	     1	     1	     1
MUTUAL                        	     1	    12	    12
MUTUALLY                      	     1	     6	     6
NARRATIVE                     	     1	     2	     2
NARRATIVES                    	     1	     5	     5
NEGATIVE                      	     1	   155	   155
NEGATIVELY                    	     1	    30	    30
NEGLECT                       	     1	     4	     4
NEGLECTED                     	     1	     1	     1
NEGLECTING                    	     1	     1	     1
NEGLECTS                      	     1	     1	     1
NEGOTIATE                     	     1	     4	     4
NEGOTIATED                    	     1	    12	    12
NEGOTIATING                   	     1	     3	     3
NEGOTIATION                   	     1	    14	    14
NEGOTIATIONS                  	     1	    16	    16
NEGOTIATORS                   	     1	     1	     1
NET                           	     1	   221	   221
NETS                          	     1	     4	     4
NETWORK                       	     1	    64	    64
NETWORKS                      	     1	    25	    25
NEUTRAL                       	     1	    26	    26
NEUTRALITY                    	     1	    11	    11
NEVERTHELESS                  	     1	    32	    32
NONPROFIT                     	     1	     1	     1
NOTION                        	     1	    19	    19
NOTIONS                       	     1	     2	     2
NOVEL                         	     1	     7	     7
NUCLEAR                       	     1	     3	     3
NUMEROUS                      	     1	    42	    42
OBJECTIVE                     	     1	    68	    68
OBJECTIVELY                   	     1	     1	     1
OBJECTIVES                    	     1	   158	   158
OBLIGATION                    	     1	     4	     4
OBLIGATIONS                   	     1	     4	     4
OBLIGATORY                    	     1	     2	     2
OBLIGED                       	     1	     1	     1
OBTAIN                        	     1	    46	    46
OBTAINED                      	     1	    79	    79
OBTAINING                     	     1	    17	    17
OCCUPANCY                     	     1	     6	     6
OCCUPATION                    	     1	    21	    21
OCCUPATIONS                   	     1	     1	     1
OCCUPIED                      	     1	    15	    15
OCCUPY                        	     1	     4	     4
OCCUPYING                     	     1	     3	     3
OCEAN                         	     1	     3	     3
OCEANIC                       	     1	     1	     1
OFFENDERS                     	     1	     2	     2
OPPONENT                      	     1	     1	     1
OPPONENTS                     	     1	     1	     1
ORAL                          	     1	     2	     2
ORGAN                         	     1	     1	     1
ORGANIC                       	     1	    33	    33
ORGANS                        	     1	     1	     1
ORIENTATION                   	     1	     2	     2
ORIENTATIONS                  	     1	     2	     2
ORIENTED                      	     1	     9	     9
ORIGIN                        	     1	    23	    23
ORIGINS                       	     1	     7	     7
OUTCOME                       	     1	    36	    36
OUTCOMES                      	     1	   104	   104
OUTLINE                       	     1	     6	     6
OUTLINED                      	     1	    12	    12
OUTLINES                      	     1	     1	     1
OUTLINING                     	     1	     2	     2
OUTPUT                        	     1	   133	   133
OUTPUTS                       	     1	    50	    50
OVERALL                       	     1	   103	   103
OVERCOME                      	     1	     9	     9
OVERCOMING                    	     1	     3	     3
OVERLOOK                      	     1	     3	     3
OVERLOOKED                    	     1	     4	     4
OVERLOOKING                   	     1	     1	     1
OVERSEAS                      	     1	     4	     4
OVERWHELMED                   	     1	     1	     1
OVERWHELMING                  	     1	     3	     3
OVERWHELMINGLY                	     1	     2	     2
PACE                          	     1	     2	     2
PALM                          	     1	   132	   132
PALMS                         	     1	    19	    19
PANEL                         	     1	    46	    46
PANELS                        	     1	    13	    13
PARAGRAPHS                    	     1	     2	     2
PARALLEL                      	     1	     4	     4
PARLIAMENT                    	     1	     1	     1
PARTICIPANT                   	     1	    10	    10
PARTICIPANTS                  	     1	    77	    77
PARTICIPATE                   	     1	    42	    42
PARTICIPATED                  	     1	     5	     5
PARTICIPATING                 	     1	    16	    16
PARTICIPATION                 	     1	   137	   137
PARTICIPATORS                 	     1	     2	     2
PARTICIPATORY                 	     1	     5	     5
PASSAGE                       	     1	     2	     2
PASSION                       	     1	     2	     2
PATIENTS                      	     1	     1	     1
PAVED                         	     1	     2	     2
PAVEMENTS                     	     1	     1	     1
PEAK                          	     1	    34	    34
PEAKING                       	     1	    10	    10
PEAKS                         	     1	     6	     6
PEASANTS                      	     1	     5	     5
PEER                          	     1	     4	     4
PENALTIES                     	     1	     7	     7
PENALTY                       	     1	     3	     3
PEPPER                        	     1	     4	     4
PERCEIVE                      	     1	     7	     7
PERCEIVED                     	     1	    53	    53
PERCEPTION                    	     1	    17	    17
PERCEPTIONS                   	     1	    29	    29
PERMANENT                     	     1	    27	    27
PERMANENTLY                   	     1	     6	     6
PERMISSION                    	     1	     2	     2
PERMIT                        	     1	    14	    14
PERMITS                       	     1	    16	    16
PERMITTED                     	     1	     8	     8
PERMITTING                    	     1	     3	     3
PERSIST                       	     1	     6	     6
PERSISTED                     	     1	     3	     3
PERSISTENCE                   	     1	     8	     8
PERSISTENT                    	     1	     3	     3
PERSISTENTLY                  	     1	     1	     1
PERSISTING                    	     1	     2	     2
PERSISTS                      	     1	     1	     1
PERSONNEL                     	     1	     7	     7
PERSPECTIVE                   	     1	    74	    74
PERSPECTIVES                  	     1	    26	    26
PERSUADED                     	     1	     1	     1
PERSUADING                    	     1	     1	     1
PETROL                        	     1	     2	     2
PHASE                         	     1	    34	    34
PHASED                        	     1	     3	     3
PHASES                        	     1	     4	     4
PHENOMENA                     	     1	     2	     2
PHENOMENON                    	     1	    14	    14
PHILOSOPHERS                  	     1	     1	     1
PHILOSOPHICAL                 	     1	     1	     1
PHILOSOPHY                    	     1	     2	     2
PHRASE                        	     1	     2	     2
PILOT                         	     1	    13	    13
PILOTED                       	     1	     1	     1
PITS                          	     1	     2	     2
PLATFORM                      	     1	    14	    14
PLOT                          	     1	    57	    57
PLOTS                         	     1	    68	    68
PLOTTED                       	     1	     3	     3
PLOTTING                      	     1	     1	     1
PORTION                       	     1	    16	    16
PORTIONS                      	     1	     3	     3
POSE                          	     1	     8	     8
POSED                         	     1	     6	     6
POSES                         	     1	     4	     4
POSING                        	     1	     1	     1
POTENTIAL                     	     1	   287	   287
POTENTIALITIES                	     1	     1	     1
POTENTIALITY                  	     1	     1	     1
POTENTIALLY                   	     1	    56	    56
POTENTIALS                    	     1	     2	     2
POVERTY                       	     1	   313	   313
POWDER                        	     1	     4	     4
PRACTITIONERS                 	     1	    22	    22
PRECEDED                      	     1	     2	     2
PRECEDENT                     	     1	     1	     1
PRECEDES                      	     1	     1	     1
PRECEDING                     	     1	     3	     3
PRECISE                       	     1	    10	    10
PRECISELY                     	     1	     7	     7
PRECISION                     	     1	     6	     6
PREDEFINED                    	     1	     3	     3
PREDICT                       	     1	    38	    38
PREDICTABILITY                	     1	     2	     2
PREDICTABLE                   	     1	     5	     5
PREDICTABLY                   	     1	     1	     1
PREDICTED                     	     1	    48	    48
PREDICTING                    	     1	    16	    16
PREDICTION                    	     1	    21	    21
PREDICTIONS                   	     1	    12	    12
PREDICTIVE                    	     1	    16	    16
PREDICTOR                     	     1	    23	    23
PREDICTORS                    	     1	    25	    25
PREDICTS                      	     1	     8	     8
PREMISE                       	     1	    10	    10
PREMISES                      	     1	    15	    15
PRESENCE                      	     1	    72	    72
PRESERVATION                  	     1	    32	    32
PRESERVE                      	     1	    16	    16
PRESERVED                     	     1	     9	     9
PRESERVES                     	     1	     3	     3
PRESERVING                    	     1	    17	    17
PRESURVEY                     	     1	     1	     1
PRIMARILY                     	     1	    46	    46
PRIMARY                       	     1	    87	    87
PRINCIPAL                     	     1	    70	    70
PRINCIPALLY                   	     1	     2	     2
PRINCIPALS                    	     1	     7	     7
PRINCIPLE                     	     1	    22	    22
PRINCIPLES                    	     1	    40	    40
PRIOR                         	     1	    32	    32
PRIORITIES                    	     1	    17	    17
PRIORITIZATION                	     1	     3	     3
PRIORITIZE                    	     1	     5	     5
PRIORITIZED                   	     1	     5	     5
PRIORITIZING                  	     1	     6	     6
PRIORITY                      	     1	    43	    43
PRIORS                        	     1	     1	     1
PRIVILEGES                    	     1	     1	     1
PROBING                       	     1	     1	     1
PROCEDURAL                    	     1	     1	     1
PROCEDURE                     	     1	    17	    17
PROCEDURES                    	     1	    22	    22
PROCEED                       	     1	     7	     7
PROCEEDED                     	     1	     3	     3
PROCEEDINGS                   	     1	     1	     1
PROCEEDS                      	     1	     6	     6
PROFESSOR                     	     1	     1	     1
PROFILE                       	     1	    12	    12
PROFILES                      	     1	     4	     4
PROFIT                        	     1	   115	   115
PROFITABILITY                 	     1	    43	    43
PROFITABLE                    	     1	    39	    39
PROFITABLY                    	     1	     1	     1
PROFITING                     	     1	     1	     1
PROFITS                       	     1	    27	    27
PROFOUND                      	     1	     6	     6
PROFOUNDLY                    	     1	     4	     4
PROHIBITED                    	     1	     3	     3
PROHIBITION                   	     1	     2	     2
PROHIBITIONS                  	     1	     1	     1
PROHIBITIVELY                 	     1	     2	     2
PROMINENT                     	     1	     9	     9
PROMOTE                       	     1	    58	    58
PROMOTED                      	     1	    19	    19
PROMOTES                      	     1	     1	     1
PROMOTING                     	     1	    21	    21
PROMOTION                     	     1	     6	     6
PROMPTED                      	     1	     3	     3
PROMPTING                     	     1	     2	     2
PROMPTS                       	     1	     2	     2
PROOF                         	     1	    11	    11
PROPORTION                    	     1	    71	    71
PROPORTIONAL                  	     1	     9	     9
PROPORTIONALITY               	     1	     1	     1
PROPORTIONALLY                	     1	     1	     1
PROPORTIONATE                 	     1	     1	     1
PROPORTIONS                   	     1	     8	     8
PROSECUTABLE                  	     1	     1	     1
PROSPECT                      	     1	     5	     5
PROSPECTIVE                   	     1	     2	     2
PROSPECTIVES                  	     1	     1	     1
PROSPECTS                     	     1	     7	     7
PROSPERED                     	     1	     1	     1
PROSPERITY                    	     1	     7	     7
PROTEIN                       	     1	     5	     5
PROTEINS                      	     1	     3	     3
PROVINCE                      	     1	    72	    72
PROVINCES                     	     1	    52	    52
PROVINCIAL                    	     1	    25	    25
PROVINCIALLY                  	     1	     1	     1
PROVISION                     	     1	    54	    54
PROVISIONING                  	     1	    43	    43
PROVISIONS                    	     1	     6	     6
PROVOKED                      	     1	     1	     1
PSYCHOLOGICAL                 	     1	     7	     7
PSYCHOLOGY                    	     1	     3	     3
PUBLICATION                   	     1	     5	     5
PUBLICATIONS                  	     1	    15	    15
PUBLISH                       	     1	     3	     3
PUBLISHED                     	     1	    54	    54
PUBLISHES                     	     1	     1	     1
PUBLISHING                    	     1	     1	     1
PURSUE                        	     1	     8	     8
PURSUED                       	     1	     4	     4
PURSUING                      	     1	     9	     9
QUANTITATIVE                  	     1	    34	    34
QUANTITATIVELY                	     1	     8	     8
QUANTITIES                    	     1	    20	    20
QUANTITY                      	     1	    67	    67
RADIATION                     	     1	     3	     3
RADICALLY                     	     1	     1	     1
RAIDING                       	     1	     1	     1
RAIL                          	     1	     1	     1
RANDOM                        	     1	    97	    97
RANDOMLY                      	     1	    17	    17
RANK                          	     1	     6	     6
RANKED                        	     1	    12	    12
RANKING                       	     1	     6	     6
RANKINGS                      	     1	     3	     3
RANKS                         	     1	     1	     1
RATIO                         	     1	    53	    53
RATIONAL                      	     1	    21	    21
RATIONALITY                   	     1	     8	     8
RATIONALIZABILITY             	     1	     1	     1
RATIONALIZABLE                	     1	     1	     1
RATIONALLY                    	     1	     1	     1
RATIOS                        	     1	     6	     6
RAW                           	     1	    47	    47
READJUSTMENTS                 	     1	     1	     1
REALLOCATED                   	     1	     1	     1
REALLOCATING                  	     1	     1	     1
REALLOCATION                  	     1	     9	     9
REALLOCATIONS                 	     1	     1	     1
REAR                          	     1	     1	     1
REASSIGNING                   	     1	     1	     1
REAUTHORIZATION               	     1	     1	     1
REAUTHORIZED                  	     1	     2	     2
RECEIVERS                     	     1	     1	     1
RECESSION                     	     1	     8	     8
RECESSIONS                    	     1	     3	     3
RECIRCULATED                  	     1	     2	     2
RECIRCULATING                 	     1	     1	     1
RECIRCULATION                 	     1	     1	     1
RECOGNITION                   	     1	    13	    13
RECONSTRUCTION                	     1	     2	     2
RECONTRACTING                 	     1	     1	     1
RECRUITED                     	     1	     2	     2
RECRUITING                    	     1	     1	     1
RECRUITMENT                   	     1	     3	     3
REDEFINING                    	     1	     3	     3
REDEFINITIONS                 	     1	     1	     1
REDISTRIBUTE                  	     1	     1	     1
REDISTRIBUTED                 	     1	     1	     1
REDISTRIBUTION                	     1	     7	     7
REDISTRIBUTIVE                	     1	     1	     1
REEMERGENCE                   	     1	     1	     1
REESTIMATION                  	     1	     1	     1
REEVALUATED                   	     1	     1	     1
REFLECT                       	     1	    62	    62
REFLECTANCE                   	     1	     1	     1
REFLECTED                     	     1	    34	    34
REFLECTING                    	     1	     7	     7
REFLECTION                    	     1	     7	     7
REFLECTIVE                    	     1	     1	     1
REFLECTS                      	     1	    34	    34
REFORM                        	     1	    29	    29
REFORMING                     	     1	     1	     1
REFORMS                       	     1	    54	    54
REGIME                        	     1	    20	    20
REGIMES                       	     1	    25	    25
REGRET                        	     1	     2	     2
REGULATE                      	     1	    17	    17
REGULATED                     	     1	     8	     8
REGULATES                     	     1	     1	     1
REGULATING                    	     1	    51	    51
REGULATION                    	     1	    75	    75
REGULATIONS                   	     1	    54	    54
REGULATORS                    	     1	     3	     3
REGULATORY                    	     1	    28	    28
REINFORCED                    	     1	     8	     8
REINFORCEMENT                 	     1	     7	     7
REINFORCEMENTS                	     1	     1	     1
REINFORCING                   	     1	     1	     1
REINTERPRETATION              	     1	     1	     1
REINVESTED                    	     1	     2	     2
REINVESTMENT                  	     1	     5	     5
REJECT                        	     1	     7	     7
REJECTED                      	     1	     7	     7
REJECTING                     	     1	     4	     4
REJECTS                       	     1	     1	     1
RELABELED                     	     1	     1	     1
RELATIVE                      	     1	   151	   151
RELATIVELY                    	     1	   116	   116
RELATIVES                     	     1	     2	     2
RELEVANT                      	     1	    86	    86
RELIEVE                       	     1	     2	     2
RELIEVING                     	     1	     1	     1
RELIGION                      	     1	     2	     2
RELIGIONS                     	     1	     3	     3
RELIGIOUS                     	     1	     8	     8
RELUCTANT                     	     1	     3	     3
REMEDIES                      	     1	     1	     1
REMEDY                        	     1	     2	     2
REMEDYING                     	     1	     1	     1
REMOTE                        	     1	    84	    84
REMOTELY                      	     1	     3	     3
REMOTENESS                    	     1	     4	     4
RENDER                        	     1	     1	     1
RENDERED                      	     1	     1	     1
RENDERS                       	     1	     1	     1
REPRODUCE                     	     1	     1	     1
REPRODUCES                    	     1	     2	     2
REPRODUCING                   	     1	     1	     1
REPRODUCTION                  	     1	    23	    23
REPUBLIC                      	     1	     6	     6
REPUBLISH                     	     1	     1	     1
REPUTATION                    	     1	     4	     4
REPUTATIONS                   	     1	     1	     1
REQUEST                       	     1	     5	     5
REQUESTED                     	     1	     5	     5
REQUESTING                    	     1	     1	     1
REQUESTS                      	     1	     2	     2
RESAMPLING                    	     1	     1	     1
RESEIZED                      	     1	     1	     1
RESEMBLANCE                   	     1	     1	     1
RESEMBLE                      	     1	     3	     3
RESEMBLES                     	     1	     2	     2
RESEMBLING                    	     1	     2	     2
RESIDE                        	     1	     3	     3
RESIDENCE                     	     1	     6	     6
RESIDENT                      	     1	     1	     1
RESIDENTIAL                   	     1	    31	    31
RESIDENTS                     	     1	    36	    36
RESIDING                      	     1	     1	     1
RESOLUTION                    	     1	    18	    18
RESOLUTIONS                   	     1	     1	     1
RESOLVE                       	     1	     3	     3
RESOLVED                      	     1	     7	     7
RESOLVING                     	     1	     3	     3
RESORT                        	     1	     1	     1
RESORTED                      	     1	     1	     1
RESOURCE                      	     1	   298	   298
RESOURCES                     	     1	   441	   441
RESPECTIVE                    	     1	    26	    26
RESPECTIVELY                  	     1	   137	   137
RESPOND                       	     1	    30	    30
RESPONDED                     	     1	     9	     9
RESPONDENT                    	     1	     9	     9
RESPONDENTS                   	     1	   144	   144
RESPONDING                    	     1	     7	     7
RESPONDS                      	     1	     9	     9
RESPONSE                      	     1	   108	   108
RESPONSES                     	     1	    56	    56
RESPONSIVE                    	     1	     9	     9
RESPONSIVENESS                	     1	     7	     7
RESTORATION                   	     1	    51	    51
RESTORATIONISTS               	     1	     1	     1
RESTORE                       	     1	    14	    14
RESTORED                      	     1	     9	     9
RESTORING                     	     1	     5	     5
RESTRAIN                      	     1	     2	     2
RESTRAINED                    	     1	     1	     1
RESTRAINING                   	     1	     1	     1
RESTRICT                      	     1	     5	     5
RESTRICTED                    	     1	    23	    23
RESTRICTING                   	     1	     4	     4
RESTRICTION                   	     1	     6	     6
RESTRICTIONS                  	     1	    52	    52
RESTRICTIVE                   	     1	     7	     7
RESTRICTS                     	     1	     2	     2
RESTRUCTURED                  	     1	     1	     1
RESTRUCTURING                 	     1	     1	     1
RESUMED                       	     1	     1	     1
RETAIL                        	     1	     1	     1
RETAILERS                     	     1	     6	     6
RETAIN                        	     1	     6	     6
RETAINED                      	     1	     6	     6
RETAINING                     	     1	     6	     6
RETAINS                       	     1	     2	     2
RETREAT                       	     1	     2	     2
REVEAL                        	     1	    17	    17
REVEALED                      	     1	    46	    46
REVEALES                      	     1	     1	     1
REVEALING                     	     1	     4	     4
REVEALINGLY                   	     1	     1	     1
REVEALS                       	     1	    13	    13
REVENUE                       	     1	   102	   102
REVENUES                      	     1	    76	    76
REVERSE                       	     1	    16	    16
REVERSED                      	     1	     1	     1
REVERSING                     	     1	     2	     2
REVIEW                        	     1	    83	    83
REVIEWED                      	     1	    21	    21
REVIEWERS                     	     1	     1	     1
REVIEWING                     	     1	     3	     3
REVIEWS                       	     1	    28	    28
REVISE                        	     1	     2	     2
REVISED                       	     1	     8	     8
REVISION                      	     1	     3	     3
REVISIONS                     	     1	     2	     2
REVIVAL                       	     1	     1	     1
REVIVE                        	     1	     1	     1
REVIVED                       	     1	     1	     1
REVOLUTION                    	     1	     3	     3
REVOLUTIONARY                 	     1	     1	     1
REWARD                        	     1	     2	     2
REWARDING                     	     1	     2	     2
REWARDS                       	     1	     4	     4
REZONING                      	     1	     2	     2
RITUALS                       	     1	     2	     2
RIVAL                         	     1	     1	     1
ROUTE                         	     1	     1	     1
ROUTES                        	     1	     1	     1
ROUTINE                       	     1	     4	     4
ROUTINELY                     	     1	     1	     1
RURAL                         	     1	   131	   131
SACRIFICE                     	     1	     1	     1
SACRIFICING                   	     1	     1	     1
SAMPLE                        	     1	   113	   113
SAMPLED                       	     1	    12	    12
SAMPLES                       	     1	    15	    15
SAMPLING                      	     1	    50	    50
SANCTION                      	     1	     2	     2
SANCTIONED                    	     1	     1	     1
SANCTIONS                     	     1	    13	    13
SATELLITE                     	     1	    22	    22
SATISFACTION                  	     1	    18	    18
SCAN                          	     1	     1	     1
SCANNED                       	     1	     4	     4
SCANNER                       	     1	     1	     1
SCANNING                      	     1	     1	     1
SCATTERED                     	     1	     5	     5
SCHEME                        	     1	    35	    35
SCHEMES                       	     1	    70	    70
SCHOLARLY                     	     1	     4	     4
SCHOLARS                      	     1	    28	    28
SCOPE                         	     1	    38	    38
SECRETARY                     	     1	     1	     1
SECTOR                        	     1	   246	   246
SECTORAL                      	     1	    10	    10
SECTORS                       	     1	   131	   131
SEGMENT                       	     1	     2	     2
SEGMENTATION                  	     1	    17	    17
SEGMENTS                      	     1	    14	    14
SEIZE                         	     1	     2	     2
SEIZED                        	     1	     4	     4
SEIZING                       	     1	    19	    19
SENSED                        	     1	     2	     2
SENSES                        	     1	     1	     1
SENSIBILITY                   	     1	     2	     2
SENSIBLE                      	     1	     1	     1
SENSING                       	     1	    41	    41
SENSITIVE                     	     1	    22	    22
SENSITIVELY                   	     1	     1	     1
SENSITIVITY                   	     1	    47	    47
SEQUENCE                      	     1	    22	    22
SEQUENCED                     	     1	     3	     3
SEQUENCES                     	     1	     7	     7
SEQUENCING                    	     1	     6	     6
SEQUENTIAL                    	     1	     7	     7
SEQUENTIALLY                  	     1	     3	     3
SESSION                       	     1	     1	     1
SEVERE                        	     1	    14	    14
SEVERELY                      	     1	     4	     4
SEVERITY                      	     1	    18	    18
SHORTLY                       	     1	     2	     2
SIGNIFICANCE                  	     1	    44	    44
SIGNIFICANT                   	     1	   264	   264
SIGNIFICANTLY                 	     1	   152	   152
SILENT                        	     1	     1	     1
SILK                          	     1	     1	     1
SIMULTANEITY                  	     1	     1	     1
SIMULTANEOUS                  	     1	    13	    13
SIMULTANEOUSLY                	     1	    25	    25
SLICES                        	     1	     1	     1
SLOPE                         	     1	    21	    21
SLOPES                        	     1	    10	    10
SLOPING                       	     1	    25	    25
SOFTWARE                      	     1	    23	    23
SOLE                          	     1	     3	     3
SOLELY                        	     1	    12	    12
SOLUTION                      	     1	    95	    95
SOLUTIONS                     	     1	    44	    44
SOLVE                         	     1	    29	    29
SOLVED                        	     1	    26	    26
SOLVES                        	     1	     3	     3
SOLVING                       	     1	    14	    14
SOPHISTICATED                 	     1	     7	     7
SOPHISTICATEDLY               	     1	     1	     1
SOURCE                        	     1	    77	    77
SOURCED                       	     1	     7	     7
SOURCES                       	     1	    81	    81
SOURCING                      	     1	     6	     6
SOVEREIGNTY                   	     1	     1	     1
SPECIFIED                     	     1	    20	    20
SPECIFIES                     	     1	     5	     5
SPECIFY                       	     1	     7	     7
SPECIFYING                    	     1	     6	     6
SPECULATE                     	     1	     1	     1
SPECULATED                    	     1	     1	     1
SPECULATION                   	     1	     1	     1
SPECULATIONS                  	     1	     1	     1
SPECULATIVE                   	     1	     2	     2
SPILL                         	     1	     1	     1
SPILLS                        	     1	     5	     5
SPONSOR                       	     1	     1	     1
SPONSORED                     	     1	     1	     1
SPONSORS                      	     1	     2	     2
SQUEEZE                       	     1	     2	     2
STAINLESS                     	     1	     1	     1
STAKE                         	     1	     2	     2
STAKES                        	     1	     1	     1
STATISTIC                     	     1	     8	     8
STATISTICAL                   	     1	    96	    96
STATISTICALLY                 	     1	    27	    27
STATISTICS                    	     1	    42	    42
STATUS                        	     1	    95	    95
STATUTES                      	     1	     1	     1
STATUTORY                     	     1	     1	     1
STEM                          	     1	     6	     6
STEMMING                      	     1	     3	     3
STEMS                         	     1	     5	     5
STIMULATE                     	     1	    11	    11
STIMULATED                    	     1	     3	     3
STIMULATES                    	     1	     3	     3
STIMULATING                   	     1	     9	     9
STIMULATION                   	     1	     2	     2
STIMULATIONS                  	     1	     1	     1
STRAIN                        	     1	     1	     1
STRAINS                       	     1	    14	    14
STRATEGIC                     	     1	    33	    33
STRATEGICALLY                 	     1	     1	     1
STRATEGIES                    	     1	   111	   111
STRATEGY                      	     1	    77	    77
STRICT                        	     1	    13	    13
STRICTER                      	     1	     4	     4
STRICTLY                      	     1	    13	    13
STRUCTURAL                    	     1	    56	    56
STRUCTURALLY                  	     1	     5	     5
STRUCTURE                     	     1	   144	   144
STRUCTURED                    	     1	     8	     8
STRUCTURES                    	     1	    26	    26
SUBMIT                        	     1	     3	     3
SUBMITTED                     	     1	     1	     1
SUBSEQUENT                    	     1	    45	    45
SUBSEQUENTLY                  	     1	    33	    33
SUBSIDIES                     	     1	    33	    33
SUBSIDISING                   	     1	     1	     1
SUBSIDIZE                     	     1	     2	     2
SUBSIDIZED                    	     1	     7	     7
SUBSIDIZING                   	     1	     8	     8
SUBSIDY                       	     1	    53	    53
SUBSTANCE                     	     1	     1	     1
SUBSTANCES                    	     1	     1	     1
SUBSTANTIAL                   	     1	    53	    53
SUBSTANTIALLY                 	     1	    26	    26
SUBSTITUTABILITY              	     1	     3	     3
SUBSTITUTABLE                 	     1	     1	     1
SUBSTITUTE                    	     1	    23	    23
SUBSTITUTED                   	     1	     4	     4
SUBSTITUTES                   	     1	    19	    19
SUBSTITUTING                  	     1	     8	     8
SUBSTITUTION                  	     1	    35	    35
SUBSTITUTIONS                 	     1	     1	     1
SUBTLE                        	     1	     1	     1
SUBURBAN                      	     1	     3	     3
SUBURBANIZATION               	     1	     1	     1
SUCCEED                       	     1	     1	     1
SUCCEEDED                     	     1	     1	     1
SUCCESSION                    	     1	     3	     3
SUCCESSIONAL                  	     1	     5	     5
SUCCESSIVE                    	     1	     8	     8
SUCCESSIVELY                  	     1	     2	     2
SUCCESSOR                     	     1	     3	     3
SUFFICIENT                    	     1	    36	    36
SUFFICIENTLY                  	     1	    12	    12
SUM                           	     1	    51	    51
SUMMARIES                     	     1	     1	     1
SUMMARILY                     	     1	     1	     1
SUMMARISED                    	     1	     1	     1
SUMMARIZE                     	     1	     7	     7
SUMMARIZED                    	     1	    14	    14
SUMMARIZES                    	     1	    11	    11
SUMMARIZING                   	     1	     5	     5
SUMMARY                       	     1	    27	    27
SUMMED                        	     1	     2	     2
SUMMING                       	     1	     4	     4
SUMMIT                        	     1	     4	     4
SUMS                          	     1	     4	     4
SUPERIOR                      	     1	     6	     6
SUPERVISED                    	     1	     5	     5
SUPERVISION                   	     1	     5	     5
SUPERVISOR                    	     1	     1	     1
SUPPLEMENT                    	     1	     4	     4
SUPPLEMENTAL                  	     1	     1	     1
SUPPLEMENTARY                 	     1	    71	    71
SUPPLEMENTATION               	     1	     1	     1
SUPPLEMENTED                  	     1	     5	     5
SUPPLEMENTING                 	     1	     1	     1
SUPPLEMENTS                   	     1	     1	     1
SURVEY                        	     1	   138	   138
SURVEYED                      	     1	    14	    14
SURVEYS                       	     1	    46	    46
SUSPENSION                    	     1	     3	     3
SUSTAIN                       	     1	    13	    13
SUSTAINABILITY                	     1	    74	    74
SUSTAINABLE                   	     1	   232	   232
SUSTAINABLY                   	     1	     6	     6
SUSTAINED                     	     1	    16	    16
SUSTAINING                    	     1	     5	     5
SWELL                         	     1	     1	     1
SYMBOL                        	     1	     3	     3
SYMBOLIC                      	     1	     1	     1
SYMBOLS                       	     1	     1	     1
SYMPTOMS                      	     1	     1	     1
TACKLE                        	     1	     2	     2
TACKLED                       	     1	     3	     3
TACKLES                       	     1	     1	     1
TACKLING                      	     1	     1	     1
TACTIC                        	     1	     1	     1
TACTICS                       	     1	     1	     1
TARGET                        	     1	    48	    48
TARGETED                      	     1	    26	    26
TARGETING                     	     1	    26	    26
TARGETS                       	     1	    30	    30
TASK                          	     1	    15	    15
TASKING                       	     1	     1	     1
TASKS                         	     1	     6	     6
TECHNICAL                     	     1	    45	    45
TECHNICALLY                   	     1	     6	     6
TECHNIQUE                     	     1	    34	    34
TECHNIQUES                    	     1	    74	    74
TEMPERATURE                   	     1	    81	    81
TEMPERATURES                  	     1	    13	    13
TEMPORARILY                   	     1	     2	     2
TEMPORARY                     	     1	    11	    11
TERRITORIAL                   	     1	     5	     5
TERRITORIALLY                 	     1	     2	     2
TERRITORIES                   	     1	     7	     7
TERRITORY                     	     1	     7	     7
TEXT                          	     1	     8	     8
TEXTS                         	     1	     3	     3
THEMATIC                      	     1	     1	     1
THEME                         	     1	     6	     6
THEMES                        	     1	    12	    12
THEORETIC                     	     1	    46	    46
THEORETICAL                   	     1	    71	    71
THEORETICALLY                 	     1	    21	    21
THEORIES                      	     1	    34	    34
THEORY                        	     1	   186	   186
THERAPIES                     	     1	     1	     1
THEREBY                       	     1	    45	    45
THOROUGH                      	     1	     3	     3
THOROUGHLY                    	     1	     5	     5
TISSUE                        	     1	    18	    18
TISSUES                       	     1	     9	     9
TON                           	     1	     8	     8
TONNE                         	     1	    10	    10
TONNES                        	     1	    12	    12
TONS                          	     1	    33	    33
TRAGEDY                       	     1	     2	     2
TRAIL                         	     1	    10	    10
TRAILS                        	     1	     7	     7
TRANSACTED                    	     1	     1	     1
TRANSACTING                   	     1	     2	     2
TRANSACTION                   	     1	    90	    90
TRANSACTIONS                  	     1	    92	    92
TRANSFORM                     	     1	     5	     5
TRANSFORMATION                	     1	    23	    23
TRANSFORMATIONAL              	     1	     2	     2
TRANSFORMATIVE                	     1	     1	     1
TRANSFORMED                   	     1	    25	    25
TRANSFORMING                  	     1	     7	     7
TRANSFORMS                    	     1	     2	     2
TRANSITION                    	     1	   112	   112
TRANSITIONAL                  	     1	     1	     1
TRANSITIONED                  	     1	     1	     1
TRANSITIONS                   	     1	     3	     3
TRANSLATE                     	     1	     6	     6
TRANSLATED                    	     1	     7	     7
TRANSLATES                    	     1	     4	     4
TRANSLATING                   	     1	     2	     2
TRANSMIGRANT                  	     1	     1	     1
TRANSMIGRANTS                 	     1	     2	     2
TRANSMIGRATION                	     1	     3	     3
TRANSMISSION                  	     1	     5	     5
TRANSMITTED                   	     1	     4	     4
TRANSMITTERS                  	     1	     1	     1
TRANSPORT                     	     1	    14	    14
TRANSPORTATION                	     1	    49	    49
TRANSPORTED                   	     1	     5	     5
TRANSPORTS                    	     1	     1	     1
TREASURE                      	     1	     3	     3
TREASURY                      	     1	     4	     4
TREATY                        	     1	     1	     1
TREMENDOUS                    	     1	     8	     8
TREMENDOUSLY                  	     1	     3	     3
TREND                         	     1	    94	    94
TRENDING                      	     1	     1	     1
TRENDS                        	     1	    57	    57
TRIBAL                        	     1	    24	    24
TRIBE                         	     1	     6	     6
TRIBES                        	     1	     6	     6
TRIGGER                       	     1	     4	     4
TRIGGERED                     	     1	     3	     3
TRIGGERING                    	     1	     3	     3
TRIGGERS                      	     1	     1	     1
TUBE                          	     1	     3	     3
TUBES                         	     1	     6	     6
ULTIMATE                      	     1	     5	     5
ULTIMATELY                    	     1	    24	    24
UNANTICIPATED                 	     1	    15	    15
UNBIASED                      	     1	     5	     5
UNCOMPENSATED                 	     1	     2	     2
UNCOMPETITIVE                 	     1	     1	     1
UNCORRELATED                  	     1	     4	     4
UNDERCOMPENSATION             	     1	     1	     1
UNDERGOES                     	     1	     2	     2
UNDERGOING                    	     1	     5	     5
UNDERGONE                     	     1	    12	    12
UNDERLIE                      	     1	     5	     5
UNDERLIES                     	     1	     1	     1
UNDERLY                       	     1	     1	     1
UNDERLYING                    	     1	    60	    60
UNDERTAKE                     	     1	    10	    10
UNDERTAKEN                    	     1	    21	    21
UNDERTAKES                    	     1	     1	     1
UNDERTAKING                   	     1	     4	     4
UNDERTOOK                     	     1	     2	     2
UNDERWENT                     	     1	     4	     4
UNDISCOUNTED                  	     1	     1	     1
UNDOMINATED                   	     1	     1	     1
UNEXPLORED                    	     1	     1	     1
UNIFORM                       	     1	    11	    11
UNIFORMLY                     	     1	     1	     1
UNIQUE                        	     1	    30	    30
UNIQUELY                      	     1	     1	     1
UNIQUENESS                    	     1	     2	     2
UNITY                         	     1	     1	     1
UNIVERSAL                     	     1	     4	     4
UNIVERSALITY                  	     1	     1	     1
UNIVERSALLY                   	     1	     3	     3
UNIVERSE                      	     1	     1	     1
UNLIKE                        	     1	    13	    13
UNOBTAINABLE                  	     1	     1	     1
UNPRECEDENTED                 	     1	     7	     7
UNPREDICTABILITY              	     1	     1	     1
UNPREDICTABLE                 	     1	     6	     6
UNPREDICTABLY                 	     1	     1	     1
UNPROFITABLE                  	     1	     4	     4
UNPUBLISHED                   	     1	     2	     2
UNRESOLVED                    	     1	     9	     9
UNRESPONSIVE                  	     1	     1	     1
UNRESTRICTED                  	     1	     5	     5
UNSOLVED                      	     1	     4	     4
UNSPECIFIED                   	     1	     5	     5
UNSTRUCTURED                  	     1	     1	     1
UNSUSTAINABLE                 	     1	    10	    10
UNSUSTAINABLY                 	     1	     3	     3
UNTRANSFORMED                 	     1	     1	     1
UPDATE                        	     1	    10	    10
UPDATED                       	     1	    17	    17
UPDATES                       	     1	     1	     1
UPDATING                      	     1	     9	     9
URBAN                         	     1	   350	   350
URBANISATION                  	     1	     2	     2
URBANIZATION                  	     1	    41	    41
URBANIZED                     	     1	     3	     3
URBANIZING                    	     1	     2	     2
URGED                         	     1	     2	     2
URGENCY                       	     1	     3	     3
URGENT                        	     1	    10	    10
URGENTLY                      	     1	     2	     2
UTILITIES                     	     1	    10	    10
UTILITY                       	     1	    92	    92
VAGUE                         	     1	     1	     1
VALID                         	     1	    19	    19
VALIDITY                      	     1	    11	    11
VARIETIES                     	     1	     7	     7
VARIETY                       	     1	    58	    58
VAST                          	     1	    17	    17
VASTLY                        	     1	     1	     1
VENTURE                       	     1	     8	     8
VENTURES                      	     1	     4	     4
VERSUS                        	     1	    40	    40
VESSEL                        	     1	     2	     2
VETERAN                       	     1	     1	     1
VIA                           	     1	    46	    46
VICE                          	     1	    12	    12
VICES                         	     1	     1	     1
VIOLATED                      	     1	     2	     2
VIOLATION                     	     1	     1	     1
VIOLATIONS                    	     1	     4	     4
VIOLATORS                     	     1	     1	     1
VIOLENCE                      	     1	     1	     1
VIRTUAL                       	     1	     2	     2
VIRTUALLY                     	     1	    10	    10
VIRTUE                        	     1	     5	     5
VIRTUOUS                      	     1	     1	     1
VISIBILITY                    	     1	     6	     6
VISIBLE                       	     1	    10	    10
VISION                        	     1	     1	     1
VISIONARIES                   	     1	     1	     1
VISIONS                       	     1	     1	     1
VISUAL                        	     1	     5	     5
VISUALISE                     	     1	     6	     6
VISUALIZATION                 	     1	     3	     3
VISUALIZE                     	     1	     6	     6
VISUALIZED                    	     1	     2	     2
VISUALIZING                   	     1	     3	     3
VISUALLY                      	     1	     5	     5
VISUALS                       	     1	     1	     1
VITAL                         	     1	    28	    28
VITALLY                       	     1	     1	     1
VOLUME                        	     1	   136	   136
VOLUMES                       	     1	    25	    25
VOLUNTARILY                   	     1	     5	     5
VOLUNTARY                     	     1	    74	    74
VOLUNTEERING                  	     1	     1	     1
VOLUNTEERISM                  	     1	     1	     1
VS                            	     1	    19	    19
VULNERABILITIES               	     1	     1	     1
VULNERABILITY                 	     1	    12	    12
VULNERABLE                    	     1	    15	    15
WEALTH                        	     1	    46	    46
WEALTHIER                     	     1	     1	     1
WEALTHY                       	     1	     2	     2
WEAVER                        	     1	     1	     1
WEIGH                         	     1	     1	     1
WEIGHED                       	     1	     1	     1
WEIGHING                      	     1	     1	     1
WELFARE                       	     1	    99	    99
WITHDRAW                      	     1	     1	     1
WITHDRAWAL                    	     1	     1	     1
WITHDRAWING                   	     1	     2	     2
WITHDRAWN                     	     1	     1	     1
YIELD                         	     1	   129	   129
YIELDED                       	     1	    10	    10
YIELDS                        	     1	    61	    61
YOUTH                         	     1	     1	     1
YOUTHS                        	     1	     1	     1
ZONE                          	     1	    24	    24
ZONED                         	     1	     1	     1
ZONES                         	     1	    28	    28
ZONING                        	     1	     3	     3

Types Found In Base List Four

TYPE                          	 RANGE	  FREQ	    F1
ABNORMAL                      	     1	     2	     2
ABRUPT                        	     1	     2	     2
ABSENT                        	     1	     9	     9
ABSENTEE                      	     1	     1	     1
ABUNDANCE                     	     1	    46	    46
ABUNDANCES                    	     1	     3	     3
ABUNDANT                      	     1	    17	    17
ACCUSTOMED                    	     1	     1	     1
ACID                          	     1	     2	     2
ACIDIC                        	     1	     2	     2
ACIDS                         	     1	     2	     2
ACQUAINTANCES                 	     1	     3	     3
ACQUAINTED                    	     1	     1	     1
ACUTE                         	     1	     2	     2
ADHERE                        	     1	     4	     4
ADHERENCE                     	     1	     1	     1
ADJACENT                      	     1	    13	    13
ADMINISTER                    	     1	     1	     1
ADMINISTERED                  	     1	    10	    10
ADMINISTERING                 	     1	     2	     2
ADVERSE                       	     1	    11	    11
ADVERSELY                     	     1	     3	     3
AESTHETIC                     	     1	    27	    27
AESTHETICALLY                 	     1	     3	     3
AESTHETICS                    	     1	     3	     3
AFFILIATE                     	     1	     2	     2
AFFILIATED                    	     1	     2	     2
AFFILIATIONS                  	     1	     2	     2
AGGRESSION                    	     1	     1	     1
ALIGN                         	     1	     3	     3
ALIGNED                       	     1	     3	     3
ALIGNING                      	     1	     1	     1
ALIGNMENT                     	     1	     3	     3
ALIGNS                        	     1	     4	     4
ALIKE                         	     1	     3	     3
ALLEY                         	     1	     6	     6
ALPHA                         	     1	     5	     5
ALTERNATE                     	     1	    10	    10
ALTERNATING                   	     1	     1	     1
ALUMINIUM                     	     1	     1	     1
ALUMINUM                      	     1	     1	     1
AMBIGUOUS                     	     1	     3	     3
AMBITIOUS                     	     1	     3	     3
ANCESTRAL                     	     1	     1	     1
ANCHORING                     	     1	     1	     1
ANNIVERSARY                   	     1	     1	     1
ANTHROPOLOGIST                	     1	     2	     2
ANTHROPOLOGY                  	     1	     1	     1
APPLICABILITY                 	     1	     5	     5
APPLICABLE                    	     1	    12	    12
APPRAISAL                     	     1	    21	    21
APPRAISALS                    	     1	     5	     5
APPRAISE                      	     1	     2	     2
APPRAISED                     	     1	     4	     4
APPRAISER                     	     1	     1	     1
APPRAISERS                    	     1	     1	     1
APPRAISES                     	     1	     1	     1
APPRAISING                    	     1	     1	     1
ARCH                          	     1	     1	     1
ARENA                         	     1	     5	     5
ARRAY                         	     1	    11	    11
ARRAYED                       	     1	     1	     1
ARROW                         	     1	     7	     7
ARTICULATED                   	     1	     1	     1
ARTIFICIAL                    	     1	    11	    11
ASH                           	     1	     9	     9
ASTONISHED                    	     1	     1	     1
ASTONISHING                   	     1	     1	     1
ATTAIN                        	     1	     4	     4
ATTAINABLE                    	     1	     3	     3
ATTAINED                      	     1	     5	     5
ATTAINING                     	     1	     2	     2
AUCTION                       	     1	    12	    12
AUCTIONED                     	     1	     3	     3
AUCTIONING                    	     1	     1	     1
AUCTIONS                      	     1	     7	     7
AUTOMOBILE                    	     1	     1	     1
AUTONOMY                      	     1	     1	     1
AVENUE                        	     1	     3	     3
AVENUES                       	     1	     3	     3
AWAITING                      	     1	     1	     1
AX                            	     1	     1	     1
AXES                          	     1	     3	     3
BALLOT                        	     1	     1	     1
BALLOTS                       	     1	     1	     1
BANKRUPTCY                    	     1	     1	     1
BASIN                         	     1	    12	    12
BASINS                        	     1	     1	     1
BASS                          	     1	     3	     3
BATHING                       	     1	     3	     3
BEAD                          	     1	     1	     1
BEADS                         	     1	     2	     2
BEHALF                        	     1	     6	     6
BENEFICIAL                    	     1	    24	    24
BIMATRIX                      	     1	     1	     1
BIOLOGISTS                    	     1	     1	     1
BIOLOGY                       	     1	    15	    15
BLADE                         	     1	     1	     1
BLADES                        	     1	     1	     1
BOLD                          	     1	     2	     2
BOUNDED                       	     1	     4	     4
BOUNDING                      	     1	     2	     2
BOUNDS                        	     1	     6	     6
BROKER                        	     1	     1	     1
BROKERS                       	     1	     1	     1
BULB                          	     1	     1	     1
BULBS                         	     1	     1	     1
BULK                          	     1	     4	     4
BULKY                         	     1	     1	     1
BULL                          	     1	     8	     8
BULLET                        	     1	     2	     2
BUNDLE                        	     1	    20	    20
BUNDLED                       	     1	     3	     3
BUNDLES                       	     1	     2	     2
BUNDLING                      	     1	     2	     2
BUREAUCRACIES                 	     1	     5	     5
BUREAUCRACY                   	     1	     3	     3
BUREAUCRATS                   	     1	    16	    16
CALORIE                       	     1	     1	     1
CANAL                         	     1	     2	     2
CAPITALISM                    	     1	     3	     3
CAPITALIST                    	     1	     1	     1
CAPITALISTIC                  	     1	     3	     3
CAPITALISTS                   	     1	     4	     4
CATER                         	     1	     1	     1
CATERING                      	     1	     3	     3
CAUTION                       	     1	     5	     5
CAUTIONARY                    	     1	     3	     3
CAUTIONS                      	     1	     2	     2
CAUTIOUS                      	     1	     2	     2
CEMETERIES                    	     1	     4	     4
CENSOR                        	     1	     1	     1
CENSORED                      	     1	     3	     3
CENSORING                     	     1	     1	     1
CENSORSHIP                    	     1	     1	     1
CENSUS                        	     1	    12	    12
CERTIFIABLE                   	     1	     1	     1
CERTIFICATE                   	     1	     6	     6
CERTIFICATES                  	     1	     8	     8
CERTIFICATION                 	     1	   163	   163
CERTIFIED                     	     1	    35	    35
CERTIFIERS                    	     1	     4	     4
CERTIFY                       	     1	     4	     4
CERTIFYING                    	     1	     6	     6
CHANCELLOR                    	     1	     1	     1
CHEMISTRY                     	     1	     4	     4
CHRONIC                       	     1	     2	     2
CIVIC                         	     1	    28	    28
CLASH                         	     1	     1	     1
CLASSIFICATION                	     1	    81	    81
CLASSIFIED                    	     1	    29	    29
CLASSIFIERS                   	     1	     3	     3
CLASSIFIES                    	     1	     1	     1
CLASSIFY                      	     1	     8	     8
CLASSIFYING                   	     1	     2	     2
CLING                         	     1	     1	     1
CLINGS                        	     1	     1	     1
CLOSURE                       	     1	    13	    13
CLOSURES                      	     1	     3	     3
COGNITIVE                     	     1	     4	     4
COHERENT                      	     1	     4	     4
COMMENTATORS                  	     1	     1	     1
COMMODITIES                   	     1	    20	    20
COMMODITY                     	     1	    37	    37
COMPACT                       	     1	     3	     3
COMPACTION                    	     1	     2	     2
COMPACTNESS                   	     1	     1	     1
COMPARATIVE                   	     1	    37	    37
COMPARATIVELY                 	     1	     4	     4
COMPATIBILITY                 	     1	     3	     3
COMPATIBLE                    	     1	     5	     5
COMPELLING                    	     1	     3	     3
COMPELS                       	     1	     1	     1
COMPETENCE                    	     1	    22	    22
COMPILATION                   	     1	     2	     2
COMPILE                       	     1	     1	     1
COMPILED                      	     1	    10	    10
COMPILES                      	     1	     2	     2
COMPILING                     	     1	     1	     1
COMPLEMENT                    	     1	    10	    10
COMPLEMENTARITY               	     1	     2	     2
COMPLEMENTARY                 	     1	     6	     6
COMPLEMENTED                  	     1	     5	     5
COMPLEMENTING                 	     1	     1	     1
COMPLEMENTS                   	     1	     9	     9
COMPLIANCE                    	     1	    23	    23
COMPLIANT                     	     1	     6	     6
COMPLY                        	     1	     4	     4
COMPREHENSION                 	     1	     1	     1
COMPRESS                      	     1	     1	     1
COMPRESSIBLE                  	     1	     1	     1
COMPRESSION                   	     1	     2	     2
CON                           	     1	     9	     9
CONCEALED                     	     1	     1	     1
CONCESSION                    	     1	     1	     1
CONCESSIONAIRES               	     1	     2	     2
CONCESSIONERS                 	     1	     1	     1
CONCESSIONS                   	     1	    21	    21
CONFIDENTIAL                  	     1	     1	     1
CONFIGURATION                 	     1	     8	     8
CONFIGURATIONS                	     1	     5	     5
CONFORM                       	     1	     2	     2
CONFORMITY                    	     1	     1	     1
CONGENERIC                    	     1	     1	     1
CONSCIENCE                    	     1	     1	     1
CONSENSUS                     	     1	    10	    10
CONSISTENCY                   	     1	    14	    14
CONSOLIDATE                   	     1	     2	     2
CONSOLIDATES                  	     1	     1	     1
CONSOLIDATION                 	     1	     4	     4
CONSTITUENCIES                	     1	     1	     1
CONSTITUENCY                  	     1	     1	     1
CONTAMINATED                  	     1	     1	     1
[truncated: 1,242,836 more chars]
