# Supplementary material for: The lexical profile of forestry academic texts: What does it take to understand a specialized discipline?
Source: PLoS One. 2024 Dec 30;19(12):e0315975. doi: 10.1371/journal.pone.0315975 (PMC11684671; doi:10.1371/journal.pone.0315975)
Supplement: S1 Raw data — (ZIP) [file pone.0315975.s001.zip › row_data/env_range.txt]

 Processing file: C:\Users\���Ͽ�Ĺ���\��ѧ���Ͽ�\Ŀ�����Ͽ�\��ѧ��\Environment.txt

 0001000,  0002000,  0003000,  0004000,  0005000,  
 0006000,  0007000,  0008000,  0009000,  0010000,  
 0011000, 
  Number of lines: 11078
  Number of words: 406982


WORD LIST                TOKENS/%             TYPES/%             Word Families

one                      226254/55.59            2270/12.15             852
two                       55412/13.62            1929/10.32             720
three                     45328/11.14            2111/11.30             800
four                      14195/ 3.49             917/ 4.91             511
five                       7450/ 1.83             614/ 3.29             381
six                        4081/ 1.00             451/ 2.41             303
seven                      3136/ 0.77             361/ 1.93             249
eight                      2316/ 0.57             267/ 1.43             188
nine                        918/ 0.23             174/ 0.93             140
ten                       893/ 0.22             148/ 0.79             128
11                       639/ 0.16             137/ 0.73             116
12                       701/ 0.17             109/ 0.58              93
13                       536/ 0.13              89/ 0.48              82
14                       698/ 0.17             110/ 0.59              93
15                       799/ 0.20             105/ 0.56              92
16                       374/ 0.09              80/ 0.43              67
17                       202/ 0.05              55/ 0.29              51
18                       254/ 0.06              55/ 0.29              52
19                       274/ 0.07              60/ 0.32              51
20                       178/ 0.04              41/ 0.22              36
21                       179/ 0.04              32/ 0.17              30
22                       164/ 0.04              30/ 0.16              30
23                       283/ 0.07              31/ 0.17              31
24                        51/ 0.01              24/ 0.13              24
25                        42/ 0.01              23/ 0.12              22
26                         0/ 0.00               0/ 0.00               0
27                         0/ 0.00               0/ 0.00               0
28                         0/ 0.00               0/ 0.00               0
29                         0/ 0.00               0/ 0.00               0
30                         0/ 0.00               0/ 0.00               0
31                     15116/ 3.71            4369/23.38            4369
32                      4434/ 1.09             152/ 0.81             116
33                      8818/ 2.17            2288/12.25            2242
34                      8492/ 2.09             763/ 4.08             757
35                        13/ 0.00               9/ 0.05               9
36                      1310/ 0.32             364/ 1.95             364
37                       954/ 0.23             243/ 1.30             243
38                        70/ 0.02              22/ 0.12              22
not in the lists           2418/ 0.59             250/ 1.34          ?????

Total                    406982                18683                13264


 
 Number of BASEWRD1.txt types: 7114  Number of BASEWRD1.txt word families: 1256
 Number of BASEWRD2.txt types: 6710  Number of BASEWRD2.txt word families: 1341
 Number of BASEWRD3.txt types: 6259  Number of BASEWRD3.txt word families: 1379
 Number of BASEWRD4.txt types: 5081  Number of BASEWRD4.txt word families: 1216
 Number of BASEWRD5.txt types: 4458  Number of BASEWRD5.txt word families: 1163
 Number of BASEWRD6.txt types: 4185  Number of BASEWRD6.txt word families: 1083
 Number of BASEWRD7.txt types: 3746  Number of BASEWRD7.txt word families: 1067
 Number of BASEWRD8.txt types: 3467  Number of BASEWRD8.txt word families: 1048
 Number of BASEWRD9.txt types: 3233  Number of BASEWRD9.txt word families: 1037
 Number of BASEWRD10.txt types: 3018  Number of BASEWRD10.txt word families: 1036
 Number of BASEWRD11.txt types: 2978  Number of BASEWRD11.txt word families: 1036
 Number of BASEWRD12.txt types: 2775  Number of BASEWRD12.txt word families: 1021
 Number of BASEWRD13.txt types: 2438  Number of BASEWRD13.txt word families: 1023
 Number of BASEWRD14.txt types: 2321  Number of BASEWRD14.txt word families: 1022
 Number of BASEWRD15.txt types: 2317  Number of BASEWRD15.txt word families: 1034
 Number of BASEWRD16.txt types: 2098  Number of BASEWRD16.txt word families: 1012
 Number of BASEWRD17.txt types: 2100  Number of BASEWRD17.txt word families: 1021
 Number of BASEWRD18.txt types: 1951  Number of BASEWRD18.txt word families: 1018
 Number of BASEWRD19.txt types: 1877  Number of BASEWRD19.txt word families: 1005
 Number of BASEWRD20.txt types: 1828  Number of BASEWRD20.txt word families: 1008
 Number of BASEWRD21.txt types: 1666  Number of BASEWRD21.txt word families: 1015
 Number of BASEWRD22.txt types: 1549  Number of BASEWRD22.txt word families: 1010
 Number of BASEWRD23.txt types: 1400  Number of BASEWRD23.txt word families: 1006
 Number of BASEWRD24.txt types: 1302  Number of BASEWRD24.txt word families: 1006
 Number of BASEWRD25.txt types: 1679  Number of BASEWRD25.txt word families: 1004
 Number of BASEWRD26.txt types: 1  Number of BASEWRD26.txt word families: 1
 Number of BASEWRD27.txt types: 1  Number of BASEWRD27.txt word families: 1
 Number of BASEWRD28.txt types: 1  Number of BASEWRD28.txt word families: 1
 Number of BASEWRD29.txt types: 1  Number of BASEWRD29.txt word families: 1
 Number of BASEWRD30.txt types: 1  Number of BASEWRD30.txt word families: 1
 Number of BASEWRD31.txt types: 40822  Number of BASEWRD31.txt word families: 40820
 Number of BASEWRD32.txt types: 717  Number of BASEWRD32.txt word families: 436
 Number of BASEWRD33.txt types: 17648  Number of BASEWRD33.txt word families: 14712
 Number of BASEWRD34.txt types: 3893  Number of BASEWRD34.txt word families: 3828
 Number of BASEWRD35.txt types: 172  Number of BASEWRD35.txt word families: 172
 Number of BASEWRD36.txt types: 2230  Number of BASEWRD36.txt word families: 2230
 Number of BASEWRD37.txt types: 1413  Number of BASEWRD37.txt word families: 1413
 Number of BASEWRD38.txt types: 126  Number of BASEWRD38.txt word families: 126

Table of Ranges: Types

 18682	Words appear in  1 input files

Table of Ranges: word families

 13264	Words appear in  1 input files


Types Found In Base List One

TYPE                          	 RANGE	  FREQ	    F1
A                             	     1	  6522	  6522
ABILITIES                     	     1	     2	     2
ABILITY                       	     1	    93	    93
ABLE                          	     1	    48	    48
ABOUT                         	     1	   215	   215
ABOVE                         	     1	   175	   175
ABSOLUTE                      	     1	    30	    30
ABSOLUTELY                    	     1	     2	     2
ACCEPT                        	     1	     2	     2
ACCEPTABLE                    	     1	    24	    24
ACCEPTANCE                    	     1	     1	     1
ACCEPTED                      	     1	    12	    12
ACCEPTS                       	     1	     1	     1
ACROSS                        	     1	   241	   241
ACT                           	     1	    16	    16
ACTED                         	     1	     1	     1
ACTING                        	     1	    10	    10
ACTION                        	     1	     8	     8
ACTIONABLE                    	     1	     1	     1
ACTIONS                       	     1	    26	    26
ACTS                          	     1	     7	     7
ACTUAL                        	     1	    56	    56
ACTUALLY                      	     1	    26	    26
AD                            	     1	     7	     7
ADD                           	     1	    11	    11
ADDED                         	     1	    19	    19
ADDING                        	     1	    15	    15
ADDITION                      	     1	   205	   205
ADDITIONAL                    	     1	    91	    91
ADDITIONALLY                  	     1	    39	    39
ADDITIONS                     	     1	     2	     2
ADDITIVE                      	     1	    15	    15
ADDITIVES                     	     1	     1	     1
ADDRESS                       	     1	    39	    39
ADDRESSED                     	     1	    32	    32
ADDRESSES                     	     1	     1	     1
ADDRESSING                    	     1	     5	     5
ADDS                          	     1	     6	     6
ADMITTING                     	     1	     1	     1
ADS                           	     1	     2	     2
AFFORDABLE                    	     1	     4	     4
AFFORDED                      	     1	     1	     1
AFTER                         	     1	   386	   386
AFTERNOON                     	     1	    13	    13
AFTERWARD                     	     1	     1	     1
AGAIN                         	     1	    25	    25
AGAINST                       	     1	    46	    46
AGE                           	     1	   161	   161
AGED                          	     1	     3	     3
AGER                          	     1	     1	     1
AGES                          	     1	    61	    61
AGING                         	     1	     6	     6
AGO                           	     1	     4	     4
AGREE                         	     1	     4	     4
AGREED                        	     1	     5	     5
AGREEMENT                     	     1	    19	    19
AGREEMENTS                    	     1	     1	     1
AGREES                        	     1	     5	     5
AHEAD                         	     1	     1	     1
AIR                           	     1	    91	    91
ALL                           	     1	   665	   665
ALLOW                         	     1	    68	    68
ALLOWABLE                     	     1	     2	     2
ALLOWED                       	     1	    33	    33
ALLOWING                      	     1	    30	    30
ALLOWS                        	     1	    58	    58
ALMOST                        	     1	    50	    50
ALONE                         	     1	    32	    32
ALONG                         	     1	   167	   167
ALREADY                       	     1	    41	    41
ALSO                          	     1	   862	   862
ALTHOUGH                      	     1	   243	   243
ALWAYS                        	     1	    40	    40
AM                            	     1	     3	     3
AMONG                         	     1	   280	   280
AMONGST                       	     1	     9	     9
AMOUNT                        	     1	   157	   157
AMOUNTS                       	     1	    41	    41
AN                            	     1	  1317	  1317
AND                           	     1	 14537	 14537
ANIMAL                        	     1	    41	    41
ANIMALS                       	     1	    27	    27
ANOTHER                       	     1	    98	    98
ANSWER                        	     1	    13	    13
ANSWERS                       	     1	     1	     1
ANY                           	     1	   223	   223
ANYONE                        	     1	     1	     1
ANYTHING                      	     1	     4	     4
ANYTIME                       	     1	     1	     1
ANYWAY                        	     1	     2	     2
ANYWHERE                      	     1	     5	     5
APART                         	     1	    14	    14
APPARENT                      	     1	    35	    35
APPARENTLY                    	     1	    12	    12
APPEAR                        	     1	    25	    25
APPEARANCE                    	     1	     7	     7
APPEARED                      	     1	    27	    27
APPEARING                     	     1	     3	     3
APPEARS                       	     1	    15	    15
ARE                           	     1	  2480	  2480
AREA                          	     1	   929	   929
AREAS                         	     1	   688	   688
AROUND                        	     1	   115	   115
ARRANGED                      	     1	     4	     4
ARRANGEMENT                   	     1	    22	    22
ARRANGEMENTS                  	     1	     1	     1
ARRIVAL                       	     1	     2	     2
ARTS                          	     1	     1	     1
AS                            	     1	  2833	  2833
ASK                           	     1	     1	     1
ASKED                         	     1	     2	     2
AT                            	     1	  1631	  1631
AUTUMN                        	     1	    15	    15
AWARE                         	     1	     4	     4
AWARENESS                     	     1	     2	     2
AWAY                          	     1	    15	    15
BACK                          	     1	    22	    22
BACKWARD                      	     1	     2	     2
BAD                           	     1	     4	     4
BAG                           	     1	     7	     7
BAGGING                       	     1	     1	     1
BAGS                          	     1	    11	    11
BALL                          	     1	     4	     4
BANK                          	     1	     9	     9
BANKS                         	     1	    12	    12
BAR                           	     1	     1	     1
BARS                          	     1	     2	     2
BASE                          	     1	    25	    25
BASED                         	     1	   517	   517
BASES                         	     1	     4	     4
BASIC                         	     1	    28	    28
BASICALLY                     	     1	     1	     1
BATH                          	     1	     1	     1
BE                            	     1	  2217	  2217
BEACHES                       	     1	     1	     1
BEAR                          	     1	     4	     4
BEARING                       	     1	     2	     2
BEARS                         	     1	     2	     2
BECAME                        	     1	    17	    17
BECAUSE                       	     1	   355	   355
BECOME                        	     1	    57	    57
BECOMES                       	     1	    26	    26
BECOMING                      	     1	    16	    16
BED                           	     1	     2	     2
BEDDING                       	     1	     1	     1
BEDS                          	     1	     4	     4
BEEN                          	     1	   700	   700
BEFORE                        	     1	    91	    91
BEGAN                         	     1	    11	    11
BEGIN                         	     1	     9	     9
BEGINNING                     	     1	    24	    24
BEGINS                        	     1	     3	     3
BEGUN                         	     1	     1	     1
BEHIND                        	     1	    13	    13
BEING                         	     1	   131	   131
BELIEVE                       	     1	     2	     2
BELIEVED                      	     1	     3	     3
BELOW                         	     1	   133	   133
BENEATH                       	     1	     6	     6
BESIDE                        	     1	     1	     1
BESIDES                       	     1	     4	     4
BEST                          	     1	    99	    99
BETTER                        	     1	   108	   108
BETWEEN                       	     1	   967	   967
BEYOND                        	     1	    38	    38
BIG                           	     1	     4	     4
BIGGER                        	     1	     1	     1
BIGGEST                       	     1	     7	     7
BILLION                       	     1	     1	     1
BIRD                          	     1	   143	   143
BIRDS                         	     1	    41	    41
BIRTH                         	     1	     2	     2
BIT                           	     1	    10	    10
BITS                          	     1	     4	     4
BLACK                         	     1	    42	    42
BLOOD                         	     1	     3	     3
BLUE                          	     1	    24	    24
BOARD                         	     1	     7	     7
BODIED                        	     1	     2	     2
BODIES                        	     1	    20	    20
BODY                          	     1	    37	    37
BOOK                          	     1	    13	    13
BOOKS                         	     1	     3	     3
BORE                          	     1	     1	     1
BORER                         	     1	     1	     1
BORERS                        	     1	     1	     1
BORING                        	     1	     1	     1
BORNE                         	     1	     3	     3
BOTH                          	     1	   514	   514
BOTTLE                        	     1	     3	     3
BOTTLED                       	     1	     1	     1
BOTTLES                       	     1	     6	     6
BOTTOM                        	     1	    42	    42
BOX                           	     1	     9	     9
BOXES                         	     1	     7	     7
BOY                           	     1	     1	     1
BREAK                         	     1	     6	     6
BREAKING                      	     1	     3	     3
BREAKS                        	     1	     4	     4
BRIGHT                        	     1	    11	    11
BRIGHTENING                   	     1	     1	     1
BRIGHTER                      	     1	     6	     6
BRIGHTEST                     	     1	     1	     1
BRIGHTNESS                    	     1	    67	    67
BRING                         	     1	     6	     6
BROKEN                        	     1	     4	     4
BROUGHT                       	     1	     8	     8
BROWN                         	     1	    21	    21
BUILD                         	     1	    16	    16
BUILDERS                      	     1	     1	     1
BUILDING                      	     1	    15	    15
BUILDINGS                     	     1	     6	     6
BUILDS                        	     1	     4	     4
BUILT                         	     1	    22	    22
BURN                          	     1	    99	    99
BURNABLE                      	     1	     1	     1
BURNED                        	     1	   274	   274
BURNING                       	     1	    45	    45
BURNINGS                      	     1	     2	     2
BURNS                         	     1	    12	    12
BURNT                         	     1	    76	    76
BUS                           	     1	     1	     1
BUSH                          	     1	     4	     4
BUSHES                        	     1	     3	     3
BUT                           	     1	   561	   561
BY                            	     1	  2473	  2473
CALL                          	     1	     4	     4
CALLED                        	     1	    42	    42
CALLER                        	     1	     1	     1
CALLING                       	     1	     1	     1
CALLS                         	     1	     5	     5
CAME                          	     1	     5	     5
CAMPING                       	     1	     1	     1
CAN                           	     1	  1237	  1237
CANNOT                        	     1	    48	    48
CAR                           	     1	     2	     2
CARD                          	     1	     5	     5
CARE                          	     1	    16	    16
CAREFUL                       	     1	     9	     9
CAREFULLY                     	     1	    10	    10
CARELESSNESS                  	     1	     1	     1
CARRIED                       	     1	    80	    80
CARRIER                       	     1	     1	     1
CARRIES                       	     1	     3	     3
CARRY                         	     1	     5	     5
CARRYING                      	     1	     6	     6
CASE                          	     1	   147	   147
CASES                         	     1	    89	    89
CATCH                         	     1	     6	     6
CATCHES                       	     1	     1	     1
CATS                          	     1	     1	     1
CAUGHT                        	     1	     9	     9
CAUSATIVE                     	     1	     2	     2
CAUSE                         	     1	    56	    56
CAUSED                        	     1	    94	    94
CAUSES                        	     1	    28	    28
CAUSING                       	     1	    27	    27
CENTER                        	     1	    25	    25
CENTERED                      	     1	     7	     7
CENTERS                       	     1	     2	     2
CENTRAL                       	     1	    59	    59
CENTRALLY                     	     1	     1	     1
CENTRE                        	     1	    20	    20
CENTRED                       	     1	     6	     6
CENTRES                       	     1	     1	     1
CERTAIN                       	     1	    59	    59
CERTAINLY                     	     1	     8	     8
CERTAINTY                     	     1	     1	     1
CHANCE                        	     1	    21	    21
CHANCES                       	     1	     3	     3
CHANGE                        	     1	   701	   701
CHANGEABLE                    	     1	     1	     1
CHANGED                       	     1	    32	    32
CHANGER                       	     1	     1	     1
CHANGES                       	     1	   438	   438
CHANGING                      	     1	    33	    33
CHARGE                        	     1	     4	     4
CHARGED                       	     1	     6	     6
CHARGES                       	     1	     1	     1
CHECK                         	     1	    14	    14
CHECKED                       	     1	    12	    12
CHECKING                      	     1	     6	     6
CHECKS                        	     1	     3	     3
CHIP                          	     1	     6	     6
CHIPPING                      	     1	     3	     3
CHIPS                         	     1	     2	     2
CHOICE                        	     1	    22	    22
CHOICES                       	     1	     7	     7
CHOOSE                        	     1	     8	     8
CHOOSES                       	     1	     1	     1
CHOOSING                      	     1	     3	     3
CHOSE                         	     1	    10	    10
CHOSEN                        	     1	    37	    37
CITIES                        	     1	     3	     3
CITY                          	     1	     5	     5
CLASS                         	     1	   201	   201
CLASSED                       	     1	     1	     1
CLASSES                       	     1	   209	   209
CLASSICAL                     	     1	     3	     3
CLEAN                         	     1	     7	     7
CLEANED                       	     1	     3	     3
CLEAR                         	     1	    92	    92
CLEARANCE                     	     1	     5	     5
CLEARED                       	     1	     2	     2
CLEARER                       	     1	     1	     1
CLEAREST                      	     1	     1	     1
CLEARING                      	     1	    10	    10
CLEARLY                       	     1	    42	    42
CLOCK                         	     1	     4	     4
CLOSE                         	     1	    41	    41
CLOSED                        	     1	    10	    10
CLOSELY                       	     1	    44	    44
CLOSER                        	     1	     9	     9
CLOSEST                       	     1	     6	     6
CLOSING                       	     1	     1	     1
CO                            	     1	    13	    13
COATED                        	     1	     3	     3
COLD                          	     1	     8	     8
COLDER                        	     1	     9	     9
COLDEST                       	     1	     3	     3
COLLECT                       	     1	    17	    17
COLLECTED                     	     1	   154	   154
COLLECTING                    	     1	    17	    17
COLLECTION                    	     1	    80	    80
COLLECTIONS                   	     1	     7	     7
COLLECTIVE                    	     1	     2	     2
COLLECTIVELY                  	     1	     4	     4
COLLECTOR                     	     1	     1	     1
COLLECTS                      	     1	     2	     2
COLOR                         	     1	    15	    15
COLOUR                        	     1	   104	   104
COLOURED                      	     1	     1	     1
COLOURING                     	     1	     1	     1
COLOURS                       	     1	     3	     3
COME                          	     1	    13	    13
COMES                         	     1	     8	     8
COMING                        	     1	     6	     6
COMPANIES                     	     1	     4	     4
COMPANY                       	     1	     6	     6
COMPLETE                      	     1	    41	    41
COMPLETED                     	     1	    12	    12
COMPLETELY                    	     1	    20	    20
COMPLETENESS                  	     1	     3	     3
COMPLETION                    	     1	     2	     2
COMPUTATION                   	     1	    18	    18
COMPUTATIONAL                 	     1	    10	    10
COMPUTATIONALLY               	     1	     7	     7
COMPUTATIONS                  	     1	     3	     3
COMPUTE                       	     1	    15	    15
COMPUTED                      	     1	    69	    69
COMPUTER                      	     1	    32	    32
COMPUTERS                     	     1	     3	     3
COMPUTES                      	     1	     3	     3
COMPUTING                     	     1	    22	    22
CONCERN                       	     1	    31	    31
CONCERNED                     	     1	     6	     6
CONCERNING                    	     1	    16	    16
CONCERNS                      	     1	    13	    13
CONSIDER                      	     1	    42	    42
CONSIDERATION                 	     1	    31	    31
CONSIDERATIONS                	     1	    18	    18
CONSIDERED                    	     1	   194	   194
CONSIDERING                   	     1	    46	    46
CONSIDERS                     	     1	    11	    11
CONTINUAL                     	     1	     3	     3
CONTINUALLY                   	     1	     2	     2
CONTINUATION                  	     1	     1	     1
CONTINUE                      	     1	    38	    38
CONTINUED                     	     1	    21	    21
CONTINUES                     	     1	     7	     7
CONTINUING                    	     1	     7	     7
CONTINUITY                    	     1	     4	     4
CONTINUOUS                    	     1	    77	    77
CONTINUOUSLY                  	     1	    13	    13
CONTROL                       	     1	   155	   155
CONTROLLED                    	     1	    33	    33
CONTROLLING                   	     1	    19	    19
CONTROLS                      	     1	    15	    15
COOK                          	     1	     2	     2
COOL                          	     1	    19	    19
COOLED                        	     1	     1	     1
COOLER                        	     1	    11	    11
CORNER                        	     1	     7	     7
CORNERS                       	     1	     3	     3
COS                           	     1	     3	     3
COST                          	     1	    60	    60
COSTLY                        	     1	     6	     6
COSTS                         	     1	    33	    33
COULD                         	     1	   306	   306
COUNT                         	     1	    13	    13
COUNTED                       	     1	    15	    15
COUNTING                      	     1	    12	    12
COUNTRIES                     	     1	    24	    24
COUNTRY                       	     1	    15	    15
COUNTS                        	     1	    24	    24
COUPLE                        	     1	     6	     6
COUPLED                       	     1	    20	    20
COUPLING                      	     1	     5	     5
COURSE                        	     1	    12	    12
COVER                         	     1	   709	   709
COVERAGE                      	     1	    60	    60
COVERAGES                     	     1	     4	     4
COVERED                       	     1	    40	    40
COVERING                      	     1	    20	    20
COVERS                        	     1	    21	    21
CROSS                         	     1	     7	     7
CROSSED                       	     1	     3	     3
CROSSES                       	     1	     1	     1
CROSSING                      	     1	     1	     1
CROSSINGS                     	     1	     1	     1
CUP                           	     1	     3	     3
CUT                           	     1	    10	    10
CUTS                          	     1	     2	     2
CUTTING                       	     1	     6	     6
CUTTINGS                      	     1	     1	     1
D                             	     1	   279	   279
DAILY                         	     1	    59	    59
DANGER                        	     1	    15	    15
DANGEROUS                     	     1	     6	     6
DANGERS                       	     1	     1	     1
DARK                          	     1	    21	    21
DARKENING                     	     1	     1	     1
DARKER                        	     1	     4	     4
DARKEST                       	     1	     3	     3
DARKNESS                      	     1	     1	     1
DARLING                       	     1	     1	     1
DATE                          	     1	    58	    58
DATED                         	     1	     7	     7
DATES                         	     1	    41	    41
DATING                        	     1	     4	     4
DAUGHTER                      	     1	     5	     5
DAUGHTERS                     	     1	     1	     1
DAY                           	     1	    62	    62
DAYLIGHT                      	     1	     1	     1
DAYS                          	     1	    80	    80
DEAD                          	     1	    76	    76
DEAL                          	     1	    13	    13
DEALING                       	     1	     5	     5
DEALS                         	     1	     5	     5
DEALT                         	     1	     6	     6
DEAR                          	     1	     1	     1
DEARLY                        	     1	     1	     1
DEATH                         	     1	    17	    17
DEATHS                        	     1	     1	     1
DECIDE                        	     1	     2	     2
DECIDED                       	     1	     1	     1
DECIDING                      	     1	     2	     2
DECORRELATES                  	     1	     1	     1
DECORRELATING                 	     1	     1	     1
DEEP                          	     1	    41	    41
DEEPER                        	     1	    23	    23
DEEPLY                        	     1	     2	     2
DEFINITE                      	     1	     1	     1
DEFINITELY                    	     1	     1	     1
DEGREE                        	     1	    83	    83
DEGREES                       	     1	    23	    23
DEPEND                        	     1	    38	    38
DEPENDED                      	     1	     2	     2
DEPENDENT                     	     1	    78	    78
DEPENDING                     	     1	    64	    64
DEPENDS                       	     1	    58	    58
DEPTH                         	     1	    92	    92
DEPTHS                        	     1	    32	    32
DID                           	     1	   135	   135
DIE                           	     1	     2	     2
DIED                          	     1	     1	     1
DIES                          	     1	     1	     1
DIFFERENCE                    	     1	   158	   158
DIFFERENCED                   	     1	     1	     1
DIFFERENCES                   	     1	   248	   248
DIFFERENCING                  	     1	    17	    17
DIFFERENT                     	     1	   591	   591
DIFFERENTLY                   	     1	    12	    12
DIFFICULT                     	     1	    81	    81
DIFFICULTIES                  	     1	    12	    12
DIFFICULTY                    	     1	    16	    16
DIGGING                       	     1	     1	     1
DISCOVER                      	     1	     4	     4
DISCOVERED                    	     1	     6	     6
DISCOVERY                     	     1	     1	     1
DO                            	     1	    97	    97
DOC                           	     1	   209	   209
DOES                          	     1	    87	    87
DOG                           	     1	     1	     1
DOING                         	     1	     3	     3
DON                           	     1	     5	     5
DONE                          	     1	    48	    48
DOOR                          	     1	     1	     1
DOUBLE                        	     1	    12	    12
DOUBLED                       	     1	     4	     4
DOUBLES                       	     1	     3	     3
DOUBLING                      	     1	     6	     6
DOUBT                         	     1	     4	     4
DOUBTFUL                      	     1	     1	     1
DOUBTS                        	     1	     1	     1
DOWN                          	     1	    17	    17
DOWNED                        	     1	    15	    15
DOWNWARD                      	     1	    20	    20
DOWNWARDLY                    	     1	     1	     1
DOWNWARDS                     	     1	     1	     1
DR                            	     1	     7	     7
DRAW                          	     1	     3	     3
DRAWING                       	     1	     4	     4
DRAWN                         	     1	    22	    22
DRAWS                         	     1	     1	     1
DREW                          	     1	     1	     1
DRIED                         	     1	    31	    31
DRIER                         	     1	    29	    29
DRIES                         	     1	     1	     1
DRIEST                        	     1	     2	     2
DRINK                         	     1	     1	     1
DRINKING                      	     1	     2	     2
DRIVE                         	     1	    11	    11
DRIVEN                        	     1	    44	    44
DRIVER                        	     1	    15	    15
DRIVERS                       	     1	    26	    26
DRIVES                        	     1	     8	     8
DRIVING                       	     1	    24	    24
DROP                          	     1	    10	    10
DROPPED                       	     1	     8	     8
DROPPING                      	     1	     2	     2
DROPS                         	     1	     1	     1
DROVE                         	     1	     1	     1
DRY                           	     1	    66	    66
DRYER                         	     1	     2	     2
DRYING                        	     1	    11	    11
DRYNESS                       	     1	     6	     6
DURING                        	     1	   353	   353
DYING                         	     1	     7	     7
EACH                          	     1	   866	   866
EAR                           	     1	     6	     6
EARLIER                       	     1	    38	    38
EARLIEST                      	     1	     6	     6
EARLY                         	     1	    97	    97
EARS                          	     1	     3	     3
EARTH                         	     1	    73	    73
EASIER                        	     1	    17	    17
EASIEST                       	     1	     1	     1
EASILY                        	     1	    33	    33
EAST                          	     1	    53	    53
EASTERLY                      	     1	     1	     1
EASY                          	     1	    21	    21
EATER                         	     1	     3	     3
EDGE                          	     1	    54	    54
EDGES                         	     1	    36	    36
EDUCATION                     	     1	     3	     3
EDUCATIONAL                   	     1	     1	     1
EIGHT                         	     1	    30	    30
EIGHTEEN                      	     1	     1	     1
EIGHTH                        	     1	     1	     1
EITHER                        	     1	   109	   109
ELEVEN                        	     1	     3	     3
ELSE                          	     1	     4	     4
ELSEWHERE                     	     1	    16	    16
EMPLOY                        	     1	     9	     9
EMPLOYED                      	     1	    46	    46
EMPLOYEES                     	     1	    12	    12
EMPLOYING                     	     1	    11	    11
EMPLOYMENT                    	     1	     3	     3
EMPLOYS                       	     1	     7	     7
EMPTIED                       	     1	     1	     1
EMPTY                         	     1	     2	     2
END                           	     1	    32	    32
ENDANGERED                    	     1	    14	    14
ENDANGERING                   	     1	     1	     1
ENDED                         	     1	     2	     2
ENDING                        	     1	     3	     3
ENGINE                        	     1	     7	     7
ENOUGH                        	     1	    24	    24
ENTER                         	     1	     1	     1
ENTERED                       	     1	     4	     4
ENTERING                      	     1	     2	     2
ENTERS                        	     1	     2	     2
ESPECIALLY                    	     1	   120	   120
ESPECIFICALLY                 	     1	     1	     1
EVEN                          	     1	   152	   152
EVENING                       	     1	     1	     1
EVER                          	     1	     6	     6
EVERY                         	     1	    59	    59
EVERYTHING                    	     1	     1	     1
EVERYWHERE                    	     1	     1	     1
EXACT                         	     1	    15	    15
EXACTLY                       	     1	    13	    13
EXCEPT                        	     1	    63	    63
EXCITATION                    	     1	     1	     1
EXPECT                        	     1	     9	     9
EXPECTANCY                    	     1	     1	     1
EXPECTATION                   	     1	     3	     3
EXPECTATIONS                  	     1	     8	     8
EXPECTED                      	     1	   112	   112
EXPENSIVE                     	     1	    28	    28
EXPERIENCE                    	     1	    25	    25
EXPERIENCED                   	     1	    33	    33
EXPERIENCES                   	     1	     5	     5
EXPERIENCING                  	     1	     3	     3
EXPLAIN                       	     1	    30	    30
EXPLAINED                     	     1	    48	    48
EXPLAINING                    	     1	     9	     9
EXPLAINS                      	     1	     8	     8
EXPLANATION                   	     1	    13	    13
EXPLANATIONS                  	     1	     3	     3
EXPLANATORY                   	     1	    24	    24
EXPRESS                       	     1	     2	     2
EXPRESSED                     	     1	    35	    35
EXPRESSES                     	     1	     5	     5
EXPRESSING                    	     1	     2	     2
EXPRESSION                    	     1	    10	    10
EXPRESSLY                     	     1	     1	     1
EXTRA                         	     1	     3	     3
EYE                           	     1	     5	     5
FACE                          	     1	    16	    16
FACED                         	     1	     2	     2
FACING                        	     1	    10	    10
FACT                          	     1	    57	    57
FACTS                         	     1	     2	     2
FAIR                          	     1	     1	     1
FAIRLY                        	     1	     8	     8
FALL                          	     1	    42	    42
FALLEN                        	     1	    14	    14
FALLING                       	     1	    13	    13
FALLS                         	     1	     7	     7
word families                      	     1	    16	    16
FAMILY                        	     1	    21	    21
FAR                           	     1	    38	    38
FARM                          	     1	     3	     3
FARMER                        	     1	     1	     1
FARMERS                       	     1	     1	     1
FARMING                       	     1	     4	     4
FARTHER                       	     1	     1	     1
FAST                          	     1	    17	    17
FASTER                        	     1	    17	    17
FATTY                         	     1	     9	     9
FEAR                          	     1	     1	     1
FED                           	     1	     1	     1
FEED                          	     1	     8	     8
FEEDER                        	     1	     3	     3
FEEDERS                       	     1	     4	     4
FEEDING                       	     1	    25	    25
FEEDS                         	     1	     1	     1
FEEL                          	     1	     1	     1
FEET                          	     1	     3	     3
FELL                          	     1	    15	    15
FELT                          	     1	     1	     1
FEW                           	     1	   119	   119
FEWER                         	     1	    20	    20
FEWEST                        	     1	     1	     1
FIELD                         	     1	   289	   289
FIELDING                      	     1	     2	     2
FIELDS                        	     1	    23	    23
FIFTEEN                       	     1	     2	     2
FIFTH                         	     1	     2	     2
FIFTY                         	     1	     8	     8
FIG                           	     1	   630	   630
FIGHT                         	     1	     3	     3
FIGS                          	     1	    72	    72
FIGURE                        	     1	   326	   326
FIGURES                       	     1	    23	    23
FILL                          	     1	     4	     4
FILLED                        	     1	    18	    18
FILLING                       	     1	     1	     1
FILM                          	     1	    64	    64
FILMS                         	     1	    12	    12
FINAL                         	     1	    72	    72
FINALLY                       	     1	    80	    80
FIND                          	     1	    32	    32
FINDER                        	     1	     3	     3
FINDING                       	     1	    32	    32
FINDINGS                      	     1	    71	    71
FINDS                         	     1	     1	     1
FINE                          	     1	   166	   166
FINELY                        	     1	     4	     4
FINER                         	     1	    11	    11
FINISHED                      	     1	     4	     4
FIRE                          	     1	  1503	  1503
FIRED                         	     1	     1	     1
FIRES                         	     1	   345	   345
FIRING                        	     1	     3	     3
FIRST                         	     1	   255	   255
FIRSTLY                       	     1	     9	     9
FISH                          	     1	    11	    11
FISHERIES                     	     1	     1	     1
FISHES                        	     1	     2	     2
FISHING                       	     1	     1	     1
FIT                           	     1	    45	    45
FITNESS                       	     1	     4	     4
FITS                          	     1	     3	     3
FITTED                        	     1	    30	    30
FITTING                       	     1	    20	    20
FIVE                          	     1	    92	    92
FIX                           	     1	     8	     8
FIXED                         	     1	    34	    34
FIXES                         	     1	     8	     8
FIXING                        	     1	     1	     1
FLAT                          	     1	    20	    20
FLATNESS                      	     1	     1	     1
FLEW                          	     1	     3	     3
FLIERS                        	     1	     1	     1
FLIES                         	     1	     8	     8
FLOOR                         	     1	    83	    83
FLOORS                        	     1	     6	     6
FLOWER                        	     1	     1	     1
FLOWERING                     	     1	     3	     3
FLOWERS                       	     1	     3	     3
FLOWN                         	     1	    10	    10
FLY                           	     1	     8	     8
FLYER                         	     1	     2	     2
FLYING                        	     1	    34	    34
FOLLOW                        	     1	    17	    17
FOLLOWED                      	     1	    70	    70
FOLLOWING                     	     1	   211	   211
FOLLOWS                       	     1	    34	    34
FOOD                          	     1	    43	    43
FOODS                         	     1	     3	     3
FOOT                          	     1	     2	     2
FOR                           	     1	  4388	  4388
FORCE                         	     1	     6	     6
FORCED                        	     1	     3	     3
FORCES                        	     1	     7	     7
FORCING                       	     1	     2	     2
FOREFRONT                     	     1	     1	     1
FOREGROUND                    	     1	     1	     1
FOREST                        	     1	  2764	  2764
FORESTED                      	     1	   108	   108
FORESTERS                     	     1	     9	     9
FORESTRY                      	     1	    65	    65
FORESTS                       	     1	   655	   655
FORGET                        	     1	     1	     1
FORGOTTEN                     	     1	     2	     2
FORM                          	     1	   100	   100
FORMED                        	     1	    32	    32
FORMING                       	     1	     8	     8
FORMS                         	     1	    36	    36
FORTUNATELY                   	     1	     7	     7
FORWARD                       	     1	    21	    21
FOUND                         	     1	   388	   388
FOUR                          	     1	   169	   169
FOURTEEN                      	     1	     2	     2
FOURTH                        	     1	     5	     5
FREE                          	     1	    30	    30
FREEDOM                       	     1	     2	     2
FREELY                        	     1	     5	     5
FREEZE                        	     1	     5	     5
FREEZER                       	     1	     2	     2
FREEZING                      	     1	     2	     2
FRESH                         	     1	     7	     7
FRIEND                        	     1	     1	     1
FRIENDLY                      	     1	     2	     2
FROM                          	     1	  2311	  2311
FRONT                         	     1	     9	     9
FRONTS                        	     1	     1	     1
FROZEN                        	     1	     6	     6
FULL                          	     1	    57	    57
FULLER                        	     1	     7	     7
FULLY                         	     1	    22	    22
FURTHER                       	     1	   157	   157
FURTHEST                      	     1	     3	     3
GAME                          	     1	     2	     2
GAS                           	     1	    41	    41
GASEOUS                       	     1	     4	     4
GASES                         	     1	    12	    12
GAVE                          	     1	     9	     9
GENERAL                       	     1	   128	   128
GENERALISATION                	     1	     6	     6
GENERALISE                    	     1	     2	     2
GENERALISED                   	     1	    10	    10
GENERALISING                  	     1	     3	     3
GENERALIST                    	     1	    10	    10
GENERALISTS                   	     1	     3	     3
GENERALITY                    	     1	     1	     1
GENERALIZABILITY              	     1	     1	     1
GENERALIZATIONS               	     1	     3	     3
GENERALIZE                    	     1	     2	     2
GENERALIZED                   	     1	    13	    13
GENERALIZING                  	     1	     1	     1
GENERALLY                     	     1	   133	   133
GENTLE                        	     1	     6	     6
GENTLY                        	     1	     3	     3
GET                           	     1	     9	     9
GETTING                       	     1	     1	     1
GIVE                          	     1	    15	    15
GIVEN                         	     1	   232	   232
GIVER                         	     1	     1	     1
GIVES                         	     1	    22	    22
GIVING                        	     1	     3	     3
GLASS                         	     1	     5	     5
GLASSES                       	     1	     2	     2
GO                            	     1	     6	     6
GOES                          	     1	     3	     3
GOING                         	     1	     6	     6
GOLD                          	     1	    15	    15
GONE                          	     1	     1	     1
GOOD                          	     1	    62	    62
GOODNESS                      	     1	     5	     5
GOVERN                        	     1	     6	     6
GOVERNED                      	     1	     3	     3
GOVERNING                     	     1	     3	     3
GOVERNMENT                    	     1	    12	    12
GOVERNMENTAL                  	     1	     3	     3
GOVERNMENTS                   	     1	     2	     2
GOVERNS                       	     1	     1	     1
GRASS                         	     1	    43	    43
GRASSES                       	     1	     8	     8
GRAY                          	     1	     7	     7
GREAT                         	     1	    42	    42
GREATER                       	     1	   237	   237
GREATEST                      	     1	    44	    44
GREATLY                       	     1	    38	    38
GREEN                         	     1	    50	    50
GREENISH                      	     1	     2	     2
GREENNESS                     	     1	    16	    16
GREW                          	     1	     3	     3
GREY                          	     1	    17	    17
GROUND                        	     1	   279	   279
GROUNDED                      	     1	     1	     1
GROUNDS                       	     1	     9	     9
GROUP                         	     1	    99	    99
GROUPED                       	     1	    19	    19
GROUPING                      	     1	     9	     9
GROUPINGS                     	     1	     2	     2
GROUPS                        	     1	   115	   115
GROW                          	     1	    15	    15
GROWING                       	     1	    71	    71
GROWN                         	     1	    21	    21
GROWS                         	     1	     2	     2
GROWTH                        	     1	   269	   269
GUESS                         	     1	     1	     1
HAD                           	     1	   277	   277
HAIRS                         	     1	     5	     5
HALF                          	     1	    29	    29
HALL                          	     1	    23	    23
HALVES                        	     1	     1	     1
HAND                          	     1	    38	    38
HANDFUL                       	     1	     2	     2
HANDLE                        	     1	     7	     7
HANDLED                       	     1	     2	     2
HANDLING                      	     1	     4	     4
HANDS                         	     1	     4	     4
HAPPENED                      	     1	     1	     1
HAPPENS                       	     1	     4	     4
HARD                          	     1	    27	    27
HARDEN                        	     1	     1	     1
HARDER                        	     1	     1	     1
HARDLY                        	     1	     2	     2
HAS                           	     1	   742	   742
HAT                           	     1	     3	     3
HAVE                          	     1	  1039	  1039
HAVING                        	     1	    51	    51
HE                            	     1	    24	    24
HEAD                          	     1	     3	     3
HEADED                        	     1	     1	     1
HEADING                       	     1	     3	     3
HEALTH                        	     1	    59	    59
HEALTHY                       	     1	     5	     5
HEARD                         	     1	     2	     2
HEART                         	     1	     1	     1
HEAT                          	     1	    44	    44
HEATED                        	     1	    23	    23
HEATING                       	     1	    27	    27
HEAVIER                       	     1	     2	     2
HEAVIEST                      	     1	     1	     1
HEAVILY                       	     1	     9	     9
HEAVY                         	     1	    11	    11
HELD                          	     1	    12	    12
HELP                          	     1	    68	    68
HELPED                        	     1	     8	     8
HELPFUL                       	     1	     9	     9
HELPING                       	     1	     2	     2
HELPS                         	     1	    12	    12
HER                           	     1	     2	     2
HERE                          	     1	    96	    96
HIDDEN                        	     1	     2	     2
HIGH                          	     1	   622	   622
HIGHER                        	     1	   389	   389
HIGHEST                       	     1	   122	   122
HIGHLY                        	     1	   107	   107
HILL                          	     1	    10	    10
HILLS                         	     1	     4	     4
HIS                           	     1	     9	     9
HISTORIC                      	     1	     4	     4
HISTORICAL                    	     1	    26	    26
HISTORICALLY                  	     1	    13	    13
HISTORIES                     	     1	     8	     8
HISTORY                       	     1	    36	    36
HIT                           	     1	     1	     1
HITS                          	     1	     1	     1
HITTING                       	     1	     2	     2
HOLD                          	     1	    15	    15
HOLDER                        	     1	     3	     3
HOLDING                       	     1	     2	     2
HOLDS                         	     1	     4	     4
HOLE                          	     1	     1	     1
HOLES                         	     1	     3	     3
HOME                          	     1	    13	    13
HOMES                         	     1	     1	     1
HOMING                        	     1	     2	     2
HONESTLY                      	     1	     2	     2
HOPE                          	     1	     2	     2
HOPEFULLY                     	     1	     3	     3
HOT                           	     1	    25	    25
HOTTER                        	     1	     9	     9
HOUR                          	     1	    36	    36
HOURLY                        	     1	     5	     5
HOURS                         	     1	    10	    10
HOUSE                         	     1	     5	     5
HOUSES                        	     1	     2	     2
HOUSING                       	     1	     2	     2
HOW                           	     1	   159	   159
HOWEVER                       	     1	   626	   626
HR                            	     1	     3	     3
HRS                           	     1	     3	     3
HUGE                          	     1	     6	     6
HUMAN                         	     1	   126	   126
HUMANS                        	     1	    25	    25
HUNDRED                       	     1	     5	     5
HUNDREDS                      	     1	     7	     7
HUNT                          	     1	     6	     6
HUNTER                        	     1	     1	     1
HUNTERS                       	     1	     1	     1
HUNTING                       	     1	     6	     6
HUNTINGS                      	     1	     1	     1
HUNTS                         	     1	     1	     1
I                             	     1	   425	   425
ICE                           	     1	     6	     6
IDEA                          	     1	    15	    15
IDEAS                         	     1	     2	     2
IF                            	     1	   329	   329
IMAGINARY                     	     1	     2	     2
IMAGINE                       	     1	     2	     2
IMPASSABLE                    	     1	     1	     1
IMPERFECT                     	     1	     4	     4
IMPERFECTIONS                 	     1	     2	     2
IMPERFECTLY                   	     1	     1	     1
IMPORTANT                     	     1	   333	   333
IMPORTANTLY                   	     1	    12	    12
IMPOSSIBLE                    	     1	    15	    15
IMPROBABLE                    	     1	     2	     2
IMPROPER                      	     1	     1	     1
IN                            	     1	 10368	 10368
INABILITY                     	     1	     4	     4
INCOMPLETE                    	     1	     7	     7
INDEED                        	     1	    15	    15
INEXPENSIVE                   	     1	     7	     7
INEXPENSIVELY                 	     1	     2	     2
INEXPRESSIVE                  	     1	     1	     1
INFORM                        	     1	    10	    10
INFORMATION                   	     1	   477	   477
INFORMED                      	     1	     5	     5
INFORMING                     	     1	     1	     1
INNER                         	     1	     3	     3
INSIDE                        	     1	    37	    37
INSTEAD                       	     1	    33	    33
INSURANCE                     	     1	     2	     2
INTEREST                      	     1	   102	   102
INTERESTED                    	     1	     9	     9
INTERESTING                   	     1	    11	    11
INTERESTINGLY                 	     1	    10	    10
INTERESTS                     	     1	     5	     5
INTERNET                      	     1	     4	     4
INTERRELATION                 	     1	     1	     1
INTERRELATIONSHIPS            	     1	     2	     2
INTO                          	     1	   376	   376
INVOLVE                       	     1	     9	     9
INVOLVED                      	     1	    44	    44
INVOLVEMENT                   	     1	     1	     1
INVOLVES                      	     1	    28	    28
INVOLVING                     	     1	    14	    14
IS                            	     1	  4039	  4039
ISLAND                        	     1	     9	     9
ISLANDS                       	     1	     7	     7
ISSUE                         	     1	    28	    28
ISSUES                        	     1	    47	    47
IT                            	     1	   869	   869
ITS                           	     1	   320	   320
ITSELF                        	     1	    19	    19
JOB                           	     1	     4	     4
JOINING                       	     1	     3	     3
JUDGE                         	     1	     4	     4
JUDGES                        	     1	     1	     1
JUDGING                       	     1	     4	     4
JUDGMENT                      	     1	     1	     1
JUMPS                         	     1	     1	     1
JUST                          	     1	    37	    37
KEEP                          	     1	     7	     7
KEEPING                       	     1	    10	    10
KEEPS                         	     1	     2	     2
KEPT                          	     1	     8	     8
KEY                           	     1	    99	    99
KEYED                         	     1	     1	     1
KEYS                          	     1	     3	     3
KILL                          	     1	     4	     4
KILLED                        	     1	     5	     5
KILLER                        	     1	     1	     1
KILLS                         	     1	     2	     2
KIND                          	     1	    10	    10
KINDS                         	     1	    11	    11
KING                          	     1	    10	    10
KINGDOM                       	     1	     2	     2
KNOW                          	     1	    13	    13
KNOWING                       	     1	     4	     4
KNOWN                         	     1	   113	   113
LAID                          	     1	     1	     1
LAKE                          	     1	   230	   230
LAKES                         	     1	    26	    26
LAND                          	     1	   451	   451
LANDING                       	     1	     3	     3
LANDINGS                      	     1	     3	     3
LANDS                         	     1	    34	    34
LARGE                         	     1	   423	   423
LARGELY                       	     1	    37	    37
LARGER                        	     1	   137	   137
LARGEST                       	     1	    56	    56
LAST                          	     1	    84	    84
LASTLY                        	     1	     3	     3
LATE                          	     1	    38	    38
LATELY                        	     1	     2	     2
LATER                         	     1	    52	    52
LATEST                        	     1	     3	     3
LAW                           	     1	    29	    29
LAWS                          	     1	     5	     5
LAY                           	     1	     1	     1
LAYING                        	     1	     1	     1
LAYS                          	     1	     1	     1
LEAD                          	     1	    40	    40
LEADER                        	     1	     5	     5
LEADING                       	     1	    34	    34
LEADS                         	     1	    14	    14
LEARN                         	     1	     1	     1
LEARNED                       	     1	     8	     8
LEARNING                      	     1	    40	    40
LEARNS                        	     1	     1	     1
LEAST                         	     1	    87	    87
LEAVE                         	     1	     5	     5
LEAVES                        	     1	   243	   243
LEAVING                       	     1	     4	     4
LED                           	     1	    34	    34
LEFT                          	     1	    32	    32
LESS                          	     1	   195	   195
LESSEN                        	     1	     1	     1
LESSER                        	     1	     9	     9
LET                           	     1	     8	     8
LETTER                        	     1	     2	     2
LETTERS                       	     1	     2	     2
LETTING                       	     1	     2	     2
LEVEL                         	     1	   346	   346
LEVELLED                      	     1	     1	     1
LEVELLING                     	     1	     2	     2
LEVELS                        	     1	   307	   307
LIE                           	     1	     2	     2
LIES                          	     1	    10	    10
LIFE                          	     1	    50	    50
LIGHT                         	     1	   199	   199
LIGHTING                      	     1	     2	     2
LIGHTS                        	     1	     2	     2
LIKE                          	     1	    47	    47
LINE                          	     1	    66	    66
LINES                         	     1	    35	    35
LIST                          	     1	    12	    12
LISTED                        	     1	    24	    24
LISTS                         	     1	     5	     5
LITTLE                        	     1	    58	    58
LIVE                          	     1	    41	    41
LIVED                         	     1	     1	     1
LIVES                         	     1	     3	     3
LIVING                        	     1	    29	    29
LL                            	     1	     2	     2
LOAD                          	     1	    11	    11
LOADED                        	     1	     1	     1
LOADERS                       	     1	     3	     3
LOADING                       	     1	    43	    43
LOADINGS                      	     1	     3	     3
LOADS                         	     1	    19	    19
LOCAL                         	     1	   237	   237
LOCALISED                     	     1	     4	     4
LOCALIZATION                  	     1	     1	     1
LOCALIZED                     	     1	     3	     3
LOCALLY                       	     1	    11	    11
LONG                          	     1	   101	   101
LONGER                        	     1	    48	    48
LONGEST                       	     1	     4	     4
LOOK                          	     1	    12	    12
LOOKED                        	     1	     5	     5
LOOKING                       	     1	     9	     9
LOOKS                         	     1	     1	     1
LORDER                        	     1	     1	     1
LOSE                          	     1	     3	     3
LOSES                         	     1	     1	     1
LOSING                        	     1	     1	     1
LOST                          	     1	    22	    22
LOT                           	     1	     3	     3
LOTS                          	     1	     5	     5
LOW                           	     1	   305	   305
LYING                         	     1	     2	     2
M                             	     1	   619	   619
MACHINE                       	     1	    14	    14
MACHINERY                     	     1	     2	     2
MAD                           	     1	     1	     1
MADDEN                        	     1	     1	     1
MADE                          	     1	    99	    99
MAIN                          	     1	   148	   148
MAINLY                        	     1	   145	   145
MAJOR                         	     1	   115	   115
MAJORLY                       	     1	     3	     3
MAKE                          	     1	    57	    57
MAKER                         	     1	     2	     2
MAKERS                        	     1	     1	     1
MAKES                         	     1	    22	    22
MAKING                        	     1	    48	    48
MAN                           	     1	     1	     1
MANAGE                        	     1	    14	    14
MANAGED                       	     1	    41	    41
MANAGEMENT                    	     1	   370	   370
MANAGER                       	     1	     4	     4
MANAGERS                      	     1	    47	    47
MANAGING                      	     1	    12	    12
MANLY                         	     1	     1	     1
MANY                          	     1	   249	   249
MARK                          	     1	     3	     3
MARKED                        	     1	    16	    16
MARKEDLY                      	     1	     9	     9
MARKER                        	     1	     7	     7
MARKERS                       	     1	     9	     9
MARKET                        	     1	     6	     6
MARKETABLE                    	     1	     1	     1
MARKETING                     	     1	     1	     1
MARKETS                       	     1	     3	     3
MARKING                       	     1	     2	     2
MARKS                         	     1	     2	     2
MASTER                        	     1	     7	     7
MASTERS                       	     1	     2	     2
MATTER                        	     1	    72	    72
MAY                           	     1	   706	   706
MAYBE                         	     1	     3	     3
MEAN                          	     1	   264	   264
MEANING                       	     1	    14	    14
MEANINGFUL                    	     1	     6	     6
MEANINGFULLY                  	     1	     1	     1
MEANS                         	     1	    77	    77
MEANT                         	     1	     2	     2
MEET                          	     1	    23	    23
MEETING                       	     1	     1	     1
MEETS                         	     1	     5	     5
MEMBER                        	     1	     5	     5
MEMBERS                       	     1	    13	    13
MEMBERSHIP                    	     1	    11	    11
MENTION                       	     1	     2	     2
MENTIONED                     	     1	    33	    33
MET                           	     1	     9	     9
MIDDLE                        	     1	    31	    31
MIDPOINT                      	     1	     4	     4
MIDPOINTS                     	     1	     2	     2
MIDSUMMER                     	     1	     2	     2
MIDTERM                       	     1	     1	     1
MIGHT                         	     1	    97	    97
MILES                         	     1	     1	     1
MILK                          	     1	     5	     5
MILLION                       	     1	    39	    39
MILLIONS                      	     1	     5	     5
MIN                           	     1	    55	    55
MIND                          	     1	    12	    12
MINE                          	     1	     7	     7
MINUTE                        	     1	     3	     3
MINUTES                       	     1	     4	     4
MISINFORMED                   	     1	     1	     1
MISLEADING                    	     1	     4	     4
MISS                          	     1	     1	     1
MISSING                       	     1	    18	    18
MISTAKES                      	     1	     1	     1
MISUNDERSTANDING              	     1	     1	     1
MOMENT                        	     1	     4	     4
MONEY                         	     1	     2	     2
MONTH                         	     1	    43	    43
MONTHLY                       	     1	    37	    37
MONTHS                        	     1	    23	    23
MORE                          	     1	   799	   799
MORNING                       	     1	    10	    10
MOST                          	     1	   547	   547
MOSTLY                        	     1	    37	    37
MOTHER                        	     1	     8	     8
MOUNTAIN                      	     1	    33	    33
MOUNTAINOUS                   	     1	    13	    13
MOUNTAINS                     	     1	    26	    26
MOUTH                         	     1	     2	     2
MOVE                          	     1	     9	     9
MOVED                         	     1	     6	     6
MOVEMENT                      	     1	    61	    61
MOVEMENTS                     	     1	     3	     3
MOVES                         	     1	     2	     2
MOVING                        	     1	    11	    11
MR                            	     1	     1	     1
MRS                           	     1	     1	     1
MUCH                          	     1	   117	   117
MUM                           	     1	     1	     1
MUST                          	     1	   133	   133
MY                            	     1	     2	     2
NAME                          	     1	     7	     7
NAMED                         	     1	    10	    10
NAMELY                        	     1	    10	    10
NAMES                         	     1	     4	     4
NATION                        	     1	     1	     1
NATIONAL                      	     1	    99	    99
NATIONALLY                    	     1	     2	     2
NATIONS                       	     1	     8	     8
NATIONWIDE                    	     1	     1	     1
NATURAL                       	     1	   214	   214
NATURALLY                     	     1	    19	    19
NATURE                        	     1	    71	    71
NE                            	     1	     5	     5
NEAR                          	     1	   113	   113
NEARBY                        	     1	     7	     7
NEAREST                       	     1	    15	    15
NEARLY                        	     1	    34	    34
NECESSARILY                   	     1	    21	    21
NECESSARY                     	     1	    88	    88
NEED                          	     1	   102	   102
NEEDED                        	     1	    69	    69
NEEDING                       	     1	     1	     1
NEEDS                         	     1	    59	    59
NEIGHBOR                      	     1	     6	     6
NEIGHBORING                   	     1	    17	    17
NEIGHBOUR                     	     1	     5	     5
NEIGHBOURHOOD                 	     1	     8	     8
NEIGHBOURHOODS                	     1	     2	     2
NEIGHBOURING                  	     1	    14	    14
NEIGHBOURS                    	     1	     3	     3
NEVER                         	     1	    15	    15
NEW                           	     1	   198	   198
NEWER                         	     1	     3	     3
NEWEST                        	     1	     3	     3
NEWLY                         	     1	    13	    13
NEWS                          	     1	     2	     2
NEXT                          	     1	    43	    43
NICE                          	     1	     1	     1
NIGHT                         	     1	    19	    19
NIGHTLY                       	     1	     2	     2
NIGHTS                        	     1	     2	     2
NINE                          	     1	    47	    47
NINETEEN                      	     1	     1	     1
NO                            	     1	   329	   329
NOISE                         	     1	    23	    23
NOISY                         	     1	     2	     2
NONE                          	     1	    13	    13
NONFLAT                       	     1	     1	     1
NONZERO                       	     1	     7	     7
NORMAL                        	     1	    26	    26
NORMALISATION                 	     1	    20	    20
NORMALISE                     	     1	     4	     4
NORMALISED                    	     1	     1	     1
NORMALISES                    	     1	     3	     3
NORMALISING                   	     1	     5	     5
NORMALITY                     	     1	     9	     9
NORMALIZATION                 	     1	    39	    39
NORMALIZE                     	     1	     2	     2
NORMALIZED                    	     1	    37	    37
NORMALIZING                   	     1	     2	     2
NORMALLY                      	     1	    27	    27
NORMALS                       	     1	     1	     1
NORTH                         	     1	    76	    76
NORTHERNMOST                  	     1	     1	     1
NORTHWARD                     	     1	     2	     2
NORTHWEST                     	     1	    15	    15
NOS                           	     1	     1	     1
NOT                           	     1	   968	   968
NOTABLE                       	     1	     7	     7
NOTABLY                       	     1	     7	     7
NOTE                          	     1	    33	    33
NOTED                         	     1	    46	    46
NOTES                         	     1	     8	     8
NOTHING                       	     1	     1	     1
NOTICEABLE                    	     1	     3	     3
NOTICED                       	     1	     6	     6
NOTING                        	     1	     2	     2
NOW                           	     1	    44	    44
NT                            	     1	    10	    10
NUMBER                        	     1	   413	   413
NUMBERED                      	     1	     1	     1
NUMBERS                       	     1	    39	    39
NURSE                         	     1	     1	     1
NW                            	     1	    11	    11
OBVIOUS                       	     1	    22	    22
OBVIOUSLY                     	     1	     4	     4
OF                            	     1	 15425	 15425
OFF                           	     1	    14	    14
OFFER                         	     1	    22	    22
OFFERED                       	     1	     2	     2
OFFERING                      	     1	     3	     3
OFFERS                        	     1	    21	    21
OFTEN                         	     1	   237	   237
OIL                           	     1	    10	    10
OILS                          	     1	     1	     1
OK                            	     1	     1	     1
OLD                           	     1	    33	    33
OLDER                         	     1	    20	    20
OLDEST                        	     1	    21	    21
ON                            	     1	  2400	  2400
ONCE                          	     1	    44	    44
ONE                           	     1	   486	   486
ONES                          	     1	    17	    17
ONLY                          	     1	   466	   466
ONTO                          	     1	    22	    22
OPEN                          	     1	    68	    68
OPENING                       	     1	     4	     4
OPENINGS                      	     1	     3	     3
OPENNESS                      	     1	     2	     2
OPENS                         	     1	     2	     2
OR                            	     1	  1626	  1626
ORANGE                        	     1	     2	     2
ORDER                         	     1	   166	   166
ORDERED                       	     1	     4	     4
ORDERING                      	     1	     1	     1
ORDERS                        	     1	     4	     4
OTHER                         	     1	   680	   680
OTHERS                        	     1	    37	    37
OUR                           	     1	   476	   476
OUT                           	     1	   137	   137
OUTDOOR                       	     1	     1	     1
OUTER                         	     1	     6	     6
OUTSIDE                       	     1	    45	    45
OUTWARDS                      	     1	     1	     1
OVER                          	     1	   386	   386
OVERLY                        	     1	     4	     4
OWN                           	     1	    20	    20
OWNED                         	     1	     2	     2
OWNER                         	     1	     4	     4
OWNERS                        	     1	     2	     2
OWNERSHIP                     	     1	     3	     3
OWNING                        	     1	     1	     1
PACK                          	     1	     1	     1
PACKAGE                       	     1	    46	    46
PACKAGES                      	     1	     5	     5
PACKAGING                     	     1	     1	     1
PAID                          	     1	     1	     1
PAINT                         	     1	     1	     1
PAIR                          	     1	     6	     6
PAIRED                        	     1	     4	     4
PAIRING                       	     1	     2	     2
PAIRS                         	     1	    16	    16
PAPER                         	     1	    23	    23
PAPERS                        	     1	     9	     9
PARENT                        	     1	     9	     9
PARENTAL                      	     1	     2	     2
PARENTS                       	     1	     1	     1
PARK                          	     1	    21	    21
PARKS                         	     1	     5	     5
PART                          	     1	   123	   123
PARTIAL                       	     1	    19	    19
PARTIALLY                     	     1	    24	    24
PARTICULAR                    	     1	   113	   113
PARTICULARITIES               	     1	     1	     1
PARTICULARLY                  	     1	    95	    95
PARTICULARS                   	     1	     1	     1
PARTIES                       	     1	     2	     2
PARTLY                        	     1	    11	    11
PARTS                         	     1	    48	    48
PASS                          	     1	    14	    14
PASSED                        	     1	     4	     4
PASSES                        	     1	     2	     2
PASSING                       	     1	    11	    11
PAST                          	     1	    30	    30
PAY                           	     1	     3	     3
PEOPLE                        	     1	    20	    20
PEOPLES                       	     1	     1	     1
PERFECT                       	     1	     9	     9
PERFECTED                     	     1	     1	     1
PERFECTLY                     	     1	     3	     3
PERHAPS                       	     1	    20	    20
PERSON                        	     1	     6	     6
PERSONAL                      	     1	     9	     9
PHOTO                         	     1	    52	    52
PHOTOGRAPH                    	     1	    33	    33
PHOTOGRAPHER                  	     1	     3	     3
PHOTOGRAPHIC                  	     1	    22	    22
PHOTOGRAPHS                   	     1	   102	   102
PHOTOGRAPHY                   	     1	    71	    71
PHOTOS                        	     1	    26	    26
PICK                          	     1	     2	     2
PICKED                        	     1	     2	     2
PICKING                       	     1	     1	     1
PICTURE                       	     1	     5	     5
PIECE                         	     1	     6	     6
PIECES                        	     1	     3	     3
PLACE                         	     1	    30	    30
PLACED                        	     1	    39	    39
PLACEMENT                     	     1	     3	     3
PLACES                        	     1	     3	     3
PLACING                       	     1	     3	     3
PLAN                          	     1	    16	    16
PLANNED                       	     1	    13	    13
PLANNERS                      	     1	     1	     1
PLANNING                      	     1	    61	    61
PLANS                         	     1	     8	     8
PLANT                         	     1	   175	   175
PLANTED                       	     1	    12	    12
PLANTING                      	     1	    17	    17
PLANTS                        	     1	   129	   129
PLAY                          	     1	    39	    39
PLAYED                        	     1	     4	     4
PLAYING                       	     1	     2	     2
PLAYS                         	     1	    13	    13
PLEASE                        	     1	     1	     1
PLUS                          	     1	    38	    38
POINT                         	     1	   181	   181
POINTED                       	     1	    11	    11
POINTING                      	     1	     2	     2
POINTS                        	     1	   241	   241
POOR                          	     1	    31	    31
POORER                        	     1	     8	     8
POORLY                        	     1	    16	    16
POSITION                      	     1	    87	    87
POSITIONAL                    	     1	     7	     7
POSITIONED                    	     1	     4	     4
POSITIONING                   	     1	    24	    24
POSITIONS                     	     1	    49	    49
POSSIBILITIES                 	     1	    10	    10
POSSIBILITY                   	     1	    12	    12
POSSIBLE                      	     1	   163	   163
POSSIBLY                      	     1	    21	    21
POST                          	     1	    20	    20
POSTING                       	     1	     4	     4
POT                           	     1	     1	     1
POTS                          	     1	     1	     1
POTTER                        	     1	     6	     6
POWER                         	     1	    30	    30
POWERFUL                      	     1	    12	    12
POWERS                        	     1	     1	     1
PREBURN                       	     1	     1	     1
PREBURNED                     	     1	     1	     1
PREFIRE                       	     1	    10	    10
PREHEATED                     	     1	     1	     1
PREP                          	     1	     2	     2
PREPARATION                   	     1	    20	    20
PREPARATIONS                  	     1	     1	     1
PREPARE                       	     1	     4	     4
PREPARED                      	     1	    11	    11
PREPAREDNESS                  	     1	     2	     2
PREPARING                     	     1	     1	     1
PRESENT                       	     1	   201	   201
PRESENTATION                  	     1	     1	     1
PRESENTATIONS                 	     1	     3	     3
PRESENTED                     	     1	    81	    81
PRESENTING                    	     1	     3	     3
PRESENTS                      	     1	    16	    16
PRESS                         	     1	    11	    11
PRESSING                      	     1	     3	     3
PRESSINGS                     	     1	     1	     1
PRETTY                        	     1	     2	     2
PRICE                         	     1	     4	     4
PRICED                        	     1	     1	     1
PRICES                        	     1	     4	     4
PRINCE                        	     1	     2	     2
PROBABILISTIC                 	     1	     1	     1
PROBABILITIES                 	     1	     9	     9
PROBABILITY                   	     1	    97	    97
PROBABLE                      	     1	     3	     3
PROBABLY                      	     1	    33	    33
PROBLEM                       	     1	    76	    76
PROBLEMATIC                   	     1	    14	    14
PROBLEMATICAL                 	     1	     1	     1
PROBLEMS                      	     1	    45	    45
PROGRAM                       	     1	    89	    89
PROGRAMME                     	     1	     5	     5
PROGRAMMED                    	     1	     2	     2
PROGRAMMERS                   	     1	     1	     1
PROGRAMMES                    	     1	     2	     2
PROGRAMMING                   	     1	     3	     3
PROGRAMS                      	     1	    22	    22
PROMISE                       	     1	     6	     6
PROMISING                     	     1	     9	     9
PROPER                        	     1	    11	    11
PROPERLY                      	     1	    10	    10
PROTECT                       	     1	    16	    16
PROTECTED                     	     1	    48	    48
PROTECTING                    	     1	     7	     7
PROTECTION                    	     1	    49	    49
PROTECTIVE                    	     1	     1	     1
PT                            	     1	     2	     2
PUBLIC                        	     1	    18	    18
PUBLICLY                      	     1	     3	     3
PUSH                          	     1	     2	     2
PUT                           	     1	     7	     7
PUTS                          	     1	     1	     1
PUTTING                       	     1	     1	     1
QUARTER                       	     1	     4	     4
QUESTION                      	     1	    30	    30
QUESTIONABLE                  	     1	     3	     3
QUESTIONED                    	     1	     2	     2
QUESTIONS                     	     1	    23	    23
QUICK                         	     1	     5	     5
QUICKLY                       	     1	    15	    15
QUIET                         	     1	     1	     1
QUITE                         	     1	    30	    30
RADIO                         	     1	     1	     1
RAIN                          	     1	    26	    26
RAINIEST                      	     1	     1	     1
RAINS                         	     1	     7	     7
RAINY                         	     1	     7	     7
RAISE                         	     1	     5	     5
RAISED                        	     1	     6	     6
RAISES                        	     1	     3	     3
RAISING                       	     1	     5	     5
RAN                           	     1	     6	     6
RATE                          	     1	   358	   358
RATED                         	     1	     1	     1
RATES                         	     1	   205	   205
RATHER                        	     1	    86	    86
RATING                        	     1	     6	     6
RATINGS                       	     1	     4	     4
RD                            	     1	     6	     6
RE                            	     1	     6	     6
REACH                         	     1	    20	    20
REACHED                       	     1	    32	    32
REACHES                       	     1	    17	    17
REACHING                      	     1	     8	     8
READ                          	     1	     6	     6
READABILITY                   	     1	     1	     1
READER                        	     1	     3	     3
READERS                       	     1	     1	     1
READILY                       	     1	    24	    24
READING                       	     1	     3	     3
READINGS                      	     1	     1	     1
READS                         	     1	     6	     6
READY                         	     1	     9	     9
REAL                          	     1	    34	    34
REALISED                      	     1	     5	     5
REALISING                     	     1	     2	     2
REALISM                       	     1	     2	     2
REALISTIC                     	     1	    11	    11
REALISTICALLY                 	     1	     3	     3
REALITIES                     	     1	     2	     2
REALITY                       	     1	    11	    11
REALIZATION                   	     1	     1	     1
REALIZED                      	     1	    17	    17
REARRANGED                    	     1	     1	     1
REARRANGEMENT                 	     1	     1	     1
REARRANGEMENTS                	     1	     2	     2
REASON                        	     1	    23	    23
REASONABLE                    	     1	    15	    15
REASONABLY                    	     1	    10	    10
REASONING                     	     1	     2	     2
REASONS                       	     1	    24	    24
REBORN                        	     1	     1	     1
REBUILDING                    	     1	     1	     1
REBURN                        	     1	    11	    11
REBURNED                      	     1	     2	     2
RECENT                        	     1	   127	   127
RECENTLY                      	     1	    67	    67
RECOMPUTED                    	     1	     1	     1
RECONSIDERED                  	     1	     1	     1
RECORD                        	     1	    46	    46
RECORDED                      	     1	   122	   122
RECORDER                      	     1	     2	     2
RECORDERS                     	     1	     1	     1
RECORDING                     	     1	    16	    16
RECORDINGS                    	     1	     1	     1
RECORDS                       	     1	    23	    23
RED                           	     1	    61	    61
REDDISH                       	     1	     3	     3
REDDY                         	     1	     2	     2
REDRAWN                       	     1	     1	     1
REFARMING                     	     1	     1	     1
REGROUP                       	     1	     1	     1
REGROUPED                     	     1	     1	     1
REGROUPING                    	     1	     2	     2
REGROWING                     	     1	     1	     1
REGROWN                       	     1	     1	     1
REGROWTH                      	     1	    10	    10
RELATE                        	     1	    10	    10
RELATED                       	     1	   221	   221
RELATEDNESS                   	     1	     1	     1
RELATES                       	     1	     6	     6
RELATING                      	     1	     7	     7
RELATION                      	     1	    52	    52
RELATIONS                     	     1	     1	     1
RELATIONSHIP                  	     1	   202	   202
RELATIONSHIPS                 	     1	   104	   104
REMEMBER                      	     1	     1	     1
RENEWABLE                     	     1	     6	     6
RENEWED                       	     1	     2	     2
REPLANTED                     	     1	     2	     2
REPLANTING                    	     1	     2	     2
REPORT                        	     1	    24	    24
REPORTED                      	     1	   146	   146
REPORTING                     	     1	    14	    14
REPORTS                       	     1	    16	    16
RERUN                         	     1	     1	     1
RESIGHT                       	     1	     1	     1
RESIZED                       	     1	     1	     1
RESPONSIBILITY                	     1	     1	     1
RESPONSIBLE                   	     1	    22	    22
REST                          	     1	     8	     8
RESTING                       	     1	     5	     5
RESTS                         	     1	     1	     1
RETHINK                       	     1	     1	     1
RETURN                        	     1	    70	    70
RETURNED                      	     1	    16	    16
RETURNING                     	     1	     2	     2
RETURNS                       	     1	    49	    49
REUSABILITY                   	     1	     4	     4
REUSABLE                      	     1	     1	     1
REUSE                         	     1	     2	     2
REVISIT                       	     1	     6	     6
REVISITED                     	     1	     2	     2
REVISITING                    	     1	     1	     1
REWILDING                     	     1	     1	     1
REWRITTEN                     	     1	     1	     1
RICH                          	     1	    11	    11
RICHER                        	     1	     3	     3
RICHEST                       	     1	     1	     1
RICHNESS                      	     1	   480	   480
RIGHT                         	     1	    22	    22
RIGHTS                        	     1	     2	     2
RING                          	     1	     1	     1
RINGS                         	     1	     6	     6
RISE                          	     1	    14	    14
RISEN                         	     1	     2	     2
RISING                        	     1	    10	    10
RIVER                         	     1	    57	    57
RIVERS                        	     1	    23	    23
ROAD                          	     1	    31	    31
ROADS                         	     1	    46	    46
ROCK                          	     1	    14	    14
ROCKS                         	     1	     2	     2
ROCKY                         	     1	    24	    24
ROLL                          	     1	     6	     6
ROLLERS                       	     1	     1	     1
ROLLING                       	     1	     4	     4
ROLLS                         	     1	     2	     2
ROOM                          	     1	     6	     6
ROSE                          	     1	    11	    11
ROUGH                         	     1	     3	     3
ROUGHER                       	     1	     1	     1
ROUGHLY                       	     1	     9	     9
ROUGHNESS                     	     1	     2	     2
ROUND                         	     1	     3	     3
ROUNDED                       	     1	     1	     1
RT                            	     1	     3	     3
RULE                          	     1	    41	    41
RULER                         	     1	     1	     1
RULES                         	     1	    43	    43
RUN                           	     1	    24	    24
RUNNING                       	     1	    22	    22
RUNS                          	     1	     8	     8
S                             	     1	   523	   523
SAFE                          	     1	     2	     2
SAFELY                        	     1	     2	     2
SAFER                         	     1	     1	     1
SAFETY                        	     1	     2	     2
SAID                          	     1	     5	     5
SAILER                        	     1	     1	     1
SAME                          	     1	   275	   275
SAT                           	     1	     5	     5
SAVE                          	     1	     2	     2
SAVED                         	     1	     3	     3
SAVINGS                       	     1	     2	     2
SAW                           	     1	     7	     7
SAY                           	     1	     1	     1
SCHOOL                        	     1	     1	     1
SCIENCE                       	     1	    30	    30
SCIENCES                      	     1	     3	     3
SCIENTIFIC                    	     1	    21	    21
SCIENTIFICALLY                	     1	     2	     2
SCIENTIST                     	     1	     1	     1
SCIENTISTS                    	     1	     8	     8
SEA                           	     1	     9	     9
SECOND                        	     1	   109	   109
SECONDARY                     	     1	    53	    53
SECONDLY                      	     1	     3	     3
SECURING                      	     1	     1	     1
SECURITY                      	     1	     3	     3
SEE                           	     1	   149	   149
SEEING                        	     1	     1	     1
SEEM                          	     1	    17	    17
SEEMED                        	     1	     4	     4
SEEMS                         	     1	    17	    17
SEEN                          	     1	    42	    42
SEES                          	     1	     2	     2
SELF                          	     1	     2	     2
SELL                          	     1	     1	     1
SELLERS                       	     1	     9	     9
SELLING                       	     1	     1	     1
SEND                          	     1	     3	     3
SENSE                         	     1	    16	    16
SENT                          	     1	     1	     1
SERIOUS                       	     1	    16	    16
SERIOUSLY                     	     1	     4	     4
SERVE                         	     1	    14	    14
SERVED                        	     1	     9	     9
SERVER                        	     1	     4	     4
SERVES                        	     1	     6	     6
SERVICE                       	     1	    30	    30
SERVICES                      	     1	    25	    25
SERVING                       	     1	     3	     3
SET                           	     1	   245	   245
SETS                          	     1	    74	    74
SETTING                       	     1	    10	    10
SETTINGS                      	     1	    12	    12
SETTLE                        	     1	     3	     3
SETTLEMENT                    	     1	     4	     4
SETTLEMENTS                   	     1	    17	    17
SEVEN                         	     1	    34	    34
SEVERAL                       	     1	   206	   206
SEX                           	     1	     2	     2
SEXED                         	     1	     2	     2
SHAKEN                        	     1	     2	     2
SHAPE                         	     1	    54	    54
SHAPED                        	     1	    13	    13
SHAPES                        	     1	     4	     4
SHAPING                       	     1	     9	     9
SHARE                         	     1	     6	     6
SHARED                        	     1	     7	     7
SHARING                       	     1	     4	     4
SHIPPED                       	     1	     1	     1
SHOOT                         	     1	    34	    34
SHOOTING                      	     1	     3	     3
SHOOTINGS                     	     1	     1	     1
SHOOTS                        	     1	    10	    10
SHORT                         	     1	    39	    39
SHORTENING                    	     1	     1	     1
SHORTENS                      	     1	     1	     1
SHORTER                       	     1	    18	    18
SHORTEST                      	     1	     6	     6
SHOT                          	     1	     1	     1
SHOULD                        	     1	   246	   246
SHOULDER                      	     1	     7	     7
SHOW                          	     1	   104	   104
SHOWED                        	     1	   209	   209
SHOWING                       	     1	    30	    30
SHOWN                         	     1	   213	   213
SHOWS                         	     1	    97	    97
SIDE                          	     1	    23	    23
SIDES                         	     1	     4	     4
SIDEWAYS                      	     1	     1	     1
SIGHTING                      	     1	     1	     1
SIGN                          	     1	     1	     1
SIGNS                         	     1	     4	     4
SIMPLE                        	     1	    98	    98
SIMPLER                       	     1	     3	     3
SIMPLEST                      	     1	     6	     6
SIMPLIFICATION                	     1	     4	     4
SIMPLIFICATIONS               	     1	     2	     2
SIMPLIFIED                    	     1	    17	    17
SIMPLIFIES                    	     1	     2	     2
SIMPLIFY                      	     1	     3	     3
SIMPLIFYING                   	     1	     3	     3
SIMPLY                        	     1	    28	    28
SINCE                         	     1	   280	   280
SINGLE                        	     1	   159	   159
SINGLED                       	     1	     1	     1
SISTER                        	     1	     7	     7
SITTERS                       	     1	     9	     9
SITUATED                      	     1	    11	    11
SITUATION                     	     1	    46	    46
SITUATIONS                    	     1	    16	    16
SIX                           	     1	    68	    68
SIXTEEN                       	     1	     3	     3
SIZE                          	     1	   375	   375
SIZES                         	     1	    57	    57
SKIES                         	     1	     3	     3
SKIN                          	     1	     7	     7
SKINS                         	     1	     8	     8
SKY                           	     1	    12	    12
SKYWARD                       	     1	     1	     1
SLIGHT                        	     1	    13	    13
SLIGHTLY                      	     1	    40	    40
SLOW                          	     1	    26	    26
SLOWED                        	     1	     2	     2
SLOWER                        	     1	    12	    12
SLOWING                       	     1	     1	     1
SLOWLY                        	     1	     7	     7
SMALL                         	     1	   276	   276
SMALLER                       	     1	    82	    82
SMALLEST                      	     1	    20	    20
SMELL                         	     1	     1	     1
SMOKE                         	     1	    85	    85
SMOKED                        	     1	     4	     4
SMOKY                         	     1	     1	     1
SNOW                          	     1	    16	    16
SNOWS                         	     1	     1	     1
SO                            	     1	   123	   123
SOFT                          	     1	    16	    16
SOFTEN                        	     1	     1	     1
SOFTNESS                      	     1	     1	     1
SOME                          	     1	   431	   431
SOMEHOW                       	     1	     1	     1
SOMETHING                     	     1	     3	     3
SOMETIMES                     	     1	    32	    32
SOMEWHERE                     	     1	     1	     1
SONG                          	     1	     6	     6
SOON                          	     1	     6	     6
SORT                          	     1	     4	     4
SOUND                         	     1	     7	     7
SOUNDS                        	     1	     1	     1
SOUTH                         	     1	    70	    70
SPACE                         	     1	   103	   103
SPACED                        	     1	     4	     4
SPACER                        	     1	     1	     1
SPACES                        	     1	     6	     6
SPACING                       	     1	    15	    15
SPEAK                         	     1	     1	     1
SPEAKING                      	     1	     3	     3
SPECIAL                       	     1	    21	    21
SPECIALISED                   	     1	     3	     3
SPECIALIST                    	     1	     4	     4
SPECIALISTS                   	     1	     9	     9
SPECIALIZATION                	     1	     6	     6
SPECIALIZE                    	     1	     4	     4
SPECIALIZED                   	     1	    11	    11
SPECIALLY                     	     1	     1	     1
SPEND                         	     1	     1	     1
SPENT                         	     1	     9	     9
SPOKEN                        	     1	     1	     1
SPORTS                        	     1	     1	     1
SPOT                          	     1	    25	    25
SPOTS                         	     1	     2	     2
SPOTTED                       	     1	    10	    10
SPOTTING                      	     1	     2	     2
SPRING                        	     1	    35	    35
SQ                            	     1	     1	     1
SQUARE                        	     1	    22	    22
SQUARED                       	     1	     2	     2
SQUARES                       	     1	    14	    14
ST                            	     1	   119	   119
STAGE                         	     1	    50	    50
STAGES                        	     1	    71	    71
STAND                         	     1	   164	   164
STANDING                      	     1	    39	    39
STANDS                        	     1	   183	   183
STAR                          	     1	     1	     1
START                         	     1	     9	     9
STARTED                       	     1	    13	    13
STARTING                      	     1	    12	    12
STARTS                        	     1	     7	     7
STATE                         	     1	   112	   112
STATED                        	     1	    14	    14
STATEMENT                     	     1	     2	     2
STATEMENTS                    	     1	     3	     3
STATING                       	     1	     2	     2
STATION                       	     1	    29	    29
STATIONS                      	     1	    10	    10
STAYING                       	     1	     1	     1
STAYS                         	     1	     2	     2
STEP                          	     1	    91	    91
STEPPING                      	     1	     2	     2
STEPS                         	     1	    61	    61
STEPWISE                      	     1	     1	     1
STILL                         	     1	    93	    93
STONES                        	     1	     3	     3
STONY                         	     1	     1	     1
STOP                          	     1	     7	     7
STOPPED                       	     1	     2	     2
STOPPER                       	     1	     2	     2
STOPPING                      	     1	     1	     1
STORAGE                       	     1	    31	    31
STORE                         	     1	     5	     5
STORED                        	     1	    23	    23
STORES                        	     1	     2	     2
STORIES                       	     1	     3	     3
STORING                       	     1	     1	     1
STORY                         	     1	     5	     5
STRAIGHT                      	     1	     2	     2
STRIKE                        	     1	     1	     1
STRIKES                       	     1	     2	     2
STRIKING                      	     1	     2	     2
STRIKINGLY                    	     1	     1	     1
STRONG                        	     1	    70	    70
STRONGER                      	     1	    17	    17
STRONGEST                     	     1	     3	     3
STRONGLY                      	     1	    83	    83
STUDENT                       	     1	     1	     1
STUDENTS                      	     1	     1	     1
STUDIED                       	     1	    66	    66
STUDIES                       	     1	   479	   479
STUDY                         	     1	   771	   771
STUDYING                      	     1	     6	     6
SUBCLASSES                    	     1	     3	     3
SUBword families                   	     1	     1	     1
SUBFAMILY                     	     1	     1	     1
SUBGROUP                      	     1	     1	     1
SUBGROUPS                     	     1	     1	     1
SUBJECT                       	     1	    28	    28
SUBJECTS                      	     1	     1	     1
SUBSET                        	     1	    21	    21
SUBSETS                       	     1	     5	     5
SUBSYSTEMS                    	     1	     4	     4
SUCH                          	     1	   693	   693
SUDDEN                        	     1	     7	     7
SUDDENLY                      	     1	     7	     7
SUGGEST                       	     1	    84	    84
SUGGESTED                     	     1	    75	    75
SUGGESTING                    	     1	    44	    44
SUGGESTIONS                   	     1	     4	     4
SUGGESTS                      	     1	    55	    55
SUIT                          	     1	     6	     6
SUITABILITY                   	     1	    43	    43
SUITABLE                      	     1	    59	    59
SUITABLY                      	     1	     1	     1
SUITED                        	     1	    13	    13
SUITS                         	     1	     1	     1
SUMMER                        	     1	    80	    80
SUMMERS                       	     1	     6	     6
SUN                           	     1	    47	    47
SUNLIGHT                      	     1	     5	     5
SUNNY                         	     1	     1	     1
SUNSHINE                      	     1	     2	     2
SUPPORT                       	     1	    99	    99
SUPPORTED                     	     1	    35	    35
SUPPORTING                    	     1	    27	    27
SUPPORTIVE                    	     1	     1	     1
SUPPORTS                      	     1	    12	    12
SUPPOSE                       	     1	     4	     4
SURE                          	     1	     2	     2
SURPRISE                      	     1	    19	    19
SURPRISES                     	     1	     1	     1
SURPRISING                    	     1	    11	    11
SURPRISINGLY                  	     1	     7	     7
SWEET                         	     1	     2	     2
SWIMMING                      	     1	     1	     1
SYSTEM                        	     1	   252	   252
SYSTEMATIC                    	     1	    17	    17
SYSTEMATICALLY                	     1	    10	    10
SYSTEME                       	     1	     3	     3
SYSTEMS                       	     1	   180	   180
T                             	     1	   136	   136
TABLE                         	     1	   502	   502
TABLES                        	     1	    38	    38
TAIL                          	     1	     2	     2
TAILINGS                      	     1	     2	     2
TAILS                         	     1	     1	     1
TAKE                          	     1	    54	    54
TAKEN                         	     1	    83	    83
TAKES                         	     1	    16	    16
TAKING                        	     1	    22	    22
TALL                          	     1	    14	    14
TALLER                        	     1	     2	     2
TAPE                          	     1	     7	     7
TAPES                         	     1	     4	     4
TASTE                         	     1	     1	     1
TAUGHT                        	     1	     1	     1
TAXONOMICAL                   	     1	     2	     2
TAXONOMICALLY                 	     1	     4	     4
TEAM                          	     1	    40	    40
TEAMS                         	     1	     4	     4
TELEVISION                    	     1	     1	     1
TELLS                         	     1	     2	     2
TEN                           	     1	    23	    23
TEND                          	     1	    36	    36
TENDED                        	     1	    14	    14
TENDENCIES                    	     1	     4	     4
TENDENCY                      	     1	    12	    12
TENDING                       	     1	     3	     3
TENDS                         	     1	    14	    14
TENS                          	     1	     6	     6
TERM                          	     1	    41	    41
TERMED                        	     1	     7	     7
TERMS                         	     1	   116	   116
TEST                          	     1	    99	    99
TESTABLE                      	     1	     1	     1
TESTED                        	     1	    65	    65
TESTER                        	     1	     1	     1
TESTING                       	     1	    19	    19
TESTS                         	     1	    28	    28
THAN                          	     1	   806	   806
THANK                         	     1	     1	     1
THAT                          	     1	  3139	  3139
THE                           	     1	 24632	 24632
THEIR                         	     1	   524	   524
THEIRS                        	     1	     1	     1
THEM                          	     1	    91	    91
THEMSELVES                    	     1	    15	    15
THEN                          	     1	   251	   251
THERE                         	     1	   438	   438
THESE                         	     1	  1110	  1110
THEY                          	     1	   364	   364
THICK                         	     1	     8	     8
THICKENS                      	     1	     1	     1
THICKER                       	     1	     3	     3
THICKNESS                     	     1	     6	     6
THINGS                        	     1	     1	     1
THINKING                      	     1	     1	     1
THIRD                         	     1	    34	    34
THIRTEEN                      	     1	     2	     2
THIRTY                        	     1	     2	     2
THIS                          	     1	  1866	  1866
THO                           	     1	     2	     2
THOSE                         	     1	   288	   288
THOUGH                        	     1	    50	    50
THOUGHT                       	     1	    14	    14
THOUSAND                      	     1	     3	     3
THOUSANDS                     	     1	     7	     7
THREE                         	     1	   290	   290
THROUGH                       	     1	   278	   278
THROUGHOUT                    	     1	    48	    48
THROW                         	     1	     1	     1
THROWS                        	     1	     1	     1
TIE                           	     1	     2	     2
TIED                          	     1	     7	     7
TIES                          	     1	     1	     1
TIGHTLY                       	     1	     2	     2
TILL                          	     1	     8	     8
TIME                          	     1	   451	   451
TIMELY                        	     1	     8	     8
TIMER                         	     1	     1	     1
TIMES                         	     1	   100	   100
TIMING                        	     1	    14	    14
TO                            	     1	  8579	  8579
TODAY                         	     1	    20	    20
TOGETHER                      	     1	    57	    57
TOMORROW                      	     1	     1	     1
TOO                           	     1	    32	    32
TOOK                          	     1	    16	    16
TOP                           	     1	    47	    47
TOPS                          	     1	     4	     4
TOTAL                         	     1	   396	   396
TOTALING                      	     1	     3	     3
TOTALLING                     	     1	     2	     2
TOTALLY                       	     1	     2	     2
TOTALS                        	     1	     6	     6
TOUCHES                       	     1	     1	     1
TOUCHING                      	     1	     1	     1
TOWARD                        	     1	    11	    11
TOWARDS                       	     1	    39	    39
TOWNS                         	     1	     1	     1
TRACK                         	     1	    12	    12
TRACKED                       	     1	     3	     3
TRACKER                       	     1	     5	     5
TRACKING                      	     1	     4	     4
TRACKS                        	     1	     3	     3
TRAIN                         	     1	     5	     5
TRAINED                       	     1	    20	    20
TRAINING                      	     1	   125	   125
TRAVEL                        	     1	     7	     7
TRAVELED                      	     1	     1	     1
TRAVELLED                     	     1	     1	     1
TRAVELLING                    	     1	     5	     5
TREAT                         	     1	     2	     2
TREATED                       	     1	    75	    75
TREATMENT                     	     1	    30	    30
TREATMENTS                    	     1	    48	    48
TREATS                        	     1	     1	     1
TREE                          	     1	   662	   662
TREED                         	     1	     3	     3
TREES                         	     1	   382	   382
TRIED                         	     1	     4	     4
TRIP                          	     1	     1	     1
TROUBLESOME                   	     1	     2	     2
TRUE                          	     1	    69	    69
TRULY                         	     1	     9	     9
TRUTH                         	     1	     4	     4
TRY                           	     1	     1	     1
TRYING                        	     1	     2	     2
TURN                          	     1	    23	    23
TURNED                        	     1	     4	     4
TWELVE                        	     1	     3	     3
TWENTIETH                     	     1	     1	     1
TWENTY                        	     1	    10	    10
TWICE                         	     1	    11	    11
TWO                           	     1	   497	   497
TYING                         	     1	     1	     1
TYPE                          	     1	   314	   314
TYPES                         	     1	   291	   291
UNABLE                        	     1	    14	    14
UNACCEPTABLE                  	     1	     1	     1
UNASKED                       	     1	     1	     1
UNBURNED                      	     1	    75	    75
UNBURNT                       	     1	    19	    19
UNCERTAIN                     	     1	     6	     6
UNCERTAINTIES                 	     1	    18	    18
UNCERTAINTY                   	     1	    40	    40
UNCHANGED                     	     1	     6	     6
UNCLEAR                       	     1	    14	    14
UNCONTROLLABLE                	     1	     1	     1
UNCONTROLLED                  	     1	     3	     3
UNCOVER                       	     1	     1	     1
UNCOVERED                     	     1	     1	     1
UNCUT                         	     1	     2	     2
UNDATED                       	     1	     2	     2
UNDER                         	     1	   294	   294
UNDERSTAND                    	     1	    66	    66
UNDERSTANDING                 	     1	    89	    89
UNDERSTOOD                    	     1	    20	    20
UNDOUBTEDLY                   	     1	     4	     4
UNEXPECTED                    	     1	     1	     1
UNEXPECTEDLY                  	     1	     8	     8
UNEXPLAINED                   	     1	     1	     1
UNFORTUNATE                   	     1	     2	     2
UNFORTUNATELY                 	     1	    21	    21
UNINFORMED                    	     1	     1	     1
UNIPARENTAL                   	     1	     2	     2
UNKNOWINGLY                   	     1	     1	     1
UNKNOWN                       	     1	    13	    13
UNKNOWNS                      	     1	     4	     4
UNLESS                        	     1	     9	     9
UNLISTED                      	     1	     1	     1
UNMANAGED                     	     1	     7	     7
UNMANNED                      	     1	     2	     2
UNNATURALLY                   	     1	     1	     1
UNNECESSARY                   	     1	     9	     9
UNORDERED                     	     1	     1	     1
UNPLANNED                     	     1	     3	     3
UNPLAYABLE                    	     1	     1	     1
UNREALISTIC                   	     1	     5	     5
UNRECORDED                    	     1	     1	     1
UNRELATED                     	     1	     2	     2
UNSMOKED                      	     1	     6	     6
UNSPECIALIZED                 	     1	     1	     1
UNSUITABLE                    	     1	     2	     2
UNTIL                         	     1	    61	    61
UNTOUCHED                     	     1	     1	     1
UNTREATED                     	     1	    55	    55
UNUSUAL                       	     1	     2	     2
UNWANTED                      	     1	     2	     2
UNWEATHERED                   	     1	     1	     1
UP                            	     1	   118	   118
UPON                          	     1	    35	    35
US                            	     1	    49	    49
USABLE                        	     1	     3	     3
USE                           	     1	   428	   428
USED                          	     1	  1086	  1086
USEFUL                        	     1	   101	   101
USEFULNESS                    	     1	    11	    11
USELESS                       	     1	     1	     1
USER                          	     1	    58	    58
USERS                         	     1	    44	    44
USES                          	     1	    58	    58
USING                         	     1	   958	   958
USUAL                         	     1	     5	     5
USUALLY                       	     1	    84	    84
VAN                           	     1	    15	    15
VERY                          	     1	   189	   189
VIDEO                         	     1	    48	    48
VIEW                          	     1	    47	    47
VIEWED                        	     1	    12	    12
VIEWER                        	     1	     2	     2
VIEWING                       	     1	    56	    56
VISIT                         	     1	     5	     5
VISITED                       	     1	     7	     7
VISITING                      	     1	     3	     3
VISITORS                      	     1	     1	     1
VISITS                        	     1	     5	     5
VOICE                         	     1	     1	     1
WAIT                          	     1	     3	     3
WALKED                        	     1	     2	     2
WALKER                        	     1	     6	     6
WALKERS                       	     1	     1	     1
WALKING                       	     1	     1	     1
WALL                          	     1	     7	     7
WANT                          	     1	     8	     8
WARM                          	     1	    11	    11
WARMED                        	     1	     1	     1
WARMER                        	     1	    12	    12
WARMEST                       	     1	     5	     5
WARMING                       	     1	    61	    61
WARMTH                        	     1	    10	    10
WAS                           	     1	  2411	  2411
WASHED                        	     1	     2	     2
WASHING                       	     1	     2	     2
WASTE                         	     1	     3	     3
WATCHERS                      	     1	     2	     2
WATER                         	     1	   526	   526
WATERS                        	     1	     9	     9
WAVE                          	     1	    14	    14
WAVES                         	     1	    17	    17
WAY                           	     1	    61	    61
WAYS                          	     1	    30	    30
WE                            	     1	  1240	  1240
WEAR                          	     1	     1	     1
WEATHER                       	     1	    35	    35
WEATHERED                     	     1	     2	     2
WEATHERING                    	     1	    12	    12
WEB                           	     1	    11	    11
WEEK                          	     1	     3	     3
WEEKLY                        	     1	     3	     3
WEEKS                         	     1	     6	     6
WEIGHT                        	     1	    29	    29
WEIGHTED                      	     1	    19	    19
WEIGHTING                     	     1	    11	    11
WEIGHTINGS                    	     1	     1	     1
WEIGHTS                       	     1	    16	    16
WELL                          	     1	   264	   264
WENT                          	     1	     1	     1
WERE                          	     1	  2196	  2196
WEST                          	     1	    44	    44
WET                           	     1	    16	    16
WETNESS                       	     1	    13	    13
WETTER                        	     1	     9	     9
WHAT                          	     1	    78	    78
WHATEVER                      	     1	     4	     4
WHEELER                       	     1	     1	     1
WHEN                          	     1	   466	   466
WHENEVER                      	     1	     4	     4
WHERE                         	     1	   421	   421
WHETHER                       	     1	    83	    83
WHICH                         	     1	  1040	  1040
WHILE                         	     1	   430	   430
WHILST                        	     1	     3	     3
WHITE                         	     1	    34	    34
WHO                           	     1	    35	    35
WHOLE                         	     1	    37	    37
WHOLLY                        	     1	     1	     1
WHOSE                         	     1	    25	    25
WHY                           	     1	    15	    15
WIDE                          	     1	    64	    64
WIDELY                        	     1	    70	    70
WIDEN                         	     1	     2	     2
WIDENED                       	     1	     1	     1
WIDENS                        	     1	     1	     1
WIDER                         	     1	     5	     5
WIDEST                        	     1	     3	     3
WIDTH                         	     1	    21	    21
WIDTHS                        	     1	     7	     7
WILD                          	     1	    12	    12
WILL                          	     1	   371	   371
WILLING                       	     1	     1	     1
WIN                           	     1	     1	     1
WIND                          	     1	    47	    47
WINDOW                        	     1	    28	    28
WINDOWS                       	     1	     4	     4
WINDS                         	     1	     3	     3
WINDY                         	     1	     1	     1
WINE                          	     1	    32	    32
WINES                         	     1	    54	    54
WINNER                        	     1	     1	     1
WINNING                       	     1	     7	     7
WINTER                        	     1	    41	    41
WINTERS                       	     1	     5	     5
WISH                          	     1	     2	     2
WISHED                        	     1	     1	     1
WISHES                        	     1	     1	     1
WITH                          	     1	  2995	  2995
WITHIN                        	     1	   475	   475
WITHOUT                       	     1	   121	   121
WONDERFUL                     	     1	     1	     1
WOOD                          	     1	   111	   111
WOODS                         	     1	     1	     1
WOODY                         	     1	   142	   142
WORDS                         	     1	    12	    12
WORK                          	     1	   100	   100
WORKED                        	     1	     3	     3
WORKERS                       	     1	     1	     1
WORKING                       	     1	    13	    13
WORKS                         	     1	    11	    11
WORLD                         	     1	    42	    42
WORLDS                        	     1	     1	     1
WORRYING                      	     1	     2	     2
WORSE                         	     1	     4	     4
WORSENED                      	     1	     2	     2
WORST                         	     1	     3	     3
WORTH                         	     1	     7	     7
WORTHY                        	     1	     1	     1
WOULD                         	     1	   238	   238
WRITE                         	     1	     3	     3
WRITING                       	     1	     1	     1
WRITTEN                       	     1	    14	    14
WRONG                         	     1	     6	     6
WROTE                         	     1	     2	     2
YE                            	     1	     4	     4
YEAR                          	     1	   300	   300
YEARLY                        	     1	     8	     8
YEARS                         	     1	   414	   414
YELLOW                        	     1	    14	    14
YELLOWISH                     	     1	     1	     1
YELLOWNESS                    	     1	     2	     2
YES                           	     1	     2	     2
YET                           	     1	    44	    44
YOU                           	     1	    16	    16
YOUNG                         	     1	    36	    36
YOUNGER                       	     1	     9	     9
YOUNGEST                      	     1	     5	     5
YOUR                          	     1	     1	     1
YR                            	     1	    12	    12
ZERO                          	     1	    44	    44

Types Found In Base List Two

TYPE                          	 RANGE	  FREQ	    F1
ACCESS                        	     1	    24	    24
ACCESSED                      	     1	     2	     2
ACCESSIBILITY                 	     1	    11	    11
ACCESSIBLE                    	     1	     7	     7
ACCIDENTAL                    	     1	     1	     1
ACCIDENTS                     	     1	     2	     2
ACCORDING                     	     1	   149	   149
ACCORDINGLY                   	     1	    21	    21
ACCOUNT                       	     1	    85	    85
ACCOUNTED                     	     1	    31	    31
ACCOUNTING                    	     1	    10	    10
ACCOUNTS                      	     1	     6	     6
ACTIVE                        	     1	    80	    80
ACTIVELY                      	     1	     9	     9
ACTIVITIES                    	     1	    90	    90
ACTIVITY                      	     1	   109	   109
ADAPT                         	     1	    12	    12
ADAPTABILITY                  	     1	     1	     1
ADAPTABLE                     	     1	     1	     1
ADAPTATION                    	     1	    12	    12
ADAPTATIONS                   	     1	     3	     3
ADAPTED                       	     1	    31	    31
ADAPTER                       	     1	     1	     1
ADAPTING                      	     1	     1	     1
ADAPTIVE                      	     1	    21	    21
ADULT                         	     1	     8	     8
ADULTS                        	     1	     5	     5
ADVANCE                       	     1	    15	    15
ADVANCED                      	     1	    25	    25
ADVANCEMENT                   	     1	     3	     3
ADVANCEMENTS                  	     1	     5	     5
ADVANCES                      	     1	    26	    26
ADVANCING                     	     1	     1	     1
ADVANTAGE                     	     1	    48	    48
ADVANTAGEOUS                  	     1	     8	     8
ADVANTAGES                    	     1	    34	    34
ADVISABLE                     	     1	     3	     3
AEROPLANE                     	     1	     3	     3
AEROPLANES                    	     1	     3	     3
AFFECT                        	     1	   113	   113
AFFECTED                      	     1	   159	   159
AFFECTING                     	     1	    30	    30
AFFECTS                       	     1	    28	    28
AGENT                         	     1	    10	    10
AGENTS                        	     1	    15	    15
AID                           	     1	    15	    15
AIDED                         	     1	     4	     4
AIDING                        	     1	     2	     2
AIDS                          	     1	     5	     5
ALARM                         	     1	     1	     1
ALARMS                        	     1	     1	     1
ALCOHOL                       	     1	     1	     1
ALCOHOLS                      	     1	     5	     5
ALIVE                         	     1	    15	    15
ALTER                         	     1	    43	    43
ALTERATION                    	     1	     9	     9
ALTERATIONS                   	     1	     4	     4
ALTERED                       	     1	    18	    18
ALTERING                      	     1	     7	     7
ALTERS                        	     1	     2	     2
ANGER                         	     1	     1	     1
APPEAL                        	     1	     1	     1
APPEALING                     	     1	     1	     1
APPLICATION                   	     1	    98	    98
APPLICATIONS                  	     1	   144	   144
APPLIED                       	     1	   183	   183
APPLIES                       	     1	     7	     7
APPLY                         	     1	    29	    29
APPLYING                      	     1	    50	    50
APPRECIATE                    	     1	     2	     2
APPROACH                      	     1	   247	   247
APPROACHED                    	     1	     3	     3
APPROACHES                    	     1	    87	    87
APPROACHING                   	     1	     3	     3
APPS                          	     1	     5	     5
APRIL                         	     1	    76	    76
ARGUABLY                      	     1	     1	     1
ARGUE                         	     1	     7	     7
ARGUED                        	     1	     4	     4
ARGUES                        	     1	     2	     2
ARGUING                       	     1	     1	     1
ARGUMENT                      	     1	     5	     5
ARGUMENTS                     	     1	     3	     3
ARTICLE                       	     1	     5	     5
ARTICLES                      	     1	     3	     3
ASIDE                         	     1	     7	     7
ASSIST                        	     1	     6	     6
ASSISTANCE                    	     1	     1	     1
ASSISTED                      	     1	     1	     1
ASSISTING                     	     1	     3	     3
ASSISTS                       	     1	     2	     2
ASSOCIATE                     	     1	     1	     1
ASSOCIATED                    	     1	   243	   243
ASSOCIATION                   	     1	    46	    46
ASSOCIATIONS                  	     1	    25	    25
ASSUME                        	     1	    28	    28
ASSUMED                       	     1	    48	    48
ASSUMES                       	     1	    23	    23
ASSUMING                      	     1	    22	    22
ASSURANCE                     	     1	     4	     4
ASSURE                        	     1	     2	     2
ATMOSPHERE                    	     1	    70	    70
ATMOSPHERES                   	     1	     1	     1
ATMOSPHERIC                   	     1	   169	   169
ATMOSPHERICALLY               	     1	     7	     7
ATTACHED                      	     1	     8	     8
ATTACHES                      	     1	     1	     1
ATTACK                        	     1	     6	     6
ATTACKS                       	     1	     1	     1
ATTEMPT                       	     1	    16	    16
ATTEMPTED                     	     1	     9	     9
ATTEMPTING                    	     1	     5	     5
ATTEMPTS                      	     1	     9	     9
ATTENTION                     	     1	    34	    34
ATTITUDE                      	     1	    10	    10
ATTRACT                       	     1	     1	     1
ATTRACTED                     	     1	     6	     6
ATTRACTIVE                    	     1	     3	     3
AUG                           	     1	     1	     1
AUGUST                        	     1	    40	    40
AUTOMATIC                     	     1	     8	     8
AUTOMATICALLY                 	     1	    17	    17
AUTOMATISED                   	     1	     1	     1
AVAILABILITY                  	     1	   150	   150
AVAILABLE                     	     1	   262	   262
AVERAGE                       	     1	   202	   202
AVERAGED                      	     1	    27	    27
AVERAGES                      	     1	     3	     3
AVERAGING                     	     1	    17	    17
AVOID                         	     1	    43	    43
AVOIDANCE                     	     1	     5	     5
AVOIDED                       	     1	     9	     9
AVOIDING                      	     1	    11	    11
AVOIDS                        	     1	     3	     3
BACKGROUND                    	     1	    60	    60
BAKER                         	     1	     1	     1
BALANCE                       	     1	    87	    87
BALANCED                      	     1	     7	     7
BALANCES                      	     1	     3	     3
BALANCING                     	     1	     2	     2
BANANA                        	     1	     1	     1
BAND                          	     1	   101	   101
BANDS                         	     1	   122	   122
BARE                          	     1	    50	    50
BARELY                        	     1	     3	     3
BARK                          	     1	    52	    52
BARKED                        	     1	     1	     1
BASIS                         	     1	    68	    68
BAT                           	     1	    25	    25
BATS                          	     1	    28	    28
BATTERY                       	     1	     1	     1
BAY                           	     1	     5	     5
BEEF                          	     1	     2	     2
BEER                          	     1	     3	     3
BEERS                         	     1	     2	     2
BELL                          	     1	     2	     2
BELONG                        	     1	     5	     5
BELONGED                      	     1	     2	     2
BELONGING                     	     1	    13	    13
BELONGS                       	     1	     6	     6
BELT                          	     1	     7	     7
BENEFIT                       	     1	    19	    19
BENEFITED                     	     1	     5	     5
BENEFITING                    	     1	     1	     1
BENEFITS                      	     1	    30	    30
BENEFITTED                    	     1	     1	     1
BIDIRECTIONAL                 	     1	     8	     8
BIMETALLIC                    	     1	     1	     1
BINDING                       	     1	     4	     4
BINNED                        	     1	     1	     1
BINS                          	     1	     1	     1
BITE                          	     1	     1	     1
BITTER                        	     1	     3	     3
BLANK                         	     1	     1	     1
BLOCK                         	     1	    57	    57
BLOCKS                        	     1	    26	    26
BOILING                       	     1	     3	     3
BOND                          	     1	     5	     5
BONDING                       	     1	     1	     1
BONDS                         	     1	     2	     2
BOOTS                         	     1	     1	     1
BORROWED                      	     1	     1	     1
BOUND                         	     1	    18	    18
BOW                           	     1	     2	     2
BOWLER                        	     1	     1	     1
BRAIN                         	     1	     1	     1
BRANCH                        	     1	    16	    16
BRANCHES                      	     1	    38	    38
BRANCHING                     	     1	     8	     8
BREAST                        	     1	    16	    16
BREED                         	     1	     1	     1
BREEDING                      	     1	    22	    22
BRIDGE                        	     1	     3	     3
BRIDGING                      	     1	     1	     1
BRIEF                         	     1	     8	     8
BRIEFLY                       	     1	     9	     9
BROAD                         	     1	    38	    38
BROADEN                       	     1	     1	     1
BROADENS                      	     1	     1	     1
BROADER                       	     1	    12	    12
BROADEST                      	     1	     1	     1
BROADLY                       	     1	     5	     5
BUCKET                        	     1	     1	     1
BUGS                          	     1	     3	     3
BUMPS                         	     1	     1	     1
BUNCH                         	     1	     1	     1
BURIAL                        	     1	     7	     7
BURIED                        	     1	     4	     4
BURIES                        	     1	     1	     1
BUTTER                        	     1	     1	     1
CABLE                         	     1	     1	     1
CALCULATE                     	     1	    37	    37
CALCULATED                    	     1	   184	   184
CALCULATES                    	     1	     4	     4
CALCULATING                   	     1	    22	    22
CALCULATION                   	     1	    35	    35
CALCULATIONS                  	     1	    26	    26
CALCULATOR                    	     1	     3	     3
CALCULATORS                   	     1	     1	     1
CALM                          	     1	     1	     1
CAMERA                        	     1	    78	    78
CAMERAS                       	     1	    41	    41
CAP                           	     1	    15	    15
CAPABILITIES                  	     1	    30	    30
CAPABILITY                    	     1	    12	    12
CAPABLE                       	     1	    12	    12
CAPE                          	     1	     1	     1
CAPITAL                       	     1	     3	     3
CAPPED                        	     1	     2	     2
CAPTAIN                       	     1	     1	     1
CARTER                        	     1	     3	     3
CAST                          	     1	     2	     2
CENTIMETERS                   	     1	     3	     3
CENTIMETRES                   	     1	     2	     2
CENTURIES                     	     1	    11	    11
CENTURY                       	     1	    25	    25
CH                            	     1	     3	     3
CHAIN                         	     1	     4	     4
CHAINS                        	     1	     1	     1
CHALLENGE                     	     1	    23	    23
CHALLENGES                    	     1	    16	    16
CHALLENGING                   	     1	    23	    23
CHAMPION                      	     1	     1	     1
CHANNEL                       	     1	    28	    28
CHANNELS                      	     1	    40	    40
CHAPTER                       	     1	   152	   152
CHAPTERS                      	     1	     6	     6
CHARACTER                     	     1	     4	     4
CHARACTERISATION              	     1	    11	    11
CHARACTERISE                  	     1	     3	     3
CHARACTERISED                 	     1	     8	     8
CHARACTERISING                	     1	     5	     5
CHARACTERIZATION              	     1	    15	    15
CHARACTERIZATIONS             	     1	     2	     2
CHARACTERIZE                  	     1	    18	    18
CHARACTERIZED                 	     1	    45	    45
CHARACTERIZES                 	     1	     3	     3
CHARACTERIZING                	     1	     5	     5
CHARACTERS                    	     1	     1	     1
CHASE                         	     1	     6	     6
CHEEKS                        	     1	     3	     3
CHIEF                         	     1	     5	     5
CHIEFLY                       	     1	     1	     1
CHOPPING                      	     1	     1	     1
CIRCLE                        	     1	     8	     8
CIRCLES                       	     1	     3	     3
CIRCULAR                      	     1	    15	    15
CIRCUMSTANCE                  	     1	     1	     1
CIRCUMSTANCES                 	     1	     3	     3
CLAIMS                        	     1	     4	     4
CLASSIC                       	     1	     1	     1
CLIPPING                      	     1	     1	     1
CLOTH                         	     1	     1	     1
CLOTHS                        	     1	     1	     1
CLOUD                         	     1	    51	    51
CLOUDINESS                    	     1	     3	     3
CLOUDS                        	     1	    31	    31
CLOUDY                        	     1	     3	     3
CLUES                         	     1	     2	     2
CM                            	     1	   277	   277
COAST                         	     1	     8	     8
COASTAL                       	     1	     9	     9
COMBINATION                   	     1	    86	    86
COMBINATIONS                  	     1	    30	    30
COMBINE                       	     1	     8	     8
COMBINED                      	     1	    91	    91
COMBINES                      	     1	    12	    12
COMBINING                     	     1	    25	    25
COMMENTS                      	     1	     3	     3
COMMERCE                      	     1	     1	     1
COMMERCIAL                    	     1	    32	    32
COMMERCIALLY                  	     1	     6	     6
COMMITMENT                    	     1	     2	     2
COMMITMENTS                   	     1	     1	     1
COMMITTEE                     	     1	     2	     2
COMMITTING                    	     1	     1	     1
COMMON                        	     1	   125	   125
COMMONLY                      	     1	    46	    46
COMMUNITIES                   	     1	   123	   123
COMMUNITY                     	     1	   182	   182
COMPARABLE                    	     1	    22	    22
COMPARABLY                    	     1	     1	     1
COMPARE                       	     1	    45	    45
COMPARED                      	     1	   256	   256
COMPARES                      	     1	     9	     9
COMPARING                     	     1	    42	    42
COMPARISON                    	     1	    89	    89
COMPARISONS                   	     1	    34	    34
COMPETITION                   	     1	    60	    60
COMPLICATED                   	     1	    13	    13
COMPLICATES                   	     1	     1	     1
COMPLICATING                  	     1	     2	     2
COMPLICATIONS                 	     1	     2	     2
CONCENTRATE                   	     1	     2	     2
CONCENTRATED                  	     1	     9	     9
CONCENTRATING                 	     1	     2	     2
CONCENTRATION                 	     1	   138	   138
CONCENTRATIONS                	     1	   205	   205
CONDITION                     	     1	    57	    57
CONDITIONAL                   	     1	     8	     8
CONDITIONED                   	     1	     4	     4
CONDITIONERS                  	     1	     1	     1
CONDITIONS                    	     1	   361	   361
CONFUSED                      	     1	     1	     1
CONFUSION                     	     1	    15	    15
CONNECT                       	     1	     4	     4
CONNECTED                     	     1	    13	    13
CONNECTEDNESS                 	     1	     1	     1
CONNECTING                    	     1	     1	     1
CONNECTIONS                   	     1	     4	     4
CONNECTIVITY                  	     1	    84	    84
CONNECTS                      	     1	     2	     2
CONSTANT                      	     1	    56	    56
CONSTANTLY                    	     1	     4	     4
CONSTANTS                     	     1	     4	     4
CONTACT                       	     1	     9	     9
CONTACTS                      	     1	     3	     3
CONTAIN                       	     1	    24	    24
CONTAINED                     	     1	    36	    36
CONTAINER                     	     1	     1	     1
CONTAINERS                    	     1	     1	     1
CONTAINING                    	     1	    38	    38
CONTAINS                      	     1	    14	    14
CONTRACT                      	     1	     2	     2
CONTRACTING                   	     1	     1	     1
CONTRIBUTE                    	     1	    39	    39
CONTRIBUTED                   	     1	    26	    26
CONTRIBUTES                   	     1	    15	    15
CONTRIBUTING                  	     1	    19	    19
CONTRIBUTION                  	     1	    34	    34
CONTRIBUTIONS                 	     1	    10	    10
CONTRIBUTOR                   	     1	     5	     5
CONTRIBUTORS                  	     1	     4	     4
CONVINCING                    	     1	     1	     1
COPE                          	     1	     8	     8
COPIED                        	     1	     3	     3
COPIES                        	     1	     6	     6
COPY                          	     1	    16	    16
CORRECT                       	     1	    46	    46
CORRECTED                     	     1	    40	    40
CORRECTING                    	     1	     4	     4
CORRECTION                    	     1	    95	    95
CORRECTIONS                   	     1	    30	    30
CORRECTIVE                    	     1	     1	     1
CORRECTLY                     	     1	    18	    18
CORRECTNESS                   	     1	     1	     1
CORRECTS                      	     1	     2	     2
COTTON                        	     1	     3	     3
COUNCIL                       	     1	     5	     5
COUNTER                       	     1	     1	     1
COUNTIES                      	     1	     4	     4
COUNTY                        	     1	    11	    11
COWS                          	     1	     1	     1
CRACK                         	     1	     1	     1
CRACKING                      	     1	     1	     1
CREATE                        	     1	    37	    37
CREATED                       	     1	    54	    54
CREATES                       	     1	    10	    10
CREATING                      	     1	    17	    17
CREATION                      	     1	    16	    16
CREDIT                        	     1	     1	     1
CRIMINAL                      	     1	     1	     1
CROWDED                       	     1	     1	     1
CROWDING                      	     1	     5	     5
CROWN                         	     1	   204	   204
CROWNING                      	     1	     1	     1
CROWNS                        	     1	    87	    87
CULTURAL                      	     1	     4	     4
CULTURE                       	     1	     5	     5
CULTURES                      	     1	     1	     1
CURE                          	     1	     1	     1
CURIOUSLY                     	     1	     1	     1
CURRENT                       	     1	   180	   180
CURRENTLY                     	     1	    77	    77
CURRENTS                      	     1	     1	     1
CUSTOMERS                     	     1	     2	     2
DAMAGE                        	     1	    34	    34
DAMAGED                       	     1	     4	     4
DAMAGES                       	     1	     2	     2
DAMAGING                      	     1	     2	     2
DAWN                          	     1	     2	     2
DEBT                          	     1	     4	     4
DEBTS                         	     1	     2	     2
DEC                           	     1	     1	     1
DECEMBER                      	     1	    29	    29
DECISION                      	     1	    58	    58
DECISIONS                     	     1	    15	    15
DECK                          	     1	     1	     1
DEFENSES                      	     1	     1	     1
DEFENSIBLE                    	     1	     1	     1
DEFENSIVE                     	     1	     3	     3
DELIVER                       	     1	     5	     5
DELIVERED                     	     1	     3	     3
DELIVERY                      	     1	    13	    13
DEMAND                        	     1	    16	    16
DEMANDED                      	     1	     1	     1
DEMANDING                     	     1	     5	     5
DEMANDS                       	     1	    14	    14
DENY                          	     1	     1	     1
DEPARTMENT                    	     1	    19	    19
DEPARTMENTS                   	     1	     1	     1
DEPRESSED                     	     1	     2	     2
DESCRIBE                      	     1	    50	    50
DESCRIBED                     	     1	   158	   158
DESCRIBES                     	     1	    22	    22
DESCRIBING                    	     1	    33	    33
DESERT                        	     1	     5	     5
DESERTS                       	     1	     2	     2
DESERVES                      	     1	     1	     1
DESERVING                     	     1	     1	     1
DESIGN                        	     1	    64	    64
DESIGNED                      	     1	    57	    57
DESIGNING                     	     1	     3	     3
DESIGNS                       	     1	     8	     8
DESIRABLE                     	     1	    10	    10
DESIRE                        	     1	     1	     1
DESIRED                       	     1	    22	    22
DESIRES                       	     1	     1	     1
DESTROYED                     	     1	     2	     2
DESTROYING                    	     1	     2	     2
DESTROYS                      	     1	     2	     2
DETAIL                        	     1	    36	    36
DETAILED                      	     1	    72	    72
DETAILING                     	     1	     1	     1
DETAILS                       	     1	    38	    38
DETECT                        	     1	    76	    76
DETECTABILITY                 	     1	     1	     1
DETECTABLE                    	     1	     4	     4
DETECTED                      	     1	    96	    96
DETECTING                     	     1	    32	    32
DETECTION                     	     1	   229	   229
DETECTIONS                    	     1	     3	     3
DETECTOR                      	     1	     8	     8
DETECTORS                     	     1	     6	     6
DETECTS                       	     1	     4	     4
DETERMINANT                   	     1	     5	     5
DETERMINANTS                  	     1	     2	     2
DETERMINATION                 	     1	    22	    22
DETERMINATIONS                	     1	     2	     2
DETERMINE                     	     1	   105	   105
DETERMINED                    	     1	   141	   141
DETERMINES                    	     1	    14	    14
DETERMINING                   	     1	    40	    40
DETERMINISTIC                 	     1	     2	     2
DEVELOP                       	     1	    58	    58
DEVELOPED                     	     1	   223	   223
DEVELOPER                     	     1	     4	     4
DEVELOPERS                    	     1	     4	     4
DEVELOPING                    	     1	    28	    28
DEVELOPMENT                   	     1	   154	   154
DEVELOPMENTAL                 	     1	     3	     3
DEVELOPMENTS                  	     1	    17	    17
DEVELOPS                      	     1	     3	     3
DIET                          	     1	     2	     2
DIETS                         	     1	     2	     2
DINER                         	     1	     1	     1
DIRECT                        	     1	    90	    90
DIRECTED                      	     1	     1	     1
DIRECTION                     	     1	    86	    86
DIRECTIONAL                   	     1	     7	     7
DIRECTIONALLY                 	     1	     1	     1
DIRECTIONLESS                 	     1	     1	     1
DIRECTIONS                    	     1	    22	    22
DIRECTIVE                     	     1	     9	     9
DIRECTIVES                    	     1	     4	     4
DIRECTLY                      	     1	   122	   122
DIRECTORY                     	     1	     1	     1
DISAPPEAR                     	     1	     7	     7
DISAPPEARANCE                 	     1	     1	     1
DISAPPEARED                   	     1	     8	     8
DISAPPEARING                  	     1	     1	     1
DISAPPEARS                    	     1	     1	     1
DISAPPOINTING                 	     1	     1	     1
DISCIPLINARY                  	     1	     2	     2
DISCIPLINE                    	     1	     1	     1
DISCIPLINES                   	     1	     1	     1
DISCUSS                       	     1	    20	    20
DISCUSSED                     	     1	    63	    63
DISCUSSES                     	     1	     2	     2
DISCUSSING                    	     1	     2	     2
DISCUSSION                    	     1	    75	    75
DISEASE                       	     1	    34	    34
DISEASES                      	     1	     8	     8
DISREGARD                     	     1	     1	     1
DISREGARDED                   	     1	     1	     1
DISREGARDS                    	     1	     1	     1
DISSIMILAR                    	     1	     1	     1
DISSIMILARITIES               	     1	     4	     4
DISSIMILARITY                 	     1	     5	     5
DISTANCE                      	     1	   112	   112
DISTANCES                     	     1	    31	    31
DISTRICT                      	     1	     3	     3
DISTURB                       	     1	     3	     3
DISTURBANCE                   	     1	   352	   352
DISTURBANCES                  	     1	   121	   121
DISTURBED                     	     1	    85	    85
DISTURBING                    	     1	     4	     4
DISTURBS                      	     1	     1	     1
DIVIDE                        	     1	     2	     2
DIVIDED                       	     1	    38	    38
DIVIDES                       	     1	     2	     2
DIVIDING                      	     1	    10	    10
DIVORCED                      	     1	     1	     1
DOLLARS                       	     1	     1	     1
DOZEN                         	     1	     1	     1
DRAG                          	     1	     1	     1
DRAGGED                       	     1	     3	     3
DRAGGING                      	     1	     2	     2
DRAGS                         	     1	     1	     1
DRAMATIC                      	     1	     8	     8
DRAMATICALLY                  	     1	     6	     6
DUE                           	     1	   404	   404
DUST                          	     1	     1	     1
DUSTER                        	     1	     1	     1
DUSTERS                       	     1	     3	     3
EASE                          	     1	     8	     8
ECONOMIC                      	     1	    37	    37
ECONOMICAL                    	     1	     5	     5
ECONOMICALLY                  	     1	     5	     5
ECONOMICS                     	     1	     2	     2
ECONOMIES                     	     1	     1	     1
ECONOMY                       	     1	     3	     3
ED                            	     1	     2	     2
EDITED                        	     1	     1	     1
EDITING                       	     1	    25	    25
EDITOR                        	     1	     1	     1
EDS                           	     1	     4	     4
EFFECT                        	     1	   244	   244
EFFECTS                       	     1	   489	   489
EFFORT                        	     1	    30	    30
EFFORTS                       	     1	    34	    34
ELECTRIC                      	     1	     1	     1
ELECTRICAL                    	     1	     7	     7
ELECTRICALLY                  	     1	     1	     1
EMPIRE                        	     1	     1	     1
ENCIRCLED                     	     1	     1	     1
ENCOURAGE                     	     1	     7	     7
ENCOURAGED                    	     1	     4	     4
ENCOURAGES                    	     1	     2	     2
ENCOURAGING                   	     1	     7	     7
ENERGETIC                     	     1	     1	     1
ENERGETICALLY                 	     1	     1	     1
ENERGIES                      	     1	     3	     3
ENERGISE                      	     1	     1	     1
ENERGY                        	     1	   100	   100
ENGAGE                        	     1	     2	     2
ENGAGED                       	     1	     3	     3
ENGAGING                      	     1	     1	     1
ENGINEER                      	     1	     2	     2
ENGINEERS                     	     1	     3	     3
ENORMOUS                      	     1	     2	     2
ENORMOUSLY                    	     1	     1	     1
ENTIRE                        	     1	    95	    95
ENTIRELY                      	     1	     2	     2
ENTWISTLE                     	     1	     3	     3
ENVELOPE                      	     1	     5	     5
ENVELOPES                     	     1	     1	     1
ENVIRONMENT                   	     1	    84	    84
ENVIRONMENTAL                 	     1	   229	   229
ENVIRONMENTALLY               	     1	     5	     5
ENVIRONMENTS                  	     1	    57	    57
EQUAL                         	     1	    49	    49
EQUALED                       	     1	     1	     1
EQUALISE                      	     1	     1	     1
EQUALITY                      	     1	     1	     1
EQUALIZE                      	     1	     1	     1
EQUALLY                       	     1	    10	    10
EQUALS                        	     1	     6	     6
EQUIP                         	     1	     1	     1
EQUIPMENT                     	     1	    12	    12
EQUIPPED                      	     1	    14	    14
ESCAPE                        	     1	     4	     4
ESCAPED                       	     1	     1	     1
ESTABLISH                     	     1	    10	    10
ESTABLISHED                   	     1	    79	    79
ESTABLISHES                   	     1	     3	     3
ESTABLISHING                  	     1	    11	    11
ESTABLISHMENT                 	     1	    43	    43
EVENT                         	     1	    22	    22
EVENTS                        	     1	    65	    65
EVENTUAL                      	     1	     2	     2
EVENTUALLY                    	     1	     9	     9
EVIDENCE                      	     1	    46	    46
EVIDENCED                     	     1	     4	     4
EVIDENCES                     	     1	     1	     1
EVIDENTIAL                    	     1	     1	     1
EXAMINATION                   	     1	    11	    11
EXAMINATIONS                  	     1	     1	     1
EXAMINE                       	     1	    32	    32
EXAMINED                      	     1	    62	    62
EXAMINES                      	     1	     2	     2
EXAMINING                     	     1	    14	    14
EXAMPLE                       	     1	   266	   266
EXAMPLES                      	     1	    29	    29
EXCELLENT                     	     1	    15	    15
EXCHANGE                      	     1	    48	    48
EXCHANGED                     	     1	     2	     2
EXCHANGES                     	     1	     4	     4
EXERCISE                      	     1	     9	     9
EXERCISED                     	     1	     2	     2
EXERCISES                     	     1	     2	     2
EXHAUST                       	     1	     2	     2
EXHAUSTIVE                    	     1	     8	     8
EXHAUSTIVELY                  	     1	     3	     3
EXIST                         	     1	    36	    36
EXISTED                       	     1	    11	    11
EXISTENCE                     	     1	    12	    12
EXISTENT                      	     1	     1	     1
EXISTING                      	     1	    49	    49
EXISTS                        	     1	    23	    23
EXPENSE                       	     1	     7	     7
EXPENSES                      	     1	     2	     2
EXPOSE                        	     1	     1	     1
EXPOSED                       	     1	    54	    54
EXPOSING                      	     1	     2	     2
EXPOSURE                      	     1	    56	    56
EXPOSURES                     	     1	     6	     6
EXTEND                        	     1	    13	    13
EXTENDED                      	     1	    26	    26
EXTENDING                     	     1	     4	     4
EXTENDS                       	     1	     5	     5
EXTREME                       	     1	    38	    38
EXTREMELY                     	     1	    19	    19
EXTREMES                      	     1	     3	     3
FAIL                          	     1	     2	     2
FAILED                        	     1	     9	     9
FAINTLY                       	     1	     1	     1
FAITH                         	     1	     1	     1
FAMILIAR                      	     1	     7	     7
FAMOUS                        	     1	     1	     1
FANS                          	     1	     1	     1
FASHION                       	     1	     5	     5
FAULT                         	     1	     1	     1
FAULTS                        	     1	     1	     1
FAVOR                         	     1	    17	    17
FAVORABLE                     	     1	     9	     9
FAVORABLY                     	     1	     1	     1
FAVORED                       	     1	    14	    14
FAVORING                      	     1	     7	     7
FAVORS                        	     1	     3	     3
FAVOUR                        	     1	     5	     5
FAVOURABLE                    	     1	     5	     5
FAVOURED                      	     1	     6	     6
FAVOURING                     	     1	     1	     1
FEATURE                       	     1	    44	    44
FEATURED                      	     1	     1	     1
FEATURES                      	     1	   104	   104
FEBRUARY                      	     1	    30	    30
FEMALE                        	     1	     3	     3
FEMALES                       	     1	     9	     9
FENCE                         	     1	     1	     1
FENCED                        	     1	     1	     1
FENCES                        	     1	     2	     2
FETCH                         	     1	     3	     3
FILE                          	     1	    15	    15
FILES                         	     1	     8	     8
FINANCED                      	     1	     1	     1
FINANCIAL                     	     1	     5	     5
FINANCIALLY                   	     1	     2	     2
FIRM                          	     1	     2	     2
FIRMLY                        	     1	     1	     1
FIRMS                         	     1	     7	     7
FLAGS                         	     1	     6	     6
FLAME                         	     1	     1	     1
FLAMING                       	     1	     1	     1
FLASH                         	     1	     2	     2
FLIGHT                        	     1	    45	    45
FLIGHTLESS                    	     1	     3	     3
FLIPPING                      	     1	     1	     1
FLOOD                         	     1	     4	     4
FLOODED                       	     1	     1	     1
FLOODING                      	     1	     4	     4
FLOODINGS                     	     1	     1	     1
FLOODS                        	     1	     7	     7
FLOW                          	     1	    39	    39
FLOWING                       	     1	     3	     3
FLOWS                         	     1	    18	    18
FOLD                          	     1	     6	     6
FORGIVING                     	     1	     1	     1
FORTH                         	     1	     1	     1
FOX                           	     1	     3	     3
FOXES                         	     1	     1	     1
FRAME                         	     1	    32	    32
FRAMED                        	     1	     1	     1
FRAMES                        	     1	    13	    13
FROST                         	     1	     6	     6
FROSTED                       	     1	     1	     1
FRUIT                         	     1	    12	    12
FRUITING                      	     1	     1	     1
FRUITS                        	     1	     4	     4
FRUITY                        	     1	     2	     2
FRYER                         	     1	     1	     1
FUND                          	     1	     1	     1
FUNDED                        	     1	     1	     1
FUNDING                       	     1	     2	     2
FUR                           	     1	     1	     1
FUTURE                        	     1	   118	   118
GAIN                          	     1	    24	    24
GAINED                        	     1	     8	     8
GAINING                       	     1	     3	     3
GAINS                         	     1	     3	     3
GATE                          	     1	     1	     1
GATES                         	     1	     3	     3
GATHER                        	     1	     4	     4
GATHERED                      	     1	     8	     8
GATHERERS                     	     1	     2	     2
GATHERING                     	     1	     6	     6
GEAR                          	     1	     1	     1
GENERATION                    	     1	    26	    26
GENERATIONS                   	     1	     1	     1
GENT                          	     1	     2	     2
GOAL                          	     1	    32	    32
GOALS                         	     1	    21	    21
GRABBING                      	     1	     1	     1
GRACE                         	     1	     1	     1
GRADE                         	     1	     5	     5
GRANT                         	     1	     6	     6
GUARANTEE                     	     1	     7	     7
GUARANTEED                    	     1	     5	     5
GUARANTEES                    	     1	     1	     1
GUARD                         	     1	     1	     1
GUARDING                      	     1	     1	     1
GUIDANCE                      	     1	     4	     4
GUIDE                         	     1	    10	    10
GUIDED                        	     1	     2	     2
GUIDING                       	     1	     4	     4
HABIT                         	     1	     2	     2
HABITS                        	     1	     3	     3
HARM                          	     1	     1	     1
HARMFUL                       	     1	     3	     3
HARMS                         	     1	     1	     1
HEDGES                        	     1	     4	     4
HEIGHT                        	     1	   210	   210
HEIGHTS                       	     1	    24	    24
HIRING                        	     1	     1	     1
HONEY                         	     1	     1	     1
HOOK                          	     1	     1	     1
IDENTIFIABLE                  	     1	     2	     2
IDENTIFICATION                	     1	    79	    79
IDENTIFIED                    	     1	   140	   140
IDENTIFIER                    	     1	     1	     1
IDENTIFY                      	     1	   100	   100
IDENTIFYING                   	     1	    41	    41
IDENTITIES                    	     1	     1	     1
IDENTITY                      	     1	     6	     6
IGNORE                        	     1	     3	     3
IGNORED                       	     1	     9	     9
IGNORES                       	     1	     1	     1
IGNORING                      	     1	     6	     6
ILL                           	     1	     3	     3
ILLEGAL                       	     1	     7	     7
ILLEGALLY                     	     1	     3	     3
ILLUSTRATE                    	     1	    18	    18
ILLUSTRATED                   	     1	    15	    15
ILLUSTRATES                   	     1	    10	    10
ILLUSTRATING                  	     1	     2	     2
ILLUSTRATIVE                  	     1	     1	     1
IMAGE                         	     1	   718	   718
IMAGED                        	     1	     4	     4
IMAGER                        	     1	     2	     2
IMAGERY                       	     1	   229	   229
IMAGES                        	     1	   402	   402
IMAGING                       	     1	    40	    40
IMBALANCE                     	     1	     4	     4
IMMEDIATE                     	     1	    13	    13
IMMEDIATELY                   	     1	    22	    22
IMPRACTICAL                   	     1	     4	     4
IMPROVE                       	     1	    73	    73
IMPROVED                      	     1	    60	    60
IMPROVEMENT                   	     1	    25	    25
IMPROVEMENTS                  	     1	    29	    29
IMPROVES                      	     1	     6	     6
IMPROVING                     	     1	    13	    13
INACCESSIBILITY               	     1	     1	     1
INACCESSIBLE                  	     1	     4	     4
INACTIVE                      	     1	     2	     2
INCAPABLE                     	     1	     1	     1
INCH                          	     1	     2	     2
INCLUDE                       	     1	   126	   126
INCLUDED                      	     1	   156	   156
INCLUDES                      	     1	    51	    51
INCLUDING                     	     1	   232	   232
INCOME                        	     1	     3	     3
INCOMES                       	     1	     1	     1
INCORRECT                     	     1	     4	     4
INCORRECTLY                   	     1	    11	    11
INCREASE                      	     1	   356	   356
INCREASED                     	     1	   314	   314
INCREASES                     	     1	   122	   122
INCREASING                    	     1	   214	   214
INCREASINGLY                  	     1	    46	    46
INCREDIBLY                    	     1	     1	     1
INDICATE                      	     1	    72	    72
INDICATED                     	     1	    77	    77
INDICATES                     	     1	    59	    59
INDICATING                    	     1	    56	    56
INDICATION                    	     1	     5	     5
INDICATIONS                   	     1	     4	     4
INDICATIVE                    	     1	     8	     8
INDICATOR                     	     1	    75	    75
INDICATORS                    	     1	    65	    65
INDIVIDUAL                    	     1	   219	   219
INDIVIDUALISTIC               	     1	     1	     1
INDIVIDUALLY                  	     1	    15	    15
INDIVIDUALS                   	     1	   101	   101
INDUSTRIAL                    	     1	     7	     7
INDUSTRIALIZED                	     1	     2	     2
INDUSTRIES                    	     1	     5	     5
INDUSTRY                      	     1	     3	     3
INEQUALITY                    	     1	    15	    15
INFLIGHT                      	     1	     2	     2
INFLUENCE                     	     1	   147	   147
INFLUENCED                    	     1	    64	    64
INFLUENCES                    	     1	    24	    24
INFLUENCING                   	     1	    17	    17
INFLUENTIAL                   	     1	     3	     3
INJURIES                      	     1	     1	     1
INJURY                        	     1	     9	     9
INSPECTED                     	     1	     1	     1
INSPECTING                    	     1	     2	     2
INSPECTION                    	     1	     3	     3
INSTABILITY                   	     1	     1	     1
INSTANCE                      	     1	    42	    42
INSTANCES                     	     1	     4	     4
INSTANT                       	     1	     4	     4
INSTANTANEOUS                 	     1	    14	    14
INSTANTANEOUSLY               	     1	     2	     2
INSTANTLY                     	     1	     2	     2
INSTRUCTIONS                  	     1	     4	     4
INSTRUMENT                    	     1	    33	    33
INSTRUMENTAL                  	     1	     5	     5
INSTRUMENTATION               	     1	     3	     3
INSTRUMENTS                   	     1	    44	    44
INTENDED                      	     1	    16	    16
INTENSE                       	     1	    35	    35
INTENSELY                     	     1	     3	     3
INTENSIFICATION               	     1	     2	     2
INTENSIFIED                   	     1	     2	     2
INTENSIFY                     	     1	     1	     1
INTENSITIES                   	     1	    13	    13
INTENSITY                     	     1	   117	   117
INTENSIVE                     	     1	    38	    38
INTENSIVELY                   	     1	     4	     4
INTENTION                     	     1	     2	     2
INTENTIONAL                   	     1	     1	     1
INTENTIONALLY                 	     1	     1	     1
INTERCONNECTED                	     1	     1	     1
INTERCONNECTING               	     1	     1	     1
INTERDISCIPLINARY             	     1	     1	     1
INTERRUPT                     	     1	     1	     1
INTERRUPTED                   	     1	     1	     1
INTRODUCE                     	     1	    12	    12
INTRODUCED                    	     1	    22	    22
INTRODUCES                    	     1	     2	     2
INTRODUCING                   	     1	     7	     7
INTRODUCTION                  	     1	    75	    75
INVALUABLE                    	     1	     3	     3
INVARIABLY                    	     1	     1	     1
INVARIANT                     	     1	     3	     3
INVESTIGATE                   	     1	    12	    12
INVESTIGATED                  	     1	    36	    36
INVESTIGATING                 	     1	     4	     4
INVESTIGATION                 	     1	    25	    25
INVESTIGATIONS                	     1	    11	    11
INVESTIGATORS                 	     1	     7	     7
IRON                          	     1	     5	     5
IRREGULAR                     	     1	     8	     8
IRREGULARITIES                	     1	     3	     3
ITEMS                         	     1	     2	     2
JANUARY                       	     1	    30	    30
JAWS                          	     1	     1	     1
JUICE                         	     1	    14	    14
JULY                          	     1	    32	    32
JUNE                          	     1	    36	    36
JUSTICE                       	     1	     8	     8
KILOMETER                     	     1	     1	     1
KILOMETERS                    	     1	     3	     3
KILOMETRE                     	     1	     6	     6
KILOMETRES                    	     1	     1	     1
KM                            	     1	   147	   147
KMS                           	     1	     1	     1
KNIFE                         	     1	     2	     2
KNOWLEDGE                     	     1	    80	    80
KNOWLEDGEABLE                 	     1	     3	     3
LAB                           	     1	    10	    10
LABOR                         	     1	     2	     2
LABORATORIES                  	     1	     1	     1
LABORATORY                    	     1	    36	    36
LABOUR                        	     1	     2	     2
LABS                          	     1	     1	     1
LACK                          	     1	    60	    60
LACKED                        	     1	     3	     3
LACKING                       	     1	     7	     7
LACKS                         	     1	     2	     2
LAMP                          	     1	     1	     1
LANE                          	     1	     3	     3
LANGUAGE                      	     1	     5	     5
LANGUAGES                     	     1	     1	     1
LASTED                        	     1	     2	     2
LASTING                       	     1	     2	     2
LEANING                       	     1	     1	     1
LEAP                          	     1	     1	     1
LEGAL                         	     1	    23	    23
LEGALIZING                    	     1	     1	     1
LEGALLY                       	     1	     6	     6
LEND                          	     1	     5	     5
LENDING                       	     1	     1	     1
LENGTH                        	     1	    73	    73
LENGTHENING                   	     1	     3	     3
LENGTHENS                     	     1	     1	     1
LENGTHS                       	     1	     5	     5
LENGTHY                       	     1	     1	     1
LESSONS                       	     1	     1	     1
LIBRARIES                     	     1	     1	     1
LIBRARY                       	     1	    12	    12
LICENSED                      	     1	     1	     1
LICENSING                     	     1	     1	     1
LIGHTLY                       	     1	     2	     2
LIKELIHOOD                    	     1	    28	    28
LIKELY                        	     1	   126	   126
LIMIT                         	     1	    40	    40
LIMITATION                    	     1	    24	    24
LIMITATIONS                   	     1	    63	    63
LIMITED                       	     1	   125	   125
LIMITING                      	     1	    27	    27
LIMITS                        	     1	    17	    17
LION                          	     1	     1	     1
LOAN                          	     1	     1	     1
LOCATE                        	     1	    11	    11
LOCATED                       	     1	   116	   116
LOCATING                      	     1	     5	     5
LOCATION                      	     1	   101	   101
LOCATIONS                     	     1	    34	    34
LOCATOR                       	     1	     1	     1
LOG                           	     1	    19	    19
LOGGED                        	     1	     3	     3
LOGGER                        	     1	     2	     2
LOGGERS                       	     1	     2	     2
LOGGING                       	     1	    42	    42
LOGS                          	     1	    22	    22
LONGLASTING                   	     1	     7	     7
LOOSELY                       	     1	     1	     1
LOOSER                        	     1	     2	     2
LOSS                          	     1	   340	   340
LOSSES                        	     1	    36	    36
LOSSY                         	     1	     1	     1
LOWER                         	     1	   214	   214
LOWERED                       	     1	     3	     3
LOWERING                      	     1	     1	     1
LOWEST                        	     1	    61	    61
LTD                           	     1	    10	    10
LUMPED                        	     1	     1	     1
MAINTAIN                      	     1	    36	    36
MAINTAINED                    	     1	    13	    13
MAINTAINING                   	     1	    30	    30
MAINTAINS                     	     1	     1	     1
MAINTENANCE                   	     1	    38	    38
MALE                          	     1	     3	     3
MALES                         	     1	     2	     2
MANNER                        	     1	    19	    19
MAP                           	     1	   353	   353
MAPPED                        	     1	    49	    49
MAPPER                        	     1	    20	    20
MAPPING                       	     1	   161	   161
MAPS                          	     1	   133	   133
MARCH                         	     1	    59	    59
MASK                          	     1	    13	    13
MASKED                        	     1	     5	     5
MASKING                       	     1	     1	     1
MASKS                         	     1	     7	     7
MASS                          	     1	    98	    98
MASSES                        	     1	     3	     3
MASSIVE                       	     1	     5	     5
MATCH                         	     1	    16	    16
MATCHED                       	     1	     8	     8
MATCHES                       	     1	     2	     2
MATCHING                      	     1	    22	    22
MATERIAL                      	     1	    75	    75
MATERIALS                     	     1	    53	    53
MATHEMATICAL                  	     1	    26	    26
MATHEMATICALLY                	     1	     9	     9
MATHEMATICS                   	     1	     1	     1
MAX                           	     1	    29	    29
MAXIMUM                       	     1	   188	   188
MEASURABLE                    	     1	     1	     1
MEASURE                       	     1	    99	    99
MEASURED                      	     1	   209	   209
MEASUREMENT                   	     1	   102	   102
MEASUREMENTS                  	     1	   261	   261
MEASURES                      	     1	    75	    75
MEASURING                     	     1	    36	    36
MEDICAL                       	     1	     4	     4
MEDICINE                      	     1	    12	    12
MEDICINES                     	     1	     2	     2
MELTING                       	     1	     1	     1
MEMORY                        	     1	     3	     3
METAL                         	     1	     2	     2
METALLIC                      	     1	     1	     1
METALS                        	     1	     3	     3
METER                         	     1	    17	    17
METERS                        	     1	    18	    18
METRE                         	     1	     7	     7
METRES                        	     1	     4	     4
METRIC                        	     1	    28	    28
METRICS                       	     1	    61	    61
MICE                          	     1	     1	     1
MICROWAVE                     	     1	    65	    65
MICROWAVES                    	     1	     1	     1
MILL                          	     1	    11	    11
MILLED                        	     1	     1	     1
MILLER                        	     1	     6	     6
MILLS                         	     1	     6	     6
MINISTERS                     	     1	     2	     2
MINOR                         	     1	    18	    18
MINORITY                      	     1	     1	     1
MINUS                         	     1	     9	     9
MIRROR                        	     1	     5	     5
MIRRORED                      	     1	     1	     1
MIRRORS                       	     1	     5	     5
MISMATCH                      	     1	     1	     1
MISSION                       	     1	    11	    11
MISSIONS                      	     1	    10	    10
MIX                           	     1	     2	     2
MIXED                         	     1	    50	    50
MIXER                         	     1	     1	     1
MIXING                        	     1	    18	    18
MODEL                         	     1	   702	   702
MODELED                       	     1	    29	    29
MODELERS                      	     1	     1	     1
MODELING                      	     1	   118	   118
MODELLED                      	     1	    12	    12
MODELLING                     	     1	    83	    83
MODELS                        	     1	   541	   541
MODERN                        	     1	     5	     5
MONKEY                        	     1	     7	     7
MONKEYS                       	     1	     2	     2
MOODY                         	     1	     3	     3
MOON                          	     1	     1	     1
MOUNT                         	     1	     8	     8
MOUNTED                       	     1	     9	     9
MOUNTING                      	     1	     3	     3
MOUNTS                        	     1	     1	     1
MOUSE                         	     1	     4	     4
MT                            	     1	    18	    18
MUDDY                         	     1	     1	     1
NARROW                        	     1	    20	    20
NARROWER                      	     1	     5	     5
NARROWING                     	     1	     1	     1
NATIVE                        	     1	    31	    31
NEITHER                       	     1	    16	    16
NEST                          	     1	     2	     2
NESTED                        	     1	     8	     8
NESTERS                       	     1	     1	     1
NESTING                       	     1	    12	    12
NESTS                         	     1	     2	     2
NON                           	     1	    15	    15
NONEXISTENT                   	     1	     1	     1
NOR                           	     1	    22	    22
NORTHERN                      	     1	   100	   100
NOV                           	     1	     5	     5
NOVEMBER                      	     1	    19	    19
NOWHERE                       	     1	     1	     1
NUT                           	     1	     2	     2
NUTS                          	     1	     1	     1
OAK                           	     1	    26	    26
OAKS                          	     1	     7	     7
OBJECT                        	     1	    40	    40
OBJECTS                       	     1	    94	    94
OBSERVABLE                    	     1	     5	     5
OBSERVATION                   	     1	    78	    78
OBSERVATIONAL                 	     1	    12	    12
OBSERVATIONS                  	     1	   148	   148
OBSERVATORY                   	     1	     1	     1
OBSERVE                       	     1	    13	    13
OBSERVED                      	     1	   362	   362
OBSERVER                      	     1	     5	     5
OBSERVING                     	     1	     7	     7
OCCASIONAL                    	     1	     3	     3
OCCASIONALLY                  	     1	    10	    10
OCCASIONS                     	     1	     2	     2
OCCUR                         	     1	    79	    79
OCCURRED                      	     1	   101	   101
OCCURRENCE                    	     1	   113	   113
OCCURRENCES                   	     1	    17	    17
OCCURRING                     	     1	    38	    38
OCCURS                        	     1	    48	    48
OCTOBER                       	     1	    18	    18
OFFICIAL                      	     1	     9	     9
OFFICIALLY                    	     1	     1	     1
OFFICIALS                     	     1	     1	     1
OPERATE                       	     1	    12	    12
OPERATED                      	     1	     9	     9
OPERATES                      	     1	     4	     4
OPERATING                     	     1	    14	    14
OPERATION                     	     1	    16	    16
OPERATIONAL                   	     1	    52	    52
OPERATIONALLY                 	     1	     4	     4
OPERATIONS                    	     1	    27	    27
OPERATOR                      	     1	     7	     7
OPERATORS                     	     1	     2	     2
OPINION                       	     1	     7	     7
OPPORTUNITIES                 	     1	    24	    24
OPPORTUNITY                   	     1	    13	    13
OPPOSED                       	     1	     6	     6
OPPOSING                      	     1	     1	     1
OPPOSITE                      	     1	    14	    14
OPPOSITION                    	     1	     1	     1
OPTION                        	     1	     6	     6
OPTIONS                       	     1	    12	    12
ORDINARILY                    	     1	     1	     1
ORDINARY                      	     1	     2	     2
ORGANISATION                  	     1	     1	     1
ORGANISATIONS                 	     1	     1	     1
ORGANISED                     	     1	     6	     6
ORGANISING                    	     1	     2	     2
ORGANIZATION                  	     1	     7	     7
ORGANIZATIONS                 	     1	     3	     3
ORGANIZED                     	     1	     2	     2
ORIGINAL                      	     1	    77	    77
ORIGINALLY                    	     1	    14	    14
ORIGINALS                     	     1	     1	     1
ORTHOGONALISATION             	     1	     1	     1
OTHERWISE                     	     1	    20	    20
OVEN                          	     1	     3	     3
OVERSTOCKED                   	     1	     1	     1
OWED                          	     1	     1	     1
OWING                         	     1	    22	    22
PAN                           	     1	     3	     3
PARTNERS                      	     1	     4	     4
PARTNERSHIP                   	     1	     2	     2
PAT                           	     1	     1	     1
PATCH                         	     1	   133	   133
PATCHES                       	     1	   121	   121
PATCHING                      	     1	     1	     1
PATH                          	     1	    25	    25
PATHS                         	     1	     5	     5
PATTERN                       	     1	   106	   106
PATTERNING                    	     1	     1	     1
PATTERNS                      	     1	   186	   186
PER                           	     1	   196	   196
PERCENT                       	     1	    45	    45
PERCENTAGE                    	     1	    68	    68
PERCENTAGES                   	     1	     6	     6
PERFORM                       	     1	    18	    18
PERFORMANCE                   	     1	    75	    75
PERFORMANCES                  	     1	     1	     1
PERFORMED                     	     1	    89	    89
PERFORMING                    	     1	     8	     8
PERFORMS                      	     1	     3	     3
PERIOD                        	     1	   192	   192
PERIODIC                      	     1	     4	     4
PERIODICALLY                  	     1	     5	     5
PERIODS                       	     1	    64	    64
PET                           	     1	     1	     1
PHYSICAL                      	     1	    80	    80
PHYSICALLY                    	     1	    11	    11
PIGS                          	     1	     2	     2
PILE                          	     1	     1	     1
PILES                         	     1	     4	     4
PIN                           	     1	     1	     1
PINE                          	     1	   141	   141
PINES                         	     1	     9	     9
PIPE                          	     1	     7	     7
PIPES                         	     1	     4	     4
PITCH                         	     1	     3	     3
PLAIN                         	     1	    13	    13
PLANE                         	     1	    11	    11
PLANES                        	     1	     2	     2
PLANET                        	     1	     5	     5
PLANETARY                     	     1	     2	     2
PLASTIC                       	     1	     8	     8
PLASTICITY                    	     1	     3	     3
PLATE                         	     1	    48	    48
PLATED                        	     1	     1	     1
PLATES                        	     1	     1	     1
PLEASANT                      	     1	     3	     3
POCKET                        	     1	     1	     1
POLE                          	     1	     2	     2
POLES                         	     1	     1	     1
POLICIES                      	     1	    50	    50
POLICY                        	     1	    16	    16
POLISH                        	     1	     1	     1
POLITICAL                     	     1	     3	     3
POLLUTANT                     	     1	     1	     1
POLLUTANTS                    	     1	     3	     3
POLLUTED                      	     1	     2	     2
POLLUTION                     	     1	    36	    36
POOL                          	     1	    29	    29
POOLED                        	     1	     5	     5
POOLING                       	     1	     2	     2
POOLS                         	     1	    48	    48
POPULAR                       	     1	    11	    11
POPULARITY                    	     1	     2	     2
POPULARLY                     	     1	     1	     1
POPULATE                      	     1	     1	     1
POPULATED                     	     1	     2	     2
POPULATION                    	     1	   126	   126
POPULATIONS                   	     1	    72	    72
PORT                          	     1	     4	     4
POSITIVE                      	     1	   118	   118
POSITIVELY                    	     1	    47	    47
POSITIVES                     	     1	     1	     1
POSSESS                       	     1	    12	    12
POSSESSES                     	     1	     2	     2
POSSESSING                    	     1	     2	     2
POUR                          	     1	     2	     2
PRACTICAL                     	     1	    42	    42
PRACTICALITY                  	     1	     1	     1
PRACTICALLY                   	     1	     7	     7
PRACTICE                      	     1	    23	    23
PRACTICED                     	     1	     3	     3
PRACTICES                     	     1	    48	    48
PRACTISE                      	     1	     1	     1
PREDESIGNED                   	     1	     1	     1
PREFER                        	     1	     6	     6
PREFERABLE                    	     1	     9	     9
PREFERABLY                    	     1	     3	     3
PREFERENCE                    	     1	     6	     6
PREFERENCES                   	     1	    17	    17
PREFERENTIALLY                	     1	     3	     3
PREFERRED                     	     1	    14	    14
PREFERS                       	     1	     2	     2
PREGNANT                      	     1	     3	     3
PREINDUSTRIAL                 	     1	     2	     2
PREPROCESS                    	     1	     3	     3
PREPROCESSING                 	     1	    19	    19
PRESELECTED                   	     1	     4	     4
PRESELECTION                  	     1	     1	     1
PRESSURE                      	     1	    42	    42
PRESSURES                     	     1	     6	     6
PRESSURING                    	     1	     1	     1
PRESUMABLY                    	     1	     2	     2
PRESUME                       	     1	     1	     1
PRESUMED                      	     1	     1	     1
PREVENT                       	     1	    22	    22
PREVENTED                     	     1	     4	     4
PREVENTING                    	     1	     3	     3
PREVENTION                    	     1	    14	    14
PREVENTIVE                    	     1	     3	     3
PREVENTS                      	     1	     3	     3
PREVIOUS                      	     1	   114	   114
PREVIOUSLY                    	     1	    78	    78
PRIME                         	     1	     3	     3
PRIMES                        	     1	     1	     1
PRIMING                       	     1	     1	     1
PRINT                         	     1	     5	     5
PRINTED                       	     1	     4	     4
PRINTING                      	     1	     6	     6
PRINTS                        	     1	     3	     3
PRIVACY                       	     1	     1	     1
PRIVATE                       	     1	    22	    22
PRIVATELY                     	     1	     1	     1
PRO                           	     1	     1	     1
PROCESS                       	     1	   232	   232
PROCESSED                     	     1	    41	    41
PROCESSES                     	     1	   192	   192
PROCESSING                    	     1	   158	   158
PROCESSIONARY                 	     1	     1	     1
PROCESSOR                     	     1	     1	     1
PROCESSORS                    	     1	     1	     1
PRODUCE                       	     1	    81	    81
PRODUCED                      	     1	    85	    85
PRODUCER                      	     1	    20	    20
PRODUCERS                     	     1	     2	     2
PRODUCES                      	     1	    15	    15
PRODUCING                     	     1	    16	    16
PRODUCT                       	     1	   100	   100
PRODUCTION                    	     1	   249	   249
PRODUCTIVE                    	     1	    11	    11
PRODUCTIVITY                  	     1	   158	   158
PRODUCTS                      	     1	   129	   129
PROFESSIONALS                 	     1	     4	     4
PROGRESS                      	     1	     6	     6
PROGRESSED                    	     1	     1	     1
PROGRESSES                    	     1	     2	     2
PROGRESSING                   	     1	     1	     1
PROGRESSION                   	     1	     1	     1
PROGRESSIVE                   	     1	     6	     6
PROGRESSIVELY                 	     1	     5	     5
PROJECT                       	     1	    76	    76
PROJECTED                     	     1	    37	    37
PROJECTING                    	     1	     3	     3
PROJECTION                    	     1	    22	    22
PROJECTIONS                   	     1	    18	    18
PROJECTS                      	     1	    33	    33
PRONOUNCED                    	     1	    11	    11
PROPERTIES                    	     1	   198	   198
PROPERTY                      	     1	    22	    22
PROPOSAL                      	     1	     1	     1
PROPOSE                       	     1	     9	     9
PROPOSED                      	     1	    98	    98
PROPOSES                      	     1	     4	     4
PROPOSING                     	     1	     1	     1
PROVE                         	     1	     6	     6
PROVED                        	     1	     9	     9
PROVEN                        	     1	    13	    13
PROVES                        	     1	     2	     2
PROVIDE                       	     1	   208	   208
PROVIDED                      	     1	   100	   100
PROVIDER                      	     1	     2	     2
PROVIDERS                     	     1	     7	     7
PROVIDES                      	     1	    95	    95
PROVIDING                     	     1	    47	    47
PUMP                          	     1	     3	     3
PUNCH                         	     1	     1	     1
PURCHASE                      	     1	     1	     1
PURCHASED                     	     1	     9	     9
PURE                          	     1	    17	    17
PURELY                        	     1	     6	     6
PURITY                        	     1	     2	     2
PURPOSE                       	     1	    37	    37
PURPOSES                      	     1	    31	    31
PURPOSIVELY                   	     1	     1	     1
QUALIFICATION                 	     1	     1	     1
QUALITIES                     	     1	     6	     6
QUALITY                       	     1	   213	   213
QUOTE                         	     1	     1	     1
QUOTES                        	     1	     1	     1
QUOTING                       	     1	     1	     1
RANGE                         	     1	   332	   332
RANGED                        	     1	    45	    45
RANGES                        	     1	    52	    52
RANGING                       	     1	    70	    70
RAPID                         	     1	    40	    40
RAPIDITY                      	     1	     1	     1
RAPIDLY                       	     1	    25	    25
RARE                          	     1	    39	    39
RARELY                        	     1	    15	    15
RAT                           	     1	     3	     3
RATS                          	     1	     1	     1
RAY                           	     1	     8	     8
RAYS                          	     1	     1	     1
REACTED                       	     1	     1	     1
REACTION                      	     1	    39	    39
REACTIONARY                   	     1	     1	     1
REACTIONS                     	     1	     4	     4
REACTIVE                      	     1	     2	     2
REACTIVITY                    	     1	     1	     1
REACTOR                       	     1	     1	     1
RECALL                        	     1	     4	     4
RECEIVE                       	     1	     7	     7
RECEIVED                      	     1	    10	    10
RECEIVES                      	     1	     5	     5
RECEIVING                     	     1	     6	     6
RECOGNISABLE                  	     1	     1	     1
RECOGNISE                     	     1	     1	     1
RECOGNISED                    	     1	     3	     3
RECOGNISES                    	     1	     1	     1
RECOGNIZE                     	     1	     2	     2
RECOGNIZED                    	     1	    19	    19
RECOGNIZES                    	     1	     2	     2
RECOGNIZING                   	     1	     4	     4
RECOMMEND                     	     1	     7	     7
RECOMMENDATION                	     1	     3	     3
RECOMMENDATIONS               	     1	     8	     8
RECOMMENDED                   	     1	    19	    19
RECOMMENDS                    	     1	     5	     5
RECOVER                       	     1	    13	    13
RECOVERED                     	     1	     4	     4
RECOVERING                    	     1	     4	     4
RECOVERY                      	     1	    69	    69
RECREATE                      	     1	     1	     1
RECREATING                    	     1	     1	     1
REDUCE                        	     1	   103	   103
REDUCED                       	     1	    86	    86
REDUCES                       	     1	    24	    24
REDUCING                      	     1	    42	    42
REDUCTION                     	     1	    63	    63
REDUCTIONS                    	     1	    15	    15
REESTABLISHED                 	     1	     1	     1
REESTABLISHING                	     1	     1	     1
REESTABLISHMENT               	     1	     2	     2
REEXAMINATION                 	     1	     1	     1
REF                           	     1	     2	     2
REFER                         	     1	    15	    15
REFERENCE                     	     1	   209	   209
REFERENCED                    	     1	     2	     2
REFERENCES                    	     1	     7	     7
REFERRED                      	     1	    29	    29
REFERRING                     	     1	     5	     5
REFERS                        	     1	    28	    28
REFRIGERATED                  	     1	     1	     1
REGARD                        	     1	    10	    10
REGARDED                      	     1	    14	    14
REGARDING                     	     1	    37	    37
REGARDLESS                    	     1	    30	    30
REGARDS                       	     1	     3	     3
REGION                        	     1	   262	   262
REGIONAL                      	     1	   179	   179
REGIONALLY                    	     1	     1	     1
REGIONS                       	     1	   188	   188
REGISTER                      	     1	     1	     1
REGISTERED                    	     1	    12	    12
REGISTRATION                  	     1	    27	    27
REGULAR                       	     1	    18	    18
REGULARIZATION                	     1	     4	     4
REGULARLY                     	     1	     9	     9
REINTRODUCED                  	     1	     1	     1
REINTRODUCTION                	     1	     3	     3
RELAX                         	     1	     1	     1
RELAXATION                    	     1	     2	     2
RELAXED                       	     1	     3	     3
RELEASE                       	     1	    52	    52
RELEASED                      	     1	    23	    23
RELEASES                      	     1	     2	     2
RELIABILITY                   	     1	     8	     8
RELIABLE                      	     1	    28	    28
RELIABLY                      	     1	    13	    13
RELIANCE                      	     1	     2	     2
RELIED                        	     1	     3	     3
RELIEF                        	     1	    18	    18
RELIES                        	     1	    11	    11
RELOCATION                    	     1	     3	     3
RELY                          	     1	    16	    16
REMAIN                        	     1	    29	    29
REMAINED                      	     1	    24	    24
REMAINING                     	     1	    74	    74
REMAINS                       	     1	    39	    39
REMAPPED                      	     1	     1	     1
REMAPPING                     	     1	     1	     1
REMARKABLE                    	     1	     6	     6
REMARKABLY                    	     1	     5	     5
REMARKS                       	     1	     3	     3
REMEASURED                    	     1	     1	     1
REMEASUREMENT                 	     1	     2	     2
REMOVAL                       	     1	    85	    85
REMOVALS                      	     1	    25	    25
REMOVE                        	     1	    25	    25
REMOVED                       	     1	    57	    57
REMOVES                       	     1	     8	     8
REMOVING                      	     1	    19	    19
REOCCURRENCE                  	     1	     1	     1
REP                           	     1	     1	     1
REPAIR                        	     1	     3	     3
REPEAT                        	     1	    17	    17
REPEATABILITY                 	     1	     1	     1
REPEATABLE                    	     1	     7	     7
REPEATED                      	     1	    29	    29
REPEATEDLY                    	     1	     5	     5
REPEATING                     	     1	     3	     3
REPEATS                       	     1	    23	    23
REPETITION                    	     1	     5	     5
REPLACE                       	     1	     7	     7
REPLACED                      	     1	    13	    13
REPLACEMENT                   	     1	    11	    11
REPLACES                      	     1	     1	     1
REPLACING                     	     1	     3	     3
REPOPULATION                  	     1	     1	     1
REPRESENT                     	     1	    83	    83
REPRESENTATION                	     1	    14	    14
REPRESENTATIONS               	     1	     7	     7
REPRESENTATIVE                	     1	    31	    31
REPRESENTATIVENESS            	     1	    14	    14
REPRESENTED                   	     1	    78	    78
REPRESENTING                  	     1	    44	    44
REPRESENTS                    	     1	    72	    72
REPRINTED                     	     1	     1	     1
REPROCESS                     	     1	     1	     1
REQUIRE                       	     1	    58	    58
REQUIRED                      	     1	   121	   121
REQUIREMENT                   	     1	    17	    17
REQUIREMENTS                  	     1	    49	    49
REQUIRES                      	     1	    71	    71
REQUIRING                     	     1	    10	    10
RESEARCH                      	     1	   148	   148
RESEARCHER                    	     1	     1	     1
RESEARCHERS                   	     1	    12	    12
RESELECTED                    	     1	     1	     1
RESERVE                       	     1	    28	    28
RESERVED                      	     1	     1	     1
RESERVES                      	     1	     9	     9
RESIST                        	     1	     5	     5
RESISTANCE                    	     1	    36	    36
RESISTANT                     	     1	     9	     9
RESISTED                      	     1	     1	     1
RESISTOR                      	     1	     1	     1
RESPECT                       	     1	    49	    49
RESPECTS                      	     1	     2	     2
RESULT                        	     1	   181	   181
RESULTANT                     	     1	     9	     9
RESULTED                      	     1	    45	    45
RESULTING                     	     1	   102	   102
RESULTS                       	     1	   542	   542
RICE                          	     1	     8	     8
RISK                          	     1	   133	   133
RISKS                         	     1	    16	    16
ROLE                          	     1	   105	   105
ROLES                         	     1	    20	    20
ROOT                          	     1	   116	   116
ROOTED                        	     1	     2	     2
ROOTING                       	     1	     2	     2
ROOTS                         	     1	    66	    66
ROPES                         	     1	     1	     1
ROTTEN                        	     1	     3	     3
ROTTING                       	     1	     1	     1
ROW                           	     1	     7	     7
ROWS                          	     1	     4	     4
ROYAL                         	     1	     1	     1
RUB                           	     1	     1	     1
RUSH                          	     1	     1	     1
RUSHING                       	     1	     1	     1
SAINT                         	     1	     1	     1
SAKE                          	     1	     2	     2
SALT                          	     1	     3	     3
SALTS                         	     1	     4	     4
SAND                          	     1	     8	     8
SANDERS                       	     1	     1	     1
SANDS                         	     1	     1	     1
SANDY                         	     1	     5	     5
SATISFIED                     	     1	     3	     3
SATISFY                       	     1	     2	     2
SATISFYING                    	     1	     1	     1
SCALABILITY                   	     1	     1	     1
SCALE                         	     1	   253	   253
SCALED                        	     1	    10	    10
SCALES                        	     1	   145	   145
SCALING                       	     1	    18	    18
SCENE                         	     1	    72	    72
SCENES                        	     1	    50	    50
SCHEDULE                      	     1	     1	     1
SCHEDULES                     	     1	     1	     1
SCORE                         	     1	    13	    13
SCORED                        	     1	     2	     2
SCORES                        	     1	     6	     6
SCORING                       	     1	     1	     1
SCRATCH                       	     1	     4	     4
SCREEN                        	     1	     6	     6
SCREENING                     	     1	     1	     1
SEAL                          	     1	     1	     1
SEALED                        	     1	     4	     4
SEARCH                        	     1	    34	    34
SEARCHED                      	     1	     7	     7
SEARCHES                      	     1	     5	     5
SEARCHING                     	     1	     2	     2
SEASON                        	     1	   113	   113
SEASONAL                      	     1	   110	   110
SEASONALITY                   	     1	    24	    24
SEASONALLY                    	     1	     5	     5
SEASONS                       	     1	    27	    27
SEC                           	     1	     6	     6
SECONDS                       	     1	     4	     4
SECTION                       	     1	    88	    88
SECTIONS                      	     1	    20	    20
SEED                          	     1	   123	   123
SEEDER                        	     1	     2	     2
SEEDING                       	     1	     5	     5
SEEDLING                      	     1	    71	    71
SEEDLINGS                     	     1	    43	    43
SEEDS                         	     1	    49	    49
SEEK                          	     1	     8	     8
SEEKING                       	     1	     6	     6
SEEKS                         	     1	     1	     1
SELECT                        	     1	    33	    33
SELECTED                      	     1	   148	   148
SELECTING                     	     1	    35	    35
SELECTION                     	     1	    91	    91
SELECTIONS                    	     1	     1	     1
SELECTIVE                     	     1	    21	    21
SELECTIVELY                   	     1	     6	     6
SELECTS                       	     1	     3	     3
SEPARABILITY                  	     1	     4	     4
SEPARATE                      	     1	    46	    46
SEPARATED                     	     1	    31	    31
SEPARATELY                    	     1	    36	    36
SEPARATES                     	     1	     3	     3
SEPARATING                    	     1	     6	     6
SEPARATION                    	     1	    13	    13
SEPARATIONS                   	     1	     3	     3
SEPTEMBER                     	     1	    26	    26
SERIES                        	     1	   117	   117
SHADE                         	     1	    23	    23
SHADED                        	     1	    67	    67
SHADING                       	     1	    11	    11
SHADOW                        	     1	    35	    35
SHADOWED                      	     1	     3	     3
SHADOWING                     	     1	    14	    14
SHADOWS                       	     1	     6	     6
SHARP                         	     1	     5	     5
SHARPER                       	     1	     1	     1
SHARPLY                       	     1	     6	     6
SHARPNESS                     	     1	     1	     1
SHED                          	     1	     1	     1
SHEDDING                      	     1	     1	     1
SHEDS                         	     1	     1	     1
SHEET                         	     1	     4	     4
SHELF                         	     1	     1	     1
SHELL                         	     1	     2	     2
SHELTER                       	     1	     3	     3
SHELTERED                     	     1	     1	     1
SHELTERS                      	     1	     1	     1
SHIFT                         	     1	    39	    39
SHIFTED                       	     1	     5	     5
SHIFTING                      	     1	     7	     7
SHIFTS                        	     1	    31	    31
SIGNAL                        	     1	    42	    42
SIGNALS                       	     1	    12	    12
SILVER                        	     1	     6	     6
SILVERY                       	     1	     1	     1
SIMILAR                       	     1	   268	   268
SIMILARITIES                  	     1	    11	    11
SIMILARITY                    	     1	    22	    22
SIMILARLY                     	     1	    53	    53
SINK                          	     1	    16	    16
SINKING                       	     1	     2	     2
SINKS                         	     1	     4	     4
SITE                          	     1	   214	   214
SITES                         	     1	   490	   490
SKILL                         	     1	     3	     3
SKILLED                       	     1	     1	     1
SKILLS                        	     1	     1	     1
SLAVE                         	     1	     4	     4
SLIDES                        	     1	     1	     1
SMOOTH                        	     1	     8	     8
SMOOTHED                      	     1	     5	     5
SMOOTHER                      	     1	     1	     1
SMOOTHING                     	     1	    11	    11
SMOOTHLY                      	     1	     2	     2
SNAKE                         	     1	     1	     1
SOCIAL                        	     1	    11	    11
SOCIETAL                      	     1	     2	     2
SOCIETIES                     	     1	     1	     1
SOCIETY                       	     1	     7	     7
SOIL                          	     1	  1047	  1047
SOILS                         	     1	   110	   110
SOLID                         	     1	    15	    15
SOLIDIFIED                    	     1	     1	     1
SOLIDS                        	     1	     7	     7
SOMEWHAT                      	     1	    17	    17
SORTED                        	     1	     3	     3
SORTING                       	     1	     3	     3
SOUGHT                        	     1	    12	    12
SOUL                          	     1	     1	     1
SOUTHERN                      	     1	    98	    98
SP                            	     1	    20	    20
SPECIES                       	     1	  2062	  2062
SPECIFIC                      	     1	   133	   133
SPECIFICALLY                  	     1	    37	    37
SPECIFICATION                 	     1	     4	     4
SPECIFICATIONS                	     1	     7	     7
SPECIFICITIES                 	     1	     1	     1
SPECIFICITY                   	     1	     4	     4
SPEED                         	     1	    40	    40
SPEEDED                       	     1	     1	     1
SPEEDS                        	     1	     3	     3
SPLIT                         	     1	     8	     8
SPLITTING                     	     1	     1	     1
SPP                           	     1	    33	    33
SPRAY                         	     1	     1	     1
SPREAD                        	     1	    65	    65
SPREADING                     	     1	     1	     1
STABILISATION                 	     1	     1	     1
STABILISED                    	     1	     1	     1
STABILITY                     	     1	    22	    22
STABILIZATION                 	     1	     3	     3
STABILIZE                     	     1	     1	     1
STABILIZED                    	     1	     5	     5
STABLE                        	     1	    54	    54
STABLY                        	     1	     1	     1
STAFF                         	     1	     6	     6
STAMPED                       	     1	     1	     1
STANDARD                      	     1	    83	    83
STANDARDISATION               	     1	     3	     3
STANDARDISE                   	     1	     1	     1
STANDARDISED                  	     1	     5	     5
STANDARDISING                 	     1	     1	     1
STANDARDIZATION               	     1	     2	     2
STANDARDIZE                   	     1	     2	     2
STANDARDIZED                  	     1	    15	    15
STANDARDIZING                 	     1	     1	     1
STANDARDS                     	     1	    24	    24
STARVATION                    	     1	     1	     1
STARVED                       	     1	     2	     2
STATES                        	     1	    65	    65
STEADILY                      	     1	     1	     1
STEADY                        	     1	     1	     1
STEEL                         	     1	     1	     1
STIRRING                      	     1	     1	     1
STOCK                         	     1	     4	     4
STOCKED                       	     1	     1	     1
STOCKS                        	     1	     7	     7
STORM                         	     1	     5	     5
STORMS                        	     1	     2	     2
STRAWBERRY                    	     1	     1	     1
STREAM                        	     1	    98	    98
STREAMS                       	     1	    67	    67
STRENGTH                      	     1	    11	    11
STRENGTHEN                    	     1	     4	     4
STRENGTHENING                 	     1	     2	     2
STRENGTHENS                   	     1	     1	     1
STRENGTHS                     	     1	     4	     4
STRESS                        	     1	    41	    41
STRESSED                      	     1	     2	     2
STRESSES                      	     1	     7	     7
STRESSFUL                     	     1	     1	     1
STRESSORS                     	     1	     3	     3
STRETCHES                     	     1	     1	     1
STRIP                         	     1	     2	     2
STRIPPED                      	     1	     1	     1
STRIPS                        	     1	    10	    10
STRUGGLE                      	     1	     2	     2
STYLE                         	     1	     1	     1
SUBSPECIES                    	     1	     2	     2
SUBSURFACE                    	     1	    11	    11
SUBUNIT                       	     1	     3	     3
SUCCESS                       	     1	    40	    40
SUCCESSFUL                    	     1	    53	    53
SUCCESSFULLY                  	     1	    44	    44
SUFFER                        	     1	     8	     8
SUFFERED                      	     1	     8	     8
SUFFERING                     	     1	     1	     1
SUFFERS                       	     1	     3	     3
SUGAR                         	     1	    15	    15
SUGARS                        	     1	    11	    11
SUPER                         	     1	     1	     1
SUPPLIED                      	     1	     5	     5
SUPPLIERS                     	     1	     2	     2
SUPPLY                        	     1	    22	    22
SUPPLYING                     	     1	     1	     1
SURFACE                       	     1	   421	   421
SURFACES                      	     1	    36	    36
SURFICIAL                     	     1	     1	     1
SURROUND                      	     1	     1	     1
SURROUNDED                    	     1	    12	    12
SURROUNDING                   	     1	    36	    36
SURROUNDINGS                  	     1	     3	     3
SURROUNDS                     	     1	     4	     4
SURVIVAL                      	     1	    23	    23
SURVIVE                       	     1	    11	    11
SURVIVED                      	     1	     4	     4
SURVIVING                     	     1	    11	    11
SURVIVORS                     	     1	     2	     2
SUSPECT                       	     1	     1	     1
SUSPECTED                     	     1	     2	     2
SWITCH                        	     1	     2	     2
SWITCHED                      	     1	     1	     1
SWITCHES                      	     1	     1	     1
SWITCHING                     	     1	     3	     3
TAP                           	     1	     1	     1
TECH                          	     1	     1	     1
TECHNOLOGICAL                 	     1	    20	    20
TECHNOLOGICALLY               	     1	     1	     1
TECHNOLOGIES                  	     1	    16	    16
TECHNOLOGISTS                 	     1	     1	     1
TECHNOLOGY                    	     1	    36	    36
TEMPTING                      	     1	     2	     2
TENSION                       	     1	     1	     1
TH                            	     1	    17	    17
THEREFORE                     	     1	   305	   305
THIN                          	     1	     5	     5
THINNER                       	     1	     1	     1
THINNING                      	     1	    26	    26
THREAT                        	     1	    13	    13
THREATEN                      	     1	     1	     1
THREATENED                    	     1	    49	    49
THREATENING                   	     1	     4	     4
THREATENS                     	     1	     4	     4
THREATS                       	     1	     9	     9
THUS                          	     1	   247	   247
THUSLY                        	     1	     1	     1
TIN                           	     1	     5	     5
TIP                           	     1	     1	     1
TIPPING                       	     1	     3	     3
TITLE                         	     1	     1	     1
TOASTED                       	     1	     1	     1
TONAL                         	     1	     3	     3
TONE                          	     1	     6	     6
TONES                         	     1	     4	     4
TOOL                          	     1	    59	    59
TOOLS                         	     1	    61	    61
TOPIC                         	     1	     5	     5
TOPICS                        	     1	     4	     4
TOUGHENED                     	     1	     1	     1
TOWER                         	     1	    22	    22
TRACE                         	     1	     8	     8
TRACEABILITY                  	     1	     1	     1
TRACES                        	     1	     2	     2
TRACING                       	     1	     8	     8
TRACTABILITY                  	     1	     1	     1
TRADE                         	     1	     2	     2
TRADED                        	     1	     2	     2
TRADITION                     	     1	     2	     2
TRADITIONAL                   	     1	    51	    51
TRADITIONALLY                 	     1	    14	    14
TRADITIONS                    	     1	     1	     1
TRANSFER                      	     1	    72	    72
TRANSFERABLE                  	     1	     1	     1
TRANSFERRED                   	     1	    15	    15
TRANSFERS                     	     1	     2	     2
TRAP                          	     1	     6	     6
TRAPPED                       	     1	     2	     2
TRAPPING                      	     1	    13	    13
TRAPS                         	     1	    26	    26
TRIAL                         	     1	     8	     8
TRIALS                        	     1	     5	     5
TRICKY                        	     1	     1	     1
TRUNK                         	     1	    20	    20
TRUNKS                        	     1	     4	     4
TUNE                          	     1	     1	     1
TUNED                         	     1	     2	     2
TUNING                        	     1	     1	     1
TYPICAL                       	     1	    41	    41
TYPICALLY                     	     1	    80	    80
UNAFFECTED                    	     1	     7	     7
UNALTERED                     	     1	     1	     1
UNAVAILABILITY                	     1	     2	     2
UNAVAILABLE                   	     1	     4	     4
UNAVOIDABLE                   	     1	     2	     2
UNBALANCE                     	     1	     1	     1
UNBALANCED                    	     1	     1	     1
UNCOMMON                      	     1	     4	     4
UNCOMMONLY                    	     1	     1	     1
UNCOMPLICATED                 	     1	     1	     1
UNCONDITIONAL                 	     1	     1	     1
UNCORRECTED                   	     1	     4	     4
UNDESCRIBED                   	     1	     2	     2
UNDESIRABLE                   	     1	     5	     5
UNDETECTABLE                  	     1	     1	     1
UNDETECTED                    	     1	     4	     4
UNDISTURBED                   	     1	    77	    77
UNEQUAL                       	     1	     1	     1
UNFAVORABLE                   	     1	     1	     1
UNIDENTIFIED                  	     1	    13	    13
UNIMPROVED                    	     1	     1	     1
UNION                         	     1	     4	     4
UNIT                          	     1	   104	   104
UNITE                         	     1	     1	     1
UNITED                        	     1	    36	    36
UNITLESS                      	     1	     2	     2
UNITS                         	     1	    77	    77
UNIVERSITIES                  	     1	     1	     1
UNIVERSITY                    	     1	    16	    16
UNLICENSED                    	     1	     1	     1
UNLIKELY                      	     1	     6	     6
UNMEASURED                    	     1	     1	     1
UNMIX                         	     1	     2	     2
UNMIXED                       	     1	     1	     1
UNMIXING                      	     1	     5	     5
UNOBSERVED                    	     1	     3	     3
UNPLEASANT                    	     1	     1	     1
UNPROCESSED                   	     1	     1	     1
UNPRODUCTIVE                  	     1	     1	     1
UNPUB                         	     1	     1	     1
UNRELIABLE                    	     1	     3	     3
UNRELIANT                     	     1	     1	     1
UNSTABLE                      	     1	     2	     2
UNWISE                        	     1	     1	     1
UPPER                         	     1	    70	    70
UPPERMOST                     	     1	     2	     2
VALLEY                        	     1	    14	    14
VALLEYS                       	     1	    11	    11
VALUABLE                      	     1	    30	    30
VALUATING                     	     1	     1	     1
VALUATION                     	     1	     1	     1
VALUE                         	     1	   231	   231
VALUED                        	     1	     1	     1
VALUES                        	     1	   514	   514
VARIABILITY                   	     1	   110	   110
VARIABLE                      	     1	   133	   133
VARIABLES                     	     1	   301	   301
VARIANCE                      	     1	    58	    58
VARIANCES                     	     1	     4	     4
VARIANT                       	     1	     2	     2
VARIATION                     	     1	   186	   186
VARIATIONS                    	     1	   101	   101
VARIED                        	     1	    44	    44
VARIES                        	     1	    25	    25
VARIOUS                       	     1	   133	   133
VARY                          	     1	    55	    55
VARYING                       	     1	    47	    47
VEGETABLES                    	     1	     1	     1
VEHICLE                       	     1	     4	     4
VERSION                       	     1	    34	    34
VERSIONS                      	     1	     3	     3
VILLAGE                       	     1	    20	    20
VILLAGERS                     	     1	     1	     1
VILLAGES                      	     1	    13	    13
VOTE                          	     1	     1	     1
VOTING                        	     1	     1	     1
WARNING                       	     1	     5	     5
WEAK                          	     1	    11	    11
WEAKEN                        	     1	     1	     1
WEAKENED                      	     1	     4	     4
WEAKENING                     	     1	     2	     2
WEAKER                        	     1	     5	     5
WEAKEST                       	     1	     2	     2
WEAKLY                        	     1	     2	     2
WEAKNESS                      	     1	     2	     2
WEAKNESSES                    	     1	     1	     1
WEAPON                        	     1	     1	     1
WESTERN                       	     1	    86	    86
WHEREAS                       	     1	   103	   103
WING                          	     1	     8	     8
WINGED                        	     1	    10	    10
WINGLESS                      	     1	     2	     2
WINGLESSNESS                  	     1	     1	     1
WINGS                         	     1	     2	     2
WISDOM                        	     1	     1	     1
WISE                          	     1	     2	     2
WISELY                        	     1	     1	     1
WITNESSING                    	     1	     1	     1
WOLF                          	     1	     2	     2
WORMS                         	     1	     2	     2
WOUND                         	     1	     2	     2
WOUNDED                       	     1	     1	     1
WOUNDING                      	     1	     1	     1
WOUNDS                        	     1	     1	     1
WRAP                          	     1	     1	     1
WRAPPED                       	     1	     1	     1
WRAPPER                       	     1	     1	     1

Types Found In Base List Three

TYPE                          	 RANGE	  FREQ	    F1
ABANDONED                     	     1	    11	    11
ABANDONMENT                   	     1	    33	    33
ABSENCE                       	     1	    38	    38
ABSENCES                      	     1	     2	     2
ABSORB                        	     1	     6	     6
ABSORBANCE                    	     1	     2	     2
ABSORBED                      	     1	    18	    18
ABSORBER                      	     1	     2	     2
ABSORBING                     	     1	     8	     8
ABSORBS                       	     1	     1	     1
ABSORPTANCE                   	     1	     3	     3
ABSORPTION                    	     1	    53	    53
ABSORPTIONS                   	     1	     1	     1
ABSORPTIVITY                  	     1	     1	     1
ABSTRACT                      	     1	    54	    54
ABSTRACTION                   	     1	     1	     1
ACADEMIC                      	     1	     1	     1
ACADEMY                       	     1	     2	     2
ACCELERATE                    	     1	     7	     7
ACCELERATED                   	     1	    11	    11
ACCELERATES                   	     1	     2	     2
ACCELERATING                  	     1	     2	     2
ACCELERATION                  	     1	     1	     1
ACCELERATIONS                 	     1	     1	     1
ACCOMMODATE                   	     1	     4	     4
ACCOMMODATED                  	     1	     1	     1
ACCOMMODATING                 	     1	     1	     1
ACCOMPANIED                   	     1	     9	     9
ACCOMPANYING                  	     1	     2	     2
ACCOMPLISH                    	     1	     1	     1
ACCOMPLISHED                  	     1	    11	    11
ACCOMPLISHMENT                	     1	     1	     1
ACCOMPLISHMENTS               	     1	     1	     1
ACCOUNTABILITY                	     1	     1	     1
ACCUMULATE                    	     1	    11	    11
ACCUMULATED                   	     1	    22	    22
ACCUMULATES                   	     1	     2	     2
ACCUMULATION                  	     1	    43	    43
ACCURACIES                    	     1	    28	    28
ACCURACY                      	     1	   351	   351
ACCURATE                      	     1	    62	    62
ACCURATELY                    	     1	    34	    34
ACHIEVABLE                    	     1	     1	     1
ACHIEVE                       	     1	    29	    29
ACHIEVED                      	     1	    39	    39
ACHIEVEMENT                   	     1	     1	     1
ACHIEVEMENTS                  	     1	     2	     2
ACHIEVES                      	     1	     2	     2
ACHIEVING                     	     1	    11	    11
ACKNOWLEDGE                   	     1	     4	     4
ACKNOWLEDGEMENTS              	     1	     1	     1
ACQUIRE                       	     1	    14	    14
ACQUIRED                      	     1	   111	   111
ACQUIRES                      	     1	     1	     1
ACQUIRING                     	     1	    10	    10
ACQUISITION                   	     1	    85	    85
ACQUISITIONS                  	     1	     2	     2
ACRE                          	     1	     5	     5
ACRES                         	     1	     5	     5
ADEQUATE                      	     1	    28	    28
ADEQUATELY                    	     1	     7	     7
ADJUST                        	     1	    12	    12
ADJUSTABLE                    	     1	     1	     1
ADJUSTED                      	     1	    27	    27
ADJUSTING                     	     1	     1	     1
ADJUSTMENT                    	     1	    27	    27
ADJUSTMENTS                   	     1	     7	     7
ADMINISTRATION                	     1	     4	     4
ADMINISTRATIVE                	     1	     2	     2
ADMINISTRATIVELY              	     1	     1	     1
ADOPT                         	     1	     5	     5
ADOPTED                       	     1	    28	    28
ADOPTING                      	     1	     1	     1
ADOPTION                      	     1	     2	     2
ADOPTS                        	     1	     1	     1
ADVOCATE                      	     1	     1	     1
ADVOCATED                     	     1	     1	     1
AGENCIES                      	     1	    15	    15
AGENCY                        	     1	     8	     8
AGENDA                        	     1	     3	     3
AGGRESSIVE                    	     1	     4	     4
AGRICULTURAL                  	     1	    47	    47
AGRICULTURE                   	     1	    35	    35
AIM                           	     1	    22	    22
AIMED                         	     1	    19	    19
AIMING                        	     1	     5	     5
AIMS                          	     1	     7	     7
AIRCRAFT                      	     1	    24	    24
ALBUM                         	     1	     3	     3
ALLIANCE                      	     1	     1	     1
ALLOCATE                      	     1	     7	     7
ALLOCATED                     	     1	     6	     6
ALLOCATING                    	     1	     4	     4
ALLOCATION                    	     1	    47	    47
ALLY                          	     1	     1	     1
ALONGSIDE                     	     1	     5	     5
ALTERNATIVE                   	     1	    53	    53
ALTERNATIVELY                 	     1	    18	    18
ALTERNATIVES                  	     1	     2	     2
AMENDED                       	     1	     2	     2
AMENDMENTS                    	     1	     4	     4
ANALYSE                       	     1	    12	    12
ANALYSED                      	     1	    40	    40
ANALYSER                      	     1	     9	     9
ANALYSES                      	     1	   154	   154
ANALYSING                     	     1	     8	     8
ANALYSIS                      	     1	   515	   515
ANALYST                       	     1	    17	    17
ANALYSTS                      	     1	     5	     5
ANALYZE                       	     1	    21	    21
ANALYZED                      	     1	    65	    65
ANALYZER                      	     1	    14	    14
ANALYZES                      	     1	     4	     4
ANALYZING                     	     1	     8	     8
ANCIENT                       	     1	     1	     1
ANGLE                         	     1	    86	    86
ANGLES                        	     1	    57	    57
ANNUAL                        	     1	   219	   219
ANNUALLY                      	     1	    25	    25
ANNUALS                       	     1	     1	     1
ANTICIPATE                    	     1	     3	     3
ANTICIPATED                   	     1	     6	     6
ANTICIPATING                  	     1	     1	     1
APPROPRIATE                   	     1	    71	    71
APPROPRIATELY                 	     1	     5	     5
APPROVAL                      	     1	     3	     3
APPROVED                      	     1	     2	     2
APPROX                        	     1	     1	     1
APPROXIMATE                   	     1	    17	    17
APPROXIMATED                  	     1	     5	     5
APPROXIMATELY                 	     1	    90	    90
APPROXIMATES                  	     1	     3	     3
APPROXIMATING                 	     1	     1	     1
APPROXIMATION                 	     1	    18	    18
APPROXIMATIONS                	     1	     1	     1
ARCHITECTURAL                 	     1	     4	     4
ARCHITECTURE                  	     1	    19	    19
ARCHITECTURES                 	     1	     2	     2
ARISE                         	     1	     8	     8
ARISEN                        	     1	     1	     1
ARISES                        	     1	     5	     5
ARISING                       	     1	     5	     5
AROSE                         	     1	     2	     2
ASPECT                        	     1	    68	    68
ASPECTS                       	     1	    56	    56
ASSEMBLAGE                    	     1	    50	    50
ASSEMBLAGES                   	     1	    59	    59
ASSEMBLE                      	     1	     5	     5
ASSEMBLED                     	     1	    14	    14
ASSEMBLER                     	     1	     1	     1
ASSEMBLING                    	     1	     1	     1
ASSEMBLY                      	     1	    20	    20
ASSERTION                     	     1	     1	     1
ASSESS                        	     1	    82	    82
ASSESSED                      	     1	    62	    62
ASSESSES                      	     1	     3	     3
ASSESSING                     	     1	    39	    39
ASSESSMENT                    	     1	   145	   145
ASSESSMENTS                   	     1	    31	    31
ASSET                         	     1	     1	     1
ASSETS                        	     1	     5	     5
ASSIGN                        	     1	     6	     6
ASSIGNED                      	     1	    28	    28
ASSIGNING                     	     1	    10	    10
ASSIGNMENT                    	     1	     3	     3
ASSIGNS                       	     1	     6	     6
ASSUMPTION                    	     1	    48	    48
ASSUMPTIONS                   	     1	    32	    32
ATOMIC                        	     1	     1	     1
ATTRIBUTABLE                  	     1	    13	    13
ATTRIBUTE                     	     1	    39	    39
ATTRIBUTED                    	     1	    28	    28
ATTRIBUTES                    	     1	   177	   177
ATTRIBUTING                   	     1	     1	     1
ATTRIBUTION                   	     1	     1	     1
AUTHOR                        	     1	     1	     1
AUTHORIZE                     	     1	     1	     1
AUTHORIZED                    	     1	     3	     3
AUTHORS                       	     1	    34	    34
BACTERIA                      	     1	    21	    21
BACTERIAL                     	     1	    15	    15
BACTERIUM                     	     1	     1	     1
BAN                           	     1	     3	     3
BARRIER                       	     1	    11	    11
BARRIERS                      	     1	     6	     6
BEAM                          	     1	     8	     8
BEAMS                         	     1	     1	     1
BEHAVE                        	     1	     1	     1
BEHAVED                       	     1	     1	     1
BEHAVES                       	     1	     1	     1
BEHAVIOR                      	     1	    35	    35
BEHAVIORAL                    	     1	     3	     3
BEHAVIORS                     	     1	     5	     5
BEHAVIOUR                     	     1	    12	    12
BEHAVIOURS                    	     1	     3	     3
BIAS                          	     1	    33	    33
BIASED                        	     1	    14	    14
BIASES                        	     1	    11	    11
BIASING                       	     1	     1	     1
BIOLOGICAL                    	     1	    69	    69
BIOLOGICALLY                  	     1	     5	     5
BISHOP                        	     1	     1	     1
BLAST                         	     1	     3	     3
BLEND                         	     1	     1	     1
BLENDING                      	     1	     1	     1
BLENDS                        	     1	     1	     1
BOOST                         	     1	     3	     3
BOOSTED                       	     1	     2	     2
BOOSTING                      	     1	     7	     7
BORDER                        	     1	    15	    15
BORDERING                     	     1	     3	     3
BORDERS                       	     1	     3	     3
BOUNDARIES                    	     1	    41	    41
BOUNDARY                      	     1	    44	    44
BUDGET                        	     1	    30	    30
BUDGETARY                     	     1	     2	     2
BUDGETING                     	     1	     1	     1
BUDGETS                       	     1	     5	     5
BURDENS                       	     1	     1	     1
BUREAU                        	     1	     1	     1
CAMPAIGN                      	     1	    12	    12
CAMPAIGNS                     	     1	     1	     1
CANCER                        	     1	     6	     6
CANDIDATE                     	     1	     4	     4
CANDIDATES                    	     1	     7	     7
CAPACITIES                    	     1	     3	     3
CAPACITY                      	     1	    91	    91
CAPTURE                       	     1	    56	    56
CAPTURED                      	     1	    30	    30
CAPTURES                      	     1	     2	     2
CAPTURING                     	     1	     8	     8
CARBON                        	     1	   438	   438
CATALOGUE                     	     1	     2	     2
CATALOGUING                   	     1	     1	     1
CATEGORIES                    	     1	    98	    98
CATEGORISATION                	     1	     2	     2
CATEGORISATIONS               	     1	     2	     2
CATEGORISE                    	     1	     1	     1
CATEGORISED                   	     1	     3	     3
CATEGORISING                  	     1	     1	     1
CATEGORIZATION                	     1	     1	     1
CATEGORIZE                    	     1	     2	     2
CATEGORIZED                   	     1	    12	    12
CATEGORY                      	     1	    69	    69
CATTLE                        	     1	    10	    10
CEASE                         	     1	     1	     1
CEASED                        	     1	     1	     1
CELL                          	     1	    58	    58
CELLS                         	     1	    48	    48
CHAMBER                       	     1	     2	     2
CHAMBERS                      	     1	     7	     7
CHARACTERISTIC                	     1	    23	    23
CHARACTERISTICALLY            	     1	     5	     5
CHARACTERISTICS               	     1	   185	   185
CHARTS                        	     1	     1	     1
CHEMICAL                      	     1	    85	    85
CHEMICALLY                    	     1	     4	     4
CHEMICALS                     	     1	     4	     4
CIRCUIT                       	     1	     1	     1
CIRCULATION                   	     1	     9	     9
CITE                          	     1	     1	     1
CITED                         	     1	     5	     5
CITING                        	     1	     1	     1
CIVIL                         	     1	     1	     1
CIVILIAN                      	     1	     2	     2
CLARIFIED                     	     1	     3	     3
CLARIFY                       	     1	     9	     9
CLARIFYING                    	     1	     2	     2
CLARITY                       	     1	     6	     6
CLIMATE                       	     1	   327	   327
CLIMATES                      	     1	    22	    22
CLIMATIC                      	     1	    86	    86
CLIMATICALLY                  	     1	     1	     1
CLIMATOLOGICAL                	     1	     4	     4
CLINICAL                      	     1	     1	     1
CLUSTER                       	     1	    14	    14
CLUSTERED                     	     1	     4	     4
CLUSTERING                    	     1	    18	    18
CLUSTERS                      	     1	    13	    13
CODE                          	     1	    29	    29
CODED                         	     1	     5	     5
CODES                         	     1	     8	     8
CODING                        	     1	    11	    11
COINCIDE                      	     1	     6	     6
COINCIDED                     	     1	     2	     2
COINCIDENCE                   	     1	     2	     2
COINCIDENT                    	     1	     2	     2
COINCIDENTAL                  	     1	     1	     1
COINCIDES                     	     1	     1	     1
COINCIDING                    	     1	     2	     2
COLLAPSED                     	     1	     1	     1
COLONIES                      	     1	     7	     7
COLONISERS                    	     1	     1	     1
COLONIST                      	     1	     1	     1
COLONISTS                     	     1	     1	     1
COLONIZATION                  	     1	    12	    12
COLONIZE                      	     1	     6	     6
COLONIZED                     	     1	     4	     4
COLONIZER                     	     1	     2	     2
COLONIZING                    	     1	     1	     1
COLONY                        	     1	     5	     5
COLUMN                        	     1	    38	    38
COLUMNS                       	     1	     6	     6
COMBAT                        	     1	     2	     2
COMBATING                     	     1	     1	     1
COMBATTING                    	     1	     1	     1
COMMISSION                    	     1	    28	    28
COMMISSIONS                   	     1	     3	     3
COMMUNICATED                  	     1	     3	     3
COMMUNICATION                 	     1	    16	    16
COMMUNICATIONS                	     1	     2	     2
COMPANION                     	     1	     1	     1
COMPENSATE                    	     1	    13	    13
COMPENSATED                   	     1	     7	     7
COMPENSATES                   	     1	     2	     2
COMPENSATING                  	     1	     1	     1
COMPENSATION                  	     1	     8	     8
COMPETE                       	     1	     6	     6
COMPETES                      	     1	     1	     1
COMPETING                     	     1	    13	    13
COMPETITIVE                   	     1	    17	    17
COMPETITIVELY                 	     1	     3	     3
COMPETITOR                    	     1	     3	     3
COMPETITORS                   	     1	     4	     4
COMPLEX                       	     1	   114	   114
COMPLEXATION                  	     1	     2	     2
COMPLEXES                     	     1	    20	    20
COMPLEXITIES                  	     1	     4	     4
COMPLEXITY                    	     1	    39	    39
COMPONENT                     	     1	    83	    83
COMPONENTS                    	     1	   143	   143
COMPOSED                      	     1	    36	    36
COMPOSING                     	     1	     1	     1
COMPOSITION                   	     1	   242	   242
COMPOSITIONAL                 	     1	     5	     5
COMPOSITIONS                  	     1	    21	    21
COMPOUND                      	     1	    16	    16
COMPOUNDED                    	     1	     9	     9
COMPOUNDING                   	     1	     1	     1
COMPOUNDS                     	     1	    44	    44
COMPREHENSIVE                 	     1	    31	    31
COMPREHENSIVELY               	     1	     1	     1
COMPRISE                      	     1	    12	    12
COMPRISED                     	     1	    17	    17
COMPRISES                     	     1	    13	    13
COMPRISING                    	     1	     7	     7
COMPROMISE                    	     1	     4	     4
COMPROMISED                   	     1	     3	     3
COMPROMISES                   	     1	     2	     2
COMPROMISING                  	     1	     2	     2
CONCEIVABLE                   	     1	     2	     2
CONCEIVED                     	     1	     2	     2
CONCEPT                       	     1	    26	    26
CONCEPTS                      	     1	    13	    13
CONCEPTUAL                    	     1	     5	     5
CONCERT                       	     1	     4	     4
CONCLUDE                      	     1	     9	     9
CONCLUDED                     	     1	    13	    13
CONCLUDES                     	     1	     1	     1
CONCLUDING                    	     1	     4	     4
CONCLUSION                    	     1	    29	    29
CONCLUSIONS                   	     1	    47	    47
CONCRETE                      	     1	     1	     1
CONCRETELY                    	     1	     1	     1
CONDUCT                       	     1	     5	     5
CONDUCTANCE                   	     1	   144	   144
CONDUCTANCES                  	     1	     4	     4
CONDUCTED                     	     1	    79	    79
CONDUCTING                    	     1	     5	     5
CONDUCTIVITY                  	     1	     8	     8
CONFIDENCE                    	     1	    49	    49
CONFIDENT                     	     1	     1	     1
CONFIDENTLY                   	     1	     2	     2
CONFINE                       	     1	     1	     1
CONFINED                      	     1	    10	    10
CONFIRM                       	     1	     9	     9
CONFIRMED                     	     1	    17	    17
CONFIRMING                    	     1	     3	     3
CONFIRMS                      	     1	     1	     1
CONFLICT                      	     1	     3	     3
CONFLICTING                   	     1	     4	     4
CONFLICTS                     	     1	     3	     3
CONSEQUENCE                   	     1	    21	    21
CONSEQUENCES                  	     1	    23	    23
CONSEQUENT                    	     1	     2	     2
CONSEQUENTLY                  	     1	    47	    47
CONSERVATION                  	     1	   244	   244
CONSERVATIONIST               	     1	     2	     2
CONSERVATIONISTS              	     1	     1	     1
CONSERVATIVE                  	     1	     6	     6
CONSERVE                      	     1	     8	     8
CONSERVED                     	     1	    17	    17
CONSERVING                    	     1	    10	    10
CONSIDERABLE                  	     1	    37	    37
CONSIDERABLY                  	     1	    31	    31
CONSIST                       	     1	     8	     8
CONSISTED                     	     1	    17	    17
CONSISTENT                    	     1	    93	    93
CONSISTENTLY                  	     1	    27	    27
CONSISTING                    	     1	    19	    19
CONSISTS                      	     1	    47	    47
CONSTITUENT                   	     1	     1	     1
CONSTITUENTS                  	     1	    24	    24
CONSTITUTE                    	     1	     7	     7
CONSTITUTED                   	     1	     3	     3
CONSTITUTES                   	     1	     5	     5
CONSTITUTING                  	     1	     1	     1
CONSTITUTION                  	     1	     1	     1
CONSTRAIN                     	     1	    10	    10
CONSTRAINED                   	     1	    19	    19
CONSTRAINING                  	     1	     4	     4
CONSTRAINS                    	     1	     3	     3
CONSTRAINT                    	     1	     9	     9
CONSTRAINTS                   	     1	    41	    41
CONSTRUCT                     	     1	    12	    12
CONSTRUCTED                   	     1	    20	    20
CONSTRUCTING                  	     1	     5	     5
CONSTRUCTION                  	     1	    13	    13
CONSTRUCTS                    	     1	     2	     2
CONSULTATION                  	     1	     2	     2
CONSULTATIVE                  	     1	     1	     1
CONSULTING                    	     1	     2	     2
CONSUME                       	     1	     1	     1
CONSUMED                      	     1	    18	    18
CONSUMERS                     	     1	     3	     3
CONSUMES                      	     1	     3	     3
CONSUMING                     	     1	     7	     7
CONSUMPTION                   	     1	    33	    33
CONTEMPORARY                  	     1	     3	     3
CONTEND                       	     1	     1	     1
CONTENT                       	     1	   155	   155
CONTENTION                    	     1	     1	     1
CONTENTS                      	     1	    44	    44
CONTEXT                       	     1	    64	    64
CONTEXTS                      	     1	     7	     7
CONTEXTUAL                    	     1	     5	     5
CONTINENT                     	     1	     2	     2
CONTINENTAL                   	     1	    10	    10
CONTINENTS                    	     1	     3	     3
CONTRADICT                    	     1	     1	     1
CONTRADICTORY                 	     1	     1	     1
CONTRAST                      	     1	   106	   106
CONTRASTED                    	     1	     1	     1
CONTRASTING                   	     1	     9	     9
CONTRASTINGLY                 	     1	     2	     2
CONTRASTS                     	     1	     5	     5
CONTROVERSY                   	     1	     1	     1
CONVENTION                    	     1	     2	     2
CONVENTIONAL                  	     1	    36	    36
CONVENTIONALLY                	     1	    10	    10
CONVENTIONS                   	     1	     1	     1
CONVERT                       	     1	     7	     7
CONVERTED                     	     1	    40	    40
CONVERTING                    	     1	     5	     5
CONVERTS                      	     1	     3	     3
CONVEYOR                      	     1	     1	     1
COOPERATION                   	     1	     2	     2
COOPERATIVE                   	     1	     1	     1
COORDINATE                    	     1	     7	     7
COORDINATED                   	     1	     1	     1
COORDINATES                   	     1	    41	    41
COORDINATION                  	     1	     2	     2
CORE                          	     1	    49	    49
CORES                         	     1	     6	     6
CORP                          	     1	     4	     4
CORPORATION                   	     1	     4	     4
CORRELATE                     	     1	     8	     8
CORRELATED                    	     1	    92	    92
CORRELATES                    	     1	     3	     3
CORRELATING                   	     1	     1	     1
CORRELATION                   	     1	    97	    97
CORRELATIONS                  	     1	    40	    40
CORRESPOND                    	     1	    39	    39
CORRESPONDED                  	     1	    11	    11
CORRESPONDENCE                	     1	     9	     9
CORRESPONDENCES               	     1	     1	     1
CORRESPONDING                 	     1	    84	    84
CORRESPONDINGLY               	     1	     4	     4
CORRESPONDS                   	     1	    38	    38
CORRIDOR                      	     1	     5	     5
CORRIDORS                     	     1	     5	     5
CORRUPTED                     	     1	     1	     1
CRAFTED                       	     1	     1	     1
CRAFTS                        	     1	     1	     1
CREW                          	     1	     8	     8
CREWS                         	     1	     2	     2
CRITERIA                      	     1	    15	    15
CRITERION                     	     1	    12	    12
CRITICAL                      	     1	    57	    57
CRITICALLY                    	     1	     7	     7
CRITICISM                     	     1	     2	     2
CRITICIZED                    	     1	     1	     1
CRITICS                       	     1	     1	     1
CROP                          	     1	     7	     7
CROPPING                      	     1	     4	     4
CROPS                         	     1	    24	    24
CRUCIAL                       	     1	    22	    22
CRUCIALLY                     	     1	     4	     4
CRUSHED                       	     1	     1	     1
CRYSTAL                       	     1	     2	     2
CRYSTALS                      	     1	     3	     3
CURVATURE                     	     1	    12	    12
CURVE                         	     1	    19	    19
CURVED                        	     1	     1	     1
CURVES                        	     1	    18	    18
CUSTOMARY                     	     1	     1	     1
CYCLE                         	     1	    44	    44
CYCLES                        	     1	    16	    16
CYCLIC                        	     1	     1	     1
CYCLICAL                      	     1	     1	     1
CYCLING                       	     1	    34	    34
DAMP                          	     1	     2	     2
DAMPEN                        	     1	     1	     1
DATA                          	     1	  1621	  1621
DATABASE                      	     1	    53	    53
DATABASES                     	     1	    12	    12
DATUM                         	     1	     1	     1
DEBATE                        	     1	     1	     1
DEBATED                       	     1	     1	     1
DEBATES                       	     1	     2	     2
DECADAL                       	     1	     4	     4
DECADE                        	     1	    13	    13
DECADES                       	     1	    64	    64
DECLARATIONS                  	     1	     1	     1
DECLINE                       	     1	    57	    57
DECLINED                      	     1	    25	    25
DECLINES                      	     1	    12	    12
DECLINING                     	     1	     7	     7
DECREASE                      	     1	   109	   109
DECREASED                     	     1	    97	    97
DECREASES                     	     1	    44	    44
DECREASING                    	     1	    31	    31
DEDICATED                     	     1	     1	     1
DEFENDED                      	     1	     1	     1
DEFICIT                       	     1	    22	    22
DEFICITS                      	     1	     2	     2
DEFINE                        	     1	    31	    31
DEFINED                       	     1	   128	   128
DEFINES                       	     1	    15	    15
DEFINING                      	     1	    20	    20
DEFINITION                    	     1	    34	    34
DEFINITIONS                   	     1	    12	    12
DELAY                         	     1	    12	    12
DELAYED                       	     1	     2	     2
DELAYS                        	     1	     1	     1
DELEGATE                      	     1	     1	     1
DELIBERATE                    	     1	     4	     4
DEMOCRATISATION               	     1	     1	     1
DEMONSTRATE                   	     1	    25	    25
DEMONSTRATED                  	     1	    69	    69
DEMONSTRATES                  	     1	     9	     9
DEMONSTRATING                 	     1	    14	    14
DEMONSTRATION                 	     1	     3	     3
DEMOS                         	     1	     1	     1
DEMS                          	     1	     3	     3
DENSE                         	     1	    50	    50
DENSELY                       	     1	     4	     4
DENSER                        	     1	     8	     8
DENSITIES                     	     1	    72	    72
DENSITY                       	     1	   260	   260
DEPICT                        	     1	     2	     2
DEPICTED                      	     1	     3	     3
DEPICTING                     	     1	     3	     3
DEPOSITED                     	     1	     8	     8
DEPOSITS                      	     1	     5	     5
DERIVATION                    	     1	     6	     6
DERIVATIONS                   	     1	     2	     2
DERIVATIVE                    	     1	     2	     2
DERIVATIVES                   	     1	    16	    16
DERIVE                        	     1	    24	    24
DERIVED                       	     1	   167	   167
DERIVES                       	     1	     2	     2
DERIVING                      	     1	    14	    14
DESCENDANT                    	     1	     1	     1
DESCENDANTS                   	     1	     1	     1
DESCRIPTION                   	     1	    27	    27
DESCRIPTIONS                  	     1	    10	    10
DESCRIPTIVE                   	     1	     7	     7
DESIGNATE                     	     1	     2	     2
DESIGNATED                    	     1	    13	    13
DESIGNATING                   	     1	     1	     1
DESIGNATION                   	     1	     2	     2
DESIGNATIONS                  	     1	     1	     1
DESPITE                       	     1	    68	    68
DESTRUCT                      	     1	     1	     1
DESTRUCTION                   	     1	     5	     5
DESTRUCTIVE                   	     1	    14	    14
DESTRUCTIVELY                 	     1	     1	     1
DEVICE                        	     1	    12	    12
DEVICES                       	     1	    19	    19
DEVOTED                       	     1	     5	     5
DICTATE                       	     1	     3	     3
DICTATES                      	     1	     3	     3
DICTATING                     	     1	     1	     1
DIFFER                        	     1	    26	    26
DIFFERED                      	     1	    26	    26
DIFFERING                     	     1	    14	    14
DIFFERS                       	     1	    11	    11
DIGITAL                       	     1	   224	   224
DIGITALLY                     	     1	    10	    10
DIMENSION                     	     1	     6	     6
DIMENSIONAL                   	     1	     4	     4
DIMENSIONALITY                	     1	     3	     3
DIMENSIONLESS                 	     1	     2	     2
DIMENSIONS                    	     1	    19	    19
DISAGREE                      	     1	     1	     1
DISAGREED                     	     1	     1	     1
DISAGREEMENT                  	     1	     3	     3
DISAGREEMENTS                 	     1	     6	     6
DISASTER                      	     1	     1	     1
DISC                          	     1	     1	     1
DISCHARGE                     	     1	    23	    23
DISCHARGED                    	     1	     1	     1
DISCHARGES                    	     1	     1	     1
DISCOUNT                      	     1	     1	     1
DISCOUNTED                    	     1	     3	     3
DISCOURSE                     	     1	     1	     1
DISCRIMINATE                  	     1	    10	    10
DISCRIMINATED                 	     1	     4	     4
DISCRIMINATING                	     1	     6	     6
DISCRIMINATION                	     1	    19	    19
DISCRIMINATORY                	     1	     3	     3
DISK                          	     1	     7	     7
DISKS                         	     1	     1	     1
DISORDER                      	     1	     1	     1
DISORDERLINESS                	     1	     1	     1
DISORDERS                     	     1	     2	     2
DISPLAY                       	     1	     6	     6
DISPLAYED                     	     1	    14	    14
DISPLAYING                    	     1	     2	     2
DISPLAYS                      	     1	     3	     3
DISPOSAL                      	     1	     1	     1
DISRUPTIVE                    	     1	     1	     1
DISRUPTS                      	     1	     1	     1
DISTANT                       	     1	     6	     6
DISTANTLY                     	     1	     1	     1
DISTINCT                      	     1	    50	    50
DISTINCTION                   	     1	     8	     8
DISTINCTIVE                   	     1	     2	     2
DISTINCTIVELY                 	     1	     2	     2
DISTINCTLY                    	     1	     2	     2
DISTINGUISH                   	     1	    17	    17
DISTINGUISHABLE               	     1	     1	     1
DISTINGUISHED                 	     1	    10	    10
DISTINGUISHES                 	     1	     4	     4
DISTINGUISHING                	     1	    10	    10
DISTRIBUTE                    	     1	     4	     4
DISTRIBUTED                   	     1	    48	    48
DISTRIBUTION                  	     1	   364	   364
DISTRIBUTIONAL                	     1	     1	     1
DISTRIBUTIONS                 	     1	    56	    56
DISTRIBUTORS                  	     1	     2	     2
DIVERSE                       	     1	    32	    32
DIVERSITIES                   	     1	     2	     2
DIVERSITY                     	     1	   298	   298
DIVISION                      	     1	    14	    14
DIVISIONS                     	     1	     2	     2
DNA                           	     1	    14	    14
DOCUMENT                      	     1	    12	    12
DOCUMENTATION                 	     1	     9	     9
DOCUMENTED                    	     1	    25	    25
DOCUMENTING                   	     1	     4	     4
DOCUMENTS                     	     1	     2	     2
DOMESTIC                      	     1	     2	     2
DOMINANT                      	     1	    82	    82
DOMINANTS                     	     1	     3	     3
DOMINATE                      	     1	     9	     9
DOMINATED                     	     1	    56	    56
DOMINATES                     	     1	     3	     3
DOMINATING                    	     1	     3	     3
DOSE                          	     1	     2	     2
DOSES                         	     1	     1	     1
DRAFT                         	     1	     2	     2
DRAIN                         	     1	     1	     1
DRAINAGE                      	     1	    16	    16
DRAINAGES                     	     1	     1	     1
DRAINED                       	     1	     6	     6
DRAINS                        	     1	     1	     1
DRIFT                         	     1	     3	     3
DRIFTS                        	     1	     1	     1
DRILL                         	     1	     1	     1
DRILLING                      	     1	     1	     1
EAGERNESS                     	     1	     1	     1
EASTERN                       	     1	    55	    55
EASTERNMOST                   	     1	     1	     1
ECHO                          	     1	     2	     2
ECHOED                        	     1	     2	     2
ECHOES                        	     1	     1	     1
EDITION                       	     1	     1	     1
EDITIONS                      	     1	     1	     1
EFFECTIVE                     	     1	    77	    77
EFFECTIVELY                   	     1	    18	    18
EFFECTIVENESS                 	     1	    28	    28
EFFICIENCIES                  	     1	     7	     7
EFFICIENCY                    	     1	    67	    67
EFFICIENT                     	     1	    40	    40
EFFICIENTLY                   	     1	    14	    14
ELABORATED                    	     1	     1	     1
ELABORATION                   	     1	     1	     1
ELECTRONIC                    	     1	     3	     3
ELECTRONICS                   	     1	     3	     3
ELEMENT                       	     1	    12	    12
ELEMENTS                      	     1	    59	    59
ELEVATED                      	     1	   134	   134
ELEVATES                      	     1	     1	     1
ELEVATION                     	     1	   153	   153
ELEVATIONAL                   	     1	     4	     4
ELEVATIONS                    	     1	    25	    25
ELIMINATE                     	     1	    10	    10
ELIMINATED                    	     1	    12	    12
ELIMINATES                    	     1	     1	     1
ELIMINATING                   	     1	     5	     5
ELIMINATION                   	     1	     2	     2
ELITE                         	     1	     1	     1
EMERGE                        	     1	     7	     7
EMERGED                       	     1	     8	     8
EMERGENCE                     	     1	     5	     5
EMERGENCY                     	     1	     2	     2
EMERGENT                      	     1	     1	     1
EMERGES                       	     1	     2	     2
EMERGING                      	     1	    12	    12
EMISSION                      	     1	    21	    21
EMISSIONS                     	     1	    24	    24
EMISSIVE                      	     1	     1	     1
EMIT                          	     1	     1	     1
EMITS                         	     1	     1	     1
EMITTED                       	     1	     8	     8
EMITTER                       	     1	     1	     1
EMITTING                      	     1	     2	     2
EMPHASIS                      	     1	    15	    15
EMPHASISE                     	     1	     1	     1
EMPHASISED                    	     1	     2	     2
EMPHASIZE                     	     1	     8	     8
EMPHASIZED                    	     1	     2	     2
EMPHASIZES                    	     1	     6	     6
EMPHASIZING                   	     1	     2	     2
ENABLE                        	     1	    16	    16
ENABLED                       	     1	     5	     5
ENABLES                       	     1	    12	    12
ENABLING                      	     1	     8	     8
ENCOUNTER                     	     1	     4	     4
ENCOUNTERED                   	     1	    15	    15
ENCOUNTERING                  	     1	     6	     6
ENCOUNTERS                    	     1	     2	     2
ENDURANCE                     	     1	     1	     1
ENFORCEMENT                   	     1	     4	     4
ENHANCE                       	     1	    31	    31
ENHANCED                      	     1	    36	    36
ENHANCEMENT                   	     1	    33	    33
ENHANCES                      	     1	     6	     6
ENHANCING                     	     1	     2	     2
ENSURE                        	     1	    46	    46
ENSURED                       	     1	     3	     3
ENSURES                       	     1	     1	     1
ENSURING                      	     1	     7	     7
ENTERPRISE                    	     1	     1	     1
ENTERPRISES                   	     1	     1	     1
ENTRANCES                     	     1	     1	     1
ENTRIES                       	     1	     5	     5
ENTRY                         	     1	     4	     4
EPISODIC                      	     1	     2	     2
EQUATION                      	     1	    71	    71
EQUATIONS                     	     1	    67	    67
EQUIVALENT                    	     1	    11	    11
EQUIVALENTS                   	     1	     2	     2
ERA                           	     1	     2	     2
ERROR                         	     1	   137	   137
ERRORS                        	     1	   129	   129
ESSENTIAL                     	     1	    53	    53
ESSENTIALLY                   	     1	    11	    11
EST                           	     1	     2	     2
ESTIMATE                      	     1	   198	   198
ESTIMATED                     	     1	   217	   217
ESTIMATES                     	     1	   212	   212
ESTIMATING                    	     1	    59	    59
ESTIMATION                    	     1	    91	    91
ESTIMATIONS                   	     1	     7	     7
ESTIMATOR                     	     1	    21	    21
ESTIMATORS                    	     1	    10	    10
ETC                           	     1	    33	    33
EVALUATE                      	     1	    65	    65
EVALUATED                     	     1	    60	    60
EVALUATES                     	     1	     3	     3
EVALUATING                    	     1	    24	    24
EVALUATION                    	     1	    59	    59
EVALUATIONS                   	     1	     6	     6
EVIDENT                       	     1	    35	    35
EVIDENTLY                     	     1	     1	     1
EVOLUTION                     	     1	    17	    17
EVOLUTIONARILY                	     1	     1	     1
EVOLUTIONARY                  	     1	    14	    14
EVOLVE                        	     1	     1	     1
EVOLVED                       	     1	     6	     6
EVOLVING                      	     1	     3	     3
EXCEED                        	     1	     7	     7
EXCEEDED                      	     1	    19	    19
EXCEEDING                     	     1	    12	    12
EXCEEDINGLY                   	     1	     1	     1
EXCEEDS                       	     1	    13	    13
EXCEPTION                     	     1	    11	    11
EXCEPTIONALLY                 	     1	     4	     4
EXCEPTIONS                    	     1	     1	     1
EXCESS                        	     1	    10	    10
EXCESSIVE                     	     1	    11	    11
EXCESSIVELY                   	     1	     1	     1
EXCLUDE                       	     1	     3	     3
EXCLUDED                      	     1	    23	    23
EXCLUDES                      	     1	     1	     1
EXCLUDING                     	     1	    14	    14
EXCLUSIVE                     	     1	     4	     4
EXCLUSIVELY                   	     1	     5	     5
EXCLUSIVITY                   	     1	     1	     1
EXECUTED                      	     1	     5	     5
EXECUTION                     	     1	     1	     1
EXHIBIT                       	     1	    18	    18
EXHIBITED                     	     1	    18	    18
EXHIBITING                    	     1	     5	     5
EXHIBITS                      	     1	     4	     4
EXPAND                        	     1	     2	     2
EXPANDED                      	     1	    15	    15
EXPANDING                     	     1	    10	    10
EXPANDS                       	     1	     1	     1
EXPANSION                     	     1	    50	    50
EXPANSIONS                    	     1	     2	     2
EXPENDITURE                   	     1	     1	     1
EXPERIMENT                    	     1	    20	    20
EXPERIMENTAL                  	     1	    71	    71
EXPERIMENTALLY                	     1	     1	     1
EXPERIMENTATION               	     1	     1	     1
EXPERIMENTED                  	     1	     1	     1
EXPERIMENTS                   	     1	    13	    13
EXPERT                        	     1	    14	    14
EXPERTS                       	     1	     7	     7
EXPLICIT                      	     1	    38	    38
EXPLICITLY                    	     1	    23	    23
EXPLOIT                       	     1	     7	     7
EXPLOITABLE                   	     1	     2	     2
EXPLOITATION                  	     1	    17	    17
EXPLOITED                     	     1	     6	     6
EXPLOITING                    	     1	     6	     6
EXPLOITS                      	     1	     2	     2
EXPLORATION                   	     1	     7	     7
EXPLORATORY                   	     1	     1	     1
EXPLORE                       	     1	    15	    15
EXPLORED                      	     1	    15	    15
EXPLORER                      	     1	     2	     2
EXPLORING                     	     1	     5	     5
EXPLOSIVE                     	     1	     2	     2
EXPORT                        	     1	    18	    18
EXPORTED                      	     1	     3	     3
EXPORTS                       	     1	     2	     2
EXTENSION                     	     1	    13	    13
EXTENSIONS                    	     1	     2	     2
EXTENSIVE                     	     1	    38	    38
EXTENSIVELY                   	     1	    13	    13
EXTENT                        	     1	   103	   103
EXTENTS                       	     1	     5	     5
EXTERNAL                      	     1	    10	    10
EXTRACT                       	     1	    31	    31
EXTRACTABLE                   	     1	     2	     2
EXTRACTED                     	     1	    42	    42
EXTRACTING                    	     1	    14	    14
EXTRACTION                    	     1	    51	    51
EXTRACTIVE                    	     1	     1	     1
EXTRACTOR                     	     1	     3	     3
EXTRACTS                      	     1	    11	    11
EXTRAORDINARY                 	     1	     1	     1
FACILITATE                    	     1	    19	    19
FACILITATED                   	     1	     8	     8
FACILITATES                   	     1	    10	    10
FACILITATING                  	     1	     4	     4
FACILITATOR                   	     1	     1	     1
FACILITATORS                  	     1	     1	     1
FACILITIES                    	     1	    10	    10
FACILITY                      	     1	     4	     4
FACTOR                        	     1	    93	    93
FACTORING                     	     1	     2	     2
FACTORS                       	     1	   235	   235
FACULTATIVE                   	     1	     4	     4
FADE                          	     1	     1	     1
FAILURE                       	     1	     8	     8
FALSE                         	     1	    16	    16
FATE                          	     1	     1	     1
FEDERAL                       	     1	    15	    15
FEE                           	     1	     1	     1
FERTILITY                     	     1	    20	    20
FERTILIZATION                 	     1	     8	     8
FERTILIZER                    	     1	     4	     4
FERTILIZERS                   	     1	     1	     1
FIBER                         	     1	     2	     2
FILTER                        	     1	    18	    18
FILTERED                      	     1	    11	    11
FILTERING                     	     1	    12	    12
FILTERS                       	     1	    19	    19
FILTRATES                     	     1	     1	     1
FILTRATION                    	     1	     2	     2
FLAVOR                        	     1	     2	     2
FLAVORS                       	     1	     1	     1
FLEXIBILITY                   	     1	    15	    15
FLEXIBILIZATION               	     1	     1	     1
FLEXIBLE                      	     1	    13	    13
FOCI                          	     1	     4	     4
FOCUS                         	     1	    42	    42
FOCUSED                       	     1	    39	    39
FOCUSES                       	     1	     6	     6
FOCUSING                      	     1	     7	     7
FOCUSSED                      	     1	     1	     1
FOCUSSING                     	     1	     3	     3
FORECAST                      	     1	     9	     9
FORECASTED                    	     1	     3	     3
FORECASTING                   	     1	     7	     7
FORECASTS                     	     1	     6	     6
FORMAL                        	     1	     2	     2
FORMALISED                    	     1	     1	     1
FORMALIZE                     	     1	     1	     1
FORMALLY                      	     1	     4	     4
FORMAT                        	     1	    28	    28
FORMATION                     	     1	    46	    46
FORMATIONS                    	     1	    20	    20
FORMATTING                    	     1	     1	     1
FORMER                        	     1	     9	     9
FORMERLY                      	     1	     3	     3
FORMULA                       	     1	    12	    12
FORMULAE                      	     1	     3	     3
FORMULAS                      	     1	     4	     4
FORMULATE                     	     1	     1	     1
FORMULATED                    	     1	     4	     4
FORMULATES                    	     1	     1	     1
FORMULATION                   	     1	     3	     3
FORMULATIONS                  	     1	     3	     3
FOSTER                        	     1	     4	     4
FOSTERED                      	     1	     2	     2
FOUNDATION                    	     1	    11	    11
FOUNDATIONS                   	     1	     1	     1
FOUNDED                       	     1	     1	     1
FRAGMENT                      	     1	    16	    16
FRAGMENTARY                   	     1	     1	     1
FRAGMENTATION                 	     1	   197	   197
FRAGMENTED                    	     1	    22	    22
FRAGMENTING                   	     1	     1	     1
FRAGMENTS                     	     1	    45	    45
FRAMEWORK                     	     1	    59	    59
FRAMEWORKS                    	     1	     4	     4
FREQUENCIES                   	     1	    14	    14
FREQUENCY                     	     1	    81	    81
FREQUENT                      	     1	    54	    54
FREQUENTED                    	     1	     1	     1
FREQUENTLY                    	     1	    39	    39
FUEL                          	     1	   132	   132
FUELED                        	     1	     1	     1
FUELS                         	     1	    71	    71
FULFILLING                    	     1	     1	     1
FUNCTION                      	     1	   192	   192
FUNCTIONAL                    	     1	    93	    93
FUNCTIONALITY                 	     1	     4	     4
FUNCTIONALLY                  	     1	     2	     2
FUNCTIONED                    	     1	     1	     1
FUNCTIONING                   	     1	     8	     8
FUNCTIONS                     	     1	   115	   115
FUNDAMENTAL                   	     1	    32	    32
FUNDAMENTALLY                 	     1	     5	     5
FUNDAMENTALS                  	     1	     1	     1
FURTHERMORE                   	     1	    74	    74
GAP                           	     1	   121	   121
GAPS                          	     1	    57	    57
GENE                          	     1	    64	    64
GENERATE                      	     1	    35	    35
GENERATED                     	     1	    68	    68
GENERATES                     	     1	    11	    11
GENERATING                    	     1	    12	    12
GENES                         	     1	    76	    76
GENETIC                       	     1	    20	    20
GEOGRAPHIC                    	     1	    96	    96
GEOGRAPHICAL                  	     1	    28	    28
GEOGRAPHICALLY                	     1	     6	     6
GEOGRAPHY                     	     1	     1	     1
GLOBAL                        	     1	   211	   211
GLOBALLY                      	     1	    20	    20
GOODS                         	     1	     1	     1
GRADUAL                       	     1	     8	     8
GRADUALLY                     	     1	    15	    15
GRADUATED                     	     1	     1	     1
GRAIN                         	     1	     5	     5
GRAINED                       	     1	     1	     1
GRAININESS                    	     1	     1	     1
GRAPHIC                       	     1	     1	     1
GRAPHICALLY                   	     1	     1	     1
GRAPHICS                      	     1	     3	     3
GRATEFUL                      	     1	     2	     2
GRAVITATIONAL                 	     1	     1	     1
GRAVITY                       	     1	     8	     8
GROSS                         	     1	    13	    13
GROSSLY                       	     1	     1	     1
GUIDELINE                     	     1	     1	     1
GUIDELINES                    	     1	    17	    17
HALT                          	     1	     7	     7
HARBOR                        	     1	     2	     2
HARBORING                     	     1	     1	     1
HARBORS                       	     1	     2	     2
HARBOUR                       	     1	     3	     3
HARBOURED                     	     1	     1	     1
HARBOURS                      	     1	     1	     1
HARSH                         	     1	     1	     1
HARSHER                       	     1	     3	     3
HAZARD                        	     1	    10	    10
HAZARDOUS                     	     1	     4	     4
HAZARDS                       	     1	     5	     5
HENCE                         	     1	    39	    39
HERITAGE                      	     1	     3	     3
HIGHLIGHT                     	     1	    27	    27
HIGHLIGHTED                   	     1	    16	    16
HIGHLIGHTING                  	     1	     4	     4
HIGHLIGHTS                    	     1	    12	    12
HIGHWAY                       	     1	     1	     1
HIGHWAYS                      	     1	     5	     5
HOST                          	     1	    31	    31
HOSTED                        	     1	     8	     8
HOSTS                         	     1	    21	    21
HYPOTHESES                    	     1	    17	    17
HYPOTHESIS                    	     1	    80	    80
HYPOTHESISED                  	     1	     1	     1
HYPOTHESIZE                   	     1	     2	     2
HYPOTHESIZED                  	     1	     9	     9
IDEAL                         	     1	    10	    10
IDEALISED                     	     1	     3	     3
IDEALIZED                     	     1	     1	     1
IDEALLY                       	     1	     8	     8
IMMUNE                        	     1	     1	     1
IMPACT                        	     1	   137	   137
IMPACTED                      	     1	    26	    26
IMPACTING                     	     1	     4	     4
IMPACTS                       	     1	    91	    91
IMPLEMENT                     	     1	    10	    10
IMPLEMENTATION                	     1	    39	    39
IMPLEMENTATIONS               	     1	     2	     2
IMPLEMENTED                   	     1	    56	    56
IMPLEMENTING                  	     1	     9	     9
IMPLEMENTS                    	     1	     2	     2
IMPLICATION                   	     1	     2	     2
IMPLICATIONS                  	     1	    36	    36
IMPLIES                       	     1	    19	    19
IMPLY                         	     1	     7	     7
IMPLYING                      	     1	     6	     6
IMPORTANCE                    	     1	   115	   115
IMPORTED                      	     1	     5	     5
IMPOSE                        	     1	     1	     1
IMPOSED                       	     1	     2	     2
IMPOSES                       	     1	     1	     1
IMPOSING                      	     1	     2	     2
IMPRECISE                     	     1	     1	     1
IMPRESSION                    	     1	     1	     1
INACCURACIES                  	     1	     5	     5
INACCURACY                    	     1	     1	     1
INACCURATE                    	     1	     3	     3
INADEQUATE                    	     1	     6	     6
INADEQUATELY                  	     1	     2	     2
INAPPROPRIATE                 	     1	     4	     4
INC                           	     1	     7	     7
INCENTIVE                     	     1	     3	     3
INCENTIVES                    	     1	     5	     5
INCIDENT                      	     1	    20	    20
INCIDENTS                     	     1	     2	     2
INCONSISTENT                  	     1	     9	     9
INCORPORATE                   	     1	    13	    13
INCORPORATED                  	     1	    30	    30
INCORPORATES                  	     1	     4	     4
INCORPORATING                 	     1	    12	    12
INCORPORATION                 	     1	     7	     7
INDEPENDENCE                  	     1	     6	     6
INDEPENDENT                   	     1	    67	    67
INDEPENDENTLY                 	     1	    15	    15
INDEX                         	     1	   288	   288
INDEXES                       	     1	    15	    15
INDEXING                      	     1	     1	     1
INDICES                       	     1	   138	   138
INDISCRIMINATELY              	     1	     2	     2
INEFFECTIVE                   	     1	     1	     1
INEFFECTIVENESS               	     1	     1	     1
INEFFICIENT                   	     1	     1	     1
INEVITABLY                    	     1	     6	     6
INFANCY                       	     1	     1	     1
INFANT                        	     1	     1	     1
INFECTED                      	     1	     9	     9
INFECTION                     	     1	    27	    27
INFECTIONS                    	     1	     1	     1
INFERTILE                     	     1	     1	     1
INFLATED                      	     1	     5	     5
INFLATION                     	     1	     2	     2
INFLEXIBILITY                 	     1	     1	     1
INFREQUENT                    	     1	     3	     3
INGREDIENT                    	     1	     1	     1
INHABIT                       	     1	     3	     3
INHABITANTS                   	     1	     3	     3
INHABITED                     	     1	     1	     1
INHERITANCE                   	     1	     3	     3
INHERITED                     	     1	     1	     1
INITIAL                       	     1	    79	    79
INITIALISED                   	     1	     1	     1
INITIALIZATION                	     1	     3	     3
INITIALIZE                    	     1	     3	     3
INITIALIZED                   	     1	     2	     2
INITIALIZING                  	     1	     1	     1
INITIALLY                     	     1	    33	    33
INITIATE                      	     1	     5	     5
INITIATED                     	     1	    12	    12
INITIATION                    	     1	    13	    13
INITIATIVE                    	     1	     5	     5
INITIATIVES                   	     1	     4	     4
INJECTED                      	     1	     2	     2
INJECTION                     	     1	     4	     4
INNOVATION                    	     1	     2	     2
INNOVATIONS                   	     1	     3	     3
INORGANIC                     	     1	    16	    16
INPUT                         	     1	    80	    80
INPUTS                        	     1	    35	    35
INSENSITIVE                   	     1	     2	     2
INSERT                        	     1	     2	     2
INSERTED                      	     1	     2	     2
INSERTION                     	     1	     2	     2
INSERTIONS                    	     1	     1	     1
INSIGHT                       	     1	    15	    15
INSIGHTS                      	     1	    18	    18
INSIGNIFICANT                 	     1	    10	    10
INSTALLATION                  	     1	     1	     1
INSTALLATIONS                 	     1	     1	     1
INSTALLED                     	     1	    10	    10
INSTITUTE                     	     1	    12	    12
INSTITUTIONAL                 	     1	     2	     2
INSTITUTIONS                  	     1	     3	     3
INSUFFICIENT                  	     1	    18	    18
INTEGRATE                     	     1	    15	    15
INTEGRATED                    	     1	    40	    40
INTEGRATES                    	     1	     5	     5
INTEGRATING                   	     1	    14	    14
INTEGRATION                   	     1	    42	    42
INTEGRATIVE                   	     1	     4	     4
INTELLECTUAL                  	     1	     1	     1
INTELLIGENCE                  	     1	     1	     1
INTERACT                      	     1	     6	     6
INTERACTED                    	     1	     1	     1
INTERACTING                   	     1	    12	    12
INTERACTION                   	     1	    51	    51
INTERACTIONS                  	     1	    60	    60
INTERACTIVE                   	     1	     8	     8
INTERACTIVELY                 	     1	     2	     2
INTERAGENCY                   	     1	     1	     1
INTERFERE                     	     1	     5	     5
INTERFERENCE                  	     1	     4	     4
INTERIOR                      	     1	     9	     9
INTERIORS                     	     1	     1	     1
INTERNAL                      	     1	    53	    53
INTERNALLY                    	     1	     1	     1
INTERNATIONAL                 	     1	    24	    24
INTERPRET                     	     1	    14	    14
INTERPRETABLE                 	     1	     1	     1
INTERPRETATION                	     1	   111	   111
INTERPRETATIONS               	     1	     6	     6
INTERPRETATIVE                	     1	     1	     1
INTERPRETED                   	     1	    51	    51
INTERPRETER                   	     1	    21	    21
INTERPRETERS                  	     1	    26	    26
INTERPRETING                  	     1	     5	     5
INTERVENING                   	     1	     4	     4
INTERVENTION                  	     1	     3	     3
INTERVENTIONS                 	     1	     4	     4
INVASION                      	     1	    17	    17
INVASIONS                     	     1	     1	     1
INVENT                        	     1	     1	     1
INVENTED                      	     1	     1	     1
INVEST                        	     1	     1	     1
INVESTED                      	     1	     1	     1
INVESTING                     	     1	     1	     1
INVESTMENT                    	     1	     7	     7
INVESTMENTS                   	     1	     3	     3
INVESTS                       	     1	     1	     1
INVISIBLE                     	     1	     2	     2
IRRELEVANT                    	     1	     1	     1
IRRESPECTIVE                  	     1	    11	    11
IRREVERSIBLE                  	     1	     4	     4
ISOLATE                       	     1	     6	     6
ISOLATED                      	     1	    27	    27
ISOLATES                      	     1	     2	     2
ISOLATING                     	     1	     3	     3
ISOLATION                     	     1	    18	    18
JET                           	     1	     2	     2
JOINT                         	     1	     5	     5
JOINTED                       	     1	     1	     1
JOINTS                        	     1	     1	     1
JOURNALS                      	     1	     3	     3
JUSTIFIABLE                   	     1	     1	     1
JUSTIFIED                     	     1	     6	     6
JUSTIFY                       	     1	     3	     3
JUSTIFYING                    	     1	     1	     1
LABEL                         	     1	    21	    21
LABELED                       	     1	     8	     8
LABELING                      	     1	    17	    17
LABELLED                      	     1	    14	    14
LABELLING                     	     1	     6	     6
LABELS                        	     1	     8	     8
LANDSCAPE                     	     1	   478	   478
LANDSCAPES                    	     1	   173	   173
LATTER                        	     1	    32	    32
LAUNCH                        	     1	    11	    11
LAUNCHED                      	     1	    14	    14
LAUNCHES                      	     1	     1	     1
LAUNCHING                     	     1	     1	     1
LAYER                         	     1	   116	   116
LAYERED                       	     1	     3	     3
LAYERS                        	     1	    99	    99
LEAKED                        	     1	     1	     1
LEGEND                        	     1	     5	     5
LEGENDS                       	     1	     1	     1
LEGISLATION                   	     1	     4	     4
LEGISLATIVE                   	     1	     1	     1
LIABILITIES                   	     1	     3	     3
LINK                          	     1	    34	    34
LINKAGE                       	     1	     2	     2
LINKAGES                      	     1	     4	     4
LINKED                        	     1	    38	    38
LINKING                       	     1	    12	    12
LINKS                         	     1	     6	     6
LIQUID                        	     1	    11	    11
LIQUIDS                       	     1	     1	     1
LITERALLY                     	     1	     1	     1
LITERATURE                    	     1	    55	    55
LOGIC                         	     1	     1	     1
LOGICAL                       	     1	     6	     6
LOGICALLY                     	     1	     2	     2
LUXURIOUS                     	     1	     1	     1
MAGNETIC                      	     1	     4	     4
MAJORITY                      	     1	    60	    60
MANIFEST                      	     1	     1	     1
MANIFESTATIONS                	     1	     1	     1
MANIFESTED                    	     1	     3	     3
MANIPULATE                    	     1	     3	     3
MANIPULATION                  	     1	     3	     3
MANIPULATIONS                 	     1	     1	     1
MANIPULATIVE                  	     1	     2	     2
MANUAL                        	     1	    19	    19
MANUALLY                      	     1	    16	    16
MANUFACTURER                  	     1	     4	     4
MANUFACTURERS                 	     1	     3	     3
MANUFACTURES                  	     1	     1	     1
MARGIN                        	     1	     2	     2
MARGINAL                      	     1	     8	     8
MARGINALISED                  	     1	     1	     1
MARGINALLY                    	     1	     5	     5
MARGINS                       	     1	     3	     3
MARINE                        	     1	     5	     5
MATURATION                    	     1	     3	     3
MATURE                        	     1	    39	    39
MATURED                       	     1	     1	     1
MATURES                       	     1	     1	     1
MATURING                      	     1	     2	     2
MATURITY                      	     1	     4	     4
MEANWHILE                     	     1	     5	     5
MECHANIC                      	     1	     1	     1
MECHANICAL                    	     1	     1	     1
MECHANICALLY                  	     1	     1	     1
MECHANICS                     	     1	     4	     4
MECHANISM                     	     1	    45	    45
MECHANISMS                    	     1	    40	    40
MEDIA                         	     1	     3	     3
MEDIUM                        	     1	    45	    45
MENU                          	     1	     2	     2
MERELY                        	     1	     3	     3
MERGE                         	     1	     4	     4
MERGED                        	     1	     8	     8
MERGER                        	     1	     1	     1
MERGES                        	     1	     1	     1
MERGING                       	     1	     5	     5
METHOD                        	     1	   267	   267
METHODOLOGICAL                	     1	    13	    13
METHODOLOGIES                 	     1	     6	     6
METHODOLOGY                   	     1	    38	    38
METHODS                       	     1	   367	   367
MIGRATE                       	     1	     2	     2
MIGRATION                     	     1	    18	    18
MILD                          	     1	    13	    13
MILDER                        	     1	     1	     1
MILDLY                        	     1	     1	     1
MINER                         	     1	     1	     1
MINERS                        	     1	     4	     4
MINIMUM                       	     1	   112	   112
MINING                        	     1	    35	    35
MINISTRY                      	     1	     4	     4
MISINTERPRETED                	     1	     3	     3
MISINTERPRETING               	     1	     1	     1
MIXTURE                       	     1	    53	    53
MIXTURES                      	     1	    11	    11
MOBILE                        	     1	    10	    10
MOBILITY                      	     1	     2	     2
MODE                          	     1	    18	    18
MODERATE                      	     1	    45	    45
MODERATELY                    	     1	    13	    13
MODES                         	     1	     5	     5
MODEST                        	     1	     5	     5
MODESTLY                      	     1	     1	     1
MODIFICATION                  	     1	    17	    17
MODIFICATIONS                 	     1	     6	     6
MODIFIED                      	     1	    29	    29
MODIFIER                      	     1	     2	     2
MODIFIERS                     	     1	     2	     2
MODIFIES                      	     1	     2	     2
MODIFY                        	     1	     7	     7
MODIFYING                     	     1	     6	     6
MODULAR                       	     1	     1	     1
MODULE                        	     1	     4	     4
MODULES                       	     1	     4	     4
MOLECULAR                     	     1	    18	    18
MOLECULES                     	     1	     7	     7
MONITOR                       	     1	    15	    15
MONITORED                     	     1	    21	    21
MONITORING                    	     1	   105	   105
MONITORS                      	     1	     2	     2
MOREOVER                      	     1	    59	    59
MORTALITIES                   	     1	     5	     5
MORTALITY                     	     1	   131	   131
MOTION                        	     1	     6	     6
MOTIVATED                     	     1	     3	     3
MOTIVATING                    	     1	     1	     1
MOTIVATION                    	     1	     3	     3
MULTIPLE                      	     1	   143	   143
MUSEUM                        	     1	     1	     1
MUTUAL                        	     1	     6	     6
MUTUALISTIC                   	     1	     1	     1
MUTUALLY                      	     1	     3	     3
NARRATIVE                     	     1	     2	     2
NEGATIVE                      	     1	   131	   131
NEGATIVELY                    	     1	    45	    45
NEGATIVES                     	     1	     2	     2
NEGLECT                       	     1	     2	     2
NEGLECTED                     	     1	     5	     5
NEGLECTING                    	     1	     1	     1
NEGLECTS                      	     1	     1	     1
NEGOTIATED                    	     1	     1	     1
NET                           	     1	   138	   138
NETTING                       	     1	     1	     1
NETWORK                       	     1	    57	    57
NETWORKED                     	     1	     1	     1
NETWORKING                    	     1	     1	     1
NETWORKS                      	     1	    15	    15
NEUTRAL                       	     1	     9	     9
NEUTRALIZATION                	     1	     3	     3
NEUTRALIZING                  	     1	     1	     1
NEUTRALS                      	     1	     1	     1
NEVERTHELESS                  	     1	    29	    29
NOTION                        	     1	     1	     1
NOVEL                         	     1	    23	    23
NUCLEAR                       	     1	     5	     5
NUMEROUS                      	     1	    41	    41
OBJECTIVE                     	     1	    36	    36
OBJECTIVELY                   	     1	     1	     1
OBJECTIVES                    	     1	    47	    47
OBJECTIVITY                   	     1	     1	     1
OBLIGATION                    	     1	     1	     1
OBLIGATORY                    	     1	     1	     1
OBTAIN                        	     1	    63	    63
OBTAINABLE                    	     1	     1	     1
OBTAINED                      	     1	   201	   201
OBTAINING                     	     1	    17	    17
OCCUPANCY                     	     1	     2	     2
OCCUPATION                    	     1	     7	     7
OCCUPIED                      	     1	    22	    22
OCCUPIES                      	     1	     1	     1
OCCUPY                        	     1	     8	     8
OCCUPYING                     	     1	     7	     7
OCEAN                         	     1	    11	    11
OCEANIC                       	     1	     2	     2
OCEANS                        	     1	     1	     1
ORGANIC                       	     1	   214	   214
ORGANS                        	     1	    10	    10
ORIENTATION                   	     1	    31	    31
ORIENTATIONS                  	     1	     3	     3
ORIENTED                      	     1	    11	    11
ORIGIN                        	     1	    19	    19
ORIGINS                       	     1	     1	     1
OUTCOME                       	     1	    10	    10
OUTCOMES                      	     1	    29	    29
OUTLINE                       	     1	     9	     9
OUTLINED                      	     1	     6	     6
OUTLINES                      	     1	     1	     1
OUTPUT                        	     1	    30	    30
OUTPUTS                       	     1	     7	     7
OVERALL                       	     1	   138	   138
OVERCOME                      	     1	    16	    16
OVERCOMING                    	     1	     1	     1
OVERLOOKED                    	     1	    13	    13
OVERWHELMED                   	     1	     2	     2
OVERWHELMING                  	     1	     3	     3
OVERWHELMINGLY                	     1	     1	     1
PACE                          	     1	     9	     9
PALM                          	     1	     5	     5
PANEL                         	     1	     9	     9
PANELS                        	     1	     4	     4
PARA                          	     1	     4	     4
PARALLEL                      	     1	    15	    15
PARALLELS                     	     1	     2	     2
PARTICIPATE                   	     1	     2	     2
PARTICIPATED                  	     1	     1	     1
PARTICIPATING                 	     1	     1	     1
PARTICIPATION                 	     1	     3	     3
PASSAGE                       	     1	     2	     2
PAVEMENT                      	     1	     1	     1
PEAK                          	     1	    68	    68
PEAKED                        	     1	     6	     6
PEAKING                       	     1	     6	     6
PEAKS                         	     1	    35	    35
PEER                          	     1	     5	     5
PENALTY                       	     1	     2	     2
PERCEIVE                      	     1	     1	     1
PERCEIVED                     	     1	     1	     1
PERCEPTION                    	     1	     3	     3
PERCEPTRON                    	     1	     1	     1
PERMANENT                     	     1	    22	    22
PERMANENTLY                   	     1	     4	     4
PERMIT                        	     1	     6	     6
PERMITS                       	     1	     5	     5
PERMITTED                     	     1	     3	     3
PERMITTING                    	     1	     1	     1
PERSIST                       	     1	    19	    19
PERSISTED                     	     1	     8	     8
PERSISTENCE                   	     1	    43	    43
PERSISTENT                    	     1	    13	    13
PERSISTING                    	     1	    10	    10
PERSISTS                      	     1	     2	     2
PERSPECTIVE                   	     1	    25	    25
PERSPECTIVES                  	     1	     7	     7
PHASE                         	     1	    44	    44
PHASED                        	     1	     2	     2
PHASES                        	     1	    18	    18
PHASING                       	     1	     4	     4
PHENOMENA                     	     1	    17	    17
PHENOMENON                    	     1	    15	    15
PHILOSOPHICAL                 	     1	     2	     2
PHILOSOPHIES                  	     1	     1	     1
PHILOSOPHY                    	     1	     1	     1
PILOT                         	     1	    30	    30
PILOTS                        	     1	     1	     1
PIT                           	     1	     2	     2
PLATFORM                      	     1	    67	    67
PLATFORMS                     	     1	    26	    26
PLOT                          	     1	   156	   156
PLOTS                         	     1	   297	   297
PLOTTED                       	     1	    10	    10
PLOTTERS                      	     1	     1	     1
PLOTTING                      	     1	     6	     6
PORTION                       	     1	    29	    29
PORTIONS                      	     1	    16	    16
POSE                          	     1	     5	     5
POSED                         	     1	     2	     2
POSES                         	     1	     8	     8
POSING                        	     1	     1	     1
POTENTIAL                     	     1	   242	   242
POTENTIALITY                  	     1	     1	     1
POTENTIALLY                   	     1	    46	    46
POTENTIALS                    	     1	     1	     1
POVERTY                       	     1	     2	     2
POWDER                        	     1	     9	     9
POWDERED                      	     1	     2	     2
POWDERS                       	     1	     1	     1
PRACTITIONER                  	     1	     2	     2
PRACTITIONERS                 	     1	     8	     8
PRECEDE                       	     1	     1	     1
PRECEDED                      	     1	     2	     2
PRECEDENCE                    	     1	     1	     1
PRECEDENT                     	     1	     1	     1
PRECEDING                     	     1	    10	    10
PRECISE                       	     1	    30	    30
PRECISELY                     	     1	     9	     9
PRECISION                     	     1	    42	    42
PREDEFINED                    	     1	     4	     4
PREDICT                       	     1	    71	    71
PREDICTABILITY                	     1	     1	     1
PREDICTABLE                   	     1	     5	     5
PREDICTED                     	     1	   154	   154
PREDICTING                    	     1	    33	    33
PREDICTION                    	     1	    46	    46
PREDICTIONS                   	     1	    60	    60
PREDICTIVE                    	     1	    36	    36
PREDICTIVELY                  	     1	     1	     1
PREDICTOR                     	     1	    33	    33
PREDICTORS                    	     1	    66	    66
PREDICTS                      	     1	    11	    11
PREMISE                       	     1	     4	     4
PRESENCE                      	     1	    86	    86
PRESENCES                     	     1	     2	     2
PRESERVATION                  	     1	    16	    16
PRESERVE                      	     1	    11	    11
PRESERVED                     	     1	     8	     8
PRESERVES                     	     1	     2	     2
PRESERVING                    	     1	     5	     5
PREVISUAL                     	     1	     1	     1
PRIMARILY                     	     1	    40	    40
PRIMARY                       	     1	   173	   173
PRINCIPAL                     	     1	    36	    36
PRINCIPALLY                   	     1	     4	     4
PRINCIPALS                    	     1	     1	     1
PRINCIPLE                     	     1	     6	     6
PRINCIPLES                    	     1	     8	     8
PRIOR                         	     1	    80	    80
PRIORITIES                    	     1	     2	     2
PRIORITISATION                	     1	     1	     1
PRIORITISE                    	     1	     1	     1
PRIORITIZATION                	     1	     2	     2
PRIORITIZE                    	     1	     1	     1
PRIORITIZED                   	     1	     4	     4
PRIORITIZING                  	     1	     1	     1
PRIORITY                      	     1	    29	    29
PRIORS                        	     1	     1	     1
PRIZED                        	     1	     1	     1
PROBE                         	     1	     8	     8
PROCEDURAL                    	     1	     4	     4
PROCEDURE                     	     1	    68	    68
PROCEDURES                    	     1	    62	    62
PROCEEDING                    	     1	     1	     1
PROCEEDS                      	     1	     4	     4
PROFESSOR                     	     1	     1	     1
PROFILE                       	     1	    38	    38
PROFILER                      	     1	     2	     2
PROFILERS                     	     1	     2	     2
PROFILES                      	     1	    25	    25
PROFILING                     	     1	     4	     4
PROFIT                        	     1	     2	     2
PROFOUND                      	     1	     4	     4
PROFOUNDLY                    	     1	     3	     3
PROHIBIT                      	     1	     1	     1
PROHIBITIVE                   	     1	     1	     1
PROHIBITIVELY                 	     1	     2	     2
PROHIBITS                     	     1	     1	     1
PROMINENT                     	     1	     5	     5
PROMOTE                       	     1	    21	    21
PROMOTED                      	     1	     5	     5
PROMOTES                      	     1	     4	     4
PROMOTING                     	     1	    11	    11
PROMOTION                     	     1	     1	     1
PROMPT                        	     1	     2	     2
PROMPTED                      	     1	     1	     1
PROMPTING                     	     1	     1	     1
PROMPTLY                      	     1	     2	     2
PROOF                         	     1	     1	     1
PROPORTION                    	     1	   123	   123
PROPORTIONAL                  	     1	    23	    23
PROPORTIONALITY               	     1	     2	     2
PROPORTIONALLY                	     1	     1	     1
PROPORTIONATE                 	     1	     1	     1
PROPORTIONATELY               	     1	     1	     1
PROPORTIONS                   	     1	    26	    26
PROSPECTS                     	     1	     3	     3
PROTEIN                       	     1	     5	     5
PROTEINS                      	     1	     7	     7
PROVINCE                      	     1	     3	     3
PROVINCIAL                    	     1	     2	     2
PROVISION                     	     1	     6	     6
PROVISIONING                  	     1	     1	     1
PROVISIONS                    	     1	     8	     8
PUBLICATION                   	     1	     5	     5
PUBLICATIONS                  	     1	     9	     9
PUBLISH                       	     1	     2	     2
PUBLISHED                     	     1	    32	    32
PURSUE                        	     1	     1	     1
PURSUED                       	     1	     1	     1
PURSUING                      	     1	     1	     1
QUANTITATE                    	     1	     1	     1
QUANTITATING                  	     1	     1	     1
QUANTITATION                  	     1	     6	     6
QUANTITATIVE                  	     1	    46	    46
QUANTITATIVELY                	     1	     8	     8
QUANTITIES                    	     1	    21	    21
QUANTITIVELY                  	     1	     1	     1
QUANTITY                      	     1	    27	    27
RADIATE                       	     1	     1	     1
RADIATION                     	     1	   125	   125
RADIATIVE                     	     1	    27	    27
RADICALLY                     	     1	     1	     1
RAILS                         	     1	     1	     1
RANDOM                        	     1	   117	   117
RANDOMLY                      	     1	    35	    35
RANDOMNESS                    	     1	     2	     2
RANK                          	     1	     6	     6
RANKED                        	     1	    10	    10
RANKING                       	     1	     4	     4
RANKS                         	     1	     1	     1
RATIO                         	     1	   132	   132
RATIOING                      	     1	     3	     3
RATIONAL                      	     1	    31	    31
RATIOS                        	     1	    37	    37
RAW                           	     1	    43	    43
READJUST                      	     1	     1	     1
REALLOCATED                   	     1	     1	     1
REALLOCATION                  	     1	     2	     2
REANALYSIS                    	     1	     1	     1
REASSESSMENT                  	     1	     1	     1
REASSIGN                      	     1	     1	     1
REASSIGNED                    	     1	     1	     1
RECEIVER                      	     1	    11	    11
RECEIVERS                     	     1	     3	     3
RECEPTION                     	     1	     3	     3
RECESSION                     	     1	     1	     1
RECOGNITION                   	     1	    16	    16
RECOLONISATION                	     1	     4	     4
RECOLONISE                    	     1	     2	     2
RECOLONIZATION                	     1	    10	    10
RECOLONIZE                    	     1	     4	     4
RECOMPOSING                   	     1	     1	     1
RECONSTRUCT                   	     1	     2	     2
RECONSTRUCTED                 	     1	     3	     3
RECONSTRUCTING                	     1	     2	     2
RECONSTRUCTION                	     1	     1	     1
RECONSTRUCTIONS               	     1	     2	     2
RECRUIT                       	     1	     5	     5
RECRUITED                     	     1	     2	     2
RECRUITMENT                   	     1	    60	    60
RECRUITS                      	     1	    16	    16
REDISTRIBUTING                	     1	     1	     1
REENCOUNTERS                  	     1	     1	     1
REENTRIES                     	     1	     1	     1
REESTIMATE                    	     1	     1	     1
REFLECT                       	     1	    37	    37
REFLECTANCE                   	     1	   275	   275
REFLECTANCES                  	     1	    15	    15
REFLECTED                     	     1	    37	    37
REFLECTING                    	     1	    15	    15
REFLECTION                    	     1	     6	     6
REFLECTIONS                   	     1	     1	     1
REFLECTIVE                    	     1	    16	    16
REFLECTIVITY                  	     1	     3	     3
REFLECTS                      	     1	    19	    19
REFORM                        	     1	     2	     2
REFUGES                       	     1	    11	    11
REGIME                        	     1	    36	    36
REGIMES                       	     1	    46	    46
REGRETTABLY                   	     1	     1	     1
REGULATE                      	     1	     3	     3
REGULATED                     	     1	     3	     3
REGULATING                    	     1	     7	     7
REGULATION                    	     1	     9	     9
REGULATIONS                   	     1	     4	     4
REGULATOR                     	     1	     1	     1
REGULATORY                    	     1	     2	     2
REINFORCE                     	     1	     4	     4
REINFORCES                    	     1	     1	     1
REINITIALIZE                  	     1	     1	     1
REJECT                        	     1	     3	     3
REJECTED                      	     1	     4	     4
REJECTING                     	     1	     2	     2
REJECTION                     	     1	     1	     1
RELABEL                       	     1	     1	     1
RELABELLED                    	     1	     2	     2
RELABELLING                   	     1	     5	     5
RELATIVE                      	     1	   236	   236
RELATIVELY                    	     1	   132	   132
RELATIVES                     	     1	     1	     1
RELEVANT                      	     1	    46	    46
RELIGIOUS                     	     1	     1	     1
REMOTE                        	     1	   472	   472
REMOTELY                      	     1	   107	   107
REMOTENESS                    	     1	     1	     1
RENDER                        	     1	     2	     2
RENDERED                      	     1	     1	     1
RENDERING                     	     1	     2	     2
RENDERS                       	     1	     2	     2
REPRODUCE                     	     1	     9	     9
REPRODUCED                    	     1	     5	     5
REPRODUCES                    	     1	     3	     3
REPRODUCIBILITY               	     1	     2	     2
REPRODUCING                   	     1	     1	     1
REPRODUCTION                  	     1	    28	    28
REPUBLIC                      	     1	     1	     1
REQUEST                       	     1	     3	     3
REQUESTED                     	     1	     5	     5
RESAMPLED                     	     1	    10	    10
RESAMPLING                    	     1	     7	     7
RESEMBLANCE                   	     1	     1	     1
RESEMBLE                      	     1	     3	     3
RESIDED                       	     1	     1	     1
RESIDENCE                     	     1	    11	    11
RESIDENCES                    	     1	     1	     1
RESIDENT                      	     1	    11	    11
RESIDENTS                     	     1	     3	     3
RESOLUTION                    	     1	   451	   451
RESOLUTIONS                   	     1	    25	    25
RESOLVE                       	     1	     8	     8
RESOLVED                      	     1	    17	    17
RESOLVES                      	     1	     1	     1
RESOLVING                     	     1	     7	     7
RESORT                        	     1	     1	     1
RESORTING                     	     1	     1	     1
RESOURCE                      	     1	    63	    63
RESOURCES                     	     1	   104	   104
RESPECTIVE                    	     1	    15	    15
RESPECTIVELY                  	     1	   179	   179
RESPOND                       	     1	    27	    27
RESPONDED                     	     1	    11	    11
RESPONDING                    	     1	     3	     3
RESPONDS                      	     1	     1	     1
RESPONSE                      	     1	   163	   163
RESPONSES                     	     1	   169	   169
RESPONSIVE                    	     1	     5	     5
RESPONSIVENESS                	     1	     1	     1
RESTORATION                   	     1	    24	    24
RESTORE                       	     1	     5	     5
RESTORED                      	     1	     1	     1
RESTORING                     	     1	     1	     1
RESTRICT                      	     1	     3	     3
RESTRICTED                    	     1	    31	    31
RESTRICTING                   	     1	     2	     2
RESTRICTIONS                  	     1	     5	     5
RESTRICTIVE                   	     1	     1	     1
RESTRICTOR                    	     1	     1	     1
RESTRICTS                     	     1	     2	     2
RESUSPENDED                   	     1	     1	     1
RESUSPENSION                  	     1	     9	     9
RETAIN                        	     1	    13	    13
RETAINED                      	     1	    12	    12
RETAINING                     	     1	     5	     5
RETAINS                       	     1	     1	     1
RETREATED                     	     1	     1	     1
REVEAL                        	     1	    15	    15
REVEALED                      	     1	    54	    54
REVEALING                     	     1	     2	     2
REVEALS                       	     1	     7	     7
REVERSAL                      	     1	     1	     1
REVERSE                       	     1	    13	    13
REVERSIBLE                    	     1	     2	     2
REVERSING                     	     1	     1	     1
REVIEW                        	     1	    38	    38
REVIEWED                      	     1	    22	    22
REVIEWING                     	     1	     1	     1
REVIEWS                       	     1	     7	     7
REVISE                        	     1	     1	     1
REVISED                       	     1	     6	     6
REVISION                      	     1	     1	     1
REVOLUTION                    	     1	     1	     1
REWARDS                       	     1	     1	     1
RIVALLED                      	     1	     1	     1
ROUTED                        	     1	     1	     1
ROUTINE                       	     1	     5	     5
ROUTINELY                     	     1	     8	     8
ROUTINES                      	     1	     3	     3
RURAL                         	     1	    23	    23
SAMPLE                        	     1	   360	   360
SAMPLED                       	     1	    95	    95
SAMPLES                       	     1	   241	   241
SAMPLING                      	     1	   267	   267
SANCTIONED                    	     1	     1	     1
SATELLITE                     	     1	   220	   220
SATELLITES                    	     1	    45	    45
SCAN                          	     1	    21	    21
SCANNED                       	     1	    11	    11
SCANNER                       	     1	    18	    18
SCANNERS                      	     1	     6	     6
SCANNING                      	     1	    28	    28
SCATTER                       	     1	     5	     5
SCATTERED                     	     1	     6	     6
SCATTERERS                    	     1	     2	     2
SCATTERING                    	     1	    40	    40
SCHEMATIC                     	     1	     2	     2
SCHEMATICALLY                 	     1	     2	     2
SCHEME                        	     1	    27	    27
SCHEMES                       	     1	    14	    14
SCHOLAR                       	     1	     1	     1
SCOPE                         	     1	    16	    16
SECTOR                        	     1	    23	    23
SECTORS                       	     1	     4	     4
SEGMENT                       	     1	     2	     2
SEGMENTATION                  	     1	    11	    11
SEGMENTED                     	     1	     1	     1
SEGMENTS                      	     1	     7	     7
SENSED                        	     1	   109	   109
SENSIBLE                      	     1	     4	     4
SENSING                       	     1	   453	   453
SENSITIVE                     	     1	    92	    92
SENSITIVITIES                 	     1	     1	     1
SENSITIVITY                   	     1	    57	    57
SEQUENCE                      	     1	    30	    30
SEQUENCED                     	     1	     3	     3
SEQUENCES                     	     1	    18	    18
SEQUENCING                    	     1	     9	     9
SEQUENTIAL                    	     1	     3	     3
SEQUENTIALLY                  	     1	     2	     2
SEVERE                        	     1	    69	    69
SEVERELY                      	     1	    27	    27
SEVERITIES                    	     1	    10	    10
SEVERITY                      	     1	   310	   310
SEVERLY                       	     1	     1	     1
SHIELD                        	     1	    18	    18
SHORTLY                       	     1	     1	     1
SIGNIFICANCE                  	     1	    18	    18
SIGNIFICANT                   	     1	   271	   271
SIGNIFICANTLY                 	     1	   150	   150
SILENT                        	     1	     1	     1
SILKY                         	     1	     5	     5
SIMULTANEOUS                  	     1	    16	    16
SIMULTANEOUSLY                	     1	    36	    36
SIN                           	     1	     3	     3
SLICE                         	     1	     1	     1
SLICED                        	     1	     1	     1
SLICER                        	     1	     1	     1
SLOPE                         	     1	    90	    90
SLOPED                        	     1	     4	     4
SLOPES                        	     1	    41	    41
SLOPING                       	     1	     2	     2
SOFTWARE                      	     1	    72	    72
SOLE                          	     1	     4	     4
SOLELY                        	     1	     6	     6
SOLUTION                      	     1	    61	    61
SOLUTIONS                     	     1	    26	    26
SOLVE                         	     1	    12	    12
SOLVED                        	     1	     2	     2
SOLVING                       	     1	     3	     3
SOPHISTICATED                 	     1	     8	     8
SOURCE                        	     1	   126	   126
SOURCED                       	     1	     4	     4
SOURCES                       	     1	    93	    93
SPECIFIED                     	     1	    23	    23
SPECIFIES                     	     1	     5	     5
SPECIFY                       	     1	     7	     7
SPECIFYING                    	     1	     1	     1
SPECULATE                     	     1	     1	     1
SPECULATION                   	     1	     1	     1
SPECULATIVE                   	     1	     2	     2
SPILT                         	     1	     1	     1
STAINING                      	     1	     1	     1
STAINLESS                     	     1	     1	     1
STATISTIC                     	     1	     9	     9
STATISTICAL                   	     1	    88	    88
STATISTICALLY                 	     1	    36	    36
STATISTICIAN                  	     1	     2	     2
STATISTICS                    	     1	    60	    60
STATUS                        	     1	    35	    35
STATUSES                      	     1	     1	     1
STATUTE                       	     1	     1	     1
STEM                          	     1	   195	   195
STEMMED                       	     1	     1	     1
STEMMING                      	     1	     1	     1
STEMS                         	     1	    63	    63
STIMULATE                     	     1	     3	     3
STIMULATED                    	     1	     9	     9
STIMULATES                    	     1	     1	     1
STIMULATING                   	     1	     1	     1
STIMULATION                   	     1	    14	    14
STRAIN                        	     1	    59	    59
STRAINER                      	     1	     1	     1
STRAINS                       	     1	     4	     4
STRATEGIC                     	     1	     7	     7
STRATEGIES                    	     1	    70	    70
STRATEGY                      	     1	    45	    45
STRICT                        	     1	     5	     5
STRICTER                      	     1	     3	     3
STRICTLY                      	     1	     8	     8
STRUCTURAL                    	     1	   122	   122
STRUCTURALLY                  	     1	     5	     5
STRUCTURE                     	     1	   346	   346
STRUCTURED                    	     1	     5	     5
STRUCTURES                    	     1	    34	    34
STRUCTURING                   	     1	     1	     1
SUBMITTED                     	     1	     6	     6
SUBSEQUENT                    	     1	    64	    64
SUBSEQUENTLY                  	     1	    43	    43
SUBSIDIZED                    	     1	     5	     5
SUBSIDIZING                   	     1	     1	     1
SUBSTANCE                     	     1	     2	     2
SUBSTANCES                    	     1	    10	    10
SUBSTANTIAL                   	     1	    47	    47
SUBSTANTIALLY                 	     1	    19	    19
SUBSTITUTE                    	     1	     1	     1
SUBSTITUTED                   	     1	     3	     3
SUBSTITUTES                   	     1	     4	     4
SUBSTITUTION                  	     1	     6	     6
SUBSTITUTIONS                 	     1	     2	     2
SUBTLE                        	     1	    15	    15
SUBURBAN                      	     1	     1	     1
SUCCEED                       	     1	     1	     1
SUCCESSION                    	     1	    38	    38
SUCCESSIONAL                  	     1	    43	    43
SUCCESSIVE                    	     1	    11	    11
SUCCESSIVELY                  	     1	     1	     1
SUFFICIENT                    	     1	    36	    36
SUFFICIENTLY                  	     1	    17	    17
SUM                           	     1	    24	    24
SUMMARIES                     	     1	     1	     1
SUMMARISE                     	     1	     5	     5
SUMMARISED                    	     1	     4	     4
SUMMARISES                    	     1	     2	     2
SUMMARIZE                     	     1	     8	     8
SUMMARIZED                    	     1	    22	    22
SUMMARIZES                    	     1	     3	     3
SUMMARIZING                   	     1	     2	     2
SUMMARY                       	     1	    26	    26
SUMMED                        	     1	    15	    15
SUMMING                       	     1	     2	     2
SUMS                          	     1	    10	    10
SUPERIOR                      	     1	     4	     4
SUPERIORITY                   	     1	     2	     2
SUPERVISE                     	     1	     1	     1
SUPERVISED                    	     1	    34	    34
SUPPLEMENT                    	     1	     3	     3
SUPPLEMENTAL                  	     1	     2	     2
SUPPLEMENTARY                 	     1	    32	    32
SUPPLEMENTATION               	     1	     7	     7
SUPPLEMENTED                  	     1	     3	     3
SURVEY                        	     1	    37	    37
SURVEYED                      	     1	     8	     8
SURVEYING                     	     1	     5	     5
SURVEYS                       	     1	    40	    40
SUSPENDED                     	     1	     2	     2
SUSPENSION                    	     1	     3	     3
SUSPENSIONS                   	     1	     1	     1
SUSTAIN                       	     1	    10	    10
SUSTAINABILITY                	     1	    11	    11
SUSTAINABLE                   	     1	    35	    35
SUSTAINABLY                   	     1	     3	     3
SUSTAINED                     	     1	     6	     6
SUSTAINING                    	     1	     6	     6
SYMBOL                        	     1	     2	     2
SYMBOLS                       	     1	     3	     3
SYMPTOMS                      	     1	     1	     1
TACKLE                        	     1	     2	     2
TACTICAL                      	     1	     1	     1
TACTICS                       	     1	     4	     4
TARGET                        	     1	    64	    64
TARGETED                      	     1	     5	     5
TARGETING                     	     1	     2	     2
TARGETS                       	     1	    15	    15
TARGETTED                     	     1	     1	     1
TASK                          	     1	    20	    20
TASKS                         	     1	     3	     3
TECHNICAL                     	     1	     9	     9
TECHNICALLY                   	     1	     2	     2
TECHNIQUE                     	     1	    60	    60
TECHNIQUES                    	     1	   118	   118
TEMP                          	     1	     2	     2
TEMPERATURE                   	     1	   288	   288
TEMPERATURES                  	     1	    66	    66
TEMPORARILY                   	     1	     4	     4
TEMPORARY                     	     1	     6	     6
TENDER                        	     1	     2	     2
TERRITORIAL                   	     1	     2	     2
TERRITORIES                   	     1	     8	     8
TERRITORY                     	     1	     9	     9
TEXT                          	     1	     3	     3
TEXTS                         	     1	     2	     2
THEMATIC                      	     1	    77	    77
THEME                         	     1	     1	     1
THEMES                        	     1	     1	     1
THEORETICAL                   	     1	    38	    38
THEORETICALLY                 	     1	    15	    15
THEORIES                      	     1	     3	     3
THEORY                        	     1	    27	    27
THEREBY                       	     1	    40	    40
THOROUGH                      	     1	     3	     3
THOROUGHLY                    	     1	     3	     3
TISSUE                        	     1	    23	    23
TISSUES                       	     1	    14	    14
TONS                          	     1	     6	     6
TRAIL                         	     1	     2	     2
TRAILING                      	     1	     1	     1
TRAILS                        	     1	     4	     4
TRANSFORM                     	     1	    20	    20
TRANSFORMATION                	     1	    34	    34
TRANSFORMATIONS               	     1	    10	    10
TRANSFORMED                   	     1	    19	    19
TRANSFORMING                  	     1	     1	     1
TRANSFORMS                    	     1	     4	     4
TRANSITION                    	     1	     8	     8
TRANSITIONAL                  	     1	     7	     7
TRANSITIONING                 	     1	     1	     1
TRANSITIONS                   	     1	     4	     4
TRANSLATE                     	     1	     4	     4
TRANSLATED                    	     1	     2	     2
TRANSLATES                    	     1	     3	     3
TRANSLATING                   	     1	     1	     1
TRANSLATION                   	     1	     6	     6
TRANSLATIONS                  	     1	     2	     2
TRANSMISSION                  	     1	    21	    21
TRANSMISSIONS                 	     1	     2	     2
TRANSMIT                      	     1	     2	     2
TRANSMITS                     	     1	     1	     1
TRANSMITTANCE                 	     1	     7	     7
TRANSMITTED                   	     1	    13	    13
TRANSMITTER                   	     1	     1	     1
TRANSMITTERS                  	     1	     2	     2
TRANSPORT                     	     1	    18	    18
TRANSPORTATION                	     1	     8	     8
TRANSPORTED                   	     1	     8	     8
TRANSPORTING                  	     1	     2	     2
TRANSPORTS                    	     1	     3	     3
TREATIES                      	     1	     1	     1
TREMENDOUS                    	     1	     2	     2
TREMENDOUSLY                  	     1	     1	     1
TREND                         	     1	    62	    62
TRENDING                      	     1	     1	     1
TRENDS                        	     1	    51	    51
TRIBAL                        	     1	     1	     1
TRIGGER                       	     1	     6	     6
TRIGGERED                     	     1	     1	     1
TRIGGERING                    	     1	     1	     1
TUBE                          	     1	    12	    12
ULTIMATE                      	     1	     1	     1
ULTIMATELY                    	     1	    16	    16
UNADJUSTED                    	     1	     1	     1
UNBIASED                      	     1	    20	    20
UNBIASEDNESS                  	     1	     3	     3
UNCHARACTERISTIC              	     1	     2	     2
UNCHARACTERISTICALLY          	     1	     1	     1
UNCONSTRAINED                 	     1	     1	     1
UNCORRELATED                  	     1	     4	     4
UNDEFINED                     	     1	     3	     3
UNDERGO                       	     1	     1	     1
UNDERGOES                     	     1	     1	     1
UNDERGOING                    	     1	     6	     6
UNDERGONE                     	     1	     3	     3
UNDERLAIN                     	     1	     2	     2
UNDERLAY                      	     1	     1	     1
UNDERLIE                      	     1	     1	     1
UNDERLIES                     	     1	     1	     1
UNDERLYING                    	     1	    21	    21
UNDERTAKE                     	     1	     3	     3
UNDERTAKEN                    	     1	    18	    18
UNDERTAKING                   	     1	     5	     5
UNDERWENT                     	     1	     2	     2
UNFILTERED                    	     1	     1	     1
UNFRAGMENTED                  	     1	     1	     1
UNIFORM                       	     1	    23	    23
UNIFORMITY                    	     1	     2	     2
UNIFORMLY                     	     1	     5	     5
UNIMPACTED                    	     1	     1	     1
UNINCORPORATED                	     1	     1	     1
UNIQUE                        	     1	    60	    60
UNIQUELY                      	     1	     2	     2
UNIQUENESS                    	     1	     3	     3
UNITY                         	     1	     8	     8
UNIVERSAL                     	     1	     4	     4
UNIVERSALITY                  	     1	     2	     2
UNIVERSALLY                   	     1	     3	     3
UNLIKE                        	     1	    19	    19
UNOCCUPIED                    	     1	     1	     1
UNPRECEDENTED                 	     1	     4	     4
UNPREDICTABLE                 	     1	     3	     3
UNPREDICTED                   	     1	     1	     1
UNPUBLISHED                   	     1	    13	    13
UNRESOLVED                    	     1	     1	     1
UNSCATTERED                   	     1	     1	     1
UNSUPERVISED                  	     1	    36	    36
UNSUSTAINABLE                 	     1	     1	     1
UPDATE                        	     1	     3	     3
UPDATED                       	     1	    14	    14
UPDATES                       	     1	     8	     8
UPDATING                      	     1	     1	     1
URBAN                         	     1	    26	    26
URBANISATION                  	     1	     1	     1
URBANIZATION                  	     1	     2	     2
URGENT                        	     1	     5	     5
URGENTLY                      	     1	     2	     2
UTILITY                       	     1	    15	    15
VAGUENESS                     	     1	     1	     1
VALID                         	     1	    23	    23
VALIDITY                      	     1	    10	    10
VALIDLY                       	     1	     3	     3
VARIETAL                      	     1	     1	     1
VARIETALS                     	     1	     1	     1
VARIETIES                     	     1	     3	     3
VARIETY                       	     1	    66	    66
VAST                          	     1	    12	    12
VERSUS                        	     1	    54	    54
VIA                           	     1	    37	    37
VICE                          	     1	     2	     2
VIOLATE                       	     1	     2	     2
VIOLATED                      	     1	     1	     1
VIOLATES                      	     1	     2	     2
VIOLATION                     	     1	     2	     2
VIOLATIONS                    	     1	     1	     1
VIRTUAL                       	     1	     4	     4
VIRTUALLY                     	     1	     9	     9
VIRTUE                        	     1	     1	     1
VIRUS                         	     1	     7	     7
VIRUSES                       	     1	     1	     1
VISIBLE                       	     1	    62	    62
VISIBLY                       	     1	     1	     1
VISION                        	     1	     6	     6
VISUAL                        	     1	    51	    51
VISUALISED                    	     1	     2	     2
VISUALIZATION                 	     1	     1	     1
VISUALIZE                     	     1	     3	     3
VISUALIZED                    	     1	     4	     4
VISUALIZING                   	     1	     1	     1
VISUALLY                      	     1	    18	    18
VITAL                         	     1	     7	     7
VOL                           	     1	     1	     1
VOLUME                        	     1	   104	   104
VOLUMES                       	     1	    13	    13
VOLUNTARILY                   	     1	     1	     1
VOLUNTARY                     	     1	     1	     1
VOLUNTEERS                    	     1	     1	     1
VS                            	     1	    25	    25
VULNERABILITIES               	     1	     1	     1
VULNERABILITY                 	     1	    12	    12
VULNERABLE                    	     1	    32	    32
WEALTH                        	     1	     2	     2
WEAVER                        	     1	     2	     2
WEIGHED                       	     1	     5	     5
WEIGHING                      	     1	     2	     2
WEIGHS                        	     1	     1	     1
YIELD                         	     1	    40	    40
YIELDED                       	     1	    20	    20
YIELDING                      	     1	     3	     3
YIELDS                        	     1	    13	    13
ZONAL                         	     1	     4	     4
ZONE                          	     1	    80	    80
ZONES                         	     1	    71	    71

Types Found In Base List Four

TYPE                          	 RANGE	  FREQ	    F1
ABNORMAL                      	     1	     2	     2
ABOARD                        	     1	     1	     1
ABRUPT                        	     1	     6	     6
ABRUPTLY                      	     1	     1	     1
ABSENT                        	     1	    21	    21
ABUNDANCE                     	     1	   292	   292
ABUNDANCES                    	     1	    16	    16
ABUNDANT                      	     1	    54	    54
ABUNDANTLY                    	     1	     1	     1
ACID                          	     1	    44	    44
ACIDIC                        	     1	    10	    10
ACIDS                         	     1	    13	    13
ACTIVATED                     	     1	     1	     1
ACTIVATION                    	     1	     8	     8
ADHERENCE                     	     1	     1	     1
ADJACENT                      	     1	    23	    23
ADVERSE                       	     1	    13	    13
ADVERSELY                     	     1	     3	     3
ADVERSITY                     	     1	     1	     1
AFFILIATED                    	     1	     1	     1
ALIGN                         	     1	     3	     3
ALIGNED                       	     1	     8	     8
ALIGNING                      	     1	     1	     1
ALIGNMENT                     	     1	    10	    10
ALIGNMENTS                    	     1	     1	     1
ALIGNS                        	     1	     1	     1
ALIKE                         	     1	     2	     2
ALPHA                         	     1	     6	     6
ALTERNATE                     	     1	     7	     7
ALTERNATELY                   	     1	     2	     2
ALTERNATING                   	     1	     2	     2
ALUMINIUM                     	     1	     1	     1
AMBIGUOUS                     	     1	     2	     2
AMBITIOUS                     	     1	     1	     1
AMID                          	     1	     1	     1
ANCESTORS                     	     1	     1	     1
ANCESTRAL                     	     1	     1	     1
ANCHOR                        	     1	     1	     1
ANNIVERSARY                   	     1	     1	     1
APPLICABILITY                 	     1	     7	     7
APPLICABLE                    	     1	    24	    24
APPRAISALS                    	     1	     1	     1
APPRAISE                      	     1	     2	     2
APPRAISING                    	     1	     1	     1
ARCHIVAL                      	     1	     1	     1
ARCHIVE                       	     1	     6	     6
ARCHIVED                      	     1	     4	     4
ARCHIVES                      	     1	     2	     2
ARCHIVING                     	     1	     1	     1
ARENA                         	     1	     2	     2
ARENAS                        	     1	     1	     1
ARRAY                         	     1	    13	    13
ARRAYS                        	     1	     4	     4
ARTICULATE                    	     1	     1	     1
ARTICULATED                   	     1	     1	     1
ARTIFICIAL                    	     1	    46	    46
ARTIFICIALLY                  	     1	     3	     3
ASH                           	     1	    15	    15
ASHY                          	     1	     1	     1
ASTONISHING                   	     1	     1	     1
ATTAIN                        	     1	     4	     4
ATTAINED                      	     1	     2	     2
ATTAINING                     	     1	     1	     1
ATTAINMENT                    	     1	     1	     1
AUDIO                         	     1	     2	     2
AUTHENTIC                     	     1	     1	     1
AUTO                          	     1	     1	     1
AWAITING                      	     1	     1	     1
AX                            	     1	     2	     2
AXES                          	     1	    15	    15
BALLOONING                    	     1	     1	     1
BARREL                        	     1	     1	     1
BARRELS                       	     1	     1	     1
BASEMENT                      	     1	     1	     1
BASIN                         	     1	   119	   119
BASINS                        	     1	     1	     1
BEADS                         	     1	     1	     1
BELLY                         	     1	     1	     1
BENEFICIAL                    	     1	     8	     8
BILINEAR                      	     1	     2	     2
BIOLOGY                       	     1	     6	     6
BLUR                          	     1	     1	     1
BLURRED                       	     1	     1	     1
BOLD                          	     1	     2	     2
BOLTS                         	     1	     2	     2
BOUNDS                        	     1	     1	     1
BUBBLES                       	     1	     2	     2
BULK                          	     1	    14	    14
BULLS                         	     1	     1	     1
BUNDLE                        	     1	     4	     4
BUNDLES                       	     1	     1	     1
BUTTERFLIES                   	     1	     1	     1
CAB                           	     1	     1	     1
CALENDAR                      	     1	     2	     2
CAUTION                       	     1	     6	     6
CAUTIONARY                    	     1	     1	     1
CAUTIONED                     	     1	     1	     1
CAVE                          	     1	     3	     3
CAVES                         	     1	     2	     2
CENSUS                        	     1	    34	    34
CENSUSES                      	     1	    17	    17
CERTIFICATION                 	     1	    19	    19
CHAMPAGNE                     	     1	     1	     1
CHEMISTRY                     	     1	    16	    16
CHRONIC                       	     1	     1	     1
CLASSIFICATION                	     1	   433	   433
CLASSIFICATIONS               	     1	    70	    70
CLASSIFIED                    	     1	   104	   104
CLASSIFIERS                   	     1	    28	    28
CLASSIFIES                    	     1	     2	     2
CLASSIFY                      	     1	    29	    29
CLASSIFYING                   	     1	     8	     8
CLAY                          	     1	    30	    30
CLAYS                         	     1	     1	     1
CLICKING                      	     1	     1	     1
CLONE                         	     1	     1	     1
CLONES                        	     1	     2	     2
CLONING                       	     1	     1	     1
CLOSURE                       	     1	    19	    19
COGNITIVE                     	     1	     1	     1
COHERENT                      	     1	     2	     2
COLLAR                        	     1	     1	     1
COLLARED                      	     1	     1	     1
COMMODITY                     	     1	     1	     1
COMMUTE                       	     1	     3	     3
COMMUTED                      	     1	     1	     1
COMMUTING                     	     1	     6	     6
COMPACT                       	     1	     5	     5
COMPACTED                     	     1	     1	     1
COMPACTION                    	     1	     5	     5
COMPACTNESS                   	     1	     2	     2
COMPARATIVE                   	     1	    10	    10
COMPARATIVELY                 	     1	     6	     6
COMPATIBILITY                 	     1	     2	     2
COMPATIBLE                    	     1	     6	     6
COMPETENCE                    	     1	     6	     6
COMPILATION                   	     1	     3	     3
COMPILATIONS                  	     1	     1	     1
COMPILED                      	     1	    12	    12
COMPILES                      	     1	     1	     1
COMPILING                     	     1	     2	     2
COMPLEMENT                    	     1	    16	    16
COMPLEMENTARY                 	     1	    10	    10
COMPLEMENTATION               	     1	     2	     2
COMPLEMENTED                  	     1	     1	     1
COMPLIANCE                    	     1	     2	     2
COMPREHEND                    	     1	     3	     3
COMPRESSED                    	     1	     2	     2
COMPRESSION                   	     1	     3	     3
CONFIDENTIALITY               	     1	     1	     1
CONFIGURATION                 	     1	    42	    42
CONFIGURATIONS                	     1	     2	     2
CONFIGURED                    	     1	     1	     1
CONFORM                       	     1	     2	     2
CONFORMING                    	     1	     2	     2
CONSENSUS                     	     1	     9	     9
CONSISTENCY                   	     1	    17	    17
CONSOLIDATED                  	     1	     1	     1
CONSOLIDATION                 	     1	     2	     2
CONTAMINATED                  	     1	    10	    10
CONTAMINATION                 	     1	    21	    21
CONTEMPLATED                  	     1	     1	     1
CONTINGENCY                   	     1	    12	    12
CONTRARY                      	     1	    12	    12
CONVENIENCE                   	     1	     2	     2
CONVENIENT                    	     1	     7	     7
CONVERSION                    	     1	    37	    37
CONVERSIONS                   	     1	     3	     3
COPYRIGHT                     	     1	     1	     1
CORN                          	     1	     3	     3
COUNTERPART                   	     1	     2	     2
COUNTERPARTS                  	     1	     2	     2
CREDIBILITY                   	     1	     2	     2
CREDIBLY                      	     1	     1	     1
CRUDE                         	     1	     3	     3
CRUDELY                       	     1	     2	     2
CU                            	     1	     2	     2
CUBE                          	     1	     1	     1
CUBIC                         	     1	     7	     7
CULTIVATED                    	     1	     5	     5
CULTIVATION                   	     1	     9	     9
CUSTODY                       	     1	     1	     1
DAM                           	     1	     1	     1
DASHED                        	     1	     3	     3
DECAY                         	     1	    31	    31
DECAYED                       	     1	     8	     8
DECAYING                      	     1	     2	     2
DECISIVE                      	     1	     1	     1
DEDUCTIVE                     	     1	     1	     1
DEEMED                        	     1	     5	     5
DEER                          	     1	    24	    24
DEFECT                        	     1	     1	     1
DEFECTS                       	     1	     8	     8
DEFICIENCIES                  	     1	     7	     7
DEFICIENCY                    	     1	     2	     2
DELICATE                      	     1	     1	     1
DEMOGRAPHIC                   	     1	    11	    11
DEMOGRAPHY                    	     1	     2	     2
DEPARTURE                     	     1	     2	     2
DEPENDENCE                    	     1	     8	     8
DEPLOYED                      	     1	     3	     3
DEPLOYING                     	     1	     1	     1
DEPLOYMENT                    	     1	     3	     3
DEPLOYMENTS                   	     1	     1	     1
DETACHMENT                    	     1	     3	     3
DETER                         	     1	     1	     1
DETERIORATION                 	     1	     4	     4
DEVISED                       	     1	     3	     3
DIAGNOSE                      	     1	     1	     1
DIAGNOSING                    	     1	     5	     5
DIAGNOSIS                     	     1	     5	     5
DIAGRAM                       	     1	     2	     2
DIAL                          	     1	     2	     2
DIAMETER                      	     1	    99	    99
DIAMETERS                     	     1	    12	    12
DIAMOND                       	     1	     1	     1
DIFFERENTIATE                 	     1	     4	     4
DIFFERENTIATED                	     1	     5	     5
DIFFERENTIATING               	     1	    15	    15
DIFFERENTIATION               	     1	     2	     2
DIGESTION                     	     1	     1	     1
DIMINISH                      	     1	     3	     3
DIMINISHED                    	     1	     8	     8
DIMINISHES                    	     1	     1	     1
DIMINISHING                   	     1	     2	     2
DIMINISHMENT                  	     1	     1	     1
DIOXIDE                       	     1	     9	     9
DIP                           	     1	     1	     1
DIPPED                        	     1	     1	     1
DISADVANTAGE                  	     1	     9	     9
DISADVANTAGES                 	     1	     8	     8
DISCARDED                     	     1	     1	     1
DISCARDING                    	     1	     1	     1
DISCLOSED                     	     1	     3	     3
DISCOURAGED                   	     1	     1	     1
DISPERSAL                     	     1	    63	    63
DISPERSANT                    	     1	     2	     2
DISPERSANTS                   	     1	     2	     2
DISPERSE                      	     1	     7	     7
DISPERSED                     	     1	    14	    14
DISPERSERS                    	     1	     3	     3
DISPERSING                    	     1	     3	     3
DISPERSION                    	     1	     8	     8
DISPERSIVE                    	     1	     1	     1
DISPLACED                     	     1	     2	     2
DISPLACEMENT                  	     1	     8	     8
DISPLACEMENTS                 	     1	     2	     2
DISPLACING                    	     1	     1	     1
DISSOLVED                     	     1	    55	    55
DISSOLVES                     	     1	     1	     1
DISSOLVING                    	     1	     1	     1
DISTORTED                     	     1	     1	     1
DISTORTION                    	     1	    21	    21
DISTORTIONS                   	     1	    46	    46
DISTRACT                      	     1	     1	     1
DOMAIN                        	     1	    16	    16
DOMAINS                       	     1	    12	    12
DOTS                          	     1	     4	     4
DRIP                          	     1	     1	     1
DUAL                          	     1	     2	     2
DURATION                      	     1	    14	    14
DURATIONS                     	     1	     1	     1
DWELL                         	     1	     1	     1
DWELLING                      	     1	     3	     3
DWELLINGS                     	     1	     1	     1
DYNAMIC                       	     1	    40	    40
ECOLOGICAL                    	     1	   164	   164
ECOLOGICALLY                  	     1	    16	    16
ELECTRON                      	     1	    15	    15
ELEGANT                       	     1	     3	     3
ELEMENTARY                    	     1	     4	     4
EMBODIED                      	     1	     1	     1
EMPIRICAL                     	     1	    55	    55
EMPIRICALLY                   	     1	    10	    10
ENCLOSING                     	     1	     2	     2
ENCLOSURES                    	     1	     1	     1
ENDEAVORING                   	     1	     1	     1
ENDEAVOUR                     	     1	     2	     2
ENLARGING                     	     1	     1	     1
ENRICHED                      	     1	     1	     1
ENRICHMENT                    	     1	     9	     9
ENTITIES                      	     1	     6	     6
ENTITY                        	     1	     2	     2
ERUPTED                       	     1	     1	     1
ERUPTION                      	     1	     1	     1
ERUPTIONS                     	     1	     2	     2
ET                            	     1	  3368	  3368
EVENLY                        	     1	     6	     6
EVENNESS                      	     1	    11	    11
EXCAVATE                      	     1	     2	     2
EXCAVATED                     	     1	     2	     2
EXCLUSION                     	     1	    10	    10
EXEMPT                        	     1	     1	     1
EXEMPTED                      	     1	     4	     4
EXEMPTION                     	     1	     1	     1
EXERT                         	     1	     5	     5
EXERTED                       	     1	     1	     1
EXERTING                      	     1	     1	     1
EXERTS                        	     1	     1	     1
EXIT                          	     1	     1	     1
EXOTIC                        	     1	     2	     2
EXPERTISE                     	     1	     5	     5
EXPLODED                      	     1	     1	     1
FARE                          	     1	     1	     1
FATALITIES                    	     1	     6	     6
FEVER                         	     1	     5	     5
FISCAL                        	     1	     2	     2
FLANKED                       	     1	     1	     1
FLAWS                         	     1	     1	     1
FLICKER                       	     1	     1	     1
FLOURISH                      	     1	     1	     1
FLUSH                         	     1	     1	     1
FLUSHED                       	     1	     2	     2
FLUSHING                      	     1	     1	     1
FOG                           	     1	     2	     2
FORESEEABLE                   	     1	     1	     1
FORK                          	     1	     2	     2
FOSSIL                        	     1	     2	     2
FRACTION                      	     1	    93	    93
FRACTIONAL                    	     1	    22	    22
FRACTIONS                     	     1	    44	    44
FRAGILITY                     	     1	     2	     2
FRINGE                        	     1	     1	     1
FRINGES                       	     1	     1	     1
FRONTIER                      	     1	     6	     6
FRONTIERS                     	     1	     4	     4
FURNISH                       	     1	     1	     1
FUSED                         	     1	     1	     1
FUSION                        	     1	    13	    13
GALLON                        	     1	     1	     1
GAUGE                         	     1	     3	     3
GAUGING                       	     1	     2	     2
GENERIC                       	     1	     1	     1
GEOLOGICAL                    	     1	     9	     9
GEOLOGY                       	     1	     4	     4
GEOMETRIC                     	     1	    90	    90
GEOMETRICAL                   	     1	     4	     4
GEOMETRICALLY                 	     1	     7	     7
GEOMETRIES                    	     1	     2	     2
GEOMETRY                      	     1	    54	    54
GLARING                       	     1	     1	     1
GLEAM                         	     1	     2	     2
GLUE                          	     1	     2	     2
GOATS                         	     1	     1	     1
GRAPH                         	     1	     2	     2
GRAPHS                        	     1	     3	     3
GRAVEL                        	     1	     2	     2
GRAVELLY                      	     1	     1	     1
GRAZED                        	     1	     1	     1
GRAZING                       	     1	    28	    28
GREENHOUSE                    	     1	    11	    11
GRID                          	     1	   102	   102
GRIDDED                       	     1	     4	     4
GRIDS                         	     1	    15	    15
GRINDER                       	     1	     2	     2
GRINDERS                      	     1	     2	     2
GRINDING                      	     1	     1	     1
GULF                          	     1	     1	     1
HABITAT                       	     1	   436	   436
HABITATS                      	     1	   160	   160
HARDWARE                      	     1	     1	     1
HARVEST                       	     1	    70	    70
HARVESTED                     	     1	    45	    45
HARVESTING                    	     1	   115	   115
HARVESTS                      	     1	    12	    12
HASTEN                        	     1	     2	     2
HASTENED                      	     1	     1	     1
HATCH                         	     1	     1	     1
HATCHED                       	     1	     1	     1
HATCHING                      	     1	     1	     1
HELICOPTER                    	     1	    10	    10
HELICOPTERS                   	     1	     5	     5
HERB                          	     1	     3	     3
HERBAL                        	     1	     1	     1
HERBS                         	     1	     2	     2
HIERARCHICAL                  	     1	     6	     6
HIERARCHICALLY                	     1	     4	     4
HIERARCHY                     	     1	     4	     4
HOLLOW                        	     1	     1	     1
HORIZON                       	     1	     8	     8
HORIZONS                      	     1	    10	    10
HORIZONTAL                    	     1	    27	    27
HORIZONTALLY                  	     1	     7	     7
HORMONE                       	     1	     1	     1
HORMONES                      	     1	     3	     3
HORN                          	     1	     1	     1
HURRICANE                     	     1	     4	     4
HURRICANES                    	     1	     1	     1
HUT                           	     1	     1	     1
HYBRID                        	     1	     8	     8
HYBRIDIZATION                 	     1	     1	     1
HYBRIDS                       	     1	     1	     1
HYDROGEN                      	     1	     4	     4
IDENTICAL                     	     1	    19	    19
ILLUMINATED                   	     1	    10	    10
ILLUMINATES                   	     1	     1	     1
ILLUMINATING                  	     1	     2	     2
ILLUMINATION                  	     1	    46	    46
IMMENSE                       	     1	     2	     2
IMMIGRATION                   	     1	     1	     1
IMPAIR                        	     1	     2	     2
IMPAIRED                      	     1	     3	     3
IMPAIRING                     	     1	     3	     3
IMPAIRS                       	     1	     2	     2
IMPLICIT                      	     1	     5	     5
IMPLICITLY                    	     1	     1	     1
IMPULSE                       	     1	     1	     1
INCIDENCE                     	     1	    39	    39
INCIDENCES                    	     1	   116	   116
INCLINATION                   	     1	     5	     5
INCLINED                      	     1	     3	     3
INCLUSION                     	     1	    17	    17
INCLUSIONS                    	     1	     2	     2
INCOMPATIBILITIES             	     1	     1	     1
INCONVENIENT                  	     1	     1	     1
INDIGENOUS                    	     1	    14	    14
INDIRECT                      	     1	    37	    37
INDIRECTLY                    	     1	    14	    14
INDUCE                        	     1	     7	     7
INDUCED                       	     1	    29	    29
INDUCER                       	     1	     2	     2
INDUCERS                      	     1	     1	     1
INDUCES                       	     1	     6	     6
INDUCIBLE                     	     1	     1	     1
INDUCING                      	     1	     6	     6
INDULGE                       	     1	     1	     1
INFER                         	     1	     8	     8
INFERENCE                     	     1	    11	    11
INFERENCES                    	     1	     2	     2
INFERRED                      	     1	     8	     8
INFERRING                     	     1	     2	     2
INFINITE                      	     1	     3	     3
INFORMAL                      	     1	     1	     1
INFRASTRUCTURE                	     1	    24	    24
INFRASTRUCTURES               	     1	     1	     1
INHERENT                      	     1	    16	    16
INHERENTLY                    	     1	     4	     4
INHIBIT                       	     1	     3	     3
INHIBITED                     	     1	     2	     2
INHIBITING                    	     1	     2	     2
INHIBITION                    	     1	     3	     3
INHIBITORY                    	     1	     4	     4
INNOVATIVE                    	     1	     1	     1
INSECT                        	     1	    29	    29
INSECTS                       	     1	    23	    23
INSULATING                    	     1	     1	     1
INTACT                        	     1	    20	    20
INTEGRAL                      	     1	     9	     9
INTEGRITY                     	     1	     7	     7
INTELLIGENT                   	     1	     4	     4
INTERFACE                     	     1	    15	    15
INTERFACES                    	     1	     2	     2
INTERVAL                      	     1	    68	    68
INTERVALS                     	     1	    77	    77
INVADE                        	     1	     3	     3
INVADED                       	     1	     2	     2
INVADER                       	     1	     3	     3
INVADERS                      	     1	     4	     4
INVADES                       	     1	     1	     1
INVADING                      	     1	     6	     6
INVOKED                       	     1	     2	     2
JAR                           	     1	     1	     1
JURISDICTION                  	     1	     3	     3
JURISDICTIONS                 	     1	     2	     2
JUVENILE                      	     1	     5	     5
KG                            	     1	    39	    39
KIN                           	     1	     2	     2
KIT                           	     1	     2	     2
KITS                          	     1	     2	     2
LADDER                        	     1	     2	     2
LASER                         	     1	    40	    40
LASERS                        	     1	     5	     5
LEAF                          	     1	   304	   304
LEAFING                       	     1	     1	     1
LEAFLESS                      	     1	     1	     1
LEAVED                        	     1	     1	     1
LEGACIES                      	     1	     5	     5
LEGACY                        	     1	     3	     3
LEISURE                       	     1	     1	     1
LEMON                         	     1	     1	     1
LENS                          	     1	    21	    21
LENSES                        	     1	     6	     6
LEVERAGE                      	     1	     1	     1
LEVERAGED                     	     1	     1	     1
LEVERAGING                    	     1	     1	     1
LIKEWISE                      	     1	    16	    16
LIMBS                         	     1	     2	     2
LINEAR                        	     1	   114	   114
LINEARIZATION                 	     1	     1	     1
LINEARIZING                   	     1	     1	     1
LINEARLY                      	     1	    15	    15
LINGUISTIC                    	     1	     2	     2
LIVER                         	     1	     2	     2
LOOP                          	     1	     2	     2
LOOPER                        	     1	     1	     1
LOOPS                         	     1	     1	     1
LT                            	     1	     2	     2
MAGNITUDE                     	     1	    49	    49
MAGNITUDES                    	     1	     8	     8
MAMMAL                        	     1	    49	    49
MAMMALIAN                     	     1	    24	    24
MAMMALS                       	     1	    27	    27
MANUSCRIPT                    	     1	     1	     1
MAT                           	     1	     2	     2
MATRICES                      	     1	     9	     9
MATRIX                        	     1	   109	   109
MAXIMISATION                  	     1	     2	     2
MAXIMISE                      	     1	     6	     6
MAXIMISED                     	     1	     2	     2
MAXIMIZE                      	     1	     4	     4
MAXIMIZED                     	     1	     1	     1
MAXIMIZING                    	     1	     2	     2
MEDIATED                      	     1	     3	     3
MERCHANTABLE                  	     1	     3	     3
MERIT                         	     1	     1	     1
MERITS                        	     1	     3	     3
METAPHOR                      	     1	     1	     1
METROPOLITAN                  	     1	     1	     1
MG                            	     1	    37	    37
MID                           	     1	     8	     8
MILLIGRAMS                    	     1	     2	     2
MINERAL                       	     1	    68	    68
MINERALISATION                	     1	     1	     1
MINERALIZABLE                 	     1	     1	     1
MINERALIZATION                	     1	    18	    18
MINERALIZED                   	     1	     5	     5
MINERALS                      	     1	    10	    10
MINIMAL                       	     1	    24	    24
MINIMALLY                     	     1	     2	     2
MINIMISE                      	     1	     7	     7
MINIMISED                     	     1	     2	     2
MINIMISES                     	     1	     1	     1
MINIMISING                    	     1	     4	     4
MINIMIZE                      	     1	    25	    25
MINIMIZED                     	     1	     7	     7
MINIMIZES                     	     1	     3	     3
MINIMIZING                    	     1	     4	     4
MOBILISATION                  	     1	     1	     1
MOISTURE                      	     1	   136	   136
MOMENTUM                      	     1	     3	     3
MONETARY                      	     1	     3	     3
MOULD                         	     1	     1	     1
MS                            	     1	    14	    14
MULTIPLICATION                	     1	     1	     1
MULTIPLIED                    	     1	     9	     9
MULTIPLIER                    	     1	     2	     2
MULTIPLIERS                   	     1	     1	     1
MULTIPLYING                   	     1	     6	     6
MUNICIPAL                     	     1	     5	     5
MUNICIPALITIES                	     1	     3	     3
MUNICIPALITY                  	     1	     1	     1
NAVIGATE                      	     1	     1	     1
NAVIGATING                    	     1	     3	     3
NAVIGATION                    	     1	     8	     8
NAVIGATIONAL                  	     1	     1	     1
NAVIGATOR                     	     1	     1	     1
NECESSITY                     	     1	     4	     4
NEEDLE                        	     1	    15	    15
NEEDLES                       	     1	    30	    30
NONETHELESS                   	     1	    10	    10
NONLINEAR                     	     1	    31	    31
NOON                          	     1	     5	     5
NORM                          	     1	     1	     1
NURSERY                       	     1	     2	     2
NUTRITIONAL                   	     1	     2	     2
OBSCURE                       	     1	     3	     3
OBSCURED                      	     1	     2	     2
OBSCURES                      	     1	     1	     1
OBSTACLE                      	     1	     2	     2
OBSTRUCTION                   	     1	     3	     3
OBSTRUCTIONS                  	     1	     1	     1
ODOR                          	     1	     4	     4
ODORIFEROUS                   	     1	     1	     1
ODORS                         	     1	     1	     1
OFFSET                        	     1	    12	    12
OMITTED                       	     1	     6	     6
ONGOING                       	     1	    13	    13
OPT                           	     1	     1	     1
OPTED                         	     1	     3	     3
OPTICAL                       	     1	   168	   168
OPTICALLY                     	     1	     1	     1
OPTICS                        	     1	     5	     5
ORBIT                         	     1	     7	     7
ORBITAL                       	     1	     7	     7
ORBITER                       	     1	     1	     1
ORBITS                        	     1	     4	     4
ORGANISM                      	     1	     2	     2
ORGANISMS                     	     1	    22	    22
ORIGINATE                     	     1	     1	     1
ORIGINATED                    	     1	     2	     2
ORIGINATES                    	     1	     1	     1
ORIGINATING                   	     1	     1	     1
OUTLET                        	     1	     1	     1
OVERHEAD                      	     1	     2	     2
OVERLAP                       	     1	    22	    22
OVERLAPPED                    	     1	     8	     8
OVERLAPPING                   	     1	     6	     6
OVERLAPS                      	     1	     3	     3
OVERNIGHT                     	     1	     1	     1
OWL                           	     1	     1	     1
OXIC                          	     1	    10	    10
OXYGEN                        	     1	    27	    27
OZ                            	     1	     1	     1
OZONE                         	     1	    13	    13
PACKET                        	     1	     1	     1
PARADOXICAL                   	     1	     1	     1
PARAMETER                     	     1	    70	    70
PARAMETERS                    	     1	   219	   219
PARTICLE                      	     1	    17	    17
PARTICLES                     	     1	    14	    14
PASSIVE                       	     1	    23	    23
PASSIVELY                     	     1	     2	     2
PENETRATE                     	     1	     7	     7
PENETRATED                    	     1	     3	     3
PENETRATES                    	     1	     1	     1
PENETRATING                   	     1	     1	     1
PENETRATION                   	     1	    13	    13
PERIPHERY                     	     1	     1	     1
PHYSICS                       	     1	     3	     3
PILLS                         	     1	     1	     1
PINCH                         	     1	     2	     2
PIONEER                       	     1	     3	     3
PIONEERING                    	     1	     2	     2
PLAGUE                        	     1	     2	     2
PLAGUED                       	     1	     1	     1
PLAGUES                       	     1	     1	     1
POLAR                         	     1	    10	    10
POLARISATION                  	     1	     1	     1
POLARITY                      	     1	     1	     1
POLARIZATION                  	     1	     9	     9
POLARIZATIONS                 	     1	     1	     1
POLARIZED                     	     1	     1	     1
PONDS                         	     1	     1	     1
POPE                          	     1	     1	     1
PORTFOLIO                     	     1	     2	     2
PRECIOUS                      	     1	     1	     1
PREDATION                     	     1	     8	     8
PREDATOR                      	     1	    13	    13
PREDATORS                     	     1	    27	    27
PREDATORY                     	     1	     6	     6
PREDECESSOR                   	     1	     1	     1
PREDOMINANCE                  	     1	     1	     1
PREDOMINANT                   	     1	    11	    11
PREDOMINANTLY                 	     1	    15	    15
PRELIMINARILY                 	     1	     1	     1
PRELIMINARY                   	     1	    19	    19
PREMIER                       	     1	     1	     1
PREMIUM                       	     1	     3	     3
PRESCRIBED                    	     1	    81	    81
PRESCRIPTION                  	     1	     7	     7
PRESCRIPTIONS                 	     1	     2	     2
PREVAIL                       	     1	     1	     1
PREVAILING                    	     1	     4	     4
PREVALENCE                    	     1	     8	     8
PREVALENT                     	     1	    10	    10
PREVALENTLY                   	     1	     2	     2
PREY                          	     1	     3	     3
PRIMITIVE                     	     1	     1	     1
PROLONGED                     	     1	     5	     5
PROTOCOL                      	     1	    15	    15
PROTOCOLS                     	     1	     6	     6
PULSE                         	     1	    78	    78
PULSED                        	     1	     2	     2
PULSES                        	     1	     7	     7
QUOTAS                        	     1	     1	     1
RAM                           	     1	     3	     3
RANGER                        	     1	     1	     1
REALM                         	     1	     4	     4
RECEIPT                       	     1	     2	     2
RECLASSIFIED                  	     1	     4	     4
RECLASSIFYING                 	     1	     1	     1
RECONCILE                     	     1	     1	     1
RECONCILED                    	     1	     1	     1
RECREATION                    	     1	     6	     6
RECURRENCE                    	     1	    24	    24
RECURRENT                     	     1	     5	     5
RECURRENTLY                   	     1	     2	     2
RECURRING                     	     1	     6	     6
RECURRINGLY                   	     1	     2	     2
RECYCLED                      	     1	     1	     1
RECYCLING                     	     1	     1	     1
REFINE                        	     1	     4	     4
REFINED                       	     1	     7	     7
REFINEMENT                    	     1	     3	     3
REFINEMENTS                   	     1	     2	     2
REFINING                      	     1	     2	     2
REFRESH                       	     1	     1	     1
REGRESSED                     	     1	     2	     2
REGRESSION                    	     1	    96	    96
REGRESSIONS                   	     1	    14	    14
REGRESSOR                     	     1	     1	     1
REHABILITATION                	     1	     4	     4
RELEVANCE                     	     1	     6	     6
RESENTED                      	     1	     1	     1
RESENTS                       	     1	     1	     1
RESIDUAL                      	     1	    19	    19
RESIDUALS                     	     1	    20	    20
RESIDUE                       	     1	    23	    23
RESIDUES                      	     1	    27	    27
RETRIEVAL                     	     1	    16	    16
RETRIEVALS                    	     1	     2	     2
RETRIEVE                      	     1	     7	     7
RETRIEVED                     	     1	     9	     9
RETRIEVING                    	     1	     1	     1
RIDGE                         	     1	    18	    18
RIDGES                        	     1	     1	     1
RIGID                         	     1	     2	     2
RIGOROUS                      	     1	    17	    17
RIGOROUSLY                    	     1	     3	     3
RODS                          	     1	     1	     1
ROTATE                        	     1	     3	     3
ROTATED                       	     1	     2	     2
ROTATING                      	     1	     4	     4
ROTATION                      	     1	    23	    23
ROTATIONAL                    	     1	     1	     1
ROTATIONS                     	     1	     4	     4
RUBBER                        	     1	     3	     3
SATISFACTORILY                	     1	     1	     1
SATISFACTORY                  	     1	    10	    10
SAVAGE                        	     1	     1	     1
SCAR                          	     1	     2	     2
SCARCE                        	     1	     7	     7
SCARCELY                      	     1	     2	     2
SCARCITY                      	     1	     2	     2
SCARS                         	     1	     2	     2
SCENARIO                      	     1	    62	    62
SCENARIOS                     	     1	    63	    63
SCENT                         	     1	     7	     7
SCENTS                        	     1	     2	     2
SCRIPT                        	     1	     1	     1
SCRUTINIZING                  	     1	     1	     1
SELDOM                        	     1	     3	     3
SHALLOW                       	     1	     8	     8
SHALLOWER                     	     1	     3	     3
SHEER                         	     1	     1	     1
SHRINK                        	     1	     2	     2
SHRINKAGE                     	     1	     3	     3
SHRINKING                     	     1	     1	     1
SIGNATURE                     	     1	    11	    11
SIGNATURES                    	     1	    17	    17
SIMULATE                      	     1	    20	    20
SIMULATED                     	     1	    35	    35
SIMULATES                     	     1	     3	     3
SIMULATING                    	     1	     9	     9
SIMULATION                    	     1	    76	    76
SIMULATIONS                   	     1	    24	    24
SIMULATIVE                    	     1	     1	     1
SIMULATOR                     	     1	    11	    11
SIMULATORS                    	     1	     3	     3
SKEPTICAL                     	     1	     1	     1
SKETCH                        	     1	     4	     4
SKETCHES                      	     1	     1	     1
SKIPPING                      	     1	     1	     1
SODIUM                        	     1	     4	     4
SOLAR                         	     1	    83	    83
SPAN                          	     1	    11	    11
SPANNED                       	     1	     1	     1
SPANNING                      	     1	     5	     5
SPANS                         	     1	     2	     2
SPATIAL                       	     1	   538	   538
SPATIALLY                     	     1	    74	    74
SPECIMEN                      	     1	     2	     2
SPECIMENS                     	     1	    11	    11
SPECTRUM                      	     1	    38	    38
SPHERIC                       	     1	     1	     1
SPHERICAL                     	     1	     1	     1
SPIES                         	     1	     6	     6
SPIKE                         	     1	     3	     3
SPIKES                        	     1	     5	     5
SPIKING                       	     1	     1	     1
SPIKY                         	     1	     1	     1
SPLASH                        	     1	     1	     1
SPONTANEOUS                   	     1	     3	     3
STACK                         	     1	     5	     5
STACKED                       	     1	     1	     1
STACKING                      	     1	     5	     5
STACKS                        	     1	     3	     3
STANCE                        	     1	     1	     1
STEEP                         	     1	    25	    25
STEEPER                       	     1	     2	     2
STEEPEST                      	     1	     1	     1
STRAIGHTFORWARD               	     1	    11	    11
STRAND                        	     1	     1	     1
STRIPING                      	     1	     2	     2
SUBJECTED                     	     1	    19	    19
SUBJECTIVE                    	     1	     4	     4
SUBJECTIVELY                  	     1	     1	     1
SUBORDINATE                   	     1	     3	     3
SUBORDINATES                  	     1	     2	     2
SUBTROPICAL                   	     1	     2	     2
SUITE                         	     1	    19	    19
SUPERB                        	     1	     1	     1
SUPPRESS                      	     1	     8	     8
SUPPRESSED                    	     1	     8	     8
SUPPRESSES                    	     1	     1	     1
SUPPRESSING                   	     1	     2	     2
SUPPRESSION                   	     1	    49	    49
SUPPRESSOR                    	     1	     2	     2
SUPPRESSORS                   	     1	     2	     2
SURGING                       	     1	     1	     1
SURPLUS                       	     1	     5	     5
SURPLUSES                     	     1	     2	     2
SWIFT                         	     1	     2	     2
SWIFTLY                       	     1	     3	     3
SYNTHESIS                     	     1	    14	    14
SYNTHESIZE                    	     1	     3	     3
SYNTHESIZED                   	     1	     6	     6
TAG                           	     1	     2	     2
TAGGED                        	     1	     5	     5
TAGGING                       	     1	     1	     1
TAGS                          	     1	     2	     2
TELESCOPE                     	     1	     1	     1
TEMPLE                        	     1	     1	     1
TERMINAL                      	     1	     3	     3
TERMINALS                     	     1	     3	     3
TERMINATE                     	     1	     1	     1
TERMINATION                   	     1	     1	     1
TEXTURAL                      	     1	     4	     4
TEXTURE                       	     1	    34	    34
TEXTURED                      	     1	     2	     2
TEXTURES                      	     1	     2	     2
THESES                        	     1	     2	     2
THESIS                        	     1	     1	     1
THRESHOLD                     	     1	    96	    96
THRESHOLDED                   	     1	     1	     1
THRESHOLDING                  	     1	    12	    12
THRESHOLDS                    	     1	    25	    25
THRIVE                        	     1	     1	     1
THUMB                         	     1	     2	     2
TICK                          	     1	    26	    26
TICKS                         	     1	    19	    19
TIGER                         	     1	    11	    11
TIGERS                        	     1	     1	     1
TILE                          	     1	     1	     1
TILES                         	     1	     2	     2
TILT                          	     1	     1	     1
TIMBER                        	     1	    30	    30
TOLERATE                      	     1	     3	     3
TOLERATED                     	     1	     1	     1
TOXIC                         	     1	     4	     4
TOXICITY                      	     1	     2	     2
TRAIT                         	     1	     7	     7
TRAITS                        	     1	    57	    57
TRANSPLANT                    	     1	     1	     1
TREMBLING                     	     1	     1	     1
TRIANGLE                      	     1	     5	     5
TRIANGLES                     	     1	     1	     1
TRIANGULAR                    	     1	     2	     2
TRIBUTARIES                   	     1	     2	     2
TRIBUTARY                     	     1	     4	     4
TRIBUTE                       	     1	     1	     1
TRIMMING                      	     1	     1	     1
TROPHY                        	     1	     1	     1
TROPICAL                      	     1	   140	   140
TROPICS                       	     1	     9	     9
TUMOR                         	     1	     1	     1
TURNOVER                      	     1	    88	    88
TUTORIAL                      	     1	     1	     1
UNCLASSIFIED                  	     1	     5	     5
UNCONSOLIDATED                	     1	     1	     1
UNDERMINE                     	     1	     2	     2
UNDERMINED                    	     1	     1	     1
UNDISTORTED                   	     1	     1	     1
UNFORESEEN                    	     1	     1	     1
UNGRAZED                      	     1	     1	     1
UNIFIED                       	     1	     2	     2
UNMERCHANTABLE                	     1	     2	     2
UNTANGLING                    	     1	     1	     1
UNUTILIZED                    	     1	     1	     1
UPGRADED                      	     1	     1	     1
UPWARD                        	     1	    13	    13
UPWARDS                       	     1	     2	     2
UTILISATION                   	     1	     2	     2
UTILISE                       	     1	     4	     4
UTILISED                      	     1	     5	     5
UTILISES                      	     1	     1	     1
UTILIZABLE                    	     1	     3	     3
UTILIZATION                   	     1	     9	     9
UTILIZE                       	     1	     7	     7
UTILIZED                      	     1	    19	    19
UTILIZES                      	     1	     3	     3
UTILIZING                     	     1	     3	     3
VALIDATE                      	     1	    16	    16
VALIDATED                     	     1	    16	    16
VALIDATES                     	     1	     1	     1
VALIDATING                    	     1	    11	    11
VALIDATION                    	     1	   112	   112
VANISHING                     	     1	     1	     1
VENDORS                       	     1	     3	     3
VERIFIABLE                    	     1	     1	     1
VERIFIABLY                    	     1	     1	     1
VERIFICATION                  	     1	     7	     7
VERIFIED                      	     1	     9	     9
VERIFY                        	     1	     7	     7
VERIFYING                     	     1	     2	     2
VERSES                        	     1	     1	     1
VERTICAL                      	     1	    59	    59
VERTICALLY                    	     1	     8	     8
VIABILITY                     	     1	     3	     3
VIABLE                        	     1	     9	     9
VIBRATION                     	     1	     1	     1
VIBRATIONAL                   	     1	     1	     1
VIGOR                         	     1	     8	     8
VIGOROUS                      	     1	     1	     1
VIGOROUSLY                    	     1	     1	     1
VIGOUR                        	     1	     2	     2
VOLCANIC                      	     1	     9	     9
VOLCANO                       	     1	     1	     1
WARD                          	     1	     3	     3
WARDS                         	     1	     1	     1
WARRANT                       	     1	     3	     3
WARRANTED                     	     1	     2	     2
WARRANTING                    	     1	     1	     1
WARRANTS                      	     1	     2	     2
WAX                           	     1	     1	     1
WEBS                          	     1	     3	     3
WELLS                         	     1	     3	     3

Types Found In Base List Five

TYPE                          	 RANGE	  FREQ	    F1
ADVOCACY                      	     1	     1	     1
AERIAL                        	     1	   194	   194
AERIALLY                      	     1	     1	     1
AFTERMATH                     	     1	     1	     1
AGGRAVATE                     	     1	     2	     2
AGGRAVATED                    	     1	     2	     2
AGGRAVATES                    	     1	     1	     1
AGGRAVATING                   	     1	     2	     2
AGGREGATE                     	     1	    17	    17
AGGREGATED                    	     1	     8	     8
AGGREGATES                    	     1	    10	    10
AGGREGATING                   	     1	     2	     2
AGGREGATION                   	     1	    14	    14
AGITATOR                      	     1	     1	     1
ALBEIT                        	     1	     4	     4
ALGORITHM                     	     1	   149	   149
ALGORITHMS                    	     1	   111	   111
ALTITUDE                      	     1	    62	    62
ALTITUDES                     	     1	    11	    11
ALTITUDINAL                   	     1	    15	    15
AMBIGUITIES                   	     1	     1	     1
AMBIGUITY                     	     1	     4	     4
AMPLE                         	     1	     4	     4
AMPLIFICATION                 	     1	     3	     3
AMPLIFY                       	     1	     4	     4
AMPLIFYING                    	     1	     1	     1
ANALOGIES                     	     1	     1	     1
ANALOGY                       	     1	     4	     4
ANALYTIC                      	     1	     1	     1
ANALYTICAL                    	     1	    25	    25
ANALYTICALLY                  	     1	     1	     1
ANALYTICS                     	     1	     1	     1
ANECDOTAL                     	     1	     2	     2
ANOMALIES                     	     1	    20	    20
ANOMALOUS                     	     1	     1	     1
ANOMALOUSLY                   	     1	     1	     1
ANOMALY                       	     1	    14	    14
ANT                           	     1	    43	    43
ANTIALLERGIC                  	     1	     1	     1
ANTIASTHMATIC                 	     1	     1	     1
ANTIBIOTIC                    	     1	     2	     2
ANTIBIOTICS                   	     1	     2	     2
ANTS                          	     1	    33	    33
APPARATUS                     	     1	     5	     5
APPENDIX                      	     1	    95	    95
APPROPRIATED                  	     1	     1	     1
AQUARIUMS                     	     1	     1	     1
ARBITRARILY                   	     1	     2	     2
ARBITRARY                     	     1	     2	     2
ARC                           	     1	    21	    21
ASCENDING                     	     1	     1	     1
ASSIMILATED                   	     1	     4	     4
ASSIMILATES                   	     1	     1	     1
ASSIMILATION                  	     1	     8	     8
AUTOMATED                     	     1	    34	    34
AUTOMATION                    	     1	     1	     1
AUTONOMOUS                    	     1	     1	     1
AVIATION                      	     1	     1	     1
AXIS                          	     1	    21	    21
BAIL                          	     1	     1	     1
BAITED                        	     1	     1	     1
BAITS                         	     1	     1	     1
BANNER                        	     1	     1	     1
BATCH                         	     1	     7	     7
BATCHES                       	     1	    11	    11
BETA                          	     1	     3	     3
BILATERAL                     	     1	     2	     2
BINOCULARS                    	     1	     1	     1
BOTANICAL                     	     1	     2	     2
BRACKETS                      	     1	     1	     1
BUD                           	     1	    12	    12
BUFFER                        	     1	    79	    79
BUFFERING                     	     1	     5	     5
BUFFERS                       	     1	     6	     6
BUTT                          	     1	     1	     1
BYPASS                        	     1	     1	     1
BYPASSES                      	     1	     1	     1
CARBOHYDRATE                  	     1	     6	     6
CARBOHYDRATES                 	     1	    12	    12
CARDINAL                      	     1	     5	     5
CATASTROPHIC                  	     1	     9	     9
CAUSAL                        	     1	     2	     2
CELLULAR                      	     1	     3	     3
CERAMIC                       	     1	     1	     1
CEREALS                       	     1	     2	     2
CHERRY                        	     1	     2	     2
CLAMPS                        	     1	     1	     1
COARSE                        	     1	    98	    98
COARSELY                      	     1	     1	     1
COARSER                       	     1	    12	    12
COEFFICIENT                   	     1	    61	    61
COEFFICIENTS                  	     1	    55	    55
COLLISION                     	     1	     1	     1
COMMENCE                      	     1	     1	     1
COMMENCED                     	     1	     1	     1
COMPARTMENT                   	     1	     1	     1
COMPOSITE                     	     1	    19	    19
COMPOSITED                    	     1	     3	     3
COMPOSITES                    	     1	    20	    20
COMPOSITING                   	     1	     6	     6
CONCLUSIVE                    	     1	     2	     2
CONDENSE                      	     1	     1	     1
CONDENSED                     	     1	     5	     5
CONE                          	     1	     4	     4
CONES                         	     1	     5	     5
CONSECUTIVE                   	     1	    13	    13
CONSORTIUM                    	     1	     4	     4
CONSPICUOUS                   	     1	     1	     1
CONVERGE                      	     1	     3	     3
CONVERGENCE                   	     1	     6	     6
CONVERGENT                    	     1	     1	     1
CONVERSELY                    	     1	    21	    21
COSMETIC                      	     1	     1	     1
CRANE                         	     1	     1	     1
CREEK                         	     1	    12	    12
CREEKS                        	     1	    27	    27
CROOKS                        	     1	     1	     1
CRUSADE                       	     1	     1	     1
CULMINATED                    	     1	     1	     1
CULMINATION                   	     1	     1	     1
CURB                          	     1	     2	     2
CURBING                       	     1	     6	     6
CYLINDER                      	     1	     2	     2
CYLINDERS                     	     1	     2	     2
DAIRY                         	     1	     1	     1
DALE                          	     1	     2	     2
DART                          	     1	     1	     1
DAUNTING                      	     1	     1	     1
DEBRIS                        	     1	    58	    58
DECEASED                      	     1	     1	     1
DECREE                        	     1	     6	     6
DEFAULT                       	     1	    11	    11
DEFINITIVE                    	     1	     5	     5
DEGRADATION                   	     1	    62	    62
DEGRADATIONS                  	     1	     2	     2
DEGRADE                       	     1	     2	     2
DEGRADED                      	     1	    12	    12
DEGRADES                      	     1	     3	     3
DEIONIZED                     	     1	     2	     2
DELETED                       	     1	     1	     1
DELETION                      	     1	     1	     1
DEMON                         	     1	    11	    11
DEPENDENCIES                  	     1	     6	     6
DEPENDENCY                    	     1	     5	     5
DEPLETE                       	     1	     1	     1
DEPLETED                      	     1	     1	     1
DEPLETION                     	     1	     7	     7
DESCENT                       	     1	     1	     1
DEVIATE                       	     1	     3	     3
DEVIATION                     	     1	    18	    18
DEVIATIONS                    	     1	     9	     9
DIAGNOSTIC                    	     1	    11	    11
DIAGNOSTICS                   	     1	     2	     2
DIFFERENTIAL                  	     1	    14	    14
DIFFERENTIALLY                	     1	     4	     4
DIFFERENTIALS                 	     1	     1	     1
DIFFUSE                       	     1	    17	    17
DIFFUSED                      	     1	     7	     7
DIFFUSES                      	     1	     1	     1
DIFFUSION                     	     1	     9	     9
DILUTED                       	     1	     2	     2
DILUTION                      	     1	     3	     3
DISCERN                       	     1	     3	     3
DISCERNED                     	     1	     2	     2
DISCREPANCIES                 	     1	    11	    11
DISCREPANCY                   	     1	     5	     5
DISINTEGRATION                	     1	     1	     1
DISPOSITION                   	     1	     3	     3
DISPROPORTIONAL               	     1	     1	     1
DISPROPORTIONALLY             	     1	     2	     2
DIVERGED                      	     1	     1	     1
DIVERGENCE                    	     1	    12	    12
DIVERGENT                     	     1	     3	     3
DIVERGING                     	     1	     2	     2
DIVERSIFICATION               	     1	     3	     3
DIVERSIFY                     	     1	     1	     1
DOMINANCE                     	     1	    16	    16
DRASTIC                       	     1	     1	     1
DRASTICALLY                   	     1	     8	     8
DROUGHT                       	     1	   101	   101
DROUGHTED                     	     1	     1	     1
DROUGHTS                      	     1	    22	    22
DUBBED                        	     1	     1	     1
DUPLICATE                     	     1	     4	     4
DUPLICATED                    	     1	     8	     8
DUPLICATION                   	     1	     1	     1
DUPLICATIONS                  	     1	     1	     1
DUSK                          	     1	     2	     2
DWARFED                       	     1	     1	     1
DYE                           	     1	     4	     4
DYES                          	     1	     1	     1
DYNAMICS                      	     1	   195	   195
ECOLOGIES                     	     1	     1	     1
ECOLOGIST                     	     1	     3	     3
ECOLOGISTS                    	     1	     8	     8
ECOLOGY                       	     1	    41	    41
EFFICACY                      	     1	     6	     6
ELUSIVE                       	     1	     2	     2
EMBARKING                     	     1	     3	     3
EMBEDDED                      	     1	     6	     6
EMIGRATE                      	     1	     1	     1
EMIGRATION                    	     1	     1	     1
ENCOMPASS                     	     1	     3	     3
ENCOMPASSED                   	     1	     2	     2
ENCOMPASSES                   	     1	     4	     4
ENCOMPASSING                  	     1	     5	     5
ENSEMBLE                      	     1	    18	    18
ENSEMBLES                     	     1	     3	     3
ENTAIL                        	     1	     1	     1
ENTAILED                      	     1	     1	     1
ENTAILING                     	     1	     1	     1
ENTAILS                       	     1	     4	     4
ENZYME                        	     1	     2	     2
ENZYMES                       	     1	     5	     5
EPIDEMIC                      	     1	     7	     7
EPIDEMICS                     	     1	     1	     1
EQUILIBRIUM                   	     1	     9	     9
ERODED                        	     1	     1	     1
EROSION                       	     1	    22	    22
EVAPORATION                   	     1	     3	     3
EX                            	     1	     7	     7
EXACERBATE                    	     1	     2	     2
EXACERBATED                   	     1	     6	     6
EXACERBATING                  	     1	     1	     1
EXTERIOR                      	     1	     1	     1
EXTINCT                       	     1	     3	     3
EXTINCTION                    	     1	    42	    42
EXTINCTIONS                   	     1	     4	     4
FEASIBILITY                   	     1	     8	     8
FEASIBLE                      	     1	    15	    15
FEASIBLY                      	     1	     1	     1
FLUCTUATE                     	     1	     2	     2
FLUCTUATED                    	     1	     1	     1
FLUCTUATES                    	     1	     4	     4
FLUCTUATING                   	     1	     2	     2
FLUCTUATION                   	     1	    33	    33
FLUCTUATIONS                  	     1	     7	     7
FOLIAGE                       	     1	   159	   159
FORTHCOMING                   	     1	     2	     2
FRAGRANCE                     	     1	     4	     4
FRAGRANCES                    	     1	     1	     1
FRAGRANT                      	     1	     2	     2
FUNGAL                        	     1	    39	    39
FUNGI                         	     1	    31	    31
FUNGUS                        	     1	     4	     4
GEL                           	     1	     1	     1
GEN                           	     1	     1	     1
GENERATOR                     	     1	     3	     3
GLOBE                         	     1	    10	    10
GRAM                          	     1	     2	     2
GRAMS                         	     1	     2	     2
GRAPE                         	     1	    18	    18
GRAPES                        	     1	    42	    42
GROVE                         	     1	     3	     3
GROVES                        	     1	     1	     1
GUILD                         	     1	    44	    44
GUILDS                        	     1	    54	    54
HARNESSED                     	     1	     1	     1
HAY                           	     1	     1	     1
HEIGHTEN                      	     1	     2	     2
HEIGHTENED                    	     1	     1	     1
HEMISPHERE                    	     1	     7	     7
HEMISPHERES                   	     1	     1	     1
HEMISPHERIC                   	     1	     1	     1
HEMISPHERICAL                 	     1	    35	    35
HEN                           	     1	     1	     1
HERALD                        	     1	     1	     1
HERALDING                     	     1	     1	     1
HIKING                        	     1	     1	     1
HINDER                        	     1	     3	     3
HINDERED                      	     1	     2	     2
HINDERING                     	     1	     2	     2
HINDERS                       	     1	     2	     2
HINGE                         	     1	     1	     1
HINGES                        	     1	     1	     1
HOWLER                        	     1	     4	     4
ICONS                         	     1	     3	     3
ID                            	     1	     1	     1
IGNITE                        	     1	     2	     2
IGNITED                       	     1	     3	     3
IGNITION                      	     1	    26	    26
IGNITIONS                     	     1	     2	     2
IMMERSE                       	     1	     1	     1
IMMERSED                      	     1	     3	     3
IMMINENT                      	     1	     1	     1
IMPERATIVE                    	     1	     1	     1
IMPRUDENCE                    	     1	     1	     1
INCONCLUSIVE                  	     1	     2	     2
INCONSPICUOUS                 	     1	     1	     1
INCURS                        	     1	     1	     1
INFERIOR                      	     1	     3	     3
INLAND                        	     1	     1	     1
INTAKE                        	     1	     2	     2
INTERCEPT                     	     1	     8	     8
INTERCEPTED                   	     1	    11	    11
INTERCEPTING                  	     1	     2	     2
INTERCEPTION                  	     1	     9	     9
INTERCEPTS                    	     1	     5	     5
INTERMEDIATE                  	     1	    54	    54
INTERROGATE                   	     1	     1	     1
INTERROGATING                 	     1	     1	     1
INTERSECTING                  	     1	     1	     1
INTERSECTION                  	     1	     6	     6
INTOLERANCE                   	     1	     1	     1
INTRINSIC                     	     1	     5	     5
INTRINSICALLY                 	     1	     1	     1
INTRUDES                      	     1	     1	     1
INVENTORIED                   	     1	     1	     1
INVENTORIES                   	     1	    20	    20
INVENTORY                     	     1	    83	    83
ION                           	     1	    18	    18
IONIZATION                    	     1	     4	     4
IONS                          	     1	    10	    10
JEOPARDISE                    	     1	     1	     1
JEOPARDISING                  	     1	     1	     1
JEOPARDIZING                  	     1	     1	     1
JUNCTION                      	     1	    10	    10
JUNCTIONS                     	     1	     9	     9
KNIGHT                        	     1	     1	     1
LAD                           	     1	     7	     7
LAG                           	     1	    10	    10
LAGGED                        	     1	     1	     1
LAGS                          	     1	     2	     2
LAPSE                         	     1	     1	     1
LARVAE                        	     1	     7	     7
LARVAL                        	     1	     6	     6
LATERAL                       	     1	     9	     9
LIGHTNING                     	     1	     3	     3
LIME                          	     1	     1	     1
LIMP                          	     1	     1	     1
LIQUOR                        	     1	     1	     1
LITTER                        	     1	   140	   140
[truncated: 1,366,799 more chars]
