# Supplementary material for: The lexical profile of forestry academic texts: What does it take to understand a specialized discipline?
Source: PLoS One. 2024 Dec 30;19(12):e0315975. doi: 10.1371/journal.pone.0315975 (PMC11684671; doi:10.1371/journal.pone.0315975)
Supplement: S1 Raw data — (ZIP) [file pone.0315975.s001.zip › row_data/fm_range.txt]

 Processing file: C:\Users���Ͽ�Ĺ���\��ѧ���Ͽ�\Ŀ�����Ͽ�\��ѧ��\FM.txt

 0001000,  0002000,  0003000,  0004000,  0005000,  
 0006000,  0007000,  0008000,  0009000,  0010000,  

  Number of lines: 10672
  Number of words: 408712


WORD LIST                TOKENS/%             TYPES/%             Word Families

one                      234791/57.45            2353/13.55             844
two                       55916/13.68            2005/11.54             723
three                     46140/11.29            2278/13.12             852
four                      14320/ 3.50             966/ 5.56             541
five                       6088/ 1.49             564/ 3.25             361
six                        4158/ 1.02             454/ 2.61             296
seven                      2597/ 0.64             316/ 1.82             228
eight                      1935/ 0.47             259/ 1.49             194
nine                        882/ 0.22             159/ 0.92             129
ten                       775/ 0.19             141/ 0.81             121
11                       688/ 0.17             131/ 0.75             109
12                       482/ 0.12              87/ 0.50              76
13                       421/ 0.10              71/ 0.41              65
14                       557/ 0.14              73/ 0.42              61
15                       773/ 0.19              84/ 0.48              71
16                       203/ 0.05              52/ 0.30              42
17                       169/ 0.04              38/ 0.22              34
18                       216/ 0.05              45/ 0.26              41
19                       252/ 0.06              38/ 0.22              31
20                       381/ 0.09              27/ 0.16              22
21                        58/ 0.01              24/ 0.14              23
22                       148/ 0.04              17/ 0.10              17
23                       264/ 0.06              21/ 0.12              21
24                        35/ 0.01              15/ 0.09              15
25                        46/ 0.01              16/ 0.09              15
26                         0/ 0.00               0/ 0.00               0
27                         0/ 0.00               0/ 0.00               0
28                         0/ 0.00               0/ 0.00               0
29                         0/ 0.00               0/ 0.00               0
30                         0/ 0.00               0/ 0.00               0
31                     13464/ 3.29            3617/20.82            3617
32                      3388/ 0.83             113/ 0.65              82
33                      8250/ 2.02            2152/12.39            2104
34                      7987/ 1.95             642/ 3.70             640
35                        13/ 0.00              10/ 0.06              10
36                       642/ 0.16             248/ 1.43             248
37                       517/ 0.13             139/ 0.80             139
38                        49/ 0.01              17/ 0.10              17
not in the lists           2107/ 0.52             197/ 1.13          ?????

Total                    408712                17369                11789


 
 Number of BASEWRD1.txt types: 7114  Number of BASEWRD1.txt word families: 1256
 Number of BASEWRD2.txt types: 6710  Number of BASEWRD2.txt word families: 1341
 Number of BASEWRD3.txt types: 6258  Number of BASEWRD3.txt word families: 1378
 Number of BASEWRD4.txt types: 5081  Number of BASEWRD4.txt word families: 1216
 Number of BASEWRD5.txt types: 4460  Number of BASEWRD5.txt word families: 1165
 Number of BASEWRD6.txt types: 4184  Number of BASEWRD6.txt word families: 1082
 Number of BASEWRD7.txt types: 3747  Number of BASEWRD7.txt word families: 1068
 Number of BASEWRD8.txt types: 3467  Number of BASEWRD8.txt word families: 1048
 Number of BASEWRD9.txt types: 3233  Number of BASEWRD9.txt word families: 1037
 Number of BASEWRD10.txt types: 3018  Number of BASEWRD10.txt word families: 1036
 Number of BASEWRD11.txt types: 2978  Number of BASEWRD11.txt word families: 1036
 Number of BASEWRD12.txt types: 2775  Number of BASEWRD12.txt word families: 1021
 Number of BASEWRD13.txt types: 2438  Number of BASEWRD13.txt word families: 1023
 Number of BASEWRD14.txt types: 2321  Number of BASEWRD14.txt word families: 1022
 Number of BASEWRD15.txt types: 2317  Number of BASEWRD15.txt word families: 1034
 Number of BASEWRD16.txt types: 2098  Number of BASEWRD16.txt word families: 1012
 Number of BASEWRD17.txt types: 2100  Number of BASEWRD17.txt word families: 1021
 Number of BASEWRD18.txt types: 1951  Number of BASEWRD18.txt word families: 1018
 Number of BASEWRD19.txt types: 1877  Number of BASEWRD19.txt word families: 1005
 Number of BASEWRD20.txt types: 1828  Number of BASEWRD20.txt word families: 1008
 Number of BASEWRD21.txt types: 1666  Number of BASEWRD21.txt word families: 1015
 Number of BASEWRD22.txt types: 1549  Number of BASEWRD22.txt word families: 1010
 Number of BASEWRD23.txt types: 1400  Number of BASEWRD23.txt word families: 1006
 Number of BASEWRD24.txt types: 1302  Number of BASEWRD24.txt word families: 1006
 Number of BASEWRD25.txt types: 1679  Number of BASEWRD25.txt word families: 1004
 Number of BASEWRD26.txt types: 1  Number of BASEWRD26.txt word families: 1
 Number of BASEWRD27.txt types: 1  Number of BASEWRD27.txt word families: 1
 Number of BASEWRD28.txt types: 1  Number of BASEWRD28.txt word families: 1
 Number of BASEWRD29.txt types: 1  Number of BASEWRD29.txt word families: 1
 Number of BASEWRD30.txt types: 1  Number of BASEWRD30.txt word families: 1
 Number of BASEWRD31.txt types: 40853  Number of BASEWRD31.txt word families: 40851
 Number of BASEWRD32.txt types: 718  Number of BASEWRD32.txt word families: 436
 Number of BASEWRD33.txt types: 17651  Number of BASEWRD33.txt word families: 14715
 Number of BASEWRD34.txt types: 3898  Number of BASEWRD34.txt word families: 3833
 Number of BASEWRD35.txt types: 170  Number of BASEWRD35.txt word families: 170
 Number of BASEWRD36.txt types: 2231  Number of BASEWRD36.txt word families: 2231
 Number of BASEWRD37.txt types: 1413  Number of BASEWRD37.txt word families: 1413
 Number of BASEWRD38.txt types: 126  Number of BASEWRD38.txt word families: 126

Table of Ranges: Types

 17368	Words appear in  1 input files

Table of Ranges: word families

 11789	Words appear in  1 input files


Types Found In Base List One

TYPE                          	 RANGE	  FREQ	    F1
A                             	     1	  6718	  6718
ABILITIES                     	     1	     1	     1
ABILITY                       	     1	    67	    67
ABLE                          	     1	    51	    51
ABOUT                         	     1	   208	   208
ABOVE                         	     1	   142	   142
ABSOLUTE                      	     1	    28	    28
ABSOLUTELY                    	     1	     1	     1
ACCEPT                        	     1	     7	     7
ACCEPTABILITY                 	     1	     1	     1
ACCEPTABLE                    	     1	    24	    24
ACCEPTABLY                    	     1	     1	     1
ACCEPTANCE                    	     1	     8	     8
ACCEPTED                      	     1	    20	    20
ACCEPTING                     	     1	     2	     2
ACCEPTS                       	     1	     1	     1
ACROSS                        	     1	   173	   173
ACT                           	     1	    37	    37
ACTED                         	     1	     1	     1
ACTING                        	     1	     2	     2
ACTION                        	     1	    47	    47
ACTIONS                       	     1	    38	    38
ACTOR                         	     1	     3	     3
ACTORS                        	     1	    54	    54
ACTS                          	     1	    12	    12
ACTUAL                        	     1	    56	    56
ACTUALIZE                     	     1	     1	     1
ACTUALLY                      	     1	    38	    38
AD                            	     1	    10	    10
ADD                           	     1	     7	     7
ADDED                         	     1	    26	    26
ADDING                        	     1	    18	    18
ADDITION                      	     1	   174	   174
ADDITIONAL                    	     1	    77	    77
ADDITIONALLY                  	     1	    31	    31
ADDITIONS                     	     1	     3	     3
ADDITIVE                      	     1	    21	    21
ADDRESS                       	     1	    59	    59
ADDRESSED                     	     1	    31	    31
ADDRESSES                     	     1	     9	     9
ADDRESSING                    	     1	    18	    18
ADDS                          	     1	     2	     2
ADMITTED                      	     1	     1	     1
AFFORDABLE                    	     1	     4	     4
AFFORDED                      	     1	     1	     1
AFRAID                        	     1	     1	     1
AFTER                         	     1	   311	   311
AFTERNOON                     	     1	    12	    12
AFTERWARD                     	     1	     1	     1
AFTERWARDS                    	     1	     2	     2
AGAIN                         	     1	    26	    26
AGAINST                       	     1	    49	    49
AGE                           	     1	   270	   270
AGED                          	     1	     4	     4
AGES                          	     1	    22	    22
AGING                         	     1	     5	     5
AGO                           	     1	    11	    11
AGREE                         	     1	     3	     3
AGREED                        	     1	    20	    20
AGREEING                      	     1	     2	     2
AGREEMENT                     	     1	    24	    24
AGREEMENTS                    	     1	     2	     2
AGREES                        	     1	     2	     2
AHEAD                         	     1	     3	     3
AIR                           	     1	    80	    80
ALL                           	     1	   603	   603
ALLOW                         	     1	    81	    81
ALLOWABLE                     	     1	     8	     8
ALLOWANCE                     	     1	     3	     3
ALLOWED                       	     1	    30	    30
ALLOWING                      	     1	    32	    32
ALLOWS                        	     1	    55	    55
ALMOST                        	     1	    59	    59
ALONE                         	     1	    28	    28
ALONG                         	     1	   145	   145
ALREADY                       	     1	    51	    51
ALSO                          	     1	   920	   920
ALTHOUGH                      	     1	   244	   244
ALWAYS                        	     1	    51	    51
AMONG                         	     1	   331	   331
AMONGST                       	     1	     4	     4
AMOUNT                        	     1	   117	   117
AMOUNTS                       	     1	    20	    20
AN                            	     1	  1371	  1371
AND                           	     1	 14670	 14670
ANIMAL                        	     1	    11	    11
ANIMALS                       	     1	    13	    13
ANOTHER                       	     1	    96	    96
ANSWER                        	     1	    19	    19
ANSWERED                      	     1	     2	     2
ANSWERING                     	     1	     1	     1
ANSWERS                       	     1	     4	     4
ANY                           	     1	   205	   205
ANYONE                        	     1	     2	     2
ANYTHING                      	     1	     5	     5
ANYWAY                        	     1	     2	     2
ANYWHERE                      	     1	     2	     2
APART                         	     1	     7	     7
APPARENT                      	     1	    28	    28
APPARENTLY                    	     1	     8	     8
APPEAR                        	     1	    28	    28
APPEARANCE                    	     1	     5	     5
APPEARED                      	     1	    26	    26
APPEARING                     	     1	     3	     3
APPEARS                       	     1	    22	    22
ARE                           	     1	  2507	  2507
AREA                          	     1	   678	   678
AREAS                         	     1	   388	   388
AROUND                        	     1	    98	    98
ARRANGED                      	     1	     5	     5
ARRANGEMENT                   	     1	     7	     7
ARRANGEMENTS                  	     1	     2	     2
ARRIVAL                       	     1	     7	     7
ARRIVE                        	     1	     1	     1
ART                           	     1	     6	     6
ARTS                          	     1	     1	     1
AS                            	     1	  2853	  2853
ASK                           	     1	     2	     2
ASKED                         	     1	    13	    13
AT                            	     1	  1528	  1528
AUTUMN                        	     1	    17	    17
AWARE                         	     1	     9	     9
AWARENESS                     	     1	     6	     6
AWAY                          	     1	    12	    12
BACK                          	     1	    28	    28
BACKED                        	     1	     2	     2
BACKWARD                      	     1	     2	     2
BAD                           	     1	     4	     4
BAG                           	     1	     1	     1
BAGS                          	     1	     1	     1
BALL                          	     1	     1	     1
BANK                          	     1	    15	    15
BANKS                         	     1	     2	     2
BAR                           	     1	     2	     2
BARRING                       	     1	     1	     1
BARS                          	     1	     2	     2
BASE                          	     1	    36	    36
BASED                         	     1	   501	   501
BASES                         	     1	    10	    10
BASIC                         	     1	    43	    43
BASICALLY                     	     1	     3	     3
BASING                        	     1	     1	     1
BE                            	     1	  2455	  2455
BEAR                          	     1	     9	     9
BEARING                       	     1	     5	     5
BEARS                         	     1	     2	     2
BEAUTY                        	     1	     1	     1
BECAME                        	     1	    43	    43
BECAUSE                       	     1	   380	   380
BECOME                        	     1	    66	    66
BECOMES                       	     1	    28	    28
BECOMING                      	     1	    19	    19
BED                           	     1	     3	     3
BEDDING                       	     1	     1	     1
BEEN                          	     1	   777	   777
BEFORE                        	     1	   112	   112
BEGAN                         	     1	    20	    20
BEGIN                         	     1	    12	    12
BEGINNING                     	     1	    31	    31
BEGINNINGS                    	     1	     1	     1
BEGINS                        	     1	     1	     1
BEGUN                         	     1	     5	     5
BEHIND                        	     1	    18	    18
BEING                         	     1	   176	   176
BEINGS                        	     1	     1	     1
BELIEVE                       	     1	    12	    12
BELIEVED                      	     1	     5	     5
BELIEVES                      	     1	     1	     1
BELOW                         	     1	   112	   112
BENEATH                       	     1	     6	     6
BESIDE                        	     1	     1	     1
BESIDES                       	     1	    10	    10
BEST                          	     1	   104	   104
BETTER                        	     1	   147	   147
BETTERS                       	     1	     1	     1
BETWEEN                       	     1	   983	   983
BEYOND                        	     1	    53	    53
BIG                           	     1	    10	    10
BIGGER                        	     1	     1	     1
BIGGEST                       	     1	     5	     5
BILLION                       	     1	    11	    11
BIRD                          	     1	     5	     5
BIRDS                         	     1	    32	    32
BIRTH                         	     1	     4	     4
BIT                           	     1	    10	    10
BITS                          	     1	     4	     4
BLACK                         	     1	    44	    44
BLUE                          	     1	    20	    20
BOARD                         	     1	     8	     8
BODIES                        	     1	    10	    10
BODY                          	     1	    14	    14
BOOK                          	     1	    16	    16
BOOKS                         	     1	     3	     3
BORER                         	     1	     1	     1
BORING                        	     1	     1	     1
BORN                          	     1	     1	     1
BORNE                         	     1	     3	     3
BOTH                          	     1	   491	   491
BOTTLES                       	     1	     6	     6
BOTTOM                        	     1	    37	    37
BOX                           	     1	    10	    10
BOXES                         	     1	     1	     1
BREAK                         	     1	     7	     7
BREAKING                      	     1	     1	     1
BREAKS                        	     1	     3	     3
BRIGHT                        	     1	     9	     9
BRIGHTENING                   	     1	     1	     1
BRIGHTER                      	     1	     6	     6
BRIGHTEST                     	     1	     1	     1
BRIGHTNESS                    	     1	    48	    48
BRING                         	     1	     7	     7
BRINGING                      	     1	     1	     1
BRINGS                        	     1	     3	     3
BROKEN                        	     1	     2	     2
BROUGHT                       	     1	    16	    16
BROWN                         	     1	    12	    12
BUILD                         	     1	    15	    15
BUILDERS                      	     1	     1	     1
BUILDING                      	     1	    26	    26
BUILDINGS                     	     1	     4	     4
BUILDS                        	     1	     4	     4
BUILT                         	     1	    16	    16
BURN                          	     1	   196	   196
BURNED                        	     1	    40	    40
BURNING                       	     1	    23	    23
BURNS                         	     1	    20	    20
BURNT                         	     1	     6	     6
BUS                           	     1	     1	     1
BUSH                          	     1	     2	     2
BUSHES                        	     1	     1	     1
BUSINESS                      	     1	     3	     3
BUSINESSES                    	     1	     3	     3
BUT                           	     1	   556	   556
BUYERS                        	     1	     1	     1
BY                            	     1	  2336	  2336
CALL                          	     1	    12	    12
CALLED                        	     1	    50	    50
CALLER                        	     1	     2	     2
CALLING                       	     1	     1	     1
CALLS                         	     1	    15	    15
CAME                          	     1	     9	     9
CAN                           	     1	  1261	  1261
CANNOT                        	     1	    64	    64
CARD                          	     1	     4	     4
CARE                          	     1	    17	    17
CAREFUL                       	     1	    10	    10
CAREFULLY                     	     1	    14	    14
CARRIED                       	     1	    92	    92
CARRIES                       	     1	     4	     4
CARRY                         	     1	     9	     9
CARRYING                      	     1	     8	     8
CASE                          	     1	   223	   223
CASES                         	     1	   114	   114
CATCH                         	     1	     3	     3
CAUSE                         	     1	    55	    55
CAUSED                        	     1	    84	    84
CAUSES                        	     1	    17	    17
CAUSING                       	     1	     6	     6
CENTER                        	     1	    14	    14
CENTERED                      	     1	     8	     8
CENTERS                       	     1	     3	     3
CENTRAL                       	     1	    77	    77
CENTRALIZED                   	     1	     2	     2
CENTRALLY                     	     1	     1	     1
CENTRE                        	     1	    21	    21
CENTRED                       	     1	     5	     5
CENTRES                       	     1	     1	     1
CERTAIN                       	     1	    79	    79
CERTAINLY                     	     1	    19	    19
CERTAINTY                     	     1	     1	     1
CHANCE                        	     1	    23	    23
CHANGE                        	     1	   746	   746
CHANGEABLE                    	     1	     1	     1
CHANGED                       	     1	    49	    49
CHANGES                       	     1	   390	   390
CHANGING                      	     1	    59	    59
CHARGE                        	     1	     2	     2
CHARGED                       	     1	     2	     2
CHARGES                       	     1	     1	     1
CHECK                         	     1	    12	    12
CHECKED                       	     1	     6	     6
CHECKING                      	     1	     5	     5
CHECKS                        	     1	     3	     3
CHIP                          	     1	     5	     5
CHIPPED                       	     1	     4	     4
CHIPS                         	     1	     4	     4
CHOICE                        	     1	    62	    62
CHOICES                       	     1	    18	    18
CHOOSE                        	     1	    15	    15
CHOOSES                       	     1	     1	     1
CHOOSING                      	     1	     5	     5
CHOSE                         	     1	    10	    10
CHOSEN                        	     1	    30	    30
CHRISTMAS                     	     1	     3	     3
CITIES                        	     1	     4	     4
CITY                          	     1	     5	     5
CLASS                         	     1	   171	   171
CLASSED                       	     1	     2	     2
CLASSES                       	     1	   182	   182
CLASSICAL                     	     1	     7	     7
CLEAN                         	     1	     1	     1
CLEANING                      	     1	     1	     1
CLEAR                         	     1	    81	    81
CLEARANCE                     	     1	     2	     2
CLEARED                       	     1	     1	     1
CLEARER                       	     1	     1	     1
CLEAREST                      	     1	     1	     1
CLEARING                      	     1	     8	     8
CLEARINGS                     	     1	    14	    14
CLEARLY                       	     1	    40	    40
CLOCK                         	     1	     4	     4
CLOSE                         	     1	    42	    42
CLOSED                        	     1	    33	    33
CLOSELY                       	     1	    37	    37
CLOSER                        	     1	    13	    13
CLOSES                        	     1	     1	     1
CLOSEST                       	     1	     3	     3
CO                            	     1	     8	     8
COATED                        	     1	     2	     2
COLD                          	     1	     3	     3
COLDER                        	     1	     9	     9
COLDEST                       	     1	     1	     1
COLLECT                       	     1	    18	    18
COLLECTED                     	     1	   144	   144
COLLECTING                    	     1	    17	    17
COLLECTION                    	     1	    80	    80
COLLECTIONS                   	     1	     3	     3
COLLECTIVE                    	     1	    19	    19
COLLECTIVELY                  	     1	     5	     5
COLLECTORS                    	     1	     1	     1
COLLECTS                      	     1	     4	     4
COLLEGE                       	     1	     1	     1
COLOR                         	     1	     4	     4
COLORATION                    	     1	     1	     1
COLOUR                        	     1	    95	    95
COLOURING                     	     1	     1	     1
COLOURS                       	     1	     3	     3
COME                          	     1	    18	    18
COMES                         	     1	    10	    10
COMING                        	     1	     7	     7
COMPANIES                     	     1	     9	     9
COMPANY                       	     1	     8	     8
COMPLETE                      	     1	    34	    34
COMPLETED                     	     1	    10	    10
COMPLETELY                    	     1	    24	    24
COMPLETENESS                  	     1	     1	     1
COMPLETES                     	     1	     1	     1
COMPLETING                    	     1	     1	     1
COMPLETION                    	     1	     4	     4
COMPUTATION                   	     1	    19	    19
COMPUTATIONAL                 	     1	     9	     9
COMPUTATIONALLY               	     1	     5	     5
COMPUTATIONS                  	     1	     2	     2
COMPUTE                       	     1	    23	    23
COMPUTED                      	     1	    71	    71
COMPUTER                      	     1	    33	    33
COMPUTERS                     	     1	     3	     3
COMPUTES                      	     1	     4	     4
COMPUTING                     	     1	    18	    18
CONCERN                       	     1	    35	    35
CONCERNED                     	     1	    18	    18
CONCERNING                    	     1	    25	    25
CONCERNS                      	     1	    26	    26
CONSIDER                      	     1	    83	    83
CONSIDERATION                 	     1	    59	    59
CONSIDERATIONS                	     1	    26	    26
CONSIDERED                    	     1	   296	   296
CONSIDERING                   	     1	    94	    94
CONSIDERS                     	     1	    13	    13
CONTINUAL                     	     1	     1	     1
CONTINUALLY                   	     1	     6	     6
CONTINUATION                  	     1	     4	     4
CONTINUE                      	     1	    49	    49
CONTINUED                     	     1	    28	    28
CONTINUES                     	     1	     4	     4
CONTINUING                    	     1	     4	     4
CONTINUITY                    	     1	    22	    22
CONTINUOUS                    	     1	   102	   102
CONTINUOUSLY                  	     1	    16	    16
CONTROL                       	     1	   138	   138
CONTROLLED                    	     1	    23	    23
CONTROLLER                    	     1	     1	     1
CONTROLLING                   	     1	    19	    19
CONTROLS                      	     1	    10	    10
CONVERSATION                  	     1	     1	     1
CONVERSATIONS                 	     1	     1	     1
COOK                          	     1	     2	     2
COOL                          	     1	    12	    12
COOLED                        	     1	     1	     1
COOLER                        	     1	     7	     7
CORNER                        	     1	     4	     4
CORNERS                       	     1	     2	     2
COS                           	     1	     3	     3
COST                          	     1	    76	    76
COSTING                       	     1	     1	     1
COSTLIER                      	     1	     1	     1
COSTLY                        	     1	     7	     7
COSTS                         	     1	    65	    65
COULD                         	     1	   381	   381
COUNT                         	     1	    11	    11
COUNTED                       	     1	     4	     4
COUNTING                      	     1	     4	     4
COUNTRIES                     	     1	    32	    32
COUNTRY                       	     1	    24	    24
COUNTS                        	     1	    19	    19
COUPLE                        	     1	     6	     6
COUPLED                       	     1	    22	    22
COUPLING                      	     1	     5	     5
COURSE                        	     1	    17	    17
COURSES                       	     1	     1	     1
COURT                         	     1	     6	     6
COVER                         	     1	   469	   469
COVERAGE                      	     1	    49	    49
COVERAGES                     	     1	     4	     4
COVERED                       	     1	    40	    40
COVERING                      	     1	    13	    13
COVERS                        	     1	    18	    18
CRIMES                        	     1	     1	     1
CROSS                         	     1	     3	     3
CROSSES                       	     1	     1	     1
CROSSING                      	     1	     1	     1
CUT                           	     1	    35	    35
CUTS                          	     1	    13	    13
CUTTING                       	     1	   119	   119
CUTTINGS                      	     1	     1	     1
D                             	     1	   262	   262
DAILY                         	     1	    46	    46
DANGER                        	     1	     8	     8
DANGEROUS                     	     1	     2	     2
DARK                          	     1	    19	    19
DARKENING                     	     1	     2	     2
DARKER                        	     1	     5	     5
DARKEST                       	     1	     3	     3
DARKNESS                      	     1	     1	     1
DATE                          	     1	    61	    61
DATED                         	     1	     5	     5
DATES                         	     1	    40	    40
DATING                        	     1	     4	     4
DAUGHTER                      	     1	     5	     5
DAUGHTERS                     	     1	     1	     1
DAY                           	     1	    52	    52
DAYS                          	     1	    28	    28
DEAD                          	     1	    50	    50
DEADENED                      	     1	     1	     1
DEADENING                     	     1	     1	     1
DEADENINGS                    	     1	     1	     1
DEAL                          	     1	    17	    17
DEALING                       	     1	    14	    14
DEALS                         	     1	     8	     8
DEALT                         	     1	     9	     9
DEAR                          	     1	     1	     1
DEARLY                        	     1	     1	     1
DEATH                         	     1	    20	    20
DEATHS                        	     1	     1	     1
DECIDE                        	     1	     2	     2
DECIDED                       	     1	     4	     4
DECIDING                      	     1	     5	     5
DECOUPLES                     	     1	     1	     1
DEEP                          	     1	    33	    33
DEEPEN                        	     1	     2	     2
DEEPENING                     	     1	     2	     2
DEEPER                        	     1	    22	    22
DEEPLY                        	     1	     1	     1
DEFINITE                      	     1	     3	     3
DEFINITELY                    	     1	     1	     1
DEGREE                        	     1	   102	   102
DEGREES                       	     1	    16	    16
DEPEND                        	     1	    38	    38
DEPENDABLE                    	     1	     1	     1
DEPENDANT                     	     1	     1	     1
DEPENDED                      	     1	     7	     7
DEPENDENT                     	     1	    73	    73
DEPENDING                     	     1	    68	    68
DEPENDS                       	     1	    52	    52
DEPTH                         	     1	    43	    43
DEPTHS                        	     1	    20	    20
DID                           	     1	   156	   156
DIE                           	     1	     2	     2
DIED                          	     1	     2	     2
DIES                          	     1	     1	     1
DIFFERENCE                    	     1	   144	   144
DIFFERENCES                   	     1	   267	   267
DIFFERENCING                  	     1	    17	    17
DIFFERENT                     	     1	   661	   661
DIFFERENTLY                   	     1	    18	    18
DIFFICULT                     	     1	   105	   105
DIFFICULTIES                  	     1	    22	    22
DIFFICULTY                    	     1	    17	    17
DISCOVER                      	     1	     1	     1
DISCOVERED                    	     1	     4	     4
DO                            	     1	   134	   134
DOC                           	     1	   221	   221
DOCTORS                       	     1	     1	     1
DOES                          	     1	   108	   108
DOESN                         	     1	     1	     1
DOG                           	     1	     2	     2
DOING                         	     1	     6	     6
DON                           	     1	     2	     2
DONE                          	     1	    57	    57
DOUBLE                        	     1	    11	    11
DOUBLED                       	     1	     6	     6
DOUBLES                       	     1	     2	     2
DOUBLING                      	     1	     5	     5
DOUBT                         	     1	     5	     5
DOUBTFUL                      	     1	     2	     2
DOWN                          	     1	    14	    14
DOWNED                        	     1	     7	     7
DOWNWARD                      	     1	    17	    17
DOWNWARDLY                    	     1	     1	     1
DOWNWARDS                     	     1	     1	     1
DR                            	     1	     5	     5
DRAW                          	     1	    10	    10
DRAWING                       	     1	     8	     8
DRAWN                         	     1	    15	    15
DRAWS                         	     1	     3	     3
DREW                          	     1	     2	     2
DRIED                         	     1	     7	     7
DRIER                         	     1	     4	     4
DRIEST                        	     1	     1	     1
DRINKING                      	     1	     2	     2
DRIVE                         	     1	    11	    11
DRIVEN                        	     1	    26	    26
DRIVER                        	     1	    10	    10
DRIVERS                       	     1	    22	    22
DRIVES                        	     1	     7	     7
DRIVING                       	     1	    15	    15
DROP                          	     1	     8	     8
DROPPED                       	     1	     6	     6
DROPPING                      	     1	     1	     1
DROPS                         	     1	     1	     1
DRY                           	     1	    37	    37
DRYER                         	     1	     2	     2
DURING                        	     1	   279	   279
DYING                         	     1	     1	     1
EACH                          	     1	   760	   760
EARLIER                       	     1	    61	    61
EARLIEST                      	     1	     5	     5
EARLY                         	     1	   122	   122
EARTH                         	     1	    59	    59
EASIER                        	     1	    21	    21
EASIEST                       	     1	     1	     1
EASILY                        	     1	    37	    37
EAST                          	     1	    23	    23
EASY                          	     1	    31	    31
EDGE                          	     1	    39	    39
EDGES                         	     1	    22	    22
EDUCATION                     	     1	    14	    14
EDUCATIONAL                   	     1	     2	     2
EIGHT                         	     1	    31	    31
EIGHTEENTH                    	     1	     1	     1
EITHER                        	     1	   116	   116
ELEVEN                        	     1	     5	     5
ELSE                          	     1	     3	     3
ELSEWHERE                     	     1	    22	    22
EMPLOY                        	     1	    10	    10
EMPLOYED                      	     1	    35	    35
EMPLOYEE                      	     1	     3	     3
EMPLOYEES                     	     1	     1	     1
EMPLOYING                     	     1	     9	     9
EMPLOYMENT                    	     1	    13	    13
EMPLOYS                       	     1	    10	    10
END                           	     1	    37	    37
ENDANGER                      	     1	     1	     1
ENDANGERED                    	     1	     1	     1
ENDED                         	     1	     3	     3
ENDING                        	     1	     1	     1
ENDS                          	     1	     3	     3
ENJOY                         	     1	     1	     1
ENJOYED                       	     1	     1	     1
ENOUGH                        	     1	    33	    33
ENTER                         	     1	     3	     3
ENTERED                       	     1	    10	    10
ENTERING                      	     1	     2	     2
ENTERS                        	     1	     1	     1
ENTRUSTED                     	     1	     1	     1
ESPECIALLY                    	     1	   125	   125
EVEN                          	     1	   260	   260
EVER                          	     1	    10	    10
EVERY                         	     1	    71	    71
EVERYONE                      	     1	     2	     2
EVERYTHING                    	     1	     3	     3
EVERYWHERE                    	     1	     1	     1
EXACT                         	     1	    11	    11
EXACTLY                       	     1	    14	    14
EXCEPT                        	     1	    54	    54
EXCITATION                    	     1	     1	     1
EXPECT                        	     1	    12	    12
EXPECTATION                   	     1	     7	     7
EXPECTATIONS                  	     1	    19	    19
EXPECTED                      	     1	   116	   116
EXPECTING                     	     1	     2	     2
EXPENSIVE                     	     1	    25	    25
EXPERIENCE                    	     1	    33	    33
EXPERIENCED                   	     1	    23	    23
EXPERIENCES                   	     1	     6	     6
EXPERIENCING                  	     1	     1	     1
EXPERIENTIAL                  	     1	     1	     1
EXPLAIN                       	     1	    41	    41
EXPLAINED                     	     1	    40	    40
EXPLAINING                    	     1	    29	    29
EXPLAINS                      	     1	     8	     8
EXPLANATION                   	     1	    11	    11
EXPLANATIONS                  	     1	     4	     4
EXPLANATORY                   	     1	    32	    32
EXPRESS                       	     1	     5	     5
EXPRESSED                     	     1	    51	    51
EXPRESSES                     	     1	     6	     6
EXPRESSING                    	     1	     2	     2
EXPRESSION                    	     1	    10	    10
EXPRESSIONS                   	     1	     1	     1
EXPRESSLY                     	     1	     1	     1
EXTRA                         	     1	     5	     5
EYE                           	     1	     3	     3
FACE                          	     1	    22	    22
FACED                         	     1	     7	     7
FACING                        	     1	     9	     9
FACT                          	     1	    72	    72
FAIR                          	     1	     1	     1
FAIRLY                        	     1	     6	     6
FAIRNESS                      	     1	     1	     1
FALL                          	     1	    30	    30
FALLEN                        	     1	     5	     5
FALLING                       	     1	     8	     8
FALLS                         	     1	     6	     6
word families                      	     1	     7	     7
FAMILY                        	     1	     7	     7
FAR                           	     1	    40	    40
FARM                          	     1	     6	     6
FARMER                        	     1	     2	     2
FARMERS                       	     1	    33	    33
FARMING                       	     1	     3	     3
FARMS                         	     1	     1	     1
FARTHER                       	     1	     1	     1
FAST                          	     1	    13	    13
FASTER                        	     1	    17	    17
FASTEST                       	     1	     1	     1
FATTY                         	     1	     1	     1
FAVORITE                      	     1	     1	     1
FEAR                          	     1	     1	     1
FED                           	     1	     1	     1
FEED                          	     1	     3	     3
FEEDING                       	     1	     1	     1
FEEDS                         	     1	     2	     2
FEEL                          	     1	     2	     2
FEELING                       	     1	     2	     2
FEELINGS                      	     1	     2	     2
FEET                          	     1	     2	     2
FELL                          	     1	     9	     9
FELT                          	     1	     3	     3
FEW                           	     1	   128	   128
FEWER                         	     1	    21	    21
FIELD                         	     1	   320	   320
FIELDS                        	     1	    61	    61
FIFTEEN                       	     1	     1	     1
FIFTH                         	     1	     4	     4
FIFTY                         	     1	     3	     3
FIG                           	     1	   370	   370
FIGHTING                      	     1	     1	     1
FIGS                          	     1	    14	    14
FIGURE                        	     1	   272	   272
FIGURES                       	     1	    19	    19
FILL                          	     1	     8	     8
FILLED                        	     1	    17	    17
FILLING                       	     1	     4	     4
FILM                          	     1	    61	    61
FILMS                         	     1	    12	    12
FINAL                         	     1	    80	    80
FINALISM                      	     1	     1	     1
FINALLY                       	     1	    82	    82
FIND                          	     1	    32	    32
FINDER                        	     1	     1	     1
FINDING                       	     1	    27	    27
FINDINGS                      	     1	    51	    51
FINDS                         	     1	     1	     1
FINE                          	     1	    39	    39
FINER                         	     1	    13	    13
FIRE                          	     1	   377	   377
FIRED                         	     1	     1	     1
FIRES                         	     1	    80	    80
FIRING                        	     1	     3	     3
FIRST                         	     1	   298	   298
FIRSTLY                       	     1	     7	     7
FISH                          	     1	    34	    34
FISHERIES                     	     1	     1	     1
FISHING                       	     1	     2	     2
FIT                           	     1	    26	    26
FITNESS                       	     1	     2	     2
FITS                          	     1	     3	     3
FITTED                        	     1	    27	    27
FITTING                       	     1	    11	    11
FIVE                          	     1	    60	    60
FIX                           	     1	     3	     3
FIXED                         	     1	    53	    53
FIXING                        	     1	     1	     1
FLAT                          	     1	    18	    18
FLATNESS                      	     1	     1	     1
FLEW                          	     1	     1	     1
FLOOR                         	     1	    27	    27
FLOWER                        	     1	     3	     3
FLOWERING                     	     1	     7	     7
FLOWERS                       	     1	     2	     2
FLOWN                         	     1	    10	    10
FLY                           	     1	     3	     3
FLYING                        	     1	    21	    21
FOLLOW                        	     1	    20	    20
FOLLOWED                      	     1	    57	    57
FOLLOWING                     	     1	   216	   216
FOLLOWS                       	     1	    29	    29
FOOD                          	     1	    54	    54
FOR                           	     1	  4491	  4491
FORCE                         	     1	     9	     9
FORCED                        	     1	     3	     3
FORCES                        	     1	     7	     7
FORCING                       	     1	     3	     3
FOREFRONT                     	     1	     1	     1
FOREST                        	     1	  4215	  4215
FORESTED                      	     1	    81	    81
FORESTER                      	     1	     4	     4
FORESTERS                     	     1	    46	    46
FORESTRY                      	     1	   408	   408
FORESTS                       	     1	  1129	  1129
FORGET                        	     1	     2	     2
FORGOTTEN                     	     1	     1	     1
FORM                          	     1	    98	    98
FORMED                        	     1	    17	    17
FORMING                       	     1	     6	     6
FORMS                         	     1	    60	    60
FORTUNATELY                   	     1	     8	     8
FORWARD                       	     1	    25	    25
FORWARDED                     	     1	     1	     1
FORWARDING                    	     1	     1	     1
FOUND                         	     1	   345	   345
FOUR                          	     1	   203	   203
FOURTEEN                      	     1	     1	     1
FOURTH                        	     1	     6	     6
FREE                          	     1	    16	    16
FREEDOM                       	     1	     4	     4
FREELY                        	     1	     2	     2
FREES                         	     1	     1	     1
FREEZE                        	     1	     5	     5
FREEZING                      	     1	     1	     1
FRESH                         	     1	     4	     4
FRESHLY                       	     1	     1	     1
FRI                           	     1	     1	     1
FRIEND                        	     1	     2	     2
FRIENDLY                      	     1	     1	     1
FROM                          	     1	  2118	  2118
FRONT                         	     1	     4	     4
FROZEN                        	     1	     3	     3
FT                            	     1	     3	     3
FULL                          	     1	    80	    80
FULLER                        	     1	     2	     2
FULLY                         	     1	    35	    35
FURTHER                       	     1	   153	   153
FURTHERED                     	     1	     1	     1
FURTHEST                      	     1	     2	     2
GAME                          	     1	     7	     7
GAMING                        	     1	     1	     1
GAS                           	     1	    29	    29
GASEOUS                       	     1	     4	     4
GASES                         	     1	    13	    13
GAVE                          	     1	    13	    13
GENERAL                       	     1	   142	   142
GENERALISATION                	     1	     6	     6
GENERALISE                    	     1	     1	     1
GENERALISED                   	     1	     4	     4
GENERALISING                  	     1	     3	     3
GENERALITIES                  	     1	     1	     1
GENERALITY                    	     1	     1	     1
GENERALIZABLE                 	     1	     1	     1
GENERALIZATION                	     1	     1	     1
GENERALIZATIONS               	     1	     1	     1
GENERALIZE                    	     1	     4	     4
GENERALIZED                   	     1	    13	    13
GENERALLY                     	     1	   167	   167
GENTLE                        	     1	     4	     4
GENTLY                        	     1	     2	     2
GET                           	     1	    16	    16
GETTING                       	     1	     2	     2
GIVE                          	     1	    22	    22
GIVEN                         	     1	   274	   274
GIVER                         	     1	     1	     1
GIVES                         	     1	    16	    16
GIVING                        	     1	     7	     7
GLASS                         	     1	     4	     4
GLASSES                       	     1	     2	     2
GO                            	     1	     7	     7
GOES                          	     1	     8	     8
GOING                         	     1	     6	     6
GONE                          	     1	     2	     2
GOOD                          	     1	    59	    59
GOODNESS                      	     1	     4	     4
GOVERN                        	     1	     5	     5
GOVERNED                      	     1	     4	     4
GOVERNING                     	     1	     4	     4
GOVERNMENT                    	     1	   108	   108
GOVERNMENTAL                  	     1	     3	     3
GOVERNMENTS                   	     1	     4	     4
GOVERNS                       	     1	     2	     2
GRASS                         	     1	    12	    12
GRASSES                       	     1	     9	     9
GRASSY                        	     1	     1	     1
GRAY                          	     1	     1	     1
GREAT                         	     1	    50	    50
GREATER                       	     1	   208	   208
GREATEST                      	     1	    21	    21
GREATLY                       	     1	    43	    43
GREEN                         	     1	    84	    84
GREENER                       	     1	     1	     1
GREENING                      	     1	     1	     1
GREENNESS                     	     1	    16	    16
GREW                          	     1	     6	     6
GREY                          	     1	    15	    15
GROUND                        	     1	   243	   243
GROUNDED                      	     1	     1	     1
GROUNDS                       	     1	     1	     1
GROUP                         	     1	    96	    96
GROUPED                       	     1	    20	    20
GROUPING                      	     1	     7	     7
GROUPINGS                     	     1	     3	     3
GROUPS                        	     1	   149	   149
GROW                          	     1	    15	    15
GROWING                       	     1	   109	   109
GROWN                         	     1	    16	    16
GROWS                         	     1	     2	     2
GROWTH                        	     1	   441	   441
GUESS                         	     1	     1	     1
GUNS                          	     1	     1	     1
HAD                           	     1	   257	   257
HAIRS                         	     1	     5	     5
HALF                          	     1	    37	    37
HALL                          	     1	    24	    24
HALVES                        	     1	     1	     1
HAND                          	     1	    61	    61
HANDED                        	     1	     1	     1
HANDFUL                       	     1	     1	     1
HANDLE                        	     1	    10	    10
HANDLED                       	     1	     5	     5
HANDLING                      	     1	     3	     3
HANDS                         	     1	     4	     4
HAPPEN                        	     1	     5	     5
HAPPENS                       	     1	     4	     4
HAPPY                         	     1	     1	     1
HARD                          	     1	    22	    22
HARDLY                        	     1	     4	     4
HAS                           	     1	   831	   831
HAT                           	     1	     1	     1
HAVE                          	     1	  1173	  1173
HAVING                        	     1	    49	    49
HE                            	     1	    35	    35
HEAD                          	     1	     5	     5
HEADING                       	     1	     3	     3
HEADINGS                      	     1	     2	     2
HEADS                         	     1	     1	     1
HEALTH                        	     1	    28	    28
HEALTHY                       	     1	    16	    16
HEART                         	     1	     1	     1
HEAT                          	     1	    37	    37
HEAVIER                       	     1	     1	     1
HEAVILY                       	     1	    14	    14
HEAVY                         	     1	    10	    10
HELD                          	     1	    11	    11
HELP                          	     1	    94	    94
HELPED                        	     1	     9	     9
HELPER                        	     1	     1	     1
HELPFUL                       	     1	     4	     4
HELPING                       	     1	     3	     3
HELPS                         	     1	    11	    11
HER                           	     1	     3	     3
HERE                          	     1	    95	    95
HIDE                          	     1	     1	     1
HIGH                          	     1	   490	   490
HIGHER                        	     1	   403	   403
HIGHEST                       	     1	    82	    82
HIGHLY                        	     1	    76	    76
HIGHS                         	     1	     1	     1
HILL                          	     1	     3	     3
HILLS                         	     1	     1	     1
HILLY                         	     1	     1	     1
HIM                           	     1	     2	     2
HIS                           	     1	    27	    27
HISTORIC                      	     1	     8	     8
HISTORICAL                    	     1	    39	    39
HISTORICALLY                  	     1	    23	    23
HISTORIES                     	     1	     5	     5
HISTORY                       	     1	    64	    64
HIT                           	     1	     2	     2
HITS                          	     1	     1	     1
HITTING                       	     1	     2	     2
HOLD                          	     1	    15	    15
HOLDERS                       	     1	     3	     3
HOLDING                       	     1	    10	    10
HOLDS                         	     1	     6	     6
HOLE                          	     1	     3	     3
HOLES                         	     1	     1	     1
HOME                          	     1	     2	     2
HONOR                         	     1	     1	     1
HOPE                          	     1	     3	     3
HOPED                         	     1	     2	     2
HOPEFULLY                     	     1	     3	     3
HOT                           	     1	     5	     5
HOTTEST                       	     1	     1	     1
HOUR                          	     1	     2	     2
HOURLY                        	     1	     4	     4
HOURS                         	     1	     7	     7
HOUSE                         	     1	     1	     1
HOUSES                        	     1	     2	     2
HOUSING                       	     1	     2	     2
HOW                           	     1	   188	   188
HOWEVER                       	     1	   702	   702
HUGE                          	     1	     4	     4
HUGELY                        	     1	     1	     1
HUMAN                         	     1	    75	    75
HUMANS                        	     1	     7	     7
HUNDRED                       	     1	     2	     2
HUNDREDS                      	     1	     5	     5
HUNT                          	     1	     7	     7
HUNTER                        	     1	    15	    15
HUNTING                       	     1	    23	    23
I                             	     1	   440	   440
ICE                           	     1	     7	     7
IDEA                          	     1	    23	    23
IDEAS                         	     1	    21	    21
IF                            	     1	   395	   395
IMAGINARY                     	     1	     2	     2
IMAGINE                       	     1	     3	     3
IMPERFECT                     	     1	     4	     4
IMPERFECTIONS                 	     1	     2	     2
IMPORTANT                     	     1	   334	   334
IMPORTANTLY                   	     1	    14	    14
IMPOSSIBILITY                 	     1	     1	     1
IMPOSSIBLE                    	     1	    19	    19
IMPROPER                      	     1	     2	     2
IN                            	     1	 10109	 10109
INABILITY                     	     1	     4	     4
INCOMPLETE                    	     1	     2	     2
INDEED                        	     1	    36	    36
INEXPENSIVE                   	     1	     8	     8
INEXPENSIVELY                 	     1	     2	     2
INFO                          	     1	     1	     1
INFORM                        	     1	    21	    21
INFORMANT                     	     1	     1	     1
INFORMATION                   	     1	   437	   437
INFORMATIONAL                 	     1	     1	     1
INFORMED                      	     1	    16	    16
INFORMING                     	     1	     8	     8
INNER                         	     1	     5	     5
INPARTIAL                     	     1	     1	     1
INSECURITY                    	     1	     1	     1
INSIDE                        	     1	     9	     9
INSTEAD                       	     1	    53	    53
INSURANCE                     	     1	     3	     3
INSURED                       	     1	     1	     1
INTEREST                      	     1	   111	   111
INTERESTED                    	     1	    22	    22
INTERESTING                   	     1	    21	    21
INTERESTINGLY                 	     1	    13	    13
INTERESTS                     	     1	    33	    33
INTERGOVERNMENTAL             	     1	     5	     5
INTERNET                      	     1	     6	     6
INTERRELATED                  	     1	     2	     2
INTERRELATION                 	     1	     2	     2
INTERRELATIONSHIPS            	     1	     1	     1
INTO                          	     1	   446	   446
INVOLVE                       	     1	    14	    14
INVOLVED                      	     1	    45	    45
INVOLVEMENT                   	     1	    13	    13
INVOLVES                      	     1	    32	    32
INVOLVING                     	     1	    18	    18
IS                            	     1	  4306	  4306
ISLAND                        	     1	     6	     6
ISLANDS                       	     1	     2	     2
ISSUE                         	     1	    38	    38
ISSUED                        	     1	     2	     2
ISSUES                        	     1	    81	    81
IT                            	     1	  1069	  1069
ITS                           	     1	   353	   353
ITSELF                        	     1	    35	    35
JOB                           	     1	     5	     5
JOBS                          	     1	     6	     6
JOINING                       	     1	     2	     2
JUDGE                         	     1	     5	     5
JUDGED                        	     1	     2	     2
JUDGEMENT                     	     1	     4	     4
JUDGING                       	     1	     6	     6
JUDGMENT                      	     1	     5	     5
JUDGMENTS                     	     1	     6	     6
JUST                          	     1	    40	    40
KEEP                          	     1	    13	    13
KEEPING                       	     1	     7	     7
KEEPS                         	     1	     2	     2
KEPT                          	     1	    13	    13
KEY                           	     1	   138	   138
KEYED                         	     1	     1	     1
KEYS                          	     1	     2	     2
KILL                          	     1	     1	     1
KILLED                        	     1	     2	     2
KILLING                       	     1	     4	     4
KILLS                         	     1	     2	     2
KIND                          	     1	    10	    10
KINDS                         	     1	    11	    11
KING                          	     1	     9	     9
KNEW                          	     1	     1	     1
KNOW                          	     1	    18	    18
KNOWING                       	     1	     5	     5
KNOWN                         	     1	   100	   100
LAID                          	     1	     3	     3
LAKE                          	     1	   229	   229
LAKES                         	     1	    30	    30
LAND                          	     1	   402	   402
LANDING                       	     1	     6	     6
LANDINGS                      	     1	     2	     2
LANDS                         	     1	    61	    61
LARGE                         	     1	   357	   357
LARGELY                       	     1	    53	    53
LARGER                        	     1	   122	   122
LARGEST                       	     1	    32	    32
LAST                          	     1	    92	    92
LASTLY                        	     1	     6	     6
LATE                          	     1	    54	    54
LATER                         	     1	    42	    42
LATEST                        	     1	     5	     5
LAW                           	     1	    32	    32
LAWS                          	     1	    11	    11
LAY                           	     1	     1	     1
LEAD                          	     1	    62	    62
LEADER                        	     1	     7	     7
LEADERS                       	     1	    16	    16
LEADERSHIP                    	     1	     2	     2
LEADING                       	     1	    31	    31
LEADS                         	     1	    22	    22
LEARN                         	     1	     4	     4
LEARNED                       	     1	     3	     3
LEARNER                       	     1	     1	     1
LEARNING                      	     1	    17	    17
LEARNS                        	     1	     1	     1
LEAST                         	     1	   125	   125
LEAVE                         	     1	     4	     4
LEAVES                        	     1	   180	   180
LEAVING                       	     1	     7	     7
LED                           	     1	    49	    49
LEFT                          	     1	    33	    33
LEFTHAND                      	     1	     1	     1
LESS                          	     1	   211	   211
LESSEN                        	     1	     2	     2
LESSER                        	     1	     8	     8
LET                           	     1	    15	    15
LETTER                        	     1	     2	     2
LETTERS                       	     1	     2	     2
LEVEL                         	     1	   312	   312
LEVELLED                      	     1	     1	     1
LEVELLING                     	     1	     2	     2
LEVELS                        	     1	   218	   218
LIE                           	     1	     3	     3
LIES                          	     1	    10	    10
LIFE                          	     1	    42	    42
LIFT                          	     1	     2	     2
LIFTED                        	     1	     1	     1
LIGHT                         	     1	   199	   199
LIGHTING                      	     1	     2	     2
LIGHTS                        	     1	     1	     1
LIKE                          	     1	    60	    60
LINE                          	     1	   103	   103
LINES                         	     1	    26	    26
LIST                          	     1	    22	    22
LISTED                        	     1	    15	    15
LISTENED                      	     1	     1	     1
LISTS                         	     1	     4	     4
LITTLE                        	     1	    78	    78
LIVE                          	     1	    15	    15
LIVING                        	     1	    37	    37
LL                            	     1	     7	     7
LOAD                          	     1	     2	     2
LOADING                       	     1	     6	     6
LOADINGS                      	     1	     1	     1
LOADS                         	     1	     8	     8
LOCAL                         	     1	   287	   287
LOCALISED                     	     1	     3	     3
LOCALIZED                     	     1	     6	     6
LOCALLY                       	     1	    18	    18
LOCALS                        	     1	     1	     1
LONG                          	     1	   116	   116
LONGER                        	     1	    67	    67
LONGEST                       	     1	     1	     1
LOOK                          	     1	    13	    13
LOOKED                        	     1	     5	     5
LOOKING                       	     1	    17	    17
LORDER                        	     1	     1	     1
LOSER                         	     1	     9	     9
LOSES                         	     1	     1	     1
LOSING                        	     1	     4	     4
LOST                          	     1	    12	    12
LOT                           	     1	     7	     7
LOTS                          	     1	     1	     1
LOVED                         	     1	     1	     1
LOW                           	     1	   273	   273
LYING                         	     1	     3	     3
M                             	     1	   391	   391
MACHINE                       	     1	    10	    10
MACHINERY                     	     1	     2	     2
MACHINES                      	     1	     1	     1
MAD                           	     1	     1	     1
MADDEN                        	     1	     1	     1
MADE                          	     1	   138	   138
MAIN                          	     1	   119	   119
MAINLY                        	     1	   128	   128
MAJOR                         	     1	   113	   113
MAKE                          	     1	    67	    67
MAKER                         	     1	     4	     4
MAKERS                        	     1	    15	    15
MAKES                         	     1	    32	    32
MAKING                        	     1	    53	    53
MAN                           	     1	     3	     3
MANAGE                        	     1	    25	    25
MANAGEABLE                    	     1	     2	     2
MANAGED                       	     1	   138	   138
MANAGEMENT                    	     1	  1717	  1717
MANAGEMENTS                   	     1	     9	     9
MANAGER                       	     1	     6	     6
MANAGERIAL                    	     1	     1	     1
MANAGERS                      	     1	    85	    85
MANAGING                      	     1	    38	    38
MANNING                       	     1	     1	     1
MANY                          	     1	   328	   328
MARK                          	     1	     2	     2
MARKED                        	     1	    14	    14
MARKEDLY                      	     1	     4	     4
MARKER                        	     1	     1	     1
MARKERS                       	     1	     3	     3
MARKET                        	     1	    26	    26
MARKETABILITY                 	     1	     1	     1
MARKETABLE                    	     1	     4	     4
MARKETING                     	     1	     8	     8
MARKETS                       	     1	     9	     9
MARKING                       	     1	     7	     7
MARKS                         	     1	     2	     2
MASTER                        	     1	     8	     8
MASTERS                       	     1	     7	     7
MATTER                        	     1	    47	    47
MATTERS                       	     1	     1	     1
MAY                           	     1	   736	   736
ME                            	     1	     1	     1
MEAL                          	     1	     1	     1
MEAN                          	     1	   256	   256
MEANING                       	     1	    16	    16
MEANINGFUL                    	     1	    18	    18
MEANINGS                      	     1	     6	     6
MEANS                         	     1	    85	    85
MEET                          	     1	    43	    43
MEETING                       	     1	    12	    12
MEETINGS                      	     1	     9	     9
MEETS                         	     1	     3	     3
MEMBER                        	     1	     8	     8
MEMBERS                       	     1	    22	    22
MEMBERSHIP                    	     1	    11	    11
MEN                           	     1	     1	     1
MENTION                       	     1	     3	     3
MENTIONED                     	     1	    37	    37
MENTIONING                    	     1	     2	     2
MESS                          	     1	     1	     1
MESSIER                       	     1	    40	    40
MET                           	     1	    11	    11
MIDDLE                        	     1	    37	    37
MIDPOINT                      	     1	     4	     4
MIDPOINTS                     	     1	     1	     1
MIDSUMMER                     	     1	     1	     1
MIDTERM                       	     1	     1	     1
MIDWEST                       	     1	     2	     2
MIGHT                         	     1	   145	   145
MILLION                       	     1	    38	    38
MILLIONS                      	     1	     5	     5
MIN                           	     1	    19	    19
MIND                          	     1	    14	    14
MINUTE                        	     1	     3	     3
MINUTES                       	     1	     6	     6
MISINFORMATION                	     1	     1	     1
MISINFORMED                   	     1	     1	     1
MISLEAD                       	     1	     3	     3
MISLEADING                    	     1	     4	     4
MISMANAGEMENT                 	     1	     1	     1
MISREAD                       	     1	     1	     1
MISS                          	     1	     1	     1
MISSED                        	     1	     2	     2
MISSING                       	     1	    17	    17
MISTAKEN                      	     1	     1	     1
MISTAKENLY                    	     1	     1	     1
MISTAKES                      	     1	     1	     1
MISUNDERSTANDING              	     1	     1	     1
MISUNDERSTANDINGS             	     1	     1	     1
MOMENT                        	     1	    10	    10
MOMENTS                       	     1	     2	     2
MONEY                         	     1	     7	     7
MONTH                         	     1	    24	    24
MONTHLY                       	     1	    27	    27
MONTHS                        	     1	    17	    17
MORE                          	     1	   858	   858
MORNING                       	     1	    10	    10
MOST                          	     1	   567	   567
MOSTLY                        	     1	    56	    56
MOTHER                        	     1	    10	    10
MOUNTAIN                      	     1	    28	    28
MOUNTAINOUS                   	     1	    19	    19
MOUNTAINS                     	     1	    18	    18
MOVE                          	     1	     9	     9
MOVED                         	     1	     7	     7
MOVEMENT                      	     1	    46	    46
MOVEMENTS                     	     1	     5	     5
MOVES                         	     1	     4	     4
MOVING                        	     1	    14	    14
MR                            	     1	     1	     1
MRS                           	     1	     1	     1
MUCH                          	     1	   135	   135
MUST                          	     1	   198	   198
MY                            	     1	     3	     3
NAME                          	     1	     7	     7
NAMED                         	     1	     6	     6
NAMELY                        	     1	    22	    22
NAMES                         	     1	     3	     3
NATION                        	     1	     8	     8
NATIONAL                      	     1	   135	   135
NATIONALIZATION               	     1	     1	     1
NATIONALIZED                  	     1	     2	     2
NATIONS                       	     1	    26	    26
NATIONWIDE                    	     1	     6	     6
NATURAL                       	     1	   436	   436
NATURALLY                     	     1	    35	    35
NATURALNESS                   	     1	     9	     9
NATURE                        	     1	   129	   129
NE                            	     1	     5	     5
NEAR                          	     1	    69	    69
NEARBY                        	     1	    11	    11
NEARER                        	     1	     1	     1
NEAREST                       	     1	    10	    10
NEARLY                        	     1	    29	    29
NEARNESS                      	     1	     1	     1
NECESSARILY                   	     1	    29	    29
NECESSARY                     	     1	   104	   104
NEED                          	     1	   159	   159
NEEDED                        	     1	    80	    80
NEEDING                       	     1	     1	     1
NEEDS                         	     1	    92	    92
NEIGHBOR                      	     1	     4	     4
NEIGHBORHOOD                  	     1	     1	     1
NEIGHBORING                   	     1	    17	    17
NEIGHBOUR                     	     1	     5	     5
NEIGHBOURHOOD                 	     1	     8	     8
NEIGHBOURHOODS                	     1	     2	     2
NEIGHBOURING                  	     1	    16	    16
NEIGHBOURS                    	     1	     5	     5
NEVER                         	     1	    15	    15
NEW                           	     1	   252	   252
NEWER                         	     1	     3	     3
NEWEST                        	     1	     3	     3
NEWLY                         	     1	    10	    10
NEXT                          	     1	    40	    40
NIGHT                         	     1	    21	    21
NIGHTLY                       	     1	     3	     3
NIGHTS                        	     1	     4	     4
NINE                          	     1	    32	    32
NINETEEN                      	     1	     2	     2
NINETEENTH                    	     1	     2	     2
NO                            	     1	   313	   313
NOISE                         	     1	    20	    20
NOISY                         	     1	     1	     1
NONE                          	     1	    11	    11
NONFLAT                       	     1	     1	     1
NONHUMAN                      	     1	     2	     2
NONMARKET                     	     1	     8	     8
NONZERO                       	     1	     4	     4
NORMAL                        	     1	    49	    49
NORMALISATION                 	     1	    20	    20
NORMALISE                     	     1	     4	     4
NORMALISES                    	     1	     3	     3
NORMALISING                   	     1	     5	     5
NORMALITY                     	     1	     2	     2
NORMALIZATION                 	     1	    36	    36
NORMALIZE                     	     1	     2	     2
NORMALIZED                    	     1	    29	    29
NORMALIZING                   	     1	     2	     2
NORMALLY                      	     1	    19	    19
NORMALS                       	     1	     1	     1
NORTH                         	     1	    63	    63
NORTHERNMOST                  	     1	     2	     2
NORTHWARD                     	     1	     2	     2
NORTHWEST                     	     1	    18	    18
NOT                           	     1	  1211	  1211
NOTABLE                       	     1	    13	    13
NOTABLY                       	     1	    11	    11
NOTATIONAL                    	     1	     1	     1
NOTE                          	     1	    34	    34
NOTED                         	     1	    39	    39
NOTES                         	     1	     7	     7
NOTHING                       	     1	     1	     1
NOTICEABLE                    	     1	     3	     3
NOTICED                       	     1	     3	     3
NOTING                        	     1	     2	     2
NOW                           	     1	    68	    68
NUMBER                        	     1	   397	   397
NUMBERS                       	     1	    23	    23
OBVIOUS                       	     1	    19	    19
OBVIOUSLY                     	     1	     3	     3
ODDS                          	     1	     3	     3
OF                            	     1	 16063	 16063
OFF                           	     1	    14	    14
OFFER                         	     1	    23	    23
OFFERED                       	     1	     6	     6
OFFERING                      	     1	     3	     3
OFFERS                        	     1	    19	    19
OFFICE                        	     1	     4	     4
OFFICER                       	     1	     4	     4
OFFICERS                      	     1	     1	     1
OFFICES                       	     1	     3	     3
OFTEN                         	     1	   275	   275
OIL                           	     1	     2	     2
OILS                          	     1	     1	     1
OLD                           	     1	    44	    44
OLDEN                         	     1	     1	     1
OLDER                         	     1	    20	    20
OLDEST                        	     1	     6	     6
ON                            	     1	  2518	  2518
ONCE                          	     1	    53	    53
ONE                           	     1	   508	   508
ONES                          	     1	    24	    24
ONLY                          	     1	   518	   518
ONTO                          	     1	    14	    14
OPEN                          	     1	   203	   203
OPENED                        	     1	     5	     5
OPENING                       	     1	    10	    10
OPENINGS                      	     1	    20	    20
OPENNESS                      	     1	     4	     4
OPENS                         	     1	     1	     1
OR                            	     1	  1740	  1740
ORDER                         	     1	   163	   163
ORDERED                       	     1	     9	     9
ORDERING                      	     1	     2	     2
ORDERS                        	     1	    18	    18
OTHER                         	     1	   741	   741
OTHERS                        	     1	    58	    58
OUGHT                         	     1	     1	     1
OUR                           	     1	   457	   457
OURS                          	     1	     1	     1
OUT                           	     1	   155	   155
OUTDOOR                       	     1	     4	     4
OUTER                         	     1	     8	     8
OUTSIDE                       	     1	    36	    36
OUTSIDERS                     	     1	     1	     1
OUTWARDS                      	     1	     1	     1
OVER                          	     1	   463	   463
OVERLY                        	     1	     4	     4
OWN                           	     1	    37	    37
OWNED                         	     1	    17	    17
OWNER                         	     1	    29	    29
OWNERS                        	     1	   106	   106
OWNERSHIP                     	     1	    23	    23
OWNING                        	     1	     3	     3
OWNS                          	     1	     1	     1
PACK                          	     1	     1	     1
PACKAGE                       	     1	    23	    23
PACKAGED                      	     1	     1	     1
PACKAGES                      	     1	     3	     3
PAID                          	     1	     6	     6
PAINT                         	     1	     1	     1
PAINTED                       	     1	     2	     2
PAIR                          	     1	     5	     5
PAIRED                        	     1	    11	    11
PAIRING                       	     1	     2	     2
PAIRS                         	     1	    14	    14
PAPER                         	     1	    58	    58
PAPERS                        	     1	    26	    26
PARENT                        	     1	    11	    11
PARENTAL                      	     1	     3	     3
PARK                          	     1	     8	     8
PARKS                         	     1	    11	    11
PART                          	     1	   145	   145
PARTIAL                       	     1	    42	    42
PARTIALLY                     	     1	    21	    21
PARTICULAR                    	     1	   119	   119
PARTICULARITIES               	     1	     2	     2
PARTICULARLY                  	     1	    93	    93
PARTICULARS                   	     1	     1	     1
PARTIES                       	     1	     4	     4
PARTLY                        	     1	     8	     8
PARTS                         	     1	    63	    63
PASS                          	     1	    12	    12
PASSED                        	     1	     2	     2
PASSES                        	     1	    13	    13
PASSING                       	     1	    20	    20
PAST                          	     1	    60	    60
PAY                           	     1	    11	    11
PAYMENT                       	     1	     6	     6
PAYMENTS                      	     1	     2	     2
PEOPLE                        	     1	    58	    58
PEOPLES                       	     1	     2	     2
PERFECT                       	     1	     8	     8
PERFECTED                     	     1	     1	     1
PERFECTLY                     	     1	     3	     3
PERHAPS                       	     1	    26	    26
PERSON                        	     1	     9	     9
PERSONAL                      	     1	    13	    13
PERSONS                       	     1	     2	     2
PHONE                         	     1	     6	     6
PHONES                        	     1	     5	     5
PHOTO                         	     1	    52	    52
PHOTOGRAPH                    	     1	    30	    30
PHOTOGRAPHER                  	     1	     3	     3
PHOTOGRAPHIC                  	     1	    22	    22
PHOTOGRAPHS                   	     1	    91	    91
PHOTOGRAPHY                   	     1	    71	    71
PHOTOS                        	     1	    26	    26
PICK                          	     1	     1	     1
PICTURE                       	     1	     6	     6
PICTURES                      	     1	     1	     1
PIECE                         	     1	     6	     6
PIECES                        	     1	     6	     6
PLACE                         	     1	    36	    36
PLACED                        	     1	    27	    27
PLACEMENT                     	     1	     2	     2
PLACES                        	     1	    11	    11
PLAN                          	     1	    54	    54
PLANNED                       	     1	    18	    18
PLANNERS                      	     1	     4	     4
PLANNING                      	     1	   107	   107
PLANS                         	     1	    63	    63
PLANT                         	     1	   185	   185
PLANTED                       	     1	    25	    25
PLANTING                      	     1	    62	    62
PLANTINGS                     	     1	     1	     1
PLANTS                        	     1	   124	   124
PLAY                          	     1	    35	    35
PLAYED                        	     1	     7	     7
PLAYERS                       	     1	     1	     1
PLAYING                       	     1	     1	     1
PLAYS                         	     1	    16	    16
PLEASE                        	     1	     1	     1
PLUS                          	     1	    28	    28
POINT                         	     1	   163	   163
POINTED                       	     1	    15	    15
POINTLESS                     	     1	     1	     1
POINTS                        	     1	   167	   167
POOR                          	     1	    37	    37
POORER                        	     1	     6	     6
POOREST                       	     1	     1	     1
POORLY                        	     1	    18	    18
POSITION                      	     1	    62	    62
POSITIONAL                    	     1	     7	     7
POSITIONED                    	     1	     5	     5
POSITIONING                   	     1	    22	    22
POSITIONS                     	     1	    18	    18
POSSIBILITIES                 	     1	     6	     6
POSSIBILITY                   	     1	    25	    25
POSSIBLE                      	     1	   205	   205
POSSIBLY                      	     1	    11	    11
POST                          	     1	    14	    14
POSTAL                        	     1	     1	     1
POSTING                       	     1	     4	     4
POSTS                         	     1	     1	     1
POTTER                        	     1	     8	     8
POWER                         	     1	    41	    41
POWERFUL                      	     1	    10	    10
POWERS                        	     1	     5	     5
PP                            	     1	     2	     2
PREBURNED                     	     1	     1	     1
PREFIRE                       	     1	    11	    11
PREHEATING                    	     1	     1	     1
PREP                          	     1	     1	     1
PREPARATION                   	     1	    24	    24
PREPARE                       	     1	     6	     6
PREPARED                      	     1	     3	     3
PREPARING                     	     1	     3	     3
PRESENT                       	     1	   194	   194
PRESENTATION                  	     1	     3	     3
PRESENTATIONS                 	     1	     3	     3
PRESENTED                     	     1	    82	    82
PRESENTING                    	     1	     6	     6
PRESENTS                      	     1	    18	    18
PRESS                         	     1	    13	    13
PRESSING                      	     1	     4	     4
PRETEST                       	     1	     1	     1
PRETREATMENT                  	     1	     1	     1
PRICE                         	     1	    54	    54
PRICED                        	     1	     1	     1
PRICES                        	     1	    20	    20
PRICING                       	     1	     1	     1
PRINCE                        	     1	     2	     2
PROBABILISTIC                 	     1	     1	     1
PROBABILITIES                 	     1	     9	     9
PROBABILITY                   	     1	    98	    98
PROBABLE                      	     1	    11	    11
PROBABLY                      	     1	    30	    30
PROBLEM                       	     1	    70	    70
PROBLEMATIC                   	     1	    16	    16
PROBLEMATICAL                 	     1	     1	     1
PROBLEMS                      	     1	    56	    56
PROGRAM                       	     1	    90	    90
PROGRAMMATIC                  	     1	     1	     1
PROGRAMME                     	     1	    20	    20
PROGRAMMED                    	     1	     1	     1
PROGRAMMERS                   	     1	     1	     1
PROGRAMMES                    	     1	     2	     2
PROGRAMMING                   	     1	     4	     4
PROGRAMS                      	     1	    35	    35
PROMISE                       	     1	     7	     7
PROMISING                     	     1	    13	    13
PROPER                        	     1	    11	    11
PROPERLY                      	     1	    11	    11
PROTECT                       	     1	    17	    17
PROTECTED                     	     1	    27	    27
PROTECTING                    	     1	     4	     4
PROTECTION                    	     1	    82	    82
PROTECTIONISM                 	     1	     2	     2
PROTECTIONIST                 	     1	     4	     4
PROTECTIVE                    	     1	     8	     8
PROTECTS                      	     1	     1	     1
PT                            	     1	     1	     1
PUBLIC                        	     1	    93	    93
PUBLICLY                      	     1	     6	     6
PUSH                          	     1	     5	     5
PUSHED                        	     1	     2	     2
PUSHING                       	     1	     2	     2
PUT                           	     1	    13	    13
PUTS                          	     1	     1	     1
PUTTING                       	     1	     2	     2
QUARTER                       	     1	     7	     7
QUESTION                      	     1	    34	    34
QUESTIONABLE                  	     1	     5	     5
QUESTIONED                    	     1	     8	     8
QUESTIONING                   	     1	     1	     1
QUESTIONS                     	     1	    47	    47
QUICK                         	     1	     5	     5
QUICKLY                       	     1	    13	    13
QUIETLY                       	     1	     1	     1
QUITE                         	     1	    28	    28
RABBIT                        	     1	     1	     1
RAIN                          	     1	    28	    28
RAINS                         	     1	     1	     1
RAINY                         	     1	     3	     3
RAISE                         	     1	     5	     5
RAISED                        	     1	    11	    11
RAISES                        	     1	     3	     3
RAISING                       	     1	     1	     1
RAN                           	     1	    11	    11
RATE                          	     1	   375	   375
RATED                         	     1	     9	     9
RATES                         	     1	   214	   214
RATHER                        	     1	   117	   117
RATING                        	     1	     5	     5
RATINGS                       	     1	     3	     3
RD                            	     1	     5	     5
RE                            	     1	     3	     3
REACH                         	     1	    35	    35
REACHED                       	     1	    34	    34
REACHES                       	     1	    13	    13
REACHING                      	     1	    19	    19
READ                          	     1	     4	     4
READABILITY                   	     1	     1	     1
READER                        	     1	     4	     4
READERS                       	     1	     2	     2
READILY                       	     1	    19	    19
READING                       	     1	     3	     3
READINGS                      	     1	     1	     1
READS                         	     1	     2	     2
READY                         	     1	    11	    11
REAL                          	     1	    37	    37
REALISATION                   	     1	     2	     2
REALISE                       	     1	     1	     1
REALISED                      	     1	     6	     6
REALISM                       	     1	     1	     1
REALISTIC                     	     1	    13	    13
REALISTICALLY                 	     1	     2	     2
REALITIES                     	     1	     4	     4
REALITY                       	     1	    23	    23
REALIZATION                   	     1	     8	     8
REALIZE                       	     1	     3	     3
REALIZED                      	     1	    21	    21
REALIZING                     	     1	     1	     1
REALLY                        	     1	     6	     6
REALS                         	     1	     1	     1
REARRANGED                    	     1	     1	     1
REARRANGEMENT                 	     1	     1	     1
REASON                        	     1	    30	    30
REASONABLE                    	     1	    24	    24
REASONABLY                    	     1	    15	    15
REASONING                     	     1	     3	     3
REASONS                       	     1	    53	    53
REBORN                        	     1	     1	     1
REBUILDING                    	     1	     1	     1
RECENT                        	     1	   111	   111
RECENTLY                      	     1	    79	    79
RECENTRALISATION              	     1	     2	     2
RECENTRALISE                  	     1	     1	     1
RECENTRALISING                	     1	     2	     2
RECENTRALIZATION              	     1	     1	     1
RECENTRALIZED                 	     1	     2	     2
RECENTRALIZING                	     1	     1	     1
RECONSIDERED                  	     1	     2	     2
RECORD                        	     1	    46	    46
RECORDED                      	     1	    88	    88
RECORDER                      	     1	     2	     2
RECORDERS                     	     1	     1	     1
RECORDING                     	     1	    21	    21
RECORDINGS                    	     1	     1	     1
RECORDS                       	     1	    14	    14
RED                           	     1	   131	   131
REDISCOVERING                 	     1	     1	     1
REDRAWN                       	     1	     1	     1
REGROUP                       	     1	     1	     1
REGROUPING                    	     1	     2	     2
REGROWING                     	     1	     1	     1
REGROWN                       	     1	     2	     2
REGROWTH                      	     1	    10	    10
RELATE                        	     1	     8	     8
RELATED                       	     1	   189	   189
RELATES                       	     1	    11	    11
RELATING                      	     1	    11	    11
RELATION                      	     1	    54	    54
RELATIONS                     	     1	    10	    10
RELATIONSHIP                  	     1	   227	   227
RELATIONSHIPS                 	     1	   174	   174
REMEMBER                      	     1	     1	     1
REMEMBERED                    	     1	     1	     1
RENEWABLE                     	     1	     1	     1
RENEWAL                       	     1	     3	     3
RENEWED                       	     1	     2	     2
RENEWING                      	     1	     1	     1
RENTAL                        	     1	     4	     4
REPLANT                       	     1	     1	     1
REPLANTED                     	     1	     3	     3
REPLANTING                    	     1	     3	     3
REPLYING                      	     1	     1	     1
REPORT                        	     1	    21	    21
REPORTED                      	     1	   133	   133
REPORTEDLY                    	     1	     2	     2
REPORTERS                     	     1	     1	     1
REPORTING                     	     1	     8	     8
REPORTS                       	     1	    19	    19
RESPONSIBILITIES              	     1	     5	     5
RESPONSIBILITY                	     1	     7	     7
RESPONSIBLE                   	     1	    16	    16
RESPONSIBLY                   	     1	     1	     1
REST                          	     1	     6	     6
RESTING                       	     1	     1	     1
RESTS                         	     1	     2	     2
RETURN                        	     1	   105	   105
RETURNED                      	     1	     9	     9
RETURNING                     	     1	     5	     5
RETURNS                       	     1	    71	    71
REUSABLE                      	     1	     1	     1
REVISIT                       	     1	     3	     3
REVISITED                     	     1	     3	     3
REWRITTEN                     	     1	     3	     3
RICH                          	     1	    14	    14
RICHER                        	     1	     1	     1
RICHNESS                      	     1	   206	   206
RIGHT                         	     1	    29	    29
RIGHTHAND                     	     1	     1	     1
RIGHTS                        	     1	    20	    20
RING                          	     1	     3	     3
RINGED                        	     1	     3	     3
RINGS                         	     1	     5	     5
RISE                          	     1	     8	     8
RISEN                         	     1	     1	     1
RISES                         	     1	     1	     1
RISING                        	     1	     8	     8
RIVER                         	     1	    40	    40
RIVERINES                     	     1	     1	     1
RIVERS                        	     1	    18	    18
ROAD                          	     1	    12	    12
ROADS                         	     1	    24	    24
ROCK                          	     1	    10	    10
ROCKS                         	     1	     3	     3
ROCKY                         	     1	    11	    11
ROLL                          	     1	     6	     6
ROLLERS                       	     1	     1	     1
ROLLING                       	     1	     2	     2
ROLLS                         	     1	     2	     2
ROOM                          	     1	     5	     5
ROSE                          	     1	     3	     3
ROUGH                         	     1	     5	     5
ROUGHER                       	     1	     1	     1
ROUGHLY                       	     1	     8	     8
ROUGHNESS                     	     1	     4	     4
ROUND                         	     1	     3	     3
ROUNDED                       	     1	     2	     2
ROUNDS                        	     1	     1	     1
RULE                          	     1	    34	    34
RULES                         	     1	    47	    47
RULING                        	     1	     1	     1
RULINGS                       	     1	     1	     1
RUN                           	     1	    29	    29
RUNNING                       	     1	    21	    21
RUNS                          	     1	     5	     5
S                             	     1	   563	   563
SAFE                          	     1	     1	     1
SAFELY                        	     1	     2	     2
SAFER                         	     1	     1	     1
SAFETY                        	     1	     3	     3
SAID                          	     1	     8	     8
SAILER                        	     1	     1	     1
SAME                          	     1	   317	   317
SAT                           	     1	     4	     4
SAVE                          	     1	     2	     2
SAVED                         	     1	     3	     3
SAVING                        	     1	     1	     1
SAVINGS                       	     1	     3	     3
SAW                           	     1	     8	     8
SAY                           	     1	     4	     4
SCHOOL                        	     1	     2	     2
SCHOOLING                     	     1	     1	     1
SCIENCE                       	     1	    70	    70
SCIENCES                      	     1	     2	     2
SCIENTIFIC                    	     1	    85	    85
SCIENTIFICALLY                	     1	     3	     3
SCIENTIST                     	     1	     1	     1
SCIENTISTS                    	     1	    21	    21
SEA                           	     1	     8	     8
SEAT                          	     1	     1	     1
SECOND                        	     1	   179	   179
SECONDARILY                   	     1	     2	     2
SECONDARY                     	     1	    50	    50
SECONDLY                      	     1	     6	     6
SECURE                        	     1	     4	     4
SECURED                       	     1	     1	     1
SECURING                      	     1	     2	     2
SECURITY                      	     1	     5	     5
SEE                           	     1	   147	   147
SEEING                        	     1	     1	     1
SEEM                          	     1	    26	    26
SEEMED                        	     1	     5	     5
SEEMINGLY                     	     1	     1	     1
SEEMS                         	     1	    27	    27
SEEN                          	     1	    53	    53
SEES                          	     1	     1	     1
SELF                          	     1	     3	     3
SELL                          	     1	     3	     3
SELLERS                       	     1	     9	     9
SELLING                       	     1	     1	     1
SEND                          	     1	     3	     3
SENDING                       	     1	     1	     1
SENSE                         	     1	    19	    19
SENT                          	     1	     4	     4
SERIOUS                       	     1	    14	    14
SERIOUSLY                     	     1	     3	     3
SERVANT                       	     1	     1	     1
SERVE                         	     1	    23	    23
SERVED                        	     1	     7	     7
SERVER                        	     1	     2	     2
SERVES                        	     1	     5	     5
SERVICE                       	     1	    31	    31
SERVICES                      	     1	   108	   108
SET                           	     1	   244	   244
SETS                          	     1	    70	    70
SETTING                       	     1	    16	    16
SETTINGS                      	     1	    19	    19
SETTLE                        	     1	     3	     3
SETTLED                       	     1	     1	     1
SETTLEMENT                    	     1	    10	    10
SETTLEMENTS                   	     1	     4	     4
SETTLERS                      	     1	    24	    24
SETTLING                      	     1	     1	     1
SEVEN                         	     1	    15	    15
SEVENTH                       	     1	     1	     1
SEVERAL                       	     1	   178	   178
SEXUAL                        	     1	     2	     2
SHAKEN                        	     1	     1	     1
SHALL                         	     1	     1	     1
SHAPE                         	     1	    71	    71
SHAPED                        	     1	     9	     9
SHAPES                        	     1	     7	     7
SHAPING                       	     1	     5	     5
SHARE                         	     1	    56	    56
SHARED                        	     1	    21	    21
SHARES                        	     1	     9	     9
SHARING                       	     1	     7	     7
SHE                           	     1	     3	     3
SHOOT                         	     1	    34	    34
SHOOTING                      	     1	     4	     4
SHOOTINGS                     	     1	     1	     1
SHOOTS                        	     1	    10	    10
SHORT                         	     1	    56	    56
SHORTAGES                     	     1	     1	     1
SHORTEN                       	     1	     4	     4
SHORTENED                     	     1	     9	     9
SHORTENING                    	     1	     4	     4
SHORTENS                      	     1	     1	     1
SHORTER                       	     1	    27	    27
SHOT                          	     1	     1	     1
SHOULD                        	     1	   277	   277
SHOULDER                      	     1	     1	     1
SHOW                          	     1	    77	    77
SHOWED                        	     1	   233	   233
SHOWING                       	     1	    12	    12
SHOWN                         	     1	   138	   138
SHOWS                         	     1	    83	    83
SIDE                          	     1	    18	    18
SIDES                         	     1	     3	     3
SIDEWAYS                      	     1	     1	     1
SIGHT                         	     1	     2	     2
SIGN                          	     1	     2	     2
SIGNED                        	     1	     3	     3
SIGNS                         	     1	     4	     4
SIMPLE                        	     1	   131	   131
SIMPLER                       	     1	     2	     2
SIMPLEST                      	     1	     6	     6
SIMPLIFICATION                	     1	     9	     9
SIMPLIFICATIONS               	     1	     3	     3
SIMPLIFIED                    	     1	    27	    27
SIMPLIFIES                    	     1	     3	     3
SIMPLIFY                      	     1	     6	     6
SIMPLIFYING                   	     1	     6	     6
SIMPLY                        	     1	    33	    33
SINCE                         	     1	   235	   235
SINGER                        	     1	     1	     1
SINGLE                        	     1	   162	   162
SINGLING                      	     1	     1	     1
SITUATED                      	     1	     9	     9
SITUATION                     	     1	    45	    45
SITUATIONS                    	     1	    25	    25
SIX                           	     1	    36	    36
SIXTEEN                       	     1	     6	     6
SIXTY                         	     1	     1	     1
SIZABLE                       	     1	     2	     2
SIZE                          	     1	   308	   308
SIZES                         	     1	    47	    47
SKIES                         	     1	     3	     3
SKIN                          	     1	     1	     1
SKY                           	     1	    12	    12
SKYWARD                       	     1	     1	     1
SLIGHT                        	     1	     7	     7
SLIGHTLY                      	     1	    42	    42
SLOW                          	     1	    10	    10
SLOWED                        	     1	     1	     1
SLOWER                        	     1	     8	     8
SLOWEST                       	     1	     1	     1
SLOWING                       	     1	     1	     1
SLOWLY                        	     1	     8	     8
SMALL                         	     1	   194	   194
SMALLER                       	     1	    88	    88
SMALLEST                      	     1	    11	    11
SMOKE                         	     1	     6	     6
SNOW                          	     1	    21	    21
SNOWS                         	     1	     1	     1
SO                            	     1	   133	   133
SOFT                          	     1	    12	    12
SOLD                          	     1	     4	     4
SOME                          	     1	   445	   445
SOMEHOW                       	     1	     1	     1
SOMEONE                       	     1	     2	     2
SOMETHING                     	     1	     4	     4
SOMETIMES                     	     1	    39	    39
SOMEWHERE                     	     1	     2	     2
SONG                          	     1	     5	     5
SOON                          	     1	     4	     4
SOONER                        	     1	    15	    15
SORT                          	     1	     3	     3
SORTS                         	     1	     1	     1
SOUND                         	     1	     8	     8
SOUNDS                        	     1	     1	     1
SOUTH                         	     1	    23	    23
SPACE                         	     1	   109	   109
SPACED                        	     1	     7	     7
SPACES                        	     1	     7	     7
SPACING                       	     1	    16	    16
SPEAK                         	     1	     1	     1
SPEAKING                      	     1	     4	     4
SPEAKS                        	     1	     1	     1
SPECIAL                       	     1	    20	    20
SPECIALISED                   	     1	     6	     6
SPECIALIST                    	     1	     2	     2
SPECIALISTS                   	     1	     5	     5
SPECIALIZATION                	     1	     1	     1
SPECIALIZE                    	     1	     1	     1
SPECIALIZED                   	     1	     7	     7
SPECIALLY                     	     1	     1	     1
SPEND                         	     1	     2	     2
SPENDING                      	     1	     1	     1
SPENT                         	     1	     8	     8
SPOKEN                        	     1	     1	     1
SPORTS                        	     1	     1	     1
SPOT                          	     1	    28	    28
SPOTS                         	     1	     3	     3
SPOTTED                       	     1	     1	     1
SPRING                        	     1	    32	    32
SPRINGS                       	     1	     1	     1
SQ                            	     1	     3	     3
SQUARE                        	     1	    21	    21
SQUARED                       	     1	     1	     1
SQUARES                       	     1	    13	    13
ST                            	     1	    77	    77
STAGE                         	     1	    56	    56
STAGES                        	     1	    42	    42
STAND                         	     1	   617	   617
STANDING                      	     1	    38	    38
STANDS                        	     1	   524	   524
STAR                          	     1	     1	     1
START                         	     1	    18	    18
STARTED                       	     1	     7	     7
STARTING                      	     1	    37	    37
STARTS                        	     1	    15	    15
STATE                         	     1	   127	   127
STATED                        	     1	    19	    19
STATEMENT                     	     1	     4	     4
STATEMENTS                    	     1	     6	     6
STATING                       	     1	     2	     2
STATION                       	     1	    20	    20
STATIONS                      	     1	     4	     4
STAY                          	     1	     1	     1
STAYED                        	     1	     2	     2
STAYING                       	     1	     1	     1
STEP                          	     1	    75	    75
STEPS                         	     1	    61	    61
STEPWISE                      	     1	     2	     2
STILL                         	     1	   121	   121
STONE                         	     1	     1	     1
STOOD                         	     1	     1	     1
STOPPED                       	     1	     1	     1
STOPPER                       	     1	     2	     2
STOPPING                      	     1	     2	     2
STORAGE                       	     1	    68	    68
STORE                         	     1	     8	     8
STORED                        	     1	    26	    26
STORIES                       	     1	     3	     3
STORING                       	     1	     3	     3
STORY                         	     1	     4	     4
STRAIGHT                      	     1	     3	     3
STRANGE                       	     1	     1	     1
STRIKES                       	     1	     2	     2
STRIKING                      	     1	     1	     1
STRIKINGLY                    	     1	     1	     1
STRONG                        	     1	    75	    75
STRONGER                      	     1	    17	    17
STRONGEST                     	     1	    13	    13
STRONGLY                      	     1	    54	    54
STUDENT                       	     1	     1	     1
STUDENTS                      	     1	     2	     2
STUDIED                       	     1	    82	    82
STUDIES                       	     1	   469	   469
STUDY                         	     1	   668	   668
STUDYING                      	     1	     5	     5
SUBCLASSES                    	     1	     3	     3
SUBGROUPS                     	     1	     1	     1
SUBJECT                       	     1	    34	    34
SUBSET                        	     1	    24	    24
SUBSETS                       	     1	     6	     6
SUBSYSTEMS                    	     1	     4	     4
SUCH                          	     1	   759	   759
SUDDEN                        	     1	     6	     6
SUDDENLY                      	     1	     7	     7
SUGGEST                       	     1	    63	    63
SUGGESTED                     	     1	    97	    97
SUGGESTING                    	     1	    37	    37
SUGGESTION                    	     1	     1	     1
SUGGESTIONS                   	     1	     4	     4
SUGGESTIVE                    	     1	     3	     3
SUGGESTS                      	     1	    49	    49
SUIT                          	     1	     2	     2
SUITABILITY                   	     1	    14	    14
SUITABLE                      	     1	    61	    61
SUITED                        	     1	    21	    21
SUITS                         	     1	     2	     2
SUMMER                        	     1	    66	    66
SUMMERS                       	     1	     2	     2
SUN                           	     1	    40	    40
SUNLIGHT                      	     1	     5	     5
SUNNY                         	     1	     1	     1
SUNSHINE                      	     1	     4	     4
SUPPORT                       	     1	   126	   126
SUPPORTED                     	     1	    40	    40
SUPPORTER                     	     1	     1	     1
SUPPORTERS                    	     1	     6	     6
SUPPORTING                    	     1	    25	    25
SUPPORTIVE                    	     1	     1	     1
SUPPORTS                      	     1	    18	    18
SUPPOSE                       	     1	     5	     5
SUPPOSED                      	     1	     1	     1
SURE                          	     1	     4	     4
SURPRISE                      	     1	     1	     1
SURPRISING                    	     1	     6	     6
SURPRISINGLY                  	     1	     5	     5
SYSTEM                        	     1	   264	   264
SYSTEMATIC                    	     1	    17	    17
SYSTEMATICALLY                	     1	     7	     7
SYSTEME                       	     1	     3	     3
SYSTEMS                       	     1	   289	   289
T                             	     1	   116	   116
TABLE                         	     1	   491	   491
TABLES                        	     1	    35	    35
TAIL                          	     1	     2	     2
TAILS                         	     1	     1	     1
TAKE                          	     1	    56	    56
TAKEN                         	     1	    68	    68
TAKES                         	     1	    18	    18
TAKING                        	     1	    30	    30
TALKING                       	     1	     1	     1
TALL                          	     1	     7	     7
TALLER                        	     1	     5	     5
TALLEST                       	     1	    13	    13
TAPE                          	     1	     8	     8
TAPES                         	     1	     4	     4
TASTE                         	     1	     1	     1
TAUGHT                        	     1	     1	     1
TAX                           	     1	     3	     3
TAXATION                      	     1	     1	     1
TAXES                         	     1	     1	     1
TEAM                          	     1	    32	    32
TEAMS                         	     1	     3	     3
TELEVISION                    	     1	     1	     1
TELL                          	     1	     1	     1
TELLS                         	     1	     1	     1
TEN                           	     1	    11	    11
TEND                          	     1	    35	    35
TENDED                        	     1	    15	    15
TENDENCIES                    	     1	     5	     5
TENDENCY                      	     1	     9	     9
TENDING                       	     1	    79	    79
TENDS                         	     1	    22	    22
TENS                          	     1	     4	     4
TERM                          	     1	    70	    70
TERMED                        	     1	    10	    10
TERMS                         	     1	   156	   156
TEST                          	     1	    59	    59
TESTED                        	     1	    57	    57
TESTING                       	     1	    14	    14
TESTS                         	     1	    15	    15
THAN                          	     1	   818	   818
THANK                         	     1	     1	     1
THANKS                        	     1	    12	    12
THAT                          	     1	  3343	  3343
THE                           	     1	 25571	 25571
THEIR                         	     1	   666	   666
THEIRS                        	     1	     1	     1
THEM                          	     1	   125	   125
THEMSELVES                    	     1	    21	    21
THEN                          	     1	   242	   242
THERE                         	     1	   457	   457
THESE                         	     1	  1081	  1081
THEY                          	     1	   451	   451
THICK                         	     1	     4	     4
THICKER                       	     1	     2	     2
THICKNESS                     	     1	     4	     4
THING                         	     1	     1	     1
THINGS                        	     1	     4	     4
THINK                         	     1	     8	     8
THINKING                      	     1	    14	    14
THIRD                         	     1	    37	    37
THIRDLY                       	     1	     1	     1
THIRTEEN                      	     1	     1	     1
THIRTY                        	     1	     7	     7
THIS                          	     1	  1982	  1982
THOSE                         	     1	   271	   271
THOUGH                        	     1	    57	    57
THOUGHT                       	     1	    16	    16
THOUGHTFUL                    	     1	     1	     1
THOUGHTS                      	     1	     4	     4
THOUSAND                      	     1	     3	     3
THOUSANDS                     	     1	    11	    11
THREE                         	     1	   284	   284
THROUGH                       	     1	   391	   391
THROUGHOUT                    	     1	    38	    38
THROW                         	     1	     2	     2
THROWING                      	     1	     1	     1
THROWS                        	     1	     1	     1
TIE                           	     1	     3	     3
TIED                          	     1	     6	     6
TIES                          	     1	     3	     3
TIGHTLY                       	     1	     3	     3
TILL                          	     1	     5	     5
TIME                          	     1	   476	   476
TIMELY                        	     1	     7	     7
TIMES                         	     1	    88	    88
TIMING                        	     1	    33	    33
TIMINGS                       	     1	     1	     1
TO                            	     1	  8823	  8823
TODAY                         	     1	    28	    28
TOGETHER                      	     1	    60	    60
TOMORROW                      	     1	     1	     1
TOO                           	     1	    41	    41
TOOK                          	     1	    21	    21
TOP                           	     1	    59	    59
TOPS                          	     1	     5	     5
TOTAL                         	     1	   236	   236
TOTALING                      	     1	     2	     2
TOTALLING                     	     1	     1	     1
TOTALLY                       	     1	     2	     2
TOTALS                        	     1	     3	     3
TOUCHES                       	     1	     1	     1
TOUCHING                      	     1	     1	     1
TOWARD                        	     1	    30	    30
TOWARDS                       	     1	    82	    82
TOWNS                         	     1	     1	     1
TOWNSHIP                      	     1	     1	     1
TRACK                         	     1	    10	    10
TRACKED                       	     1	     1	     1
TRACKING                      	     1	     6	     6
TRACKS                        	     1	     1	     1
TRAIN                         	     1	     5	     5
TRAINED                       	     1	     9	     9
TRAINING                      	     1	    96	    96
TRAVEL                        	     1	     4	     4
TRAVELED                      	     1	     2	     2
TRAVELING                     	     1	     2	     2
TRAVELLING                    	     1	     1	     1
TREAT                         	     1	     1	     1
TREATED                       	     1	    22	    22
TREATING                      	     1	     1	     1
TREATMENT                     	     1	   224	   224
TREATMENTS                    	     1	   181	   181
TREATS                        	     1	     1	     1
TREE                          	     1	  1060	  1060
TREED                         	     1	     5	     5
TREES                         	     1	   860	   860
TRIED                         	     1	    13	    13
TRIP                          	     1	     1	     1
TROUBLE                       	     1	     1	     1
TROUBLESOME                   	     1	     2	     2
TRUE                          	     1	    91	    91
TRULY                         	     1	     9	     9
TRUST                         	     1	     8	     8
TRUTH                         	     1	     2	     2
TRUTHS                        	     1	     1	     1
TRY                           	     1	     4	     4
TRYING                        	     1	     5	     5
TURN                          	     1	    21	    21
TURNED                        	     1	     6	     6
TURNS                         	     1	     1	     1
TWELVE                        	     1	     7	     7
TWENTY                        	     1	    10	    10
TWICE                         	     1	     8	     8
TWO                           	     1	   465	   465
TYING                         	     1	     1	     1
TYPE                          	     1	   305	   305
TYPES                         	     1	   319	   319
UGLY                          	     1	     1	     1
UNABLE                        	     1	     4	     4
UNACCEPTABLE                  	     1	     2	     2
UNASKED                       	     1	     1	     1
UNBURNED                      	     1	     4	     4
UNCERTAIN                     	     1	    13	    13
UNCERTAINTIES                 	     1	    31	    31
UNCERTAINTY                   	     1	    75	    75
UNCHANGEABLE                  	     1	     1	     1
UNCHANGED                     	     1	     9	     9
UNCLEAR                       	     1	    16	    16
UNCONTROLLABLE                	     1	     1	     1
UNCOVERING                    	     1	     1	     1
UNCUT                         	     1	     1	     1
UNDATED                       	     1	     2	     2
UNDER                         	     1	   260	   260
UNDERSTAND                    	     1	    57	    57
UNDERSTANDABILITY             	     1	     1	     1
UNDERSTANDABLE                	     1	     1	     1
UNDERSTANDING                 	     1	   131	   131
UNDERSTANDINGS                	     1	     6	     6
UNDERSTOOD                    	     1	    25	    25
UNDOUBTEDLY                   	     1	     6	     6
UNEXPECTED                    	     1	     1	     1
UNEXPECTEDLY                  	     1	     6	     6
UNEXPLAINED                   	     1	     1	     1
UNFORESTED                    	     1	     1	     1
UNFORTUNATE                   	     1	     2	     2
UNFORTUNATELY                 	     1	    22	    22
UNIMPORTANT                   	     1	     1	     1
UNINFORMED                    	     1	     1	     1
UNKNOWINGLY                   	     1	     1	     1
UNKNOWN                       	     1	    17	    17
UNKNOWNS                      	     1	     4	     4
UNLESS                        	     1	    12	    12
UNMANAGED                     	     1	    46	    46
UNNECESSARY                   	     1	     8	     8
UNORDERED                     	     1	     1	     1
UNPLAYABLE                    	     1	     1	     1
UNPROTECTED                   	     1	     1	     1
UNREALISTIC                   	     1	     4	     4
UNREASONABLE                  	     1	     4	     4
UNRECORDED                    	     1	     1	     1
UNRELATED                     	     1	     4	     4
UNSUITABILITY                 	     1	     1	     1
UNSUITABLE                    	     1	     3	     3
UNSURPRISING                  	     1	     1	     1
UNTIL                         	     1	    62	    62
UNTOUCHED                     	     1	     1	     1
UNTREATED                     	     1	     1	     1
UNUSUAL                       	     1	     1	     1
UNUSUALLY                     	     1	     1	     1
UNWANTED                      	     1	     4	     4
UP                            	     1	   108	   108
UPON                          	     1	    40	    40
US                            	     1	    74	    74
USABLE                        	     1	     3	     3
USE                           	     1	   457	   457
USED                          	     1	   961	   961
USEFUL                        	     1	   113	   113
USEFULNESS                    	     1	    10	    10
USELESS                       	     1	     1	     1
USER                          	     1	    65	    65
USERS                         	     1	    87	    87
USES                          	     1	    55	    55
USING                         	     1	   751	   751
USUAL                         	     1	     9	     9
USUALLY                       	     1	   105	   105
VAN                           	     1	    24	    24
VERY                          	     1	   187	   187
VIDEO                         	     1	    48	    48
VIEW                          	     1	    90	    90
VIEWED                        	     1	    22	    22
VIEWER                        	     1	     2	     2
VIEWING                       	     1	    56	    56
VIEWS                         	     1	    20	    20
VISIT                         	     1	     6	     6
VISITED                       	     1	     9	     9
VISITING                      	     1	     4	     4
VISITORS                      	     1	     1	     1
VISITS                        	     1	     4	     4
VOICE                         	     1	     2	     2
WAIT                          	     1	     6	     6
WAITING                       	     1	     1	     1
WALKER                        	     1	     7	     7
WALKING                       	     1	     1	     1
WALL                          	     1	     8	     8
WANT                          	     1	     9	     9
WANTED                        	     1	     1	     1
WAR                           	     1	     1	     1
WARM                          	     1	    13	    13
WARMED                        	     1	     1	     1
WARMER                        	     1	     9	     9
WARMEST                       	     1	     1	     1
WARMING                       	     1	    52	    52
WARMTH                        	     1	    10	    10
WAS                           	     1	  1972	  1972
WASHED                        	     1	     2	     2
WASTED                        	     1	     1	     1
WATER                         	     1	   462	   462
WATERS                        	     1	    10	    10
WAVE                          	     1	    14	    14
WAVES                         	     1	    15	    15
WAY                           	     1	    84	    84
WAYS                          	     1	    44	    44
WE                            	     1	  1251	  1251
WEAR                          	     1	     1	     1
WEATHER                       	     1	    48	    48
WEATHERED                     	     1	     4	     4
WEATHERING                    	     1	    13	    13
WEB                           	     1	    18	    18
WEEK                          	     1	     2	     2
WEEKLY                        	     1	     3	     3
WEEKS                         	     1	     3	     3
WEIGHT                        	     1	    23	    23
WEIGHTED                      	     1	    13	    13
WEIGHTING                     	     1	    13	    13
WEIGHTINGS                    	     1	     1	     1
WEIGHTS                       	     1	    16	    16
WELL                          	     1	   279	   279
WENT                          	     1	     2	     2
WERE                          	     1	  1690	  1690
WEST                          	     1	     9	     9
WET                           	     1	     6	     6
WETNESS                       	     1	    16	    16
WETTER                        	     1	     4	     4
WHAT                          	     1	   126	   126
WHATEVER                      	     1	     4	     4
WHEN                          	     1	   512	   512
WHENEVER                      	     1	     3	     3
WHERE                         	     1	   410	   410
WHEREVER                      	     1	     1	     1
WHETHER                       	     1	    98	    98
WHICH                         	     1	   976	   976
WHILE                         	     1	   396	   396
WHILST                        	     1	     1	     1
WHITE                         	     1	    39	    39
WHO                           	     1	    88	    88
WHOLE                         	     1	    30	    30
WHOLES                        	     1	     1	     1
WHOLLY                        	     1	     1	     1
WHOM                          	     1	     1	     1
WHOSE                         	     1	    24	    24
WHY                           	     1	    32	    32
WIDE                          	     1	    66	    66
WIDELY                        	     1	    72	    72
WIDEN                         	     1	     2	     2
WIDENED                       	     1	     1	     1
WIDENING                      	     1	     1	     1
WIDENS                        	     1	     1	     1
WIDER                         	     1	    12	    12
WIDEST                        	     1	     1	     1
WIDTH                         	     1	    27	    27
WIDTHS                        	     1	     7	     7
WILD                          	     1	    10	    10
WILDEST                       	     1	     1	     1
WILL                          	     1	   473	   473
WILLING                       	     1	     6	     6
WILLINGNESS                   	     1	     3	     3
WIN                           	     1	     1	     1
WIND                          	     1	   109	   109
WINDOW                        	     1	    26	    26
WINDOWS                       	     1	     5	     5
WINDS                         	     1	     1	     1
WINDY                         	     1	     2	     2
WINNER                        	     1	    10	    10
WINNERS                       	     1	     2	     2
WINNING                       	     1	     7	     7
WINTER                        	     1	    43	    43
WINTERS                       	     1	     2	     2
WISH                          	     1	     4	     4
WISHES                        	     1	     1	     1
WITH                          	     1	  2944	  2944
WITHIN                        	     1	   399	   399
WITHOUT                       	     1	   137	   137
WOMAN                         	     1	     1	     1
WOMEN                         	     1	     1	     1
WONDER                        	     1	     1	     1
WONDERED                      	     1	     1	     1
WOOD                          	     1	   124	   124
WOODEN                        	     1	     2	     2
WOODS                         	     1	     2	     2
WOODY                         	     1	    43	    43
WORD                          	     1	     1	     1
WORDS                         	     1	    21	    21
WORK                          	     1	    92	    92
WORKED                        	     1	     9	     9
WORKERS                       	     1	     2	     2
WORKING                       	     1	    25	    25
WORKS                         	     1	    10	    10
WORLD                         	     1	    54	    54
WORLDS                        	     1	     2	     2
WORRIED                       	     1	     2	     2
WORRYING                      	     1	     1	     1
WORSE                         	     1	     5	     5
WORSEN                        	     1	     1	     1
WORST                         	     1	     5	     5
WORTH                         	     1	     9	     9
WOULD                         	     1	   271	   271
WRITE                         	     1	     3	     3
WRITING                       	     1	     2	     2
WRITTEN                       	     1	    13	    13
WRONG                         	     1	     7	     7
WROTE                         	     1	     4	     4
YARD                          	     1	     2	     2
YARDING                       	     1	     1	     1
YARDS                         	     1	     1	     1
YE                            	     1	     2	     2
YEAR                          	     1	   158	   158
YEARLY                        	     1	     5	     5
YEARS                         	     1	   404	   404
YELLOW                        	     1	    13	    13
YELLOWNESS                    	     1	     2	     2
YES                           	     1	     6	     6
YET                           	     1	    50	    50
YOU                           	     1	    16	    16
YOUNG                         	     1	    79	    79
YOUNGER                       	     1	    19	    19
YOUNGEST                      	     1	     3	     3
YR                            	     1	     6	     6
ZERO                          	     1	    44	    44
ZEROS                         	     1	     1	     1

Types Found In Base List Two

TYPE                          	 RANGE	  FREQ	    F1
ACCESS                        	     1	    50	    50
ACCESSED                      	     1	     2	     2
ACCESSIBILITY                 	     1	     4	     4
ACCESSIBLE                    	     1	     5	     5
ACCORDING                     	     1	   141	   141
ACCORDINGLY                   	     1	    17	    17
ACCOUNT                       	     1	    70	    70
ACCOUNTED                     	     1	    17	    17
ACCOUNTING                    	     1	    15	    15
ACCOUNTS                      	     1	     8	     8
ACCUSATION                    	     1	     1	     1
ACCUSED                       	     1	     1	     1
ACE                           	     1	     6	     6
ACTIVE                        	     1	    86	    86
ACTIVELY                      	     1	    13	    13
ACTIVIST                      	     1	     1	     1
ACTIVISTS                     	     1	     1	     1
ACTIVITIES                    	     1	   142	   142
ACTIVITY                      	     1	   146	   146
ADAPT                         	     1	    39	    39
ADAPTABILITY                  	     1	     6	     6
ADAPTABLE                     	     1	     1	     1
ADAPTATION                    	     1	   197	   197
ADAPTATIONS                   	     1	     5	     5
ADAPTED                       	     1	    40	    40
ADAPTING                      	     1	    16	    16
ADAPTION                      	     1	     7	     7
ADAPTIONS                     	     1	     1	     1
ADAPTIVE                      	     1	   124	   124
ADAPTIVELY                    	     1	     1	     1
ADULT                         	     1	     1	     1
ADULTS                        	     1	     1	     1
ADVANCE                       	     1	    12	    12
ADVANCED                      	     1	    28	    28
ADVANCEMENT                   	     1	     3	     3
ADVANCEMENTS                  	     1	     5	     5
ADVANCES                      	     1	    29	    29
ADVANCING                     	     1	     3	     3
ADVANTAGE                     	     1	    63	    63
ADVANTAGEOUS                  	     1	    13	    13
ADVANTAGES                    	     1	    42	    42
ADVICE                        	     1	     4	     4
ADVISABLE                     	     1	     2	     2
ADVISORS                      	     1	     3	     3
AEROPLANE                     	     1	     3	     3
AEROPLANES                    	     1	     3	     3
AFFAIRS                       	     1	     1	     1
AFFECT                        	     1	    89	    89
AFFECTED                      	     1	   102	   102
AFFECTING                     	     1	    42	    42
AFFECTS                       	     1	    27	    27
AGENT                         	     1	     1	     1
AGENTS                        	     1	     2	     2
AID                           	     1	    15	    15
AIDED                         	     1	     3	     3
AIDING                        	     1	     1	     1
AIDS                          	     1	     3	     3
ALARM                         	     1	     1	     1
ALARMING                      	     1	     1	     1
ALARMS                        	     1	     1	     1
ALIVE                         	     1	    17	    17
ALTER                         	     1	    16	    16
ALTERATION                    	     1	     7	     7
ALTERATIONS                   	     1	     4	     4
ALTERED                       	     1	    26	    26
ALTERING                      	     1	     7	     7
ALTERS                        	     1	     1	     1
ALTOGETHER                    	     1	     1	     1
ANGER                         	     1	     2	     2
ANNOUNCED                     	     1	     3	     3
APPEAL                        	     1	     2	     2
APPEALING                     	     1	     2	     2
APPLICATION                   	     1	   128	   128
APPLICATIONS                  	     1	   153	   153
APPLICATIVE                   	     1	     1	     1
APPLIED                       	     1	   228	   228
APPLIES                       	     1	     8	     8
APPLY                         	     1	    31	    31
APPLYING                      	     1	    45	    45
APPOINTMENT                   	     1	     1	     1
APPRECIATE                    	     1	     2	     2
APPRECIATED                   	     1	     1	     1
APPRECIATION                  	     1	     2	     2
APPROACH                      	     1	   334	   334
APPROACHED                    	     1	     2	     2
APPROACHES                    	     1	   187	   187
APPROACHING                   	     1	     2	     2
APPS                          	     1	     5	     5
APRIL                         	     1	    29	    29
ARGUABLY                      	     1	     3	     3
ARGUE                         	     1	    10	    10
ARGUED                        	     1	    11	    11
ARGUES                        	     1	     1	     1
ARGUMENT                      	     1	     7	     7
ARGUMENTS                     	     1	     6	     6
ARTICLE                       	     1	    30	    30
ARTICLES                      	     1	    24	    24
ASIDE                         	     1	     6	     6
ASSIST                        	     1	    10	    10
ASSISTANCE                    	     1	     4	     4
ASSISTED                      	     1	     2	     2
ASSISTING                     	     1	     1	     1
ASSISTS                       	     1	     1	     1
ASSOCIATE                     	     1	     4	     4
ASSOCIATED                    	     1	   177	   177
ASSOCIATING                   	     1	     2	     2
ASSOCIATION                   	     1	    54	    54
ASSOCIATIONS                  	     1	    26	    26
ASSUME                        	     1	    41	    41
ASSUMED                       	     1	    60	    60
ASSUMES                       	     1	    26	    26
ASSUMING                      	     1	    31	    31
ASSURANCE                     	     1	     4	     4
ASSURE                        	     1	     2	     2
ATMOSPHERE                    	     1	    69	    69
ATMOSPHERES                   	     1	     1	     1
ATMOSPHERIC                   	     1	   172	   172
ATMOSPHERICALLY               	     1	     5	     5
ATTACHED                      	     1	     6	     6
ATTACHES                      	     1	     1	     1
ATTACHMENT                    	     1	     2	     2
ATTACKS                       	     1	     5	     5
ATTEMPT                       	     1	    15	    15
ATTEMPTED                     	     1	    12	    12
ATTEMPTING                    	     1	     6	     6
ATTEMPTS                      	     1	    17	    17
ATTEND                        	     1	     2	     2
ATTENDED                      	     1	     2	     2
ATTENTION                     	     1	    43	    43
ATTITUDE                      	     1	    13	    13
ATTITUDES                     	     1	     4	     4
ATTRACT                       	     1	     3	     3
ATTRACTING                    	     1	     1	     1
ATTRACTIVE                    	     1	     4	     4
ATTRACTIVENESS                	     1	     4	     4
AUGUST                        	     1	    20	    20
AUTOMATIC                     	     1	     8	     8
AUTOMATICALLY                 	     1	    17	    17
AVAILABILITY                  	     1	   124	   124
AVAILABLE                     	     1	   222	   222
AVERAGE                       	     1	   204	   204
AVERAGED                      	     1	    27	    27
AVERAGES                      	     1	     7	     7
AVERAGING                     	     1	    16	    16
AVOID                         	     1	    40	    40
AVOIDANCE                     	     1	     3	     3
AVOIDED                       	     1	     6	     6
AVOIDING                      	     1	     3	     3
AVOIDS                        	     1	     4	     4
BACKGROUND                    	     1	    55	    55
BACKGROUNDS                   	     1	     1	     1
BAKER                         	     1	     4	     4
BALANCE                       	     1	    54	    54
BALANCED                      	     1	     5	     5
BALANCES                      	     1	     5	     5
BALANCING                     	     1	    16	    16
BAND                          	     1	   103	   103
BANDS                         	     1	   109	   109
BARE                          	     1	    15	    15
BARK                          	     1	     9	     9
BASIS                         	     1	    74	    74
BAT                           	     1	    86	    86
BATS                          	     1	    43	    43
BEANS                         	     1	     1	     1
BEER                          	     1	     2	     2
BEES                          	     1	     1	     1
BELL                          	     1	     1	     1
BELONG                        	     1	     9	     9
BELONGED                      	     1	     2	     2
BELONGING                     	     1	    18	    18
BELONGS                       	     1	     5	     5
BELT                          	     1	     1	     1
BENEFIT                       	     1	    34	    34
BENEFITED                     	     1	     5	     5
BENEFITS                      	     1	    60	    60
BENEFITTING                   	     1	     1	     1
BIDIRECTIONAL                 	     1	     8	     8
BIDIRECTIONALLY               	     1	     2	     2
BINDING                       	     1	     2	     2
BINS                          	     1	     1	     1
BLANK                         	     1	     2	     2
BLANKET                       	     1	     1	     1
BLANKS                        	     1	     4	     4
BLOCK                         	     1	    16	    16
BLOCKED                       	     1	     1	     1
BLOCKING                      	     1	     1	     1
BLOCKS                        	     1	     5	     5
BOND                          	     1	     2	     2
BONDING                       	     1	     1	     1
BONDS                         	     1	     1	     1
BOOTS                         	     1	     1	     1
BORROWED                      	     1	     1	     1
BOUND                         	     1	    12	    12
BOW                           	     1	     1	     1
BRAKE                         	     1	     3	     3
BRANCH                        	     1	    19	    19
BRANCHES                      	     1	    38	    38
BRANCHING                     	     1	     9	     9
BREAST                        	     1	    24	    24
BREEDING                      	     1	     8	     8
BRIDGE                        	     1	     5	     5
BRIDGING                      	     1	     3	     3
BRIEF                         	     1	     9	     9
BRIEFLY                       	     1	     9	     9
BROAD                         	     1	    41	    41
BROADEN                       	     1	     1	     1
BROADENED                     	     1	     1	     1
BROADENS                      	     1	     1	     1
BROADER                       	     1	    14	    14
BROADEST                      	     1	     1	     1
BROADLY                       	     1	    10	    10
BRUSHING                      	     1	     1	     1
BUCKET                        	     1	     1	     1
BUGS                          	     1	    16	    16
BUMPS                         	     1	     1	     1
BUNCH                         	     1	     1	     1
BURIAL                        	     1	     8	     8
BURIED                        	     1	     5	     5
BURIES                        	     1	     1	     1
CABLE                         	     1	     1	     1
CALCULATE                     	     1	    21	    21
CALCULATED                    	     1	   138	   138
CALCULATES                    	     1	     1	     1
CALCULATING                   	     1	    20	    20
CALCULATION                   	     1	    31	    31
CALCULATIONS                  	     1	    36	    36
CALCULATORS                   	     1	     1	     1
CALM                          	     1	     1	     1
CAMERA                        	     1	    63	    63
CAMERAS                       	     1	    36	    36
CANOE                         	     1	     2	     2
CAP                           	     1	    13	    13
CAPABILITIES                  	     1	    25	    25
CAPABILITY                    	     1	     6	     6
CAPABLE                       	     1	    21	    21
CAPITAL                       	     1	    32	    32
CAPITALS                      	     1	     1	     1
CAPPED                        	     1	     2	     2
CAPTAIN                       	     1	     1	     1
CAREER                        	     1	     2	     2
CARTER                        	     1	     5	     5
CASH                          	     1	     6	     6
CAST                          	     1	     2	     2
CASTS                         	     1	     1	     1
CENT                          	     1	    10	    10
CENTIMETERS                   	     1	     1	     1
CENTIMETRES                   	     1	     2	     2
CENTURIES                     	     1	    10	    10
CENTURY                       	     1	    62	    62
CH                            	     1	     1	     1
CHAIN                         	     1	     9	     9
CHAINS                        	     1	     3	     3
CHALLENGE                     	     1	    40	    40
CHALLENGED                    	     1	     4	     4
CHALLENGER                    	     1	     3	     3
CHALLENGERS                   	     1	     3	     3
CHALLENGES                    	     1	    49	    49
CHALLENGING                   	     1	    28	    28
CHANNEL                       	     1	    27	    27
CHANNELS                      	     1	    41	    41
CHAPTER                       	     1	   154	   154
CHAPTERS                      	     1	     6	     6
CHARACTER                     	     1	     4	     4
CHARACTERISATION              	     1	    11	    11
CHARACTERISE                  	     1	     4	     4
CHARACTERISED                 	     1	     6	     6
CHARACTERISING                	     1	     5	     5
CHARACTERIZATION              	     1	    11	    11
CHARACTERIZE                  	     1	    19	    19
CHARACTERIZED                 	     1	    45	    45
CHARACTERIZES                 	     1	     4	     4
CHARACTERIZING                	     1	     7	     7
CHARACTERS                    	     1	     1	     1
CHIEF                         	     1	     6	     6
CHIEFLY                       	     1	     1	     1
CHIEFS                        	     1	     1	     1
CHOPPED                       	     1	     1	     1
CIRCLE                        	     1	     3	     3
CIRCLES                       	     1	     4	     4
CIRCULAR                      	     1	     5	     5
CIRCUMSTANCE                  	     1	     1	     1
CIRCUMSTANCES                 	     1	    11	    11
CITIZEN                       	     1	     2	     2
CITIZENS                      	     1	     1	     1
CLAIM                         	     1	     5	     5
CLAIMED                       	     1	     6	     6
CLAIMS                        	     1	     5	     5
CLASSIC                       	     1	     5	     5
CLOUD                         	     1	    25	    25
CLOUDINESS                    	     1	     2	     2
CLOUDS                        	     1	    27	    27
CLOUDY                        	     1	     2	     2
CM                            	     1	   241	   241
COAST                         	     1	    13	    13
COASTAL                       	     1	    13	    13
COASTS                        	     1	     1	     1
COMBINATION                   	     1	    83	    83
COMBINATIONS                  	     1	    42	    42
COMBINE                       	     1	    11	    11
COMBINED                      	     1	    92	    92
COMBINES                      	     1	     8	     8
COMBINING                     	     1	    19	    19
COMMAND                       	     1	     2	     2
COMMENTS                      	     1	     3	     3
COMMERCE                      	     1	     1	     1
COMMERCIAL                    	     1	   178	   178
COMMERCIALIZATION             	     1	     2	     2
COMMERCIALIZED                	     1	     1	     1
COMMERCIALLY                  	     1	    14	    14
COMMITMENT                    	     1	     5	     5
COMMITTED                     	     1	     5	     5
COMMITTEE                     	     1	     5	     5
COMMITTEES                    	     1	     1	     1
COMMITTING                    	     1	     1	     1
COMMON                        	     1	   142	   142
COMMONLY                      	     1	    43	    43
COMMUNITIES                   	     1	   211	   211
COMMUNITY                     	     1	   187	   187
COMPARABLE                    	     1	    33	    33
COMPARABLY                    	     1	     1	     1
COMPARE                       	     1	    49	    49
COMPARED                      	     1	   253	   253
COMPARES                      	     1	     5	     5
COMPARING                     	     1	    44	    44
COMPARISON                    	     1	    99	    99
COMPARISONS                   	     1	    42	    42
COMPETITION                   	     1	    61	    61
COMPLICATED                   	     1	    13	    13
COMPLICATES                   	     1	     2	     2
COMPLICATING                  	     1	     1	     1
COMPLICATIONS                 	     1	     1	     1
CONCENTRATE                   	     1	     3	     3
CONCENTRATED                  	     1	    11	    11
CONCENTRATION                 	     1	   136	   136
CONCENTRATIONS                	     1	   165	   165
CONDITION                     	     1	    99	    99
CONDITIONAL                   	     1	     9	     9
CONDITIONED                   	     1	     4	     4
CONDITIONING                  	     1	     1	     1
CONDITIONS                    	     1	   361	   361
CONFUSED                      	     1	     1	     1
CONFUSING                     	     1	     1	     1
CONFUSION                     	     1	    12	    12
CONNECT                       	     1	    11	    11
CONNECTED                     	     1	    17	    17
CONNECTEDNESS                 	     1	     1	     1
CONNECTING                    	     1	     2	     2
CONNECTION                    	     1	     4	     4
CONNECTIONS                   	     1	    13	    13
CONNECTIVITY                  	     1	    15	    15
CONSCIOUSLY                   	     1	     2	     2
CONSTANT                      	     1	    60	    60
CONSTANTLY                    	     1	     5	     5
CONSTANTS                     	     1	     6	     6
CONTACT                       	     1	    11	    11
CONTACTED                     	     1	     1	     1
CONTACTS                      	     1	     3	     3
CONTAIN                       	     1	    16	    16
CONTAINED                     	     1	    31	    31
CONTAINING                    	     1	    20	    20
CONTAINS                      	     1	    19	    19
CONTRACT                      	     1	     2	     2
CONTRACTING                   	     1	     1	     1
CONTRACTORS                   	     1	     3	     3
CONTRACTS                     	     1	     4	     4
CONTRIBUTE                    	     1	    49	    49
CONTRIBUTED                   	     1	    21	    21
CONTRIBUTES                   	     1	    20	    20
CONTRIBUTING                  	     1	     3	     3
CONTRIBUTION                  	     1	    33	    33
CONTRIBUTIONS                 	     1	    17	    17
CONTRIBUTOR                   	     1	     2	     2
CONTRIBUTORS                  	     1	     4	     4
CONVINCE                      	     1	     1	     1
CONVINCED                     	     1	     4	     4
CONVINCING                    	     1	     1	     1
COPE                          	     1	     5	     5
COPIED                        	     1	     2	     2
COPIES                        	     1	     1	     1
COPING                        	     1	     1	     1
COPY                          	     1	     2	     2
CORRECT                       	     1	    43	    43
CORRECTED                     	     1	    35	    35
CORRECTING                    	     1	     5	     5
CORRECTION                    	     1	    99	    99
CORRECTIONS                   	     1	    29	    29
CORRECTIVE                    	     1	     1	     1
CORRECTLY                     	     1	     7	     7
CORRECTNESS                   	     1	     1	     1
CORRECTS                      	     1	     1	     1
COTTON                        	     1	     1	     1
COUNCIL                       	     1	    18	    18
COUNCILS                      	     1	     1	     1
COUNTER                       	     1	     2	     2
COUNTIES                      	     1	     1	     1
COUNTY                        	     1	     4	     4
CREATE                        	     1	    85	    85
CREATED                       	     1	    43	    43
CREATES                       	     1	     9	     9
CREATING                      	     1	    29	    29
CREATION                      	     1	    33	    33
CREATIVELY                    	     1	     1	     1
CREDITS                       	     1	     1	     1
CRIMINALIZATION               	     1	     1	     1
CROWDED                       	     1	     1	     1
CROWDING                      	     1	     5	     5
CROWDS                        	     1	     1	     1
CROWN                         	     1	   214	   214
CROWNS                        	     1	    90	    90
CULTURAL                      	     1	    30	    30
CULTURALLY                    	     1	     1	     1
CULTURE                       	     1	     5	     5
CULTURES                      	     1	     1	     1
CURE                          	     1	     1	     1
CURIOSITY                     	     1	     1	     1
CURRENT                       	     1	   159	   159
CURRENTLY                     	     1	    64	    64
CURRENTS                      	     1	     1	     1
CUSTOMERS                     	     1	     2	     2
DAMAGE                        	     1	    57	    57
DAMAGED                       	     1	    13	    13
DAMAGES                       	     1	     4	     4
DAWN                          	     1	     2	     2
DECEMBER                      	     1	    26	    26
DECISION                      	     1	   100	   100
DECISIONS                     	     1	    66	    66
DECK                          	     1	     1	     1
DEFENSIBLE                    	     1	     1	     1
DELIVER                       	     1	     9	     9
DELIVERED                     	     1	     4	     4
DELIVERING                    	     1	     1	     1
DELIVERS                      	     1	     2	     2
DELIVERY                      	     1	     9	     9
DEMAND                        	     1	    34	    34
DEMANDED                      	     1	     3	     3
DEMANDING                     	     1	     4	     4
DEMANDS                       	     1	    29	    29
DENY                          	     1	     1	     1
DEPARTMENT                    	     1	    45	    45
DEPARTMENTAL                  	     1	     1	     1
DEPARTMENTS                   	     1	    23	    23
DEPRESSED                     	     1	     2	     2
DEPRESSION                    	     1	     3	     3
DESCRIBE                      	     1	    49	    49
DESCRIBED                     	     1	   119	   119
DESCRIBES                     	     1	    19	    19
DESCRIBING                    	     1	    23	    23
DESERT                        	     1	     8	     8
DESERTS                       	     1	     2	     2
DESERVE                       	     1	     3	     3
DESERVED                      	     1	     1	     1
DESERVES                      	     1	     2	     2
DESERVING                     	     1	     1	     1
DESIGN                        	     1	   109	   109
DESIGNED                      	     1	    70	    70
DESIGNING                     	     1	     7	     7
DESIGNS                       	     1	    12	    12
DESIRABLE                     	     1	    17	    17
DESIRE                        	     1	     4	     4
DESIRED                       	     1	    58	    58
DESTROYED                     	     1	     4	     4
DESTROYING                    	     1	     1	     1
DETAIL                        	     1	    34	    34
DETAILED                      	     1	    85	    85
DETAILING                     	     1	     2	     2
DETAILS                       	     1	    42	    42
DETECT                        	     1	    39	    39
DETECTABLE                    	     1	     2	     2
DETECTED                      	     1	    42	    42
DETECTING                     	     1	    15	    15
DETECTION                     	     1	   158	   158
DETECTIONS                    	     1	     2	     2
DETECTOR                      	     1	     8	     8
DETECTORS                     	     1	     6	     6
DETERMINANT                   	     1	     5	     5
DETERMINANTS                  	     1	    41	    41
DETERMINATION                 	     1	    23	    23
DETERMINATIONS                	     1	     1	     1
DETERMINE                     	     1	   105	   105
DETERMINED                    	     1	    96	    96
DETERMINES                    	     1	    11	    11
DETERMINING                   	     1	    40	    40
DETERMINISM                   	     1	     4	     4
DETERMINISTIC                 	     1	     6	     6
DEVELOP                       	     1	    77	    77
DEVELOPED                     	     1	   241	   241
DEVELOPER                     	     1	     3	     3
DEVELOPERS                    	     1	     5	     5
DEVELOPING                    	     1	    50	    50
DEVELOPMENT                   	     1	   256	   256
DEVELOPMENTAL                 	     1	    14	    14
DEVELOPMENTS                  	     1	    18	    18
DEVELOPS                      	     1	     5	     5
DIET                          	     1	     4	     4
DIETARY                       	     1	     7	     7
DIETS                         	     1	     1	     1
DINER                         	     1	     1	     1
DIRECT                        	     1	   112	   112
DIRECTED                      	     1	     4	     4
DIRECTING                     	     1	     1	     1
DIRECTION                     	     1	    94	    94
DIRECTIONAL                   	     1	     7	     7
DIRECTIONLESS                 	     1	     1	     1
DIRECTIONS                    	     1	    26	    26
DIRECTIVE                     	     1	    11	    11
DIRECTIVES                    	     1	     2	     2
DIRECTLY                      	     1	   115	   115
DIRECTORY                     	     1	     1	     1
DISAPPEAR                     	     1	     2	     2
DISAPPEARANCE                 	     1	     1	     1
DISAPPEARED                   	     1	     2	     2
DISAPPEARS                    	     1	     1	     1
DISAPPOINTING                 	     1	     1	     1
DISCIPLINARY                  	     1	     2	     2
DISCIPLINE                    	     1	     2	     2
DISCIPLINES                   	     1	     3	     3
DISCUSS                       	     1	    37	    37
DISCUSSED                     	     1	    79	    79
DISCUSSES                     	     1	     2	     2
DISCUSSING                    	     1	     4	     4
DISCUSSION                    	     1	   100	   100
DISCUSSIONS                   	     1	    18	    18
DISEASE                       	     1	    13	    13
DISEASES                      	     1	     4	     4
DISH                          	     1	     1	     1
DISHES                        	     1	     1	     1
DISREGARDED                   	     1	     2	     2
DISREGARDING                  	     1	     1	     1
DISREGARDS                    	     1	     2	     2
DISSIMILAR                    	     1	     1	     1
DISSIMILARITY                 	     1	     1	     1
DISTANCE                      	     1	    97	    97
DISTANCES                     	     1	     9	     9
DISTRICT                      	     1	    17	    17
DISTRICTS                     	     1	     4	     4
DISTURBANCE                   	     1	   132	   132
DISTURBANCES                  	     1	    83	    83
DISTURBED                     	     1	     8	     8
DISTURBING                    	     1	     1	     1
DIVIDE                        	     1	     6	     6
DIVIDED                       	     1	    34	    34
DIVIDES                       	     1	     1	     1
DIVIDING                      	     1	    12	    12
DIVORCED                      	     1	     2	     2
DOLL                          	     1	     1	     1
DOLLAR                        	     1	     1	     1
DOZEN                         	     1	     1	     1
DRAG                          	     1	     2	     2
DRAMATIC                      	     1	     7	     7
DRAMATICALLY                  	     1	     3	     3
DUE                           	     1	   310	   310
DUES                          	     1	     1	     1
DULY                          	     1	     1	     1
DUST                          	     1	     1	     1
DUSTER                        	     1	     1	     1
DUSTERS                       	     1	     3	     3
DUTIES                        	     1	     5	     5
DUTY                          	     1	     2	     2
EARNED                        	     1	     2	     2
EARNING                       	     1	     1	     1
EASE                          	     1	    10	    10
ECONOMIC                      	     1	   168	   168
ECONOMICAL                    	     1	     6	     6
ECONOMICALLY                  	     1	    20	    20
ECONOMICS                     	     1	    12	    12
ECONOMIES                     	     1	     1	     1
ECONOMISTS                    	     1	     1	     1
ECONOMIZATION                 	     1	     1	     1
ECONOMY                       	     1	    62	    62
ED                            	     1	     1	     1
EDITORIAL                     	     1	     3	     3
EFFECT                        	     1	   221	   221
EFFECTS                       	     1	   428	   428
EFFORT                        	     1	    29	    29
EFFORTS                       	     1	    53	    53
ELDERLY                       	     1	     1	     1
ELECTED                       	     1	     1	     1
ELECTION                      	     1	     1	     1
ELECTRICAL                    	     1	     3	     3
EMAIL                         	     1	     2	     2
ENCIRCLED                     	     1	     1	     1
ENCOURAGE                     	     1	    14	    14
ENCOURAGED                    	     1	    13	    13
ENCOURAGEMENT                 	     1	     2	     2
ENCOURAGES                    	     1	     4	     4
ENCOURAGING                   	     1	    11	    11
ENERGETIC                     	     1	     1	     1
ENERGIES                      	     1	     1	     1
ENERGY                        	     1	    94	    94
ENGAGE                        	     1	     8	     8
ENGAGED                       	     1	    10	    10
ENGAGEMENT                    	     1	    14	    14
ENGAGING                      	     1	     6	     6
ENGINEER                      	     1	     3	     3
ENGINEERED                    	     1	     1	     1
ENGINEERING                   	     1	     2	     2
ENGINEERS                     	     1	    12	    12
ENORMOUS                      	     1	     4	     4
ENTIRE                        	     1	    75	    75
ENTIRELY                      	     1	     8	     8
ENVELOPE                      	     1	     4	     4
ENVIRONMENT                   	     1	   132	   132
ENVIRONMENTAL                 	     1	   300	   300
ENVIRONMENTALISM              	     1	     1	     1
ENVIRONMENTALISTS             	     1	     1	     1
ENVIRONMENTALLY               	     1	     2	     2
ENVIRONMENTS                  	     1	    57	    57
ENVIRONNEMENT                 	     1	     2	     2
EQUAL                         	     1	    64	    64
EQUALED                       	     1	     1	     1
EQUALISE                      	     1	     1	     1
EQUALITY                      	     1	     2	     2
EQUALIZE                      	     1	     1	     1
EQUALLY                       	     1	    16	    16
EQUALS                        	     1	     7	     7
EQUIP                         	     1	     1	     1
EQUIPMENT                     	     1	    10	    10
EQUIPPED                      	     1	     6	     6
ESCAPE                        	     1	     4	     4
ESCAPES                       	     1	     1	     1
ESTABLISH                     	     1	    28	    28
ESTABLISHED                   	     1	    89	    89
ESTABLISHES                   	     1	     1	     1
ESTABLISHING                  	     1	    17	    17
ESTABLISHMENT                 	     1	    53	    53
ESTATE                        	     1	    10	    10
EVENT                         	     1	    25	    25
EVENTS                        	     1	    39	    39
EVENTUAL                      	     1	     2	     2
EVENTUALLY                    	     1	    26	    26
EVIDENCE                      	     1	    44	    44
EVIDENCED                     	     1	     4	     4
EVIDENCES                     	     1	     5	     5
EVIDENTIAL                    	     1	     1	     1
EXAMINATION                   	     1	    12	    12
EXAMINATIONS                  	     1	     1	     1
EXAMINE                       	     1	    29	    29
EXAMINED                      	     1	    76	    76
EXAMINES                      	     1	     2	     2
EXAMINING                     	     1	    12	    12
EXAMPLE                       	     1	   327	   327
EXAMPLES                      	     1	    44	    44
EXCELLENT                     	     1	    13	    13
EXCHANGE                      	     1	    50	    50
EXCHANGEABLE                  	     1	     1	     1
EXCHANGED                     	     1	     2	     2
EXCHANGES                     	     1	     4	     4
EXERCISE                      	     1	    10	    10
EXERCISED                     	     1	     6	     6
EXERCISES                     	     1	     3	     3
EXHAUSTIVE                    	     1	     9	     9
EXHAUSTIVELY                  	     1	     2	     2
EXIST                         	     1	    36	    36
EXISTED                       	     1	     6	     6
EXISTENCE                     	     1	     5	     5
EXISTING                      	     1	    86	    86
EXISTS                        	     1	    20	    20
EXPENSE                       	     1	     6	     6
EXPENSES                      	     1	     2	     2
EXPOSE                        	     1	     1	     1
EXPOSED                       	     1	    27	    27
EXPOSES                       	     1	     1	     1
EXPOSING                      	     1	     2	     2
EXPOSURE                      	     1	    47	    47
EXPOSURES                     	     1	     5	     5
EXTEND                        	     1	     9	     9
EXTENDED                      	     1	    29	    29
EXTENDING                     	     1	     5	     5
EXTENDS                       	     1	     6	     6
EXTREME                       	     1	    37	    37
EXTREMELY                     	     1	    21	    21
EXTREMES                      	     1	     6	     6
FAIL                          	     1	     7	     7
FAILED                        	     1	    10	    10
FAILS                         	     1	     1	     1
FAINTLY                       	     1	     1	     1
FAITH                         	     1	     1	     1
FAMILIAR                      	     1	     8	     8
FAMOUS                        	     1	     1	     1
FANS                          	     1	     1	     1
FASHION                       	     1	     9	     9
FAVOR                         	     1	    18	    18
FAVORABLE                     	     1	    13	    13
FAVORED                       	     1	    13	    13
FAVORING                      	     1	     6	     6
FAVORS                        	     1	     3	     3
FAVOUR                        	     1	     4	     4
FAVOURABLE                    	     1	     9	     9
FAVOURED                      	     1	     3	     3
FAVOURING                     	     1	     4	     4
FEATHER                       	     1	     1	     1
FEATURE                       	     1	    23	    23
FEATURED                      	     1	     1	     1
FEATURES                      	     1	    98	    98
FEATURING                     	     1	     6	     6
FEBRUARY                      	     1	    18	    18
FEMALE                        	     1	     5	     5
FEMALES                       	     1	     2	     2
FETCH                         	     1	     3	     3
FILE                          	     1	    16	    16
FILES                         	     1	    10	    10
FILING                        	     1	     1	     1
FINANCE                       	     1	     1	     1
FINANCED                      	     1	     1	     1
FINANCIAL                     	     1	    54	    54
FINANCIALLY                   	     1	     8	     8
FIRMS                         	     1	     6	     6
FLAG                          	     1	     1	     1
FLAME                         	     1	     2	     2
FLAMING                       	     1	     1	     1
FLASH                         	     1	     3	     3
FLIGHT                        	     1	    52	    52
FLOATING                      	     1	     1	     1
FLOOD                         	     1	     3	     3
FLOODED                       	     1	     1	     1
FLOODING                      	     1	     4	     4
FLOW                          	     1	    57	    57
FLOWING                       	     1	     4	     4
FLOWS                         	     1	    10	    10
FOLD                          	     1	     3	     3
FOREIGN                       	     1	     4	     4
FORGIVING                     	     1	     1	     1
FORTH                         	     1	     1	     1
FOX                           	     1	     6	     6
FRAME                         	     1	    40	    40
FRAMED                        	     1	     5	     5
FRAMES                        	     1	    13	    13
FRAMING                       	     1	     5	     5
FRIES                         	     1	     5	     5
FROST                         	     1	     4	     4
FROSTED                       	     1	     1	     1
FRUIT                         	     1	     5	     5
FRUITING                      	     1	     2	     2
FRUITS                        	     1	     8	     8
FUND                          	     1	     3	     3
FUNDING                       	     1	     1	     1
FUNDS                         	     1	     1	     1
FUR                           	     1	     1	     1
FURNITURE                     	     1	     3	     3
FUTURE                        	     1	   185	   185
FUTURES                       	     1	     1	     1
GAIN                          	     1	    19	    19
GAINED                        	     1	    11	    11
GAINING                       	     1	     5	     5
GAINS                         	     1	     5	     5
GATE                          	     1	     1	     1
GATES                         	     1	     3	     3
GATHER                        	     1	     1	     1
GATHERED                      	     1	     8	     8
GATHERERS                     	     1	     3	     3
GATHERING                     	     1	     7	     7
GAYER                         	     1	     3	     3
GEAR                          	     1	     1	     1
GENERATION                    	     1	    30	    30
GENERATIONS                   	     1	     9	     9
GOAL                          	     1	    55	    55
GOALS                         	     1	    70	    70
GRABBING                      	     1	     1	     1
GRABS                         	     1	     1	     1
GRACE                         	     1	     1	     1
GRADE                         	     1	     2	     2
GRADES                        	     1	     1	     1
GRADING                       	     1	     5	     5
GRAND                         	     1	     2	     2
GRANDEST                      	     1	     1	     1
GRANT                         	     1	     5	     5
GRANTED                       	     1	     4	     4
GRANTS                        	     1	     1	     1
GUARANTEE                     	     1	     9	     9
GUARANTEED                    	     1	     7	     7
GUARANTEEING                  	     1	     1	     1
GUARANTEES                    	     1	     2	     2
GUIDANCE                      	     1	     5	     5
GUIDE                         	     1	    17	    17
GUIDED                        	     1	     9	     9
GUIDES                        	     1	     4	     4
GUIDING                       	     1	    11	    11
HABIT                         	     1	     1	     1
HABITS                        	     1	     2	     2
HARM                          	     1	     2	     2
HARMFUL                       	     1	     1	     1
HEDGES                        	     1	     1	     1
HEDGING                       	     1	     1	     1
HEIGHT                        	     1	   255	   255
HEIGHTIS                      	     1	     1	     1
HEIGHTS                       	     1	    25	    25
HIRE                          	     1	     2	     2
HIRING                        	     1	     1	     1
IDENTIFIABLE                  	     1	     3	     3
IDENTIFICATION                	     1	    66	    66
IDENTIFICATIONS               	     1	     1	     1
IDENTIFIED                    	     1	   105	   105
IDENTIFIER                    	     1	     2	     2
IDENTIFIES                    	     1	     1	     1
IDENTIFY                      	     1	    88	    88
IDENTIFYING                   	     1	    30	    30
IDENTITIES                    	     1	     5	     5
IDENTITY                      	     1	    11	    11
IGNORE                        	     1	     3	     3
IGNORED                       	     1	    19	    19
IGNORES                       	     1	     1	     1
IGNORING                      	     1	     3	     3
ILL                           	     1	     3	     3
ILLEGAL                       	     1	     9	     9
ILLEGALITY                    	     1	     2	     2
ILLEGALLY                     	     1	     1	     1
ILLNESSES                     	     1	     1	     1
ILLUSTRATE                    	     1	    19	    19
ILLUSTRATED                   	     1	    15	    15
ILLUSTRATES                   	     1	     7	     7
ILLUSTRATING                  	     1	     2	     2
ILLUSTRATION                  	     1	     2	     2
ILLUSTRATIVE                  	     1	     3	     3
IMAGE                         	     1	   677	   677
IMAGED                        	     1	     2	     2
IMAGER                        	     1	     2	     2
IMAGERY                       	     1	   175	   175
IMAGES                        	     1	   333	   333
IMAGING                       	     1	    34	    34
IMBALANCE                     	     1	     3	     3
IMBALANCES                    	     1	     1	     1
IMMEDIATE                     	     1	    10	    10
IMMEDIATELY                   	     1	    20	    20
IMPRACTICAL                   	     1	     3	     3
IMPRESSIVE                    	     1	     2	     2
IMPROVE                       	     1	    81	    81
IMPROVED                      	     1	    85	    85
IMPROVEMENT                   	     1	    43	    43
IMPROVEMENTS                  	     1	    34	    34
IMPROVES                      	     1	     8	     8
IMPROVING                     	     1	    25	    25
INACCESSIBLE                  	     1	     4	     4
INACTIVE                      	     1	     7	     7
INACTIVITY                    	     1	     1	     1
INCAPABLE                     	     1	     1	     1
INCH                          	     1	     4	     4
INCL                          	     1	     1	     1
INCLUDE                       	     1	   157	   157
INCLUDED                      	     1	   163	   163
INCLUDES                      	     1	    60	    60
INCLUDING                     	     1	   233	   233
INCOME                        	     1	    40	    40
INCOMES                       	     1	     2	     2
INCORRECT                     	     1	     4	     4
INCORRECTLY                   	     1	     5	     5
INCREASE                      	     1	   304	   304
INCREASED                     	     1	   275	   275
INCREASES                     	     1	    97	    97
INCREASING                    	     1	   163	   163
INCREASINGLY                  	     1	    52	    52
INDETERMINACY                 	     1	     1	     1
INDICATE                      	     1	    60	    60
INDICATED                     	     1	    68	    68
INDICATES                     	     1	    48	    48
INDICATING                    	     1	    37	    37
INDICATION                    	     1	    11	    11
INDICATIONS                   	     1	     3	     3
INDICATIVE                    	     1	     5	     5
INDICATOR                     	     1	    69	    69
INDICATORS                    	     1	   106	   106
INDIVIDUAL                    	     1	   230	   230
INDIVIDUALISTIC               	     1	     1	     1
INDIVIDUALLY                  	     1	     9	     9
INDIVIDUALS                   	     1	    64	    64
INDUSTRIAL                    	     1	    13	    13
INDUSTRIALIZATION             	     1	     1	     1
INDUSTRIALLY                  	     1	     1	     1
INDUSTRIES                    	     1	     1	     1
INDUSTRY                      	     1	    21	    21
INEQUALITIES                  	     1	     5	     5
INEQUALITY                    	     1	    14	    14
INEXISTENT                    	     1	     1	     1
INFLIGHT                      	     1	     2	     2
INFLUENCE                     	     1	   146	   146
INFLUENCED                    	     1	    57	    57
INFLUENCES                    	     1	    31	    31
INFLUENCING                   	     1	    13	    13
INFLUENTIAL                   	     1	     7	     7
INJURY                        	     1	     2	     2
INJUSTICES                    	     1	     1	     1
INSIST                        	     1	     1	     1
INSISTENCE                    	     1	     1	     1
INSPECTED                     	     1	     1	     1
INSPECTION                    	     1	     6	     6
INSTABILITY                   	     1	     4	     4
INSTANCE                      	     1	    50	    50
INSTANCES                     	     1	     6	     6
INSTANT                       	     1	     4	     4
INSTANTANEOUS                 	     1	    13	    13
INSTANTANEOUSLY               	     1	     2	     2
INSTANTLY                     	     1	     2	     2
INSTRUCTED                    	     1	     1	     1
INSTRUCTING                   	     1	     1	     1
INSTRUCTIONS                  	     1	     2	     2
INSTRUMENT                    	     1	    27	    27
INSTRUMENTAL                  	     1	     5	     5
INSTRUMENTATION               	     1	     2	     2
INSTRUMENTS                   	     1	    48	    48
INTEND                        	     1	     1	     1
INTENDED                      	     1	    19	    19
INTENSE                       	     1	    10	    10
INTENSELY                     	     1	     1	     1
INTENSIFICATION               	     1	     3	     3
INTENSIFIED                   	     1	     5	     5
INTENSIFIES                   	     1	     1	     1
INTENSIFYING                  	     1	     3	     3
INTENSITIES                   	     1	    23	    23
INTENSITY                     	     1	   178	   178
INTENSIVE                     	     1	   125	   125
INTENSIVELY                   	     1	    10	    10
INTENT                        	     1	     3	     3
INTENTION                     	     1	     5	     5
INTENTIONAL                   	     1	     1	     1
INTENTIONALLY                 	     1	     3	     3
INTENTIONS                    	     1	     1	     1
INTERCONNECTED                	     1	     5	     5
INTERCONNECTION               	     1	     1	     1
INTERDISCIPLINARY             	     1	     3	     3
INTERRUPTING                  	     1	     1	     1
INTERVIEW                     	     1	     3	     3
INTERVIEWEE                   	     1	     3	     3
INTERVIEWEES                  	     1	     1	     1
INTERVIEWS                    	     1	    11	    11
INTRODUCE                     	     1	    18	    18
INTRODUCED                    	     1	    44	    44
INTRODUCES                    	     1	     2	     2
INTRODUCING                   	     1	    15	    15
INTRODUCTION                  	     1	    78	    78
INVALUABLE                    	     1	     2	     2
INVARIABLY                    	     1	     1	     1
INVARIANT                     	     1	     3	     3
INVESTIGATE                   	     1	    19	    19
INVESTIGATED                  	     1	    40	    40
INVESTIGATES                  	     1	     3	     3
INVESTIGATING                 	     1	     6	     6
INVESTIGATION                 	     1	     9	     9
INVESTIGATIONS                	     1	    11	    11
INVESTIGATORS                 	     1	     3	     3
INVITATION                    	     1	     3	     3
INVITED                       	     1	     6	     6
IRREGULAR                     	     1	    63	    63
IRREGULARITIES                	     1	     6	     6
ITEM                          	     1	     2	     2
ITEMS                         	     1	    13	    13
JANUARY                       	     1	    23	    23
JAWS                          	     1	     1	     1
JOURNEY                       	     1	     1	     1
JR                            	     1	     1	     1
JULY                          	     1	    32	    32
JUNE                          	     1	    26	    26
JUSTICE                       	     1	     7	     7
KILOMETRE                     	     1	     1	     1
KILOMETRES                    	     1	     1	     1
KM                            	     1	    73	    73
KNOWLEDGE                     	     1	   109	   109
KNOWLEDGEABLE                 	     1	     3	     3
LAB                           	     1	     9	     9
LABOR                         	     1	     1	     1
LABORATORY                    	     1	    17	    17
LABOUR                        	     1	     1	     1
LABS                          	     1	     1	     1
LACK                          	     1	    67	    67
LACKED                        	     1	     3	     3
LACKING                       	     1	     5	     5
LACKS                         	     1	     2	     2
LAMB                          	     1	     1	     1
LAMP                          	     1	     1	     1
LANGUAGE                      	     1	     4	     4
LANGUAGES                     	     1	     1	     1
LASTED                        	     1	     4	     4
LASTING                       	     1	     3	     3
LASTS                         	     1	     1	     1
LEAP                          	     1	     1	     1
LEGAL                         	     1	    52	    52
LEGALIZATION                  	     1	     8	     8
LEGALIZE                      	     1	     9	     9
LEGALIZED                     	     1	     1	     1
LEGALLY                       	     1	     6	     6
LEND                          	     1	     4	     4
LENDING                       	     1	     1	     1
LENGTH                        	     1	    70	    70
LENGTHENING                   	     1	     2	     2
LENGTHENS                     	     1	     1	     1
LENGTHS                       	     1	    29	    29
LENGTHY                       	     1	     3	     3
LESSONS                       	     1	     7	     7
LIBRARIES                     	     1	     1	     1
LICENCES                      	     1	     2	     2
LICENSE                       	     1	     1	     1
LICENSEES                     	     1	     1	     1
LIGHTLY                       	     1	     2	     2
LIKELIHOOD                    	     1	    20	    20
LIKELY                        	     1	   128	   128
LIMIT                         	     1	    41	    41
LIMITATION                    	     1	    24	    24
LIMITATIONS                   	     1	    58	    58
LIMITED                       	     1	   128	   128
LIMITING                      	     1	    26	    26
LIMITS                        	     1	    17	    17
LOAN                          	     1	     1	     1
LOCATE                        	     1	     9	     9
LOCATED                       	     1	    79	    79
LOCATING                      	     1	     5	     5
LOCATION                      	     1	   103	   103
LOCATIONS                     	     1	    53	    53
LOCATOR                       	     1	     1	     1
LOG                           	     1	    24	    24
LOGGED                        	     1	    30	    30
LOGGER                        	     1	     1	     1
LOGGERS                       	     1	     3	     3
LOGGING                       	     1	   139	   139
LOGS                          	     1	    12	    12
LONGLASTING                   	     1	     3	     3
LOOSELY                       	     1	     1	     1
LOOSER                        	     1	     2	     2
LOSS                          	     1	    61	    61
LOSSES                        	     1	    23	    23
LOSSY                         	     1	     1	     1
LOWER                         	     1	   221	   221
LOWERED                       	     1	     4	     4
LOWERING                      	     1	     6	     6
LOWERS                        	     1	     4	     4
LOWEST                        	     1	    48	    48
LTD                           	     1	     4	     4
LUMPED                        	     1	     2	     2
MAG                           	     1	     2	     2
MAINTAIN                      	     1	    81	    81
MAINTAINED                    	     1	    19	    19
MAINTAINING                   	     1	    43	    43
MAINTAINS                     	     1	     5	     5
MAINTENANCE                   	     1	    39	    39
MALE                          	     1	     2	     2
MANNER                        	     1	    22	    22
MAP                           	     1	   259	   259
MAPPED                        	     1	    44	    44
MAPPER                        	     1	    16	    16
MAPPING                       	     1	   131	   131
MAPS                          	     1	    76	    76
MARCH                         	     1	    21	    21
MASK                          	     1	     6	     6
MASKED                        	     1	     2	     2
MASKS                         	     1	     3	     3
MASS                          	     1	    74	    74
MASSES                        	     1	     1	     1
MASSIVE                       	     1	     1	     1
MATCH                         	     1	    16	    16
MATCHED                       	     1	    10	    10
MATCHES                       	     1	     3	     3
MATCHING                      	     1	    22	    22
MATERIAL                      	     1	    69	    69
MATERIALS                     	     1	    69	    69
MATHEMATICAL                  	     1	    31	    31
MATHEMATICALLY                	     1	    10	    10
MATHEMATICS                   	     1	     2	     2
MATING                        	     1	    10	    10
MAX                           	     1	    23	    23
MAXIMUM                       	     1	   191	   191
MEASURABILITY                 	     1	     1	     1
MEASURABLE                    	     1	     2	     2
MEASURE                       	     1	    82	    82
MEASURED                      	     1	   187	   187
MEASUREMENT                   	     1	    98	    98
MEASUREMENTS                  	     1	   219	   219
MEASURES                      	     1	    68	    68
MEASURING                     	     1	    32	    32
MEAT                          	     1	     2	     2
MEDICINAL                     	     1	     4	     4
MEDICINE                      	     1	     4	     4
MELTING                       	     1	     1	     1
MEMORY                        	     1	     8	     8
MESSAGE                       	     1	     2	     2
MESSAGES                      	     1	     1	     1
MESSAGING                     	     1	     1	     1
METAL                         	     1	     1	     1
METALLIC                      	     1	     1	     1
METALS                        	     1	     2	     2
METER                         	     1	    24	    24
METERS                        	     1	    13	    13
METRE                         	     1	     6	     6
METRES                        	     1	     4	     4
METRIC                        	     1	     3	     3
METRICS                       	     1	    24	    24
MICROWAVE                     	     1	    31	    31
MIDRANGE                      	     1	     2	     2
MILITARY                      	     1	     2	     2
MILL                          	     1	     8	     8
MILLED                        	     1	     1	     1
MILLER                        	     1	     3	     3
MILLS                         	     1	     5	     5
MINISTER                      	     1	     4	     4
MINISTERS                     	     1	     7	     7
MINOR                         	     1	    19	    19
MINORITY                      	     1	     3	     3
MINUS                         	     1	    10	    10
MIRROR                        	     1	     5	     5
MIRRORS                       	     1	     5	     5
MISMATCH                      	     1	     2	     2
MISSION                       	     1	     6	     6
MISSIONS                      	     1	     8	     8
MIX                           	     1	    10	    10
MIXED                         	     1	   104	   104
MIXING                        	     1	    54	    54
MODEL                         	     1	   676	   676
MODELED                       	     1	    26	    26
MODELERS                      	     1	     1	     1
MODELING                      	     1	   132	   132
MODELLED                      	     1	    11	    11
MODELLING                     	     1	    44	    44
MODELS                        	     1	   494	   494
MODERN                        	     1	    20	    20
MODERNIZATION                 	     1	     1	     1
MODERNIZED                    	     1	     1	     1
MOODY                         	     1	     2	     2
MOON                          	     1	     1	     1
MOUNT                         	     1	     8	     8
MOUNTED                       	     1	     8	     8
MOUNTING                      	     1	     3	     3
MOUNTS                        	     1	     1	     1
MT                            	     1	    15	    15
MUSCLE                        	     1	     6	     6
NARROW                        	     1	    24	    24
NARROWER                      	     1	     7	     7
NARROWING                     	     1	     2	     2
NARROWNESS                    	     1	     1	     1
NATIVE                        	     1	    49	    49
NAVAL                         	     1	     1	     1
NEITHER                       	     1	    10	    10
NEST                          	     1	     1	     1
NESTED                        	     1	     8	     8
NEWSPAPER                     	     1	     1	     1
NON                           	     1	    16	    16
NONEXISTENT                   	     1	     1	     1
NOR                           	     1	    14	    14
NORTHERN                      	     1	    69	    69
NOVEMBER                      	     1	    16	    16
OAK                           	     1	    62	    62
OAKS                          	     1	     7	     7
OBJECT                        	     1	    42	    42
OBJECTS                       	     1	    95	    95
OBSERVABLE                    	     1	     7	     7
OBSERVATION                   	     1	    72	    72
OBSERVATIONAL                 	     1	     8	     8
OBSERVATIONS                  	     1	   131	   131
OBSERVATORY                   	     1	     1	     1
OBSERVE                       	     1	     9	     9
OBSERVED                      	     1	   293	   293
OBSERVER                      	     1	     6	     6
OBSERVERS                     	     1	     2	     2
OBSERVING                     	     1	     6	     6
OCCASIONAL                    	     1	     5	     5
OCCASIONALLY                  	     1	     9	     9
OCCASIONS                     	     1	     1	     1
OCCUR                         	     1	    62	    62
OCCURRED                      	     1	    55	    55
OCCURRENCE                    	     1	   118	   118
OCCURRENCES                   	     1	     2	     2
OCCURRING                     	     1	    20	    20
OCCURS                        	     1	    33	    33
OCTOBER                       	     1	    23	    23
OFFICIAL                      	     1	     5	     5
OFFICIALS                     	     1	    18	    18
OPERATE                       	     1	    13	    13
OPERATED                      	     1	     7	     7
OPERATES                      	     1	     3	     3
OPERATING                     	     1	    15	    15
OPERATION                     	     1	    19	    19
OPERATIONAL                   	     1	    55	    55
OPERATIONALLY                 	     1	     6	     6
OPERATIONS                    	     1	    65	    65
OPERATIVE                     	     1	     2	     2
OPERATOR                      	     1	     9	     9
OPERATORS                     	     1	     4	     4
OPINION                       	     1	     9	     9
OPINIONS                      	     1	     8	     8
OPPORTUNITIES                 	     1	    54	    54
OPPORTUNITY                   	     1	    29	    29
OPPOSED                       	     1	    11	    11
OPPOSING                      	     1	     2	     2
OPPOSITE                      	     1	    15	    15
OPPOSITION                    	     1	     4	     4
OPTION                        	     1	    53	    53
OPTIONS                       	     1	    77	    77
ORDINARILY                    	     1	     2	     2
ORDINARY                      	     1	     5	     5
ORGANISATION                  	     1	     3	     3
ORGANISATIONS                 	     1	     4	     4
ORGANISED                     	     1	     5	     5
ORGANISES                     	     1	     1	     1
ORGANISING                    	     1	     2	     2
ORGANIZATION                  	     1	    15	    15
ORGANIZATIONAL                	     1	    12	    12
ORGANIZATIONS                 	     1	    21	    21
ORGANIZE                      	     1	     3	     3
ORGANIZED                     	     1	     9	     9
ORGANIZING                    	     1	     4	     4
ORIGINAL                      	     1	    67	    67
ORIGINALLY                    	     1	    23	    23
ORIGINALS                     	     1	     1	     1
ORTHOGONALISATION             	     1	     1	     1
OTHERWISE                     	     1	    26	    26
OVEN                          	     1	     2	     2
OVERSTOCKED                   	     1	     2	     2
OVERSTOCKING                  	     1	     1	     1
OWED                          	     1	     1	     1
OWES                          	     1	     2	     2
OWING                         	     1	    21	    21
PAN                           	     1	     3	     3
PARTNERING                    	     1	     1	     1
PARTNERS                      	     1	     4	     4
PARTNERSHIP                   	     1	     1	     1
PAT                           	     1	     1	     1
PATCH                         	     1	    52	    52
PATCHES                       	     1	    34	    34
PATCHING                      	     1	     1	     1
PATH                          	     1	    26	    26
PATHS                         	     1	     5	     5
PATTERN                       	     1	    93	    93
PATTERNING                    	     1	     2	     2
PATTERNS                      	     1	   146	   146
PEACE                         	     1	     3	     3
PER                           	     1	   256	   256
PERCENT                       	     1	    24	    24
PERCENTAGE                    	     1	    57	    57
PERCENTAGES                   	     1	     6	     6
PERFORM                       	     1	    21	    21
PERFORMANCE                   	     1	    62	    62
PERFORMANCES                  	     1	     1	     1
PERFORMED                     	     1	    64	    64
PERFORMING                    	     1	     8	     8
PERFORMS                      	     1	     1	     1
PERIOD                        	     1	   194	   194
PERIODIC                      	     1	    12	    12
PERIODICALLY                  	     1	     5	     5
PERIODS                       	     1	    68	    68
PHYSICAL                      	     1	    54	    54
PHYSICALLY                    	     1	    12	    12
PINE                          	     1	   227	   227
PINES                         	     1	    10	    10
PIPE                          	     1	     7	     7
PIPES                         	     1	     4	     4
PITCH                         	     1	     3	     3
PLAIN                         	     1	     3	     3
PLANE                         	     1	    11	    11
PLANES                        	     1	     2	     2
PLANET                        	     1	     5	     5
PLANETARY                     	     1	     2	     2
PLASTIC                       	     1	     3	     3
PLASTICITY                    	     1	     2	     2
PLATE                         	     1	    48	    48
POCKET                        	     1	     1	     1
POISON                        	     1	     2	     2
POISONING                     	     1	     2	     2
POLE                          	     1	    10	    10
POLES                         	     1	     5	     5
POLICIES                      	     1	    61	    61
POLICY                        	     1	   110	   110
POLISH                        	     1	    11	    11
POLITICAL                     	     1	    24	    24
POLITICALLY                   	     1	     2	     2
POLITICIANS                   	     1	     2	     2
POLITICS                      	     1	     4	     4
POLLUTANTS                    	     1	     4	     4
POLLUTION                     	     1	    13	    13
POOL                          	     1	    17	    17
POOLED                        	     1	     6	     6
POOLING                       	     1	     1	     1
POOLS                         	     1	    17	    17
POPULAR                       	     1	    12	    12
POPULARITY                    	     1	     4	     4
POPULARIZED                   	     1	     1	     1
POPULARLY                     	     1	     2	     2
POPULATE                      	     1	     1	     1
POPULATED                     	     1	     2	     2
POPULATION                    	     1	   147	   147
POPULATIONS                   	     1	   102	   102
PORT                          	     1	     3	     3
PORTED                        	     1	     1	     1
POSITIVE                      	     1	   109	   109
POSITIVELY                    	     1	    29	    29
POSITIVITY                    	     1	     1	     1
POSSESS                       	     1	     6	     6
POSSESSES                     	     1	     2	     2
POSSESSING                    	     1	     1	     1
POSSESSION                    	     1	     1	     1
POTATO                        	     1	     1	     1
POUR                          	     1	     2	     2
PRACTICAL                     	     1	    46	    46
PRACTICALITY                  	     1	     1	     1
PRACTICALLY                   	     1	     5	     5
PRACTICE                      	     1	    96	    96
PRACTICED                     	     1	     8	     8
PRACTICES                     	     1	   285	   285
PRACTICING                    	     1	     2	     2
PRACTISE                      	     1	     1	     1
PRACTISED                     	     1	     6	     6
PREFER                        	     1	    12	    12
PREFERABLE                    	     1	    15	    15
PREFERABLY                    	     1	     3	     3
PREFERENCE                    	     1	    13	    13
PREFERENCES                   	     1	    25	    25
PREFERENTIAL                  	     1	     1	     1
PREFERENTIALLY                	     1	     3	     3
PREFERRED                     	     1	    42	    42
PREFERRING                    	     1	     3	     3
PREINDUSTRIAL                 	     1	     4	     4
PREPROCESS                    	     1	     3	     3
PREPROCESSING                 	     1	    19	    19
PRESELECTED                   	     1	     1	     1
PRESIDENT                     	     1	     1	     1
PRESSURE                      	     1	    23	    23
PRESSURES                     	     1	     9	     9
PRESSURING                    	     1	     1	     1
PRESUMABLY                    	     1	     1	     1
PRESUMED                      	     1	     1	     1
PREVENT                       	     1	    13	    13
PREVENTED                     	     1	     4	     4
PREVENTING                    	     1	     2	     2
PREVENTION                    	     1	     2	     2
PREVENTS                      	     1	     5	     5
PREVIOUS                      	     1	    78	    78
PREVIOUSLY                    	     1	    39	    39
PRIDE                         	     1	     1	     1
PRIME                         	     1	     4	     4
PRIMES                        	     1	     1	     1
PRINT                         	     1	     5	     5
PRINTED                       	     1	     4	     4
PRINTING                      	     1	     6	     6
PRINTS                        	     1	     3	     3
PRIVATE                       	     1	    89	    89
PRIVATELY                     	     1	     3	     3
PROCESS                       	     1	   287	   287
PROCESSED                     	     1	    39	    39
PROCESSES                     	     1	   231	   231
PROCESSING                    	     1	   142	   142
PROCESSOR                     	     1	     1	     1
PRODUCE                       	     1	    92	    92
PRODUCED                      	     1	    75	    75
PRODUCER                      	     1	    19	    19
PRODUCERS                     	     1	     7	     7
PRODUCES                      	     1	    12	    12
PRODUCING                     	     1	    20	    20
PRODUCT                       	     1	    78	    78
PRODUCTION                    	     1	   415	   415
PRODUCTIVE                    	     1	    37	    37
PRODUCTIVELY                  	     1	     1	     1
PRODUCTIVITY                  	     1	   203	   203
PRODUCTS                      	     1	   151	   151
PROFESSION                    	     1	     2	     2
PROFESSIONAL                  	     1	    12	    12
PROFESSIONALS                 	     1	    13	    13
PROGRESS                      	     1	    11	    11
PROGRESSED                    	     1	     2	     2
PROGRESSION                   	     1	     2	     2
PROGRESSIVE                   	     1	     6	     6
PROGRESSIVELY                 	     1	     3	     3
PROJECT                       	     1	    74	    74
PROJECTED                     	     1	    40	    40
PROJECTING                    	     1	     4	     4
PROJECTION                    	     1	    30	    30
PROJECTIONS                   	     1	    29	    29
PROJECTS                      	     1	    41	    41
PRONOUNCED                    	     1	    14	    14
PROPERTIES                    	     1	   143	   143
PROPERTY                      	     1	    31	    31
PROPOSAL                      	     1	     4	     4
PROPOSALS                     	     1	     4	     4
PROPOSE                       	     1	    16	    16
PROPOSED                      	     1	    72	    72
PROPOSES                      	     1	     8	     8
PROPOSING                     	     1	     1	     1
PROTEST                       	     1	     1	     1
PROTESTING                    	     1	     1	     1
PROVE                         	     1	     7	     7
PROVED                        	     1	     8	     8
PROVEN                        	     1	    14	    14
PROVES                        	     1	     1	     1
PROVIDE                       	     1	   232	   232
PROVIDED                      	     1	    99	    99
PROVIDER                      	     1	     4	     4
PROVIDERS                     	     1	     9	     9
PROVIDES                      	     1	    85	    85
PROVIDING                     	     1	    48	    48
PUMP                          	     1	     2	     2
PURCHASE                      	     1	     4	     4
PURE                          	     1	    21	    21
PURELY                        	     1	     6	     6
PURPOSE                       	     1	    38	    38
PURPOSES                      	     1	    38	    38
PURPOSIVE                     	     1	     2	     2
PURPOSIVELY                   	     1	     1	     1
QUALIFICATION                 	     1	     1	     1
QUALIFIED                     	     1	     3	     3
QUALITIES                     	     1	     6	     6
QUALITY                       	     1	   168	   168
QUOTE                         	     1	     1	     1
QUOTES                        	     1	     1	     1
RANGE                         	     1	   300	   300
RANGED                        	     1	    49	    49
RANGES                        	     1	    34	    34
RANGING                       	     1	    53	    53
RAPID                         	     1	    33	    33
RAPIDLY                       	     1	    23	    23
RARE                          	     1	    34	    34
RARELY                        	     1	    21	    21
RARITY                        	     1	     1	     1
RAY                           	     1	    10	    10
RAYS                          	     1	     1	     1
REACT                         	     1	     4	     4
REACTED                       	     1	     1	     1
REACTION                      	     1	    13	    13
REACTIONS                     	     1	     6	     6
REACTIVE                      	     1	     2	     2
REACTOR                       	     1	     1	     1
RECALCULATED                  	     1	     1	     1
RECALLED                      	     1	     1	     1
RECALLING                     	     1	     1	     1
RECEIVE                       	     1	     7	     7
RECEIVED                      	     1	    18	    18
RECEIVES                      	     1	     4	     4
RECEIVING                     	     1	     8	     8
RECOGNISABLE                  	     1	     1	     1
RECOGNISED                    	     1	     3	     3
RECOGNIZE                     	     1	    11	    11
RECOGNIZED                    	     1	    24	    24
RECOGNIZES                    	     1	     4	     4
RECOGNIZING                   	     1	    10	    10
RECOMMEND                     	     1	     9	     9
RECOMMENDATION                	     1	     5	     5
RECOMMENDATIONS               	     1	    21	    21
RECOMMENDED                   	     1	    28	    28
RECOMMENDS                    	     1	     7	     7
RECOVER                       	     1	     4	     4
RECOVERED                     	     1	     1	     1
RECOVERIES                    	     1	     2	     2
RECOVERS                      	     1	     1	     1
RECOVERY                      	     1	    28	    28
RECREATE                      	     1	     1	     1
REDEVELOPMENT                 	     1	     1	     1
REDIRECT                      	     1	     1	     1
REDIRECTING                   	     1	     1	     1
REDUCE                        	     1	   108	   108
REDUCED                       	     1	    89	    89
REDUCES                       	     1	    24	    24
REDUCING                      	     1	    44	    44
REDUCTION                     	     1	    76	    76
REDUCTIONS                    	     1	    20	    20
REESTABLISHMENT               	     1	     4	     4
REF                           	     1	     4	     4
REFER                         	     1	    17	    17
REFERENCE                     	     1	   225	   225
REFERENCED                    	     1	     2	     2
REFERENCES                    	     1	    10	    10
REFERRED                      	     1	    33	    33
REFERRING                     	     1	     8	     8
REFERS                        	     1	    35	    35
REFRAMING                     	     1	     1	     1
REFRIGERATED                  	     1	     1	     1
REFUSAL                       	     1	     1	     1
REFUSED                       	     1	     1	     1
REGARD                        	     1	    25	    25
REGARDED                      	     1	    11	    11
REGARDING                     	     1	    55	    55
REGARDLESS                    	     1	    34	    34
REGARDS                       	     1	     7	     7
REGION                        	     1	   162	   162
REGIONAL                      	     1	    90	    90
REGIONALISATION               	     1	     1	     1
REGIONALIZED                  	     1	     2	     2
REGIONALLY                    	     1	     1	     1
REGIONS                       	     1	   127	   127
REGISTER                      	     1	    10	    10
REGISTERED                    	     1	    14	    14
REGISTRATION                  	     1	    27	    27
REGISTRATIONS                 	     1	     1	     1
REGULAR                       	     1	    33	    33
REGULARIZING                  	     1	     1	     1
REGULARLY                     	     1	    13	    13
REINTRODUCED                  	     1	     1	     1
REINTRODUCTION                	     1	     1	     1
RELAX                         	     1	     1	     1
RELAXATION                    	     1	     1	     1
RELEASE                       	     1	    66	    66
RELEASED                      	     1	    27	    27
RELEASES                      	     1	     2	     2
RELEASING                     	     1	     2	     2
RELIABILITY                   	     1	     6	     6
RELIABLE                      	     1	    24	    24
RELIABLY                      	     1	    11	    11
RELIANCE                      	     1	     8	     8
RELIANT                       	     1	     1	     1
RELIED                        	     1	    10	    10
RELIEF                        	     1	    18	    18
RELIES                        	     1	    18	    18
RELY                          	     1	    23	    23
RELYING                       	     1	     9	     9
REMAIN                        	     1	    46	    46
REMAINED                      	     1	    24	    24
REMAINING                     	     1	    79	    79
REMAINS                       	     1	    48	    48
REMAPPED                      	     1	     1	     1
REMAPPING                     	     1	     1	     1
REMARKABLE                    	     1	     2	     2
REMARKABLY                    	     1	     6	     6
REMARKED                      	     1	     1	     1
REMARKS                       	     1	     3	     3
REMEASUREMENT                 	     1	     1	     1
REMOVAL                       	     1	    51	    51
REMOVALS                      	     1	    14	    14
REMOVE                        	     1	    17	    17
REMOVED                       	     1	    46	    46
REMOVES                       	     1	     4	     4
REMOVING                      	     1	    11	    11
REORGANIZATION                	     1	     2	     2
REORGANIZE                    	     1	     3	     3
REP                           	     1	     1	     1
REPEAT                        	     1	     5	     5
REPEATABILITY                 	     1	     1	     1
REPEATABLE                    	     1	     6	     6
REPEATED                      	     1	    27	    27
REPEATEDLY                    	     1	     5	     5
REPEATING                     	     1	     2	     2
REPETITION                    	     1	     6	     6
REPETITIONS                   	     1	     1	     1
REPLACE                       	     1	    13	    13
REPLACED                      	     1	    15	    15
REPLACEMENT                   	     1	     9	     9
REPLACING                     	     1	     7	     7
REPRESENT                     	     1	    75	    75
REPRESENTATION                	     1	    17	    17
REPRESENTATIONS               	     1	     9	     9
REPRESENTATIVE                	     1	    49	    49
REPRESENTATIVENESS            	     1	     3	     3
REPRESENTATIVES               	     1	    13	    13
REPRESENTATIVITY              	     1	     1	     1
REPRESENTED                   	     1	    64	    64
REPRESENTING                  	     1	    47	    47
REPRESENTS                    	     1	    55	    55
REPRINTED                     	     1	     1	     1
REPROCESS                     	     1	     1	     1
REQUIRE                       	     1	    77	    77
REQUIRED                      	     1	   139	   139
REQUIREMENT                   	     1	    18	    18
REQUIREMENTS                  	     1	    49	    49
REQUIRES                      	     1	    82	    82
REQUIRING                     	     1	     9	     9
RESEARCH                      	     1	   219	   219
RESEARCHED                    	     1	     1	     1
RESEARCHER                    	     1	     2	     2
RESEARCHERS                   	     1	    32	    32
RESEARCHES                    	     1	     1	     1
RESELECTED                    	     1	     1	     1
RESERVE                       	     1	    28	    28
RESERVES                      	     1	    14	    14
RESISTANCE                    	     1	    31	    31
RESISTANT                     	     1	     5	     5
RESISTING                     	     1	     1	     1
RESISTOR                      	     1	     1	     1
RESPECT                       	     1	    52	    52
RESPECTED                     	     1	     3	     3
RESPECTING                    	     1	     3	     3
RESPECTS                      	     1	     3	     3
RESULT                        	     1	   201	   201
RESULTANT                     	     1	    14	    14
RESULTED                      	     1	    78	    78
RESULTING                     	     1	    98	    98
RESULTS                       	     1	   557	   557
RICE                          	     1	     6	     6
RIPPING                       	     1	     1	     1
RISK                          	     1	   155	   155
RISKLESS                      	     1	     9	     9
RISKS                         	     1	    28	    28
RISKY                         	     1	     2	     2
ROLE                          	     1	   116	   116
ROLES                         	     1	    23	    23
ROOT                          	     1	    63	    63
ROOTED                        	     1	     1	     1
ROOTING                       	     1	     2	     2
ROOTS                         	     1	    21	    21
ROT                           	     1	     3	     3
ROW                           	     1	     6	     6
ROWS                          	     1	     3	     3
RUB                           	     1	     1	     1
RUSHING                       	     1	     1	     1
SAINT                         	     1	     1	     1
SAKE                          	     1	     3	     3
SALABLE                       	     1	     1	     1
SALE                          	     1	    11	    11
SALES                         	     1	     3	     3
SALT                          	     1	     1	     1
SALTS                         	     1	     1	     1
SAND                          	     1	     4	     4
SATISFIED                     	     1	     6	     6
SATISFIES                     	     1	     2	     2
SATISFY                       	     1	     5	     5
SATISFYING                    	     1	     3	     3
SCALE                         	     1	   217	   217
SCALED                        	     1	     7	     7
SCALES                        	     1	   120	   120
SCALING                       	     1	    16	    16
SCENE                         	     1	    66	    66
SCENES                        	     1	    49	    49
SCHEDULE                      	     1	    15	    15
SCHEDULES                     	     1	     2	     2
SCORE                         	     1	    68	    68
SCORED                        	     1	     1	     1
SCORES                        	     1	    25	    25
SCORING                       	     1	     8	     8
SCREEN                        	     1	     7	     7
SCREENING                     	     1	     3	     3
SEAL                          	     1	     1	     1
SEALED                        	     1	     1	     1
SEARCH                        	     1	    33	    33
SEARCHED                      	     1	     7	     7
SEARCHES                      	     1	     1	     1
SEARCHING                     	     1	     1	     1
SEASON                        	     1	    88	    88
SEASONAL                      	     1	   117	   117
SEASONALITY                   	     1	    21	    21
SEASONALLY                    	     1	     5	     5
SEASONS                       	     1	    25	    25
SEC                           	     1	     2	     2
SECONDS                       	     1	     4	     4
SECTION                       	     1	   109	   109
SECTIONS                      	     1	    28	    28
SEED                          	     1	   283	   283
SEEDED                        	     1	     2	     2
SEEDERS                       	     1	     1	     1
SEEDING                       	     1	    12	    12
SEEDLING                      	     1	    42	    42
SEEDLINGS                     	     1	    35	    35
SEEDS                         	     1	    90	    90
SEEK                          	     1	    11	    11
SEEKING                       	     1	     9	     9
SEEKS                         	     1	     2	     2
SELECT                        	     1	    25	    25
SELECTED                      	     1	   117	   117
SELECTING                     	     1	    32	    32
SELECTION                     	     1	   119	   119
SELECTIVE                     	     1	    35	    35
SELECTIVELY                   	     1	     8	     8
SELECTS                       	     1	     1	     1
SENIOR                        	     1	     2	     2
SEPARABILITY                  	     1	     4	     4
SEPARATE                      	     1	    33	    33
SEPARATED                     	     1	    28	    28
SEPARATELY                    	     1	    35	    35
SEPARATES                     	     1	     3	     3
SEPARATING                    	     1	     4	     4
SEPARATION                    	     1	    10	    10
SEPARATIONS                   	     1	     2	     2
SEPTEMBER                     	     1	    32	    32
SERIES                        	     1	    61	    61
SHADE                         	     1	    23	    23
SHADED                        	     1	    68	    68
SHADING                       	     1	    10	    10
SHADOW                        	     1	    30	    30
SHADOWED                      	     1	     3	     3
SHADOWING                     	     1	    14	    14
SHADOWS                       	     1	     4	     4
SHADY                         	     1	     1	     1
SHARP                         	     1	     6	     6
SHARPER                       	     1	     1	     1
SHARPLY                       	     1	     3	     3
SHARPNESS                     	     1	     1	     1
SHED                          	     1	     1	     1
SHEDDING                      	     1	     1	     1
SHEET                         	     1	     3	     3
SHELF                         	     1	     1	     1
SHELL                         	     1	     2	     2
SHELTER                       	     1	     4	     4
SHELTERED                     	     1	     1	     1
SHIFT                         	     1	    63	    63
SHIFTED                       	     1	    13	    13
SHIFTING                      	     1	     6	     6
SHIFTS                        	     1	    40	    40
SHOCK                         	     1	     1	     1
SHOCKS                        	     1	     2	     2
SIGNAL                        	     1	    38	    38
SIGNALS                       	     1	    11	    11
SILVER                        	     1	     7	     7
SIMILAR                       	     1	   205	   205
SIMILARITIES                  	     1	     5	     5
SIMILARITY                    	     1	    11	    11
SIMILARLY                     	     1	    47	    47
SINK                          	     1	    18	    18
SINKING                       	     1	     2	     2
SINKS                         	     1	     1	     1
SITE                          	     1	   270	   270
SITED                         	     1	     1	     1
SITES                         	     1	   250	   250
SKILL                         	     1	     8	     8
SKILLED                       	     1	    10	    10
SKILLFULLY                    	     1	     1	     1
SKILLS                        	     1	     9	     9
SLAVE                         	     1	     4	     4
SLIDES                        	     1	     1	     1
SLIDING                       	     1	     1	     1
SMART                         	     1	     2	     2
SMARTER                       	     1	     2	     2
SMOOTH                        	     1	    18	    18
SMOOTHED                      	     1	     4	     4
SMOOTHER                      	     1	     1	     1
SMOOTHING                     	     1	     6	     6
SOCIAL                        	     1	   144	   144
SOCIALLY                      	     1	     6	     6
SOCIETAL                      	     1	    12	    12
SOCIETIES                     	     1	     5	     5
SOCIETY                       	     1	    36	    36
SOIL                          	     1	   595	   595
SOILS                         	     1	    60	    60
SOLID                         	     1	    14	    14
SOLIDIFIED                    	     1	     1	     1
SOLIDS                        	     1	     6	     6
SOMEWHAT                      	     1	    27	    27
SORTED                        	     1	     4	     4
SORTING                       	     1	     2	     2
SOUGHT                        	     1	    10	    10
SOUTHERN                      	     1	    64	    64
SOUTHERNMOST                  	     1	     1	     1
SP                            	     1	    24	    24
SPECIES                       	     1	  1386	  1386
SPECIFIC                      	     1	   167	   167
SPECIFICALLY                  	     1	    38	    38
SPECIFICATION                 	     1	     7	     7
SPECIFICATIONS                	     1	     6	     6
SPECIFICITIES                 	     1	     1	     1
SPECIFICITY                   	     1	     1	     1
SPEED                         	     1	    51	    51
SPEEDS                        	     1	     6	     6
SPIN                          	     1	     1	     1
SPINNING                      	     1	     1	     1
SPIRIT                        	     1	     3	     3
SPIRITUAL                     	     1	     1	     1
SPLIT                         	     1	     3	     3
SPP                           	     1	    13	    13
SPRAY                         	     1	     1	     1
SPRAYING                      	     1	     1	     1
SPREAD                        	     1	    20	    20
SPREADING                     	     1	     2	     2
STABILISATION                 	     1	     1	     1
STABILISED                    	     1	     1	     1
STABILITY                     	     1	    18	    18
STABILIZATION                 	     1	     1	     1
STABILIZE                     	     1	     2	     2
STABILIZED                    	     1	     2	     2
STABILIZES                    	     1	     1	     1
STABLE                        	     1	    43	    43
STABLY                        	     1	     1	     1
STAFF                         	     1	     9	     9
STANDARD                      	     1	    77	    77
STANDARDISATION               	     1	     3	     3
STANDARDISE                   	     1	     1	     1
STANDARDISED                  	     1	     4	     4
STANDARDISING                 	     1	     1	     1
STANDARDIZATION               	     1	     1	     1
STANDARDIZED                  	     1	     5	     5
STANDARDIZING                 	     1	     1	     1
STANDARDS                     	     1	    24	    24
STARVED                       	     1	     2	     2
STATES                        	     1	    39	    39
STEADILY                      	     1	     3	     3
STEADY                        	     1	     5	     5
STEAM                         	     1	     1	     1
STOCK                         	     1	    41	    41
STOCKED                       	     1	     5	     5
STOCKS                        	     1	    31	    31
STORM                         	     1	    15	    15
STORMS                        	     1	     5	     5
STRAWBERRY                    	     1	     1	     1
STREAM                        	     1	   110	   110
STREAMS                       	     1	    79	    79
STRENGTH                      	     1	    12	    12
STRENGTHEN                    	     1	     4	     4
STRENGTHENED                  	     1	     3	     3
STRENGTHENING                 	     1	     3	     3
STRENGTHS                     	     1	     4	     4
STRESS                        	     1	    35	    35
STRESSED                      	     1	     5	     5
STRESSES                      	     1	     9	     9
STRESSFUL                     	     1	     2	     2
STRESSORS                     	     1	     6	     6
STRETCH                       	     1	     1	     1
STRIP                         	     1	     3	     3
STRIPPED                      	     1	     1	     1
STRIPS                        	     1	     8	     8
STRUGGLE                      	     1	     1	     1
STRUGGLES                     	     1	     4	     4
STYLE                         	     1	     2	     2
STYLES                        	     1	     1	     1
SUBSECTIONS                   	     1	     1	     1
SUBSOILS                      	     1	     1	     1
SUBSURFACE                    	     1	     7	     7
SUBUNIT                       	     1	     1	     1
SUCCESS                       	     1	    49	    49
SUCCESSFUL                    	     1	    53	    53
SUCCESSFULLY                  	     1	    35	    35
SUCKING                       	     1	     1	     1
SUFFER                        	     1	     6	     6
SUFFERED                      	     1	     5	     5
SUFFERS                       	     1	     3	     3
SUGAR                         	     1	     6	     6
SUGARS                        	     1	     1	     1
SUPER                         	     1	     1	     1
SUPPLIED                      	     1	     6	     6
SUPPLIERS                     	     1	     2	     2
SUPPLIES                      	     1	     2	     2
SUPPLY                        	     1	    40	    40
SUPPLYING                     	     1	     4	     4
SURFACE                       	     1	   301	   301
SURFACED                      	     1	     1	     1
SURFACES                      	     1	    30	    30
SURROUND                      	     1	     1	     1
SURROUNDED                    	     1	     6	     6
SURROUNDING                   	     1	    33	    33
SURROUNDINGS                  	     1	     1	     1
SURROUNDS                     	     1	     3	     3
SURVIVAL                      	     1	    23	    23
SURVIVE                       	     1	     8	     8
SURVIVED                      	     1	     3	     3
SURVIVING                     	     1	    14	    14
SURVIVORS                     	     1	     2	     2
SUSPECT                       	     1	     2	     2
SUSPECTED                     	     1	     2	     2
SUSPICION                     	     1	     1	     1
SUSPICIONS                    	     1	     1	     1
SUSPICIOUS                    	     1	     2	     2
SWING                         	     1	     2	     2
SWITCH                        	     1	     3	     3
SWITCHING                     	     1	     2	     2
TAP                           	     1	     1	     1
TAPPER                        	     1	     1	     1
TAPPERS                       	     1	     1	     1
TECHNOLOGICAL                 	     1	    17	    17
TECHNOLOGICALLY               	     1	     1	     1
TECHNOLOGIES                  	     1	    15	    15
TECHNOLOGISTS                 	     1	     1	     1
TECHNOLOGY                    	     1	    37	    37
TEMPTING                      	     1	     1	     1
TENSION                       	     1	     3	     3
TENSITY                       	     1	     1	     1
TH                            	     1	    34	    34
THEREFORE                     	     1	   308	   308
THIN                          	     1	     6	     6
THINNED                       	     1	     9	     9
THINNER                       	     1	     1	     1
THINNING                      	     1	   215	   215
THINNINGS                     	     1	    25	    25
THREAT                        	     1	     4	     4
THREATENED                    	     1	     6	     6
THREATENING                   	     1	     1	     1
THREATS                       	     1	     2	     2
THUS                          	     1	   221	   221
TIN                           	     1	     6	     6
TIP                           	     1	     2	     2
TIPPING                       	     1	     2	     2
TITLE                         	     1	     3	     3
TONAL                         	     1	     3	     3
TONE                          	     1	     6	     6
TONES                         	     1	     3	     3
TOOL                          	     1	    43	    43
TOOLS                         	     1	    59	    59
TOPIC                         	     1	    10	    10
TOPICS                        	     1	     4	     4
TOURISM                       	     1	     2	     2
TOURIST                       	     1	     4	     4
TOURISTIC                     	     1	     1	     1
TOWER                         	     1	    21	    21
TRACE                         	     1	     6	     6
TRACEABILITY                  	     1	     2	     2
TRACING                       	     1	     9	     9
TRACTABILITY                  	     1	     1	     1
TRADE                         	     1	     3	     3
TRADED                        	     1	     3	     3
TRADERS                       	     1	     1	     1
TRADITION                     	     1	     2	     2
TRADITIONAL                   	     1	    76	    76
TRADITIONALLY                 	     1	    14	    14
TRADITIONS                    	     1	     2	     2
TRAFFIC                       	     1	     1	     1
TRANSFER                      	     1	    49	    49
TRANSFERABLE                  	     1	     1	     1
TRANSFERRED                   	     1	     7	     7
TRANSFERRING                  	     1	     1	     1
TRANSFERS                     	     1	     1	     1
TRAP                          	     1	     3	     3
TRAPPED                       	     1	     1	     1
TRAPPING                      	     1	     1	     1
TRAPS                         	     1	     6	     6
TRIAL                         	     1	     8	     8
TRIALABILITY                  	     1	     1	     1
TRIALS                        	     1	    11	    11
TRUNK                         	     1	    25	    25
TRUNKS                        	     1	     3	     3
TUNE                          	     1	     1	     1
TUNED                         	     1	     2	     2
TUNING                        	     1	     2	     2
TWISTED                       	     1	     1	     1
TYPICAL                       	     1	    38	    38
TYPICALLY                     	     1	    79	    79
UNAVAILABILITY                	     1	     1	     1
UNAVAILABLE                   	     1	     3	     3
UNAVOIDABLE                   	     1	     1	     1
UNBALANCED                    	     1	     2	     2
UNCHALLENGED                  	     1	     1	     1
UNCOMMON                      	     1	     1	     1
UNCONDITIONED                 	     1	     1	     1
UNCONSCIOUS                   	     1	     1	     1
UNCORRECTED                   	     1	     4	     4
UNDESIRABLE                   	     1	     9	     9
UNDESIRABLY                   	     1	     1	     1
UNDESIRED                     	     1	     5	     5
UNDETECTED                    	     1	     2	     2
UNDETERMINED                  	     1	     1	     1
UNDEVELOPED                   	     1	     2	     2
UNDISTURBED                   	     1	    14	    14
UNECONOMICAL                  	     1	     1	     1
UNFAMILIAR                    	     1	     1	     1
UNFAVORABLE                   	     1	     1	     1
UNFAVOURABLE                  	     1	     1	     1
UNFOLDING                     	     1	     1	     1
UNIDENTIFIED                  	     1	     1	     1
UNINTENDED                    	     1	     3	     3
UNINTENTIONALLY               	     1	     1	     1
UNION                         	     1	     6	     6
UNIT                          	     1	   108	   108
UNITED                        	     1	    27	    27
UNITING                       	     1	     1	     1
UNITLESS                      	     1	     1	     1
UNITS                         	     1	    66	    66
UNIVERSITIES                  	     1	     1	     1
UNIVERSITY                    	     1	    15	    15
UNLIKELY                      	     1	    10	    10
UNLOGGED                      	     1	    26	    26
UNMEASURED                    	     1	     1	     1
UNMIX                         	     1	     2	     2
UNMIXED                       	     1	     1	     1
UNMIXING                      	     1	     4	     4
UNOBSERVABLE                  	     1	     1	     1
UNOBSERVED                    	     1	     5	     5
UNPROCESSED                   	     1	     1	     1
UNPRODUCTIVE                  	     1	     1	     1
UNPUB                         	     1	     1	     1
UNRELIABLE                    	     1	     2	     2
UNRELIANT                     	     1	     1	     1
UNSTABLE                      	     1	     2	     2
UNSUCCESSFUL                  	     1	     3	     3
UNTHINNED                     	     1	     3	     3
UNWISE                        	     1	     1	     1
UPPER                         	     1	    65	    65
UPPERMOST                     	     1	     2	     2
VALLEY                        	     1	    12	    12
VALLEYS                       	     1	    10	    10
VALUABLE                      	     1	    27	    27
VALUATION                     	     1	     2	     2
VALUE                         	     1	   425	   425
VALUED                        	     1	    11	    11
VALUES                        	     1	   575	   575
VARIABILITY                   	     1	    97	    97
VARIABLE                      	     1	   156	   156
VARIABLES                     	     1	   298	   298
VARIABLY                      	     1	     1	     1
VARIANCE                      	     1	    45	    45
VARIANCES                     	     1	     5	     5
VARIANT                       	     1	     1	     1
VARIANTS                      	     1	     2	     2
VARIATION                     	     1	   213	   213
VARIATIONS                    	     1	    95	    95
VARIED                        	     1	    44	    44
VARIES                        	     1	    22	    22
VARIOUS                       	     1	   189	   189
VARY                          	     1	    56	    56
VARYING                       	     1	    47	    47
VARYINGLY                     	     1	     1	     1
VEHICLE                       	     1	     4	     4
VEHICLES                      	     1	     2	     2
VERSION                       	     1	    26	    26
VERSIONS                      	     1	     2	     2
VILLAGE                       	     1	     3	     3
VOTE                          	     1	     2	     2
VOTING                        	     1	     1	     1
WARN                          	     1	     1	     1
WARNING                       	     1	     1	     1
WEAK                          	     1	    19	    19
WEAKENED                      	     1	     3	     3
WEAKENING                     	     1	     2	     2
WEAKER                        	     1	     5	     5
WEAKEST                       	     1	     1	     1
WEAKLY                        	     1	     3	     3
WEAKNESS                      	     1	     2	     2
WEAKNESSES                    	     1	     2	     2
WEED                          	     1	     2	     2
WELCOMED                      	     1	     1	     1
WESTERN                       	     1	    34	    34
WHEREAS                       	     1	    69	    69
WING                          	     1	     6	     6
WINGED                        	     1	     4	     4
WINGS                         	     1	     1	     1
WISDOM                        	     1	     2	     2
WISE                          	     1	     2	     2
WISELY                        	     1	     1	     1
WITNESSED                     	     1	     2	     2
WOLF                          	     1	     3	     3
WOLVES                        	     1	     1	     1
WOUNDS                        	     1	     1	     1
WRAPPED                       	     1	     1	     1

Types Found In Base List Three

TYPE                          	 RANGE	  FREQ	    F1
ABANDONED                     	     1	     3	     3
ABANDONING                    	     1	     1	     1
ABANDONMENT                   	     1	     4	     4
ABSENCE                       	     1	    39	    39
ABSORB                        	     1	     8	     8
ABSORBANCE                    	     1	     2	     2
ABSORBED                      	     1	    17	    17
ABSORBER                      	     1	     2	     2
ABSORBING                     	     1	     8	     8
ABSORBS                       	     1	     1	     1
ABSORPTANCE                   	     1	     3	     3
ABSORPTION                    	     1	    47	    47
ABSORPTIONS                   	     1	     1	     1
ABSORPTIVITY                  	     1	     1	     1
ABSTRACT                      	     1	    52	    52
ABSTRACTION                   	     1	     1	     1
ABSTRACTS                     	     1	     2	     2
ACADEMIC                      	     1	     7	     7
ACADEMICS                     	     1	     4	     4
ACADEMY                       	     1	     2	     2
ACCELERATE                    	     1	    11	    11
ACCELERATED                   	     1	     8	     8
ACCELERATES                   	     1	     3	     3
ACCELERATING                  	     1	     3	     3
ACCELERATION                  	     1	     3	     3
ACCOMMODATE                   	     1	     4	     4
ACCOMMODATED                  	     1	     1	     1
ACCOMMODATING                 	     1	     1	     1
ACCOMMODATION                 	     1	     1	     1
ACCOMPANIED                   	     1	    12	    12
ACCOMPANIMENT                 	     1	     2	     2
ACCOMPANYING                  	     1	     3	     3
ACCOMPLISH                    	     1	     1	     1
ACCOMPLISHED                  	     1	    14	    14
ACCOMPLISHMENT                	     1	     1	     1
ACCOMPLISHMENTS               	     1	     1	     1
ACCUMULATE                    	     1	     9	     9
ACCUMULATED                   	     1	    22	    22
ACCUMULATES                   	     1	     2	     2
ACCUMULATING                  	     1	     1	     1
ACCUMULATION                  	     1	    48	    48
ACCURACIES                    	     1	    21	    21
ACCURACY                      	     1	   277	   277
ACCURATE                      	     1	    60	    60
ACCURATELY                    	     1	    34	    34
ACHIEVABLE                    	     1	     1	     1
ACHIEVE                       	     1	    64	    64
ACHIEVED                      	     1	    46	    46
ACHIEVEMENT                   	     1	     2	     2
ACHIEVEMENTS                  	     1	     2	     2
ACHIEVES                      	     1	     3	     3
ACHIEVING                     	     1	    12	    12
ACKNOWLEDGE                   	     1	     6	     6
ACKNOWLEDGED                  	     1	     7	     7
ACKNOWLEDGEMENTS              	     1	     1	     1
ACKNOWLEDGES                  	     1	     1	     1
ACKNOWLEDGING                 	     1	     3	     3
ACQUIRE                       	     1	    14	    14
ACQUIRED                      	     1	    84	    84
ACQUIRES                      	     1	     1	     1
ACQUIRING                     	     1	     9	     9
ACQUISITION                   	     1	    81	    81
ACRE                          	     1	     1	     1
ACRES                         	     1	     1	     1
ADEQUATE                      	     1	    17	    17
ADEQUATELY                    	     1	     7	     7
ADJUST                        	     1	     9	     9
ADJUSTABLE                    	     1	     1	     1
ADJUSTED                      	     1	    20	    20
ADJUSTING                     	     1	     5	     5
ADJUSTMENT                    	     1	    31	    31
ADJUSTMENTS                   	     1	     9	     9
ADMIN                         	     1	     1	     1
ADMINISTRATION                	     1	    15	    15
ADMINISTRATIVE                	     1	    18	    18
ADMINISTRATORS                	     1	     1	     1
ADOPT                         	     1	    19	    19
ADOPTED                       	     1	    60	    60
ADOPTING                      	     1	    11	    11
ADOPTION                      	     1	    46	    46
ADVOCATED                     	     1	     6	     6
ADVOCATES                     	     1	     1	     1
AGENCIES                      	     1	    20	    20
AGENCY                        	     1	    11	    11
AGENDA                        	     1	     9	     9
AGRICULTURAL                  	     1	    27	    27
AGRICULTURE                   	     1	    18	    18
AIM                           	     1	    40	    40
AIMED                         	     1	    28	    28
AIMING                        	     1	     4	     4
AIMS                          	     1	    27	    27
AIRCRAFT                      	     1	    22	    22
ALBUM                         	     1	     2	     2
ALIEN                         	     1	     5	     5
ALIENATED                     	     1	     1	     1
ALIENATING                    	     1	     1	     1
ALLEGATIONS                   	     1	     1	     1
ALLIANCE                      	     1	     3	     3
ALLIANCES                     	     1	     4	     4
ALLIED                        	     1	     1	     1
ALLIES                        	     1	     1	     1
ALLOCATE                      	     1	     7	     7
ALLOCATED                     	     1	    10	    10
ALLOCATING                    	     1	     5	     5
ALLOCATION                    	     1	    41	    41
ALONGSIDE                     	     1	     6	     6
ALTERNATIVE                   	     1	    64	    64
ALTERNATIVELY                 	     1	    22	    22
ALTERNATIVES                  	     1	    28	    28
AMENDED                       	     1	     1	     1
AMENDMENT                     	     1	     3	     3
AMENDMENTS                    	     1	     7	     7
ANALYSE                       	     1	    16	    16
ANALYSED                      	     1	    34	    34
ANALYSER                      	     1	     9	     9
ANALYSES                      	     1	   101	   101
ANALYSING                     	     1	     5	     5
ANALYSIS                      	     1	   490	   490
ANALYST                       	     1	    13	    13
ANALYSTS                      	     1	     7	     7
ANALYZE                       	     1	    22	    22
ANALYZED                      	     1	    65	    65
ANALYZER                      	     1	    16	    16
ANALYZING                     	     1	    13	    13
ANCIENT                       	     1	    11	    11
ANGLE                         	     1	   100	   100
ANGLES                        	     1	    55	    55
ANNUAL                        	     1	   169	   169
ANNUALIZED                    	     1	     2	     2
ANNUALLY                      	     1	    17	    17
ANNUALS                       	     1	     1	     1
ANTICIPATE                    	     1	     3	     3
ANTICIPATED                   	     1	    14	    14
ANTICIPATES                   	     1	     2	     2
ANTICIPATING                  	     1	     1	     1
ANTICIPATION                  	     1	     2	     2
APPROPRIATE                   	     1	    92	    92
APPROPRIATELY                 	     1	     6	     6
APPROPRIATENESS               	     1	     2	     2
APPROVAL                      	     1	    14	    14
APPROVE                       	     1	     1	     1
APPROVED                      	     1	    12	    12
APPROVING                     	     1	     2	     2
APPROX                        	     1	     1	     1
APPROXIMATE                   	     1	    14	    14
APPROXIMATED                  	     1	     4	     4
APPROXIMATELY                 	     1	    68	    68
APPROXIMATES                  	     1	     3	     3
APPROXIMATING                 	     1	     2	     2
APPROXIMATION                 	     1	    18	    18
APPROXIMATIONS                	     1	     1	     1
ARCHITECTURAL                 	     1	     5	     5
ARCHITECTURE                  	     1	    13	    13
ARISE                         	     1	    10	    10
ARISEN                        	     1	     1	     1
ARISES                        	     1	     5	     5
ARISING                       	     1	     8	     8
AROSE                         	     1	     3	     3
ASPECT                        	     1	    62	    62
ASPECTS                       	     1	    82	    82
ASSEMBLAGE                    	     1	     2	     2
ASSEMBLAGES                   	     1	     2	     2
ASSEMBLE                      	     1	     1	     1
ASSEMBLED                     	     1	     3	     3
ASSEMBLY                      	     1	     1	     1
ASSERTED                      	     1	     2	     2
ASSERTS                       	     1	     1	     1
ASSESS                        	     1	    79	    79
ASSESSED                      	     1	    49	    49
ASSESSES                      	     1	     2	     2
ASSESSING                     	     1	    34	    34
ASSESSMENT                    	     1	   166	   166
ASSESSMENTS                   	     1	    22	    22
ASSESSORS                     	     1	     1	     1
ASSET                         	     1	     3	     3
ASSETS                        	     1	     1	     1
ASSIGN                        	     1	     5	     5
ASSIGNED                      	     1	    34	    34
ASSIGNING                     	     1	     8	     8
ASSIGNMENT                    	     1	     4	     4
ASSIGNS                       	     1	     6	     6
ASSUMPTION                    	     1	    57	    57
ASSUMPTIONS                   	     1	    38	    38
ATTRIBUTE                     	     1	    51	    51
ATTRIBUTED                    	     1	    29	    29
ATTRIBUTES                    	     1	   209	   209
ATTRIBUTING                   	     1	     2	     2
AUDIENCE                      	     1	     2	     2
AUTHOR                        	     1	     2	     2
AUTHORITIES                   	     1	     6	     6
AUTHORITY                     	     1	     6	     6
AUTHORS                       	     1	    43	    43
AWARDS                        	     1	     1	     1
BACTERIA                      	     1	    18	    18
BACTERIAL                     	     1	    43	    43
BAN                           	     1	     5	     5
BANNED                        	     1	     1	     1
BANS                          	     1	     3	     3
BARRIER                       	     1	     4	     4
BARRIERS                      	     1	     7	     7
BEAM                          	     1	     8	     8
BEAMS                         	     1	     1	     1
BEHAVE                        	     1	     2	     2
BEHAVED                       	     1	     1	     1
BEHAVES                       	     1	     1	     1
BEHAVIOR                      	     1	    22	    22
BEHAVIORAL                    	     1	     1	     1
BEHAVIORS                     	     1	     8	     8
BEHAVIOUR                     	     1	     8	     8
BEHAVIOURAL                   	     1	     4	     4
BEHAVIOURS                    	     1	     7	     7
BELIEF                        	     1	     3	     3
BELIEFS                       	     1	     4	     4
BIAS                          	     1	    28	    28
BIASED                        	     1	    16	    16
BIASES                        	     1	     7	     7
BID                           	     1	     1	     1
BIOLOGICAL                    	     1	    79	    79
BIOLOGICALLY                  	     1	     8	     8
BISHOP                        	     1	     1	     1
BLAST                         	     1	     1	     1
BLENDING                      	     1	     1	     1
BOOST                         	     1	     2	     2
BOOSTED                       	     1	     1	     1
BOOSTING                      	     1	     7	     7
BORDER                        	     1	     9	     9
BORDERING                     	     1	     1	     1
BORDERS                       	     1	     2	     2
BOUNDARIES                    	     1	    32	    32
BOUNDARY                      	     1	    34	    34
BROADCAST                     	     1	     2	     2
BUDGET                        	     1	    31	    31
BUDGETARY                     	     1	     2	     2
BUDGETS                       	     1	     8	     8
BURDEN                        	     1	     1	     1
BURDENS                       	     1	     1	     1
BUREAU                        	     1	     1	     1
CABINET                       	     1	     1	     1
CAMPAIGN                      	     1	    12	    12
CAMPAIGNS                     	     1	     4	     4
CANDIDATE                     	     1	     7	     7
CANDIDATES                    	     1	     3	     3
CAPACITIES                    	     1	     6	     6
CAPACITY                      	     1	   106	   106
CAPTURE                       	     1	    48	    48
CAPTURED                      	     1	    17	    17
CAPTURES                      	     1	     1	     1
CAPTURING                     	     1	    10	    10
CARBON                        	     1	   526	   526
CATALOGUING                   	     1	     1	     1
CATEGORIES                    	     1	    87	    87
CATEGORISATION                	     1	     2	     2
CATEGORISATIONS               	     1	     2	     2
CATEGORISE                    	     1	     2	     2
CATEGORISED                   	     1	     8	     8
CATEGORISING                  	     1	     1	     1
CATEGORIZATION                	     1	     2	     2
CATEGORIZATIONS               	     1	     1	     1
CATEGORIZED                   	     1	    10	    10
CATEGORIZING                  	     1	     1	     1
CATEGORY                      	     1	    62	    62
CEASE                         	     1	     1	     1
CEASES                        	     1	     1	     1
CELL                          	     1	    42	    42
CELLS                         	     1	    35	    35
CEREMONIAL                    	     1	     1	     1
CHAMBER                       	     1	     2	     2
CHAMBERS                      	     1	     7	     7
CHARACTERISTIC                	     1	    21	    21
CHARACTERISTICALLY            	     1	     2	     2
CHARACTERISTICS               	     1	   274	   274
CHART                         	     1	     2	     2
CHARTS                        	     1	     2	     2
CHEMICAL                      	     1	    30	    30
CHEMICALLY                    	     1	     1	     1
CHEMICALS                     	     1	     2	     2
CITE                          	     1	     2	     2
CITED                         	     1	    11	    11
CITING                        	     1	     2	     2
CIVIL                         	     1	     8	     8
CIVILIAN                      	     1	     2	     2
CIVILIZATION                  	     1	     2	     2
CLARIFICATION                 	     1	     1	     1
CLARIFIED                     	     1	     4	     4
CLARIFIES                     	     1	     1	     1
CLARIFY                       	     1	    10	    10
CLARIFYING                    	     1	     2	     2
CLARITY                       	     1	     5	     5
CLIMATE                       	     1	   358	   358
CLIMATES                      	     1	    18	    18
CLIMATIC                      	     1	    50	    50
CLIMATOLOGICAL                	     1	     4	     4
CLUSTER                       	     1	    34	    34
CLUSTERED                     	     1	     7	     7
CLUSTERING                    	     1	    22	    22
CLUSTERS                      	     1	    41	    41
COALITION                     	     1	     1	     1
COALITIONS                    	     1	     3	     3
CODE                          	     1	    24	    24
CODES                         	     1	     9	     9
CODING                        	     1	     4	     4
COINCIDE                      	     1	     5	     5
COINCIDED                     	     1	     1	     1
COINCIDENCE                   	     1	     1	     1
COINCIDENT                    	     1	     2	     2
COINCIDENTAL                  	     1	     2	     2
COINCIDES                     	     1	     1	     1
COINED                        	     1	     1	     1
COLLABORATE                   	     1	     1	     1
COLLABORATION                 	     1	     5	     5
COLLABORATIONS                	     1	     1	     1
COLLABORATIVE                 	     1	    15	    15
COLLABORATIVELY               	     1	     1	     1
COLLABORATORS                 	     1	     2	     2
COLLAPSE                      	     1	     2	     2
COLLAPSED                     	     1	     3	     3
COLLEAGUE                     	     1	     1	     1
COLONIAL                      	     1	     3	     3
COLONIZATION                  	     1	     4	     4
COLONIZE                      	     1	     1	     1
COLONIZED                     	     1	     1	     1
COLONIZING                    	     1	     1	     1
COLUMN                        	     1	    34	    34
COLUMNS                       	     1	     2	     2
COMBAT                        	     1	     1	     1
COMBATING                     	     1	     8	     8
COMBATTING                    	     1	     1	     1
COMMISSION                    	     1	    17	    17
COMMUNICATE                   	     1	     2	     2
COMMUNICATED                  	     1	     4	     4
COMMUNICATING                 	     1	     2	     2
COMMUNICATION                 	     1	    22	    22
COMMUNICATIONS                	     1	     2	     2
COMPANION                     	     1	     1	     1
COMPENSATE                    	     1	    12	    12
COMPENSATED                   	     1	     9	     9
COMPENSATES                   	     1	     2	     2
COMPENSATING                  	     1	     1	     1
COMPENSATION                  	     1	    15	    15
COMPENSATIONS                 	     1	     1	     1
COMPETE                       	     1	     4	     4
COMPETENCIES                  	     1	     2	     2
COMPETING                     	     1	     8	     8
COMPETITIVE                   	     1	    16	    16
COMPETITIVELY                 	     1	     1	     1
COMPETITOR                    	     1	     2	     2
COMPETITORS                   	     1	     5	     5
COMPLEX                       	     1	   177	   177
COMPLEXES                     	     1	    11	    11
COMPLEXITIES                  	     1	    20	    20
COMPLEXITY                    	     1	   317	   317
COMPONENT                     	     1	    73	    73
COMPONENTS                    	     1	   104	   104
COMPOSED                      	     1	    37	    37
COMPOSING                     	     1	     5	     5
COMPOSITION                   	     1	   210	   210
COMPOSITIONAL                 	     1	    28	    28
COMPOSITIONS                  	     1	    13	    13
COMPOUND                      	     1	     3	     3
COMPOUNDED                    	     1	     1	     1
COMPOUNDING                   	     1	     4	     4
COMPOUNDS                     	     1	     4	     4
COMPREHENSIVE                 	     1	    32	    32
COMPREHENSIVELY               	     1	     2	     2
COMPRISE                      	     1	     8	     8
COMPRISED                     	     1	    13	    13
COMPRISES                     	     1	     8	     8
COMPRISING                    	     1	     5	     5
COMPROMISE                    	     1	    10	    10
COMPROMISED                   	     1	     9	     9
COMPROMISES                   	     1	     2	     2
COMPROMISING                  	     1	     3	     3
CONCEIVABLE                   	     1	     3	     3
CONCEIVED                     	     1	     8	     8
CONCEIVING                    	     1	     1	     1
CONCEPT                       	     1	    55	    55
CONCEPTION                    	     1	     7	     7
CONCEPTIONS                   	     1	    34	    34
CONCEPTS                      	     1	    65	    65
CONCEPTUAL                    	     1	    24	    24
CONCEPTUALISATION             	     1	     4	     4
CONCEPTUALISATIONS            	     1	     2	     2
CONCEPTUALISED                	     1	     2	     2
CONCEPTUALIZATION             	     1	     1	     1
CONCEPTUALIZATIONS            	     1	     1	     1
CONCEPTUALIZE                 	     1	     1	     1
CONCEPTUALIZED                	     1	     1	     1
CONCEPTUALIZING               	     1	     1	     1
CONCEPTUALLY                  	     1	     1	     1
CONCERT                       	     1	     4	     4
CONCERTATION                  	     1	     1	     1
CONCLUDE                      	     1	    15	    15
CONCLUDED                     	     1	     6	     6
CONCLUDES                     	     1	     2	     2
CONCLUDING                    	     1	     3	     3
CONCLUSION                    	     1	    30	    30
CONCLUSIONS                   	     1	    35	    35
CONCRETE                      	     1	     3	     3
CONCRETELY                    	     1	     2	     2
CONDUCT                       	     1	     3	     3
CONDUCTANCE                   	     1	   144	   144
CONDUCTANCES                  	     1	     4	     4
CONDUCTED                     	     1	    84	    84
CONDUCTING                    	     1	     4	     4
CONDUCTIVITY                  	     1	     2	     2
CONFER                        	     1	     3	     3
CONFERENCE                    	     1	     4	     4
CONFERRING                    	     1	     4	     4
CONFIDENCE                    	     1	    50	    50
CONFIDENT                     	     1	     3	     3
CONFIDENTLY                   	     1	     2	     2
CONFINE                       	     1	     1	     1
CONFINED                      	     1	     7	     7
CONFIRM                       	     1	    11	    11
CONFIRMED                     	     1	    10	    10
CONFIRMING                    	     1	     1	     1
CONFIRMS                      	     1	     6	     6
CONFLICT                      	     1	    10	    10
CONFLICTING                   	     1	     8	     8
CONFLICTS                     	     1	     8	     8
CONFRONT                      	     1	     1	     1
CONFRONTING                   	     1	     1	     1
CONSENT                       	     1	     1	     1
CONSEQUENCE                   	     1	    19	    19
CONSEQUENCES                  	     1	    36	    36
CONSEQUENT                    	     1	     4	     4
CONSEQUENTLY                  	     1	    54	    54
CONSERVATION                  	     1	   134	   134
CONSERVATIONIST               	     1	     2	     2
CONSERVATIONISTS              	     1	     1	     1
CONSERVATIVE                  	     1	     7	     7
CONSERVATIVELY                	     1	     1	     1
CONSERVE                      	     1	     6	     6
CONSERVED                     	     1	     2	     2
CONSERVING                    	     1	     8	     8
CONSIDERABLE                  	     1	    38	    38
CONSIDERABLY                  	     1	    27	    27
CONSIST                       	     1	     8	     8
CONSISTED                     	     1	    22	    22
CONSISTENT                    	     1	    85	    85
CONSISTENTLY                  	     1	    16	    16
CONSISTING                    	     1	    13	    13
CONSISTS                      	     1	    48	    48
CONSTITUENT                   	     1	     2	     2
CONSTITUENTS                  	     1	     9	     9
CONSTITUTE                    	     1	     8	     8
CONSTITUTED                   	     1	     1	     1
CONSTITUTES                   	     1	     7	     7
CONSTITUTING                  	     1	     2	     2
CONSTITUTION                  	     1	     5	     5
CONSTITUTIONAL                	     1	     1	     1
CONSTITUTIONS                 	     1	     1	     1
CONSTRAIN                     	     1	    10	    10
CONSTRAINED                   	     1	    19	    19
CONSTRAINING                  	     1	     3	     3
CONSTRAINS                    	     1	     5	     5
CONSTRAINT                    	     1	     8	     8
CONSTRAINTS                   	     1	    37	    37
CONSTRUCT                     	     1	     9	     9
CONSTRUCTED                   	     1	    12	    12
CONSTRUCTING                  	     1	     2	     2
CONSTRUCTION                  	     1	    13	    13
CONSTRUCTIONS                 	     1	     1	     1
CONSTRUCTS                    	     1	     1	     1
CONSULT                       	     1	     1	     1
CONSULTANT                    	     1	     1	     1
CONSULTANTS                   	     1	     3	     3
CONSULTATION                  	     1	     6	     6
CONSULTATIONS                 	     1	     3	     3
CONSULTATIVE                  	     1	     1	     1
CONSULTED                     	     1	     4	     4
CONSULTING                    	     1	     3	     3
CONSUMABLE                    	     1	     2	     2
CONSUME                       	     1	     4	     4
CONSUMED                      	     1	     7	     7
CONSUMER                      	     1	     1	     1
CONSUMERS                     	     1	     9	     9
CONSUMES                      	     1	     2	     2
CONSUMING                     	     1	     7	     7
CONSUMPTION                   	     1	    21	    21
CONTEMPORARY                  	     1	    12	    12
CONTEND                       	     1	     1	     1
CONTENT                       	     1	    76	    76
CONTENTION                    	     1	     2	     2
CONTENTS                      	     1	    16	    16
CONTESTED                     	     1	     2	     2
CONTEXT                       	     1	   111	   111
CONTEXTS                      	     1	    13	    13
CONTEXTUAL                    	     1	     6	     6
CONTEXTUALISATION             	     1	     1	     1
CONTINENT                     	     1	     1	     1
CONTINENTAL                   	     1	    12	    12
CONTRADICT                    	     1	     1	     1
CONTRADICTIONS                	     1	     1	     1
CONTRADICTORY                 	     1	     4	     4
CONTRADICTS                   	     1	     1	     1
CONTRAST                      	     1	    90	    90
CONTRASTED                    	     1	     1	     1
CONTRASTING                   	     1	    14	    14
CONTRASTS                     	     1	     3	     3
CONTROVERSIAL                 	     1	     2	     2
CONTROVERSY                   	     1	     2	     2
CONVENTION                    	     1	     1	     1
CONVENTIONAL                  	     1	    57	    57
CONVENTIONALLY                	     1	     5	     5
CONVERT                       	     1	    10	    10
CONVERTED                     	     1	    32	    32
CONVERTING                    	     1	     8	     8
CONVERTS                      	     1	     3	     3
CONVEY                        	     1	     1	     1
CONVEYED                      	     1	     1	     1
CONVEYING                     	     1	     1	     1
CONVEYS                       	     1	     1	     1
CONVICTIONS                   	     1	     1	     1
COOPERATING                   	     1	     1	     1
COOPERATION                   	     1	    16	    16
COOPERATIVE                   	     1	     6	     6
COORDINATE                    	     1	     5	     5
COORDINATED                   	     1	     1	     1
COORDINATES                   	     1	    43	    43
COORDINATING                  	     1	     2	     2
COORDINATION                  	     1	     4	     4
CORE                          	     1	    38	    38
CORES                         	     1	     2	     2
CORP                          	     1	     3	     3
CORPORATE                     	     1	     5	     5
CORPORATION                   	     1	     4	     4
CORPORATIONS                  	     1	     1	     1
CORRELATE                     	     1	    12	    12
CORRELATED                    	     1	    92	    92
CORRELATES                    	     1	     2	     2
CORRELATING                   	     1	     2	     2
CORRELATION                   	     1	    77	    77
CORRELATIONS                  	     1	    37	    37
CORRESPOND                    	     1	    34	    34
CORRESPONDED                  	     1	    17	    17
CORRESPONDENCE                	     1	     8	     8
CORRESPONDENCES               	     1	     1	     1
CORRESPONDENT                 	     1	     1	     1
CORRESPONDING                 	     1	    72	    72
CORRESPONDINGLY               	     1	     2	     2
CORRESPONDS                   	     1	    29	    29
CORRIDOR                      	     1	     1	     1
CORRIDORS                     	     1	    11	    11
CORRUPTED                     	     1	     1	     1
CORRUPTION                    	     1	     2	     2
CRAFTED                       	     1	     1	     1
CREW                          	     1	    11	    11
CREWS                         	     1	     3	     3
CRISES                        	     1	     1	     1
CRISIS                        	     1	     6	     6
CRITERIA                      	     1	    88	    88
CRITERION                     	     1	    31	    31
CRITICAL                      	     1	    51	    51
CRITICALLY                    	     1	     9	     9
CRITICISING                   	     1	     1	     1
CRITICISM                     	     1	     5	     5
CRITICIZED                    	     1	     4	     4
CRITICS                       	     1	     4	     4
CROP                          	     1	    28	    28
CROPS                         	     1	    12	    12
CRUCIAL                       	     1	    21	    21
CRYSTAL                       	     1	     2	     2
CRYSTALS                      	     1	     3	     3
CURVATURE                     	     1	    10	    10
CURVE                         	     1	    23	    23
CURVED                        	     1	     2	     2
CURVES                        	     1	    21	    21
CUSTOMARY                     	     1	     2	     2
CYCLE                         	     1	   110	   110
CYCLED                        	     1	     1	     1
CYCLES                        	     1	    53	    53
CYCLICAL                      	     1	     1	     1
CYCLING                       	     1	    29	    29
DAMPEN                        	     1	     1	     1
DATA                          	     1	  1453	  1453
DATABASE                      	     1	    34	    34
DATABASES                     	     1	    24	    24
DATUM                         	     1	     2	     2
DEBATE                        	     1	    10	    10
DEBATED                       	     1	     4	     4
DECADAL                       	     1	     1	     1
DECADE                        	     1	    12	    12
DECADES                       	     1	    55	    55
DECLARATION                   	     1	     1	     1
DECLARE                       	     1	     1	     1
DECLINE                       	     1	    30	    30
DECLINED                      	     1	     8	     8
DECLINES                      	     1	     9	     9
DECLINING                     	     1	     7	     7
DECREASE                      	     1	    70	    70
DECREASED                     	     1	    80	    80
DECREASES                     	     1	    27	    27
DECREASING                    	     1	    24	    24
DEDICATED                     	     1	     4	     4
DEEMPHASIZES                  	     1	     1	     1
DEFENDED                      	     1	     1	     1
DEFICIT                       	     1	    22	    22
DEFICITS                      	     1	     2	     2
DEFINE                        	     1	    38	    38
DEFINED                       	     1	   144	   144
DEFINES                       	     1	    17	    17
DEFINING                      	     1	    24	    24
DEFINITION                    	     1	    43	    43
DEFINITIONS                   	     1	    11	    11
DELAY                         	     1	    10	    10
DELAYED                       	     1	     2	     2
DELAYING                      	     1	     1	     1
DELEGATE                      	     1	     1	     1
DELEGATION                    	     1	     1	     1
DELIBERATE                    	     1	     3	     3
DELIBERATIVELY                	     1	     1	     1
DEMO                          	     1	     1	     1
DEMOCRATIC                    	     1	     2	     2
DEMOCRATISATION               	     1	     1	     1
DEMONSTRATE                   	     1	    32	    32
DEMONSTRATED                  	     1	    49	    49
DEMONSTRATES                  	     1	     7	     7
DEMONSTRATING                 	     1	    12	    12
DEMONSTRATION                 	     1	     4	     4
DEMONSTRATIONS                	     1	     1	     1
DEMS                          	     1	     3	     3
DENSE                         	     1	    39	    39
DENSELY                       	     1	     5	     5
DENSER                        	     1	    12	    12
DENSIFICATION                 	     1	     1	     1
DENSIFY                       	     1	     1	     1
DENSITIES                     	     1	    37	    37
DENSITY                       	     1	   233	   233
DEPICT                        	     1	     7	     7
DEPICTED                      	     1	     3	     3
DEPICTING                     	     1	     2	     2
DEPOSIT                       	     1	     1	     1
DEPOSITED                     	     1	     5	     5
DEPOSITS                      	     1	     2	     2
DEPRIORITIZED                 	     1	     1	     1
DERIVATION                    	     1	     5	     5
DERIVATIONS                   	     1	     2	     2
DERIVATIVE                    	     1	     3	     3
DERIVATIVES                   	     1	     6	     6
DERIVE                        	     1	    27	    27
DERIVED                       	     1	   152	   152
DERIVES                       	     1	     3	     3
DERIVING                      	     1	    13	    13
DESCEND                       	     1	     1	     1
DESCENDANT                    	     1	     1	     1
DESCENDANTS                   	     1	     1	     1
DESCRIPTION                   	     1	    32	    32
DESCRIPTIONS                  	     1	    13	    13
DESCRIPTIVE                   	     1	    12	    12
DESIGNATE                     	     1	     1	     1
DESIGNATED                    	     1	     5	     5
DESIGNATION                   	     1	     2	     2
DESIGNATIONS                  	     1	     1	     1
DESPITE                       	     1	    90	    90
DESTRUCT                      	     1	     1	     1
DESTRUCTION                   	     1	    17	    17
DESTRUCTIONS                  	     1	     1	     1
DESTRUCTIVE                   	     1	     9	     9
DESTRUCTIVELY                 	     1	     5	     5
DEVASTATED                    	     1	     2	     2
DEVICE                        	     1	     7	     7
DEVICES                       	     1	    15	    15
DEVOTED                       	     1	     6	     6
DEVOTING                      	     1	     1	     1
DIALOGUE                      	     1	     2	     2
DICTATE                       	     1	     2	     2
DICTATED                      	     1	     2	     2
DICTATES                      	     1	     2	     2
DICTATING                     	     1	     1	     1
DICTATORSHIP                  	     1	     1	     1
DIFFER                        	     1	    52	    52
DIFFERED                      	     1	    29	    29
DIFFERING                     	     1	    14	    14
DIFFERS                       	     1	    16	    16
DIGITAL                       	     1	   224	   224
DIGITALLY                     	     1	    10	    10
DIMENSION                     	     1	    11	    11
DIMENSIONAL                   	     1	     6	     6
DIMENSIONALITY                	     1	     2	     2
DIMENSIONLESS                 	     1	     3	     3
DIMENSIONS                    	     1	    42	    42
DIPLOMATIC                    	     1	     1	     1
DISAGREE                      	     1	     3	     3
DISAGREED                     	     1	     2	     2
DISAGREEMENT                  	     1	     4	     4
DISAGREEMENTS                 	     1	     4	     4
DISCHARGE                     	     1	    22	    22
DISCHARGED                    	     1	     1	     1
DISCHARGES                    	     1	     1	     1
DISCOUNT                      	     1	    17	    17
DISCOUNTED                    	     1	     4	     4
DISCOURSE                     	     1	    14	    14
DISCOURSES                    	     1	     2	     2
DISCRIMINATE                  	     1	    10	    10
DISCRIMINATED                 	     1	     3	     3
DISCRIMINATING                	     1	     7	     7
DISCRIMINATION                	     1	    15	    15
DISCRIMINATIVE                	     1	     1	     1
DISK                          	     1	     7	     7
DISKS                         	     1	     1	     1
DISMISSAL                     	     1	     1	     1
DISORDERLINESS                	     1	     1	     1
DISPLAY                       	     1	     6	     6
DISPLAYED                     	     1	     1	     1
DISPLAYING                    	     1	     2	     2
DISPLAYS                      	     1	     2	     2
DISPUTE                       	     1	     1	     1
DISPUTES                      	     1	     2	     2
DISRUPT                       	     1	     2	     2
DISRUPTION                    	     1	     4	     4
DISRUPTIONS                   	     1	     1	     1
DISTANT                       	     1	     7	     7
DISTINCT                      	     1	    27	    27
DISTINCTION                   	     1	     5	     5
DISTINCTIONS                  	     1	     2	     2
DISTINCTIVE                   	     1	     3	     3
DISTINCTIVELY                 	     1	     1	     1
DISTINCTLY                    	     1	     3	     3
DISTINGUISH                   	     1	    21	    21
DISTINGUISHABLE               	     1	     2	     2
DISTINGUISHED                 	     1	     8	     8
DISTINGUISHES                 	     1	     3	     3
DISTINGUISHING                	     1	     6	     6
DISTRIBUTE                    	     1	     2	     2
DISTRIBUTED                   	     1	    55	    55
DISTRIBUTION                  	     1	   352	   352
DISTRIBUTIONAL                	     1	     1	     1
DISTRIBUTIONS                 	     1	    34	    34
DISTRIBUTORS                  	     1	     1	     1
DIVERSE                       	     1	    48	    48
DIVERSITY                     	     1	   242	   242
DIVISION                      	     1	    11	    11
DIVISIONS                     	     1	     5	     5
DNA                           	     1	     7	     7
DOCTRINE                      	     1	     1	     1
DOCUMENT                      	     1	    28	    28
DOCUMENTAL                    	     1	     1	     1
DOCUMENTATION                 	     1	     3	     3
DOCUMENTED                    	     1	    19	    19
DOCUMENTING                   	     1	     5	     5
DOCUMENTS                     	     1	     9	     9
DOMESTIC                      	     1	     3	     3
DOMINANT                      	     1	   133	   133
DOMINANTS                     	     1	     2	     2
DOMINATE                      	     1	    14	    14
DOMINATED                     	     1	    51	    51
DOMINATES                     	     1	     3	     3
DOMINATION                    	     1	     4	     4
DONATION                      	     1	     1	     1
DRAFT                         	     1	     1	     1
DRAINAGE                      	     1	    51	    51
DRAINED                       	     1	    11	    11
DRAINING                      	     1	     3	     3
DRAINS                        	     1	     1	     1
DRIFT                         	     1	     8	     8
DRIFTS                        	     1	     1	     1
EAGERNESS                     	     1	     1	     1
EASTERN                       	     1	    82	    82
ECHO                          	     1	     3	     3
ECHOED                        	     1	     2	     2
ECHOES                        	     1	     2	     2
EDITIONS                      	     1	     1	     1
EFFECTIVE                     	     1	    99	    99
EFFECTIVELY                   	     1	    27	    27
EFFECTIVENESS                 	     1	    27	    27
EFFICIENCIES                  	     1	     4	     4
EFFICIENCY                    	     1	    43	    43
EFFICIENT                     	     1	    33	    33
EFFICIENTLY                   	     1	    12	    12
ELABORATE                     	     1	     4	     4
ELABORATED                    	     1	     1	     1
ELABORATING                   	     1	     1	     1
ELECTRONIC                    	     1	     2	     2
ELECTRONICS                   	     1	     2	     2
ELEMENT                       	     1	    14	    14
ELEMENTS                      	     1	    77	    77
ELEVATED                      	     1	   112	   112
ELEVATION                     	     1	   192	   192
ELEVATIONAL                   	     1	     6	     6
ELEVATIONS                    	     1	    18	    18
ELIMINATE                     	     1	     8	     8
ELIMINATED                    	     1	    10	    10
ELIMINATES                    	     1	     1	     1
ELIMINATING                   	     1	     5	     5
ELIMINATION                   	     1	     2	     2
ELITE                         	     1	     3	     3
ELITES                        	     1	     2	     2
EMBRACE                       	     1	     2	     2
EMBRACED                      	     1	     1	     1
EMERGE                        	     1	     4	     4
EMERGED                       	     1	    13	    13
EMERGENCE                     	     1	    14	    14
EMERGENT                      	     1	     5	     5
EMERGES                       	     1	     3	     3
EMERGING                      	     1	    11	    11
EMISSION                      	     1	    27	    27
EMISSIONS                     	     1	    18	    18
EMISSIVE                      	     1	     1	     1
EMITTED                       	     1	     7	     7
EMITTING                      	     1	     2	     2
EMPHASES                      	     1	     1	     1
EMPHASIS                      	     1	    30	    30
EMPHASISE                     	     1	     2	     2
EMPHASISED                    	     1	     1	     1
EMPHASIZE                     	     1	    17	    17
EMPHASIZED                    	     1	     7	     7
EMPHASIZES                    	     1	     7	     7
EMPHASIZING                   	     1	     2	     2
ENABLE                        	     1	    18	    18
ENABLED                       	     1	    11	    11
ENABLES                       	     1	    12	    12
ENABLING                      	     1	    13	    13
ENCOUNTER                     	     1	     1	     1
ENCOUNTERED                   	     1	     6	     6
ENCOUNTERING                  	     1	     5	     5
ENCOUNTERS                    	     1	     1	     1
ENDORSEMENT                   	     1	     1	     1
ENFORCED                      	     1	     2	     2
ENFORCEMENT                   	     1	     1	     1
ENHANCE                       	     1	    38	    38
ENHANCED                      	     1	    33	    33
ENHANCEMENT                   	     1	    35	    35
ENHANCES                      	     1	     9	     9
ENHANCING                     	     1	    14	    14
ENSURE                        	     1	    51	    51
ENSURED                       	     1	     4	     4
ENSURES                       	     1	     2	     2
ENSURING                      	     1	    11	    11
ENTERPRISE                    	     1	    13	    13
ENTERPRISES                   	     1	    14	    14
ENTHUSIASM                    	     1	     1	     1
ENTHUSIASTIC                  	     1	     1	     1
ENTRIES                       	     1	     4	     4
ENTRY                         	     1	     8	     8
EPISODES                      	     1	     1	     1
EQUATION                      	     1	    89	    89
EQUATIONS                     	     1	    85	    85
EQUIVALENT                    	     1	    19	    19
EQUIVALENTLY                  	     1	     1	     1
EQUIVALENTS                   	     1	     2	     2
ERA                           	     1	     5	     5
ERROR                         	     1	   116	   116
ERRORS                        	     1	   111	   111
ESSENTIAL                     	     1	    48	    48
ESSENTIALLY                   	     1	    17	    17
EST                           	     1	     4	     4
ESTIMATE                      	     1	   163	   163
ESTIMATED                     	     1	   223	   223
ESTIMATES                     	     1	   195	   195
ESTIMATING                    	     1	    52	    52
ESTIMATION                    	     1	    88	    88
ESTIMATIONS                   	     1	     4	     4
ESTIMATOR                     	     1	     5	     5
ESTIMATORS                    	     1	     8	     8
ETC                           	     1	    38	    38
ETHNIC                        	     1	     1	     1
EVALUATE                      	     1	    52	    52
EVALUATED                     	     1	    61	    61
EVALUATING                    	     1	    29	    29
EVALUATION                    	     1	    53	    53
EVALUATIONS                   	     1	     7	     7
EVALUATORS                    	     1	     1	     1
EVIDENT                       	     1	    21	    21
EVOLUTION                     	     1	    26	    26
EVOLUTIONARY                  	     1	     9	     9
EVOLVE                        	     1	     5	     5
EVOLVED                       	     1	     8	     8
EVOLVES                       	     1	     1	     1
EVOLVING                      	     1	     6	     6
EXCEED                        	     1	     3	     3
EXCEEDED                      	     1	    13	    13
EXCEEDING                     	     1	     8	     8
EXCEEDINGLY                   	     1	     1	     1
EXCEEDS                       	     1	    12	    12
EXCEPTION                     	     1	    18	    18
EXCEPTIONALLY                 	     1	     1	     1
EXCEPTIONS                    	     1	     6	     6
EXCESS                        	     1	    10	    10
EXCESSIVE                     	     1	     6	     6
EXCESSIVELY                   	     1	     2	     2
EXCLUDE                       	     1	     7	     7
EXCLUDED                      	     1	    16	    16
EXCLUDES                      	     1	     3	     3
EXCLUDING                     	     1	    15	    15
EXCLUSIVE                     	     1	     6	     6
EXCLUSIVELY                   	     1	     4	     4
EXECUTED                      	     1	     2	     2
EXECUTION                     	     1	     2	     2
EXECUTIVE                     	     1	     1	     1
EXECUTIVES                    	     1	     1	     1
EXHIBIT                       	     1	    13	    13
EXHIBITED                     	     1	    16	    16
EXHIBITING                    	     1	     2	     2
EXHIBITS                      	     1	     4	     4
EXPAND                        	     1	     8	     8
EXPANDED                      	     1	    11	    11
EXPANDING                     	     1	     5	     5
EXPANDS                       	     1	     1	     1
EXPANSION                     	     1	    32	    32
EXPANSIONS                    	     1	     3	     3
EXPENDITURE                   	     1	     2	     2
EXPENDITURES                  	     1	     1	     1
EXPERIMENT                    	     1	    26	    26
EXPERIMENTAL                  	     1	    87	    87
EXPERIMENTALLY                	     1	     2	     2
EXPERIMENTATION               	     1	     3	     3
EXPERIMENTED                  	     1	     1	     1
EXPERIMENTING                 	     1	     1	     1
EXPERIMENTS                   	     1	    62	    62
EXPERT                        	     1	    36	    36
EXPERTS                       	     1	    70	    70
EXPLICIT                      	     1	    32	    32
EXPLICITLY                    	     1	    31	    31
EXPLOIT                       	     1	     5	     5
EXPLOITABLE                   	     1	     2	     2
EXPLOITATION                  	     1	    25	    25
EXPLOITED                     	     1	    23	    23
EXPLOITING                    	     1	     3	     3
EXPLOITS                      	     1	     2	     2
EXPLORATION                   	     1	     9	     9
EXPLORATIONS                  	     1	     2	     2
EXPLORATIVE                   	     1	     1	     1
EXPLORATORIES                 	     1	     7	     7
EXPLORATORY                   	     1	     2	     2
EXPLORE                       	     1	    21	    21
EXPLORED                      	     1	    16	    16
EXPLORES                      	     1	     3	     3
EXPLORING                     	     1	    12	    12
EXPLOSIVE                     	     1	     2	     2
EXPORT                        	     1	    17	    17
EXPORTED                      	     1	     5	     5
EXPORTING                     	     1	     1	     1
EXPORTS                       	     1	     2	     2
EXTENSION                     	     1	    20	    20
EXTENSIVE                     	     1	    69	    69
EXTENSIVELY                   	     1	    17	    17
EXTENT                        	     1	    67	    67
EXTENTS                       	     1	     2	     2
EXTERNAL                      	     1	    20	    20
EXTERNALITIES                 	     1	     1	     1
EXTERNALITY                   	     1	     1	     1
EXTRACT                       	     1	    17	    17
EXTRACTABLE                   	     1	     4	     4
EXTRACTED                     	     1	    39	    39
EXTRACTING                    	     1	    11	    11
EXTRACTION                    	     1	    48	    48
EXTRACTIVE                    	     1	     4	     4
EXTRACTS                      	     1	     8	     8
EXTRAORDINARY                 	     1	     2	     2
FABRIC                        	     1	     1	     1
FACILITATE                    	     1	    39	    39
FACILITATED                   	     1	    13	    13
FACILITATES                   	     1	    10	    10
FACILITATING                  	     1	    10	    10
FACILITATION                  	     1	     1	     1
FACILITATORS                  	     1	     1	     1
FACILITIES                    	     1	     1	     1
FACTOR                        	     1	   133	   133
FACTORED                      	     1	     3	     3
FACTORS                       	     1	   230	   230
FACULTY                       	     1	     1	     1
FAILURE                       	     1	    30	    30
FAILURES                      	     1	     9	     9
FALSE                         	     1	    10	    10
FATE                          	     1	     6	     6
FEDERAL                       	     1	    18	    18
FEDERALIZATION                	     1	     2	     2
FEE                           	     1	     1	     1
FERTILITY                     	     1	    10	    10
FERTILIZATION                 	     1	    13	    13
FERTILIZED                    	     1	     2	     2
FERTILIZER                    	     1	    14	    14
FERTILIZING                   	     1	     1	     1
FIBER                         	     1	     4	     4
FIBRE                         	     1	     2	     2
FILTER                        	     1	    18	    18
FILTERED                      	     1	     9	     9
FILTERING                     	     1	    10	    10
FILTERS                       	     1	    17	    17
FLEXIBILITY                   	     1	    15	    15
FLEXIBLE                      	     1	    17	    17
FLEXIBLY                      	     1	     1	     1
FOCUS                         	     1	   117	   117
FOCUSED                       	     1	    89	    89
FOCUSES                       	     1	    21	    21
FOCUSING                      	     1	    15	    15
FOCUSSED                      	     1	     2	     2
FOCUSSING                     	     1	     1	     1
FORECAST                      	     1	     4	     4
FORECASTING                   	     1	     2	     2
FORECASTS                     	     1	     1	     1
FORMAL                        	     1	    16	    16
FORMALISED                    	     1	     1	     1
FORMALIZATION                 	     1	     2	     2
FORMALIZED                    	     1	     3	     3
FORMALLY                      	     1	     8	     8
FORMAT                        	     1	    28	    28
FORMATION                     	     1	    49	    49
FORMATIONS                    	     1	    13	    13
FORMATS                       	     1	     1	     1
FORMATTING                    	     1	     1	     1
FORMER                        	     1	    17	    17
FORMERLY                      	     1	     4	     4
FORMULA                       	     1	    12	    12
FORMULAE                      	     1	     2	     2
FORMULAS                      	     1	     3	     3
FORMULATE                     	     1	     5	     5
FORMULATED                    	     1	     5	     5
FORMULATES                    	     1	     1	     1
FORMULATING                   	     1	     2	     2
FORMULATION                   	     1	     9	     9
FORMULATIONS                  	     1	     4	     4
FOSTER                        	     1	     9	     9
FOSTERED                      	     1	     4	     4
FOSTERING                     	     1	     5	     5
FOSTERS                       	     1	     1	     1
FOUNDATION                    	     1	    12	    12
FOUNDATIONS                   	     1	     6	     6
FOUNDED                       	     1	     1	     1
FOUNDER                       	     1	     1	     1
FOUNDING                      	     1	     1	     1
FRAGMENT                      	     1	     1	     1
FRAGMENTATION                 	     1	    26	    26
FRAGMENTED                    	     1	     3	     3
FRAGMENTS                     	     1	     2	     2
FRAMEWORK                     	     1	    82	    82
FRAMEWORKS                    	     1	    41	    41
FREQUENCIES                   	     1	    14	    14
FREQUENCY                     	     1	    96	    96
FREQUENT                      	     1	    51	    51
FREQUENTLY                    	     1	    32	    32
FUEL                          	     1	    53	    53
FUELED                        	     1	     1	     1
FUELLED                       	     1	     1	     1
FUELS                         	     1	    32	    32
FULFIL                        	     1	     4	     4
FULFILL                       	     1	     4	     4
FULFILLED                     	     1	     3	     3
FULFILLING                    	     1	     4	     4
FULFILLS                      	     1	     1	     1
FUNCTION                      	     1	   217	   217
FUNCTIONAL                    	     1	    99	    99
FUNCTIONALITY                 	     1	     5	     5
FUNCTIONALLY                  	     1	     6	     6
FUNCTIONED                    	     1	     1	     1
FUNCTIONING                   	     1	    19	    19
FUNCTIONS                     	     1	   194	   194
FUNDAMENTAL                   	     1	    42	    42
FUNDAMENTALLY                 	     1	     9	     9
FUNDAMENTALS                  	     1	     1	     1
FURTHERMORE                   	     1	    74	    74
GAP                           	     1	   147	   147
GAPS                          	     1	   101	   101
GENDER                        	     1	     7	     7
GENE                          	     1	    28	    28
GENERATE                      	     1	    45	    45
GENERATED                     	     1	    57	    57
GENERATES                     	     1	    10	    10
GENERATING                    	     1	    21	    21
GENES                         	     1	     2	     2
GENETIC                       	     1	   162	   162
GENETICALLY                   	     1	     9	     9
GENETICS                      	     1	     7	     7
GENUINE                       	     1	     2	     2
GEOGRAPHIC                    	     1	    90	    90
GEOGRAPHICAL                  	     1	    23	    23
GEOGRAPHICALLY                	     1	     9	     9
GEOGRAPHY                     	     1	     3	     3
GLOBAL                        	     1	   167	   167
GLOBALLY                      	     1	    13	    13
GOODS                         	     1	    19	    19
GRADUAL                       	     1	     7	     7
GRADUALLY                     	     1	    23	    23
GRADUATE                      	     1	     1	     1
GRADUATED                     	     1	     1	     1
GRAIN                         	     1	     3	     3
GRAININESS                    	     1	     1	     1
GRAPHIC                       	     1	     1	     1
GRAPHICAL                     	     1	     1	     1
GRAPHICS                      	     1	     1	     1
GRATEFUL                      	     1	     2	     2
GRAVITATED                    	     1	     1	     1
GRAVITATIONAL                 	     1	     1	     1
GRAVITY                       	     1	    13	    13
GROSS                         	     1	    14	    14
GROSSLY                       	     1	     1	     1
GUIDELINE                     	     1	     3	     3
GUIDELINES                    	     1	    14	    14
HALT                          	     1	     1	     1
HALTING                       	     1	     2	     2
HARBOR                        	     1	     1	     1
HARSH                         	     1	     2	     2
HARSHENING                    	     1	     1	     1
HAZARD                        	     1	    13	    13
HAZARDS                       	     1	     4	     4
HENCE                         	     1	    59	    59
HERITAGE                      	     1	     7	     7
HERITAGES                     	     1	     1	     1
HIGHLIGHT                     	     1	    17	    17
HIGHLIGHTED                   	     1	    30	    30
HIGHLIGHTING                  	     1	    16	    16
HIGHLIGHTS                    	     1	    14	    14
HIGHWAY                       	     1	     2	     2
HOST                          	     1	     8	     8
HOUSEHOLD                     	     1	     1	     1
HOUSEHOLDS                    	     1	     3	     3
HYPOTHESES                    	     1	    15	    15
HYPOTHESIS                    	     1	    28	    28
HYPOTHESIZE                   	     1	     2	     2
HYPOTHESIZED                  	     1	     7	     7
IDEAL                         	     1	    13	    13
IDEALISED                     	     1	     3	     3
IDEALIZATION                  	     1	     1	     1
IDEALIZATIONS                 	     1	     1	     1
IDEALIZED                     	     1	     1	     1
IDEALLY                       	     1	     6	     6
IDEALS                        	     1	     1	     1
IMMATURE                      	     1	     1	     1
IMMUNE                        	     1	     1	     1
IMPACT                        	     1	   137	   137
IMPACTED                      	     1	    11	    11
IMPACTING                     	     1	     5	     5
IMPACTS                       	     1	   105	   105
IMPLEMENT                     	     1	    24	    24
IMPLEMENTATION                	     1	   121	   121
IMPLEMENTATIONS               	     1	     6	     6
IMPLEMENTED                   	     1	    63	    63
IMPLEMENTERS                  	     1	     1	     1
IMPLEMENTING                  	     1	    24	    24
IMPLICATION                   	     1	     4	     4
IMPLICATIONS                  	     1	    41	    41
IMPLIED                       	     1	     2	     2
IMPLIES                       	     1	    26	    26
IMPLY                         	     1	    10	    10
IMPLYING                      	     1	     6	     6
IMPORT                        	     1	     1	     1
IMPORTANCE                    	     1	   114	   114
IMPORTED                      	     1	     6	     6
IMPORTING                     	     1	     1	     1
IMPORTS                       	     1	     4	     4
IMPOSE                        	     1	     2	     2
IMPOSED                       	     1	     3	     3
IMPOSES                       	     1	     2	     2
IMPOSING                      	     1	     4	     4
IMPRESSION                    	     1	     2	     2
IMPRESSIONS                   	     1	     1	     1
INACCURATE                    	     1	     3	     3
INADEQUATE                    	     1	     8	     8
INADEQUATELY                  	     1	     1	     1
INALIENABLE                   	     1	     1	     1
INAPPROPRIATE                 	     1	     4	     4
INC                           	     1	     8	     8
INCENT                        	     1	     1	     1
INCENTIVE                     	     1	    10	    10
INCENTIVES                    	     1	     8	     8
INCENTIVISE                   	     1	     1	     1
INCIDENT                      	     1	    22	    22
INCIDENTS                     	     1	     1	     1
INCONSISTENT                  	     1	     4	     4
INCORPORATE                   	     1	    21	    21
INCORPORATED                  	     1	    44	    44
INCORPORATES                  	     1	     5	     5
INCORPORATING                 	     1	    21	    21
INCORPORATION                 	     1	    30	    30
INDEPENDENCE                  	     1	     4	     4
INDEPENDENT                   	     1	    62	    62
INDEPENDENTLY                 	     1	    11	    11
INDEX                         	     1	   204	   204
INDEXED                       	     1	     1	     1
INDEXES                       	     1	    11	    11
INDEXING                      	     1	     1	     1
INDICES                       	     1	   115	   115
INDISCRIMINATE                	     1	     1	     1
INDISCRIMINATELY              	     1	     1	     1
INEFFECTIVE                   	     1	     1	     1
INEFFICIENT                   	     1	     3	     3
INEVITABLE                    	     1	     3	     3
INEVITABLY                    	     1	     5	     5
INFANCY                       	     1	     1	     1
INFERTILE                     	     1	     1	     1
INFLATED                      	     1	     5	     5
INFLATION                     	     1	     1	     1
INFLEXIBILITY                 	     1	     1	     1
INFREQUENT                    	     1	     2	     2
INGREDIENT                    	     1	     1	     1
INHABIT                       	     1	     1	     1
INHABITANTS                   	     1	     3	     3
INHABITED                     	     1	     2	     2
INHERITANCE                   	     1	     2	     2
INHERITED                     	     1	     1	     1
INITIAL                       	     1	    71	    71
INITIALISED                   	     1	     1	     1
INITIALIZATION                	     1	     3	     3
INITIALIZE                    	     1	     4	     4
INITIALIZED                   	     1	     2	     2
INITIALIZING                  	     1	     1	     1
INITIALLY                     	     1	    17	    17
INITIATE                      	     1	     5	     5
INITIATED                     	     1	    11	    11
INITIATING                    	     1	     3	     3
INITIATION                    	     1	     5	     5
INITIATIVE                    	     1	     9	     9
INITIATIVES                   	     1	    18	    18
INJECTION                     	     1	     2	     2
INNOVATION                    	     1	     3	     3
INNOVATIONS                   	     1	     7	     7
INNOVATORS                    	     1	     1	     1
INORGANIC                     	     1	    17	    17
INPUT                         	     1	    65	    65
INPUTS                        	     1	    38	    38
INSENSITIVE                   	     1	     2	     2
INSERTED                      	     1	     2	     2
INSERTION                     	     1	     5	     5
INSERTIONS                    	     1	     1	     1
INSIGHT                       	     1	    10	    10
INSIGHTS                      	     1	    18	    18
INSIGNIFICANT                 	     1	    16	    16
INSPIRE                       	     1	     4	     4
INSPIRING                     	     1	     2	     2
INSTALLATION                  	     1	     4	     4
INSTALLATIONS                 	     1	     1	     1
INSTALLED                     	     1	    11	    11
INSTITUTE                     	     1	     6	     6
INSTITUTION                   	     1	     4	     4
INSTITUTIONAL                 	     1	    15	    15
INSTITUTIONALISM              	     1	     1	     1
INSTITUTIONALIST              	     1	     3	     3
INSTITUTIONALISTS             	     1	     1	     1
INSTITUTIONALIZE              	     1	     2	     2
INSTITUTIONS                  	     1	    10	    10
INSUFFICIENT                  	     1	    19	    19
INSUFFICIENTLY                	     1	     1	     1
INTEGRATE                     	     1	    18	    18
INTEGRATED                    	     1	    41	    41
INTEGRATES                    	     1	     4	     4
INTEGRATING                   	     1	    19	    19
INTEGRATION                   	     1	    41	    41
INTEGRATIVE                   	     1	     9	     9
INTELLECTUAL                  	     1	     1	     1
INTELLIGENCE                  	     1	     1	     1
INTERACT                      	     1	     7	     7
INTERACTED                    	     1	     1	     1
INTERACTION                   	     1	    56	    56
INTERACTIONISM                	     1	     2	     2
INTERACTIONS                  	     1	    67	    67
INTERACTIVE                   	     1	     2	     2
INTERACTIVELY                 	     1	     2	     2
INTERACTS                     	     1	     1	     1
INTERAGENCY                   	     1	     1	     1
INTERFERE                     	     1	     4	     4
INTERFERENCE                  	     1	     6	     6
INTERFERENCES                 	     1	     2	     2
INTERIOR                      	     1	    16	    16
INTERIORS                     	     1	     1	     1
INTERNAL                      	     1	    54	    54
INTERNALIZATION               	     1	     1	     1
INTERNALLY                    	     1	     1	     1
INTERNATIONAL                 	     1	    27	    27
INTERNATIONALLY               	     1	     2	     2
INTERPRET                     	     1	    12	    12
INTERPRETABLE                 	     1	     1	     1
INTERPRETATION                	     1	   112	   112
INTERPRETATIONS               	     1	    10	    10
INTERPRETATIVE                	     1	     1	     1
INTERPRETED                   	     1	    46	    46
INTERPRETER                   	     1	    12	    12
INTERPRETERS                  	     1	    20	    20
INTERPRETING                  	     1	     5	     5
INTERVENE                     	     1	     2	     2
INTERVENING                   	     1	     4	     4
INTERVENTION                  	     1	    28	    28
INTERVENTIONS                 	     1	    49	    49
INTIMACY                      	     1	     1	     1
INTIMATE                      	     1	     1	     1
INVASION                      	     1	     6	     6
INVENT                        	     1	     1	     1
INVENTED                      	     1	     1	     1
INVEST                        	     1	     4	     4
INVESTING                     	     1	     5	     5
INVESTMENT                    	     1	    34	    34
INVESTMENTS                   	     1	     7	     7
INVISIBLE                     	     1	     1	     1
IRRELEVANT                    	     1	     3	     3
IRRESPECTIVE                  	     1	    12	    12
IRREVERSIBLE                  	     1	     3	     3
ISOLATE                       	     1	     2	     2
ISOLATED                      	     1	     9	     9
ISOLATES                      	     1	     1	     1
ISOLATING                     	     1	     4	     4
ISOLATION                     	     1	     4	     4
JET                           	     1	     2	     2
JOINT                         	     1	     8	     8
JOINTLY                       	     1	     3	     3
JOURNAL                       	     1	     7	     7
JOURNALS                      	     1	    10	    10
JUSTIFIABLE                   	     1	     1	     1
JUSTIFICATION                 	     1	     1	     1
JUSTIFIED                     	     1	    12	    12
JUSTIFY                       	     1	     5	     5
JUSTIFYING                    	     1	     1	     1
LABEL                         	     1	    18	    18
LABELED                       	     1	     5	     5
LABELING                      	     1	    16	    16
LABELLED                      	     1	     7	     7
LABELLING                     	     1	     6	     6
LABELS                        	     1	     5	     5
LANDSCAPE                     	     1	   193	   193
LANDSCAPES                    	     1	    53	    53
LATTER                        	     1	    39	    39
LAUNCH                        	     1	    11	    11
LAUNCHED                      	     1	    13	    13
LAUNCHES                      	     1	     1	     1
LAUNCHING                     	     1	     1	     1
LAYER                         	     1	    93	    93
LAYERED                       	     1	     4	     4
LAYERING                      	     1	     4	     4
LAYERS                        	     1	    55	    55
LEGEND                        	     1	     5	     5
LEGENDS                       	     1	     1	     1
LEGISLATION                   	     1	    34	    34
LEGISLATOR                    	     1	     6	     6
LEGITIMACY                    	     1	     4	     4
LEGITIMATE                    	     1	     8	     8
LIABILITY                     	     1	     1	     1
LIABLE                        	     1	     1	     1
LIBERATING                    	     1	     1	     1
LIBERTIES                     	     1	     1	     1
LINK                          	     1	    45	    45
LINKAGE                       	     1	     2	     2
LINKAGES                      	     1	     9	     9
LINKED                        	     1	    51	    51
LINKING                       	     1	    12	    12
LINKS                         	     1	     7	     7
LIQUID                        	     1	     2	     2
LITERATURE                    	     1	   111	   111
LOGIC                         	     1	     3	     3
LOGICAL                       	     1	     8	     8
LOGICALLY                     	     1	     1	     1
MAGNETIC                      	     1	     1	     1
MAJORITY                      	     1	    49	    49
MANIFEST                      	     1	     3	     3
MANIFESTATION                 	     1	     1	     1
MANIFESTATIONS                	     1	     3	     3
MANIFESTED                    	     1	     5	     5
MANIFESTS                     	     1	     3	     3
MANIPULATE                    	     1	     6	     6
MANIPULATED                   	     1	     3	     3
MANIPULATING                  	     1	     1	     1
MANIPULATION                  	     1	    21	    21
MANIPULATIONS                 	     1	     3	     3
MANIPULATIVE                  	     1	     1	     1
MANUAL                        	     1	    15	    15
MANUALLY                      	     1	    10	    10
MANUFACTURER                  	     1	     4	     4
MANUFACTURERS                 	     1	     5	     5
MANUFACTURES                  	     1	     1	     1
MANUFACTURING                 	     1	     1	     1
MARGINAL                      	     1	    16	    16
MARGINALIZED                  	     1	     1	     1
MARGINALLY                    	     1	     2	     2
MARGINS                       	     1	     1	     1
MARINE                        	     1	     4	     4
MATURATION                    	     1	     4	     4
MATURE                        	     1	    57	    57
MATURED                       	     1	     1	     1
MATURING                      	     1	     2	     2
MATURITY                      	     1	     8	     8
MEANWHILE                     	     1	    17	    17
MECHANIC                      	     1	     1	     1
MECHANICAL                    	     1	    14	    14
MECHANICALLY                  	     1	     1	     1
MECHANICS                     	     1	     4	     4
MECHANISM                     	     1	    29	    29
MECHANISMS                    	     1	    58	    58
MEDIA                         	     1	     3	     3
MEDIUM                        	     1	    32	    32
MENU                          	     1	     2	     2
MERE                          	     1	     1	     1
MERELY                        	     1	     4	     4
MERGE                         	     1	     4	     4
MERGED                        	     1	     9	     9
MERGING                       	     1	     3	     3
METHOD                        	     1	   217	   217
METHODOLOGICAL                	     1	    14	    14
METHODOLOGICALLY              	     1	     1	     1
METHODOLOGIES                 	     1	    10	    10
METHODOLOGY                   	     1	    23	    23
METHODS                       	     1	   367	   367
MIGRATE                       	     1	     3	     3
MIGRATING                     	     1	     1	     1
MIGRATION                     	     1	    56	    56
MIGRATIONS                    	     1	     1	     1
MIGRATORY                     	     1	     2	     2
MILD                          	     1	     2	     2
MINES                         	     1	     1	     1
MINIMUM                       	     1	   128	   128
MINING                        	     1	     3	     3
MINISTRY                      	     1	    39	    39
MISINTERPRETING               	     1	     1	     1
MIXTURE                       	     1	    68	    68
MIXTURES                      	     1	    14	    14
MOBILE                        	     1	     1	     1
MODE                          	     1	    18	    18
MODERATE                      	     1	    45	    45
MODERATELY                    	     1	    12	    12
MODES                         	     1	     5	     5
MODEST                        	     1	    14	    14
MODIFICATION                  	     1	    11	    11
MODIFICATIONS                 	     1	     4	     4
MODIFIED                      	     1	    26	    26
MODIFIERS                     	     1	     2	     2
MODIFIES                      	     1	     2	     2
MODIFY                        	     1	     9	     9
MODIFYING                     	     1	     2	     2
MODULAR                       	     1	     1	     1
MODULE                        	     1	     4	     4
MODULES                       	     1	     3	     3
MOLECULAR                     	     1	     5	     5
MOLECULES                     	     1	     5	     5
MONITOR                       	     1	    20	    20
MONITORED                     	     1	    30	    30
MONITORING                    	     1	   144	   144
MONITORS                      	     1	     7	     7
MORAL                         	     1	     2	     2
MOREOVER                      	     1	    70	    70
MORTALITIES                   	     1	     5	     5
MORTALITY                     	     1	   165	   165
MORTGAGE                      	     1	     1	     1
MOTION                        	     1	    13	    13
MOTIVATE                      	     1	     1	     1
MOTIVATED                     	     1	     4	     4
MOTIVATES                     	     1	     1	     1
MOTIVATING                    	     1	     1	     1
MOTIVATION                    	     1	     5	     5
MOTIVATIONS                   	     1	     4	     4
MOTIVES                       	     1	     1	     1
MULTIPLE                      	     1	   196	   196
MUTUAL                        	     1	    10	    10
MUTUALLY                      	     1	     5	     5
NARRATIVE                     	     1	     2	     2
NEGATIVE                      	     1	   110	   110
NEGATIVELY                    	     1	    27	    27
NEGATIVES                     	     1	     1	     1
NEGLECT                       	     1	     1	     1
NEGLECTED                     	     1	     9	     9
NEGLECTING                    	     1	     1	     1
NEGLECTS                      	     1	     2	     2
NEGOTIATE                     	     1	     2	     2
NEGOTIATED                    	     1	     1	     1
NEGOTIATING                   	     1	     1	     1
NEGOTIATION                   	     1	     5	     5
NEGOTIATIONS                  	     1	     5	     5
NET                           	     1	   158	   158
NETWORK                       	     1	    40	    40
NETWORKED                     	     1	     1	     1
NETWORKS                      	     1	    44	    44
NEUTRAL                       	     1	     5	     5
NEUTRALITY                    	     1	     4	     4
NEUTRALIZATION                	     1	     1	     1
NEUTRALIZE                    	     1	     1	     1
NEUTRALS                      	     1	     1	     1
NEVERTHELESS                  	     1	    51	    51
NONFACTOR                     	     1	     1	     1
NONMIGRATORY                  	     1	     1	     1
NOTION                        	     1	     7	     7
NOTIONS                       	     1	     2	     2
NOVEL                         	     1	    23	    23
NUCLEAR                       	     1	     1	     1
NUMEROUS                      	     1	    43	    43
OBJECTIVE                     	     1	    84	    84
OBJECTIVELY                   	     1	     2	     2
OBJECTIVES                    	     1	   119	   119
OBJECTIVITY                   	     1	     1	     1
OBLIGATION                    	     1	     5	     5
OBLIGATIONS                   	     1	     4	     4
OBTAIN                        	     1	    53	    53
OBTAINED                      	     1	   119	   119
OBTAINING                     	     1	    16	    16
OCCUPANCY                     	     1	     2	     2
OCCUPATION                    	     1	     2	     2
OCCUPIED                      	     1	    14	    14
OCCUPY                        	     1	     4	     4
OCCUPYING                     	     1	     3	     3
OCEAN                         	     1	     7	     7
OCEANIC                       	     1	     3	     3
OCEANS                        	     1	     1	     1
ORGANIC                       	     1	   129	   129
ORGANICISTIC                  	     1	     2	     2
ORGANS                        	     1	     3	     3
ORIENTATION                   	     1	    30	    30
ORIENTATIONS                  	     1	     3	     3
ORIENTED                      	     1	    14	    14
ORIGIN                        	     1	    25	    25
ORIGINS                       	     1	     3	     3
OUTCOME                       	     1	    23	    23
OUTCOMES                      	     1	    59	    59
OUTLINE                       	     1	     9	     9
OUTLINED                      	     1	     7	     7
OUTLINES                      	     1	     1	     1
OUTPUT                        	     1	    29	    29
OUTPUTS                       	     1	     8	     8
OVERALL                       	     1	   115	   115
OVERCOME                      	     1	    22	    22
OVERCOMING                    	     1	     3	     3
OVERLOOKED                    	     1	     8	     8
OVERWHELM                     	     1	     2	     2
OVERWHELMED                   	     1	     1	     1
OVERWHELMING                  	     1	     3	     3
PACE                          	     1	    11	    11
PANEL                         	     1	    19	    19
PANELS                        	     1	     4	     4
PARA                          	     1	     3	     3
PARAGRAPH                     	     1	     1	     1
PARALLEL                      	     1	    14	    14
PARALLELS                     	     1	     1	     1
PARLIAMENT                    	     1	     5	     5
PARTICIPANT                   	     1	     3	     3
PARTICIPANTS                  	     1	     9	     9
PARTICIPATE                   	     1	     5	     5
PARTICIPATED                  	     1	     8	     8
PARTICIPATING                 	     1	     9	     9
PARTICIPATION                 	     1	    26	    26
PARTICIPATORY                 	     1	    11	    11
PASSIONATELY                  	     1	     1	     1
PAVED                         	     1	     2	     2
PEAK                          	     1	    38	    38
PEAKED                        	     1	     5	     5
PEAKING                       	     1	     4	     4
PEAKS                         	     1	    18	    18
PEASANT                       	     1	     1	     1
PEER                          	     1	     5	     5
PERCEIVE                      	     1	     7	     7
PERCEIVED                     	     1	    12	    12
PERCEPTION                    	     1	    22	    22
PERCEPTIONS                   	     1	    15	    15
PERCEPTRON                    	     1	     1	     1
PERMANENT                     	     1	    43	    43
PERMANENTLY                   	     1	     7	     7
PERMIT                        	     1	     5	     5
PERMITS                       	     1	     3	     3
PERMITTED                     	     1	     5	     5
PERMITTING                    	     1	     1	     1
PERSIST                       	     1	     4	     4
PERSISTED                     	     1	     5	     5
PERSISTENCE                   	     1	    10	    10
PERSISTENT                    	     1	     9	     9
PERSISTING                    	     1	     1	     1
PERSISTS                      	     1	     1	     1
PERSONALITY                   	     1	     1	     1
PERSONNEL                     	     1	     1	     1
PERSPECTIVE                   	     1	    50	    50
PERSPECTIVES                  	     1	    44	    44
PERSUADED                     	     1	     1	     1
PHASE                         	     1	    33	    33
PHASED                        	     1	     2	     2
PHASES                        	     1	     6	     6
PHASING                       	     1	     4	     4
PHENOMENA                     	     1	    19	    19
PHENOMENON                    	     1	    16	    16
PHILOSOPHICAL                 	     1	     4	     4
PHILOSOPHIES                  	     1	     2	     2
PHILOSOPHY                    	     1	     6	     6
PHRASE                        	     1	     1	     1
PILOT                         	     1	    29	    29
PILOTING                      	     1	     3	     3
PILOTS                        	     1	     1	     1
PIT                           	     1	     1	     1
PLATFORM                      	     1	    37	    37
PLATFORMS                     	     1	    15	    15
PLOT                          	     1	   182	   182
PLOTS                         	     1	   298	   298
PLOTTED                       	     1	     8	     8
PLOTTERS                      	     1	     1	     1
PLOTTING                      	     1	     6	     6
POLLS                         	     1	     1	     1
PORTION                       	     1	    29	    29
PORTIONED                     	     1	     1	     1
PORTIONS                      	     1	    15	    15
PORTRAIT                      	     1	     3	     3
POSE                          	     1	     3	     3
POSED                         	     1	     1	     1
POSES                         	     1	     4	     4
POSING                        	     1	     1	     1
POTENTIAL                     	     1	   269	   269
POTENTIALITY                  	     1	     1	     1
POTENTIALLY                   	     1	    42	    42
POTENTIALS                    	     1	     1	     1
POVERTY                       	     1	     2	     2
POWDER                        	     1	     1	     1
POWDERED                      	     1	     2	     2
PRACTITIONER                  	     1	     2	     2
PRACTITIONERS                 	     1	    20	    20
PRECEDENT                     	     1	     2	     2
PRECEDING                     	     1	     4	     4
PRECISE                       	     1	    29	    29
PRECISELY                     	     1	    14	    14
PRECISION                     	     1	    26	    26
PREDEFINED                    	     1	     7	     7
PREDICT                       	     1	    62	    62
PREDICTABILITY                	     1	     6	     6
PREDICTABLE                   	     1	     8	     8
PREDICTABLY                   	     1	     1	     1
PREDICTED                     	     1	    56	    56
PREDICTING                    	     1	    25	    25
PREDICTION                    	     1	    50	    50
PREDICTIONS                   	     1	    36	    36
PREDICTIVE                    	     1	     9	     9
PREDICTIVELY                  	     1	     1	     1
PREDICTOR                     	     1	    14	    14
PREDICTORS                    	     1	     9	     9
PREDICTS                      	     1	     5	     5
PREMISE                       	     1	     6	     6
PREMISES                      	     1	     1	     1
PRESENCE                      	     1	    57	    57
PRESERVATION                  	     1	    15	    15
PRESERVE                      	     1	     8	     8
PRESERVED                     	     1	     8	     8
PRESERVES                     	     1	     2	     2
PRESERVING                    	     1	     6	     6
PREVISUAL                     	     1	     1	     1
PRIMARILY                     	     1	    54	    54
PRIMARY                       	     1	   133	   133
PRINCIPAL                     	     1	    13	    13
PRINCIPALLY                   	     1	     4	     4
PRINCIPALS                    	     1	     1	     1
PRINCIPLE                     	     1	    44	    44
PRINCIPLES                    	     1	    60	    60
PRIOR                         	     1	    46	    46
PRIORITIES                    	     1	    20	    20
PRIORITISE                    	     1	     2	     2
PRIORITISED                   	     1	     2	     2
PRIORITIZE                    	     1	     4	     4
PRIORITIZED                   	     1	     7	     7
PRIORITIZES                   	     1	     1	     1
PRIORITIZING                  	     1	     4	     4
PRIORITY                      	     1	    71	    71
PRIORS                        	     1	     4	     4
PRIZE                         	     1	     1	     1
PROBE                         	     1	     8	     8
PROCEDURAL                    	     1	     6	     6
PROCEDURE                     	     1	    56	    56
PROCEDURES                    	     1	    68	    68
PROCEEDED                     	     1	     1	     1
PROCEEDS                      	     1	     3	     3
PROFESSOR                     	     1	     3	     3
PROFILE                       	     1	    31	    31
PROFILER                      	     1	     2	     2
PROFILERS                     	     1	     2	     2
PROFILES                      	     1	    30	    30
PROFILING                     	     1	     4	     4
PROFIT                        	     1	     3	     3
PROFITABILITY                 	     1	     9	     9
PROFITABLE                    	     1	     3	     3
PROFOUND                      	     1	     8	     8
PROFOUNDLY                    	     1	     1	     1
PROHIBITION                   	     1	     1	     1
PROHIBITIONS                  	     1	     2	     2
PROHIBITIVE                   	     1	     1	     1
PROHIBITIVELY                 	     1	     3	     3
PROMINENT                     	     1	     8	     8
PROMINENTLY                   	     1	     1	     1
PROMOTE                       	     1	    39	    39
PROMOTED                      	     1	    14	    14
PROMOTER                      	     1	     1	     1
PROMOTES                      	     1	     6	     6
PROMOTING                     	     1	    25	    25
PROMOTION                     	     1	    14	    14
PROMPT                        	     1	     1	     1
PROMPTING                     	     1	     1	     1
PROMPTS                       	     1	     1	     1
PROOF                         	     1	     3	     3
PROOFS                        	     1	     1	     1
PROPORTION                    	     1	    97	    97
PROPORTIONAL                  	     1	    19	    19
PROPORTIONALITY               	     1	     1	     1
PROPORTIONALLY                	     1	     1	     1
PROPORTIONATE                 	     1	     1	     1
PROPORTIONS                   	     1	    27	    27
PROSPECT                      	     1	     3	     3
PROSPECTS                     	     1	     7	     7
PROSPERITY                    	     1	     7	     7
PROSPEROUS                    	     1	     3	     3
PROTEINS                      	     1	     4	     4
PROVINCE                      	     1	    18	    18
PROVINCES                     	     1	     7	     7
PROVINCIAL                    	     1	    18	    18
PROVISION                     	     1	    11	    11
PROVISIONING                  	     1	     4	     4
PROVISIONS                    	     1	     8	     8
PROVOKED                      	     1	     2	     2
PSYCHOLOGICAL                 	     1	     1	     1
PUBLICATION                   	     1	     4	     4
PUBLICATIONS                  	     1	    15	    15
PUBLISH                       	     1	     3	     3
PUBLISHED                     	     1	    23	    23
PUBLISHING                    	     1	     1	     1
PURSUE                        	     1	     2	     2
PURSUED                       	     1	     5	     5
PURSUING                      	     1	     3	     3
QUANTITATIVE                  	     1	    54	    54
QUANTITATIVELY                	     1	     8	     8
QUANTITIES                    	     1	    16	    16
QUANTITY                      	     1	    18	    18
RADIATION                     	     1	   126	   126
RADIATIVE                     	     1	    24	    24
RADICAL                       	     1	     2	     2
RAILS                         	     1	     1	     1
RANDOM                        	     1	   103	   103
RANDOMLY                      	     1	    36	    36
RANDOMNESS                    	     1	     2	     2
RANK                          	     1	    25	    25
RANKED                        	     1	    23	    23
RANKING                       	     1	    45	    45
RANKINGS                      	     1	     5	     5
RANKS                         	     1	     5	     5
RATIO                         	     1	    92	    92
RATIOING                      	     1	     3	     3
RATIONAL                      	     1	    41	    41
RATIONALIST                   	     1	     1	     1
RATIONALISTIC                 	     1	     2	     2
RATIONALITY                   	     1	     1	     1
RATIONALIZATION               	     1	     1	     1
RATIOS                        	     1	    14	    14
RAW                           	     1	    43	    43
READJUST                      	     1	     1	     1
REALLOCATE                    	     1	     1	     1
REALLOCATED                   	     1	     1	     1
REALLOCATION                  	     1	     3	     3
REASSESSMENT                  	     1	     1	     1
REASSIGN                      	     1	     1	     1
REASSIGNED                    	     1	     1	     1
REBELLED                      	     1	     1	     1
RECEIVER                      	     1	    10	    10
RECEIVERS                     	     1	     2	     2
RECEPTION                     	     1	     4	     4
RECOGNITION                   	     1	    29	    29
RECOLONIZE                    	     1	     3	     3
RECONCEPTUALIZING             	     1	     1	     1
RECONSTRUCT                   	     1	     1	     1
RECONSTRUCTED                 	     1	     1	     1
RECONSTRUCTING                	     1	     1	     1
RECONSTRUCTION                	     1	     2	     2
RECRUIT                       	     1	     5	     5
RECRUITED                     	     1	     7	     7
RECRUITMENT                   	     1	    64	    64
RECRUITS                      	     1	    19	    19
REDEFINED                     	     1	     2	     2
REDEMOCRATIZATION             	     1	     3	     3
REDISTRIBUTION                	     1	     3	     3
REENERGIZED                   	     1	     1	     1
REENGAGE                      	     1	     1	     1
REFLECT                       	     1	    49	    49
REFLECTANCE                   	     1	   268	   268
REFLECTANCES                  	     1	    15	    15
REFLECTED                     	     1	    47	    47
REFLECTING                    	     1	    12	    12
REFLECTION                    	     1	     7	     7
REFLECTIONS                   	     1	     3	     3
REFLECTIVE                    	     1	    16	    16
REFLECTIVITY                  	     1	     3	     3
REFLECTS                      	     1	    23	    23
REFLEXIVELY                   	     1	     1	     1
REFORM                        	     1	     7	     7
REFORMULATED                  	     1	     1	     1
REFORMULATION                 	     1	     1	     1
REFUGE                        	     1	     1	     1
REGIME                        	     1	    27	    27
REGIMES                       	     1	    51	    51
REGRETTABLY                   	     1	     2	     2
REGULATE                      	     1	     3	     3
REGULATED                     	     1	    11	    11
REGULATES                     	     1	     2	     2
REGULATING                    	     1	     8	     8
REGULATION                    	     1	    44	    44
REGULATIONS                   	     1	    25	    25
REGULATOR                     	     1	     2	     2
REGULATORS                    	     1	     3	     3
REGULATORY                    	     1	     7	     7
REINFORCE                     	     1	     1	     1
REINFORCED                    	     1	     3	     3
REINFORCES                    	     1	     1	     1
REINFORCING                   	     1	     2	     2
REINITIALIZE                  	     1	     1	     1
REINITIATION                  	     1	     2	     2
REJECT                        	     1	     2	     2
REJECTED                      	     1	     2	     2
REJECTION                     	     1	     4	     4
RELABEL                       	     1	     1	     1
RELABELLED                    	     1	     2	     2
RELABELLING                   	     1	     5	     5
RELATIVE                      	     1	   166	   166
RELATIVELY                    	     1	   159	   159
RELEVANT                      	     1	    95	    95
RELIGION                      	     1	     1	     1
RELIGIOUS                     	     1	     1	     1
REMOTE                        	     1	   375	   375
REMOTELY                      	     1	    94	    94
RENDERED                      	     1	     1	     1
RENDERS                       	     1	     3	     3
REORIENTING                   	     1	     1	     1
REPRODUCE                     	     1	     9	     9
REPRODUCED                    	     1	     6	     6
REPRODUCIBILITY               	     1	     1	     1
REPRODUCTION                  	     1	    36	    36
REPUBLIC                      	     1	     3	     3
REPUBLISHED                   	     1	     1	     1
REQUEST                       	     1	     5	     5
REQUESTED                     	     1	     4	     4
REQUESTING                    	     1	     1	     1
REQUESTS                      	     1	     1	     1
RESAMPLED                     	     1	     8	     8
RESAMPLING                    	     1	     7	     7
RESEMBLE                      	     1	     3	     3
RESEMBLES                     	     1	     1	     1
RESEMBLING                    	     1	     2	     2
RESIDE                        	     1	     1	     1
RESIDENCE                     	     1	     7	     7
RESIDENCES                    	     1	     1	     1
RESIDENT                      	     1	    12	    12
RESIDES                       	     1	     2	     2
RESOLUTION                    	     1	   356	   356
RESOLUTIONS                   	     1	    19	    19
RESOLVE                       	     1	     9	     9
RESOLVED                      	     1	    12	    12
RESOLVING                     	     1	     6	     6
RESORT                        	     1	     1	     1
RESORTING                     	     1	     1	     1
RESOURCE                      	     1	   113	   113
RESOURCES                     	     1	   155	   155
RESPECTIVE                    	     1	    24	    24
RESPECTIVELY                  	     1	   137	   137
RESPOND                       	     1	    26	    26
RESPONDED                     	     1	     9	     9
RESPONDENT                    	     1	     9	     9
RESPONDENTS                   	     1	    65	    65
RESPONDING                    	     1	     8	     8
RESPONDS                      	     1	     5	     5
RESPONSE                      	     1	   144	   144
RESPONSES                     	     1	    73	    73
RESPONSIVE                    	     1	     2	     2
RESTORATION                   	     1	    77	    77
RESTORATIONS                  	     1	     5	     5
RESTORE                       	     1	    32	    32
RESTORED                      	     1	     4	     4
RESTORING                     	     1	    19	    19
RESTRICT                      	     1	     4	     4
RESTRICTED                    	     1	    30	    30
RESTRICTING                   	     1	     6	     6
RESTRICTION                   	     1	     2	     2
RESTRICTIONS                  	     1	     7	     7
RESTRICTIVE                   	     1	     3	     3
RESTRICTOR                    	     1	     1	     1
RESTRICTS                     	     1	     3	     3
RESUMED                       	     1	     1	     1
RESUSPENDED                   	     1	     1	     1
RESUSPENSION                  	     1	     9	     9
RETAIN                        	     1	    15	    15
RETAINED                      	     1	    21	    21
RETAINING                     	     1	     9	     9
REVEAL                        	     1	    17	    17
REVEALED                      	     1	    29	    29
REVEALING                     	     1	     3	     3
REVEALS                       	     1	     7	     7
REVENUE                       	     1	    20	    20
REVENUES                      	     1	    25	    25
REVERSE                       	     1	     6	     6
REVERSIBLE                    	     1	     2	     2
REVERSING                     	     1	     2	     2
REVIEW                        	     1	    89	    89
REVIEWED                      	     1	    29	    29
REVIEWING                     	     1	     3	     3
REVIEWS                       	     1	    14	    14
REVISE                        	     1	     2	     2
REVISED                       	     1	     3	     3
REVISING                      	     1	     2	     2
REVISION                      	     1	     2	     2
REVISIONS                     	     1	     1	     1
REVIVAL                       	     1	     2	     2
REVOLUTION                    	     1	     1	     1
REVOLUTIONARY                 	     1	     1	     1
REWARDED                      	     1	     1	     1
REWARDS                       	     1	     1	     1
REWEIGHED                     	     1	     1	     1
RIVALLED                      	     1	     1	     1
ROUTE                         	     1	     3	     3
ROUTES                        	     1	     1	     1
ROUTINE                       	     1	     9	     9
ROUTINELY                     	     1	    11	    11
ROUTINES                      	     1	     4	     4
RURAL                         	     1	    13	    13
SAMPLE                        	     1	   228	   228
SAMPLED                       	     1	    96	    96
SAMPLES                       	     1	    98	    98
SAMPLING                      	     1	   182	   182
SATELLITE                     	     1	   167	   167
SATELLITES                    	     1	    35	    35
SATISFACTION                  	     1	     2	     2
SCAN                          	     1	    26	    26
SCANNED                       	     1	    12	    12
SCANNER                       	     1	    28	    28
SCANNERS                      	     1	     6	     6
SCANNING                      	     1	    29	    29
SCANS                         	     1	     4	     4
SCATTER                       	     1	    12	    12
SCATTERED                     	     1	    13	    13
SCATTERERS                    	     1	     2	     2
SCATTERING                    	     1	    39	    39
SCHEMATICALLY                 	     1	     3	     3
SCHEME                        	     1	    22	    22
SCHEMES                       	     1	    23	    23
SCHOLAR                       	     1	     1	     1
SCHOLARLY                     	     1	     1	     1
SCHOLARS                      	     1	     1	     1
SCOPE                         	     1	    23	    23
SECTOR                        	     1	    39	    39
SECTORS                       	     1	     6	     6
SEGMENT                       	     1	     3	     3
SEGMENTATION                  	     1	     8	     8
SEGMENTED                     	     1	     1	     1
SEGMENTS                      	     1	     5	     5
SEIZE                         	     1	     3	     3
SENSED                        	     1	    97	    97
SENSIBILITY                   	     1	     1	     1
SENSIBLE                      	     1	     7	     7
SENSING                       	     1	   363	   363
SENSITIVE                     	     1	    68	    68
SENSITIVITIES                 	     1	     2	     2
SENSITIVITY                   	     1	    58	    58
SEQUENCE                      	     1	    11	    11
SEQUENCED                     	     1	     1	     1
SEQUENCES                     	     1	     8	     8
SEQUENCING                    	     1	     6	     6
SEQUENTIAL                    	     1	     1	     1
SEQUENTIALLY                  	     1	     1	     1
SEVERE                        	     1	    29	    29
SEVERELY                      	     1	     7	     7
SEVERITIES                    	     1	     1	     1
SEVERITY                      	     1	   216	   216
SHIELD                        	     1	     1	     1
SHIELDED                      	     1	     1	     1
SHIELDS                       	     1	     4	     4
SHORTLY                       	     1	     1	     1
SIGNIFICANCE                  	     1	    12	    12
SIGNIFICANT                   	     1	   292	   292
SIGNIFICANTLY                 	     1	   169	   169
SILKY                         	     1	     5	     5
SIMULTANEOUS                  	     1	    11	    11
SIMULTANEOUSLY                	     1	    23	    23
SIN                           	     1	     3	     3
SLICE                         	     1	     1	     1
SLICED                        	     1	     1	     1
SLICER                        	     1	     1	     1
SLOPE                         	     1	   134	   134
SLOPED                        	     1	     3	     3
SLOPES                        	     1	    41	    41
SLOPING                       	     1	     1	     1
SOFTWARE                      	     1	    53	    53
SOLE                          	     1	     2	     2
SOLELY                        	     1	     8	     8
SOLUTION                      	     1	    51	    51
SOLUTIONS                     	     1	    27	    27
SOLVE                         	     1	     6	     6
SOLVED                        	     1	     6	     6
SOLVING                       	     1	    10	    10
SOPHISTICATED                 	     1	    10	    10
SOURCE                        	     1	   118	   118
SOURCED                       	     1	     3	     3
SOURCES                       	     1	    90	    90
SOVEREIGNTY                   	     1	     2	     2
SPECIFIED                     	     1	    29	    29
SPECIFIES                     	     1	     4	     4
SPECIFY                       	     1	     7	     7
SPECIFYING                    	     1	     1	     1
SPECULATION                   	     1	     1	     1
SPECULATIONS                  	     1	     1	     1
SPECULATIVE                   	     1	     1	     1
STAKE                         	     1	     2	     2
STAKES                        	     1	     3	     3
STATISTIC                     	     1	     9	     9
STATISTICAL                   	     1	    56	    56
STATISTICALLY                 	     1	    27	    27
STATISTICIAN                  	     1	     2	     2
STATISTICS                    	     1	    53	    53
STATUS                        	     1	    31	    31
STATUTES                      	     1	     1	     1
STEM                          	     1	   205	   205
STEMMED                       	     1	     1	     1
STEMMING                      	     1	     1	     1
STEMS                         	     1	    70	    70
STIMULATE                     	     1	     3	     3
STIMULATED                    	     1	     8	     8
STIMULATES                    	     1	     2	     2
STIMULATION                   	     1	     2	     2
STRAIN                        	     1	     2	     2
STRATEGIC                     	     1	    23	    23
STRATEGICALLY                 	     1	     1	     1
STRATEGIES                    	     1	   159	   159
STRATEGY                      	     1	    87	    87
STRICT                        	     1	    10	    10
STRICTER                      	     1	     2	     2
STRICTLY                      	     1	    10	    10
STRUCTURAL                    	     1	   300	   300
STRUCTURALLY                  	     1	    18	    18
STRUCTURE                     	     1	   504	   504
STRUCTURED                    	     1	     7	     7
STRUCTURES                    	     1	    78	    78
STRUCTURING                   	     1	     4	     4
SUBMITTED                     	     1	     3	     3
SUBSEQUENT                    	     1	    58	    58
SUBSEQUENTLY                  	     1	    31	    31
SUBSIDIZED                    	     1	     5	     5
SUBSTANCE                     	     1	     1	     1
SUBSTANCES                    	     1	     2	     2
SUBSTANTIAL                   	     1	    47	    47
SUBSTANTIALLY                 	     1	    21	    21
SUBSTITUTABILITY              	     1	     1	     1
SUBSTITUTE                    	     1	     1	     1
SUBSTITUTED                   	     1	     3	     3
SUBSTITUTES                   	     1	     5	     5
SUBSTITUTING                  	     1	     1	     1
SUBSTITUTION                  	     1	    12	    12
SUBTLE                        	     1	    14	    14
SUBTLER                       	     1	     3	     3
SUBURBAN                      	     1	     1	     1
SUCCEED                       	     1	     4	     4
SUCCEEDING                    	     1	     2	     2
SUCCESSION                    	     1	    30	    30
SUCCESSIONAL                  	     1	    31	    31
SUCCESSIVE                    	     1	    19	    19
SUCCESSIVELY                  	     1	     2	     2
SUFFICIENT                    	     1	    58	    58
SUFFICIENTLY                  	     1	    28	    28
SUM                           	     1	    43	    43
SUMMARIES                     	     1	     1	     1
SUMMARISE                     	     1	     5	     5
SUMMARISED                    	     1	     3	     3
SUMMARISES                    	     1	     2	     2
SUMMARIZE                     	     1	     8	     8
SUMMARIZED                    	     1	    14	    14
SUMMARIZES                    	     1	     2	     2
SUMMARIZING                   	     1	     3	     3
SUMMARY                       	     1	    22	    22
SUMMED                        	     1	     5	     5
SUMS                          	     1	     1	     1
SUPERIOR                      	     1	     7	     7
SUPERIORITY                   	     1	     2	     2
SUPERVISE                     	     1	     1	     1
SUPERVISED                    	     1	    33	    33
SUPERVISION                   	     1	     3	     3
SUPPLEMENT                    	     1	     6	     6
SUPPLEMENTAL                  	     1	     4	     4
SUPPLEMENTARY                 	     1	    51	    51
SUPPLEMENTATION               	     1	     1	     1
SUPPLEMENTED                  	     1	     1	     1
SUPREME                       	     1	     3	     3
SURVEY                        	     1	    60	    60
SURVEYED                      	     1	     9	     9
SURVEYES                      	     1	     1	     1
SURVEYING                     	     1	     4	     4
SURVEYS                       	     1	    36	    36
SUSPENDED                     	     1	     2	     2
SUSPENDING                    	     1	     1	     1
SUSTAIN                       	     1	    21	    21
SUSTAINABILITY                	     1	    57	    57
SUSTAINABLE                   	     1	   141	   141
SUSTAINABLY                   	     1	     2	     2
SUSTAINED                     	     1	    18	    18
SUSTAINING                    	     1	    16	    16
SUSTANAIBLE                   	     1	     1	     1
SYMBOL                        	     1	     2	     2
SYMBOLIC                      	     1	    12	    12
SYMBOLICALLY                  	     1	     1	     1
SYMBOLS                       	     1	     3	     3
SYMPTOMATIC                   	     1	     1	     1
TACKLE                        	     1	     2	     2
TACKLED                       	     1	     1	     1
TACTIC                        	     1	     1	     1
TACTICAL                      	     1	     1	     1
TACTICS                       	     1	     4	     4
TARGET                        	     1	    68	    68
TARGETED                      	     1	    13	    13
TARGETING                     	     1	     4	     4
TARGETS                       	     1	    59	    59
TASK                          	     1	    22	    22
TASKS                         	     1	     6	     6
TECHNICAL                     	     1	    48	    48
TECHNICALLY                   	     1	     5	     5
TECHNIQUE                     	     1	    80	    80
TECHNIQUES                    	     1	   115	   115
TEMP                          	     1	     1	     1
TEMPERATURE                   	     1	   166	   166
TEMPERATURES                  	     1	    29	    29
TEMPORARILY                   	     1	     4	     4
TEMPORARY                     	     1	    10	    10
TENDER                        	     1	     2	     2
TERRITORIAL                   	     1	     5	     5
TERRITORIES                   	     1	     6	     6
TERRITORY                     	     1	    15	    15
TEXT                          	     1	     4	     4
TEXTS                         	     1	     2	     2
THEMATIC                      	     1	    71	    71
THEME                         	     1	     4	     4
THEMES                        	     1	     5	     5
THEORETIC                     	     1	     1	     1
THEORETICAL                   	     1	    45	    45
THEORETICALLY                 	     1	    13	    13
THEORIES                      	     1	     8	     8
THEORY                        	     1	    50	    50
THEREBY                       	     1	    26	    26
THOROUGH                      	     1	     5	     5
THOROUGHLY                    	     1	     5	     5
TISSUE                        	     1	    13	    13
TISSUES                       	     1	     6	     6
TON                           	     1	     1	     1
TONNES                        	     1	     2	     2
TONS                          	     1	     2	     2
TRAIL                         	     1	     1	     1
TRAILING                      	     1	     1	     1
TRAILS                        	     1	    10	    10
TRANSFORM                     	     1	    20	    20
TRANSFORMATION                	     1	    37	    37
TRANSFORMATIONAL              	     1	     1	     1
TRANSFORMATIONS               	     1	     7	     7
TRANSFORMED                   	     1	    13	    13
TRANSFORMING                  	     1	     2	     2
TRANSFORMS                    	     1	     2	     2
TRANSITION                    	     1	    21	    21
TRANSITIONAL                  	     1	     5	     5
TRANSITIONALLY                	     1	     1	     1
TRANSITIONED                  	     1	     1	     1
TRANSITIONING                 	     1	     1	     1
TRANSITIONS                   	     1	     5	     5
TRANSLATE                     	     1	    10	    10
TRANSLATED                    	     1	     4	     4
TRANSLATES                    	     1	     4	     4
TRANSLATING                   	     1	     6	     6
TRANSLATION                   	     1	     6	     6
TRANSLATIONS                  	     1	     2	     2
TRANSMISSION                  	     1	    16	    16
TRANSMISSIONS                 	     1	     2	     2
TRANSMIT                      	     1	     1	     1
TRANSMITS                     	     1	     2	     2
TRANSMITTANCE                 	     1	     7	     7
TRANSMITTED                   	     1	     9	     9
TRANSMITTER                   	     1	     1	     1
TRANSPORT                     	     1	    18	    18
TRANSPORTATION                	     1	     4	     4
TRANSPORTED                   	     1	    10	    10
TRANSPORTING                  	     1	     2	     2
TRANSPORTS                    	     1	     4	     4
TREASURE                      	     1	     1	     1
TREASURY                      	     1	     2	     2
TREATIES                      	     1	     3	     3
TREATY                        	     1	     3	     3
TREMENDOUS                    	     1	     2	     2
TREND                         	     1	    31	    31
TRENDING                      	     1	     1	     1
TRENDS                        	     1	    36	    36
TRIGGER                       	     1	     5	     5
TRIGGERED                     	     1	     2	     2
TRIGGERS                      	     1	     1	     1
TUBE                          	     1	    12	    12
TUBING                        	     1	     1	     1
TUNNEL                        	     1	     2	     2
ULTIMATE                      	     1	     4	     4
ULTIMATELY                    	     1	    15	    15
UNACHIEVABLE                  	     1	     1	     1
UNBIASED                      	     1	    14	    14
UNCHARACTERISTIC              	     1	     2	     2
UNCONSTRAINED                 	     1	     1	     1
UNCONTESTED                   	     1	     1	     1
UNCORRELATED                  	     1	     3	     3
UNDEFINED                     	     1	     2	     2
UNDERGO                       	     1	     4	     4
UNDERGOING                    	     1	     6	     6
UNDERGONE                     	     1	     2	     2
UNDERLAIN                     	     1	     2	     2
UNDERLAY                      	     1	     1	     1
UNDERLIE                      	     1	     1	     1
UNDERLYING                    	     1	    21	    21
UNDERRESOURCED                	     1	     1	     1
UNDERTAKE                     	     1	     6	     6
UNDERTAKEN                    	     1	    15	    15
UNDERTAKING                   	     1	     5	     5
UNDERTOOK                     	     1	     3	     3
UNDERWENT                     	     1	     3	     3
UNDESIGNATED                  	     1	     2	     2
UNEXPLORED                    	     1	     1	     1
UNFILTERED                    	     1	     1	     1
UNIFORM                       	     1	    38	    38
UNIFORMITY                    	     1	     3	     3
UNIFORMLY                     	     1	     5	     5
UNIQUE                        	     1	    41	    41
UNIQUELY                      	     1	     1	     1
UNIQUENESS                    	     1	     3	     3
UNITY                         	     1	     9	     9
UNIVERSAL                     	     1	     9	     9
UNIVERSALITY                  	     1	     3	     3
UNIVERSALLY                   	     1	     4	     4
UNLIKE                        	     1	    19	    19
UNPAVED                       	     1	     1	     1
UNPRECEDENTED                 	     1	     6	     6
UNPREDICTABILITY              	     1	     1	     1
UNPREDICTABLE                 	     1	     7	     7
UNPREDICTED                   	     1	     1	     1
UNPUBLISHED                   	     1	    12	    12
UNRESOLVED                    	     1	     2	     2
UNSCATTERED                   	     1	     1	     1
UNSUPERVISED                  	     1	    33	    33
UNSUSTAINABILITY              	     1	     1	     1
UNSUSTAINABLE                 	     1	     6	     6
UPDATE                        	     1	     2	     2
UPDATED                       	     1	    10	    10
UPDATES                       	     1	     9	     9
UPDATING                      	     1	     4	     4
URBAN                         	     1	    19	    19
URBANIZATION                  	     1	     1	     1
URGENCY                       	     1	     1	     1
URGENT                        	     1	     4	     4
URGENTLY                      	     1	     1	     1
UTILITY                       	     1	    33	    33
VAGUE                         	     1	     1	     1
VAGUENESS                     	     1	     1	     1
VALID                         	     1	    30	    30
VALIDITY                      	     1	    13	    13
VALIDLY                       	     1	     1	     1
VARIETY                       	     1	    67	    67
VAST                          	     1	     8	     8
VASTLY                        	     1	     1	     1
VERSUS                        	     1	    43	    43
VIA                           	     1	    27	    27
VICE                          	     1	     3	     3
VIOLATE                       	     1	     3	     3
VIOLATED                      	     1	     1	     1
VIOLATES                      	     1	     2	     2
VIOLATION                     	     1	     2	     2
VIOLATIONS                    	     1	     1	     1
VIRTUAL                       	     1	     4	     4
VIRTUALLY                     	     1	    14	    14
VIRTUE                        	     1	     1	     1
VISIBLE                       	     1	    61	    61
VISIBLY                       	     1	     2	     2
VISION                        	     1	    23	    23
VISIONS                       	     1	     2	     2
VISUAL                        	     1	    23	    23
VISUALISE                     	     1	     1	     1
VISUALISED                    	     1	     1	     1
VISUALIZATION                 	     1	     1	     1
VISUALIZE                     	     1	     3	     3
VISUALIZING                   	     1	     1	     1
VISUALLY                      	     1	    11	    11
VITAL                         	     1	    11	    11
VOL                           	     1	     1	     1
VOLUME                        	     1	   162	   162
VOLUMES                       	     1	    36	    36
VOLUNTARY                     	     1	    12	    12
VS                            	     1	    28	    28
VULNERABILITY                 	     1	     7	     7
VULNERABLE                    	     1	     8	     8
WEALTH                        	     1	     1	     1
WEAVER                        	     1	     2	     2
WEAVES                        	     1	     1	     1
WEIGH                         	     1	     2	     2
WEIGHED                       	     1	     3	     3
WEIGHING                      	     1	     1	     1
WELFARE                       	     1	     2	     2
WITHDRAWALS                   	     1	     1	     1
WITHDRAWN                     	     1	     1	     1
YIELD                         	     1	    86	    86
YIELDED                       	     1	     6	     6
YIELDING                      	     1	     1	     1
YIELDS                        	     1	    15	    15
ZONAL                         	     1	     5	     5
ZONE                          	     1	    81	    81
ZONED                         	     1	     1	     1
ZONES                         	     1	    45	    45
ZONING                        	     1	     6	     6

Types Found In Base List Four

TYPE                          	 RANGE	  FREQ	    F1
ABOARD                        	     1	     1	     1
ABRUPT                        	     1	     3	     3
ABRUPTLY                      	     1	     2	     2
ABSENT                        	     1	     9	     9
ABUNDANCE                     	     1	    58	    58
ABUNDANCES                    	     1	     8	     8
ABUNDANCIES                   	     1	     1	     1
ABUNDANT                      	     1	    23	    23
ACID                          	     1	    18	    18
ACIDS                         	     1	     6	     6
ACTIVATE                      	     1	     2	     2
ACTIVATED                     	     1	     1	     1
ACTIVATION                    	     1	     6	     6
ACUTE                         	     1	     1	     1
ADHERENCE                     	     1	     5	     5
ADJACENT                      	     1	    33	    33
ADMINISTERED                  	     1	     1	     1
ADMINISTERS                   	     1	     1	     1
ADVERSE                       	     1	    18	    18
ADVERSELY                     	     1	     1	     1
AESTHETIC                     	     1	     1	     1
AESTHETICAL                   	     1	     2	     2
AESTHETICS                    	     1	     1	     1
AFFILIATED                    	     1	     1	     1
ALIGN                         	     1	     8	     8
ALIGNED                       	     1	     6	     6
ALIGNING                      	     1	     1	     1
ALIGNMENT                     	     1	     3	     3
ALIKE                         	     1	     2	     2
ALPHA                         	     1	     9	     9
ALTERNATE                     	     1	     4	     4
ALTERNATELY                   	     1	     2	     2
ALTERNATING                   	     1	     2	     2
ALUMINUM                      	     1	     2	     2
AMBIGUOUS                     	     1	     9	     9
AMBITIONS                     	     1	     1	     1
AMBITIOUS                     	     1	     4	     4
ANCHOR                        	     1	     1	     1
ANIMATES                      	     1	     1	     1
ANNIVERSARY                   	     1	     1	     1
ANONYMOUS                     	     1	     3	     3
APPLICABILITY                 	     1	     9	     9
APPLICABLE                    	     1	    19	    19
APPRAISES                     	     1	     1	     1
ARCHIVAL                      	     1	     1	     1
ARCHIVE                       	     1	     2	     2
ARCHIVED                      	     1	     3	     3
ARCHIVES                      	     1	     2	     2
ARCHIVING                     	     1	     1	     1
ARENA                         	     1	     2	     2
ARENAS                        	     1	     4	     4
ARRAY                         	     1	    15	    15
ARRAYS                        	     1	     4	     4
ARROWS                        	     1	     1	     1
ARTICULATE                    	     1	     3	     3
ARTICULATED                   	     1	     2	     2
ARTICULATING                  	     1	     2	     2
ARTIFICIAL                    	     1	    44	    44
ARTIFICIALLY                  	     1	     1	     1
ASH                           	     1	     5	     5
ASTONISHING                   	     1	     1	     1
ATTAIN                        	     1	     4	     4
ATTAINED                      	     1	     6	     6
ATTAINING                     	     1	     1	     1
AUDIO                         	     1	     7	     7
AUTOMOBILE                    	     1	     1	     1
AUTONOMY                      	     1	     3	     3
AVENUE                        	     1	     2	     2
AVENUES                       	     1	     1	     1
AX                            	     1	     1	     1
AXES                          	     1	    12	    12
BASEMENT                      	     1	     1	     1
BASIN                         	     1	   155	   155
BASINS                        	     1	    46	    46
BASS                          	     1	     1	     1
BEARD                         	     1	     1	     1
BENEFICIAL                    	     1	    16	    16
BILINEAR                      	     1	     3	     3
BIOLOGY                       	     1	     5	     5
BLUR                          	     1	     1	     1
BLURRED                       	     1	     1	     1
BOLD                          	     1	     2	     2
BOLTS                         	     1	     2	     2
BOUNDING                      	     1	     1	     1
BOUNDS                        	     1	     2	     2
BREWER                        	     1	     1	     1
BUBBLES                       	     1	     1	     1
BULK                          	     1	    13	    13
BUNDLE                        	     1	     4	     4
BUNDLES                       	     1	     1	     1
BUREAUCRACIES                 	     1	     2	     2
BUREAUCRACY                   	     1	     4	     4
BUREAUCRATIC                  	     1	     7	     7
BUREAUCRATS                   	     1	     1	     1
BUTTERFLIES                   	     1	     1	     1
CABIN                         	     1	     1	     1
CALENDAR                      	     1	     3	     3
CANVAS                        	     1	     1	     1
CAUTION                       	     1	     5	     5
CAUTIONED                     	     1	     1	     1
CAUTIOUS                      	     1	     2	     2
CAUTIOUSLY                    	     1	     1	     1
CENSUS                        	     1	    43	    43
CENSUSES                      	     1	    20	    20
CERTIFICATE                   	     1	     1	     1
CERTIFICATION                 	     1	    15	    15
CERTIFIED                     	     1	     7	     7
CERTIFY                       	     1	     1	     1
CHEMISTRY                     	     1	    20	    20
CHRONIC                       	     1	     1	     1
CLASSIFICATION                	     1	   363	   363
CLASSIFICATIONS               	     1	    59	    59
CLASSIFIED                    	     1	    69	    69
CLASSIFIERS                   	     1	    27	    27
CLASSIFIES                    	     1	     1	     1
CLASSIFY                      	     1	    19	    19
CLASSIFYING                   	     1	     7	     7
CLAY                          	     1	     4	     4
CLICKING                      	     1	     1	     1
CLONALITY                     	     1	     2	     2
CLONES                        	     1	     1	     1
CLONING                       	     1	     1	     1
CLOSURE                       	     1	    21	    21
COGNITIVE                     	     1	     5	     5
COHERENT                      	     1	     5	     5
COMMODITIES                   	     1	     2	     2
COMMODITY                     	     1	     5	     5
COMPACT                       	     1	     5	     5
COMPACTION                    	     1	     1	     1
COMPACTNESS                   	     1	     2	     2
COMPARATIVE                   	     1	     9	     9
COMPARATIVELY                 	     1	     5	     5
COMPATIBILITY                 	     1	    22	    22
COMPATIBLE                    	     1	    46	    46
COMPELLED                     	     1	     1	     1
COMPILATION                   	     1	     3	     3
COMPILED                      	     1	     9	     9
COMPILING                     	     1	     2	     2
COMPLEMENT                    	     1	    10	    10
COMPLEMENTARITIES             	     1	     1	     1
COMPLEMENTARITY               	     1	     5	     5
COMPLEMENTARY                 	     1	    13	    13
COMPLEMENTED                  	     1	     2	     2
COMPLEMENTING                 	     1	     1	     1
COMPLEMENTS                   	     1	     1	     1
COMPLIANCE                    	     1	     6	     6
COMPREHEND                    	     1	     1	     1
COMPREHENSIBILITY             	     1	     1	     1
COMPREHENSION                 	     1	     1	     1
COMPRESSED                    	     1	     2	     2
COMPRESSION                   	     1	     3	     3
CON                           	     1	     2	     2
CONCESSION                    	     1	     2	     2
CONCESSIONAIRES               	     1	     1	     1
CONCESSIONS                   	     1	     3	     3
CONFIDENTIALITY               	     1	     1	     1
CONFIGURATION                 	     1	    13	    13
CONFIGURATIONS                	     1	     3	     3
CONFIGURED                    	     1	     1	     1
CONFORMING                    	     1	     1	     1
CONFORMITY                    	     1	     1	     1
CONSCIENT                     	     1	     1	     1
CONSENSUS                     	     1	    10	    10
CONSENSUSES                   	     1	     1	     1
CONSISTENCY                   	     1	    19	    19
CONSOLIDATED                  	     1	     2	     2
CONSOLIDATION                 	     1	     1	     1
CONTAMINATED                  	     1	     3	     3
CONTAMINATION                 	     1	    12	    12
CONTEMPLATED                  	     1	     2	     2
CONTINGENCY                   	     1	    12	    12
CONTINGENT                    	     1	     1	     1
CONTRARY                      	     1	     7	     7
CONVENIENCE                   	     1	     1	     1
CONVENIENT                    	     1	     7	     7
CONVERSION                    	     1	    50	    50
CONVERSIONS                   	     1	    14	    14
COPYRIGHT                     	     1	     1	     1
CORN                          	     1	     1	     1
COUNTERPART                   	     1	     1	     1
COUNTERPARTS                  	     1	     1	     1
CREDIBILITY                   	     1	     3	     3
CREDIBLE                      	     1	     3	     3
CREDIBLY                      	     1	     1	     1
CRITIQUE                      	     1	     1	     1
CRUMBLE                       	     1	     1	     1
CUBIC                         	     1	    19	    19
CULTIVATE                     	     1	     5	     5
CULTIVATED                    	     1	     2	     2
CULTIVATION                   	     1	     7	     7
CUSTODY                       	     1	     1	     1
DASHED                        	     1	     3	     3
DECAY                         	     1	     5	     5
DECAYED                       	     1	     1	     1
DECISIVE                      	     1	     3	     3
DEDUCTIVE                     	     1	     1	     1
DEEMED                        	     1	     4	     4
DEEMING                       	     1	     1	     1
DEER                          	     1	    10	    10
DEFECTIVE                     	     1	     3	     3
DEFECTS                       	     1	     2	     2
DEFERMENT                     	     1	     1	     1
DEFICIENCIES                  	     1	     7	     7
DEFICIENCY                    	     1	     2	     2
DEFICIENT                     	     1	     5	     5
DELICATE                      	     1	     1	     1
DELIMBED                      	     1	     1	     1
DEMOGRAPHIC                   	     1	    10	    10
DEMOGRAPHY                    	     1	     3	     3
DEPARTS                       	     1	     1	     1
DEPARTURE                     	     1	     2	     2
DEPENDENCE                    	     1	     5	     5
DEPLOYED                      	     1	     6	     6
DEPLOYING                     	     1	     1	     1
DEPLOYMENT                    	     1	     3	     3
DEPLOYMENTS                   	     1	     1	     1
DEPRIVED                      	     1	     1	     1
DESTINATION                   	     1	     1	     1
DETERIORATED                  	     1	     2	     2
DETERIORATING                 	     1	     1	     1
DETERIORATION                 	     1	     2	     2
DEVISE                        	     1	     1	     1
DEVISED                       	     1	     7	     7
DIAGRAMS                      	     1	     1	     1
DIAL                          	     1	     2	     2
DIAMETER                      	     1	   191	   191
DIAMETERS                     	     1	    16	    16
DIAMETRIC                     	     1	     2	     2
DIFFERENTIATE                 	     1	     5	     5
DIFFERENTIATED                	     1	     7	     7
DIFFERENTIATING               	     1	     4	     4
DIFFERENTIATION               	     1	    11	    11
DIGESTION                     	     1	     1	     1
DIGNITY                       	     1	     1	     1
DILEMMAS                      	     1	     1	     1
DIMINISH                      	     1	     5	     5
DIMINISHED                    	     1	     6	     6
DIOXIDE                       	     1	     9	     9
DIPPED                        	     1	     1	     1
DISADVANTAGE                  	     1	    10	    10
DISADVANTAGES                 	     1	     9	     9
DISCARDED                     	     1	     2	     2
DISCARDING                    	     1	     1	     1
DISCLOSED                     	     1	     4	     4
DISCLOSING                    	     1	     1	     1
DISCLOSURE                    	     1	     1	     1
DISCOURAGE                    	     1	     2	     2
DISCOURAGED                   	     1	     4	     4
DISCOURAGES                   	     1	     1	     1
DISPERSAL                     	     1	   182	   182
DISPERSE                      	     1	     3	     3
DISPERSED                     	     1	    15	    15
DISPERSERS                    	     1	     1	     1
DISPERSION                    	     1	    10	    10
DISPLACED                     	     1	     3	     3
DISPLACEMENT                  	     1	     7	     7
DISPLACEMENTS                 	     1	     2	     2
DISSOLVED                     	     1	    54	    54
DISSOLVES                     	     1	     1	     1
DISTORT                       	     1	     1	     1
DISTORTED                     	     1	     1	     1
DISTORTION                    	     1	    21	    21
DISTORTIONS                   	     1	    46	    46
DISTRACT                      	     1	     1	     1
DIVI                          	     1	     1	     1
DOMAIN                        	     1	    21	    21
DOMAINS                       	     1	     9	     9
DONOR                         	     1	     1	     1
DONORS                        	     1	     1	     1
DOT                           	     1	     1	     1
DOTS                          	     1	     1	     1
DUAL                          	     1	     1	     1
DURATION                      	     1	    17	    17
DURATIONS                     	     1	     2	     2
DWELLING                      	     1	     1	     1
DWELLINGS                     	     1	     1	     1
DYNAMIC                       	     1	    33	    33
DYNAMICALLY                   	     1	     1	     1
ECOLOGICAL                    	     1	   309	   309
ECOLOGICALLY                  	     1	    15	    15
ELECTRON                      	     1	     1	     1
ELECTRONS                     	     1	     1	     1
ELEMENTARY                    	     1	     4	     4
ELIGIBLE                      	     1	     1	     1
EMBODIED                      	     1	     1	     1
EMPIRICAL                     	     1	    71	    71
EMPIRICALLY                   	     1	     9	     9
ENACTED                       	     1	     1	     1
ENCLOSING                     	     1	     2	     2
ENCLOSURES                    	     1	     1	     1
ENDEAVOR                      	     1	     2	     2
ENDEAVORS                     	     1	     1	     1
ENDEAVOUR                     	     1	     2	     2
ENDOWED                       	     1	     1	     1
ENDOWMENTS                    	     1	     8	     8
ENLARGED                      	     1	     1	     1
ENLARGEMENT                   	     1	     1	     1
ENLARGING                     	     1	     3	     3
ENRICH                        	     1	     3	     3
ENRICHED                      	     1	     1	     1
ENRICHING                     	     1	     1	     1
ENRICHMENT                    	     1	     8	     8
ENTITIES                      	     1	    10	    10
ENTITY                        	     1	     3	     3
ENTREPRENEURS                 	     1	     1	     1
EQUITY                        	     1	     7	     7
ERUPTED                       	     1	     1	     1
ERUPTION                      	     1	     1	     1
ERUPTIONS                     	     1	     2	     2
ESSENCE                       	     1	     3	     3
ESTHETIC                      	     1	     2	     2
ET                            	     1	  3286	  3286
ETHICAL                       	     1	    12	    12
ETHICS                        	     1	    14	    14
EVENLY                        	     1	     6	     6
EVENNESS                      	     1	     2	     2
EVOKED                        	     1	     1	     1
EXCLUSION                     	     1	    12	    12
EXEMPTION                     	     1	     1	     1
EXERT                         	     1	     6	     6
EXERTED                       	     1	     3	     3
EXERTS                        	     1	     1	     1
EXIT                          	     1	     1	     1
EXOTIC                        	     1	    16	    16
EXOTICS                       	     1	     3	     3
EXPERTISE                     	     1	    11	    11
EXPLODED                      	     1	     1	     1
FATALITIES                    	     1	     6	     6
FEDERATION                    	     1	     5	     5
FEDERATIONS                   	     1	     3	     3
FINED                         	     1	     1	     1
FLANKED                       	     1	     1	     1
FLAWED                        	     1	     1	     1
FLAWS                         	     1	     1	     1
FLOURISH                      	     1	     1	     1
FLUSHED                       	     1	     2	     2
FLUSHING                      	     1	     1	     1
FOG                           	     1	     1	     1
FORE                          	     1	     1	     1
FORESAW                       	     1	     1	     1
FORESEEABLE                   	     1	     1	     1
FORESEEN                      	     1	     2	     2
FORGED                        	     1	     1	     1
FORK                          	     1	     2	     2
FORUM                         	     1	     2	     2
FOSSIL                        	     1	     4	     4
FRACTION                      	     1	    79	    79
FRACTIONAL                    	     1	    19	    19
FRACTIONS                     	     1	    39	    39
FRAGILE                       	     1	     3	     3
FRINGE                        	     1	     4	     4
FRINGING                      	     1	     1	     1
FRONTIER                      	     1	     2	     2
FRONTIERS                     	     1	     3	     3
FUSED                         	     1	     1	     1
FUSION                        	     1	    13	    13
GAUGE                         	     1	     2	     2
GENERIC                       	     1	     3	     3
GEOLOGICAL                    	     1	    10	    10
GEOLOGY                       	     1	     5	     5
GEOMETRIC                     	     1	    96	    96
GEOMETRICAL                   	     1	     3	     3
GEOMETRICALLY                 	     1	     7	     7
GEOMETRIES                    	     1	     2	     2
GEOMETRY                      	     1	    56	    56
GLIDING                       	     1	     1	     1
GOATS                         	     1	     1	     1
GRAPHS                        	     1	     2	     2
GRAVEL                        	     1	     1	     1
GRAZERS                       	     1	     2	     2
GRAZING                       	     1	    12	    12
GREENHOUSE                    	     1	     5	     5
GRID                          	     1	    56	    56
GRIDDED                       	     1	     3	     3
GRIDS                         	     1	     6	     6
GRINDING                      	     1	     2	     2
GUARDIANS                     	     1	     2	     2
GULF                          	     1	     1	     1
GUTS                          	     1	     2	     2
HABITAT                       	     1	   131	   131
HABITATS                      	     1	    45	    45
HARDWARE                      	     1	     1	     1
HARMONY                       	     1	     1	     1
HARVEST                       	     1	   176	   176
HARVESTABLE                   	     1	     8	     8
HARVESTED                     	     1	    71	    71
HARVESTING                    	     1	   222	   222
HARVESTINGS                   	     1	     1	     1
HARVESTS                      	     1	    50	    50
HELICOPTER                    	     1	    10	    10
HELICOPTERS                   	     1	     5	     5
HERB                          	     1	     5	     5
HERBS                         	     1	     7	     7
HIERARCHICAL                  	     1	     6	     6
HIERARCHIES                   	     1	     1	     1
HIERARCHY                     	     1	     6	     6
HOLLOW                        	     1	     6	     6
HOMO                          	     1	     1	     1
HORIZON                       	     1	    16	    16
HORIZONS                      	     1	     3	     3
HORIZONTAL                    	     1	    44	    44
HORIZONTALLY                  	     1	     7	     7
HORMONE                       	     1	     1	     1
HORMONES                      	     1	     3	     3
HORN                          	     1	     2	     2
HURRICANE                     	     1	     4	     4
HURRICANES                    	     1	     1	     1
HUT                           	     1	     1	     1
HYBRID                        	     1	     7	     7
HYBRIDIZATION                 	     1	     2	     2
HYBRIDIZE                     	     1	     1	     1
HYBRIDS                       	     1	     1	     1
IDENTICAL                     	     1	    17	    17
IDEOLOGICAL                   	     1	     1	     1
ILLUMINATED                   	     1	     9	     9
ILLUMINATES                   	     1	     1	     1
ILLUMINATING                  	     1	     1	     1
ILLUMINATION                  	     1	    43	    43
IMITATE                       	     1	     3	     3
IMITATING                     	     1	     1	     1
IMPAIR                        	     1	     2	     2
IMPLICIT                      	     1	     8	     8
IMPLICITLY                    	     1	     3	     3
IMPULSE                       	     1	     1	     1
INCIDENCE                     	     1	    12	    12
INCLINATION                   	     1	     5	     5
INCLINED                      	     1	     4	     4
INCLUSION                     	     1	    22	    22
INCLUSIONS                    	     1	     1	     1
INCOMPATIBILITIES             	     1	     1	     1
INCONVENIENT                  	     1	     1	     1
INDIGENOUS                    	     1	    76	    76
INDIRECT                      	     1	    39	    39
INDIRECTLY                    	     1	    13	    13
INDUCE                        	     1	     7	     7
INDUCED                       	     1	    16	    16
INDUCES                       	     1	     5	     5
INDUCING                      	     1	     2	     2
INFER                         	     1	    10	    10
INFERENCE                     	     1	     7	     7
INFERENCES                    	     1	     2	     2
INFERRED                      	     1	     5	     5
INFINITE                      	     1	     7	     7
INFORMAL                      	     1	     3	     3
INFORMALITY                   	     1	     2	     2
INFRASTRUCTURE                	     1	    11	    11
INFRASTRUCTURES               	     1	     1	     1
INHERENT                      	     1	    24	    24
INHERENTLY                    	     1	     7	     7
INHIBIT                       	     1	     2	     2
INHIBITING                    	     1	     1	     1
INHIBITION                    	     1	     2	     2
INHIBITORY                    	     1	     3	     3
INNOVATIVE                    	     1	     5	     5
INSECT                        	     1	    28	    28
INSECTS                       	     1	    10	    10
INSULATOR                     	     1	     2	     2
INTACT                        	     1	    11	    11
INTEGRAL                      	     1	     5	     5
INTEGRITY                     	     1	    30	    30
INTELLIGENT                   	     1	     4	     4
INTERDEPENDENCE               	     1	     1	     1
INTERFACE                     	     1	     4	     4
INTERLACED                    	     1	     2	     2
INTERVAL                      	     1	    63	    63
INTERVALS                     	     1	    65	    65
INVADE                        	     1	     2	     2
INVADED                       	     1	     1	     1
INVADER                       	     1	     2	     2
INVADERS                      	     1	     4	     4
INVADES                       	     1	     1	     1
INVADING                      	     1	     5	     5
INVOKED                       	     1	     2	     2
JURISDICTION                  	     1	     2	     2
JURISDICTIONS                 	     1	     1	     1
JUVENILE                      	     1	     1	     1
KG                            	     1	    19	    19
KIN                           	     1	     2	     2
KIT                           	     1	     2	     2
KNOTS                         	     1	     1	     1
LASER                         	     1	    53	    53
LASERS                        	     1	     5	     5
LEAF                          	     1	   247	   247
LEAFING                       	     1	     1	     1
LEAFLESS                      	     1	     3	     3
LEAVED                        	     1	     1	     1
LEGACIES                      	     1	    20	    20
LEGACY                        	     1	    11	    11
LEISURE                       	     1	     6	     6
LENS                          	     1	    17	    17
LENSES                        	     1	     6	     6
LEVERS                        	     1	     2	     2
LIKEWISE                      	     1	    24	    24
LINEAR                        	     1	   149	   149
LINEARITY                     	     1	     3	     3
LINEARIZATION                 	     1	     1	     1
LINEARIZING                   	     1	     1	     1
LINEARLY                      	     1	    11	    11
LINGERING                     	     1	     1	     1
LINGUISTIC                    	     1	     2	     2
LITERATE                      	     1	     1	     1
LIVER                         	     1	     1	     1
LOOP                          	     1	     2	     2
LOOPER                        	     1	     1	     1
LOOPS                         	     1	     9	     9
LT                            	     1	     2	     2
MAGNITUDE                     	     1	    58	    58
MAGNITUDES                    	     1	     7	     7
MAMMAL                        	     1	     1	     1
MAMMALS                       	     1	     5	     5
MANDATE                       	     1	     3	     3
MANDATED                      	     1	     1	     1
MANDATES                      	     1	     1	     1
MANUSCRIPT                    	     1	     2	     2
MANUSCRIPTS                   	     1	     1	     1
MAT                           	     1	     3	     3
MATRICES                      	     1	     3	     3
MATRIX                        	     1	    49	    49
MATRIXES                      	     1	     1	     1
MATTING                       	     1	     1	     1
MAXIMISATION                  	     1	     3	     3
MAXIMISE                      	     1	     6	     6
MAXIMISED                     	     1	     2	     2
MAXIMIZATION                  	     1	     1	     1
MAXIMIZE                      	     1	    10	    10
MAXIMIZED                     	     1	     2	     2
MAXIMIZES                     	     1	     3	     3
MAXIMIZING                    	     1	    11	    11
MEDIATED                      	     1	     1	     1
MEDIEVAL                      	     1	     1	     1
MERCHANTABILITY               	     1	     1	     1
MERCHANTABLE                  	     1	    22	    22
MERIT                         	     1	     2	     2
MERITS                        	     1	     2	     2
METAPHOR                      	     1	     1	     1
METROPOLITAN                  	     1	     2	     2
MG                            	     1	    40	    40
MID                           	     1	    14	    14
MINERAL                       	     1	    31	    31
MINERALISATION                	     1	     1	     1
MINERALIZATION                	     1	    17	    17
MINERALIZED                   	     1	     5	     5
MINERALS                      	     1	    10	    10
MINIMAL                       	     1	    41	    41
MINIMALLY                     	     1	     2	     2
MINIMISE                      	     1	     7	     7
MINIMISED                     	     1	     2	     2
MINIMISES                     	     1	     1	     1
MINIMISING                    	     1	     7	     7
MINIMIZE                      	     1	    20	    20
MINIMIZED                     	     1	     6	     6
MINIMIZES                     	     1	     3	     3
MINIMIZING                    	     1	     3	     3
MOBILISATION                  	     1	     1	     1
MOBILISED                     	     1	     1	     1
MOBILIZATION                  	     1	     7	     7
MOBILIZE                      	     1	     5	     5
MOBILIZED                     	     1	     1	     1
MOBILIZING                    	     1	     1	     1
MOISTURE                      	     1	    42	    42
MOLDER                        	     1	     4	     4
MOMENTUM                      	     1	     4	     4
MONETARY                      	     1	    12	    12
MONUMENTS                     	     1	     2	     2
MS                            	     1	     4	     4
MULTIPLICATION                	     1	     2	     2
MULTIPLIED                    	     1	    15	    15
MULTIPLIER                    	     1	     1	     1
MULTIPLYING                   	     1	     8	     8
MUNICIPAL                     	     1	     5	     5
MUNICIPALITIES                	     1	    19	    19
MUNICIPALITY                  	     1	     8	     8
MUSHROOMS                     	     1	     1	     1
NAVIGATE                      	     1	     2	     2
NAVIGATING                    	     1	     4	     4
NAVIGATION                    	     1	     8	     8
NAVIGATIONAL                  	     1	     1	     1
NECESSITY                     	     1	     4	     4
NEEDLE                        	     1	    15	    15
NEEDLES                       	     1	    28	    28
NOBLE                         	     1	     1	     1
NONETHELESS                   	     1	    22	    22
NONLINEAR                     	     1	    96	    96
NOON                          	     1	     5	     5
NORM                          	     1	     2	     2
NORMS                         	     1	     4	     4
NURSERIES                     	     1	     2	     2
NURSERY                       	     1	     3	     3
NUTRITION                     	     1	     9	     9
NUTRITIONAL                   	     1	     1	     1
OBSCURE                       	     1	     1	     1
OBSCURED                      	     1	     1	     1
OBSCURES                      	     1	     1	     1
OBSCURING                     	     1	     1	     1
OBSTACLE                      	     1	     4	     4
OBSTACLES                     	     1	     4	     4
OBSTRUCTING                   	     1	     1	     1
OBSTRUCTION                   	     1	     3	     3
OBSTRUCTIONS                  	     1	     1	     1
OBSTRUCTIVE                   	     1	     1	     1
ODOR                          	     1	     2	     2
OFFSET                        	     1	    15	    15
OFFSETS                       	     1	     2	     2
OLIVE                         	     1	     1	     1
OMITTED                       	     1	     7	     7
ONGOING                       	     1	    15	    15
OPT                           	     1	     1	     1
OPTED                         	     1	     1	     1
OPTICAL                       	     1	   148	   148
OPTICALLY                     	     1	     1	     1
OPTICS                        	     1	     5	     5
ORBIT                         	     1	     7	     7
ORBITAL                       	     1	     6	     6
ORBITER                       	     1	     1	     1
ORBITS                        	     1	     4	     4
ORGANISM                      	     1	     5	     5
ORGANISMS                     	     1	    17	    17
ORIGINATE                     	     1	     2	     2
ORIGINATED                    	     1	     6	     6
ORIGINATES                    	     1	     2	     2
ORIGINATING                   	     1	    14	    14
OUTLOOK                       	     1	     3	     3
OUTLOOKS                      	     1	     1	     1
OVERHEAD                      	     1	     2	     2
OVERLAP                       	     1	    26	    26
OVERLAPPED                    	     1	     4	     4
OVERLAPPING                   	     1	     7	     7
OVERLAPS                      	     1	     2	     2
OVERSEEN                      	     1	     1	     1
OWL                           	     1	     1	     1
OXIC                          	     1	    10	    10
OXYGEN                        	     1	    23	    23
OZONE                         	     1	     2	     2
PACKET                        	     1	     1	     1
PARADE                        	     1	     1	     1
PARADOXICAL                   	     1	     1	     1
PARAMETER                     	     1	    86	    86
PARAMETERS                    	     1	   240	   240
PARTICLE                      	     1	     9	     9
PARTICLES                     	     1	    13	    13
PASSIVE                       	     1	    28	    28
PASSIVELY                     	     1	     3	     3
PECULIAR                      	     1	     4	     4
PENCIL                        	     1	     1	     1
PENETRATE                     	     1	     6	     6
PENETRATED                    	     1	     2	     2
PENETRATING                   	     1	     1	     1
PENETRATION                   	     1	    12	    12
PERIPHERALLY                  	     1	     1	     1
PERIPHERY                     	     1	     1	     1
PHYSICS                       	     1	     3	     3
PIONEER                       	     1	    10	    10
PIONEERED                     	     1	     1	     1
PIONEERING                    	     1	     1	     1
PLEADED                       	     1	     1	     1
POLAR                         	     1	     4	     4
POLARISATION                  	     1	     1	     1
POLARITY                      	     1	     1	     1
POLARIZATION                  	     1	     7	     7
POLARIZATIONS                 	     1	     1	     1
POLARIZED                     	     1	     1	     1
POPE                          	     1	     1	     1
PORTFOLIO                     	     1	    21	    21
PORTFOLIOS                    	     1	     6	     6
POSTPONE                      	     1	     3	     3
POSTPONED                     	     1	     6	     6
POSTPONING                    	     1	     6	     6
PREACH                        	     1	     1	     1
PREACHED                      	     1	     2	     2
PREACHER                      	     1	     1	     1
PRECIOUS                      	     1	     1	     1
PREDATION                     	     1	     2	     2
PREDATOR                      	     1	     4	     4
PREDATORS                     	     1	     7	     7
PREDATORY                     	     1	     3	     3
PREDOMINANCE                  	     1	     4	     4
PREDOMINANT                   	     1	     9	     9
PREDOMINANTLY                 	     1	    18	    18
PRELIMINARILY                 	     1	     1	     1
PRELIMINARY                   	     1	     7	     7
PREMIER                       	     1	     1	     1
PREMIERSHIP                   	     1	     1	     1
PREMIUM                       	     1	     5	     5
PRESCRIBED                    	     1	    51	    51
PRESCRIPTION                  	     1	     3	     3
PRESCRIPTIONS                 	     1	    12	    12
PREVAIL                       	     1	     2	     2
PREVAILED                     	     1	     2	     2
PREVAILING                    	     1	    11	    11
PREVALENCE                    	     1	     5	     5
PREVALENT                     	     1	    12	    12
PREY                          	     1	     9	     9
PRIMITIVE                     	     1	     1	     1
PROLONGED                     	     1	     2	     2
PROPOSITION                   	     1	     6	     6
PROPOSITIONS                  	     1	     1	     1
PROTOCOL                      	     1	    19	    19
PROTOCOLS                     	     1	     8	     8
PULSE                         	     1	    77	    77
PULSED                        	     1	     2	     2
PULSES                        	     1	     7	     7
PURSUIT                       	     1	     3	     3
PURSUITS                      	     1	     1	     1
QUESTIONNAIRE                 	     1	    29	    29
QUESTIONNAIRES                	     1	     3	     3
QUOTA                         	     1	     2	     2
RAM                           	     1	     2	     2
RANGER                        	     1	     1	     1
RANGERS                       	     1	    37	    37
REALM                         	     1	     6	     6
RECEIPT                       	     1	     2	     2
RECEIPTS                      	     1	     1	     1
RECIPIENT                     	     1	     1	     1
RECONCILE                     	     1	     2	     2
RECONCILED                    	     1	     2	     2
RECONCILES                    	     1	     1	     1
RECONCILIATION                	     1	     1	     1
RECONCILING                   	     1	     4	     4
RECREATION                    	     1	    17	    17
RECREATIONAL                  	     1	     6	     6
RECURRENCE                    	     1	     1	     1
RECURRENT                     	     1	     3	     3
RECURRENTLY                   	     1	     1	     1
RECURRING                     	     1	     3	     3
RECYCLED                      	     1	     1	     1
REFINE                        	     1	     4	     4
REFINED                       	     1	     4	     4
REFINEMENT                    	     1	     2	     2
REFINEMENTS                   	     1	     2	     2
REFINING                      	     1	     2	     2
REFRESH                       	     1	     1	     1
REGAIN                        	     1	     1	     1
REGRESSED                     	     1	     3	     3
REGRESSION                    	     1	   108	   108
REGRESSIONS                   	     1	    20	    20
REGRESSOR                     	     1	     1	     1
REHABILITATION                	     1	     9	     9
RELEVANCE                     	     1	    14	    14
RESENTS                       	     1	     1	     1
RESIDUAL                      	     1	    26	    26
RESIDUALS                     	     1	    21	    21
RESIDUE                       	     1	    20	    20
RESIDUES                      	     1	    19	    19
RETRIEVAL                     	     1	     9	     9
RETRIEVALS                    	     1	     2	     2
RETRIEVE                      	     1	     7	     7
RETRIEVED                     	     1	     8	     8
RETRIEVING                    	     1	     1	     1
RIDGE                         	     1	    12	    12
RIDGES                        	     1	     1	     1
RIGID                         	     1	     5	     5
RIGOR                         	     1	     1	     1
RIGOROUS                      	     1	     9	     9
RIGOROUSLY                    	     1	     5	     5
ROCKING                       	     1	     1	     1
ROTATE                        	     1	     3	     3
ROTATED                       	     1	     2	     2
ROTATING                      	     1	     5	     5
ROTATION                      	     1	   177	   177
ROTATIONAL                    	     1	     4	     4
ROTATIONS                     	     1	    21	    21
RUBBER                        	     1	     5	     5
SACRED                        	     1	     1	     1
SALMON                        	     1	     1	     1
SATISFACTORILY                	     1	     1	     1
SATISFACTORY                  	     1	    11	    11
SCAR                          	     1	     2	     2
SCARCE                        	     1	    10	    10
SCARCELY                      	     1	     4	     4
SCARCITY                      	     1	     3	     3
SCARS                         	     1	     2	     2
SCENARIO                      	     1	   128	   128
SCENARIOS                     	     1	   106	   106
SCEPTICISM                    	     1	     4	     4
SCEPTICISMS                   	     1	     1	     1
SCRAP                         	     1	     1	     1
SCRAPER                       	     1	     2	     2
SCRAPINGS                     	     1	     1	     1
SCRAPPED                      	     1	     1	     1
SCRIPT                        	     1	     2	     2
SCRUTINIZE                    	     1	     1	     1
SCRUTINIZED                   	     1	     2	     2
SCRUTINY                      	     1	     1	     1
SELDOM                        	     1	     5	     5
SENSATIONAL                   	     1	     1	     1
SENTIMENT                     	     1	     1	     1
SHALLOW                       	     1	     5	     5
SHALLOWER                     	     1	     1	     1
SHEER                         	     1	     1	     1
SHRINK                        	     1	     2	     2
SHRINKAGE                     	     1	     3	     3
SIGNATURE                     	     1	    12	    12
SIGNATURES                    	     1	    18	    18
SIMULATE                      	     1	    26	    26
SIMULATED                     	     1	    34	    34
SIMULATES                     	     1	     3	     3
SIMULATING                    	     1	     7	     7
SIMULATION                    	     1	    87	    87
SIMULATIONS                   	     1	    26	    26
SIMULATOR                     	     1	    12	    12
SIMULATORS                    	     1	     4	     4
SKEPTICAL                     	     1	     1	     1
SKEPTICISM                    	     1	     3	     3
SKETCH                        	     1	     4	     4
SKETCHES                      	     1	     1	     1
SOAP                          	     1	     1	     1
SOCIOLOGICAL                  	     1	     3	     3
SOCIOLOGIES                   	     1	     1	     1
SOCIOLOGY                     	     1	     1	     1
SODIUM                        	     1	     2	     2
SOLAR                         	     1	    79	    79
SPAN                          	     1	     4	     4
SPANNED                       	     1	     3	     3
SPANNING                      	     1	     4	     4
SPANS                         	     1	     2	     2
SPARKED                       	     1	     2	     2
SPARKING                      	     1	     1	     1
SPARKS                        	     1	     3	     3
SPATIAL                       	     1	   510	   510
SPATIALLY                     	     1	    56	    56
SPECIMEN                      	     1	     2	     2
SPECIMENS                     	     1	     2	     2
SPECTACULAR                   	     1	     1	     1
SPECTRUM                      	     1	    35	    35
SPHERE                        	     1	     1	     1
SPHERIC                       	     1	     1	     1
SPIES                         	     1	    11	    11
SPIKE                         	     1	     4	     4
SPIKES                        	     1	     5	     5
SPURRED                       	     1	     1	     1
STACK                         	     1	     3	     3
STACKED                       	     1	     1	     1
STALL                         	     1	     1	     1
STANCE                        	     1	     1	     1
STEEP                         	     1	    19	    19
STEEPER                       	     1	     2	     2
STEEPEST                      	     1	     1	     1
STEEPNESS                     	     1	     2	     2
STERN                         	     1	     1	     1
STRAIGHTFORWARD               	     1	    19	    19
STRAND                        	     1	     3	     3
STRIPING                      	     1	     2	     2
SUBJECTED                     	     1	    11	    11
SUBJECTIVE                    	     1	    24	    24
SUBJECTIVELY                  	     1	     3	     3
SUBJECTIVITY                  	     1	     1	     1
SUBORDINATE                   	     1	     3	     3
SUBORDINATES                  	     1	     2	     2
SUBTROPICAL                   	     1	     6	     6
SUITE                         	     1	    18	    18
SUPPRESS                      	     1	     5	     5
SUPPRESSED                    	     1	     7	     7
SUPPRESSES                    	     1	     1	     1
SUPPRESSION                   	     1	     9	     9
SURPLUS                       	     1	     2	     2
SWIFTLY                       	     1	     3	     3
SYNDROME                      	     1	     2	     2
SYNTHESIS                     	     1	    14	    14
SYNTHESIZE                    	     1	     3	     3
SYNTHESIZED                   	     1	     4	     4
SYNTHESIZES                   	     1	     1	     1
SYNTHESIZING                  	     1	     2	     2
TAG                           	     1	     1	     1
TAGGING                       	     1	     1	     1
TELESCOPE                     	     1	     1	     1
TERMINAL                      	     1	     9	     9
TERMINALS                     	     1	     3	     3
TERMINATE                     	     1	     1	     1
TERMINATED                    	     1	     1	     1
TERMINATION                   	     1	     1	     1
TEXTURAL                      	     1	     3	     3
TEXTURE                       	     1	    28	    28
THESIS                        	     1	     1	     1
THREAD                        	     1	     2	     2
THREADS                       	     1	     1	     1
THRESHOLD                     	     1	    80	    80
THRESHOLDED                   	     1	     1	     1
THRESHOLDS                    	     1	    33	    33
THRIVE                        	     1	     1	     1
THUMB                         	     1	     1	     1
TILES                         	     1	     1	     1
TILT                          	     1	     2	     2
TIMBER                        	     1	   390	   390
TOLERATED                     	     1	     1	     1
TOXIC                         	     1	     1	     1
TRAIT                         	     1	     5	     5
TRAITS                        	     1	    31	    31
TRANSCRIPTS                   	     1	     1	     1
TRANSPLANT                    	     1	     1	     1
TREMBLING                     	     1	     3	     3
TRIANGLE                      	     1	     6	     6
TRIANGLES                     	     1	     1	     1
TRIANGULAR                    	     1	     4	     4
TRIANGULATE                   	     1	     1	     1
TRIBUTARIES                   	     1	     1	     1
TRIBUTARY                     	     1	     3	     3
TRIBUTE                       	     1	     1	     1
TRIMMING                      	     1	     1	     1
TROPICAL                      	     1	   113	   113
TROPICS                       	     1	     5	     5
TURNOVER                      	     1	    65	    65
TUTORIAL                      	     1	     1	     1
UNAMBIGUOUSLY                 	     1	     3	     3
UNCLASSIFIED                  	     1	     5	     5
UNCONSOLIDATED                	     1	     1	     1
UNDERMINED                    	     1	     2	     2
UNDISTORTED                   	     1	     1	     1
UNEVEN                        	     1	     1	     1
UNEVENLY                      	     1	     2	     2
UNHARVESTED                   	     1	     8	     8
UNIFIED                       	     1	     3	     3
UNIFY                         	     1	     1	     1
UNIFYING                      	     1	     1	     1
UNMERCHANTABLE                	     1	     5	     5
UNTANGLING                    	     1	     1	     1
UNVEILING                     	     1	     1	     1
UPGRADING                     	     1	     1	     1
UPWARD                        	     1	    11	    11
UPWARDS                       	     1	     2	     2
UTILISATION                   	     1	     2	     2
UTILISE                       	     1	     4	     4
UTILISED                      	     1	     5	     5
UTILISES                      	     1	     1	     1
UTILIZABLE                    	     1	     2	     2
UTILIZATION                   	     1	    15	    15
[truncated: 1,211,446 more chars]
