# Supplementary material for: The lexical profile of forestry academic texts: What does it take to understand a specialized discipline?
Source: PLoS One. 2024 Dec 30;19(12):e0315975. doi: 10.1371/journal.pone.0315975 (PMC11684671; doi:10.1371/journal.pone.0315975)
Supplement: S1 Raw data — (ZIP) [file pone.0315975.s001.zip › row_data/fp_range.txt]

 Processing file: C:\Users\���Ͽ�Ĺ���\��ѧ���Ͽ�\Ŀ�����Ͽ�\��ѧ��\FP.txt

 0001000,  0002000,  0003000,  0004000,  0005000,  
 0006000,  0007000,  0008000,  0009000,  0010000,  
 0011000,  0012000,  0013000,  0014000,  0015000,  
 0016000,  0017000,  0018000,  0019000,  0020000,  
 0021000,  0022000,  0023000,  0024000, 
  Number of lines: 24265
  Number of words: 488364


WORD LIST                TOKENS/%             TYPES/%             Word Families

one                      283687/58.09            2560/13.01             912
two                       65245/13.36            2289/11.64             836
three                     49041/10.04            2289/11.64             871
four                      14856/ 3.04            1106/ 5.62             597
five                       7276/ 1.49             761/ 3.87             456
six                        4929/ 1.01             557/ 2.83             351
seven                      3493/ 0.72             372/ 1.89             262
eight                      3585/ 0.73             342/ 1.74             236
nine                       1630/ 0.33             223/ 1.13             164
ten                      1494/ 0.31             167/ 0.85             137
11                      1143/ 0.23             190/ 0.97             150
12                       729/ 0.15             134/ 0.68             110
13                       451/ 0.09              92/ 0.47              86
14                       831/ 0.17             106/ 0.54              88
15                       556/ 0.11             109/ 0.55              90
16                       417/ 0.09              82/ 0.42              67
17                       565/ 0.12              77/ 0.39              66
18                       181/ 0.04              55/ 0.28              51
19                      1089/ 0.22              59/ 0.30              50
20                       430/ 0.09              60/ 0.31              49
21                       307/ 0.06              52/ 0.26              46
22                       268/ 0.05              42/ 0.21              38
23                       152/ 0.03              38/ 0.19              33
24                        83/ 0.02              20/ 0.10              19
25                       119/ 0.02              21/ 0.11              19
26                         0/ 0.00               0/ 0.00               0
27                         0/ 0.00               0/ 0.00               0
28                         0/ 0.00               0/ 0.00               0
29                         0/ 0.00               0/ 0.00               0
30                         0/ 0.00               0/ 0.00               0
31                     14972/ 3.07            3570/18.15            3570
32                      5000/ 1.02             133/ 0.68             105
33                     10380/ 2.13            2630/13.37            2580
34                      9219/ 1.89             725/ 3.69             722
35                        14/ 0.00              10/ 0.05              10
36                       809/ 0.17             225/ 1.14             225
37                      1623/ 0.33             353/ 1.79             353
38                       248/ 0.05              30/ 0.15              30
not in the lists           3542/ 0.73             193/ 0.98          ?????

Total                    488364                19672                13379


 
 Number of BASEWRD1.txt types: 7115  Number of BASEWRD1.txt word families: 1257
 Number of BASEWRD2.txt types: 6709  Number of BASEWRD2.txt word families: 1340
 Number of BASEWRD3.txt types: 6258  Number of BASEWRD3.txt word families: 1378
 Number of BASEWRD4.txt types: 5081  Number of BASEWRD4.txt word families: 1216
 Number of BASEWRD5.txt types: 4456  Number of BASEWRD5.txt word families: 1161
 Number of BASEWRD6.txt types: 4184  Number of BASEWRD6.txt word families: 1082
 Number of BASEWRD7.txt types: 3745  Number of BASEWRD7.txt word families: 1066
 Number of BASEWRD8.txt types: 3467  Number of BASEWRD8.txt word families: 1048
 Number of BASEWRD9.txt types: 3232  Number of BASEWRD9.txt word families: 1036
 Number of BASEWRD10.txt types: 3018  Number of BASEWRD10.txt word families: 1036
 Number of BASEWRD11.txt types: 2978  Number of BASEWRD11.txt word families: 1036
 Number of BASEWRD12.txt types: 2775  Number of BASEWRD12.txt word families: 1021
 Number of BASEWRD13.txt types: 2438  Number of BASEWRD13.txt word families: 1023
 Number of BASEWRD14.txt types: 2321  Number of BASEWRD14.txt word families: 1022
 Number of BASEWRD15.txt types: 2317  Number of BASEWRD15.txt word families: 1034
 Number of BASEWRD16.txt types: 2098  Number of BASEWRD16.txt word families: 1012
 Number of BASEWRD17.txt types: 2100  Number of BASEWRD17.txt word families: 1021
 Number of BASEWRD18.txt types: 1951  Number of BASEWRD18.txt word families: 1018
 Number of BASEWRD19.txt types: 1877  Number of BASEWRD19.txt word families: 1005
 Number of BASEWRD20.txt types: 1828  Number of BASEWRD20.txt word families: 1008
 Number of BASEWRD21.txt types: 1666  Number of BASEWRD21.txt word families: 1015
 Number of BASEWRD22.txt types: 1549  Number of BASEWRD22.txt word families: 1010
 Number of BASEWRD23.txt types: 1400  Number of BASEWRD23.txt word families: 1006
 Number of BASEWRD24.txt types: 1302  Number of BASEWRD24.txt word families: 1006
 Number of BASEWRD25.txt types: 1679  Number of BASEWRD25.txt word families: 1004
 Number of BASEWRD26.txt types: 1  Number of BASEWRD26.txt word families: 1
 Number of BASEWRD27.txt types: 1  Number of BASEWRD27.txt word families: 1
 Number of BASEWRD28.txt types: 1  Number of BASEWRD28.txt word families: 1
 Number of BASEWRD29.txt types: 1  Number of BASEWRD29.txt word families: 1
 Number of BASEWRD30.txt types: 1  Number of BASEWRD30.txt word families: 1
 Number of BASEWRD31.txt types: 40682  Number of BASEWRD31.txt word families: 40680
 Number of BASEWRD32.txt types: 716  Number of BASEWRD32.txt word families: 435
 Number of BASEWRD33.txt types: 17648  Number of BASEWRD33.txt word families: 14712
 Number of BASEWRD34.txt types: 3899  Number of BASEWRD34.txt word families: 3834
 Number of BASEWRD35.txt types: 172  Number of BASEWRD35.txt word families: 172
 Number of BASEWRD36.txt types: 2233  Number of BASEWRD36.txt word families: 2233
 Number of BASEWRD37.txt types: 1410  Number of BASEWRD37.txt word families: 1410
 Number of BASEWRD38.txt types: 126  Number of BASEWRD38.txt word families: 126

Table of Ranges: Types

 19671	Words appear in  1 input files

Table of Ranges: word families

 13379	Words appear in  1 input files


Types Found In Base List One

TYPE                          	 RANGE	  FREQ	    F1
A                             	     1	  8389	  8389
ABILITIES                     	     1	     2	     2
ABILITY                       	     1	    69	    69
ABLE                          	     1	    52	    52
ABOUT                         	     1	   532	   532
ABOVE                         	     1	   204	   204
ABSOLUTE                      	     1	    28	    28
ABSOLUTELY                    	     1	     2	     2
ACCEPT                        	     1	     7	     7
ACCEPTABLE                    	     1	    15	    15
ACCEPTABLY                    	     1	     1	     1
ACCEPTANCE                    	     1	     8	     8
ACCEPTED                      	     1	    16	    16
ACCEPTING                     	     1	     2	     2
ACCEPTOR                      	     1	     1	     1
ACCEPTORS                     	     1	     1	     1
ACROSS                        	     1	   161	   161
ACT                           	     1	    52	    52
ACTED                         	     1	     3	     3
ACTING                        	     1	    13	    13
ACTION                        	     1	    39	    39
ACTIONS                       	     1	    26	    26
ACTOR                         	     1	     1	     1
ACTORS                        	     1	    12	    12
ACTS                          	     1	    14	    14
ACTUAL                        	     1	    82	    82
ACTUALITY                     	     1	     1	     1
ACTUALLY                      	     1	    21	    21
AD                            	     1	     9	     9
ADD                           	     1	    26	    26
ADDED                         	     1	   104	   104
ADDING                        	     1	    26	    26
ADDITION                      	     1	   241	   241
ADDITIONAL                    	     1	   101	   101
ADDITIONALITY                 	     1	    10	    10
ADDITIONALLY                  	     1	    43	    43
ADDITIONS                     	     1	     9	     9
ADDITIVE                      	     1	     8	     8
ADDITIVES                     	     1	    20	    20
ADDRESS                       	     1	    14	    14
ADDRESSED                     	     1	     8	     8
ADDRESSES                     	     1	     1	     1
ADDRESSING                    	     1	     4	     4
ADDS                          	     1	     6	     6
ADMITTEDLY                    	     1	     1	     1
AFFORD                        	     1	     6	     6
AFFORDABILITY                 	     1	     1	     1
AFFORDED                      	     1	     5	     5
AFFORDS                       	     1	     1	     1
AFTER                         	     1	   429	   429
AFTERNOON                     	     1	     2	     2
AFTERWARD                     	     1	     7	     7
AFTERWARDS                    	     1	     6	     6
AGAIN                         	     1	    54	    54
AGAINST                       	     1	   107	   107
AGE                           	     1	   278	   278
AGED                          	     1	     7	     7
AGEING                        	     1	     4	     4
AGES                          	     1	    21	    21
AGING                         	     1	     5	     5
AGO                           	     1	     4	     4
AGREE                         	     1	     7	     7
AGREED                        	     1	    12	    12
AGREEING                      	     1	     1	     1
AGREEMENT                     	     1	    46	    46
AGREEMENTS                    	     1	     2	     2
AGREES                        	     1	     4	     4
AHEAD                         	     1	     3	     3
AIR                           	     1	   317	   317
ALL                           	     1	   673	   673
ALLOW                         	     1	    72	    72
ALLOWABLE                     	     1	    28	    28
ALLOWANCE                     	     1	     6	     6
ALLOWED                       	     1	    39	    39
ALLOWING                      	     1	    16	    16
ALLOWS                        	     1	    64	    64
ALMOST                        	     1	   141	   141
ALONE                         	     1	    29	    29
ALONG                         	     1	   113	   113
ALREADY                       	     1	    36	    36
ALSO                          	     1	  1079	  1079
ALTHOUGH                      	     1	   305	   305
ALWAYS                        	     1	    58	    58
AM                            	     1	     1	     1
AMONG                         	     1	   137	   137
AMONGST                       	     1	     6	     6
AMOUNT                        	     1	   324	   324
AMOUNTS                       	     1	   101	   101
AN                            	     1	  1497	  1497
AND                           	     1	 17863	 17863
ANIMAL                        	     1	     4	     4
ANIMALS                       	     1	     6	     6
ANOTHER                       	     1	   166	   166
ANSWER                        	     1	     7	     7
ANSWERED                      	     1	     2	     2
ANSWERS                       	     1	     5	     5
ANY                           	     1	   297	   297
ANYONE                        	     1	     2	     2
ANYTHING                      	     1	     3	     3
ANYWHERE                      	     1	     2	     2
APART                         	     1	    15	    15
APPARENT                      	     1	    26	    26
APPARENTLY                    	     1	    20	    20
APPEAR                        	     1	    57	    57
APPEARANCE                    	     1	    51	    51
APPEARANCES                   	     1	     1	     1
APPEARED                      	     1	    20	    20
APPEARING                     	     1	     5	     5
APPEARS                       	     1	    62	    62
ARE                           	     1	  3783	  3783
AREA                          	     1	   728	   728
AREAS                         	     1	   194	   194
ARMS                          	     1	     3	     3
AROUND                        	     1	   118	   118
ARRANGE                       	     1	     1	     1
ARRANGED                      	     1	    19	    19
ARRANGEMENT                   	     1	    24	    24
ARRANGEMENTS                  	     1	     4	     4
ARRIVAL                       	     1	     1	     1
ARRIVE                        	     1	     3	     3
ART                           	     1	    16	    16
ARTIST                        	     1	     3	     3
ARTISTS                       	     1	     1	     1
ARTS                          	     1	     1	     1
AS                            	     1	  4155	  4155
ASKED                         	     1	     2	     2
AT                            	     1	  2267	  2267
AUTUMN                        	     1	     8	     8
AWARE                         	     1	     1	     1
AWARENESS                     	     1	     5	     5
AWAY                          	     1	    26	    26
BACK                          	     1	    29	    29
BACKER                        	     1	     1	     1
BACKERS                       	     1	     1	     1
BACKING                       	     1	     3	     3
BAD                           	     1	     4	     4
BADLY                         	     1	     1	     1
BAG                           	     1	    10	    10
BAGS                          	     1	     6	     6
BALL                          	     1	    26	    26
BALLS                         	     1	     6	     6
BANK                          	     1	     6	     6
BANKS                         	     1	     2	     2
BAR                           	     1	     6	     6
BARS                          	     1	     2	     2
BASE                          	     1	    72	    72
BASED                         	     1	   478	   478
BASES                         	     1	     5	     5
BASIC                         	     1	   104	   104
BASICALLY                     	     1	     4	     4
BASICS                        	     1	     1	     1
BASING                        	     1	     1	     1
BATH                          	     1	     8	     8
BATHS                         	     1	     1	     1
BE                            	     1	  2888	  2888
BEACH                         	     1	     1	     1
BEAR                          	     1	     3	     3
BEARING                       	     1	    11	    11
BEARS                         	     1	     1	     1
BEAT                          	     1	     1	     1
BEATEN                        	     1	     1	     1
BEATING                       	     1	    17	    17
BEAUTIFIES                    	     1	     1	     1
BEAUTIFUL                     	     1	     2	     2
BEAUTY                        	     1	     4	     4
BECAME                        	     1	    37	    37
BECAUSE                       	     1	   610	   610
BECOME                        	     1	    97	    97
BECOMES                       	     1	    47	    47
BECOMING                      	     1	    15	    15
BED                           	     1	     2	     2
BEEN                          	     1	   725	   725
BEFORE                        	     1	   111	   111
BEGAN                         	     1	    17	    17
BEGIN                         	     1	    23	    23
BEGINNER                      	     1	     1	     1
BEGINNING                     	     1	    21	    21
BEGINS                        	     1	    25	    25
BEGUN                         	     1	    11	    11
BEHIND                        	     1	    14	    14
BEING                         	     1	   186	   186
BELIEVE                       	     1	     9	     9
BELIEVED                      	     1	    15	    15
BELOW                         	     1	   166	   166
BENEATH                       	     1	     4	     4
BESIDES                       	     1	    36	    36
BEST                          	     1	    89	    89
BET                           	     1	     1	     1
BETTER                        	     1	   116	   116
BETWEEN                       	     1	  1097	  1097
BEYOND                        	     1	    23	    23
BIG                           	     1	     3	     3
BIGGER                        	     1	     2	     2
BIGGEST                       	     1	     3	     3
BILLION                       	     1	    28	    28
BILLIONS                      	     1	     1	     1
BILLIONTH                     	     1	     1	     1
BIRD                          	     1	     6	     6
BIRDS                         	     1	     4	     4
BIT                           	     1	     2	     2
BLACK                         	     1	    35	    35
BLACKISH                      	     1	     3	     3
BLOOD                         	     1	     4	     4
BLOW                          	     1	     4	     4
BLOWING                       	     1	     6	     6
BLOWN                         	     1	     5	     5
BLOWS                         	     1	     3	     3
BLUE                          	     1	    21	    21
BLUISH                        	     1	     2	     2
BOARD                         	     1	   199	   199
BOARDS                        	     1	    75	    75
BOAT                          	     1	     3	     3
BOATS                         	     1	     2	     2
BODIES                        	     1	    22	    22
BODY                          	     1	    37	    37
BOOK                          	     1	    51	    51
BOOKS                         	     1	     5	     5
BORE                          	     1	     4	     4
BORER                         	     1	     2	     2
BORERS                        	     1	     9	     9
BORINGS                       	     1	     4	     4
BORN                          	     1	     1	     1
BORNE                         	     1	     3	     3
BOTH                          	     1	   550	   550
BOTTLE                        	     1	     1	     1
BOTTLES                       	     1	     1	     1
BOTTOM                        	     1	    22	    22
BOTTOMLESS                    	     1	     2	     2
BOTTOMS                       	     1	     2	     2
BOUGHT                        	     1	     3	     3
BOX                           	     1	     9	     9
BOXES                         	     1	     6	     6
BREAK                         	     1	    37	    37
BREAKAGE                      	     1	     5	     5
BREAKING                      	     1	    11	    11
BREAKS                        	     1	     4	     4
BRIGHT                        	     1	     7	     7
BRIGHTER                      	     1	     1	     1
BRIGHTEST                     	     1	     1	     1
BRIGHTNESS                    	     1	    17	    17
BRING                         	     1	    13	    13
BRINGING                      	     1	     6	     6
BRINGS                        	     1	     2	     2
BROKE                         	     1	     4	     4
BROKEN                        	     1	    27	    27
BROUGHT                       	     1	    18	    18
BROWN                         	     1	    29	    29
BROWNING                      	     1	     1	     1
BROWNISH                      	     1	     2	     2
BUILD                         	     1	    16	    16
BUILDER                       	     1	     1	     1
BUILDERS                      	     1	     3	     3
BUILDING                      	     1	    72	    72
BUILDINGS                     	     1	    38	    38
BUILT                         	     1	    24	    24
BURN                          	     1	    11	    11
BURNED                        	     1	    62	    62
BURNER                        	     1	     1	     1
BURNERS                       	     1	     1	     1
BURNING                       	     1	    51	    51
BURNS                         	     1	     4	     4
BURNT                         	     1	     3	     3
BUSHES                        	     1	     4	     4
BUSINESS                      	     1	    26	    26
BUSINESSES                    	     1	    12	    12
BUT                           	     1	   768	   768
BUY                           	     1	     1	     1
BUYER                         	     1	     1	     1
BUYERS                        	     1	     3	     3
BUYING                        	     1	     3	     3
BUYS                          	     1	     1	     1
BY                            	     1	  3506	  3506
CAFFEIC                       	     1	     1	     1
CAKES                         	     1	     1	     1
CALL                          	     1	     2	     2
CALLED                        	     1	   131	   131
CALLING                       	     1	     1	     1
CALLS                         	     1	     4	     4
CAME                          	     1	    11	    11
CAMP                          	     1	     1	     1
CAN                           	     1	  1458	  1458
CANNOT                        	     1	    65	    65
CAR                           	     1	     4	     4
CARE                          	     1	    19	    19
CAREFUL                       	     1	    15	    15
CAREFULLY                     	     1	    20	    20
CARING                        	     1	     3	     3
CARRIED                       	     1	    89	    89
CARRIER                       	     1	    11	    11
CARRIERS                      	     1	     7	     7
CARRIES                       	     1	     3	     3
CARRY                         	     1	    15	    15
CASE                          	     1	   252	   252
CASES                         	     1	   108	   108
CAT                           	     1	     1	     1
CATCH                         	     1	     1	     1
CAUGHT                        	     1	     4	     4
CAUSE                         	     1	   114	   114
CAUSED                        	     1	   107	   107
CAUSES                        	     1	    58	    58
CAUSING                       	     1	    24	    24
CENTER                        	     1	    57	    57
CENTERED                      	     1	     5	     5
CENTERING                     	     1	     1	     1
CENTERLESS                    	     1	     2	     2
CENTERS                       	     1	    13	    13
CENTRAL                       	     1	    22	    22
CENTRALITY                    	     1	     1	     1
CENTRALLY                     	     1	     4	     4
CENTRE                        	     1	     2	     2
CENTRED                       	     1	     1	     1
CERTAIN                       	     1	    59	    59
CERTAINLY                     	     1	    11	    11
CERTAINTY                     	     1	     1	     1
CHAIR                         	     1	     1	     1
CHANCE                        	     1	     5	     5
CHANCES                       	     1	     2	     2
CHANGE                        	     1	   292	   292
CHANGED                       	     1	    53	    53
CHANGES                       	     1	   345	   345
CHANGING                      	     1	    46	    46
CHARGE                        	     1	    10	    10
CHARGED                       	     1	     5	     5
CHARGER                       	     1	     6	     6
CHARGERS                      	     1	     1	     1
CHARGES                       	     1	     4	     4
CHARGING                      	     1	     1	     1
CHEAP                         	     1	     2	     2
CHEAPER                       	     1	     3	     3
CHEAPLY                       	     1	     1	     1
CHEAPNESS                     	     1	     1	     1
CHECK                         	     1	    12	    12
CHECKED                       	     1	     8	     8
CHECKING                      	     1	     4	     4
CHECKS                        	     1	    14	    14
CHILDREN                      	     1	     1	     1
CHIP                          	     1	    14	    14
CHIPPED                       	     1	    10	    10
CHIPPING                      	     1	    29	    29
CHIPS                         	     1	   114	   114
CHOICE                        	     1	    19	    19
CHOICES                       	     1	     4	     4
CHOOSE                        	     1	     4	     4
CHOOSES                       	     1	     1	     1
CHOOSING                      	     1	     3	     3
CHOSE                         	     1	     8	     8
CHOSEN                        	     1	    26	    26
CHURCHES                      	     1	     1	     1
CITIES                        	     1	     6	     6
CITY                          	     1	     2	     2
CLASS                         	     1	    49	    49
CLASSED                       	     1	     3	     3
CLASSES                       	     1	    32	    32
CLASSICAL                     	     1	     7	     7
CLEAN                         	     1	    24	    24
CLEANED                       	     1	     3	     3
CLEANER                       	     1	     5	     5
CLEANERS                      	     1	     1	     1
CLEANING                      	     1	     3	     3
CLEANLINESS                   	     1	     1	     1
CLEANLY                       	     1	     2	     2
CLEAR                         	     1	   109	   109
CLEARED                       	     1	     1	     1
CLEARER                       	     1	     2	     2
CLEARING                      	     1	     7	     7
CLEARINGS                     	     1	     2	     2
CLEARLY                       	     1	    69	    69
CLEARS                        	     1	     1	     1
CLOCK                         	     1	     2	     2
CLOSE                         	     1	    64	    64
CLOSED                        	     1	    51	    51
CLOSELY                       	     1	    47	    47
CLOSENESS                     	     1	     1	     1
CLOSER                        	     1	    15	    15
CLOSES                        	     1	     3	     3
CLOSEST                       	     1	     3	     3
CLOSING                       	     1	     6	     6
CLOTHES                       	     1	     1	     1
CLOTHING                      	     1	     2	     2
CLUB                          	     1	     1	     1
CO                            	     1	   134	   134
COACTION                      	     1	     1	     1
COAT                          	     1	     2	     2
COATED                        	     1	    17	    17
COATER                        	     1	     1	     1
COATERS                       	     1	     5	     5
COATING                       	     1	    35	    35
COATINGS                      	     1	    13	    13
COATS                         	     1	     1	     1
COFFEE                        	     1	     4	     4
COLD                          	     1	    14	    14
COLDER                        	     1	     3	     3
COLLECT                       	     1	     6	     6
COLLECTED                     	     1	    54	    54
COLLECTING                    	     1	     4	     4
COLLECTION                    	     1	    20	    20
COLLECTIONS                   	     1	     1	     1
COLLECTIVE                    	     1	    16	    16
COLLECTIVELY                  	     1	     7	     7
COLLECTIVITIES                	     1	     1	     1
COLLECTORS                    	     1	     1	     1
COLLECTS                      	     1	     3	     3
COLLEGE                       	     1	     3	     3
COLOR                         	     1	    78	    78
COLORATION                    	     1	     3	     3
COLORED                       	     1	     3	     3
COLORFUL                      	     1	     1	     1
COLORING                      	     1	     2	     2
COLORLESS                     	     1	     9	     9
COLORS                        	     1	     5	     5
COLOUR                        	     1	    26	    26
COME                          	     1	    39	    39
COMES                         	     1	    21	    21
COMING                        	     1	    21	    21
COMPANIES                     	     1	    47	    47
COMPANY                       	     1	    18	    18
COMPLETE                      	     1	    41	    41
COMPLETED                     	     1	    10	    10
COMPLETELY                    	     1	    48	    48
COMPLETENESS                  	     1	     9	     9
COMPLETES                     	     1	     1	     1
COMPLETING                    	     1	     2	     2
COMPLETION                    	     1	     6	     6
COMPUTATION                   	     1	     2	     2
COMPUTATIONAL                 	     1	     1	     1
COMPUTE                       	     1	     2	     2
COMPUTED                      	     1	     9	     9
COMPUTER                      	     1	    10	    10
COMPUTERIZED                  	     1	     1	     1
COMPUTERS                     	     1	     5	     5
COMPUTES                      	     1	     1	     1
COMPUTING                     	     1	     4	     4
CONCERN                       	     1	    36	    36
CONCERNED                     	     1	    54	    54
CONCERNING                    	     1	     7	     7
CONCERNS                      	     1	    19	    19
CONSIDER                      	     1	    76	    76
CONSIDERATION                 	     1	    40	    40
CONSIDERATIONS                	     1	    19	    19
CONSIDERED                    	     1	   182	   182
CONSIDERING                   	     1	    45	    45
CONSIDERS                     	     1	     5	     5
CONTINUAL                     	     1	     4	     4
CONTINUALLY                   	     1	    16	    16
CONTINUATION                  	     1	     3	     3
CONTINUE                      	     1	    30	    30
CONTINUED                     	     1	    16	    16
CONTINUES                     	     1	    26	    26
CONTINUING                    	     1	     1	     1
CONTINUITY                    	     1	     4	     4
CONTINUOUS                    	     1	    67	    67
CONTINUOUSLY                  	     1	    18	    18
CONTROL                       	     1	   209	   209
CONTROLLABLE                  	     1	     1	     1
CONTROLLED                    	     1	    50	    50
CONTROLLERS                   	     1	     1	     1
CONTROLLING                   	     1	    12	    12
CONTROLS                      	     1	    19	    19
CONVERSE                      	     1	     1	     1
COOK                          	     1	     3	     3
COOKED                        	     1	     7	     7
COOKING                       	     1	    41	    41
COOL                          	     1	     8	     8
COOLED                        	     1	     8	     8
COOLER                        	     1	     2	     2
COOLING                       	     1	    12	    12
COOLS                         	     1	     2	     2
CORNER                        	     1	     5	     5
CORNERS                       	     1	     1	     1
COST                          	     1	   133	   133
COSTLY                        	     1	    29	    29
COSTS                         	     1	    66	    66
COULD                         	     1	   343	   343
COUNT                         	     1	     5	     5
COUNTED                       	     1	     4	     4
COUNTING                      	     1	     2	     2
COUNTLESS                     	     1	     2	     2
COUNTRIES                     	     1	   168	   168
COUNTRY                       	     1	    66	    66
COUNTS                        	     1	     1	     1
COUPLE                        	     1	     3	     3
COUPLED                       	     1	    58	    58
COUPLES                       	     1	     1	     1
COUPLING                      	     1	    24	    24
COURSE                        	     1	    31	    31
COURT                         	     1	     1	     1
COVER                         	     1	    96	    96
COVERAGE                      	     1	    24	    24
COVERED                       	     1	    41	    41
COVERING                      	     1	    23	    23
COVERINGS                     	     1	     2	     2
COVERS                        	     1	    11	    11
CROSS                         	     1	    21	    21
CROSSES                       	     1	     1	     1
CROSSING                      	     1	     2	     2
CUP                           	     1	     3	     3
CUPS                          	     1	     1	     1
CUT                           	     1	    96	    96
CUTS                          	     1	     7	     7
CUTTER                        	     1	     7	     7
CUTTING                       	     1	    80	    80
CUTTINGS                      	     1	     9	     9
D                             	     1	   409	   409
DAILY                         	     1	   127	   127
DANGER                        	     1	     5	     5
DANGEROUS                     	     1	     3	     3
DANGERS                       	     1	     2	     2
DARK                          	     1	    27	    27
DARKEN                        	     1	     3	     3
DARKENED                      	     1	     1	     1
DARKENING                     	     1	     2	     2
DARKER                        	     1	     6	     6
DATE                          	     1	    16	    16
DATES                         	     1	     5	     5
DATING                        	     1	     4	     4
DAY                           	     1	    62	    62
DAYLIGHT                      	     1	     7	     7
DAYS                          	     1	    61	    61
DEAD                          	     1	    12	    12
DEAL                          	     1	    48	    48
DEALERS                       	     1	     1	     1
DEALING                       	     1	    28	    28
DEALS                         	     1	     3	     3
DEALT                         	     1	     9	     9
DEATH                         	     1	    20	    20
DECIDE                        	     1	     1	     1
DECIDED                       	     1	     8	     8
DECIDING                      	     1	     2	     2
DEEP                          	     1	    26	    26
DEEPENING                     	     1	     1	     1
DEEPER                        	     1	     8	     8
DEEPLY                        	     1	    10	    10
DEFINITE                      	     1	     5	     5
DEFINITELY                    	     1	     1	     1
DEGREE                        	     1	   106	   106
DEGREES                       	     1	    11	    11
DEHARDENING                   	     1	     1	     1
DELOCALIZATION                	     1	     1	     1
DELOCALIZING                  	     1	     1	     1
DEPEND                        	     1	    46	    46
DEPENDANT                     	     1	     1	     1
DEPENDED                      	     1	     9	     9
DEPENDENT                     	     1	    61	    61
DEPENDING                     	     1	    78	    78
DEPENDS                       	     1	   101	   101
DEPTH                         	     1	    79	    79
DEPTHS                        	     1	     4	     4
DID                           	     1	   121	   121
DIE                           	     1	    24	    24
DIES                          	     1	     9	     9
DIFFERENCE                    	     1	   171	   171
DIFFERENCES                   	     1	   245	   245
DIFFERENT                     	     1	   570	   570
DIFFERENTLY                   	     1	    11	    11
DIFFICULT                     	     1	    93	    93
DIFFICULTIES                  	     1	    17	    17
DIFFICULTY                    	     1	     8	     8
DIRT                          	     1	     1	     1
DIRTY                         	     1	     1	     1
DISCOVERED                    	     1	     3	     3
DISCOVERY                     	     1	     6	     6
DISLIKE                       	     1	     1	     1
DO                            	     1	   182	   182
DOCTORED                      	     1	     1	     1
DOES                          	     1	   128	   128
DOING                         	     1	     2	     2
DON                           	     1	     2	     2
DONE                          	     1	    78	    78
DOOR                          	     1	    14	    14
DOORS                         	     1	    13	    13
DOUBLE                        	     1	    35	    35
DOUBLED                       	     1	     6	     6
DOUBLING                      	     1	     2	     2
DOUBLY                        	     1	     1	     1
DOUBTFUL                      	     1	     1	     1
DOUBTS                        	     1	     3	     3
DOWN                          	     1	    62	    62
DOWNED                        	     1	     1	     1
DOWNWARD                      	     1	    13	    13
DOWNWARDS                     	     1	     5	     5
DR                            	     1	    13	    13
DRAW                          	     1	     7	     7
DRAWING                       	     1	     6	     6
DRAWN                         	     1	    10	    10
DRAWS                         	     1	     3	     3
DRESSED                       	     1	     2	     2
DREW                          	     1	     4	     4
DRIED                         	     1	   120	   120
DRIER                         	     1	    10	    10
DRIERS                        	     1	     1	     1
DRIES                         	     1	    19	    19
DRINK                         	     1	     1	     1
DRINKING                      	     1	     1	     1
DRIVE                         	     1	    22	    22
DRIVEN                        	     1	    59	    59
DRIVER                        	     1	     5	     5
DRIVERS                       	     1	    37	    37
DRIVES                        	     1	     8	     8
DRIVING                       	     1	    40	    40
DROP                          	     1	    29	    29
DROPLET                       	     1	     5	     5
DROPLETS                      	     1	    14	    14
DROPPED                       	     1	     9	     9
DROPPING                      	     1	     1	     1
DROPS                         	     1	    11	    11
DROVE                         	     1	     2	     2
DRUG                          	     1	     3	     3
DRUGS                         	     1	     3	     3
DRY                           	     1	   275	   275
DRYER                         	     1	    54	    54
DRYERS                        	     1	    26	    26
DRYING                        	     1	   228	   228
DURING                        	     1	   418	   418
DYING                         	     1	     3	     3
EACH                          	     1	   553	   553
EARLIER                       	     1	    76	    76
EARLIEST                      	     1	     2	     2
EARLY                         	     1	   110	   110
EARTH                         	     1	    24	    24
EASIER                        	     1	    20	    20
EASILY                        	     1	    54	    54
EAST                          	     1	    10	    10
EASY                          	     1	    33	    33
EDGE                          	     1	    54	    54
EDGED                         	     1	     2	     2
EDGER                         	     1	     1	     1
EDGERS                        	     1	     1	     1
EDGES                         	     1	    21	    21
EDGING                        	     1	     6	     6
EDUCATED                      	     1	     1	     1
EDUCATION                     	     1	     1	     1
EGGS                          	     1	     3	     3
EIGHT                         	     1	    10	    10
EIGHTEEN                      	     1	     1	     1
EITHER                        	     1	   104	   104
ELSE                          	     1	     1	     1
ELSEWHERE                     	     1	     7	     7
EM                            	     1	     1	     1
EMPLOY                        	     1	     5	     5
EMPLOYED                      	     1	    64	    64
EMPLOYEE                      	     1	     1	     1
EMPLOYING                     	     1	     9	     9
EMPLOYMENT                    	     1	    11	    11
EMPLOYS                       	     1	     4	     4
EMPTY                         	     1	     6	     6
END                           	     1	   108	   108
ENDANGERED                    	     1	     4	     4
ENDED                         	     1	     3	     3
ENDING                        	     1	     1	     1
ENDLESS                       	     1	     2	     2
ENDS                          	     1	    25	    25
ENGINE                        	     1	     6	     6
ENGINES                       	     1	     2	     2
ENJOY                         	     1	     1	     1
ENOUGH                        	     1	    64	    64
ENTER                         	     1	    11	    11
ENTERED                       	     1	     2	     2
ENTERING                      	     1	     8	     8
ENTERS                        	     1	     4	     4
ENTRAINED                     	     1	     3	     3
ESPECIALLY                    	     1	   108	   108
EVEN                          	     1	   160	   160
EVENING                       	     1	     2	     2
EVER                          	     1	     9	     9
EVERY                         	     1	    43	    43
EVERYDAY                      	     1	     1	     1
EVERYTHING                    	     1	     2	     2
EVERYWHERE                    	     1	     1	     1
EXACT                         	     1	    14	    14
EXACTLY                       	     1	    11	    11
EXCEPT                        	     1	    55	    55
EXCITATION                    	     1	     2	     2
EXCITE                        	     1	     1	     1
EXCITED                       	     1	     3	     3
EXCITING                      	     1	     2	     2
EXPECT                        	     1	    23	    23
EXPECTATION                   	     1	     7	     7
EXPECTATIONS                  	     1	    10	    10
EXPECTED                      	     1	    99	    99
EXPECTEDLY                    	     1	     1	     1
EXPENSIVE                     	     1	    23	    23
EXPERIENCE                    	     1	    22	    22
EXPERIENCED                   	     1	    24	    24
EXPERIENCES                   	     1	     3	     3
EXPERIENCING                  	     1	     9	     9
EXPLAIN                       	     1	    31	    31
EXPLAINED                     	     1	    85	    85
EXPLAINING                    	     1	     7	     7
EXPLAINS                      	     1	    11	    11
EXPLANATION                   	     1	    23	    23
EXPLANATIONS                  	     1	     2	     2
EXPLANATORY                   	     1	     4	     4
EXPRESS                       	     1	    14	    14
EXPRESSED                     	     1	    89	    89
EXPRESSES                     	     1	     5	     5
EXPRESSING                    	     1	     5	     5
EXPRESSION                    	     1	    30	    30
EXPRESSIONS                   	     1	    16	    16
EXPRESSLY                     	     1	     2	     2
EXTRA                         	     1	    11	    11
EYE                           	     1	     3	     3
EYES                          	     1	     2	     2
FACE                          	     1	    78	    78
FACED                         	     1	    10	    10
FACES                         	     1	    22	    22
FACING                        	     1	     6	     6
FACINGS                       	     1	     2	     2
FACT                          	     1	   123	   123
FACTS                         	     1	     4	     4
FAIR                          	     1	     2	     2
FAIRLY                        	     1	    11	    11
FALL                          	     1	    44	    44
FALLEN                        	     1	     3	     3
FALLING                       	     1	    12	    12
FALLS                         	     1	    17	    17
word families                      	     1	     8	     8
FAMILY                        	     1	     4	     4
FAR                           	     1	    51	    51
FARM                          	     1	    16	    16
FARMED                        	     1	     1	     1
FARMERS                       	     1	    28	    28
FARMING                       	     1	    21	    21
FARMS                         	     1	     9	     9
FARTHER                       	     1	     3	     3
FARTHEST                      	     1	     1	     1
FAST                          	     1	    46	    46
FASTER                        	     1	    23	    23
FASTEST                       	     1	     5	     5
FAT                           	     1	     1	     1
FATS                          	     1	     2	     2
FATTY                         	     1	    26	    26
FEAR                          	     1	     1	     1
FED                           	     1	    10	    10
FEED                          	     1	    18	    18
FEEDING                       	     1	     7	     7
FEEDS                         	     1	     1	     1
FEELINGS                      	     1	     1	     1
FEET                          	     1	    51	    51
FELL                          	     1	     8	     8
FELT                          	     1	     1	     1
FER                           	     1	     6	     6
FEW                           	     1	   107	   107
FEWER                         	     1	    19	    19
FF                            	     1	     3	     3
FIELD                         	     1	    87	    87
FIELDS                        	     1	    14	    14
FIFTEEN                       	     1	     3	     3
FIFTH                         	     1	     5	     5
FIG                           	     1	   440	   440
FIGHT                         	     1	     4	     4
FIGS                          	     1	    13	    13
FIGURE                        	     1	   619	   619
FIGURED                       	     1	     4	     4
FIGURES                       	     1	    46	    46
FILL                          	     1	     7	     7
FILLED                        	     1	    14	    14
FILLER                        	     1	    42	    42
FILLERS                       	     1	    52	    52
FILLING                       	     1	     3	     3
FILLS                         	     1	     6	     6
FILM                          	     1	    47	    47
FILMS                         	     1	    63	    63
FINAL                         	     1	   128	   128
FINALLY                       	     1	    67	    67
FIND                          	     1	    24	    24
FINDING                       	     1	    36	    36
FINDINGS                      	     1	    66	    66
FINDS                         	     1	     2	     2
FINE                          	     1	   134	   134
FINELY                        	     1	     6	     6
FINER                         	     1	    10	    10
FINGERS                       	     1	     1	     1
FINISH                        	     1	     8	     8
FINISHED                      	     1	    31	    31
FINISHES                      	     1	     2	     2
FINISHING                     	     1	    11	    11
FIRE                          	     1	   172	   172
FIRED                         	     1	     2	     2
FIRES                         	     1	    49	    49
FIRST                         	     1	   243	   243
FIRSTLY                       	     1	    13	    13
FIRSTS                        	     1	     1	     1
FISH                          	     1	     1	     1
FISHING                       	     1	     1	     1
FIT                           	     1	    35	    35
FITNESS                       	     1	     1	     1
FITS                          	     1	     9	     9
FITTED                        	     1	    46	    46
FITTING                       	     1	    24	    24
FIVE                          	     1	    86	    86
FIX                           	     1	     3	     3
FIXED                         	     1	    49	    49
FIXING                        	     1	     1	     1
FLAT                          	     1	    17	    17
FLATNESS                      	     1	     1	     1
FLATTEN                       	     1	     2	     2
FLATTENED                     	     1	     3	     3
FLATTENING                    	     1	     4	     4
FLATTENS                      	     1	     1	     1
FLOOR                         	     1	    43	    43
FLOORING                      	     1	    25	    25
FLOORS                        	     1	     9	     9
FLOWERING                     	     1	     2	     2
FLOWERS                       	     1	     2	     2
FLYING                        	     1	     2	     2
FOLLOW                        	     1	    21	    21
FOLLOWED                      	     1	    90	    90
FOLLOWING                     	     1	   206	   206
FOLLOWS                       	     1	    87	    87
FOOD                          	     1	    76	    76
FOODS                         	     1	     3	     3
FOOT                          	     1	    17	    17
FOR                           	     1	  5111	  5111
FORCE                         	     1	    53	    53
FORCED                        	     1	    11	    11
FORCEFULLY                    	     1	     1	     1
FORCES                        	     1	    34	    34
FORCING                       	     1	     9	     9
FOREGROUND                    	     1	     1	     1
FOREST                        	     1	  1399	  1399
FORESTED                      	     1	    19	    19
FORESTER                      	     1	     5	     5
FORESTERS                     	     1	    21	    21
FORESTRY                      	     1	   165	   165
FORESTS                       	     1	   490	   490
FORGET                        	     1	     1	     1
FORM                          	     1	   309	   309
FORMED                        	     1	   156	   156
FORMING                       	     1	    42	    42
FORMS                         	     1	    83	    83
FORTUNATELY                   	     1	     5	     5
FORWARD                       	     1	     5	     5
FORWARDED                     	     1	     1	     1
FORWARDER                     	     1	     7	     7
FORWARDERS                    	     1	     4	     4
FORWARDING                    	     1	     4	     4
FOUND                         	     1	   416	   416
FOUR                          	     1	    90	    90
FOURTEEN                      	     1	     1	     1
FOURTH                        	     1	    16	    16
FREE                          	     1	    53	    53
FREEDOM                       	     1	     6	     6
FREELY                        	     1	     9	     9
FREENESS                      	     1	     4	     4
FREEZE                        	     1	     7	     7
FREEZING                      	     1	     1	     1
FRESH                         	     1	    15	    15
FRESHLY                       	     1	     6	     6
FRIDAY                        	     1	     1	     1
FRIEND                        	     1	     1	     1
FRIENDLINESS                  	     1	     1	     1
FRIENDLY                      	     1	     7	     7
FRIENDS                       	     1	     1	     1
FROM                          	     1	  3198	  3198
FRONT                         	     1	     2	     2
FRONTALLY                     	     1	     1	     1
FRONTS                        	     1	     2	     2
FT                            	     1	    51	    51
FULL                          	     1	    33	    33
FULLER                        	     1	     1	     1
FULLEST                       	     1	     1	     1
FULLY                         	     1	    38	    38
FURTHER                       	     1	   238	   238
FURTHERS                      	     1	     3	     3
FURTHEST                      	     1	     1	     1
GAL                           	     1	     4	     4
GAME                          	     1	     2	     2
GARDEN                        	     1	     1	     1
GAS                           	     1	   111	   111
GASEOUS                       	     1	     9	     9
GASES                         	     1	    32	    32
GASIFIERS                     	     1	     1	     1
GAVE                          	     1	    37	    37
GENERAL                       	     1	   183	   183
GENERALISATION                	     1	     4	     4
GENERALISATIONS               	     1	     1	     1
GENERALISE                    	     1	     1	     1
GENERALISED                   	     1	     5	     5
GENERALISING                  	     1	     2	     2
GENERALITY                    	     1	     9	     9
GENERALIZATION                	     1	     2	     2
GENERALIZE                    	     1	     3	     3
GENERALIZED                   	     1	     2	     2
GENERALLY                     	     1	   271	   271
GENTLY                        	     1	     2	     2
GET                           	     1	    14	    14
GETS                          	     1	     3	     3
GETTING                       	     1	     5	     5
GIVE                          	     1	    69	    69
GIVEN                         	     1	   300	   300
GIVES                         	     1	    54	    54
GIVING                        	     1	    18	    18
GLANCE                        	     1	     1	     1
GLANCED                       	     1	     1	     1
GLASS                         	     1	    33	    33
GLASSES                       	     1	     1	     1
GO                            	     1	    12	    12
GOES                          	     1	    14	    14
GOING                         	     1	    16	    16
GOLD                          	     1	    11	    11
GONE                          	     1	     3	     3
GOOD                          	     1	   157	   157
GOODNESS                      	     1	     1	     1
GOT                           	     1	     2	     2
GOVERN                        	     1	    11	    11
GOVERNED                      	     1	     5	     5
GOVERNING                     	     1	     9	     9
GOVERNMENT                    	     1	    25	    25
GOVERNMENTAL                  	     1	     1	     1
GOVERNMENTS                   	     1	     5	     5
GRASS                         	     1	     6	     6
GRASSES                       	     1	     7	     7
GRAY                          	     1	     5	     5
GREAT                         	     1	    91	    91
GREATER                       	     1	   188	   188
GREATEST                      	     1	    29	    29
GREATLY                       	     1	    55	    55
GREEN                         	     1	   127	   127
GREENER                       	     1	     1	     1
GREENNESS                     	     1	     2	     2
GREW                          	     1	    18	    18
GREY                          	     1	     2	     2
GROUND                        	     1	   122	   122
GROUNDED                      	     1	     2	     2
GROUNDS                       	     1	     6	     6
GROUP                         	     1	   144	   144
GROUPED                       	     1	     8	     8
GROUPING                      	     1	     5	     5
GROUPINGS                     	     1	     3	     3
GROUPS                        	     1	   246	   246
GROW                          	     1	    66	    66
GROWERS                       	     1	     3	     3
GROWING                       	     1	   144	   144
GROWN                         	     1	    72	    72
GROWS                         	     1	    24	    24
GROWTH                        	     1	   998	   998
GUNNING                       	     1	     2	     2
HAD                           	     1	   284	   284
HAIR                          	     1	     1	     1
HALF                          	     1	    45	    45
HALL                          	     1	     1	     1
HAND                          	     1	    86	    86
HANDED                        	     1	     1	     1
HANDLE                        	     1	    12	    12
HANDLED                       	     1	     8	     8
HANDLER                       	     1	     1	     1
HANDLES                       	     1	     4	     4
HANDLING                      	     1	    20	    20
HANGING                       	     1	     1	     1
HAPPEN                        	     1	     5	     5
HAPPENED                      	     1	     2	     2
HAPPENING                     	     1	     1	     1
HAPPENS                       	     1	     6	     6
HARD                          	     1	    18	    18
HARDENED                      	     1	     2	     2
HARDENER                      	     1	     6	     6
HARDENING                     	     1	     3	     3
HARDER                        	     1	     2	     2
HARDEST                       	     1	     1	     1
HARDLY                        	     1	     8	     8
HARDNESS                      	     1	    36	    36
HAS                           	     1	   949	   949
HAT                           	     1	     1	     1
HATS                          	     1	     4	     4
HAVE                          	     1	  1022	  1022
HAVING                        	     1	    37	    37
HE                            	     1	    79	    79
HEAD                          	     1	    12	    12
HEADED                        	     1	     1	     1
HEADS                         	     1	     7	     7
HEALTH                        	     1	    24	    24
HEALTHY                       	     1	     4	     4
HEART                         	     1	     4	     4
HEAT                          	     1	   291	   291
HEATED                        	     1	    62	    62
HEATER                        	     1	     1	     1
HEATING                       	     1	   120	   120
HEATS                         	     1	     6	     6
HEAVIER                       	     1	     5	     5
HEAVIEST                      	     1	     2	     2
HEAVILY                       	     1	    17	    17
HEAVY                         	     1	    33	    33
HELD                          	     1	    26	    26
HELP                          	     1	    37	    37
HELPED                        	     1	     3	     3
HELPFUL                       	     1	    13	    13
HELPING                       	     1	     3	     3
HELPS                         	     1	    11	    11
HER                           	     1	     1	     1
HERE                          	     1	    99	    99
HI                            	     1	     1	     1
HIDDEN                        	     1	     1	     1
HIDE                          	     1	     1	     1
HIGH                          	     1	   683	   683
HIGHER                        	     1	   536	   536
HIGHEST                       	     1	   113	   113
HIGHLY                        	     1	   139	   139
HILL                          	     1	     5	     5
HILLY                         	     1	     1	     1
HIM                           	     1	     2	     2
HIS                           	     1	    23	    23
HISTORIC                      	     1	     6	     6
HISTORICAL                    	     1	    13	    13
HISTORICALLY                  	     1	    16	    16
HISTORY                       	     1	    29	    29
HIT                           	     1	     4	     4
HOLD                          	     1	    18	    18
HOLDER                        	     1	     1	     1
HOLDERS                       	     1	     2	     2
HOLDING                       	     1	    18	    18
HOLDS                         	     1	    10	    10
HOLE                          	     1	     4	     4
HOLES                         	     1	    27	    27
HOLIDAYS                      	     1	     1	     1
HOME                          	     1	    18	    18
HOMES                         	     1	    11	    11
HOMING                        	     1	     1	     1
HONESTLY                      	     1	     1	     1
HOPE                          	     1	     5	     5
HOPEFULLY                     	     1	     4	     4
HOT                           	     1	    70	    70
HOUR                          	     1	     9	     9
HOURLY                        	     1	    14	    14
HOURS                         	     1	    29	    29
HOUSE                         	     1	     8	     8
HOUSES                        	     1	     7	     7
HOUSING                       	     1	    31	    31
HOW                           	     1	   188	   188
HOWEVER                       	     1	   687	   687
HR                            	     1	     7	     7
HUGE                          	     1	     9	     9
HUMAN                         	     1	    33	    33
HUMANITY                      	     1	     1	     1
HUMANS                        	     1	     7	     7
HUNDRED                       	     1	    10	    10
HUNDREDS                      	     1	     9	     9
HUNG                          	     1	     1	     1
HUNT                          	     1	     8	     8
HUNTERS                       	     1	     2	     2
HUNTING                       	     1	     5	     5
I                             	     1	   368	   368
ICE                           	     1	     7	     7
IDEA                          	     1	    17	    17
IDEAS                         	     1	     8	     8
IF                            	     1	   488	   488
IMAGINED                      	     1	     1	     1
IMPERFECT                     	     1	     1	     1
IMPORTANT                     	     1	   411	   411
IMPORTANTLY                   	     1	     3	     3
IMPOSSIBLE                    	     1	    10	    10
IMPROPERLY                    	     1	     1	     1
IN                            	     1	 12271	 12271
INABILITY                     	     1	     3	     3
INCOMPLETE                    	     1	     2	     2
INDEED                        	     1	    32	    32
INDEFINITE                    	     1	     1	     1
INDEFINITELY                  	     1	     6	     6
INDEPENDENCY                  	     1	     2	     2
INDOOR                        	     1	     2	     2
INDOORS                       	     1	     3	     3
INEXPENSIVE                   	     1	     4	     4
INEXPENSIVELY                 	     1	     1	     1
INEXPERIENCED                 	     1	     1	     1
INFEED                        	     1	     3	     3
INFORM                        	     1	     2	     2
INFORMATION                   	     1	   224	   224
INFORMED                      	     1	     1	     1
INNER                         	     1	    25	    25
INNERMOST                     	     1	     4	     4
INSECURITY                    	     1	     1	     1
INSIDE                        	     1	    51	    51
INSTEAD                       	     1	    45	    45
INSURANCE                     	     1	     3	     3
INTEREST                      	     1	    89	    89
INTERESTED                    	     1	    13	    13
INTERESTING                   	     1	    30	    30
INTERESTINGLY                 	     1	    14	    14
INTERESTS                     	     1	     8	     8
INTERNET                      	     1	     1	     1
INTERRELATED                  	     1	     1	     1
INTERRELATIONSHIPS            	     1	     1	     1
INTO                          	     1	   717	   717
INVOLVE                       	     1	    25	    25
INVOLVED                      	     1	    77	    77
INVOLVEMENT                   	     1	     6	     6
INVOLVES                      	     1	    46	    46
INVOLVING                     	     1	    23	    23
INWARD                        	     1	     5	     5
INWARDS                       	     1	     1	     1
IS                            	     1	  7030	  7030
ISLAND                        	     1	     7	     7
ISLANDS                       	     1	     1	     1
ISSUE                         	     1	    45	    45
ISSUED                        	     1	     4	     4
ISSUES                        	     1	    71	    71
ISSUING                       	     1	     1	     1
IT                            	     1	  1704	  1704
ITS                           	     1	   597	   597
ITSELF                        	     1	    40	    40
JOB                           	     1	     6	     6
JOBS                          	     1	     3	     3
JOIN                          	     1	     4	     4
JOINED                        	     1	     5	     5
JOINING                       	     1	     1	     1
JUDGE                         	     1	     2	     2
JUDGEMENT                     	     1	     1	     1
JUDGMENT                      	     1	     3	     3
JUDGMENTS                     	     1	     1	     1
JUMPED                        	     1	     1	     1
JUST                          	     1	    39	    39
KEEP                          	     1	    27	    27
KEEPING                       	     1	    13	    13
KEEPS                         	     1	     5	     5
KEPT                          	     1	    23	    23
KEY                           	     1	    99	    99
KEYS                          	     1	     3	     3
KILL                          	     1	     5	     5
KILLED                        	     1	     3	     3
KIND                          	     1	    33	    33
KINDS                         	     1	    24	    24
KING                          	     1	     6	     6
KINGDOM                       	     1	     1	     1
KITCHEN                       	     1	     4	     4
KNOCK                         	     1	     1	     1
KNOW                          	     1	    19	    19
KNOWING                       	     1	     7	     7
KNOWN                         	     1	   148	   148
KNOWS                         	     1	     1	     1
LAID                          	     1	     5	     5
LAKE                          	     1	     4	     4
LAKES                         	     1	     5	     5
LAND                          	     1	   123	   123
LANDING                       	     1	     2	     2
LANDINGS                      	     1	     1	     1
LANDS                         	     1	    24	    24
LARGE                         	     1	   328	   328
LARGELY                       	     1	    60	    60
LARGER                        	     1	   101	   101
LARGEST                       	     1	    52	    52
LAST                          	     1	    51	    51
LASTLY                        	     1	     2	     2
LATE                          	     1	    22	    22
LATER                         	     1	    90	    90
LATEST                        	     1	     1	     1
LAW                           	     1	    81	    81
LAWS                          	     1	    19	    19
LAY                           	     1	     1	     1
LAYED                         	     1	     1	     1
LAYING                        	     1	     1	     1
LAYS                          	     1	     1	     1
LEAD                          	     1	    95	    95
LEADER                        	     1	     6	     6
LEADERS                       	     1	     5	     5
LEADING                       	     1	    83	    83
LEADS                         	     1	    51	    51
LEARN                         	     1	     1	     1
LEARNED                       	     1	     3	     3
LEARNING                      	     1	     3	     3
LEAST                         	     1	    86	    86
LEAVE                         	     1	    11	    11
LEAVES                        	     1	   177	   177
LEAVING                       	     1	    12	    12
LED                           	     1	    75	    75
LEFT                          	     1	    39	    39
LEFTHANDED                    	     1	     1	     1
LESS                          	     1	   295	   295
LESSEN                        	     1	     2	     2
LESSENING                     	     1	     2	     2
LESSER                        	     1	    22	    22
LET                           	     1	     6	     6
LETTERS                       	     1	     8	     8
LEVEL                         	     1	   250	   250
LEVELED                       	     1	     1	     1
LEVELS                        	     1	   144	   144
LIE                           	     1	     7	     7
LIED                          	     1	     1	     1
LIES                          	     1	    13	    13
LIFE                          	     1	    48	    48
LIFT                          	     1	     1	     1
LIFTING                       	     1	     1	     1
LIGHT                         	     1	   234	   234
LIGHTING                      	     1	     1	     1
LIKE                          	     1	   101	   101
LIKED                         	     1	     1	     1
LIKES                         	     1	     1	     1
LINE                          	     1	    82	    82
LINEAL                        	     1	     3	     3
LINED                         	     1	     2	     2
LINES                         	     1	    51	    51
LIST                          	     1	    12	    12
LISTED                        	     1	    29	    29
LISTING                       	     1	     2	     2
LISTS                         	     1	    12	    12
LITTLE                        	     1	    96	    96
LIVE                          	     1	    16	    16
LIVES                         	     1	     6	     6
LIVING                        	     1	    51	    51
LL                            	     1	     3	     3
LOAD                          	     1	    86	    86
LOADED                        	     1	    44	    44
LOADER                        	     1	     5	     5
LOADERS                       	     1	     1	     1
LOADING                       	     1	    66	    66
LOADINGS                      	     1	    18	    18
LOADS                         	     1	    14	    14
LOCAL                         	     1	   105	   105
LOCALIZED                     	     1	     5	     5
LOCALLY                       	     1	     8	     8
LOCKED                        	     1	     4	     4
LOCKING                       	     1	     1	     1
LONG                          	     1	   185	   185
LONGER                        	     1	    65	    65
LONGEST                       	     1	     5	     5
LOOK                          	     1	    15	    15
LOOKED                        	     1	     2	     2
LOOKING                       	     1	     7	     7
LOOKS                         	     1	     7	     7
LOSE                          	     1	    14	    14
LOSES                         	     1	     6	     6
LOSING                        	     1	     3	     3
LOST                          	     1	    50	    50
LOT                           	     1	     7	     7
LOUD                          	     1	     1	     1
LOVE                          	     1	     1	     1
LOW                           	     1	   374	   374
LOWERY                        	     1	     1	     1
LYING                         	     1	     2	     2
M                             	     1	   359	   359
MACHINABILITY                 	     1	     2	     2
MACHINE                       	     1	   100	   100
MACHINED                      	     1	     6	     6
MACHINERY                     	     1	    15	    15
MACHINES                      	     1	    67	    67
MACHINING                     	     1	     7	     7
MADE                          	     1	   307	   307
MAIN                          	     1	   191	   191
MAINLY                        	     1	   115	   115
MAJOR                         	     1	   165	   165
MAKE                          	     1	   100	   100
MAKERS                        	     1	     4	     4
MAKES                         	     1	    52	    52
MAKING                        	     1	    77	    77
MANAGE                        	     1	    13	    13
MANAGEABILITY                 	     1	     1	     1
MANAGED                       	     1	    77	    77
MANAGEMENT                    	     1	   308	   308
MANAGER                       	     1	     8	     8
MANAGERS                      	     1	    38	    38
MANAGING                      	     1	    10	    10
MANY                          	     1	   343	   343
MARK                          	     1	     7	     7
MARKED                        	     1	    25	    25
MARKEDLY                      	     1	    14	    14
MARKET                        	     1	   165	   165
MARKETABLE                    	     1	     2	     2
MARKETED                      	     1	     3	     3
MARKETERS                     	     1	     1	     1
MARKETING                     	     1	     7	     7
MARKETS                       	     1	    52	    52
MARKING                       	     1	     3	     3
MARKINGS                      	     1	     1	     1
MARKS                         	     1	     6	     6
MARRY                         	     1	     1	     1
MATTER                        	     1	    77	    77
MATTERS                       	     1	     8	     8
MAY                           	     1	   753	   753
ME                            	     1	     3	     3
MEAN                          	     1	   190	   190
MEANING                       	     1	    25	    25
MEANINGFUL                    	     1	     3	     3
MEANINGLESS                   	     1	     1	     1
MEANS                         	     1	   107	   107
MEANT                         	     1	     4	     4
MEET                          	     1	    41	    41
MEETING                       	     1	     6	     6
MEETINGS                      	     1	     1	     1
MEETS                         	     1	     6	     6
MEMBER                        	     1	    19	    19
MEMBERED                      	     1	     1	     1
MEMBERS                       	     1	    35	    35
MEMBERSHIP                    	     1	     5	     5
MENTION                       	     1	     6	     6
MENTIONED                     	     1	    36	    36
MENTIONING                    	     1	     7	     7
MET                           	     1	    29	    29
MIDDAY                        	     1	     4	     4
MIDDLE                        	     1	    23	    23
MIDSUMMER                     	     1	     2	     2
MIDWAY                        	     1	     1	     1
MIDWEST                       	     1	     4	     4
MIDWINTER                     	     1	     1	     1
MIGHT                         	     1	    96	    96
MILES                         	     1	     4	     4
MILK                          	     1	     2	     2
MILLION                       	     1	   126	   126
MILLIONS                      	     1	     6	     6
MIN                           	     1	   306	   306
MIND                          	     1	    10	    10
MINE                          	     1	     3	     3
MINUTE                        	     1	     6	     6
MINUTES                       	     1	    15	    15
MISLEAD                       	     1	     1	     1
MISLEADING                    	     1	     4	     4
MISLEADINGLY                  	     1	     1	     1
MISSING                       	     1	    10	    10
MISTAKE                       	     1	     1	     1
MISTAKENLY                    	     1	     2	     2
MOMENT                        	     1	     7	     7
MONEY                         	     1	     1	     1
MONTH                         	     1	    28	    28
MONTHLY                       	     1	    82	    82
MONTHS                        	     1	    27	    27
MORE                          	     1	   802	   802
MORNING                       	     1	     3	     3
MOST                          	     1	   689	   689
MOSTLY                        	     1	    33	    33
MOTHER                        	     1	    16	    16
MOUNTAIN                      	     1	     3	     3
MOUNTAINOUS                   	     1	     1	     1
MOUNTAINS                     	     1	     9	     9
MOVE                          	     1	    33	    33
MOVEABLE                      	     1	     1	     1
MOVED                         	     1	    16	    16
MOVEMENT                      	     1	    66	    66
MOVEMENTS                     	     1	     3	     3
MOVES                         	     1	    17	    17
MOVIE                         	     1	     2	     2
MOVING                        	     1	    26	    26
MR                            	     1	     1	     1
MUCH                          	     1	   230	   230
MUSICAL                       	     1	     3	     3
MUST                          	     1	   200	   200
MY                            	     1	     3	     3
NAME                          	     1	    20	    20
NAMED                         	     1	     9	     9
NAMELY                        	     1	    29	    29
NAMES                         	     1	     9	     9
NATION                        	     1	     8	     8
NATIONAL                      	     1	    85	    85
NATIONALLY                    	     1	     2	     2
NATIONALS                     	     1	     2	     2
NATIONS                       	     1	    19	    19
NATIONWIDE                    	     1	     6	     6
NATURAL                       	     1	   182	   182
NATURALLY                     	     1	    37	    37
NATURE                        	     1	   108	   108
NE                            	     1	     2	     2
NEAR                          	     1	    51	    51
NEARBY                        	     1	     2	     2
NEARER                        	     1	     2	     2
NEAREST                       	     1	    12	    12
NEARING                       	     1	     1	     1
NEARLY                        	     1	    40	    40
NEAT                          	     1	     1	     1
NECESSARILY                   	     1	    30	    30
NECESSARY                     	     1	    99	    99
NECK                          	     1	     1	     1
NEED                          	     1	   122	   122
NEEDED                        	     1	    91	    91
NEEDING                       	     1	     1	     1
NEEDLESSLY                    	     1	     1	     1
NEEDS                         	     1	    40	    40
NEIGHBORHOODS                 	     1	     1	     1
NEIGHBORING                   	     1	     3	     3
NEIGHBORS                     	     1	     3	     3
NEIGHBOURING                  	     1	     4	     4
NEVER                         	     1	    11	    11
NEW                           	     1	   276	   276
NEWER                         	     1	     3	     3
NEWLY                         	     1	     8	     8
NEWS                          	     1	     6	     6
NEXT                          	     1	    44	    44
NICE                          	     1	     2	     2
NIGHT                         	     1	    16	    16
NIGHTS                        	     1	     5	     5
NINE                          	     1	    13	    13
NINETEENTH                    	     1	     1	     1
NO                            	     1	   322	   322
NOISE                         	     1	    22	    22
NOISY                         	     1	     3	     3
NONE                          	     1	    14	    14
NONZERO                       	     1	     4	     4
NORMAL                        	     1	   138	   138
NORMALISED                    	     1	     8	     8
NORMALITY                     	     1	     2	     2
NORMALIZE                     	     1	     1	     1
NORMALIZED                    	     1	     3	     3
NORMALLY                      	     1	    35	    35
NORTH                         	     1	    86	    86
NORTHERNMOST                  	     1	     1	     1
NORTHWARD                     	     1	     1	     1
NORTHWARDS                    	     1	     1	     1
NORTHWEST                     	     1	     3	     3
NOT                           	     1	  1170	  1170
NOTABLE                       	     1	    19	    19
NOTABLY                       	     1	    20	    20
NOTE                          	     1	   117	   117
NOTED                         	     1	   115	   115
NOTES                         	     1	     4	     4
NOTHING                       	     1	     4	     4
NOTICE                        	     1	     3	     3
NOTICEABLE                    	     1	    10	    10
NOTICEABLY                    	     1	     1	     1
NOTICED                       	     1	     5	     5
NOTICES                       	     1	     1	     1
NOTICING                      	     1	     1	     1
NOTING                        	     1	     7	     7
NOW                           	     1	    96	    96
NT                            	     1	     2	     2
NUMBER                        	     1	   384	   384
NUMBERED                      	     1	     2	     2
NUMBERING                     	     1	     1	     1
NUMBERS                       	     1	    41	    41
NURSE                         	     1	     6	     6
NW                            	     1	     2	     2
OBVIOUS                       	     1	    28	    28
OBVIOUSLY                     	     1	    24	    24
OF                            	     1	 20727	 20727
OFF                           	     1	    44	    44
OFFER                         	     1	    18	    18
OFFERED                       	     1	     4	     4
OFFERING                      	     1	     1	     1
OFFERS                        	     1	    15	    15
OFFICE                        	     1	     7	     7
OFTEN                         	     1	   314	   314
OIL                           	     1	    68	    68
OILS                          	     1	     9	     9
OILY                          	     1	     3	     3
OLD                           	     1	    45	    45
OLDER                         	     1	    23	    23
OLDEST                        	     1	     4	     4
ON                            	     1	  2666	  2666
ONCE                          	     1	    49	    49
ONE                           	     1	   479	   479
ONES                          	     1	    23	    23
ONLY                          	     1	   538	   538
ONTO                          	     1	    25	    25
OPEN                          	     1	    73	    73
OPENED                        	     1	     3	     3
OPENING                       	     1	    19	    19
OPENINGS                      	     1	    12	    12
OPENNESS                      	     1	     2	     2
OPENS                         	     1	     2	     2
OR                            	     1	  2171	  2171
ORANGE                        	     1	     2	     2
ORDER                         	     1	   155	   155
ORDERED                       	     1	    10	    10
ORDERLY                       	     1	     1	     1
ORDERS                        	     1	     6	     6
OTHER                         	     1	   867	   867
OTHERS                        	     1	    72	    72
OUGHT                         	     1	     1	     1
OUR                           	     1	   194	   194
OURS                          	     1	     1	     1
OURSELVES                     	     1	     2	     2
OUT                           	     1	   194	   194
OUTDOOR                       	     1	     1	     1
OUTER                         	     1	    36	    36
OUTSIDE                       	     1	    26	    26
OUTWARD                       	     1	    16	    16
OUTWARDS                      	     1	     1	     1
OVER                          	     1	   378	   378
OVERLY                        	     1	     2	     2
OWN                           	     1	    20	    20
OWNED                         	     1	     4	     4
OWNER                         	     1	     1	     1
OWNERS                        	     1	    26	    26
OWNERSHIP                     	     1	     6	     6
OWNING                        	     1	     2	     2
PACKAGE                       	     1	    14	    14
PACKAGED                      	     1	     2	     2
PACKAGES                      	     1	     3	     3
PACKAGING                     	     1	    12	    12
PACKED                        	     1	    10	    10
PACKING                       	     1	     2	     2
PAGE                          	     1	     2	     2
PAID                          	     1	    17	    17
PAINS                         	     1	     1	     1
PAINT                         	     1	    11	    11
PAINTABLE                     	     1	     1	     1
PAINTED                       	     1	     8	     8
PAINTING                      	     1	     3	     3
PAINTINGS                     	     1	     1	     1
PAINTS                        	     1	     5	     5
PAIR                          	     1	     6	     6
PAIRED                        	     1	    10	    10
PAIRS                         	     1	    19	    19
PAPER                         	     1	   416	   416
PAPERLESS                     	     1	     1	     1
PAPERS                        	     1	    50	    50
PARENT                        	     1	     7	     7
PARENTAGES                    	     1	     1	     1
PARENTS                       	     1	     1	     1
PARK                          	     1	     4	     4
PARKING                       	     1	     1	     1
PARKS                         	     1	     1	     1
PART                          	     1	   149	   149
PARTIAL                       	     1	    39	    39
PARTIALLY                     	     1	    33	    33
PARTICULAR                    	     1	   170	   170
PARTICULARLY                  	     1	   127	   127
PARTIES                       	     1	     4	     4
PARTLY                        	     1	    13	    13
PARTS                         	     1	    78	    78
PARTY                         	     1	     2	     2
PASS                          	     1	    24	    24
PASSED                        	     1	     8	     8
PASSES                        	     1	    12	    12
PASSING                       	     1	     4	     4
PAST                          	     1	    37	    37
PAY                           	     1	     7	     7
PAYING                        	     1	     1	     1
PAYMENT                       	     1	     7	     7
PAYS                          	     1	     1	     1
PEOPLE                        	     1	    43	    43
PEOPLES                       	     1	     1	     1
PERFECT                       	     1	     4	     4
PERFECTED                     	     1	     1	     1
PERFECTION                    	     1	     4	     4
PERFECTLY                     	     1	     7	     7
PERHAPS                       	     1	    19	    19
PERSONAL                      	     1	    27	    27
PERSONS                       	     1	     1	     1
PHOTO                         	     1	     2	     2
PHOTOGRAPH                    	     1	     3	     3
PHOTOGRAPHIC                  	     1	     2	     2
PHOTOGRAPHS                   	     1	     3	     3
PHOTOGRAPHY                   	     1	     1	     1
PHOTOS                        	     1	     2	     2
PICK                          	     1	     2	     2
PICKED                        	     1	     2	     2
PICKING                       	     1	     3	     3
PICKS                         	     1	     1	     1
PICTURE                       	     1	    12	    12
PICTURED                      	     1	     6	     6
PICTURES                      	     1	     1	     1
PIECE                         	     1	    67	    67
PIECES                        	     1	    62	    62
PLACE                         	     1	    39	    39
PLACED                        	     1	    54	    54
PLACEMENT                     	     1	     4	     4
PLACES                        	     1	     9	     9
PLACING                       	     1	     6	     6
PLAN                          	     1	     9	     9
PLANNED                       	     1	     1	     1
PLANNERS                      	     1	     3	     3
PLANNING                      	     1	    11	    11
PLANS                         	     1	     8	     8
PLANT                         	     1	   297	   297
PLANTED                       	     1	    32	    32
PLANTING                      	     1	    44	    44
PLANTINGS                     	     1	    12	    12
PLANTS                        	     1	   196	   196
PLAY                          	     1	    42	    42
PLAYED                        	     1	    10	    10
PLAYERS                       	     1	     1	     1
PLAYING                       	     1	     3	     3
PLAYS                         	     1	    12	    12
PLEASE                        	     1	     2	     2
PLEASING                      	     1	     1	     1
PLENTIFUL                     	     1	     4	     4
PLENTY                        	     1	     1	     1
PLUS                          	     1	    19	    19
POINT                         	     1	   191	   191
POINTED                       	     1	    14	    14
POINTING                      	     1	     9	     9
POINTS                        	     1	    50	    50
POLICE                        	     1	     1	     1
POLICES                       	     1	     2	     2
POOR                          	     1	    67	    67
POORER                        	     1	     1	     1
POOREST                       	     1	     2	     2
POORLY                        	     1	    15	    15
POPS                          	     1	     1	     1
POSITION                      	     1	    70	    70
POSITIONED                    	     1	     9	     9
POSITIONERS                   	     1	     1	     1
POSITIONING                   	     1	     3	     3
POSITIONS                     	     1	    21	    21
POSSIBILITIES                 	     1	     3	     3
POSSIBILITY                   	     1	    29	    29
POSSIBLE                      	     1	   213	   213
POSSIBLY                      	     1	    47	    47
POST                          	     1	    10	    10
POSTS                         	     1	     7	     7
POSTWAR                       	     1	     2	     2
POTS                          	     1	     1	     1
POTTERY                       	     1	     1	     1
POUND                         	     1	     4	     4
POUNDS                        	     1	     5	     5
POWER                         	     1	    84	    84
POWERED                       	     1	     5	     5
POWERFUL                      	     1	    13	    13
POWERING                      	     1	     2	     2
POWERS                        	     1	    13	    13
PP                            	     1	    46	    46
PREFORMED                     	     1	     1	     1
PREHEATED                     	     1	     1	     1
PREHEATER                     	     1	     1	     1
PREPARATION                   	     1	    47	    47
PREPARATIVE                   	     1	     2	     2
PREPARE                       	     1	    14	    14
PREPARED                      	     1	    61	    61
PREPARES                      	     1	     2	     2
PREPARING                     	     1	     7	     7
PREPRESS                      	     1	     4	     4
PREPRESSED                    	     1	     3	     3
PREPRESSING                   	     1	     2	     2
PREPROGRAMMED                 	     1	     1	     1
PRESENT                       	     1	   167	   167
PRESENTATION                  	     1	    10	    10
PRESENTED                     	     1	   134	   134
PRESENTING                    	     1	     5	     5
PRESENTS                      	     1	    33	    33
PRESS                         	     1	   113	   113
PRESSED                       	     1	    28	    28
PRESSES                       	     1	    27	    27
PRESSING                      	     1	    46	    46
PRESTUDIED                    	     1	     2	     2
PRETESTING                    	     1	     1	     1
PRETREAT                      	     1	     3	     3
PRETREATED                    	     1	    32	    32
PRETREATING                   	     1	     1	     1
PRETREATMENT                  	     1	    37	    37
PRETREATMENTS                 	     1	    22	    22
PRICE                         	     1	    54	    54
PRICES                        	     1	    72	    72
PRICING                       	     1	     2	     2
PROBABILITIES                 	     1	     1	     1
PROBABILITY                   	     1	    18	    18
PROBABLE                      	     1	    16	    16
PROBABLY                      	     1	    57	    57
PROBLEM                       	     1	    57	    57
PROBLEMATIC                   	     1	     8	     8
PROBLEMS                      	     1	    82	    82
PROGRAM                       	     1	    22	    22
PROGRAMMABLE                  	     1	     2	     2
PROGRAMME                     	     1	     3	     3
PROGRAMMED                    	     1	     2	     2
PROGRAMMES                    	     1	     2	     2
PROGRAMS                      	     1	    10	    10
PROMISE                       	     1	     4	     4
PROMISES                      	     1	     2	     2
PROMISING                     	     1	    23	    23
PROPER                        	     1	    37	    37
PROPERLY                      	     1	    17	    17
PROTECT                       	     1	    19	    19
PROTECTED                     	     1	    11	    11
PROTECTING                    	     1	     8	     8
PROTECTION                    	     1	    48	    48
PROTECTIONISM                 	     1	     1	     1
PROTECTIVE                    	     1	     7	     7
PROTECTS                      	     1	     1	     1
PT                            	     1	     1	     1
PUBLIC                        	     1	    64	    64
PUBLICLY                      	     1	     4	     4
PULL                          	     1	     3	     3
PULLED                        	     1	     4	     4
PULLING                       	     1	     1	     1
PULLS                         	     1	     3	     3
PUSH                          	     1	     2	     2
PUSHED                        	     1	     3	     3
PUSHES                        	     1	     3	     3
PUSHING                       	     1	     4	     4
PUT                           	     1	    20	    20
PUTS                          	     1	     3	     3
PUTTING                       	     1	     7	     7
QUARTER                       	     1	     3	     3
QUARTERS                      	     1	     1	     1
QUESTION                      	     1	    32	    32
QUESTIONED                    	     1	     4	     4
QUESTIONING                   	     1	     1	     1
QUESTIONS                     	     1	    17	    17
QUICK                         	     1	     2	     2
QUICKER                       	     1	     1	     1
QUICKLY                       	     1	    21	    21
QUITE                         	     1	    80	    80
RACING                        	     1	     1	     1
RADIO                         	     1	     4	     4
RAIN                          	     1	    30	    30
RAINED                        	     1	     1	     1
RAINS                         	     1	     2	     2
RAINY                         	     1	     6	     6
RAISE                         	     1	     5	     5
RAISED                        	     1	    13	    13
RAISES                        	     1	     9	     9
RAISING                       	     1	     9	     9
RAN                           	     1	     4	     4
RATE                          	     1	   587	   587
RATED                         	     1	     9	     9
RATES                         	     1	   271	   271
RATHER                        	     1	   129	   129
RATING                        	     1	    28	    28
RATINGS                       	     1	     3	     3
RD                            	     1	    23	    23
RE                            	     1	     2	     2
REACH                         	     1	    34	    34
REACHED                       	     1	    46	    46
REACHES                       	     1	    14	    14
REACHING                      	     1	    19	    19
READ                          	     1	     4	     4
READER                        	     1	     7	     7
READERS                       	     1	     4	     4
READILY                       	     1	    41	    41
READING                       	     1	     4	     4
READY                         	     1	    10	    10
REAL                          	     1	    25	    25
REALISED                      	     1	     1	     1
REALISM                       	     1	     1	     1
REALISTIC                     	     1	    23	    23
REALISTICALLY                 	     1	     2	     2
REALITIES                     	     1	     1	     1
REALITY                       	     1	    29	    29
REALIZATION                   	     1	     1	     1
REALIZE                       	     1	     3	     3
REALIZED                      	     1	     3	     3
REALLY                        	     1	     2	     2
REARRANGE                     	     1	     1	     1
REARRANGED                    	     1	     2	     2
REARRANGEMENT                 	     1	     4	     4
REASON                        	     1	    61	    61
REASONABLE                    	     1	    36	    36
REASONABLENESS                	     1	     1	     1
REASONABLY                    	     1	    13	    13
REASONING                     	     1	     1	     1
REASONS                       	     1	    36	    36
REBUILD                       	     1	     1	     1
RECENT                        	     1	   109	   109
RECENTLY                      	     1	    43	    43
RECORD                        	     1	    13	    13
RECORDED                      	     1	    52	    52
RECORDERS                     	     1	     5	     5
RECORDING                     	     1	     4	     4
RECORDS                       	     1	     8	     8
RECOVERABILITY                	     1	     2	     2
RED                           	     1	    46	    46
REDDISH                       	     1	     1	     1
REDDY                         	     1	     1	     1
REDRAWN                       	     1	     1	     1
REDRIED                       	     1	     3	     3
REFILLING                     	     1	     2	     2
REGROWTH                      	     1	     2	     2
RELATE                        	     1	    11	    11
RELATED                       	     1	   185	   185
RELATES                       	     1	     6	     6
RELATING                      	     1	    12	    12
RELATION                      	     1	    89	    89
RELATIONAL                    	     1	     1	     1
RELATIONS                     	     1	    29	    29
RELATIONSHIP                  	     1	   209	   209
RELATIONSHIPS                 	     1	   205	   205
REMEMBER                      	     1	     4	     4
RENAMED                       	     1	     1	     1
RENEWABILITY                  	     1	     3	     3
RENEWABLE                     	     1	    41	    41
RENEWAL                       	     1	     1	     1
RENEWED                       	     1	     2	     2
RENT                          	     1	     2	     2
RENTS                         	     1	     7	     7
REPLANTED                     	     1	     2	     2
REPLANTING                    	     1	     5	     5
REPORT                        	     1	    16	    16
REPORTED                      	     1	   233	   233
REPORTEDLY                    	     1	     2	     2
REPORTING                     	     1	    15	    15
REPORTS                       	     1	    19	    19
RESAW                         	     1	     3	     3
RESPONSIBILITIES              	     1	     2	     2
RESPONSIBILITY                	     1	     6	     6
RESPONSIBLE                   	     1	    49	    49
REST                          	     1	    31	    31
RESTING                       	     1	     1	     1
RESTS                         	     1	     1	     1
RETURN                        	     1	    27	    27
RETURNED                      	     1	     4	     4
RETURNING                     	     1	     1	     1
RETURNS                       	     1	    12	    12
REUSE                         	     1	    21	    21
REUSED                        	     1	     4	     4
REVISITED                     	     1	     1	     1
REWATERING                    	     1	     1	     1
REWET                         	     1	     2	     2
REWRITE                       	     1	     1	     1
REWRITING                     	     1	     1	     1
REWRITTEN                     	     1	     2	     2
RICH                          	     1	    29	    29
RICHLY                        	     1	     2	     2
RICHNESS                      	     1	    37	    37
RID                           	     1	     1	     1
RIDES                         	     1	     1	     1
RIGHT                         	     1	    24	    24
RIGHTHAND                     	     1	     3	     3
RIGHTLY                       	     1	     1	     1
RIGHTS                        	     1	    20	    20
RING                          	     1	    92	    92
RINGS                         	     1	   106	   106
RISE                          	     1	    31	    31
RISES                         	     1	     2	     2
RISING                        	     1	    28	    28
RIVER                         	     1	     2	     2
RIVERS                        	     1	    10	    10
ROAD                          	     1	     9	     9
ROADS                         	     1	     3	     3
ROCK                          	     1	     3	     3
ROCKS                         	     1	     2	     2
ROCKY                         	     1	     2	     2
ROLL                          	     1	     7	     7
ROLLER                        	     1	     1	     1
ROLLERS                       	     1	     5	     5
ROLLING                       	     1	     5	     5
ROLLS                         	     1	     3	     3
ROOM                          	     1	    60	    60
ROSE                          	     1	     7	     7
ROUGH                         	     1	    28	    28
ROUGHENING                    	     1	     1	     1
ROUGHER                       	     1	     3	     3
ROUGHLY                       	     1	    17	    17
ROUGHNESS                     	     1	    10	    10
ROUND                         	     1	    16	    16
ROUNDED                       	     1	     7	     7
ROUNDING                      	     1	     5	     5
ROUNDNESS                     	     1	     2	     2
ROUNDS                        	     1	     1	     1
RT                            	     1	     3	     3
RULE                          	     1	    34	    34
RULED                         	     1	     1	     1
RULES                         	     1	    33	    33
RUN                           	     1	    30	    30
RUNNING                       	     1	    29	    29
RUNS                          	     1	    16	    16
S                             	     1	   678	   678
SADLY                         	     1	     1	     1
SAFE                          	     1	    16	    16
SAFELY                        	     1	     5	     5
SAFER                         	     1	     2	     2
SAFETY                        	     1	    21	    21
SAID                          	     1	    32	    32
SAILING                       	     1	     1	     1
SAME                          	     1	   395	   395
SAVE                          	     1	     3	     3
SAVED                         	     1	     5	     5
SAVES                         	     1	     1	     1
SAVING                        	     1	     5	     5
SAVINGS                       	     1	     4	     4
SAW                           	     1	    37	    37
SAY                           	     1	    12	    12
SAYING                        	     1	     4	     4
SAYS                          	     1	     1	     1
SCHOOL                        	     1	     4	     4
SCIENCE                       	     1	    21	    21
SCIENCES                      	     1	     4	     4
SCIENTIFIC                    	     1	    39	    39
SCIENTIFICALLY                	     1	     2	     2
SCIENTIST                     	     1	     3	     3
SCIENTISTS                    	     1	    19	    19
SEA                           	     1	     4	     4
SEAT                          	     1	     3	     3
SEATING                       	     1	     1	     1
SEATS                         	     1	     1	     1
SECOND                        	     1	   126	   126
SECONDARILY                   	     1	     1	     1
SECONDARY                     	     1	    87	    87
SECONDLY                      	     1	     5	     5
SECURED                       	     1	     1	     1
SECURING                      	     1	     4	     4
SECURITY                      	     1	    10	    10
SEE                           	     1	   313	   313
SEEM                          	     1	    13	    13
SEEMED                        	     1	     2	     2
SEEMINGLY                     	     1	     3	     3
SEEMS                         	     1	    26	    26
SEEN                          	     1	    86	    86
SELF                          	     1	     1	     1
SELL                          	     1	     3	     3
SELLERS                       	     1	     4	     4
SELLING                       	     1	     3	     3
SELLS                         	     1	     1	     1
SENSE                         	     1	    26	    26
SENT                          	     1	     1	     1
SERIOUS                       	     1	    29	    29
SERIOUSLY                     	     1	     2	     2
SERVE                         	     1	    35	    35
SERVED                        	     1	     3	     3
SERVES                        	     1	    15	    15
SERVICE                       	     1	    33	    33
SERVICED                      	     1	     1	     1
SERVICES                      	     1	    72	    72
SERVING                       	     1	     6	     6
SET                           	     1	   122	   122
SETS                          	     1	    30	    30
SETTING                       	     1	    19	    19
SETTINGS                      	     1	     1	     1
SETTLE                        	     1	     2	     2
SETTLED                       	     1	     1	     1
SETTLEMENT                    	     1	     2	     2
SETTLEMENTS                   	     1	     2	     2
SEVEN                         	     1	    23	    23
SEVENTH                       	     1	     1	     1
SEVERAL                       	     1	   226	   226
SEXUALLY                      	     1	     1	     1
SHAKE                         	     1	     2	     2
SHAKER                        	     1	     2	     2
SHAKES                        	     1	     2	     2
SHAKING                       	     1	     1	     1
SHAPE                         	     1	   108	   108
SHAPED                        	     1	    12	    12
SHAPES                        	     1	    13	    13
SHAPING                       	     1	     2	     2
SHARE                         	     1	    46	    46
SHARED                        	     1	     8	     8
SHARES                        	     1	     5	     5
SHARING                       	     1	     7	     7
SHIP                          	     1	     4	     4
SHIPMENT                      	     1	     4	     4
SHIPMENTS                     	     1	     1	     1
SHIPPED                       	     1	     5	     5
SHIPPING                      	     1	    19	    19
SHIPS                         	     1	     5	     5
SHOOK                         	     1	     1	     1
SHOOT                         	     1	    15	    15
SHOOTS                        	     1	    18	    18
SHOP                          	     1	     1	     1
SHOPPING                      	     1	     1	     1
SHOPS                         	     1	     1	     1
SHORT                         	     1	   113	   113
SHORTAGE                      	     1	     6	     6
SHORTAGES                     	     1	     1	     1
SHORTEN                       	     1	     1	     1
SHORTENED                     	     1	     4	     4
SHORTENING                    	     1	     4	     4
SHORTENS                      	     1	     1	     1
SHORTER                       	     1	    50	    50
SHORTEST                      	     1	     3	     3
SHOT                          	     1	     4	     4
SHOULD                        	     1	   308	   308
SHOULDER                      	     1	     1	     1
SHOULDERS                     	     1	     1	     1
SHOW                          	     1	   130	   130
SHOWED                        	     1	   291	   291
SHOWING                       	     1	    22	    22
SHOWN                         	     1	   392	   392
SHOWS                         	     1	   198	   198
SHUT                          	     1	     1	     1
SHY                           	     1	     1	     1
SIDE                          	     1	    75	    75
SIDES                         	     1	    27	    27
SIDEWAYS                      	     1	     2	     2
SIDING                        	     1	    33	    33
SIGHT                         	     1	     1	     1
SIGN                          	     1	     8	     8
SIGNED                        	     1	     1	     1
SIGNS                         	     1	     1	     1
SIMPLE                        	     1	   160	   160
SIMPLER                       	     1	    20	    20
SIMPLEST                      	     1	    17	    17
SIMPLIFICATION                	     1	     6	     6
SIMPLIFICATIONS               	     1	     4	     4
SIMPLIFIED                    	     1	    20	    20
SIMPLIFIES                    	     1	     3	     3
SIMPLIFY                      	     1	     5	     5
SIMPLIFYING                   	     1	     3	     3
SIMPLY                        	     1	    48	    48
SINCE                         	     1	   173	   173
SING                          	     1	     1	     1
SINGLE                        	     1	   117	   117
SINGLY                        	     1	     1	     1
SITUATED                      	     1	     2	     2
SITUATION                     	     1	    49	    49
SITUATIONS                    	     1	    52	    52
SIX                           	     1	    42	    42
SIXTEEN                       	     1	     1	     1
SIZABLE                       	     1	     1	     1
SIZE                          	     1	   473	   473
SIZED                         	     1	     4	     4
SIZES                         	     1	    76	    76
SIZING                        	     1	     9	     9
SKIES                         	     1	     5	     5
SKINS                         	     1	     2	     2
SKY                           	     1	     7	     7
SLEEP                         	     1	     2	     2
SLIGHT                        	     1	    38	    38
SLIGHTLY                      	     1	    82	    82
SLIP                          	     1	     4	     4
SLIPPAGE                      	     1	     4	     4
SLIPPING                      	     1	     1	     1
SLOW                          	     1	    42	    42
SLOWED                        	     1	     3	     3
SLOWER                        	     1	    20	    20
SLOWING                       	     1	     5	     5
SLOWLY                        	     1	    40	    40
SLOWS                         	     1	     4	     4
SMALL                         	     1	   242	   242
SMALLER                       	     1	    89	    89
SMALLEST                      	     1	    11	    11
SMELL                         	     1	     3	     3
SMOKE                         	     1	     5	     5
SMOKY                         	     1	     1	     1
SNOW                          	     1	     3	     3
SO                            	     1	   275	   275
SOFT                          	     1	    20	    20
SOFTEN                        	     1	     1	     1
SOFTENED                      	     1	     1	     1
SOFTENING                     	     1	     4	     4
SOFTENS                       	     1	     4	     4
SOFTNESS                      	     1	     1	     1
SOLD                          	     1	    24	    24
SOME                          	     1	   660	   660
SOMEHOW                       	     1	     1	     1
SOMEONE                       	     1	     1	     1
SOMETHING                     	     1	     3	     3
SOMETIMES                     	     1	    66	    66
SOMEWHERE                     	     1	     3	     3
SONG                          	     1	    13	    13
SOON                          	     1	    10	    10
SOONER                        	     1	     3	     3
SORT                          	     1	     9	     9
SORTERS                       	     1	     2	     2
SORTS                         	     1	     3	     3
SOUND                         	     1	   105	   105
SOUTH                         	     1	    85	    85
SPACE                         	     1	    44	    44
SPACED                        	     1	    15	    15
SPACER                        	     1	     1	     1
SPACES                        	     1	     7	     7
SPACING                       	     1	    72	    72
SPACINGS                      	     1	     2	     2
SPEAK                         	     1	     1	     1
SPEAKING                      	     1	     3	     3
SPECIAL                       	     1	    31	    31
SPECIALISATIONS               	     1	     1	     1
SPECIALISED                   	     1	     2	     2
SPECIALISTS                   	     1	     1	     1
SPECIALITY                    	     1	     1	     1
SPECIALIZATION                	     1	     6	     6
SPECIALIZED                   	     1	    64	    64
SPECIALIZING                  	     1	     1	     1
SPECIALLY                     	     1	     7	     7
SPECIALTY                     	     1	     6	     6
SPEND                         	     1	     2	     2
SPENT                         	     1	    11	    11
SPORTS                        	     1	     1	     1
SPOT                          	     1	     4	     4
SPOTS                         	     1	     4	     4
SPRING                        	     1	    17	    17
SPRINGS                       	     1	     1	     1
SQUARE                        	     1	    28	    28
SQUARED                       	     1	     2	     2
SQUARES                       	     1	     4	     4
SQUARING                      	     1	     1	     1
ST                            	     1	   272	   272
STAGE                         	     1	    93	    93
STAGES                        	     1	    44	    44
STAND                         	     1	    65	    65
STANDING                      	     1	    32	    32
STANDS                        	     1	   207	   207
START                         	     1	    18	    18
STARTED                       	     1	    16	    16
STARTING                      	     1	    20	    20
STARTS                        	     1	    20	    20
STATE                         	     1	   159	   159
STATED                        	     1	    22	    22
STATEMENT                     	     1	    11	    11
STATEMENTS                    	     1	    13	    13
STATION                       	     1	     6	     6
STATIONS                      	     1	    10	    10
STAY                          	     1	     2	     2
STAYED                        	     1	     2	     2
STAYING                       	     1	     2	     2
STEP                          	     1	    91	    91
STEPS                         	     1	    39	    39
STEPWISE                      	     1	     4	     4
STICK                         	     1	     2	     2
STICKERS                      	     1	     2	     2
STICKING                      	     1	     1	     1
STICKS                        	     1	     3	     3
STILL                         	     1	    90	    90
STONE                         	     1	     7	     7
STONES                        	     1	     2	     2
STONINESS                     	     1	     3	     3
STOOD                         	     1	     2	     2
STOP                          	     1	     7	     7
STOPPED                       	     1	    10	    10
STOPPING                      	     1	     3	     3
STOPS                         	     1	     7	     7
STORAGE                       	     1	   127	   127
STORE                         	     1	    19	    19
STORED                        	     1	    62	    62
STORES                        	     1	     5	     5
STORING                       	     1	     1	     1
STORY                         	     1	     3	     3
STORYING                      	     1	     1	     1
STRAIGHT                      	     1	    17	    17
STRAIGHTENED                  	     1	     1	     1
STRAIGHTENING                 	     1	     2	     2
STRAIGHTER                    	     1	     1	     1
STRAIGHTNESS                  	     1	     8	     8
STRIKE                        	     1	     1	     1
STRIKER                       	     1	     1	     1
STRIKES                       	     1	     1	     1
STRIKING                      	     1	     4	     4
STRONG                        	     1	   115	   115
STRONGER                      	     1	    35	    35
STRONGEST                     	     1	     7	     7
STRONGLY                      	     1	    55	    55
STUCK                         	     1	     2	     2
STUDENT                       	     1	     7	     7
STUDENTS                      	     1	     1	     1
STUDIED                       	     1	    73	    73
STUDIES                       	     1	   290	   290
STUDY                         	     1	   542	   542
STUDYING                      	     1	     9	     9
STUFF                         	     1	     1	     1
SUBGROUP                      	     1	    27	    27
SUBGROUPS                     	     1	    11	    11
SUBJECT                       	     1	    46	    46
SUBJECTS                      	     1	     1	     1
SUBSET                        	     1	     1	     1
SUBSYSTEM                     	     1	     5	     5
SUBSYSTEMS                    	     1	     5	     5
SUCH                          	     1	   989	   989
SUDDEN                        	     1	    10	    10
SUDDENLY                      	     1	     3	     3
SUGGEST                       	     1	    59	    59
SUGGESTED                     	     1	    60	    60
SUGGESTING                    	     1	    25	    25
SUGGESTION                    	     1	     4	     4
SUGGESTIONS                   	     1	     2	     2
SUGGESTS                      	     1	    53	    53
SUIT                          	     1	     1	     1
SUITABILITY                   	     1	    13	    13
SUITABLE                      	     1	    61	    61
SUITABLY                      	     1	     1	     1
SUITED                        	     1	    26	    26
SUMMER                        	     1	    34	    34
SUN                           	     1	    40	    40
SUNLIGHT                      	     1	    17	    17
SUNSHINE                      	     1	     2	     2
SUPPORT                       	     1	    64	    64
SUPPORTED                     	     1	    48	    48
SUPPORTER                     	     1	     1	     1
SUPPORTERS                    	     1	     1	     1
SUPPORTING                    	     1	    41	    41
SUPPORTS                      	     1	    18	    18
SUPPOSE                       	     1	     6	     6
SUPPOSED                      	     1	     5	     5
SURE                          	     1	     1	     1
SURPRISE                      	     1	     1	     1
SURPRISING                    	     1	     8	     8
SURPRISINGLY                  	     1	     7	     7
SYSTEM                        	     1	   293	   293
SYSTEMATIC                    	     1	    20	    20
SYSTEMATICAL                  	     1	     1	     1
SYSTEMATICALLY                	     1	     4	     4
SYSTEMIZE                     	     1	     1	     1
SYSTEMS                       	     1	   168	   168
T                             	     1	   205	   205
TABLE                         	     1	   518	   518
TABLES                        	     1	    48	    48
TAIL                          	     1	     1	     1
TAILED                        	     1	     1	     1
TAILS                         	     1	     1	     1
TAKE                          	     1	    69	    69
TAKEN                         	     1	   117	   117
TAKES                         	     1	    38	    38
TAKING                        	     1	    40	    40
TALL                          	     1	    11	    11
TALLER                        	     1	    15	    15
TALLEST                       	     1	     1	     1
TAPE                          	     1	     2	     2
TAPED                         	     1	     1	     1
TAPING                        	     1	     2	     2
TAX                           	     1	     8	     8
TAXES                         	     1	     1	     1
TAXING                        	     1	     1	     1
TAXONOMICAL                   	     1	     4	     4
TEA                           	     1	     2	     2
TEAM                          	     1	     6	     6
TEAMING                       	     1	     1	     1
TEAMS                         	     1	     1	     1
TEAR                          	     1	    25	    25
TEARING                       	     1	     1	     1
TEETH                         	     1	     1	     1
TELL                          	     1	     1	     1
TELLS                         	     1	     1	     1
TEN                           	     1	    19	    19
TEND                          	     1	    70	    70
TENDED                        	     1	     8	     8
TENDENCIES                    	     1	     1	     1
TENDENCY                      	     1	    21	    21
TENDING                       	     1	     5	     5
TENDS                         	     1	    46	    46
TENS                          	     1	     2	     2
TERM                          	     1	    69	    69
TERMED                        	     1	    41	    41
TERMS                         	     1	   237	   237
TEST                          	     1	   157	   157
TESTABILITY                   	     1	     1	     1
TESTABLE                      	     1	     5	     5
TESTED                        	     1	   106	   106
TESTER                        	     1	    10	    10
TESTING                       	     1	    77	    77
TESTS                         	     1	    65	    65
THAN                          	     1	  1035	  1035
THANKS                        	     1	     5	     5
THAT                          	     1	  4399	  4399
THE                           	     1	 32478	 32478
THEIR                         	     1	   740	   740
THEM                          	     1	   150	   150
THEMSELVES                    	     1	    21	    21
THEN                          	     1	   475	   475
THERE                         	     1	   560	   560
THESE                         	     1	  1311	  1311
THEY                          	     1	   721	   721
THICK                         	     1	   113	   113
THICKEN                       	     1	     1	     1
THICKENED                     	     1	     8	     8
THICKENING                    	     1	    10	    10
THICKENS                      	     1	     2	     2
THICKER                       	     1	    14	    14
THICKLY                       	     1	     1	     1
THICKNESS                     	     1	   256	   256
THICKNESSES                   	     1	    11	    11
THING                         	     1	     3	     3
THINGS                        	     1	    10	    10
THINK                         	     1	     5	     5
THINKING                      	     1	     3	     3
THIRD                         	     1	    47	    47
THIRTEEN                      	     1	     1	     1
THIRTY                        	     1	     3	     3
THIS                          	     1	  2401	  2401
THOSE                         	     1	   319	   319
THOUGH                        	     1	    28	    28
THOUGHT                       	     1	    28	    28
THOUGHTS                      	     1	     1	     1
THOUSAND                      	     1	     5	     5
THOUSANDS                     	     1	     6	     6
THREE                         	     1	   213	   213
THROUGH                       	     1	   469	   469
THROUGHOUT                    	     1	    62	    62
THROW                         	     1	     1	     1
THROWN                        	     1	     3	     3
TIE                           	     1	     3	     3
TIED                          	     1	     5	     5
TIES                          	     1	    17	    17
TIGHT                         	     1	     4	     4
TIGHTENING                    	     1	     1	     1
TIGHTER                       	     1	     2	     2
TIGHTLY                       	     1	    11	    11
TILL                          	     1	    11	    11
TIME                          	     1	   604	   604
TIMELY                        	     1	     5	     5
TIMES                         	     1	   172	   172
TIMING                        	     1	    11	    11
TIRE                          	     1	     1	     1
TIRES                         	     1	     2	     2
TO                            	     1	 10620	 10620
TODAY                         	     1	    36	    36
TOGETHER                      	     1	    87	    87
TOO                           	     1	    51	    51
TOOK                          	     1	    10	    10
TOP                           	     1	    57	    57
TOPS                          	     1	     8	     8
TORN                          	     1	     3	     3
TOTAL                         	     1	   360	   360
TOTALED                       	     1	     1	     1
TOTALING                      	     1	     1	     1
TOTALLY                       	     1	    15	    15
TOTALS                        	     1	     3	     3
TOUCH                         	     1	     3	     3
TOUCHED                       	     1	     1	     1
TOUCHING                      	     1	     1	     1
TOWARD                        	     1	    31	    31
TOWARDS                       	     1	    38	    38
TOWNS                         	     1	     2	     2
TRACK                         	     1	     1	     1
TRACKED                       	     1	     2	     2
TRACKING                      	     1	     2	     2
TRACKS                        	     1	     1	     1
TRAIN                         	     1	     1	     1
TRAINED                       	     1	     7	     7
TRAINING                      	     1	     1	     1
TRAINS                        	     1	     2	     2
TRAVEL                        	     1	     3	     3
TRAVELS                       	     1	     2	     2
TREAT                         	     1	    14	    14
TREATABLE                     	     1	     1	     1
TREATED                       	     1	   175	   175
TREATING                      	     1	    18	    18
TREATMENT                     	     1	   363	   363
TREATMENTS                    	     1	   170	   170
TREATS                        	     1	     1	     1
TREE                          	     1	   560	   560
TREES                         	     1	   748	   748
TRIED                         	     1	     5	     5
TROUBLE                       	     1	     1	     1
TROUBLESOME                   	     1	     2	     2
TRUE                          	     1	    47	    47
TRULY                         	     1	     2	     2
TRUST                         	     1	     5	     5
TRY                           	     1	    16	    16
TRYING                        	     1	     2	     2
TURN                          	     1	    32	    32
TURNED                        	     1	     9	     9
TURNING                       	     1	     9	     9
TURNS                         	     1	     4	     4
TV                            	     1	     1	     1
TWELVE                        	     1	     4	     4
TWENTIETH                     	     1	     3	     3
TWENTY                        	     1	     5	     5
TWICE                         	     1	    14	    14
TWO                           	     1	   483	   483
TYPE                          	     1	   286	   286
TYPES                         	     1	   255	   255
UNABLE                        	     1	     4	     4
UNACCEPTABLE                  	     1	     3	     3
UNANSWERABLE                  	     1	     1	     1
UNBROKEN                      	     1	     6	     6
UNBURNED                      	     1	     2	     2
UNCERTAIN                     	     1	    19	    19
UNCERTAINTIES                 	     1	    32	    32
UNCERTAINTY                   	     1	    33	    33
UNCHANGED                     	     1	    12	    12
UNCLEAR                       	     1	     3	     3
UNCOATED                      	     1	     2	     2
UNCONTROLLED                  	     1	     2	     2
UNCOOKED                      	     1	     1	     1
UNCOUNTED                     	     1	     1	     1
UNCOUPLE                      	     1	     1	     1
UNCOVERED                     	     1	     1	     1
UNDER                         	     1	   368	   368
UNDERSTAND                    	     1	    40	    40
UNDERSTANDABLY                	     1	     1	     1
UNDERSTANDING                 	     1	    94	    94
UNDERSTOOD                    	     1	    17	    17
UNDOUBTEDLY                   	     1	    10	    10
UNDRIED                       	     1	     2	     2
UNEDGED                       	     1	     1	     1
UNEMPLOYED                    	     1	     2	     2
UNEMPLOYMENT                  	     1	     6	     6
UNEXPECTED                    	     1	     2	     2
UNEXPECTEDLY                  	     1	     1	     1
UNEXPLAINED                   	     1	     1	     1
UNFAIR                        	     1	     3	     3
UNFINISHED                    	     1	     2	     2
UNFIRED                       	     1	     1	     1
UNFORESTED                    	     1	     1	     1
UNFORTUNATELY                 	     1	    14	    14
UNIMPORTANT                   	     1	     2	     2
UNKNOWN                       	     1	    11	    11
UNLAWFUL                      	     1	     1	     1
UNLESS                        	     1	    25	    25
UNLOADED                      	     1	     1	     1
UNLOADER                      	     1	     1	     1
UNLOADING                     	     1	     3	     3
UNLOCK                        	     1	     1	     1
UNLUCKY                       	     1	     1	     1
UNMANAGEABLE                  	     1	     1	     1
UNMANAGED                     	     1	     1	     1
UNNOTICED                     	     1	     1	     1
UNPAINTED                     	     1	     3	     3
UNPROTECTED                   	     1	     1	     1
UNREALISTIC                   	     1	     4	     4
UNREASONABLE                  	     1	     2	     2
UNREASONABLY                  	     1	     2	     2
UNSAFE                        	     1	     2	     2
UNSEEN                        	     1	     1	     1
UNSIGHTLY                     	     1	     1	     1
UNSTUDIED                     	     1	     1	     1
UNSUITABLE                    	     1	     2	     2
UNSUPPORTED                   	     1	     1	     1
UNSURPRISING                  	     1	     1	     1
UNSURPRISINGLY                	     1	     2	     2
UNSYSTEMATIC                  	     1	    24	    24
UNTESTABLE                    	     1	     1	     1
UNTHICKENED                   	     1	     1	     1
UNTIL                         	     1	   101	   101
UNTIMELY                      	     1	     1	     1
UNTREATED                     	     1	    35	    35
UNUSABLE                      	     1	     1	     1
UNUSED                        	     1	     1	     1
UNUSUAL                       	     1	     5	     5
UNUSUALLY                     	     1	     5	     5
UNWASHED                      	     1	     1	     1
UP                            	     1	   255	   255
UPON                          	     1	   157	   157
US                            	     1	   172	   172
USABLE                        	     1	    18	    18
USE                           	     1	   711	   711
USEABLE                       	     1	     1	     1
USED                          	     1	  1462	  1462
USEFUL                        	     1	   120	   120
USEFULLY                      	     1	     2	     2
USEFULNESS                    	     1	     4	     4
USER                          	     1	    11	    11
USERS                         	     1	    16	    16
USES                          	     1	    96	    96
USING                         	     1	   755	   755
USUAL                         	     1	    14	    14
USUALLY                       	     1	   203	   203
VAN                           	     1	    17	    17
VANS                          	     1	     1	     1
VERY                          	     1	   242	   242
VIEW                          	     1	    64	    64
VIEWED                        	     1	    26	    26
VIEWING                       	     1	     1	     1
VIEWS                         	     1	     1	     1
VISIT                         	     1	     1	     1
WAITING                       	     1	     3	     3
WALK                          	     1	     2	     2
WALKER                        	     1	     2	     2
WALL                          	     1	   249	   249
WALLED                        	     1	    11	    11
WALLS                         	     1	   210	   210
WANT                          	     1	     4	     4
WANTED                        	     1	     3	     3
WANTS                         	     1	     1	     1
WAR                           	     1	     6	     6
WARM                          	     1	     8	     8
WARMER                        	     1	     9	     9
WARMING                       	     1	    15	    15
WARMTH                        	     1	     1	     1
WAS                           	     1	  2988	  2988
WASHABLE                      	     1	     1	     1
WASHED                        	     1	    28	    28
WASHING                       	     1	    12	    12
WASTE                         	     1	    82	    82
WASTED                        	     1	     3	     3
WASTEFUL                      	     1	     1	     1
WASTES                        	     1	    12	    12
WATCH                         	     1	     1	     1
WATER                         	     1	  1406	  1406
WATERS                        	     1	     2	     2
WAVE                          	     1	     3	     3
WAVES                         	     1	     7	     7
WAY                           	     1	   150	   150
WAYS                          	     1	    40	    40
WE                            	     1	   764	   764
WEAR                          	     1	     7	     7
WEARS                         	     1	     1	     1
WEATHER                       	     1	    52	    52
WEATHERED                     	     1	     3	     3
WEATHERING                    	     1	    23	    23
WEATHERS                      	     1	     1	     1
WEB                           	     1	    26	    26
WEEK                          	     1	     5	     5
WEEKLY                        	     1	     6	     6
WEEKS                         	     1	    17	    17
WEIGHT                        	     1	   362	   362
WEIGHTED                      	     1	     5	     5
WEIGHTING                     	     1	     3	     3
WEIGHTS                       	     1	    21	    21
WELL                          	     1	   296	   296
WENT                          	     1	    10	    10
WERE                          	     1	  2039	  2039
WEREN                         	     1	     1	     1
WEST                          	     1	    43	    43
WESTWARD                      	     1	     2	     2
WET                           	     1	   127	   127
WETNESS                       	     1	     4	     4
WETTED                        	     1	     2	     2
WETTER                        	     1	     4	     4
WETTING                       	     1	     9	     9
WHAT                          	     1	    82	    82
WHATEVER                      	     1	     3	     3
WHEEL                         	     1	     5	     5
WHEELER                       	     1	     2	     2
WHEELS                        	     1	     3	     3
WHEN                          	     1	   671	   671
WHENEVER                      	     1	     9	     9
WHERE                         	     1	   657	   657
WHEREVER                      	     1	     5	     5
WHETHER                       	     1	    82	    82
WHICH                         	     1	  1559	  1559
WHILE                         	     1	   338	   338
WHILST                        	     1	     6	     6
WHITE                         	     1	    85	    85
WHITENESS                     	     1	     4	     4
WHITER                        	     1	     1	     1
WHITISH                       	     1	     1	     1
WHO                           	     1	    96	    96
WHOLE                         	     1	    84	    84
WHOLISTIC                     	     1	     1	     1
WHOLLY                        	     1	     2	     2
WHOSE                         	     1	    18	    18
WHY                           	     1	    34	    34
WIDE                          	     1	   124	   124
WIDELY                        	     1	   110	   110
WIDENED                       	     1	     2	     2
WIDENING                      	     1	     1	     1
WIDER                         	     1	    17	    17
WIDEST                        	     1	     2	     2
WIDTH                         	     1	   131	   131
WIDTHS                        	     1	    16	    16
WILD                          	     1	     3	     3
WILL                          	     1	   475	   475
WILLING                       	     1	     4	     4
WILLINGNESS                   	     1	     2	     2
WIN                           	     1	     1	     1
WIND                          	     1	    59	    59
WINDOW                        	     1	    15	    15
WINDOWS                       	     1	    15	    15
WINDS                         	     1	     2	     2
WINE                          	     1	    16	    16
WINERIES                      	     1	     1	     1
WINES                         	     1	     5	     5
WINNING                       	     1	     2	     2
WINTER                        	     1	    21	    21
WISH                          	     1	     1	     1
WISHED                        	     1	     1	     1
WISHES                        	     1	     1	     1
WISHING                       	     1	     1	     1
WITH                          	     1	  3718	  3718
WITHIN                        	     1	   304	   304
WITHOUT                       	     1	   142	   142
WONDERED                      	     1	     1	     1
WOOD                          	     1	  3179	  3179
WOODEN                        	     1	    63	    63
WOODS                         	     1	   108	   108
WOODY                         	     1	    55	    55
WORD                          	     1	     3	     3
WORDS                         	     1	     8	     8
WORK                          	     1	   156	   156
WORKABLE                      	     1	     1	     1
WORKED                        	     1	     8	     8
WORKERS                       	     1	    12	    12
WORKING                       	     1	    25	    25
WORKINGS                      	     1	     1	     1
WORKS                         	     1	    23	    23
WORLD                         	     1	   122	   122
WORSEN                        	     1	     1	     1
WORSENS                       	     1	     1	     1
WORST                         	     1	     3	     3
WORTH                         	     1	    23	    23
WORTHY                        	     1	     1	     1
WOULD                         	     1	   266	   266
WRITE                         	     1	     5	     5
WRITING                       	     1	    14	    14
WRITTEN                       	     1	    25	    25
WRONG                         	     1	     7	     7
WRONGLY                       	     1	     1	     1
WROTE                         	     1	     5	     5
YA                            	     1	     1	     1
YARD                          	     1	     7	     7
YARDS                         	     1	     1	     1
YEAR                          	     1	   168	   168
YEARLY                        	     1	     6	     6
YEARS                         	     1	   281	   281
YELLOW                        	     1	    45	    45
YELLOWING                     	     1	     3	     3
YES                           	     1	     2	     2
YET                           	     1	    53	    53
YOU                           	     1	     9	     9
YOUNG                         	     1	    61	    61
YOUNGER                       	     1	     5	     5
YOUNGEST                      	     1	     3	     3
YOUR                          	     1	     4	     4
YOURSELF                      	     1	     2	     2
YR                            	     1	     2	     2
ZERO                          	     1	    25	    25
ZEROS                         	     1	     1	     1

Types Found In Base List Two

TYPE                          	 RANGE	  FREQ	    F1
ACCESS                        	     1	    20	    20
ACCESSED                      	     1	     9	     9
ACCESSIBILITY                 	     1	    12	    12
ACCESSIBLE                    	     1	     7	     7
ACCESSING                     	     1	     2	     2
ACCIDENTALLY                  	     1	     1	     1
ACCORDING                     	     1	   171	   171
ACCORDINGLY                   	     1	    53	    53
ACCOUNT                       	     1	   168	   168
ACCOUNTED                     	     1	    38	    38
ACCOUNTING                    	     1	    17	    17
ACCOUNTS                      	     1	    14	    14
ACE                           	     1	     1	     1
ACING                         	     1	     1	     1
ACTIVE                        	     1	    62	    62
ACTIVELY                      	     1	    12	    12
ACTIVITIES                    	     1	   129	   129
ACTIVITY                      	     1	   123	   123
ADAPT                         	     1	     3	     3
ADAPTABLE                     	     1	     3	     3
ADAPTATION                    	     1	    13	    13
ADAPTATIONS                   	     1	     2	     2
ADAPTED                       	     1	    13	    13
ADAPTING                      	     1	     6	     6
ADAPTIVE                      	     1	     3	     3
ADULT                         	     1	     5	     5
ADVANCE                       	     1	     8	     8
ADVANCED                      	     1	    20	    20
ADVANCEMENT                   	     1	     4	     4
ADVANCEMENTS                  	     1	     3	     3
ADVANCES                      	     1	    16	    16
ADVANCING                     	     1	     2	     2
ADVANTAGE                     	     1	    94	    94
ADVANTAGEOUS                  	     1	     6	     6
ADVANTAGES                    	     1	    50	    50
ADVICE                        	     1	     1	     1
ADVISABLE                     	     1	     7	     7
ADVISED                       	     1	     1	     1
ADVISOR                       	     1	     1	     1
AFFAIRS                       	     1	     2	     2
AFFECT                        	     1	   115	   115
AFFECTED                      	     1	   138	   138
AFFECTING                     	     1	    33	    33
AFFECTS                       	     1	    46	    46
AGENT                         	     1	    26	    26
AGENTS                        	     1	    25	    25
AID                           	     1	    15	    15
AIDED                         	     1	     2	     2
AIDING                        	     1	     1	     1
AIDS                          	     1	     1	     1
ALARMING                      	     1	     4	     4
ALARMINGLY                    	     1	     1	     1
ALCOHOL                       	     1	    25	    25
ALCOHOLIC                     	     1	     1	     1
ALCOHOLS                      	     1	     3	     3
ALIVE                         	     1	     2	     2
ALTER                         	     1	    13	    13
ALTERATION                    	     1	     3	     3
ALTERATIONS                   	     1	     7	     7
ALTERED                       	     1	    10	    10
ALTERING                      	     1	     5	     5
ALTERS                        	     1	     2	     2
ANNOYANCE                     	     1	    26	    26
ANNOYING                      	     1	     1	     1
APPEAL                        	     1	     5	     5
APPEALED                      	     1	     1	     1
APPEALING                     	     1	     2	     2
APPLE                         	     1	     3	     3
APPLES                        	     1	     1	     1
APPLICATION                   	     1	   146	   146
APPLICATIONS                  	     1	   164	   164
APPLIED                       	     1	   221	   221
APPLIES                       	     1	    21	    21
APPLY                         	     1	    50	    50
APPLYING                      	     1	    34	    34
APPOINTED                     	     1	     1	     1
APPRECIATE                    	     1	     1	     1
APPRECIATED                   	     1	     2	     2
APPRECIATION                  	     1	     2	     2
APPROACH                      	     1	   176	   176
APPROACHED                    	     1	     5	     5
APPROACHES                    	     1	    57	    57
APPROACHING                   	     1	     3	     3
APRIL                         	     1	     5	     5
ARGUABLE                      	     1	     2	     2
ARGUABLY                      	     1	     3	     3
ARGUE                         	     1	    15	    15
ARGUED                        	     1	    12	    12
ARGUMENT                      	     1	     6	     6
ARGUMENTS                     	     1	     6	     6
ARREST                        	     1	     2	     2
ARRESTED                      	     1	     1	     1
ARTICLE                       	     1	    11	    11
ARTICLES                      	     1	     5	     5
ASIDE                         	     1	     4	     4
ASSIST                        	     1	     7	     7
ASSISTANCE                    	     1	     5	     5
ASSISTANT                     	     1	     2	     2
ASSISTED                      	     1	     3	     3
ASSISTS                       	     1	     3	     3
ASSOCIATE                     	     1	     3	     3
ASSOCIATED                    	     1	   170	   170
ASSOCIATION                   	     1	    34	    34
ASSOCIATIONS                  	     1	    13	    13
ASSUME                        	     1	    33	    33
ASSUMED                       	     1	   111	   111
ASSUMES                       	     1	    13	    13
ASSUMING                      	     1	    40	    40
ASSURANCE                     	     1	     4	     4
ASSURE                        	     1	     2	     2
ASSURED                       	     1	     2	     2
ASSURES                       	     1	     3	     3
ATMOSPHERE                    	     1	    57	    57
ATMOSPHERIC                   	     1	   100	   100
ATTACH                        	     1	     3	     3
ATTACHED                      	     1	    26	    26
ATTACHING                     	     1	     1	     1
ATTACHMENT                    	     1	     3	     3
ATTACK                        	     1	    25	    25
ATTACKED                      	     1	     2	     2
ATTACKS                       	     1	     7	     7
ATTEMPT                       	     1	    17	    17
ATTEMPTED                     	     1	     6	     6
ATTEMPTING                    	     1	     9	     9
ATTEMPTS                      	     1	    15	    15
ATTEND                        	     1	     1	     1
ATTENDED                      	     1	     2	     2
ATTENTION                     	     1	    50	    50
ATTENTIONS                    	     1	     1	     1
ATTITUDES                     	     1	     1	     1
ATTRACT                       	     1	    10	    10
ATTRACTED                     	     1	    10	    10
ATTRACTION                    	     1	     2	     2
ATTRACTIVE                    	     1	    14	    14
ATTRACTIVENESS                	     1	     2	     2
ATTRACTS                      	     1	     1	     1
AUGUST                        	     1	     7	     7
AUTOMATIC                     	     1	     9	     9
AUTOMATICALLY                 	     1	    12	    12
AVAILABILITY                  	     1	   113	   113
AVAILABLE                     	     1	   279	   279
AVERAGE                       	     1	   324	   324
AVERAGED                      	     1	    23	    23
AVERAGES                      	     1	    23	    23
AVERAGING                     	     1	     7	     7
AVOID                         	     1	    60	    60
AVOIDANCE                     	     1	     2	     2
AVOIDED                       	     1	    20	    20
AVOIDING                      	     1	    13	    13
AVOIDS                        	     1	     7	     7
BACKGROUND                    	     1	    26	    26
BAKER                         	     1	     5	     5
BAKING                        	     1	     2	     2
BALANCE                       	     1	   179	   179
BALANCED                      	     1	    18	    18
BALANCES                      	     1	     8	     8
BALANCING                     	     1	     2	     2
BAND                          	     1	    31	    31
BANDED                        	     1	     1	     1
BANDING                       	     1	     1	     1
BANDS                         	     1	    20	    20
BARE                          	     1	     6	     6
BARELY                        	     1	     3	     3
BARK                          	     1	   128	   128
BARKS                         	     1	     1	     1
BASIS                         	     1	   155	   155
BAT                           	     1	     2	     2
BATTLE                        	     1	     2	     2
BATTLING                      	     1	     1	     1
BEER                          	     1	    19	    19
BEERS                         	     1	     4	     4
BEES                          	     1	     5	     5
BELONG                        	     1	     7	     7
BELONGED                      	     1	     1	     1
BELONGING                     	     1	     2	     2
BELONGS                       	     1	     1	     1
BELT                          	     1	    15	    15
BELTS                         	     1	     7	     7
BEND                          	     1	     6	     6
BENDING                       	     1	    96	    96
BENDS                         	     1	     2	     2
BENEFIT                       	     1	    30	    30
BENEFITED                     	     1	     2	     2
BENEFITING                    	     1	     1	     1
BENEFITS                      	     1	    56	    56
BENT                          	     1	     7	     7
BIN                           	     1	     2	     2
BIND                          	     1	     9	     9
BINDER                        	     1	    19	    19
BINDERS                       	     1	    13	    13
BINDING                       	     1	    24	    24
BINS                          	     1	     3	     3
BLANK                         	     1	     3	     3
BLANKET                       	     1	     1	     1
BLANKS                        	     1	     1	     1
BLED                          	     1	     2	     2
BLIND                         	     1	     1	     1
BLOCK                         	     1	    58	    58
BLOCKAGE                      	     1	     1	     1
BLOCKED                       	     1	     2	     2
BLOCKER                       	     1	     1	     1
BLOCKING                      	     1	     6	     6
BLOCKS                        	     1	    54	    54
BLOOM                         	     1	     1	     1
BOILED                        	     1	     1	     1
BOILER                        	     1	    22	    22
BOILERS                       	     1	     6	     6
BOILING                       	     1	     7	     7
BOILS                         	     1	     1	     1
BOMB                          	     1	     2	     2
BOND                          	     1	    86	    86
BONDED                        	     1	    23	    23
BONDING                       	     1	    84	    84
BONDINGS                      	     1	     1	     1
BONDS                         	     1	   103	   103
BOOM                          	     1	     2	     2
BORROWING                     	     1	     1	     1
BOUNCE                        	     1	     1	     1
BOUND                         	     1	    17	    17
BOWL                          	     1	     1	     1
BOWS                          	     1	     1	     1
BRAIN                         	     1	     1	     1
BRANCH                        	     1	    64	    64
BRANCHED                      	     1	     4	     4
BRANCHES                      	     1	   107	   107
BRANCHING                     	     1	     1	     1
BRANCHY                       	     1	     1	     1
BRAND                         	     1	     1	     1
BRANDED                       	     1	     1	     1
BREAST                        	     1	    14	    14
BREATHING                     	     1	     1	     1
BREEDING                      	     1	     5	     5
BRICK                         	     1	     3	     3
BRIDGE                        	     1	    14	    14
BRIDGES                       	     1	    19	    19
BRIDGING                      	     1	     1	     1
BRIEF                         	     1	     8	     8
BRIEFLY                       	     1	    14	    14
BROAD                         	     1	    19	    19
BROADENED                     	     1	     3	     3
BROADENING                    	     1	     2	     2
BROADER                       	     1	     8	     8
BROADLY                       	     1	     9	     9
BRUSH                         	     1	     1	     1
BRUSHING                      	     1	     1	     1
BUCKED                        	     1	     2	     2
BUCKET                        	     1	     2	     2
BUCKING                       	     1	     2	     2
BUNCHED                       	     1	     2	     2
BURIED                        	     1	     6	     6
BURST                         	     1	    16	    16
BURSTING                      	     1	     1	     1
CALCD                         	     1	     9	     9
CALCULATE                     	     1	    65	    65
CALCULATED                    	     1	   254	   254
CALCULATES                    	     1	     5	     5
CALCULATING                   	     1	    22	    22
CALCULATION                   	     1	    46	    46
CALCULATIONS                  	     1	    53	    53
CALCULATOR                    	     1	     1	     1
CAMERA                        	     1	     1	     1
CAMERAS                       	     1	     1	     1
CANNED                        	     1	     1	     1
CAPABILITIES                  	     1	     5	     5
CAPABILITY                    	     1	     3	     3
CAPABLE                       	     1	    16	    16
CAPE                          	     1	     8	     8
CAPITAL                       	     1	    72	    72
CAPPED                        	     1	     1	     1
CAREER                        	     1	     1	     1
CARPET                        	     1	     2	     2
CARPETED                      	     1	     1	     1
CARTER                        	     1	     1	     1
CASH                          	     1	     8	     8
CAST                          	     1	     2	     2
CASTING                       	     1	     2	     2
CASUAL                        	     1	     6	     6
CEILING                       	     1	     6	     6
CEILINGS                      	     1	     2	     2
CENT                          	     1	     1	     1
CENTIMETER                    	     1	    11	    11
CENTIMETERS                   	     1	     1	     1
CENTURIES                     	     1	     3	     3
CENTURY                       	     1	    55	    55
CH                            	     1	    37	    37
CHAIN                         	     1	    80	    80
CHAINS                        	     1	    29	    29
CHALLENGE                     	     1	    12	    12
CHALLENGED                    	     1	     2	     2
CHALLENGES                    	     1	    31	    31
CHALLENGING                   	     1	    11	    11
CHAMPIONING                   	     1	     1	     1
CHANGEMENT                    	     1	     1	     1
CHANNEL                       	     1	     1	     1
CHANNELIZED                   	     1	     2	     2
CHANNELS                      	     1	     3	     3
CHAPTER                       	     1	   177	   177
CHAPTERS                      	     1	    10	    10
CHARACTER                     	     1	    11	    11
CHARACTERISATION              	     1	     4	     4
CHARACTERISE                  	     1	     9	     9
CHARACTERISED                 	     1	    14	    14
CHARACTERISES                 	     1	     1	     1
CHARACTERISING                	     1	     2	     2
CHARACTERIZATION              	     1	    41	    41
CHARACTERIZATIONS             	     1	     5	     5
CHARACTERIZE                  	     1	    16	    16
CHARACTERIZED                 	     1	    59	    59
CHARACTERIZES                 	     1	     4	     4
CHARACTERIZING                	     1	     8	     8
CHARACTERS                    	     1	     1	     1
CHASE                         	     1	     3	     3
CHASES                        	     1	     1	     1
CHEESE                        	     1	     3	     3
CHESTS                        	     1	     1	     1
CHIEF                         	     1	     2	     2
CHIEFS                        	     1	     5	     5
CHOP                          	     1	     2	     2
CHOPPED                       	     1	     2	     2
CIGARETTE                     	     1	     1	     1
CIRCLE                        	     1	     3	     3
CIRCLES                       	     1	     2	     2
CIRCULAR                      	     1	    17	    17
CIRCULARITY                   	     1	     1	     1
CIRCUMSTANCE                  	     1	     1	     1
CIRCUMSTANCES                 	     1	     5	     5
CITIZENS                      	     1	     2	     2
CLAIM                         	     1	     8	     8
CLAIMED                       	     1	     3	     3
CLAIMING                      	     1	     1	     1
CLAIMS                        	     1	     5	     5
CLASSIC                       	     1	     3	     3
CLIPPED                       	     1	     5	     5
CLIPPER                       	     1	     5	     5
CLIPPERS                      	     1	     3	     3
CLIPPING                      	     1	     1	     1
CLOTH                         	     1	     2	     2
CLOUD                         	     1	     7	     7
CLOUDINESS                    	     1	     1	     1
CLOUDLESS                     	     1	     5	     5
CLOUDS                        	     1	     2	     2
CLOUDY                        	     1	     8	     8
CLUE                          	     1	     2	     2
CLUED                         	     1	     1	     1
CLUES                         	     1	     2	     2
CM                            	     1	   129	   129
CMS                           	     1	     1	     1
COAL                          	     1	    12	    12
COAST                         	     1	     8	     8
COASTAL                       	     1	     6	     6
COASTS                        	     1	     2	     2
COMBINATION                   	     1	    90	    90
COMBINATIONS                  	     1	    17	    17
COMBINE                       	     1	     6	     6
COMBINED                      	     1	    84	    84
COMBINES                      	     1	     9	     9
COMBINING                     	     1	    15	    15
COMMAND                       	     1	     1	     1
COMMANDED                     	     1	     3	     3
COMMENT                       	     1	     8	     8
COMMENTARY                    	     1	     1	     1
COMMENTED                     	     1	    14	    14
COMMENTING                    	     1	     3	     3
COMMENTS                      	     1	     7	     7
COMMERCE                      	     1	     3	     3
COMMERCIAL                    	     1	   143	   143
COMMERCIALIZATION             	     1	     6	     6
COMMERCIALIZE                 	     1	     1	     1
COMMERCIALIZED                	     1	     5	     5
COMMERCIALLY                  	     1	    34	    34
COMMIT                        	     1	     2	     2
COMMITMENT                    	     1	     3	     3
COMMITMENTS                   	     1	     1	     1
COMMITTEE                     	     1	     8	     8
COMMITTEES                    	     1	     4	     4
COMMON                        	     1	   135	   135
COMMONLY                      	     1	   138	   138
COMMUNITIES                   	     1	    63	    63
COMMUNITY                     	     1	    63	    63
COMPARABILITY                 	     1	     1	     1
COMPARABLE                    	     1	    32	    32
COMPARABLY                    	     1	     1	     1
COMPARE                       	     1	    26	    26
COMPARED                      	     1	   334	   334
COMPARES                      	     1	    10	    10
COMPARING                     	     1	    45	    45
COMPARISON                    	     1	   104	   104
COMPARISONS                   	     1	    17	    17
COMPETITION                   	     1	    60	    60
COMPLICATE                    	     1	     2	     2
COMPLICATED                   	     1	    12	    12
COMPLICATES                   	     1	     4	     4
COMPLICATING                  	     1	     1	     1
COMPLICATION                  	     1	     3	     3
COMPLICATIONS                 	     1	     5	     5
CONCENTRATE                   	     1	     5	     5
CONCENTRATED                  	     1	    18	    18
CONCENTRATES                  	     1	     2	     2
CONCENTRATING                 	     1	     3	     3
CONCENTRATION                 	     1	   264	   264
CONCENTRATIONS                	     1	   187	   187
CONDITION                     	     1	    62	    62
CONDITIONED                   	     1	     6	     6
CONDITIONING                  	     1	     4	     4
CONDITIONS                    	     1	   421	   421
CONFUSE                       	     1	     1	     1
CONFUSED                      	     1	     6	     6
CONFUSION                     	     1	     8	     8
CONNECT                       	     1	     5	     5
CONNECTED                     	     1	    22	    22
CONNECTEDNESS                 	     1	     2	     2
CONNECTING                    	     1	     9	     9
CONNECTION                    	     1	    21	    21
CONNECTIONS                   	     1	    15	    15
CONNECTIVITY                  	     1	     3	     3
CONNECTOR                     	     1	     1	     1
CONNECTS                      	     1	     2	     2
CONSCIOUSLY                   	     1	     1	     1
CONSTANT                      	     1	   151	   151
CONSTANTLY                    	     1	    10	    10
CONSTANTS                     	     1	    10	    10
CONTACT                       	     1	    60	    60
CONTACTING                    	     1	     1	     1
CONTACTS                      	     1	     5	     5
CONTAIN                       	     1	    81	    81
CONTAINED                     	     1	    37	    37
CONTAINER                     	     1	     5	     5
CONTAINERS                    	     1	     7	     7
CONTAINING                    	     1	   133	   133
CONTAINS                      	     1	    67	    67
CONTRACT                      	     1	    10	    10
CONTRACTED                    	     1	     1	     1
CONTRACTOR                    	     1	     2	     2
CONTRACTORS                   	     1	     4	     4
CONTRACTS                     	     1	    65	    65
CONTRIBUTE                    	     1	    55	    55
CONTRIBUTED                   	     1	    15	    15
CONTRIBUTES                   	     1	    20	    20
CONTRIBUTING                  	     1	     7	     7
CONTRIBUTION                  	     1	    31	    31
CONTRIBUTIONS                 	     1	    15	    15
CONTRIBUTOR                   	     1	     9	     9
CONTRIBUTORS                  	     1	     4	     4
CONVINCING                    	     1	     1	     1
CONVINCINGLY                  	     1	     2	     2
COPE                          	     1	     1	     1
COPIES                        	     1	     1	     1
CORRECT                       	     1	    10	    10
CORRECTED                     	     1	    10	    10
CORRECTION                    	     1	     5	     5
CORRECTIONS                   	     1	     6	     6
CORRECTLY                     	     1	     5	     5
CORRECTS                      	     1	     1	     1
COTTON                        	     1	    10	    10
COUNCIL                       	     1	    11	    11
COUNCILS                      	     1	     2	     2
COUNTERED                     	     1	     1	     1
COUNTERPRODUCTIVE             	     1	     2	     2
COUNTY                        	     1	     1	     1
COWS                          	     1	     1	     1
CRACK                         	     1	    14	    14
CRACKED                       	     1	     1	     1
CRACKING                      	     1	     6	     6
CRACKS                        	     1	    22	    22
CREAM                         	     1	     2	     2
CREATE                        	     1	    39	    39
CREATED                       	     1	    26	    26
CREATES                       	     1	    14	    14
CREATING                      	     1	    24	    24
CREATION                      	     1	    13	    13
CREATIONS                     	     1	     1	     1
CREATIVE                      	     1	     4	     4
CREDIT                        	     1	     2	     2
CREDITED                      	     1	     2	     2
CREDITS                       	     1	     2	     2
CREEP                         	     1	    14	    14
CRIMINAL                      	     1	     1	     1
CRIMINALIZE                   	     1	     2	     2
CROWDED                       	     1	     2	     2
CROWDING                      	     1	     4	     4
CROWN                         	     1	    56	    56
CROWNS                        	     1	    15	    15
CULTURAL                      	     1	     5	     5
CULTURE                       	     1	    13	    13
CULTURED                      	     1	     2	     2
CULTURES                      	     1	     2	     2
CURE                          	     1	    22	    22
CURED                         	     1	    33	    33
CURES                         	     1	     2	     2
CURING                        	     1	    90	    90
CURIOSITY                     	     1	     1	     1
CURLED                        	     1	     1	     1
CURLING                       	     1	     2	     2
CURLY                         	     1	     1	     1
CURRENT                       	     1	   109	   109
CURRENTLY                     	     1	   101	   101
CURRENTS                      	     1	     1	     1
CUSTOMER                      	     1	     2	     2
CUSTOMERS                     	     1	     1	     1
DAMAGE                        	     1	    57	    57
DAMAGED                       	     1	     8	     8
DAMAGES                       	     1	     1	     1
DAMAGING                      	     1	     3	     3
DAWN                          	     1	     6	     6
DEBONDING                     	     1	     1	     1
DEBRANCHED                    	     1	     1	     1
DEBT                          	     1	     1	     1
DEC                           	     1	     1	     1
DECEMBER                      	     1	     3	     3
DECISION                      	     1	    14	    14
DECISIONAL                    	     1	     1	     1
DECISIONS                     	     1	    28	    28
DECK                          	     1	     3	     3
DECKING                       	     1	    12	    12
DECKINGS                      	     1	     1	     1
DECKS                         	     1	     5	     5
DECORATE                      	     1	     1	     1
DECORATED                     	     1	     1	     1
DECORATION                    	     1	     5	     5
DECORATIONS                   	     1	     1	     1
DECORATIVE                    	     1	    81	    81
DEFENSE                       	     1	     3	     3
DEFENSIBLE                    	     1	     2	     2
DEGRADABILITY                 	     1	     1	     1
DELIGHT                       	     1	     1	     1
DELIVER                       	     1	     3	     3
DELIVERED                     	     1	    11	    11
DELIVERING                    	     1	     1	     1
DELIVERS                      	     1	     1	     1
DELIVERY                      	     1	     1	     1
DEMAND                        	     1	    92	    92
DEMANDED                      	     1	     1	     1
DEMANDING                     	     1	     6	     6
DEMANDS                       	     1	    30	    30
DENIES                        	     1	     1	     1
DENY                          	     1	     1	     1
DEPARTMENT                    	     1	     9	     9
DEPRESSANT                    	     1	     1	     1
DEPRESSION                    	     1	     5	     5
DESALTED                      	     1	     1	     1
DESCRIBE                      	     1	    67	    67
DESCRIBED                     	     1	   172	   172
DESCRIBES                     	     1	    21	    21
DESCRIBING                    	     1	    23	    23
DESERVING                     	     1	     1	     1
DESIGN                        	     1	   100	   100
DESIGNED                      	     1	    47	    47
DESIGNER                      	     1	     2	     2
DESIGNERS                     	     1	     7	     7
DESIGNING                     	     1	     7	     7
DESIGNS                       	     1	     6	     6
DESIRABILITY                  	     1	     3	     3
DESIRABLE                     	     1	    36	    36
DESIRE                        	     1	     3	     3
DESIREABLE                    	     1	     2	     2
DESIRED                       	     1	    49	    49
DESTROY                       	     1	    10	    10
DESTROYED                     	     1	    11	    11
DESTROYING                    	     1	     2	     2
DESTROYS                      	     1	     2	     2
DETAIL                        	     1	    60	    60
DETAILED                      	     1	   115	   115
DETAILS                       	     1	    41	    41
DETECT                        	     1	    11	    11
DETECTED                      	     1	    28	    28
DETECTING                     	     1	     4	     4
DETECTION                     	     1	    21	    21
DETECTOR                      	     1	     8	     8
DETECTORS                     	     1	     2	     2
DETERMINANT                   	     1	    15	    15
DETERMINANTS                  	     1	     5	     5
DETERMINATION                 	     1	    44	    44
DETERMINATIONS                	     1	     2	     2
DETERMINE                     	     1	   195	   195
DETERMINED                    	     1	   294	   294
DETERMINES                    	     1	    41	    41
DETERMINING                   	     1	    85	    85
DETERMINISTIC                 	     1	     1	     1
DEVELOP                       	     1	    78	    78
DEVELOPED                     	     1	   171	   171
DEVELOPERS                    	     1	     1	     1
DEVELOPING                    	     1	    50	    50
DEVELOPMENT                   	     1	   206	   206
DEVELOPMENTAL                 	     1	     5	     5
DEVELOPMENTS                  	     1	    11	    11
DEVELOPS                      	     1	    15	    15
DIETER                        	     1	     1	     1
DIRECT                        	     1	   121	   121
DIRECTED                      	     1	     6	     6
DIRECTING                     	     1	     1	     1
DIRECTION                     	     1	    93	    93
DIRECTIONAL                   	     1	     3	     3
DIRECTIONALITY                	     1	     1	     1
DIRECTIONS                    	     1	    23	    23
DIRECTLY                      	     1	    85	    85
DISAPPEAR                     	     1	     2	     2
DISAPPEARANCE                 	     1	     3	     3
DISAPPEARED                   	     1	     8	     8
DISCIPLINE                    	     1	     1	     1
DISCIPLINES                   	     1	     1	     1
DISCUSS                       	     1	    44	    44
DISCUSSED                     	     1	   136	   136
DISCUSSES                     	     1	    10	    10
DISCUSSING                    	     1	     7	     7
DISCUSSION                    	     1	   129	   129
DISCUSSIONS                   	     1	    12	    12
DISEASE                       	     1	    12	    12
DISEASED                      	     1	     2	     2
DISEASES                      	     1	     9	     9
DISH                          	     1	     1	     1
DISHES                        	     1	     2	     2
DISSIMILAR                    	     1	     3	     3
DISSIMILARITIES               	     1	     2	     2
DISTANCE                      	     1	    40	    40
DISTANCES                     	     1	     9	     9
DISTRICT                      	     1	     5	     5
DISTRICTS                     	     1	     1	     1
DISTURB                       	     1	     1	     1
DISTURBANCE                   	     1	    27	    27
DISTURBANCES                  	     1	    16	    16
DISTURBED                     	     1	     5	     5
DIVIDE                        	     1	    15	    15
DIVIDED                       	     1	    36	    36
DIVIDES                       	     1	     1	     1
DIVIDING                      	     1	    15	    15
DOLLAR                        	     1	     3	     3
DOLLARS                       	     1	     2	     2
DOZENS                        	     1	     1	     1
DRAGGED                       	     1	     1	     1
DRAMATIC                      	     1	    13	    13
DRAMATICALLY                  	     1	    12	    12
DRAWER                        	     1	     1	     1
DRUM                          	     1	    11	    11
DRUMS                         	     1	     4	     4
DUE                           	     1	   341	   341
DULY                          	     1	     1	     1
DUST                          	     1	     9	     9
DUTY                          	     1	     2	     2
EARN                          	     1	     1	     1
EARNED                        	     1	     1	     1
EARNINGS                      	     1	     2	     2
EASE                          	     1	    10	    10
EASES                         	     1	     1	     1
EASING                        	     1	     1	     1
ECONOMIC                      	     1	   103	   103
ECONOMICAL                    	     1	     5	     5
ECONOMICALLY                  	     1	    24	    24
ECONOMICS                     	     1	    17	    17
ECONOMIES                     	     1	    15	    15
ECONOMIST                     	     1	     2	     2
ECONOMISTS                    	     1	     1	     1
ECONOMY                       	     1	    26	    26
ED                            	     1	     3	     3
EDITED                        	     1	     3	     3
EFFECT                        	     1	   335	   335
EFFECTED                      	     1	     1	     1
EFFECTS                       	     1	   350	   350
EFFORT                        	     1	     8	     8
EFFORTS                       	     1	    28	    28
ELECTED                       	     1	     6	     6
ELECTIONS                     	     1	     1	     1
ELECTRIC                      	     1	     6	     6
ELECTRICAL                    	     1	    26	    26
ELECTRICALLY                  	     1	     3	     3
ELECTRICITY                   	     1	    17	    17
EMOTIONAL                     	     1	     1	     1
ENCOURAGE                     	     1	     9	     9
ENCOURAGED                    	     1	     4	     4
ENCOURAGEMENT                 	     1	     1	     1
ENCOURAGES                    	     1	     5	     5
ENCOURAGING                   	     1	     5	     5
ENCOURAGINGLY                 	     1	     1	     1
ENERGETICS                    	     1	     1	     1
ENERGIES                      	     1	     3	     3
ENERGY                        	     1	   591	   591
ENGAGE                        	     1	    13	    13
ENGAGED                       	     1	     3	     3
ENGAGEMENT                    	     1	     4	     4
ENGAGING                      	     1	     3	     3
ENGINEER                      	     1	     4	     4
ENGINEERED                    	     1	    17	    17
ENGINEERING                   	     1	    30	    30
ENGINEERS                     	     1	     9	     9
ENORMOUS                      	     1	     9	     9
ENORMOUSLY                    	     1	     4	     4
ENTIRE                        	     1	    44	    44
ENTIRELY                      	     1	    22	    22
ENVELOPE                      	     1	     7	     7
ENVIRONMENT                   	     1	   104	   104
ENVIRONMENTAL                 	     1	   257	   257
ENVIRONMENTALLY               	     1	    17	    17
ENVIRONMENTS                  	     1	    21	    21
EPURATION                     	     1	     1	     1
EQUAL                         	     1	    65	    65
EQUALING                      	     1	     2	     2
EQUALISE                      	     1	     1	     1
EQUALIZATION                  	     1	     1	     1
EQUALIZES                     	     1	     1	     1
EQUALLY                       	     1	    19	    19
EQUALS                        	     1	     5	     5
EQUIP                         	     1	     1	     1
EQUIPMENT                     	     1	    77	    77
EQUIPPED                      	     1	    18	    18
ESCAPE                        	     1	     4	     4
ESCAPED                       	     1	     1	     1
ESCAPING                      	     1	     1	     1
ESTABLISH                     	     1	    25	    25
ESTABLISHED                   	     1	    82	    82
ESTABLISHES                   	     1	     2	     2
ESTABLISHING                  	     1	     8	     8
ESTABLISHMENT                 	     1	    30	    30
ESTATE                        	     1	     3	     3
ESTATES                       	     1	     3	     3
EVENT                         	     1	    25	    25
EVENTS                        	     1	    45	    45
EVENTUAL                      	     1	     4	     4
EVENTUALITY                   	     1	     1	     1
EVENTUALLY                    	     1	    25	    25
EVIDENCE                      	     1	    48	    48
EVIDENCED                     	     1	     9	     9
EXAMINATION                   	     1	    23	    23
EXAMINE                       	     1	    36	    36
EXAMINED                      	     1	    61	    61
EXAMINES                      	     1	     1	     1
EXAMINING                     	     1	    10	    10
EXAMPLE                       	     1	   276	   276
EXAMPLES                      	     1	    65	    65
EXCELLENCE                    	     1	     1	     1
EXCELLENT                     	     1	    51	    51
EXCHANGE                      	     1	    55	    55
EXCHANGEABLE                  	     1	     2	     2
EXCHANGED                     	     1	     2	     2
EXCHANGERS                    	     1	     1	     1
EXCHANGES                     	     1	     9	     9
EXERCISE                      	     1	    12	    12
EXERCISED                     	     1	     3	     3
EXERCISES                     	     1	     6	     6
EXHAUST                       	     1	     4	     4
EXHAUSTED                     	     1	     2	     2
EXHAUSTION                    	     1	     1	     1
EXHAUSTIVE                    	     1	     1	     1
EXHAUSTIVITY                  	     1	     1	     1
EXHAUSTS                      	     1	     1	     1
EXIST                         	     1	    25	    25
EXISTED                       	     1	     6	     6
EXISTENCE                     	     1	    10	    10
EXISTING                      	     1	    31	    31
EXISTS                        	     1	    11	    11
EXPENSE                       	     1	     3	     3
EXPENSES                      	     1	     2	     2
EXPOSE                        	     1	     4	     4
EXPOSED                       	     1	    40	    40
EXPOSING                      	     1	     4	     4
EXPOSURE                      	     1	    49	    49
EXPOSURES                     	     1	     1	     1
EXTEND                        	     1	    15	    15
EXTENDED                      	     1	    37	    37
EXTENDER                      	     1	     1	     1
EXTENDERS                     	     1	     2	     2
EXTENDING                     	     1	    11	    11
EXTENDS                       	     1	     2	     2
EXTREME                       	     1	    27	    27
EXTREMELY                     	     1	    28	    28
EXTREMES                      	     1	     6	     6
EXTREMITY                     	     1	     1	     1
FAIL                          	     1	    16	    16
FAILED                        	     1	    22	    22
FAILING                       	     1	     3	     3
FAINT                         	     1	     2	     2
FAIRY                         	     1	     1	     1
FAMILIAR                      	     1	     6	     6
FAMOUS                        	     1	     2	     2
FAN                           	     1	     2	     2
FANS                          	     1	     2	     2
FASHION                       	     1	     9	     9
FASHIONED                     	     1	     1	     1
FAULT                         	     1	     1	     1
FAVOR                         	     1	    21	    21
FAVORABLE                     	     1	    24	    24
FAVORABLY                     	     1	     5	     5
FAVORED                       	     1	     7	     7
FAVORING                      	     1	     6	     6
FAVORS                        	     1	     2	     2
FAVOUR                        	     1	     6	     6
FAVOURABLE                    	     1	     8	     8
FAVOURED                      	     1	     2	     2
FAVOURS                       	     1	     1	     1
FEATURE                       	     1	    29	    29
FEATURED                      	     1	     2	     2
FEATURES                      	     1	    54	    54
FEATURING                     	     1	     2	     2
FEMALE                        	     1	     1	     1
FEMALES                       	     1	     1	     1
FENCE                         	     1	     3	     3
FENCES                        	     1	     1	     1
FENCING                       	     1	     6	     6
FETCH                         	     1	     1	     1
FILE                          	     1	    16	    16
FILED                         	     1	     1	     1
FILES                         	     1	     2	     2
FILING                        	     1	     1	     1
FINANCE                       	     1	     6	     6
FINANCED                      	     1	     1	     1
FINANCIAL                     	     1	    23	    23
FINANCIERS                    	     1	     1	     1
FINANCING                     	     1	     4	     4
FIRM                          	     1	     1	     1
FIRMLY                        	     1	     2	     2
FIRMS                         	     1	    28	    28
FLAME                         	     1	    38	    38
FLAMES                        	     1	     1	     1
FLAMING                       	     1	     1	     1
FLASH                         	     1	    30	    30
FLASHED                       	     1	     1	     1
FLASHES                       	     1	     2	     2
FLASHING                      	     1	     1	     1
FLIGHT                        	     1	     2	     2
FLOAT                         	     1	     1	     1
FLOATED                       	     1	     1	     1
FLOOD                         	     1	     2	     2
FLOODS                        	     1	     2	     2
FLOW                          	     1	   175	   175
FLOWING                       	     1	     2	     2
FLOWS                         	     1	    20	    20
FOLD                          	     1	    11	    11
FOLDED                        	     1	     2	     2
FOLDING                       	     1	     7	     7
FOLDS                         	     1	     1	     1
FOREIGN                       	     1	    11	    11
FORGIVING                     	     1	     1	     1
FORTH                         	     1	     7	     7
FRAME                         	     1	     9	     9
FRAMED                        	     1	     2	     2
FRAMES                        	     1	     7	     7
FRAMING                       	     1	    19	    19
FROST                         	     1	    30	    30
FROSTS                        	     1	     5	     5
FROSTY                        	     1	     1	     1
FRUITING                      	     1	     2	     2
FRUITS                        	     1	     6	     6
FUND                          	     1	     9	     9
FUNDER                        	     1	     1	     1
FUNDERS                       	     1	    18	    18
FUNDING                       	     1	    30	    30
FUNDS                         	     1	     1	     1
FURNITURE                     	     1	   118	   118
FUTURE                        	     1	   106	   106
GAIN                          	     1	    18	    18
GAINED                        	     1	    11	    11
GAINING                       	     1	     5	     5
GAINS                         	     1	    27	    27
GARAGE                        	     1	     5	     5
GARAGES                       	     1	     1	     1
GATE                          	     1	     1	     1
GATHER                        	     1	     3	     3
GATHERED                      	     1	     6	     6
GATHERING                     	     1	     3	     3
GEARED                        	     1	     4	     4
GENERATION                    	     1	    31	    31
GENERATIONS                   	     1	     2	     2
GIFT                          	     1	     1	     1
GOAL                          	     1	    20	    20
GOALS                         	     1	     1	     1
GRAB                          	     1	     1	     1
GRACE                         	     1	     5	     5
GRADE                         	     1	    83	    83
GRADED                        	     1	    27	    27
GRADER                        	     1	     1	     1
GRADERS                       	     1	     2	     2
GRADES                        	     1	    70	    70
GRADING                       	     1	    21	    21
GRAND                         	     1	     2	     2
GRANT                         	     1	     3	     3
GRANTED                       	     1	     6	     6
GRANTEES                      	     1	     1	     1
GRANTING                      	     1	     2	     2
GRANTS                        	     1	     1	     1
GROCERY                       	     1	     4	     4
GUARANTEE                     	     1	     6	     6
GUARANTEED                    	     1	     4	     4
GUARANTEES                    	     1	     1	     1
GUARD                         	     1	    11	    11
GUARDS                        	     1	     3	     3
GUIDANCE                      	     1	     4	     4
GUIDE                         	     1	    16	    16
GUIDED                        	     1	     7	     7
GUIDES                        	     1	     2	     2
GUIDING                       	     1	     2	     2
HABITS                        	     1	     1	     1
HARMED                        	     1	     1	     1
HARMFUL                       	     1	     6	     6
HEIGHT                        	     1	   189	   189
HEIGHTS                       	     1	     8	     8
HIRING                        	     1	     1	     1
HOBBY                         	     1	     2	     2
HOBBYISTS                     	     1	     1	     1
HONEY                         	     1	     2	     2
HOOK                          	     1	     3	     3
IDENTIFICATION                	     1	    30	    30
IDENTIFIED                    	     1	    68	    68
IDENTIFIES                    	     1	     1	     1
IDENTIFY                      	     1	    44	    44
IDENTIFYING                   	     1	     9	     9
IDENTITY                      	     1	     4	     4
IGNORABLE                     	     1	     1	     1
IGNORE                        	     1	     4	     4
IGNORED                       	     1	     8	     8
IGNORES                       	     1	     5	     5
IGNORING                      	     1	     6	     6
ILLEGAL                       	     1	    81	    81
ILLEGALLY                     	     1	     6	     6
ILLNESSES                     	     1	     1	     1
ILLUSTRATE                    	     1	    33	    33
ILLUSTRATED                   	     1	    74	    74
ILLUSTRATES                   	     1	    51	    51
ILLUSTRATING                  	     1	     4	     4
ILLUSTRATION                  	     1	     9	     9
ILLUSTRATIONS                 	     1	     4	     4
IMAGE                         	     1	    33	    33
IMAGED                        	     1	     2	     2
IMAGERY                       	     1	     2	     2
IMAGES                        	     1	    27	    27
IMAGING                       	     1	     6	     6
IMBALANCE                     	     1	     9	     9
IMBALANCES                    	     1	     1	     1
IMMEDIATE                     	     1	    16	    16
IMMEDIATELY                   	     1	    33	    33
IMPRACTICAL                   	     1	     2	     2
IMPRESSIVE                    	     1	     2	     2
IMPROVE                       	     1	   111	   111
IMPROVED                      	     1	   114	   114
IMPROVEMENT                   	     1	    45	    45
IMPROVEMENTS                  	     1	    27	    27
IMPROVES                      	     1	    21	    21
IMPROVING                     	     1	    46	    46
IMPURE                        	     1	     1	     1
IMPURITIES                    	     1	     5	     5
INACTIVATED                   	     1	     1	     1
INACTIVE                      	     1	     6	     6
INCAPABLE                     	     1	     2	     2
INCH                          	     1	    10	    10
INCHES                        	     1	     4	     4
INCLUDE                       	     1	   146	   146
INCLUDED                      	     1	   115	   115
INCLUDES                      	     1	    52	    52
INCLUDING                     	     1	   208	   208
INCOME                        	     1	    42	    42
INCOMES                       	     1	     2	     2
INCORRECT                     	     1	     4	     4
INCREASE                      	     1	   462	   462
INCREASED                     	     1	   465	   465
INCREASES                     	     1	   244	   244
INCREASING                    	     1	   256	   256
INCREASINGLY                  	     1	    33	    33
INCREDIBLE                    	     1	     1	     1
INDICATE                      	     1	    69	    69
INDICATED                     	     1	   147	   147
INDICATES                     	     1	    80	    80
INDICATING                    	     1	    64	    64
INDICATION                    	     1	    22	    22
INDICATIONS                   	     1	    10	    10
INDICATIVE                    	     1	     5	     5
INDICATOR                     	     1	    51	    51
INDICATORS                    	     1	    21	    21
INDIVIDUAL                    	     1	   126	   126
INDIVIDUALIZED                	     1	     2	     2
INDIVIDUALLY                  	     1	     5	     5
INDIVIDUALS                   	     1	     4	     4
INDUSTRIAL                    	     1	   110	   110
INDUSTRIALIZATION             	     1	     2	     2
INDUSTRIALIZED                	     1	     4	     4
INDUSTRIALLY                  	     1	    13	    13
INDUSTRIES                    	     1	    68	    68
INDUSTRY                      	     1	   119	   119
INFLUENCE                     	     1	   139	   139
INFLUENCED                    	     1	    36	    36
INFLUENCES                    	     1	    16	    16
INFLUENCING                   	     1	     7	     7
INFLUENTIAL                   	     1	     6	     6
INJURY                        	     1	     2	     2
INSPECT                       	     1	     1	     1
INSPECTED                     	     1	     2	     2
INSPECTION                    	     1	    11	    11
INSPECTOR                     	     1	     1	     1
INSPECTORS                    	     1	     3	     3
INSTABILITY                   	     1	     4	     4
INSTANCE                      	     1	    66	    66
INSTANCES                     	     1	     8	     8
INSTANT                       	     1	     1	     1
INSTANTANEOUS                 	     1	    17	    17
INSTANTANEOUSLY               	     1	     1	     1
INSTANTLY                     	     1	     1	     1
INSTRUCTIONS                  	     1	     1	     1
INSTRUCTIVE                   	     1	     2	     2
INSTRUMENT                    	     1	    21	    21
INSTRUMENTAL                  	     1	     2	     2
INSTRUMENTATION               	     1	     3	     3
INSTRUMENTS                   	     1	    14	    14
INTEND                        	     1	     2	     2
INTENDED                      	     1	    38	    38
INTENSE                       	     1	     6	     6
INTENSELY                     	     1	     2	     2
INTENSIFICATION               	     1	     7	     7
INTENSIFIED                   	     1	     3	     3
INTENSIFIES                   	     1	     1	     1
INTENSIFY                     	     1	     2	     2
INTENSIFYING                  	     1	     1	     1
INTENSITIES                   	     1	    14	    14
INTENSITY                     	     1	   133	   133
INTENSIVE                     	     1	    32	    32
INTENSIVELY                   	     1	    10	    10
INTENT                        	     1	     2	     2
INTENTION                     	     1	     2	     2
INTENTIONAL                   	     1	     1	     1
INTERCONNECT                  	     1	     1	     1
INTERCONNECTED                	     1	     4	     4
INTERDISCIPLINARY             	     1	    15	    15
INTERRUPTED                   	     1	     5	     5
INTERRUPTION                  	     1	     2	     2
INTERSTATE                    	     1	     1	     1
INTERVIEW                     	     1	     2	     2
INTERVIEWEE                   	     1	     7	     7
INTERVIEWEES                  	     1	     6	     6
INTERVIEWS                    	     1	     8	     8
INTRODUCE                     	     1	     8	     8
INTRODUCED                    	     1	    43	    43
INTRODUCES                    	     1	     3	     3
INTRODUCING                   	     1	    10	    10
INTRODUCTION                  	     1	    56	    56
INVALUABLE                    	     1	     2	     2
INVARIABLY                    	     1	     9	     9
INVESTIGATE                   	     1	    29	    29
INVESTIGATED                  	     1	    75	    75
INVESTIGATES                  	     1	     1	     1
INVESTIGATING                 	     1	     4	     4
INVESTIGATION                 	     1	    16	    16
INVESTIGATIONS                	     1	    12	    12
INVESTIGATORS                 	     1	    13	    13
INVITED                       	     1	     4	     4
INVITING                      	     1	     2	     2
IRON                          	     1	    28	    28
IRREGULAR                     	     1	    14	    14
IRREGULARITIES                	     1	     1	     1
ITEM                          	     1	     1	     1
ITEMS                         	     1	     1	     1
JANUARY                       	     1	     4	     4
JOURNEY                       	     1	     1	     1
JR                            	     1	     1	     1
JULY                          	     1	    11	    11
JUNE                          	     1	     6	     6
JUNIOR                        	     1	     1	     1
KEEN                          	     1	     1	     1
KM                            	     1	    26	    26
KNIFE                         	     1	    15	    15
KNIVES                        	     1	     7	     7
KNOWLEDGE                     	     1	    95	    95
LAB                           	     1	     1	     1
LABOR                         	     1	     4	     4
LABORATORIES                  	     1	     3	     3
LABORATORY                    	     1	    36	    36
LABOUR                        	     1	     5	     5
LABS                          	     1	     2	     2
LACK                          	     1	    61	    61
LACKING                       	     1	     5	     5
LACKS                         	     1	     5	     5
LAMB                          	     1	     1	     1
LAMPS                         	     1	     2	     2
LASTED                        	     1	     1	     1
LASTING                       	     1	     3	     3
LASTS                         	     1	     1	     1
LEAN                          	     1	     5	     5
LEANING                       	     1	     7	     7
LEANS                         	     1	     1	     1
LEAP                          	     1	     1	     1
LEGAL                         	     1	    19	    19
LEGALLY                       	     1	     2	     2
LEND                          	     1	     1	     1
LENDERS                       	     1	     1	     1
LENDING                       	     1	     1	     1
LENGTH                        	     1	   269	   269
LENGTHEN                      	     1	     2	     2
LENGTHENED                    	     1	     1	     1
LENGTHENING                   	     1	     1	     1
LENGTHS                       	     1	    15	    15
LENGTHWISE                    	     1	     1	     1
LENGTHY                       	     1	     1	     1
LENT                          	     1	     1	     1
LESSON                        	     1	     1	     1
LESSONS                       	     1	     1	     1
LIBRARIANS                    	     1	     1	     1
LIBRARY                       	     1	     2	     2
LICENCE                       	     1	     3	     3
LICENSE                       	     1	     2	     2
LICENSED                      	     1	     3	     3
LICENSES                      	     1	     1	     1
LICENSING                     	     1	     1	     1
LIDS                          	     1	     2	     2
LIGHTEN                       	     1	     1	     1
LIGHTENED                     	     1	     2	     2
LIGHTER                       	     1	    13	    13
LIGHTLY                       	     1	     1	     1
LIGHTNESS                     	     1	     6	     6
LIGHTWEIGHT                   	     1	    23	    23
LIKELIHOOD                    	     1	     4	     4
LIKELY                        	     1	   151	   151
LIMIT                         	     1	    63	    63
LIMITATION                    	     1	    24	    24
LIMITATIONS                   	     1	    37	    37
LIMITED                       	     1	   116	   116
LIMITING                      	     1	    55	    55
LIMITS                        	     1	    36	    36
LOANS                         	     1	     1	     1
LOCATED                       	     1	    36	    36
LOCATES                       	     1	     1	     1
LOCATING                      	     1	     2	     2
LOCATION                      	     1	    46	    46
LOCATIONAL                    	     1	     3	     3
LOCATIONS                     	     1	    26	    26
LOG                           	     1	   120	   120
LOGGERS                       	     1	     3	     3
LOGGING                       	     1	   138	   138
LOGS                          	     1	   151	   151
LONE                          	     1	     2	     2
LONGLASTING                   	     1	     2	     2
LOOSE                         	     1	    19	    19
LOOSELY                       	     1	    10	    10
LOOSENED                      	     1	     1	     1
LOOSENING                     	     1	     1	     1
LOOSER                        	     1	     1	     1
LOSS                          	     1	   212	   212
LOSSES                        	     1	    93	    93
LOWER                         	     1	   372	   372
LOWERED                       	     1	     7	     7
LOWERING                      	     1	     6	     6
LOWERS                        	     1	     5	     5
LOWEST                        	     1	    47	    47
LTD                           	     1	    41	    41
LUMPED                        	     1	     1	     1
MAGAZINE                      	     1	     2	     2
MAGAZINES                     	     1	     1	     1
MAINTAIN                      	     1	    71	    71
MAINTAINED                    	     1	    36	    36
MAINTAINING                   	     1	    18	    18
MAINTAINS                     	     1	     4	     4
MAINTENANCE                   	     1	    48	    48
MALE                          	     1	     2	     2
MALES                         	     1	     1	     1
MANNER                        	     1	    35	    35
MAP                           	     1	    14	    14
MAPPED                        	     1	     1	     1
MAPPING                       	     1	    10	    10
MAPS                          	     1	     7	     7
MARCH                         	     1	     4	     4
MASK                          	     1	     3	     3
MASKED                        	     1	     1	     1
MASS                          	     1	   318	   318
MASSES                        	     1	     6	     6
MASSIVE                       	     1	    22	    22
MATCH                         	     1	     2	     2
MATCHED                       	     1	    15	    15
MATCHERS                      	     1	     2	     2
MATCHES                       	     1	     2	     2
MATCHING                      	     1	     4	     4
MATE                          	     1	     2	     2
MATED                         	     1	     3	     3
MATERIAL                      	     1	   419	   419
MATERIALS                     	     1	   361	   361
MATHEMATICAL                  	     1	    20	    20
MATHEMATICALLY                	     1	     7	     7
MATHEMATICS                   	     1	     8	     8
MATING                        	     1	     1	     1
MAX                           	     1	    33	    33
MAXIMUM                       	     1	   225	   225
MEASURABLE                    	     1	     9	     9
MEASURE                       	     1	   106	   106
MEASURED                      	     1	   217	   217
MEASUREMENT                   	     1	    91	    91
MEASUREMENTS                  	     1	   201	   201
MEASURES                      	     1	    55	    55
MEASURING                     	     1	    54	    54
MEAT                          	     1	     1	     1
MEDICAL                       	     1	     2	     2
MEDICINAL                     	     1	     3	     3
MEDICINALLY                   	     1	     1	     1
MEDICINE                      	     1	     1	     1
MEDICINES                     	     1	     1	     1
MELT                          	     1	     4	     4
MELTED                        	     1	     1	     1
MELTING                       	     1	    13	    13
MENTAL                        	     1	     1	     1
MESSAGE                       	     1	     1	     1
MESSAGES                      	     1	     1	     1
METAL                         	     1	    23	    23
METALLIC                      	     1	     8	     8
METALLICS                     	     1	     1	     1
METALS                        	     1	    17	    17
METER                         	     1	    25	    25
METERED                       	     1	     2	     2
METERS                        	     1	    31	    31
METRE                         	     1	     3	     3
METRES                        	     1	     3	     3
METRIC                        	     1	    22	    22
MICROWAVE                     	     1	    82	    82
MICROWAVES                    	     1	    23	    23
MILITARY                      	     1	     3	     3
MILL                          	     1	   113	   113
MILLED                        	     1	    20	    20
MILLER                        	     1	    15	    15
MILLING                       	     1	   113	   113
MILLS                         	     1	    98	    98
MINISTERS                     	     1	     3	     3
MINOR                         	     1	    38	    38
MINUS                         	     1	     2	     2
MIRROR                        	     1	     1	     1
MIRRORS                       	     1	     4	     4
MISAPPLICATION                	     1	     1	     1
MIX                           	     1	    21	    21
MIXED                         	     1	    81	    81
MIXER                         	     1	    15	    15
MIXING                        	     1	    55	    55
MODEL                         	     1	   907	   907
MODELED                       	     1	    11	    11
MODELING                      	     1	    19	    19
MODELLED                      	     1	    40	    40
MODELLER                      	     1	     1	     1
MODELLERS                     	     1	     3	     3
MODELLING                     	     1	    73	    73
MODELS                        	     1	   406	   406
MODERN                        	     1	    37	    37
MODERNIZE                     	     1	     1	     1
MOON                          	     1	     3	     3
MOUNTED                       	     1	    11	    11
MOUNTING                      	     1	     2	     2
MOUSINESS                     	     1	     1	     1
MT                            	     1	     5	     5
MUD                           	     1	     2	     2
MUDS                          	     1	     1	     1
MYSTERIOUS                    	     1	     1	     1
MYSTERY                       	     1	     1	     1
NAIL                          	     1	     2	     2
NAILED                        	     1	     6	     6
NAILER                        	     1	     2	     2
NAILING                       	     1	     1	     1
NAILS                         	     1	     6	     6
NARROW                        	     1	    18	    18
NARROWER                      	     1	    13	    13
NARROWS                       	     1	     1	     1
NATIVE                        	     1	    46	    46
NAVAL                         	     1	     4	     4
NEITHER                       	     1	    14	    14
NERVOUS                       	     1	     2	     2
NESTING                       	     1	     1	     1
NEWSPAPER                     	     1	     2	     2
NEWSPAPERS                    	     1	     2	     2
NON                           	     1	     1	     1
NONEXISTENT                   	     1	     1	     1
NONMETALLIC                   	     1	     2	     2
NONSEASONAL                   	     1	     4	     4
NONSPECIFIC                   	     1	     1	     1
NOR                           	     1	    26	    26
NORTHERN                      	     1	    41	    41
NOVEMBER                      	     1	    11	    11
OAK                           	     1	   193	   193
OAKS                          	     1	     3	     3
OBJECT                        	     1	    10	    10
OBJECTS                       	     1	     4	     4
OBSERVATION                   	     1	    45	    45
OBSERVATIONAL                 	     1	     6	     6
OBSERVATIONS                  	     1	    74	    74
OBSERVE                       	     1	    10	    10
OBSERVED                      	     1	   374	   374
OBSERVING                     	     1	     2	     2
OCCASION                      	     1	     2	     2
OCCASIONAL                    	     1	     3	     3
OCCASIONALLY                  	     1	    12	    12
OCCASIONS                     	     1	     1	     1
OCCUR                         	     1	   126	   126
OCCURRED                      	     1	    71	    71
OCCURRENCE                    	     1	    32	    32
OCCURRENCES                   	     1	     1	     1
OCCURRING                     	     1	    47	    47
OCCURS                        	     1	   142	   142
OCTOBER                       	     1	     9	     9
OFFICIAL                      	     1	     6	     6
OFFICIALLY                    	     1	     1	     1
OFFICIALS                     	     1	    13	    13
ONION                         	     1	     1	     1
OPERATE                       	     1	    26	    26
OPERATED                      	     1	     3	     3
OPERATES                      	     1	     5	     5
OPERATING                     	     1	    18	    18
OPERATION                     	     1	    28	    28
OPERATIONAL                   	     1	    25	    25
OPERATIONALITY                	     1	     1	     1
OPERATIONS                    	     1	   114	   114
OPERATOR                      	     1	     9	     9
OPERATORS                     	     1	    12	    12
OPINION                       	     1	     3	     3
OPPORTUNITIES                 	     1	    22	    22
OPPORTUNITY                   	     1	    19	    19
OPPOSED                       	     1	     4	     4
OPPOSING                      	     1	     3	     3
OPPOSITE                      	     1	    13	    13
OPPOSITION                    	     1	     3	     3
OPTION                        	     1	    16	    16
OPTIONAL                      	     1	     3	     3
OPTIONS                       	     1	    21	    21
ORDINARILY                    	     1	     3	     3
ORDINARY                      	     1	     1	     1
ORGANISATION                  	     1	     5	     5
ORGANISATIONAL                	     1	     1	     1
ORGANISED                     	     1	     1	     1
ORGANIZATION                  	     1	    26	    26
ORGANIZATIONAL                	     1	     3	     3
ORGANIZATIONS                 	     1	    47	    47
ORGANIZE                      	     1	     1	     1
ORGANIZED                     	     1	     4	     4
ORGANIZING                    	     1	     1	     1
ORIGINAL                      	     1	    86	    86
ORIGINALLY                    	     1	    14	    14
OTHERWISE                     	     1	    36	    36
OVEN                          	     1	    41	    41
OVENS                         	     1	     1	     1
OVERSTOCKED                   	     1	     3	     3
OWE                           	     1	     1	     1
OWED                          	     1	     1	     1
OWES                          	     1	     1	     1
OWING                         	     1	    57	    57
PAN                           	     1	    11	    11
PANS                          	     1	     3	     3
PARTNER                       	     1	     2	     2
PARTNERS                      	     1	     2	     2
PARTNERSHIP                   	     1	     3	     3
PARTNERSHIPS                  	     1	     2	     2
PATCHED                       	     1	     1	     1
PATCHES                       	     1	     4	     4
PATCHING                      	     1	     1	     1
PATH                          	     1	    18	    18
PATHS                         	     1	     4	     4
PATTERN                       	     1	    41	    41
PATTERNED                     	     1	     2	     2
PATTERNS                      	     1	    78	    78
PAUSE                         	     1	     1	     1
PENNING                       	     1	     4	     4
PER                           	     1	   330	   330
PERCENT                       	     1	    95	    95
PERCENTAGE                    	     1	    94	    94
PERCENTAGES                   	     1	    20	    20
PERFORM                       	     1	    16	    16
PERFORMANCE                   	     1	   159	   159
PERFORMANCES                  	     1	     6	     6
PERFORMED                     	     1	   130	   130
PERFORMING                    	     1	     2	     2
PERFORMS                      	     1	     3	     3
PERIOD                        	     1	   173	   173
PERIODIC                      	     1	     5	     5
PERIODICAL                    	     1	     1	     1
PERIODICALLY                  	     1	     3	     3
PERIODICALS                   	     1	     1	     1
PERIODS                       	     1	    92	    92
PHYSICAL                      	     1	   109	   109
PHYSICALLY                    	     1	     8	     8
PIANO                         	     1	     1	     1
PILED                         	     1	     1	     1
PILES                         	     1	     7	     7
PILING                        	     1	     6	     6
PILINGS                       	     1	    10	    10
PIN                           	     1	     1	     1
PINE                          	     1	   272	   272
PINES                         	     1	    23	    23
PINKER                        	     1	     1	     1
PINS                          	     1	     4	     4
PIPE                          	     1	    13	    13
PIPES                         	     1	    10	    10
PITCH                         	     1	     4	     4
PLAIN                         	     1	     2	     2
PLAINNESS                     	     1	     1	     1
PLANE                         	     1	    59	    59
PLANES                        	     1	     3	     3
PLANET                        	     1	     1	     1
PLANETARY                     	     1	     5	     5
PLASTIC                       	     1	    57	    57
PLASTICIZATION                	     1	     1	     1
PLASTICIZER                   	     1	     1	     1
PLASTICIZING                  	     1	     2	     2
PLASTICS                      	     1	    21	    21
PLATE                         	     1	    18	    18
PLATES                        	     1	    14	    14
PLATING                       	     1	     1	     1
PLEASANT                      	     1	     4	     4
PLEASANTNESS                  	     1	    19	    19
PLUG                          	     1	     6	     6
PLUGGED                       	     1	     1	     1
PLUGGING                      	     1	     2	     2
PLUGS                         	     1	     1	     1
POCKET                        	     1	     2	     2
POCKETS                       	     1	     2	     2
POISON                        	     1	     2	     2
POISONING                     	     1	     1	     1
POISONS                       	     1	     2	     2
POLE                          	     1	     8	     8
POLES                         	     1	    20	    20
POLICIES                      	     1	    31	    31
POLICY                        	     1	    59	    59
POLISHED                      	     1	     1	     1
POLISHING                     	     1	     1	     1
POLITICAL                     	     1	    18	    18
POLITICIANS                   	     1	     1	     1
POLITICS                      	     1	     1	     1
POLLUTANT                     	     1	     2	     2
POLLUTANTS                    	     1	     6	     6
POLLUTED                      	     1	     4	     4
POLLUTION                     	     1	    37	    37
POOL                          	     1	    38	    38
POOLED                        	     1	     1	     1
POOLING                       	     1	     1	     1
POOLS                         	     1	    82	    82
POPULAR                       	     1	    10	    10
POPULARISED                   	     1	     2	     2
POPULARITY                    	     1	     3	     3
POPULARLY                     	     1	     1	     1
POPULATED                     	     1	     2	     2
POPULATION                    	     1	   107	   107
POPULATIONS                   	     1	    29	    29
PORT                          	     1	     1	     1
PORTS                         	     1	     1	     1
POSITIVE                      	     1	    59	    59
POSITIVELY                    	     1	     8	     8
POSSESS                       	     1	    13	    13
POSSESSED                     	     1	     8	     8
POSSESSES                     	     1	     5	     5
POSSESSIONS                   	     1	     1	     1
POTATO                        	     1	     1	     1
POURED                        	     1	     2	     2
PRACTICAL                     	     1	    67	    67
PRACTICALITIES                	     1	     1	     1
PRACTICALITY                  	     1	     2	     2
PRACTICALLY                   	     1	     3	     3
PRACTICE                      	     1	    54	    54
PRACTICED                     	     1	     5	     5
PRACTICES                     	     1	    73	    73
PRACTICING                    	     1	     1	     1
PRACTISED                     	     1	     1	     1
PRACTISES                     	     1	     1	     1
PRECAST                       	     1	     1	     1
PREDAWN                       	     1	     6	     6
PREESTABLISHED                	     1	     1	     1
PREFER                        	     1	     6	     6
PREFERABLE                    	     1	     8	     8
PREFERABLY                    	     1	     3	     3
PREFERENCE                    	     1	    14	    14
PREFERENCES                   	     1	     7	     7
PREFERENTIAL                  	     1	     1	     1
PREFERENTIALLY                	     1	     6	     6
PREFERRED                     	     1	    19	    19
PREINDUSTRIAL                 	     1	     2	     2
PREMELTING                    	     1	     1	     1
PREMIXED                      	     1	     4	     4
PREMIXING                     	     1	    41	    41
PREPRINTED                    	     1	     1	     1
PREPROCESSED                  	     1	     1	     1
PREPROCESSING                 	     1	     1	     1
PREPROCESSOR                  	     1	     2	     2
PRESIDENT                     	     1	     1	     1
PRESSURE                      	     1	   224	   224
PRESSURED                     	     1	     1	     1
PRESSURES                     	     1	    38	    38
PRESSURING                    	     1	     1	     1
PRESSURIZED                   	     1	     5	     5
PRESTEAMED                    	     1	     1	     1
PRESTEAMING                   	     1	     1	     1
PRESUMABLY                    	     1	    11	    11
PRESUMED                      	     1	     1	     1
PREVENT                       	     1	    29	    29
PREVENTED                     	     1	     5	     5
PREVENTING                    	     1	    11	    11
PREVENTION                    	     1	     6	     6
PREVENTIVE                    	     1	     1	     1
PREVENTS                      	     1	     2	     2
PREVIOUS                      	     1	    94	    94
PREVIOUSLY                    	     1	    73	    73
PRIDE                         	     1	     1	     1
PRIME                         	     1	     5	     5
PRIMING                       	     1	     1	     1
PRINT                         	     1	     1	     1
PRINTABLE                     	     1	     2	     2
PRINTED                       	     1	     4	     4
PRINTER                       	     1	     1	     1
PRINTING                      	     1	    19	    19
PRIVACY                       	     1	     2	     2
PRIVATE                       	     1	    41	    41
PRIVATELY                     	     1	     1	     1
PRO                           	     1	     7	     7
PROCESS                       	     1	   495	   495
PROCESSED                     	     1	    29	    29
PROCESSES                     	     1	   364	   364
PROCESSIBILITY                	     1	     1	     1
PROCESSING                    	     1	   109	   109
PROCESSORS                    	     1	     1	     1
PRODUCE                       	     1	   178	   178
PRODUCED                      	     1	   390	   390
PRODUCER                      	     1	    15	    15
PRODUCERS                     	     1	    13	    13
PRODUCES                      	     1	    29	    29
PRODUCING                     	     1	    60	    60
PRODUCT                       	     1	   267	   267
PRODUCTION                    	     1	   880	   880
PRODUCTIVE                    	     1	    36	    36
PRODUCTIVITIES                	     1	     1	     1
PRODUCTIVITY                  	     1	   185	   185
PRODUCTS                      	     1	   599	   599
PROFESSIONALS                 	     1	     4	     4
PROGRESS                      	     1	    13	    13
PROGRESSED                    	     1	     1	     1
PROGRESSES                    	     1	     6	     6
PROGRESSIVE                   	     1	     8	     8
PROGRESSIVELY                 	     1	    17	    17
PROJECT                       	     1	    29	    29
PROJECTED                     	     1	    78	    78
PROJECTION                    	     1	    36	    36
PROJECTIONS                   	     1	    17	    17
PROJECTS                      	     1	    40	    40
PRONOUNCED                    	     1	    18	    18
PRONOUNCEDLY                  	     1	     1	     1
PROPERTIES                    	     1	   647	   647
PROPERTY                      	     1	    52	    52
PROPOSAL                      	     1	     2	     2
PROPOSALS                     	     1	     1	     1
PROPOSE                       	     1	     2	     2
PROPOSED                      	     1	    59	    59
PROPOSES                      	     1	     1	     1
PROS                          	     1	     2	     2
PROVE                         	     1	     9	     9
PROVED                        	     1	    19	    19
PROVEN                        	     1	    14	    14
PROVIDE                       	     1	   274	   274
PROVIDED                      	     1	   163	   163
PROVIDER                      	     1	     2	     2
PROVIDERS                     	     1	    17	    17
PROVIDES                      	     1	   110	   110
PROVIDING                     	     1	    41	    41
PROVING                       	     1	     4	     4
PUB                           	     1	     1	     1
PUMP                          	     1	     1	     1
PUMPED                        	     1	     2	     2
PUMPING                       	     1	     1	     1
PUMPS                         	     1	     1	     1
PUNISHED                      	     1	     1	     1
PUNISHMENT                    	     1	     1	     1
PURCHASE                      	     1	    10	    10
PURCHASED                     	     1	    29	    29
PURCHASER                     	     1	     1	     1
PURCHASERS                    	     1	     1	     1
PURCHASES                     	     1	     1	     1
PURCHASING                    	     1	     4	     4
PURE                          	     1	    69	    69
PURELY                        	     1	     9	     9
PURITY                        	     1	    19	    19
PURPOSE                       	     1	    56	    56
PURPOSES                      	     1	    79	    79
QUALIFICATIONS                	     1	     1	     1
QUALIFIED                     	     1	     1	     1
QUALIFIER                     	     1	     1	     1
QUALIFY                       	     1	     1	     1
QUALITIES                     	     1	     6	     6
QUALITY                       	     1	   198	   198
QUOTE                         	     1	     1	     1
QUOTED                        	     1	     6	     6
QUOTES                        	     1	     1	     1
RANGE                         	     1	   334	   334
RANGED                        	     1	    43	    43
RANGES                        	     1	    22	    22
RANGING                       	     1	    55	    55
RAPID                         	     1	    56	    56
RAPIDITY                      	     1	     1	     1
RAPIDLY                       	     1	    79	    79
RAPIDS                        	     1	     1	     1
RARE                          	     1	    12	    12
RARELY                        	     1	    20	    20
RAY                           	     1	   117	   117
RAYS                          	     1	    74	    74
REACT                         	     1	    10	    10
REACTANT                      	     1	     1	     1
REACTED                       	     1	     4	     4
REACTION                      	     1	   228	   228
REACTIONS                     	     1	    79	    79
REACTIVE                      	     1	    11	    11
REACTIVITY                    	     1	    12	    12
REACTOR                       	     1	    23	    23
REACTORS                      	     1	    13	    13
REACTS                        	     1	     1	     1
REATTRACTED                   	     1	     1	     1
REBALANCING                   	     1	     1	     1
RECALCULATED                  	     1	    11	    11
RECALL                        	     1	    15	    15
RECALLING                     	     1	     2	     2
RECEIVE                       	     1	     9	     9
RECEIVED                      	     1	    22	    22
RECEIVES                      	     1	     3	     3
RECEIVING                     	     1	     4	     4
RECOGNISE                     	     1	     4	     4
RECOGNISED                    	     1	     8	     8
RECOGNIZABLE                  	     1	     2	     2
RECOGNIZE                     	     1	     8	     8
RECOGNIZED                    	     1	    16	    16
RECOGNIZING                   	     1	     2	     2
RECOMBINANT                   	     1	     2	     2
RECOMBINATION                 	     1	     1	     1
RECOMBINING                   	     1	     1	     1
RECOMMEND                     	     1	     9	     9
RECOMMENDABLE                 	     1	     2	     2
RECOMMENDATION                	     1	     1	     1
RECOMMENDATIONS               	     1	     7	     7
RECOMMENDED                   	     1	    13	    13
RECOMMENDS                    	     1	     2	     2
RECONCENTRATING               	     1	     1	     1
RECOVER                       	     1	    11	    11
RECOVERABLE                   	     1	     7	     7
RECOVERED                     	     1	    29	    29
RECOVERIES                    	     1	     4	     4
RECOVERY                      	     1	    67	    67
REDIRECT                      	     1	     1	     1
REDIVIDE                      	     1	     1	     1
REDUCE                        	     1	   139	   139
REDUCED                       	     1	   155	   155
REDUCES                       	     1	    46	    46
REDUCING                      	     1	    61	    61
REDUCTION                     	     1	   113	   113
REDUCTIONS                    	     1	    21	    21
REESTABLISHMENT               	     1	     1	     1
REEXAMINES                    	     1	     1	     1
REF                           	     1	     1	     1
REFER                         	     1	    24	    24
REFERENCE                     	     1	   102	   102
REFERENCED                    	     1	     3	     3
REFERENCES                    	     1	    11	    11
REFERRED                      	     1	    44	    44
REFERRING                     	     1	     9	     9
REFERS                        	     1	    24	    24
REFRIGERATED                  	     1	     1	     1
REFRIGERATION                 	     1	     1	     1
REFRIGERATOR                  	     1	     2	     2
REFUSE                        	     1	     1	     1
REGARD                        	     1	    28	    28
REGARDED                      	     1	    12	    12
REGARDING                     	     1	    70	    70
REGARDLESS                    	     1	    33	    33
REGARDS                       	     1	     2	     2
REGION                        	     1	   173	   173
REGIONAL                      	     1	    66	    66
REGIONALIZED                  	     1	     1	     1
REGIONALLY                    	     1	     4	     4
REGIONS                       	     1	   173	   173
REGISTERED                    	     1	     4	     4
REGISTRATION                  	     1	     1	     1
REGULAR                       	     1	     7	     7
REGULARIZE                    	     1	     1	     1
REGULARLY                     	     1	     9	     9
REINSPECTION                  	     1	     1	     1
REINTRODUCED                  	     1	     2	     2
RELAXATION                    	     1	     9	     9
RELAXATIONS                   	     1	     1	     1
RELAXED                       	     1	     1	     1
RELEASE                       	     1	    44	    44
RELEASED                      	     1	    22	    22
RELEASES                      	     1	     2	     2
RELEASING                     	     1	     3	     3
RELIABILITY                   	     1	     3	     3
RELIABLE                      	     1	    25	    25
RELIABLY                      	     1	     1	     1
RELIANCE                      	     1	     1	     1
RELIANT                       	     1	     1	     1
RELIED                        	     1	     5	     5
RELIEF                        	     1	     1	     1
RELIES                        	     1	     6	     6
RELOCATE                      	     1	     2	     2
RELOCATED                     	     1	     1	     1
RELOCATION                    	     1	     4	     4
RELOCATIONS                   	     1	     1	     1
RELY                          	     1	    10	    10
RELYING                       	     1	     2	     2
REMAIN                        	     1	    53	    53
REMAINED                      	     1	    40	    40
REMAINING                     	     1	    48	    48
REMAINS                       	     1	    61	    61
REMARKABLE                    	     1	    11	    11
REMARKABLY                    	     1	    11	    11
REMARKS                       	     1	     7	     7
REMEASURE                     	     1	     1	     1
REMEASURED                    	     1	     1	     1
REMELTING                     	     1	     1	     1
REMINDER                      	     1	     1	     1
REMOVABLE                     	     1	     1	     1
REMOVAL                       	     1	    86	    86
REMOVALS                      	     1	     4	     4
REMOVE                        	     1	    40	    40
REMOVED                       	     1	   114	   114
REMOVES                       	     1	     5	     5
REMOVING                      	     1	    18	    18
REPAIR                        	     1	     5	     5
REPAIRS                       	     1	     1	     1
REPEATABILITY                 	     1	     2	     2
REPEATED                      	     1	    21	    21
REPEATEDLY                    	     1	    11	    11
REPEATING                     	     1	     2	     2
REPETITION                    	     1	     1	     1
REPETITIONS                   	     1	     2	     2
REPLACE                       	     1	    12	    12
REPLACED                      	     1	    28	    28
REPLACEMENT                   	     1	    19	    19
REPLACING                     	     1	    11	    11
REPRESENT                     	     1	    42	    42
REPRESENTATION                	     1	    20	    20
REPRESENTATIONS               	     1	     3	     3
REPRESENTATIVE                	     1	    27	    27
REPRESENTATIVENESS            	     1	     2	     2
REPRESENTATIVES               	     1	     1	     1
REPRESENTED                   	     1	    44	    44
REPRESENTING                  	     1	    20	    20
REPRESENTS                    	     1	    42	    42
REPROCESSING                  	     1	     1	     1
REPURPOSE                     	     1	     1	     1
REQUIRE                       	     1	    69	    69
REQUIRED                      	     1	   184	   184
REQUIREMENT                   	     1	    22	    22
REQUIREMENTS                  	     1	    82	    82
REQUIRES                      	     1	    75	    75
REQUIRING                     	     1	    16	    16
RESEARCH                      	     1	   176	   176
RESEARCHED                    	     1	     7	     7
RESEARCHER                    	     1	     2	     2
RESEARCHERS                   	     1	    34	    34
RESEARCHES                    	     1	     1	     1
RESEARCHING                   	     1	     1	     1
RESERVATIONS                  	     1	     1	     1
RESERVE                       	     1	    13	    13
RESERVED                      	     1	     1	     1
RESERVES                      	     1	    39	    39
RESIST                        	     1	     4	     4
RESISTANCE                    	     1	   179	   179
RESISTANCES                   	     1	    34	    34
RESISTANT                     	     1	    25	    25
RESISTED                      	     1	     1	     1
RESPECT                       	     1	    49	    49
RESPECTING                    	     1	     1	     1
RESTAURANT                    	     1	     1	     1
RESTAURANTS                   	     1	     1	     1
RESULT                        	     1	   273	   273
RESULTANT                     	     1	     5	     5
RESULTED                      	     1	    92	    92
RESULTING                     	     1	   144	   144
RESULTS                       	     1	   607	   607
RETIREES                      	     1	     1	     1
RICE                          	     1	     1	     1
RIPPED                        	     1	     3	     3
RISK                          	     1	    96	    96
RISKIER                       	     1	     1	     1
RISKS                         	     1	    12	    12
ROLE                          	     1	    93	    93
ROLES                         	     1	     5	     5
ROOF                          	     1	    25	    25
ROOFING                       	     1	     3	     3
ROOFS                         	     1	     3	     3
ROOT                          	     1	   264	   264
ROOTED                        	     1	     5	     5
ROOTING                       	     1	     3	     3
ROOTS                         	     1	   231	   231
ROPE                          	     1	     1	     1
ROT                           	     1	     7	     7
ROTS                          	     1	    13	    13
ROTTEN                        	     1	     2	     2
ROTTING                       	     1	     1	     1
ROW                           	     1	     7	     7
ROWS                          	     1	    10	    10
ROYALTIES                     	     1	     2	     2
RUBBED                        	     1	     1	     1
RUBBING                       	     1	     1	     1
RUINED                        	     1	     1	     1
SAINT                         	     1	     1	     1
SALE                          	     1	     4	     4
SALES                         	     1	     3	     3
SALT                          	     1	     1	     1
SALTS                         	     1	     8	     8
SAND                          	     1	     4	     4
SANDED                        	     1	     8	     8
SANDERS                       	     1	     1	     1
SANDING                       	     1	     8	     8
SANDS                         	     1	    81	    81
SANDWICH                      	     1	     2	     2
SANDWICHED                    	     1	     3	     3
SANDY                         	     1	     6	     6
SATISFIED                     	     1	     9	     9
SATISFIES                     	     1	     2	     2
SATISFY                       	     1	     9	     9
SATISFYING                    	     1	     1	     1
SCALABLE                      	     1	     1	     1
SCALE                         	     1	    94	    94
SCALED                        	     1	     8	     8
SCALES                        	     1	    35	    35
SCALING                       	     1	    46	    46
SCENE                         	     1	     1	     1
SCENIC                        	     1	     1	     1
SCHEDULE                      	     1	     4	     4
SCHEDULED                     	     1	     1	     1
SCHEDULES                     	     1	     9	     9
SCORES                        	     1	     1	     1
SCORING                       	     1	     1	     1
SCRATCH                       	     1	     1	     1
SCRATCHES                     	     1	     2	     2
SCREEN                        	     1	    19	    19
SCREENED                      	     1	     9	     9
SCREENING                     	     1	     3	     3
SCREENS                       	     1	     2	     2
SCREW                         	     1	    13	    13
SCREWS                        	     1	     2	     2
SEAL                          	     1	     1	     1
SEALED                        	     1	     3	     3
SEALING                       	     1	     4	     4
SEARCH                        	     1	    12	    12
SEASON                        	     1	    53	    53
SEASONAL                      	     1	    60	    60
SEASONALITY                   	     1	     3	     3
SEASONALLY                    	     1	     7	     7
SEASONS                       	     1	    13	    13
SEC                           	     1	     4	     4
SECONDS                       	     1	    11	    11
SECRETS                       	     1	     1	     1
SECTION                       	     1	   312	   312
SECTIONAL                     	     1	    11	    11
SECTIONED                     	     1	     6	     6
SECTIONING                    	     1	     2	     2
SECTIONS                      	     1	    28	    28
SEED                          	     1	    16	    16
SEEDLING                      	     1	    18	    18
SEEDLINGS                     	     1	    16	    16
SEEDS                         	     1	    10	    10
SEEK                          	     1	     4	     4
SEEKING                       	     1	     7	     7
SEEKS                         	     1	     5	     5
SELECT                        	     1	     5	     5
SELECTED                      	     1	    91	    91
SELECTING                     	     1	     8	     8
SELECTION                     	     1	    28	    28
SELECTIVE                     	     1	    14	    14
SELECTIVELY                   	     1	    12	    12
SELECTIVITIES                 	     1	     1	     1
SELECTIVITY                   	     1	    19	    19
SELECTS                       	     1	     1	     1
SENIOR                        	     1	     1	     1
SEPARATE                      	     1	    37	    37
SEPARATED                     	     1	    38	    38
SEPARATELY                    	     1	    31	    31
SEPARATES                     	     1	     1	     1
SEPARATING                    	     1	     6	     6
SEPARATION                    	     1	    40	    40
SEPARATIONS                   	     1	     1	     1
SEPARATOR                     	     1	     1	     1
SEPARATORY                    	     1	     1	     1
SEPTEMBER                     	     1	     7	     7
SERIES                        	     1	    68	    68
SEWING                        	     1	     2	     2
SEWN                          	     1	     1	     1
SHADE                         	     1	     9	     9
SHADED                        	     1	    32	    32
SHADING                       	     1	     7	     7
SHADOWING                     	     1	     1	     1
SHARP                         	     1	     7	     7
SHARPLY                       	     1	     6	     6
SHARPNESS                     	     1	     1	     1
SHAVING                       	     1	     1	     1
SHAVINGS                      	     1	    18	    18
SHED                          	     1	     7	     7
SHEDDING                      	     1	     5	     5
SHEEP                         	     1	     1	     1
SHEET                         	     1	    39	    39
SHEETS                        	     1	    25	    25
SHELF                         	     1	     2	     2
SHELL                         	     1	     5	     5
SHELLS                        	     1	     1	     1
SHELTER                       	     1	     9	     9
SHELTERING                    	     1	     2	     2
SHELTERS                      	     1	     1	     1
SHELVES                       	     1	     3	     3
SHELVING                      	     1	     2	     2
SHIFT                         	     1	    45	    45
SHIFTED                       	     1	    19	    19
SHIFTER                       	     1	     2	     2
SHIFTING                      	     1	    22	    22
SHIFTS                        	     1	    10	    10
SHOCKS                        	     1	     1	     1
SIGNAL                        	     1	    12	    12
SIGNALS                       	     1	    33	    33
SILVER                        	     1	     2	     2
SIMILAR                       	     1	   330	   330
SIMILARITIES                  	     1	     3	     3
SIMILARITY                    	     1	    10	    10
SIMILARLY                     	     1	    49	    49
SINK                          	     1	     7	     7
SINKS                         	     1	    11	    11
SITE                          	     1	   253	   253
SITES                         	     1	   278	   278
SKILL                         	     1	     1	     1
SKILLED                       	     1	     2	     2
SKILLFUL                      	     1	     1	     1
SKILLS                        	     1	     3	     3
SLIDE                         	     1	     3	     3
SLIDES                        	     1	     1	     1
SLIDING                       	     1	     2	     2
SMART                         	     1	     4	     4
SMOOTH                        	     1	    35	    35
SMOOTHER                      	     1	     2	     2
SMOOTHING                     	     1	     1	     1
SMOOTHLY                      	     1	     3	     3
SMOOTHNESS                    	     1	     1	     1
SNAP                          	     1	    11	    11
SOCIAL                        	     1	    42	    42
SOCIALLY                      	     1	     2	     2
SOCIETAL                      	     1	     6	     6
SOCIETIES                     	     1	     1	     1
SOCIETY                       	     1	    18	    18
SOIL                          	     1	   719	   719
SOILS                         	     1	    76	    76
SOLDIERS                      	     1	     1	     1
SOLID                         	     1	   155	   155
SOLIDIFICATION                	     1	     1	     1
SOLIDS                        	     1	    48	    48
SOMEWHAT                      	     1	    32	    32
SORTED                        	     1	    12	    12
SORTING                       	     1	    11	    11
SOUGHT                        	     1	    10	    10
SOUTHERN                      	     1	    85	    85
SOUTHERNMOST                  	     1	     2	     2
SP                            	     1	     2	     2
SPECIES                       	     1	   887	   887
SPECIFIC                      	     1	   365	   365
SPECIFICALLY                  	     1	    39	    39
SPECIFICATION                 	     1	     5	     5
SPECIFICATIONS                	     1	    16	    16
SPECIFICITY                   	     1	     9	     9
SPECIFICS                     	     1	     1	     1
SPEED                         	     1	    53	    53
SPEEDS                        	     1	    14	    14
SPELL                         	     1	     3	     3
SPELLED                       	     1	     1	     1
SPELT                         	     1	     1	     1
SPIN                          	     1	     5	     5
SPINNING                      	     1	     4	     4
SPIRITUAL                     	     1	     1	     1
SPLIT                         	     1	    14	    14
SPLITLESS                     	     1	     1	     1
SPLITS                        	     1	     2	     2
SPLITTER                      	     1	     1	     1
SPLITTING                     	     1	     4	     4
SPOILAGE                      	     1	     4	     4
SPP                           	     1	    23	    23
SPRAY                         	     1	     9	     9
SPRAYED                       	     1	     2	     2
SPRAYING                      	     1	     2	     2
SPREAD                        	     1	    18	    18
SPREADING                     	     1	     4	     4
SPREADS                       	     1	     1	     1
STABILISED                    	     1	     2	     2
STABILITY                     	     1	    74	    74
STABILIZATION                 	     1	     6	     6
STABILIZE                     	     1	     6	     6
STABILIZED                    	     1	     4	     4
STABILIZER                    	     1	     3	     3
STABILIZERS                   	     1	     3	     3
STABILIZING                   	     1	     3	     3
STABLE                        	     1	    56	    56
STAIR                         	     1	     1	     1
STAMP                         	     1	     5	     5
STAMPED                       	     1	     2	     2
STAMPS                        	     1	     7	     7
STANDARD                      	     1	   197	   197
STANDARDISED                  	     1	     3	     3
STANDARDIZATION               	     1	     2	     2
STANDARDIZE                   	     1	     1	     1
STANDARDIZED                  	     1	     9	     9
STANDARDS                     	     1	    57	    57
STANDARDSIZED                 	     1	     1	     1
STARVATION                    	     1	     6	     6
STATES                        	     1	   201	   201
STEADILY                      	     1	    12	    12
STEADY                        	     1	    20	    20
STEAK                         	     1	     1	     1
STEAM                         	     1	    70	    70
STEAMING                      	     1	     6	     6
STEAMY                        	     1	     1	     1
STEEL                         	     1	    80	    80
STEELS                        	     1	     1	     1
STIFF                         	     1	     3	     3
STIFFENING                    	     1	     4	     4
STIFFER                       	     1	     5	     5
STIFFEST                      	     1	     2	     2
STIFFNESS                     	     1	    71	    71
STIR                          	     1	     1	     1
STIRRED                       	     1	     9	     9
STIRRER                       	     1	     2	     2
STIRRERS                      	     1	     2	     2
STIRRING                      	     1	    10	    10
STOCK                         	     1	    45	    45
STOCKED                       	     1	     3	     3
STOCKS                        	     1	    21	    21
STORM                         	     1	     4	     4
STORMS                        	     1	     4	     4
STREAM                        	     1	    11	    11
STREAMS                       	     1	    12	    12
STRENGTH                      	     1	   589	   589
STRENGTHEN                    	     1	     6	     6
STRENGTHENED                  	     1	     3	     3
STRENGTHENERS                 	     1	     1	     1
STRENGTHENING                 	     1	     5	     5
STRENGTHENS                   	     1	     2	     2
STRENGTHS                     	     1	    46	    46
STRESS                        	     1	   157	   157
STRESSED                      	     1	    12	    12
STRESSES                      	     1	    53	    53
STRETCH                       	     1	     8	     8
STRETCHED                     	     1	     1	     1
STRETCHING                    	     1	    50	    50
STRING                        	     1	     2	     2
STRIP                         	     1	    17	    17
STRIPPED                      	     1	     3	     3
STRIPPING                     	     1	     3	     3
STRIPS                        	     1	    11	    11
STROKE                        	     1	     1	     1
STRUGGLE                      	     1	     2	     2
STRUGGLING                    	     1	     2	     2
STYLE                         	     1	     1	     1
SUBSECTION                    	     1	     2	     2
SUBSECTIONS                   	     1	     2	     2
SUBSOIL                       	     1	     2	     2
SUBUNITS                      	     1	     1	     1
SUCCESS                       	     1	    14	    14
SUCCESSES                     	     1	     1	     1
SUCCESSFUL                    	     1	    22	    22
SUCCESSFULLY                  	     1	    23	    23
SUFFER                        	     1	     4	     4
SUFFERED                      	     1	     2	     2
SUFFERS                       	     1	     3	     3
SUGAR                         	     1	    50	    50
SUGARS                        	     1	    42	    42
SUNK                          	     1	     1	     1
SUPPLIED                      	     1	    15	    15
SUPPLIER                      	     1	     2	     2
SUPPLIERS                     	     1	     1	     1
SUPPLIES                      	     1	    19	    19
SUPPLY                        	     1	   143	   143
SUPPLYING                     	     1	     6	     6
SURFACE                       	     1	   661	   661
SURFACED                      	     1	    10	    10
SURFACER                      	     1	     1	     1
SURFACERS                     	     1	     1	     1
SURFACES                      	     1	   116	   116
SURFACING                     	     1	     5	     5
SURROUND                      	     1	     3	     3
SURROUNDED                    	     1	     9	     9
SURROUNDING                   	     1	    39	    39
SURROUNDINGS                  	     1	     1	     1
SURROUNDS                     	     1	     2	     2
SURVIVAL                      	     1	    16	    16
SURVIVE                       	     1	     6	     6
SURVIVING                     	     1	     1	     1
SURVIVORS                     	     1	     1	     1
SUSPECT                       	     1	     1	     1
SUSPECTED                     	     1	     5	     5
SUSPICION                     	     1	     1	     1
SWEEP                         	     1	     4	     4
SWEEPY                        	     1	     1	     1
SWINGS                        	     1	     3	     3
SWITCH                        	     1	     4	     4
SWITCHED                      	     1	     3	     3
SWITCHES                      	     1	     1	     1
SWITCHING                     	     1	     3	     3
TALE                          	     1	     1	     1
TALES                         	     1	     1	     1
TANK                          	     1	     5	     5
TANKS                         	     1	     2	     2
TAP                           	     1	     1	     1
TAPPED                        	     1	     1	     1
TAPPING                       	     1	     1	     1
TECHNOLOGICAL                 	     1	    12	    12
TECHNOLOGIES                  	     1	    48	    48
TECHNOLOGIST                  	     1	     1	     1
TECHNOLOGISTS                 	     1	     1	     1
TECHNOLOGY                    	     1	   101	   101
TEMPTING                      	     1	     1	     1
TENSION                       	     1	    97	    97
TENSIONS                      	     1	     3	     3
TH                            	     1	     5	     5
THEREFORE                     	     1	   294	   294
THIN                          	     1	    75	    75
THINNED                       	     1	    14	    14
THINNER                       	     1	    11	    11
THINNESS                      	     1	     1	     1
THINNEST                      	     1	     1	     1
THINNING                      	     1	   139	   139
THINNINGS                     	     1	    20	    20
THREAT                        	     1	     1	     1
THREATENED                    	     1	     8	     8
THREATENING                   	     1	     1	     1
THREATENS                     	     1	     1	     1
THREATS                       	     1	     5	     5
THUS                          	     1	   321	   321
TIDAL                         	     1	     1	     1
TIDES                         	     1	     1	     1
TIN                           	     1	     3	     3
TINY                          	     1	    11	    11
TIP                           	     1	     7	     7
TIPPED                        	     1	     3	     3
TIPPING                       	     1	     3	     3
TIPS                          	     1	     9	     9
TOASTED                       	     1	     2	     2
TOASTING                      	     1	    21	    21
TOASTY                        	     1	     1	     1
TOOL                          	     1	    58	    58
TOOLS                         	     1	    33	    33
TOPIC                         	     1	     9	     9
TOUGHENING                    	     1	     3	     3
TOUGHING                      	     1	     1	     1
TOUGHNESS                     	     1	    12	    12
TOURISM                       	     1	     2	     2
TOWEL                         	     1	     1	     1
TOWELING                      	     1	     3	     3
TOWER                         	     1	     1	     1
TOWERS                        	     1	     2	     2
TOYS                          	     1	     1	     1
TRACE                         	     1	    10	    10
TRACEABLE                     	     1	    11	    11
TRACED                        	     1	     3	     3
TRACES                        	     1	     1	     1
TRACING                       	     1	     1	     1
TRADE                         	     1	    81	    81
TRADED                        	     1	     5	     5
TRADES                        	     1	     1	     1
TRADITION                     	     1	     1	     1
TRADITIONAL                   	     1	    47	    47
TRADITIONALLY                 	     1	     9	     9
TRADITIONS                    	     1	     2	     2
TRAFFIC                       	     1	     2	     2
TRANSFER                      	     1	    76	    76
TRANSFERABLE                  	     1	     1	     1
TRANSFERRED                   	     1	    22	    22
TRANSFERRING                  	     1	     2	     2
TRANSFERS                     	     1	     4	     4
TRAP                          	     1	     3	     3
TRAPPED                       	     1	     3	     3
TRAPS                         	     1	     2	     2
TRAY                          	     1	     1	     1
TRAYS                         	     1	     2	     2
TRIAL                         	     1	    12	    12
TRIALS                        	     1	     7	     7
TRUCK                         	     1	    20	    20
TRUCKED                       	     1	     1	     1
TRUCKS                        	     1	     4	     4
TRUNK                         	     1	    10	    10
TRUNKED                       	     1	     1	     1
TRUNKS                        	     1	     2	     2
TUNED                         	     1	     4	     4
TUNING                        	     1	     4	     4
TWIN                          	     1	    10	    10
TWIST                         	     1	     2	     2
TYPICAL                       	     1	    91	    91
TYPICALLY                     	     1	    85	    85
UNACCOUNTED                   	     1	     1	     1
UNAFFECTED                    	     1	     9	     9
UNAIDED                       	     1	     1	     1
UNALTERED                     	     1	     1	     1
UNAVAILABILITY                	     1	     1	     1
UNAVAILABLE                   	     1	     4	     4
UNBALANCED                    	     1	     6	     6
UNBRANCHED                    	     1	     2	     2
UNCOMMON                      	     1	     5	     5
UNCURED                       	     1	     1	     1
UNDAMAGED                     	     1	     2	     2
UNDENIABLE                    	     1	     3	     3
UNDESCRIBED                   	     1	     1	     1
UNDESIRABLE                   	     1	    18	    18
UNDESIRED                     	     1	     2	     2
UNDETECTED                    	     1	     1	     1
UNDISTURBED                   	     1	     3	     3
UNDUE                         	     1	     1	     1
UNDULY                        	     1	     1	     1
UNEQUAL                       	     1	     2	     2
UNEQUALLY                     	     1	     1	     1
UNEXPOSED                     	     1	     3	     3
UNFAVORABLE                   	     1	     2	     2
UNFAVORABLY                   	     1	     1	     1
UNFAVOURABLE                  	     1	     1	     1
UNFOLD                        	     1	     1	     1
UNGRADED                      	     1	     1	     1
UNIDENTIFIED                  	     1	     3	     3
UNIDIRECTIONAL                	     1	     1	     1
UNINTERRUPTED                 	     1	     1	     1
UNION                         	     1	     4	     4
UNIT                          	     1	   190	   190
UNITED                        	     1	   187	   187
UNITLESS                      	     1	     1	     1
UNITS                         	     1	   158	   158
UNIV                          	     1	     1	     1
UNIVERSITY                    	     1	     8	     8
UNLIKELY                      	     1	    16	    16
UNLIMITED                     	     1	     1	     1
UNPRODUCTIVE                  	     1	     2	     2
UNREACTED                     	     1	     2	     2
UNREGISTERED                  	     1	     1	     1
UNRELIABLE                    	     1	     4	     4
UNSANDED                      	     1	     2	     2
UNSEASONAL                    	     1	     1	     1
UNSECTIONED                   	     1	     1	     1
UNSEPARATED                   	     1	     2	     2
UNSHADED                      	     1	     2	     2
UNSPECIFIC                    	     1	     1	     1
UNSTABLE                      	     1	     4	     4
UNSTRESSED                    	     1	     2	     2
UNSUCCESSFUL                  	     1	     1	     1
UNTAPPED                      	     1	     1	     1
UNTHINNED                     	     1	     5	     5
UPPER                         	     1	    58	    58
UPPERMOST                     	     1	     1	     1
VALLEYS                       	     1	     4	     4
VALUABLE                      	     1	    45	    45
VALUATION                     	     1	     1	     1
VALUE                         	     1	   446	   446
VALUED                        	     1	    14	    14
VALUES                        	     1	   628	   628
VALUING                       	     1	     1	     1
VARIABILITIES                 	     1	     1	     1
VARIABILITY                   	     1	    65	    65
VARIABLE                      	     1	    83	    83
VARIABLES                     	     1	   138	   138
VARIANCE                      	     1	    19	    19
VARIANCES                     	     1	     2	     2
VARIANT                       	     1	    42	    42
VARIANTS                      	     1	    43	    43
VARIATION                     	     1	   204	   204
VARIATIONS                    	     1	    62	    62
VARIED                        	     1	    53	    53
VARIES                        	     1	    78	    78
VARIOUS                       	     1	   275	   275
VARIOUSLY                     	     1	     4	     4
VARY                          	     1	    98	    98
VARYING                       	     1	    53	    53
VEGETABLE                     	     1	     3	     3
VEGETABLES                    	     1	     1	     1
VEHICLE                       	     1	     3	     3
VEHICLES                      	     1	     3	     3
VERSION                       	     1	    37	    37
VERSIONS                      	     1	     7	     7
VIOLENT                       	     1	     1	     1
WAGE                          	     1	     1	     1
WARNED                        	     1	     2	     2
WEAK                          	     1	    26	    26
WEAKEN                        	     1	     3	     3
WEAKENED                      	     1	     6	     6
WEAKENING                     	     1	     6	     6
WEAKENS                       	     1	     1	     1
WEAKER                        	     1	     7	     7
WEAKEST                       	     1	     4	     4
WEAKLY                        	     1	     7	     7
WEAKNESS                      	     1	     1	     1
WEAKNESSES                    	     1	     5	     5
WEAPONS                       	     1	     1	     1
WEED                          	     1	     2	     2
WEEDS                         	     1	     3	     3
WELCOME                       	     1	     1	     1
WESTERN                       	     1	    52	    52
WHEREAS                       	     1	   145	   145
WHIPPED                       	     1	     1	     1
WING                          	     1	     1	     1
WINGS                         	     1	     2	     2
WIRE                          	     1	    15	    15
WIRES                         	     1	     1	     1
WIRING                        	     1	     1	     1
WISDOM                        	     1	     1	     1
WISE                          	     1	     2	     2
WITNESSED                     	     1	     2	     2
WOLF                          	     1	     1	     1
WOOL                          	     1	     7	     7
WORMS                         	     1	     1	     1
WOUND                         	     1	     6	     6
WOUNDED                       	     1	     1	     1
WOUNDING                      	     1	     2	     2
WOUNDS                        	     1	     2	     2
WRAP                          	     1	     2	     2
WRAPPED                       	     1	     2	     2
WRAPPING                      	     1	     1	     1
WRAPPINGS                     	     1	     1	     1

Types Found In Base List Three

TYPE                          	 RANGE	  FREQ	    F1
ABANDONED                     	     1	     1	     1
ABSENCE                       	     1	    34	    34
ABSORB                        	     1	    15	    15
ABSORBANCE                    	     1	    22	    22
ABSORBANCES                   	     1	     2	     2
ABSORBED                      	     1	    61	    61
ABSORBENCY                    	     1	     2	     2
ABSORBENT                     	     1	     2	     2
ABSORBER                      	     1	     2	     2
ABSORBERS                     	     1	     6	     6
ABSORBING                     	     1	    12	    12
ABSORBS                       	     1	     2	     2
ABSORBTION                    	     1	     2	     2
ABSORPTION                    	     1	   139	   139
ABSORPTIONS                   	     1	     5	     5
ABSORPTIVE                    	     1	     1	     1
ABSORPTIVITY                  	     1	     2	     2
ABSTRACT                      	     1	    45	    45
ABSTRACTION                   	     1	     1	     1
ABSTRACTIONS                  	     1	     1	     1
ABSTRACTS                     	     1	     1	     1
ABUSE                         	     1	     1	     1
ACADEMIC                      	     1	     3	     3
ACADEMY                       	     1	     4	     4
ACCELERATE                    	     1	    11	    11
ACCELERATED                   	     1	    22	    22
ACCELERATES                   	     1	     3	     3
ACCELERATING                  	     1	     8	     8
ACCELERATION                  	     1	    14	    14
ACCOMMODATE                   	     1	     3	     3
ACCOMMODATED                  	     1	     2	     2
ACCOMPANIED                   	     1	    18	    18
ACCOMPANIES                   	     1	     1	     1
ACCOMPANY                     	     1	     1	     1
ACCOMPANYING                  	     1	     4	     4
ACCOMPLISH                    	     1	    10	    10
ACCOMPLISHED                  	     1	    19	    19
ACCOUNTABILITY                	     1	     2	     2
ACCUMULATE                    	     1	     8	     8
ACCUMULATED                   	     1	    21	    21
ACCUMULATION                  	     1	    16	    16
ACCUMULATIONS                 	     1	     1	     1
ACCURACY                      	     1	    28	    28
ACCURATE                      	     1	    51	    51
ACCURATELY                    	     1	    25	    25
ACHIEVABLE                    	     1	     5	     5
ACHIEVE                       	     1	    62	    62
ACHIEVED                      	     1	    64	    64
ACHIEVEMENT                   	     1	     2	     2
ACHIEVEMENTS                  	     1	     1	     1
ACHIEVES                      	     1	     1	     1
ACHIEVING                     	     1	    11	    11
ACKNOWLEDGE                   	     1	    10	    10
ACKNOWLEDGED                  	     1	     9	     9
ACQUIRE                       	     1	     3	     3
ACQUIRED                      	     1	    11	    11
ACQUIRING                     	     1	     4	     4
ACQUISITION                   	     1	    18	    18
ACQUISITIONS                  	     1	     2	     2
ACRE                          	     1	    10	    10
ACREAGE                       	     1	     2	     2
ACRES                         	     1	    18	    18
ADEQUATE                      	     1	    46	    46
ADEQUATELY                    	     1	    15	    15
ADJUST                        	     1	     6	     6
ADJUSTABLE                    	     1	     1	     1
ADJUSTED                      	     1	    19	    19
ADJUSTING                     	     1	     9	     9
ADJUSTMENT                    	     1	    15	    15
ADJUSTMENTS                   	     1	     9	     9
ADJUSTS                       	     1	     1	     1
ADMINISTRATION                	     1	     5	     5
ADMINISTRATIVE                	     1	     4	     4
ADOPT                         	     1	    10	    10
ADOPTED                       	     1	    27	    27
ADOPTING                      	     1	     4	     4
ADOPTION                      	     1	    13	    13
ADOPTS                        	     1	     1	     1
ADVOCATED                     	     1	     2	     2
AGENCIES                      	     1	    12	    12
AGENCY                        	     1	    15	    15
AGENDA                        	     1	     1	     1
AGGRESSIVE                    	     1	     2	     2
AGGRESSIVELY                  	     1	     1	     1
AGRICULTURAL                  	     1	    68	    68
AGRICULTURALLY                	     1	     7	     7
AGRICULTURE                   	     1	    30	    30
AIM                           	     1	    21	    21
AIMED                         	     1	    25	    25
AIMING                        	     1	     4	     4
AIMS                          	     1	    20	    20
AIRCRAFT                      	     1	     1	     1
ALERT                         	     1	     1	     1
ALLEGATIONS                   	     1	     1	     1
ALLEGED                       	     1	     1	     1
ALLOCATE                      	     1	     3	     3
ALLOCATED                     	     1	    20	    20
ALLOCATION                    	     1	   169	   169
ALONGSIDE                     	     1	     1	     1
ALTERNATIVE                   	     1	    73	    73
ALTERNATIVELY                 	     1	    13	    13
ALTERNATIVES                  	     1	    14	    14
AMENDED                       	     1	     3	     3
AMENDING                      	     1	     1	     1
AMENDMENT                     	     1	     8	     8
ANALYSE                       	     1	    20	    20
ANALYSED                      	     1	    41	    41
ANALYSER                      	     1	     4	     4
ANALYSERS                     	     1	     3	     3
ANALYSES                      	     1	    89	    89
ANALYSING                     	     1	    17	    17
ANALYSIS                      	     1	   485	   485
ANALYZE                       	     1	    12	    12
ANALYZED                      	     1	    53	    53
ANALYZER                      	     1	    21	    21
ANALYZES                      	     1	     3	     3
ANALYZING                     	     1	     3	     3
ANGLE                         	     1	    45	    45
ANGLES                        	     1	    21	    21
ANNUAL                        	     1	   168	   168
ANNUALIZED                    	     1	     1	     1
ANNUALLY                      	     1	    25	    25
ANTICIPATE                    	     1	     3	     3
ANTICIPATED                   	     1	    13	    13
ANTICIPATION                  	     1	     2	     2
APPROPRIATE                   	     1	    79	    79
APPROPRIATELY                 	     1	     6	     6
APPROVAL                      	     1	     3	     3
APPROVED                      	     1	     2	     2
APPROX                        	     1	     5	     5
APPROXIMATE                   	     1	    17	    17
APPROXIMATED                  	     1	    16	    16
APPROXIMATELY                 	     1	    92	    92
APPROXIMATES                  	     1	     2	     2
APPROXIMATING                 	     1	     3	     3
APPROXIMATION                 	     1	    24	    24
APPROXIMATIONS                	     1	     4	     4
ARCHITECTURAL                 	     1	    21	    21
ARCHITECTURE                  	     1	    19	    19
ARCHITECTURES                 	     1	     3	     3
ARISE                         	     1	    18	    18
ARISEN                        	     1	     3	     3
ARISES                        	     1	     6	     6
ARISING                       	     1	    12	    12
AROSE                         	     1	     4	     4
ASPECT                        	     1	    50	    50
ASPECTS                       	     1	    32	    32
ASSEMBLAGE                    	     1	     5	     5
ASSEMBLAGES                   	     1	     1	     1
ASSEMBLED                     	     1	     8	     8
ASSEMBLIES                    	     1	     4	     4
ASSEMBLING                    	     1	     2	     2
ASSEMBLY                      	     1	    10	    10
ASSERT                        	     1	     1	     1
ASSERTED                      	     1	     1	     1
ASSERTION                     	     1	     4	     4
ASSESS                        	     1	    47	    47
ASSESSED                      	     1	    29	    29
ASSESSING                     	     1	    18	    18
ASSESSMENT                    	     1	    49	    49
ASSESSMENTS                   	     1	     8	     8
ASSESSORS                     	     1	     2	     2
ASSET                         	     1	     7	     7
ASSETS                        	     1	     2	     2
ASSIGN                        	     1	     8	     8
ASSIGNED                      	     1	    55	    55
ASSIGNING                     	     1	     7	     7
ASSIGNMENT                    	     1	     2	     2
ASSIGNMENTS                   	     1	     3	     3
ASSIGNS                       	     1	     1	     1
ASSUMPTION                    	     1	    32	    32
ASSUMPTIONS                   	     1	    36	    36
ATOM                          	     1	     9	     9
ATOMIC                        	     1	     5	     5
ATOMIZE                       	     1	     1	     1
ATOMIZED                      	     1	     2	     2
ATOMS                         	     1	    13	    13
ATTRIBUTABLE                  	     1	     5	     5
ATTRIBUTE                     	     1	     7	     7
ATTRIBUTED                    	     1	    69	    69
ATTRIBUTES                    	     1	    10	    10
ATTRIBUTING                   	     1	     1	     1
ATTRIBUTION                   	     1	     1	     1
ATTRIBUTIONS                  	     1	     1	     1
AUDIENCE                      	     1	     3	     3
AUTHOR                        	     1	     4	     4
AUTHORED                      	     1	     1	     1
AUTHORISED                    	     1	     1	     1
AUTHORITIES                   	     1	     8	     8
AUTHORITY                     	     1	     4	     4
AUTHORIZED                    	     1	     1	     1
AUTHORIZES                    	     1	     1	     1
AUTHORS                       	     1	    41	    41
AWARDED                       	     1	     1	     1
BACTERIA                      	     1	    17	    17
BACTERIAL                     	     1	     5	     5
BACTERIALLY                   	     1	     3	     3
BACTERIUM                     	     1	     1	     1
BAN                           	     1	     1	     1
BARRIER                       	     1	    10	    10
BARRIERS                      	     1	    12	    12
BEAM                          	     1	    89	    89
BEAMS                         	     1	    62	    62
BEHAVE                        	     1	     6	     6
BEHAVED                       	     1	     2	     2
BEHAVES                       	     1	     2	     2
BEHAVIOR                      	     1	    46	    46
BEHAVIORS                     	     1	     2	     2
BEHAVIOUR                     	     1	    67	    67
BEHAVIOURS                    	     1	     3	     3
BELIEF                        	     1	     3	     3
BENCH                         	     1	     1	     1
BIAS                          	     1	    14	    14
BIASED                        	     1	     5	     5
BIASES                        	     1	     2	     2
BIASING                       	     1	     1	     1
BICYCLIC                      	     1	     2	     2
BIDDING                       	     1	     1	     1
BIDS                          	     1	     1	     1
BIMOLECULAR                   	     1	     1	     1
BIOLOGICAL                    	     1	    48	    48
BIOLOGICALLY                  	     1	     3	     3
BLASTING                      	     1	     2	     2
BLEND                         	     1	     5	     5
BLENDED                       	     1	     8	     8
BLENDER                       	     1	     3	     3
BLENDING                      	     1	    24	    24
BLENDS                        	     1	     4	     4
BOOST                         	     1	     8	     8
BOOSTED                       	     1	     2	     2
BOOSTING                      	     1	     3	     3
BOOSTS                        	     1	     1	     1
BORDER                        	     1	     3	     3
BORDERED                      	     1	    36	    36
BORDERING                     	     1	     1	     1
BORDERS                       	     1	     3	     3
BOUNDARIES                    	     1	     4	     4
BOUNDARY                      	     1	    92	    92
BUDGET                        	     1	     8	     8
BUDGETS                       	     1	     7	     7
BURDEN                        	     1	     1	     1
BURDENS                       	     1	     3	     3
BUREAU                        	     1	     3	     3
CABINET                       	     1	     3	     3
CABINETS                      	     1	     8	     8
CAMPAIGN                      	     1	     3	     3
CAMPAIGNS                     	     1	     2	     2
CANCEL                        	     1	     2	     2
CANCER                        	     1	     7	     7
CANDIDATE                     	     1	     4	     4
CANDIDATES                    	     1	     3	     3
CAPACITIES                    	     1	     9	     9
CAPACITY                      	     1	   134	   134
CAPTURE                       	     1	    20	    20
CAPTURED                      	     1	     9	     9
CAPTURING                     	     1	     1	     1
CARBON                        	     1	   515	   515
CARBONIZATION                 	     1	     4	     4
CARBONIZED                    	     1	     1	     1
CARBONS                       	     1	    17	    17
CATALOGS                      	     1	     1	     1
CATALOGUE                     	     1	     2	     2
CATEGORIES                    	     1	    17	    17
CATEGORIZATION                	     1	     1	     1
CATEGORIZE                    	     1	     1	     1
CATEGORIZED                   	     1	     4	     4
CATEGORY                      	     1	    18	    18
CATTLE                        	     1	     1	     1
CEASE                         	     1	     3	     3
CEASED                        	     1	     3	     3
CEASES                        	     1	     3	     3
CEASING                       	     1	     1	     1
CELL                          	     1	   493	   493
CELLS                         	     1	   340	   340
CHAMBER                       	     1	    27	    27
CHAMBERS                      	     1	    12	    12
CHARACTERISTIC                	     1	    82	    82
CHARACTERISTICALLY            	     1	     4	     4
CHARACTERISTICS               	     1	   176	   176
CHART                         	     1	     4	     4
CHARTERS                      	     1	     1	     1
CHARTS                        	     1	     1	     1
CHEMICAL                      	     1	   348	   348
CHEMICALLY                    	     1	    22	    22
CHEMICALS                     	     1	    97	    97
CHILLING                      	     1	     2	     2
CIRCUIT                       	     1	     1	     1
CIRCULATED                    	     1	     1	     1
CIRCULATES                    	     1	     1	     1
CIRCULATION                   	     1	     5	     5
CITE                          	     1	     5	     5
CITED                         	     1	    15	    15
CITES                         	     1	     2	     2
CIVIL                         	     1	     3	     3
CLARIFICATION                 	     1	     3	     3
CLARIFIED                     	     1	     1	     1
CLARIFY                       	     1	     4	     4
CLARITY                       	     1	     2	     2
CLAUSE                        	     1	     3	     3
CLAUSES                       	     1	     1	     1
CLIENTS                       	     1	     1	     1
CLIMATE                       	     1	   259	   259
CLIMATES                      	     1	    19	    19
CLIMATIC                      	     1	    53	    53
CLIMATICALLY                  	     1	     1	     1
CLUSTERED                     	     1	     2	     2
CLUSTERING                    	     1	     1	     1
CLUSTERS                      	     1	     6	     6
CODE                          	     1	    10	    10
CODES                         	     1	     7	     7
COINCIDED                     	     1	     1	     1
COINCIDING                    	     1	     1	     1
COLLABORATION                 	     1	     4	     4
COLLABORATORS                 	     1	     3	     3
COLLAPSE                      	     1	    12	    12
COLLAPSED                     	     1	     1	     1
COLLAPSIBILITY                	     1	     2	     2
COLLAPSING                    	     1	     1	     1
COLLEAGUES                    	     1	     1	     1
COLONIAL                      	     1	     3	     3
COLONIES                      	     1	     4	     4
COLONIZATION                  	     1	     3	     3
COLONIZERS                    	     1	     1	     1
COLONY                        	     1	     2	     2
COLUMN                        	     1	    36	    36
COLUMNAR                      	     1	     1	     1
COLUMNS                       	     1	     9	     9
COMBAT                        	     1	     4	     4
COMMISSION                    	     1	    12	    12
COMMISSIONED                  	     1	     1	     1
COMMUNICATE                   	     1	     1	     1
COMMUNICATED                  	     1	     1	     1
COMMUNICATION                 	     1	    29	    29
COMMUNICATIONS                	     1	     4	     4
COMPENSATE                    	     1	    11	    11
COMPENSATED                   	     1	     3	     3
COMPENSATES                   	     1	     1	     1
COMPENSATING                  	     1	     2	     2
COMPENSATION                  	     1	     7	     7
COMPENSATORY                  	     1	     1	     1
COMPETE                       	     1	    16	    16
COMPETENT                     	     1	     1	     1
COMPETES                      	     1	     2	     2
COMPETING                     	     1	    22	    22
COMPETITIVE                   	     1	    36	    36
COMPETITIVELY                 	     1	     1	     1
COMPETITIVENESS               	     1	    57	    57
COMPETITORS                   	     1	     1	     1
COMPLEX                       	     1	   130	   130
COMPLEXED                     	     1	     1	     1
COMPLEXES                     	     1	     5	     5
COMPLEXITIES                  	     1	     5	     5
COMPLEXITY                    	     1	    70	    70
COMPONENT                     	     1	    74	    74
COMPONENTS                    	     1	   171	   171
COMPOSE                       	     1	     3	     3
COMPOSED                      	     1	    54	    54
COMPOSING                     	     1	     3	     3
COMPOSITION                   	     1	   117	   117
COMPOSITIONAL                 	     1	     7	     7
COMPOSITIONS                  	     1	    11	    11
COMPOUND                      	     1	    68	    68
COMPOUNDED                    	     1	     2	     2
COMPOUNDING                   	     1	     1	     1
COMPOUNDS                     	     1	   212	   212
COMPREHENSIVE                 	     1	    27	    27
COMPREHENSIVELY               	     1	     3	     3
COMPRISE                      	     1	    12	    12
COMPRISED                     	     1	     7	     7
COMPRISES                     	     1	    13	    13
COMPRISING                    	     1	    29	    29
COMPROMISE                    	     1	     2	     2
COMPROMISED                   	     1	     1	     1
COMPROMISING                  	     1	     1	     1
CONCEIVABLY                   	     1	     1	     1
CONCEPT                       	     1	    45	    45
CONCEPTION                    	     1	     3	     3
CONCEPTS                      	     1	    18	    18
CONCEPTUAL                    	     1	     9	     9
CONCEPTUALLY                  	     1	     3	     3
CONCERT                       	     1	     2	     2
CONCLUDE                      	     1	    17	    17
CONCLUDED                     	     1	    59	    59
CONCLUDES                     	     1	     2	     2
CONCLUDING                    	     1	     7	     7
CONCLUSION                    	     1	    37	    37
CONCLUSIONS                   	     1	    39	    39
CONCRETE                      	     1	    33	    33
CONCRETELY                    	     1	     2	     2
CONDUCT                       	     1	     8	     8
CONDUCTANCE                   	     1	   257	   257
CONDUCTANCES                  	     1	    20	    20
CONDUCTED                     	     1	    80	    80
CONDUCTING                    	     1	    30	    30
CONDUCTION                    	     1	    12	    12
CONDUCTIVE                    	     1	     7	     7
CONDUCTIVITY                  	     1	    80	    80
CONDUCTOR                     	     1	     1	     1
CONDUCTS                      	     1	     3	     3
CONFER                        	     1	     1	     1
CONFERENCE                    	     1	     2	     2
CONFERENCES                   	     1	     2	     2
CONFIDENCE                    	     1	    11	    11
CONFIDENT                     	     1	     1	     1
CONFINE                       	     1	     1	     1
CONFINED                      	     1	     3	     3
CONFIRM                       	     1	     9	     9
CONFIRMATION                  	     1	     1	     1
CONFIRMED                     	     1	    44	    44
CONFIRMING                    	     1	     6	     6
CONFIRMS                      	     1	     3	     3
CONFLICT                      	     1	    13	    13
CONFLICTING                   	     1	     6	     6
CONFLICTS                     	     1	    13	    13
CONFRONTATIONS                	     1	     1	     1
CONFRONTED                    	     1	     1	     1
CONSEQUENCE                   	     1	    17	    17
CONSEQUENCES                  	     1	    34	    34
CONSEQUENT                    	     1	    10	    10
CONSEQUENTLY                  	     1	    39	    39
CONSERVATION                  	     1	    60	    60
CONSERVATIVE                  	     1	    10	    10
CONSERVE                      	     1	     5	     5
CONSERVED                     	     1	    55	    55
CONSIDERABLE                  	     1	    90	    90
CONSIDERABLY                  	     1	    51	    51
CONSIST                       	     1	    20	    20
CONSISTED                     	     1	     9	     9
CONSISTENT                    	     1	    88	    88
CONSISTENTLY                  	     1	     9	     9
CONSISTING                    	     1	    20	    20
CONSISTS                      	     1	    25	    25
CONSTITUENT                   	     1	    19	    19
CONSTITUENTS                  	     1	    25	    25
CONSTITUTE                    	     1	    20	    20
CONSTITUTED                   	     1	     4	     4
CONSTITUTES                   	     1	    14	    14
CONSTITUTING                  	     1	     1	     1
CONSTITUTION                  	     1	     1	     1
CONSTITUTIONS                 	     1	     1	     1
CONSTRAIN                     	     1	     5	     5
CONSTRAINED                   	     1	     8	     8
CONSTRAINING                  	     1	     5	     5
CONSTRAINS                    	     1	     2	     2
CONSTRAINT                    	     1	     3	     3
CONSTRAINTS                   	     1	    25	    25
CONSTRUCT                     	     1	     9	     9
CONSTRUCTED                   	     1	    17	    17
CONSTRUCTING                  	     1	     6	     6
CONSTRUCTION                  	     1	   102	   102
CONSTRUCTS                    	     1	     2	     2
CONSULTING                    	     1	     2	     2
CONSUME                       	     1	     6	     6
CONSUMED                      	     1	    24	    24
CONSUMER                      	     1	    10	    10
CONSUMERS                     	     1	     9	     9
CONSUMES                      	     1	     3	     3
CONSUMING                     	     1	     3	     3
CONSUMPTION                   	     1	   125	   125
CONSUMPTIONS                  	     1	     1	     1
CONTEMPORARY                  	     1	     3	     3
CONTEND                       	     1	     1	     1
CONTENT                       	     1	   654	   654
CONTENTION                    	     1	     2	     2
CONTENTS                      	     1	    59	    59
CONTEXT                       	     1	    52	    52
CONTEXTS                      	     1	     3	     3
CONTEXTUALLY                  	     1	     1	     1
CONTINENTAL                   	     1	     1	     1
CONTRADICT                    	     1	     2	     2
CONTRADICTED                  	     1	     2	     2
CONTRADICTION                 	     1	     1	     1
CONTRADICTORY                 	     1	     2	     2
CONTRADICTS                   	     1	     1	     1
CONTRAST                      	     1	    66	    66
CONTRASTED                    	     1	     4	     4
CONTRASTING                   	     1	     8	     8
CONTRASTS                     	     1	     4	     4
CONTROVERSIAL                 	     1	     3	     3
CONTROVERSIES                 	     1	     1	     1
CONTROVERSY                   	     1	     3	     3
CONVENTION                    	     1	     3	     3
CONVENTIONAL                  	     1	    72	    72
CONVENTIONALLY                	     1	    10	    10
CONVENTIONS                   	     1	     2	     2
CONVERT                       	     1	    29	    29
CONVERTED                     	     1	    43	    43
CONVERTING                    	     1	    20	    20
CONVERTS                      	     1	     9	     9
CONVEYED                      	     1	     3	     3
CONVEYING                     	     1	     1	     1
CONVEYOR                      	     1	     3	     3
CONVEYORS                     	     1	     3	     3
CONVEYS                       	     1	     1	     1
COOPERATION                   	     1	     1	     1
COOPERATIVE                   	     1	     2	     2
COORDINATE                    	     1	     2	     2
COORDINATED                   	     1	     8	     8
COORDINATES                   	     1	     3	     3
COORDINATING                  	     1	     1	     1
COORDINATION                  	     1	    15	    15
CORE                          	     1	   200	   200
CORES                         	     1	     7	     7
CORP                          	     1	     2	     2
CORPORATE                     	     1	     4	     4
CORPORATION                   	     1	     8	     8
CORRELATE                     	     1	     5	     5
CORRELATED                    	     1	    38	    38
CORRELATES                    	     1	     2	     2
CORRELATING                   	     1	     2	     2
CORRELATION                   	     1	    72	    72
CORRELATIONS                  	     1	    41	    41
CORRESPOND                    	     1	    22	    22
CORRESPONDED                  	     1	    10	    10
CORRESPONDENCE                	     1	     5	     5
CORRESPONDENTLY               	     1	     1	     1
CORRESPONDING                 	     1	    63	    63
CORRESPONDINGLY               	     1	    11	    11
CORRESPONDS                   	     1	    25	    25
CORRIDOR                      	     1	     2	     2
CORRIDORS                     	     1	     3	     3
CORRUPT                       	     1	     2	     2
CORRUPTING                    	     1	     1	     1
CORRUPTION                    	     1	     9	     9
CRAFT                         	     1	     3	     3
CRAFTERS                      	     1	     1	     1
CRAFTS                        	     1	     1	     1
CREWS                         	     1	     1	     1
CRISIS                        	     1	     2	     2
CRITERIA                      	     1	    15	    15
CRITERION                     	     1	     3	     3
CRITICAL                      	     1	    86	    86
CRITICALLY                    	     1	     4	     4
CRITICISED                    	     1	     3	     3
CRITICISM                     	     1	     1	     1
CRITICIZED                    	     1	     1	     1
CRITICS                       	     1	     3	     3
CROP                          	     1	    43	    43
CROPPER                       	     1	     1	     1
CROPPING                      	     1	     1	     1
CROPS                         	     1	    63	    63
CRUCIAL                       	     1	    23	    23
CRUSH                         	     1	     1	     1
CRUSHED                       	     1	    10	    10
CRUSHER                       	     1	     5	     5
CRUSHING                      	     1	    12	    12
CRYSTAL                       	     1	    17	    17
CRYSTALLIZATION               	     1	     4	     4
CRYSTALLIZE                   	     1	     1	     1
CRYSTALLIZED                  	     1	     1	     1
CRYSTALS                      	     1	     2	     2
CURRENCY                      	     1	     2	     2
CURRICULA                     	     1	     1	     1
CURTAIN                       	     1	     7	     7
CURTAINS                      	     1	     2	     2
CURVATURE                     	     1	     4	     4
CURVE                         	     1	    73	    73
CURVED                        	     1	    10	    10
CURVES                        	     1	    79	    79
CUSTOM                        	     1	     4	     4
CUSTOMARILY                   	     1	     1	     1
CUSTOMARY                     	     1	     3	     3
CUSTOMS                       	     1	     2	     2
CYCLE                         	     1	    73	    73
CYCLED                        	     1	     1	     1
CYCLES                        	     1	    38	    38
CYCLIC                        	     1	     8	     8
CYCLICALLY                    	     1	     1	     1
CYCLING                       	     1	    17	    17
DAMP                          	     1	     8	     8
DAMPED                        	     1	     1	     1
DAMPEN                        	     1	     1	     1
DAMPENING                     	     1	     2	     2
DATA                          	     1	   742	   742
DATABASE                      	     1	    16	    16
DATABASES                     	     1	     4	     4
DEBATABLE                     	     1	     1	     1
DEBATE                        	     1	     5	     5
DEBATED                       	     1	     4	     4
DEBATES                       	     1	     1	     1
DECADE                        	     1	    19	    19
DECADES                       	     1	    40	    40
DECLARATIONS                  	     1	     1	     1
DECLARE                       	     1	     2	     2
DECLARED                      	     1	     3	     3
DECLINE                       	     1	    61	    61
DECLINED                      	     1	    40	    40
DECLINES                      	     1	    48	    48
DECLINING                     	     1	    20	    20
DECREASE                      	     1	   138	   138
DECREASED                     	     1	   114	   114
DECREASES                     	     1	    63	    63
DECREASING                    	     1	    40	    40
DEDICATED                     	     1	     7	     7
DEDICATES                     	     1	     1	     1
DEDICATION                    	     1	     1	     1
DEFEND                        	     1	     1	     1
DEFIBRATION                   	     1	     1	     1
DEFICIT                       	     1	    46	    46
DEFICITS                      	     1	    11	    11
DEFINE                        	     1	    18	    18
DEFINED                       	     1	    94	    94
DEFINES                       	     1	     5	     5
DEFINING                      	     1	     4	     4
DEFINITION                    	     1	    24	    24
DEFINITIONAL                  	     1	     1	     1
DEFINITIONS                   	     1	     5	     5
DELAY                         	     1	    27	    27
DELAYED                       	     1	     6	     6
DELAYING                      	     1	     2	     2
DELAYS                        	     1	     7	     7
DELEGATED                     	     1	     1	     1
DELIBERATE                    	     1	     1	     1
DEMONSTRATE                   	     1	    10	    10
DEMONSTRATED                  	     1	    63	    63
DEMONSTRATES                  	     1	     8	     8
DEMONSTRATING                 	     1	     5	     5
DEMONSTRATION                 	     1	     2	     2
DENSE                         	     1	    42	    42
DENSELY                       	     1	     4	     4
DENSER                        	     1	     5	     5
DENSEST                       	     1	     2	     2
DENSIFICATION                 	     1	    23	    23
DENSIFIED                     	     1	     3	     3
DENSIFY                       	     1	     4	     4
DENSIFYING                    	     1	     1	     1
DENSITIES                     	     1	    36	    36
DENSITY                       	     1	   662	   662
DEPICTED                      	     1	    25	    25
DEPICTION                     	     1	     1	     1
DEPICTS                       	     1	     8	     8
DEPOSIT                       	     1	     2	     2
DEPOSITED                     	     1	    10	    10
DEPOSITING                    	     1	     2	     2
DEPOSITS                      	     1	     5	     5
DERIVATION                    	     1	     8	     8
DERIVATIVE                    	     1	    16	    16
DERIVATIVES                   	     1	    20	    20
DERIVE                        	     1	    15	    15
DERIVED                       	     1	   131	   131
DERIVES                       	     1	     2	     2
DERIVING                      	     1	     8	     8
DESCENDING                    	     1	     1	     1
DESCRIPTION                   	     1	    20	    20
DESCRIPTIONS                  	     1	    19	    19
DESCRIPTIVE                   	     1	     3	     3
DESHIELD                      	     1	     1	     1
DESIGNATED                    	     1	     9	     9
DESIGNATES                    	     1	     1	     1
DESIGNATION                   	     1	     3	     3
DESIGNATIONS                  	     1	     1	     1
DESPITE                       	     1	    69	    69
DESTRUCTION                   	     1	    20	    20
DESTRUCTIVE                   	     1	     8	     8
DETRENDED                     	     1	     1	     1
DEVICE                        	     1	    12	    12
DEVICES                       	     1	     9	     9
DEVOTED                       	     1	     6	     6
DIALOGUE                      	     1	     1	     1
DICTATE                       	     1	     3	     3
DICTATED                      	     1	     2	     2
DIFFER                        	     1	    47	    47
DIFFERED                      	     1	    25	    25
DIFFERING                     	     1	     5	     5
DIFFERS                       	     1	    23	    23
DIGITAL                       	     1	    15	    15
DIGITALLY                     	     1	     1	     1
DIMENSION                     	     1	    59	    59
DIMENSIONAL                   	     1	    59	    59
DIMENSIONALLY                 	     1	     6	     6
DIMENSIONS                    	     1	    62	    62
DISAGREED                     	     1	     1	     1
DISAGREEMENT                  	     1	     5	     5
DISASTROUS                    	     1	     1	     1
DISC                          	     1	     6	     6
DISCHARGE                     	     1	     4	     4
DISCHARGED                    	     1	     1	     1
DISCOUNT                      	     1	    16	    16
DISCOUNTED                    	     1	     1	     1
DISCOUNTING                   	     1	     2	     2
DISCRETION                    	     1	     2	     2
DISCRIMINATION                	     1	     1	     1
DISK                          	     1	    13	    13
DISKS                         	     1	    10	    10
DISMISS                       	     1	     1	     1
DISORDERED                    	     1	     1	     1
DISORDERS                     	     1	     2	     2
DISPLAY                       	     1	     4	     4
DISPLAYED                     	     1	    20	    20
DISPLAYING                    	     1	     4	     4
DISPLAYS                      	     1	     5	     5
DISPOSABLE                    	     1	     2	     2
DISPOSAL                      	     1	     6	     6
DISPOSED                      	     1	     1	     1
DISRUPT                       	     1	     4	     4
DISRUPTING                    	     1	     3	     3
DISRUPTION                    	     1	     5	     5
DISRUPTIONS                   	     1	     1	     1
DISRUPTS                      	     1	     2	     2
DISTANT                       	     1	     4	     4
DISTINCT                      	     1	    40	    40
DISTINCTION                   	     1	     7	     7
DISTINCTIVE                   	     1	     6	     6
DISTINCTIVENESS               	     1	     1	     1
DISTINCTLY                    	     1	     5	     5
DISTINGUISH                   	     1	    14	    14
DISTINGUISHED                 	     1	     8	     8
DISTINGUISHES                 	     1	     6	     6
DISTRIBUTE                    	     1	     1	     1
DISTRIBUTED                   	     1	    41	    41
DISTRIBUTES                   	     1	     1	     1
DISTRIBUTING                  	     1	     1	     1
DISTRIBUTION                  	     1	   235	   235
DISTRIBUTIONS                 	     1	    25	    25
DISUBSTITUTED                 	     1	     2	     2
DIVERSE                       	     1	    34	    34
DIVERSITY                     	     1	   105	   105
DIVISION                      	     1	    36	    36
DIVISIONS                     	     1	     6	     6
DNA                           	     1	    18	    18
DOCUMENT                      	     1	     5	     5
DOCUMENTATION                 	     1	     4	     4
DOCUMENTED                    	     1	    16	    16
DOCUMENTS                     	     1	     1	     1
DOMESTIC                      	     1	    51	    51
DOMESTICALLY                  	     1	     1	     1
DOMINANT                      	     1	    57	    57
DOMINANTS                     	     1	     1	     1
DOMINATE                      	     1	     4	     4
DOMINATED                     	     1	    27	    27
DOMINATES                     	     1	     5	     5
DOMINATINGLY                  	     1	     1	     1
DOMINATION                    	     1	     1	     1
DONATES                       	     1	     1	     1
DONATION                      	     1	     3	     3
DOSAGE                        	     1	     3	     3
DOSES                         	     1	     1	     1
DRAIN                         	     1	     1	     1
DRAINAGE                      	     1	    18	    18
DRAINED                       	     1	     4	     4
DRAINING                      	     1	     3	     3
DRAINS                        	     1	     5	     5
DRIFT                         	     1	     2	     2
DRILLED                       	     1	     2	     2
DUKE                          	     1	     2	     2
EAGER                         	     1	     1	     1
EASTERN                       	     1	    26	    26
ECHOED                        	     1	     1	     1
ECHOES                        	     1	     1	     1
EDITION                       	     1	     6	     6
EFFECTIVE                     	     1	    96	    96
EFFECTIVELY                   	     1	    28	    28
EFFECTIVENESS                 	     1	    27	    27
EFFICIENCIES                  	     1	    11	    11
EFFICIENCY                    	     1	   194	   194
EFFICIENT                     	     1	    63	    63
EFFICIENTLY                   	     1	    16	    16
ELABORATE                     	     1	     1	     1
ELABORATELY                   	     1	     1	     1
ELABORATION                   	     1	     1	     1
ELECTRONIC                    	     1	    17	    17
ELECTRONICALLY                	     1	     1	     1
ELECTRONICS                   	     1	     1	     1
ELEMENT                       	     1	    29	    29
ELEMENTS                      	     1	   118	   118
ELEVATE                       	     1	     5	     5
ELEVATED                      	     1	     8	     8
ELEVATION                     	     1	    13	    13
ELEVATIONS                    	     1	     4	     4
ELIMINATE                     	     1	     9	     9
ELIMINATED                    	     1	     6	     6
ELIMINATES                    	     1	     7	     7
ELIMINATING                   	     1	     4	     4
ELIMINATION                   	     1	     3	     3
EMBRACE                       	     1	     1	     1
EMERGE                        	     1	     7	     7
EMERGED                       	     1	    19	    19
EMERGENCE                     	     1	     7	     7
EMERGENT                      	     1	     4	     4
EMERGES                       	     1	     3	     3
EMERGING                      	     1	    14	    14
EMISSION                      	     1	    83	    83
EMISSIONS                     	     1	    84	    84
EMIT                          	     1	     1	     1
EMITS                         	     1	     2	     2
EMITTED                       	     1	     3	     3
EMITTER                       	     1	     1	     1
EMITTERS                      	     1	     1	     1
EMITTING                      	     1	     1	     1
EMPHASIS                      	     1	    12	    12
EMPHASISE                     	     1	     9	     9
EMPHASISED                    	     1	    10	    10
EMPHASISES                    	     1	     1	     1
EMPHASIZE                     	     1	     2	     2
EMPHASIZED                    	     1	     3	     3
EMPHASIZES                    	     1	     1	     1
EMPHASIZING                   	     1	     1	     1
ENABLE                        	     1	    20	    20
ENABLED                       	     1	     7	     7
ENABLES                       	     1	     7	     7
ENABLING                      	     1	     8	     8
ENCOUNTER                     	     1	     1	     1
ENCOUNTERED                   	     1	    14	    14
ENDORSE                       	     1	     1	     1
ENDORSEMENT                   	     1	     2	     2
ENDURANCE                     	     1	     3	     3
ENDURE                        	     1	     1	     1
ENFORCEMENT                   	     1	     5	     5
ENHANCE                       	     1	    48	    48
ENHANCED                      	     1	    61	    61
ENHANCEMENT                   	     1	    20	    20
ENHANCEMENTS                  	     1	     1	     1
ENHANCES                      	     1	    10	    10
ENHANCING                     	     1	    14	    14
ENSURE                        	     1	    51	    51
ENSURED                       	     1	     6	     6
ENSURES                       	     1	     6	     6
ENSURING                      	     1	    10	    10
ENTRIES                       	     1	     7	     7
ENTRY                         	     1	    40	    40
EQUATION                      	     1	   169	   169
EQUATIONS                     	     1	   123	   123
EQUIVALENT                    	     1	    32	    32
EQUIVALENTLY                  	     1	     1	     1
EQUIVALENTS                   	     1	     1	     1
ERA                           	     1	     1	     1
ERROR                         	     1	    24	    24
ERRORS                        	     1	    33	    33
ESSENTIAL                     	     1	    41	    41
ESSENTIALLY                   	     1	    37	    37
EST                           	     1	     2	     2
ESTIMATE                      	     1	    95	    95
ESTIMATED                     	     1	   156	   156
ESTIMATES                     	     1	   111	   111
ESTIMATING                    	     1	    29	    29
ESTIMATION                    	     1	    27	    27
ESTIMATIONS                   	     1	     8	     8
ESTIMATOR                     	     1	     4	     4
ETC                           	     1	    53	    53
EVALUATE                      	     1	    66	    66
EVALUATED                     	     1	    96	    96
EVALUATES                     	     1	     4	     4
EVALUATING                    	     1	    33	    33
EVALUATION                    	     1	    53	    53
EVALUATIONS                   	     1	     3	     3
EVIDENT                       	     1	    29	    29
EVIDENTLY                     	     1	     3	     3
EVOLUTION                     	     1	    13	    13
EVOLUTIONARY                  	     1	     1	     1
EVOLUTIONS                    	     1	     1	     1
EVOLVE                        	     1	     1	     1
EVOLVED                       	     1	    15	    15
EVOLVEMENT                    	     1	     1	     1
EXCEED                        	     1	    15	    15
EXCEEDED                      	     1	    28	    28
EXCEEDES                      	     1	     1	     1
EXCEEDING                     	     1	    11	    11
EXCEEDS                       	     1	    22	    22
EXCEPTION                     	     1	    17	    17
EXCEPTIONAL                   	     1	     2	     2
EXCEPTIONALLY                 	     1	     3	     3
EXCEPTIONS                    	     1	     5	     5
EXCESS                        	     1	    47	    47
EXCESSIVE                     	     1	    27	    27
EXCESSIVELY                   	     1	     5	     5
EXCLUDE                       	     1	     4	     4
EXCLUDED                      	     1	     6	     6
EXCLUDES                      	     1	     2	     2
EXCLUDING                     	     1	     4	     4
EXCLUSIVE                     	     1	     1	     1
EXCLUSIVELY                   	     1	    10	    10
EXECUTED                      	     1	     1	     1
EXECUTIVES                    	     1	     1	     1
EXHIBIT                       	     1	    41	    41
EXHIBITED                     	     1	    56	    56
EXHIBITING                    	     1	     9	     9
EXHIBITS                      	     1	    18	    18
EXPAND                        	     1	     6	     6
EXPANDED                      	     1	    10	    10
EXPANDING                     	     1	    13	    13
EXPANDS                       	     1	     5	     5
EXPANSION                     	     1	    75	    75
EXPENDITURE                   	     1	     4	     4
EXPENDITURES                  	     1	     1	     1
EXPERIMENT                    	     1	    96	    96
EXPERIMENTAL                  	     1	    97	    97
EXPERIMENTALLY                	     1	     8	     8
EXPERIMENTATION               	     1	     5	     5
EXPERIMENTED                  	     1	     1	     1
EXPERIMENTER                  	     1	     1	     1
EXPERIMENTS                   	     1	   106	   106
EXPERT                        	     1	     4	     4
EXPERTS                       	     1	     9	     9
EXPLICIT                      	     1	    14	    14
EXPLICITLY                    	     1	    22	    22
EXPLOIT                       	     1	     9	     9
EXPLOITABLE                   	     1	     1	     1
EXPLOITATION                  	     1	    14	    14
EXPLOITED                     	     1	     7	     7
EXPLORATION                   	     1	     6	     6
EXPLORATIONS                  	     1	     1	     1
EXPLORATORY                   	     1	     2	     2
EXPLORE                       	     1	    19	    19
EXPLORED                      	     1	    21	    21
EXPLORES                      	     1	     3	     3
EXPLORING                     	     1	     8	     8
EXPLOSION                     	     1	    12	    12
EXPLOSIONS                    	     1	     1	     1
EXPLOSIVE                     	     1	     1	     1
EXPLOSIVES                    	     1	     2	     2
EXPORT                        	     1	    26	    26
EXPORTATION                   	     1	     2	     2
EXPORTED                      	     1	     6	     6
EXPORTERS                     	     1	     4	     4
EXPORTING                     	     1	     1	     1
EXPORTS                       	     1	    27	    27
EXTENSION                     	     1	     7	     7
EXTENSIONS                    	     1	     3	     3
EXTENSIVE                     	     1	    41	    41
EXTENSIVELY                   	     1	    21	    21
EXTENT                        	     1	    94	    94
EXTENTS                       	     1	     3	     3
EXTERNAL                      	     1	    53	    53
EXTERNALITIES                 	     1	     1	     1
EXTERNALLY                    	     1	     3	     3
EXTRACT                       	     1	    46	    46
EXTRACTABLE                   	     1	     8	     8
EXTRACTANT                    	     1	     1	     1
EXTRACTED                     	     1	    65	    65
EXTRACTING                    	     1	     5	     5
EXTRACTION                    	     1	   147	   147
EXTRACTIONS                   	     1	     5	     5
EXTRACTIVE                    	     1	    26	    26
EXTRACTIVES                   	     1	    81	    81
EXTRACTIVISM                  	     1	    36	    36
EXTRACTOR                     	     1	     1	     1
EXTRACTS                      	     1	    38	    38
EXTRAORDINARILY               	     1	     1	     1
FABRICS                       	     1	     1	     1
FACILITATE                    	     1	    16	    16
FACILITATED                   	     1	     8	     8
FACILITATES                   	     1	     8	     8
FACILITATING                  	     1	    10	    10
FACILITIES                    	     1	    13	    13
FACILITY                      	     1	     1	     1
FACTOR                        	     1	   212	   212
FACTORIES                     	     1	     1	     1
FACTORS                       	     1	   293	   293
FACTORY                       	     1	    13	    13
FACULTY                       	     1	     3	     3
FAILURE                       	     1	    42	    42
FAILURES                      	     1	    10	    10
FALSE                         	     1	     7	     7
FALSELY                       	     1	     1	     1
FALSIFY                       	     1	     1	     1
FEDERAL                       	     1	     3	     3
FEDERALLY                     	     1	     1	     1
FEE                           	     1	     4	     4
FEES                          	     1	     2	     2
FERTILE                       	     1	     3	     3
FERTILISATION                 	     1	    18	    18
FERTILISED                    	     1	    13	    13
FERTILISER                    	     1	    10	    10
FERTILITY                     	     1	    85	    85
FERTILIZATION                 	     1	    67	    67
FERTILIZED                    	     1	    18	    18
FERTILIZER                    	     1	    37	    37
FERTILIZERS                   	     1	    10	    10
FERTILIZING                   	     1	     3	     3
FIBER                         	     1	   337	   337
FIBERIZATION                  	     1	     1	     1
FIBERIZING                    	     1	     1	     1
FIBERS                        	     1	   211	   211
FIBRE                         	     1	   124	   124
FIBRES                        	     1	   139	   139
FIBRILATION                   	     1	     1	     1
FIBRILLIZATION                	     1	     1	     1
FIBROUS                       	     1	    42	    42
FILTER                        	     1	     5	     5
FILTERED                      	     1	    14	    14
FILTERS                       	     1	     2	     2
FILTRATE                      	     1	     5	     5
FILTRATED                     	     1	     1	     1
FILTRATION                    	     1	     9	     9
FLAVORING                     	     1	     2	     2
FLAVORS                       	     1	     1	     1
FLAVOUR                       	     1	     2	     2
FLAVOURS                      	     1	     2	     2
FLESHED                       	     1	     1	     1
FLEXIBILITY                   	     1	    23	    23
FLEXIBLE                      	     1	    21	    21
FOCUS                         	     1	    42	    42
FOCUSED                       	     1	    38	    38
FOCUSES                       	     1	     8	     8
FOCUSING                      	     1	     6	     6
FOCUSSED                      	     1	     9	     9
FOCUSSING                     	     1	     2	     2
FORECAST                      	     1	     3	     3
FORECASTS                     	     1	     1	     1
FORMAL                        	     1	     5	     5
FORMALIZING                   	     1	     3	     3
FORMALLY                      	     1	     4	     4
FORMAT                        	     1	     3	     3
FORMATION                     	     1	   196	   196
FORMATIONS                    	     1	     1	     1
FORMER                        	     1	     8	     8
FORMERLY                      	     1	     3	     3
FORMULA                       	     1	    35	    35
FORMULAE                      	     1	     5	     5
FORMULAS                      	     1	     1	     1
FORMULATED                    	     1	    10	    10
FORMULATING                   	     1	     3	     3
FORMULATION                   	     1	    13	    13
FORMULATIONS                  	     1	     7	     7
FOSTER                        	     1	     4	     4
FOSTERED                      	     1	     2	     2
FOSTERING                     	     1	     1	     1
FOSTERS                       	     1	     1	     1
FOUNDATION                    	     1	    18	    18
FOUNDATIONS                   	     1	     3	     3
FOUNDED                       	     1	     2	     2
FRAGMENT                      	     1	     3	     3
FRAGMENTATION                 	     1	     7	     7
FRAGMENTED                    	     1	     1	     1
FRAGMENTS                     	     1	    11	    11
FRAMEWORK                     	     1	    59	    59
FRAMEWORKS                    	     1	     2	     2
FREQUENCIES                   	     1	     8	     8
FREQUENCY                     	     1	    72	    72
FREQUENT                      	     1	    15	    15
FREQUENTLY                    	     1	    48	    48
FUEL                          	     1	   127	   127
FUELED                        	     1	     2	     2
FUELING                       	     1	     2	     2
FUELS                         	     1	    58	    58
FULFIL                        	     1	     4	     4
FULFILL                       	     1	     2	     2
FULFILLED                     	     1	     1	     1
FULFILS                       	     1	     2	     2
FUNCTION                      	     1	   186	   186
FUNCTIONAL                    	     1	   100	   100
FUNCTIONALITIES               	     1	     5	     5
FUNCTIONALITY                 	     1	     3	     3
FUNCTIONALIZED                	     1	     1	     1
FUNCTIONALLY                  	     1	     1	     1
FUNCTIONING                   	     1	    12	    12
FUNCTIONS                     	     1	    50	    50
FUNDAMENTAL                   	     1	    26	    26
FUNDAMENTALLY                 	     1	     5	     5
FUNDAMENTALS                  	     1	     1	     1
FURTHERMORE                   	     1	    77	    77
GALLERIES                     	     1	     3	     3
GANG                          	     1	     8	     8
GAP                           	     1	    37	    37
GAPS                          	     1	    18	    18
GENE                          	     1	     2	     2
GENERATE                      	     1	    38	    38
GENERATED                     	     1	    36	    36
GENERATES                     	     1	     7	     7
GENERATING                    	     1	     9	     9
GENES                         	     1	     2	     2
GENETIC                       	     1	    21	    21
GENETICALLY                   	     1	     9	     9
GENETICS                      	     1	     5	     5
GENUINE                       	     1	     1	     1
GEOGRAPHIC                    	     1	    17	    17
GEOGRAPHICAL                  	     1	    14	    14
GEOGRAPHY                     	     1	     4	     4
GLOBAL                        	     1	   137	   137
GLOBALIZATION                 	     1	     3	     3
GLOBALIZED                    	     1	     1	     1
GLOBALLY                      	     1	    26	    26
GOODS                         	     1	    19	    19
GRADUAL                       	     1	    14	    14
GRADUALLY                     	     1	    38	    38
GRADUATED                     	     1	     3	     3
GRAIN                         	     1	   109	   109
GRAINS                        	     1	     2	     2
GRAPHIC                       	     1	     1	     1
GRAPHICAL                     	     1	    11	    11
GRAPHICALLY                   	     1	     1	     1
GRAVITATIONAL                 	     1	    10	    10
GRAVITIES                     	     1	     4	     4
GRAVITY                       	     1	   127	   127
GRIPS                         	     1	     1	     1
GROSS                         	     1	    53	    53
GROSSLY                       	     1	     2	     2
GUIDELINE                     	     1	     5	     5
GUIDELINES                    	     1	    15	    15
HALT                          	     1	     3	     3
HALTED                        	     1	     2	     2
HARBOR                        	     1	     1	     1
HARBORS                       	     1	     2	     2
HARSH                         	     1	     2	     2
HARSHER                       	     1	     1	     1
HARSHEST                      	     1	     1	     1
HARSHNESS                     	     1	     1	     1
HAZARD                        	     1	     9	     9
HAZARDOUS                     	     1	     6	     6
HAZARDS                       	     1	     8	     8
HEAL                          	     1	     1	     1
HEALING                       	     1	     5	     5
HENCE                         	     1	   165	   165
HERITAGE                      	     1	     2	     2
HIGHLIGHT                     	     1	     7	     7
HIGHLIGHTED                   	     1	    11	    11
HIGHLIGHTING                  	     1	     1	     1
HIGHLIGHTS                    	     1	     9	     9
HIGHWAY                       	     1	     1	     1
HIGHWAYS                      	     1	     1	     1
HINTS                         	     1	     1	     1
HOST                          	     1	     8	     8
HOSTS                         	     1	     1	     1
HOUSEHOLD                     	     1	     7	     7
HOUSEHOLDS                    	     1	     1	     1
HYPOTHESES                    	     1	    14	    14
HYPOTHESIS                    	     1	    31	    31
HYPOTHESISED                  	     1	     1	     1
HYPOTHESIZED                  	     1	     2	     2
IDEAL                         	     1	    16	    16
IDEALIZED                     	     1	     2	     2
IDEALLY                       	     1	    11	    11
IMMATURE                      	     1	     3	     3
IMMOBILE                      	     1	     2	     2
IMMUNE                        	     1	     3	     3
IMMUNITY                      	     1	     1	     1
IMPACT                        	     1	   182	   182
IMPACTED                      	     1	     9	     9
IMPACTING                     	     1	     1	     1
IMPACTS                       	     1	    88	    88
IMPERIAL                      	     1	     9	     9
IMPLEMENT                     	     1	     7	     7
IMPLEMENTATION                	     1	    24	    24
IMPLEMENTATIONS               	     1	     3	     3
IMPLEMENTED                   	     1	    20	    20
IMPLEMENTING                  	     1	     2	     2
IMPLEMENTS                    	     1	     1	     1
IMPLICATED                    	     1	     3	     3
IMPLICATION                   	     1	     6	     6
IMPLICATIONS                  	     1	    45	    45
IMPLIED                       	     1	     8	     8
IMPLIES                       	     1	    39	    39
IMPLY                         	     1	     8	     8
IMPLYING                      	     1	    12	    12
IMPORT                        	     1	     8	     8
IMPORTANCE                    	     1	   100	   100
IMPORTED                      	     1	     8	     8
IMPORTER                      	     1	     3	     3
IMPORTERS                     	     1	     1	     1
IMPORTS                       	     1	     2	     2
IMPOSE                        	     1	     7	     7
IMPOSED                       	     1	    18	    18
IMPOSING                      	     1	     2	     2
IMPOSITION                    	     1	     1	     1
IMPRESSION                    	     1	     2	     2
INACCURACIES                  	     1	     1	     1
INACCURACY                    	     1	     3	     3
INACCURATE                    	     1	     2	     2
INADEQUATE                    	     1	    22	    22
INADEQUATELY                  	     1	     1	     1
INAPPROPRIATE                 	     1	     2	     2
INC                           	     1	    14	    14
INCENTIVE                     	     1	     5	     5
INCENTIVES                    	     1	     8	     8
INCENTIVIZING                 	     1	     1	     1
INCIDENT                      	     1	    29	    29
INCIDENTS                     	     1	     1	     1
INCONSISTENT                  	     1	     5	     5
INCORPORATE                   	     1	    13	    13
INCORPORATED                  	     1	    34	    34
INCORPORATES                  	     1	     5	     5
INCORPORATING                 	     1	    12	    12
INCORPORATION                 	     1	    12	    12
INDEPENDENCE                  	     1	     1	     1
INDEPENDENT                   	     1	    54	    54
INDEPENDENTLY                 	     1	    13	    13
INDEX                         	     1	   170	   170
INDEXED                       	     1	     1	     1
INDEXES                       	     1	     2	     2
INDICE                        	     1	     1	     1
INDICES                       	     1	    34	    34
INDISCRIMINATE                	     1	     2	     2
INDISTINCT                    	     1	     1	     1
INEFFICIENT                   	     1	     1	     1
INEVITABLE                    	     1	     5	     5
INEVITABLY                    	     1	    13	    13
INFANCY                       	     1	     2	     2
INFECT                        	     1	     1	     1
INFECTED                      	     1	     3	     3
INFECTION                     	     1	     7	     7
INFLATION                     	     1	    11	    11
INFLEXIBLE                    	     1	     2	     2
INGREDIENT                    	     1	     6	     6
INGREDIENTS                   	     1	     5	     5
INHABIT                       	     1	     1	     1
INHABITANTS                   	     1	     4	     4
INHABITING                    	     1	     1	     1
ININTERNATIONAL               	     1	     1	     1
INITALS                       	     1	     1	     1
INITIAL                       	     1	   112	   112
INITIALISATION                	     1	     6	     6
INITIALISE                    	     1	     2	     2
INITIALISED                   	     1	     3	     3
INITIALISES                   	     1	     1	     1
INITIALLY                     	     1	    20	    20
INITIALS                      	     1	    49	    49
INITIATE                      	     1	     2	     2
INITIATED                     	     1	     8	     8
INITIATION                    	     1	     8	     8
INITIATIVE                    	     1	     2	     2
INITIATIVES                   	     1	     7	     7
INITIATOR                     	     1	     1	     1
INJECT                        	     1	     1	     1
INJECTED                      	     1	     8	     8
INJECTION                     	     1	    22	    22
INJECTIONS                    	     1	     1	     1
INJECTOR                      	     1	     3	     3
INNOVATE                      	     1	     1	     1
INNOVATION                    	     1	     7	     7
INNOVATIONS                   	     1	     3	     3
INORGANIC                     	     1	    17	    17
INPUT                         	     1	    78	    78
INPUTS                        	     1	    39	    39
INQUIRY                       	     1	     3	     3
INSENSITIVE                   	     1	     5	     5
INSERT                        	     1	     1	     1
INSERTED                      	     1	     9	     9
INSERTING                     	     1	     1	     1
INSERTION                     	     1	     1	     1
INSIGHT                       	     1	    10	    10
INSIGHTS                      	     1	    20	    20
INSIGNIFICANT                 	     1	    10	    10
INSIGNIFICANTLY               	     1	     1	     1
INSPIRED                      	     1	     3	     3
INSTALL                       	     1	     1	     1
INSTALLATION                  	     1	     6	     6
INSTALLATIONS                 	     1	     6	     6
INSTALLED                     	     1	     8	     8
INSTALLING                    	     1	     3	     3
INSTITUTE                     	     1	    14	    14
INSTITUTIONAL                 	     1	     9	     9
INSTITUTIONALIZATION          	     1	     1	     1
INSTITUTIONALIZING            	     1	     1	     1
INSTITUTIONS                  	     1	    12	    12
INSUFFICIENT                  	     1	     4	     4
INTEGRATE                     	     1	     7	     7
INTEGRATED                    	     1	    54	    54
INTEGRATES                    	     1	     1	     1
INTEGRATING                   	     1	    11	    11
INTEGRATION                   	     1	    28	    28
INTEGRATIONS                  	     1	     4	     4
INTEGRATIVE                   	     1	     1	     1
INTERACT                      	     1	    12	    12
INTERACTED                    	     1	     1	     1
INTERACTING                   	     1	     7	     7
INTERACTION                   	     1	    44	    44
INTERACTIONS                  	     1	    61	    61
INTERACTIVE                   	     1	     2	     2
INTERACTS                     	     1	     4	     4
INTERFERE                     	     1	     3	     3
INTERFERENCE                  	     1	     5	     5
INTERFERING                   	     1	     1	     1
INTERIOR                      	     1	    41	    41
INTERNAL                      	     1	    85	    85
INTERNALLY                    	     1	     6	     6
INTERNATIONAL                 	     1	    40	    40
INTERNATIONALLY               	     1	     3	     3
INTERPRET                     	     1	     4	     4
INTERPRETATION                	     1	    13	    13
INTERPRETED                   	     1	    12	    12
INTERPRETING                  	     1	     2	     2
INTERVENING                   	     1	     1	     1
INTERVENTION                  	     1	    15	    15
INTERVENTIONIST               	     1	     1	     1
INTERVENTIONS                 	     1	    22	    22
INTIMATE                      	     1	     3	     3
INTIMATELY                    	     1	     2	     2
INVENTED                      	     1	     4	     4
INVENTION                     	     1	     3	     3
INVEST                        	     1	     7	     7
INVESTED                      	     1	     4	     4
INVESTING                     	     1	    12	    12
INVESTMENT                    	     1	    31	    31
INVESTMENTS                   	     1	    14	    14
INVESTOR                      	     1	    13	    13
INVESTORS                     	     1	    19	    19
INVISIBLE                     	     1	     1	     1
IRONICALLY                    	     1	     1	     1
IRRESPECTIVE                  	     1	     6	     6
IRREVERSIBLE                  	     1	     7	     7
IRREVERSIBLY                  	     1	     3	     3
ISOLATE                       	     1	     6	     6
ISOLATED                      	     1	    52	    52
ISOLATES                      	     1	     3	     3
ISOLATING                     	     1	     2	     2
ISOLATION                     	     1	     9	     9
JET                           	     1	     2	     2
JOINT                         	     1	     5	     5
JOINTING                      	     1	     4	     4
JOINTLY                       	     1	     3	     3
JOINTS                        	     1	     7	     7
JOURNAL                       	     1	    12	    12
JUSTIFIABLE                   	     1	     2	     2
JUSTIFICATION                 	     1	     5	     5
JUSTIFIED                     	     1	     8	     8
JUSTIFIES                     	     1	     1	     1
JUSTIFY                       	     1	     5	     5
LABELED                       	     1	     5	     5
LABELING                      	     1	     1	     1
LABELLED                      	     1	     5	     5
LABELS                        	     1	     1	     1
LANDSCAPE                     	     1	    17	    17
LANDSCAPES                    	     1	     8	     8
LANDSCAPING                   	     1	     1	     1
LATTER                        	     1	    41	    41
LAUNCH                        	     1	     3	     3
LAUNCHED                      	     1	     5	     5
LAYER                         	     1	   337	   337
LAYERED                       	     1	    10	    10
LAYERING                      	     1	     4	     4
LAYERS                        	     1	   135	   135
LEAK                          	     1	     1	     1
LEAKAGE                       	     1	     8	     8
LEAKING                       	     1	     2	     2
LEAKS                         	     1	     2	     2
LEAKY                         	     1	     1	     1
LEASE                         	     1	     5	     5
LEATHER                       	     1	     1	     1
LEATHERY                      	     1	     1	     1
LEGEND                        	     1	     1	     1
LEGISLATION                   	     1	     2	     2
LEGISLATIONS                  	     1	     2	     2
LEGISLATIVE                   	     1	     2	     2
LEGITIMATE                    	     1	     2	     2
LIABILITIES                   	     1	     1	     1
LIABILITY                     	     1	     2	     2
LIBERAL                       	     1	     1	     1
LIBERATED                     	     1	     4	     4
LIBERATION                    	     1	     4	     4
LINK                          	     1	    10	    10
LINKAGE                       	     1	    12	    12
LINKAGES                      	     1	    38	    38
LINKED                        	     1	    34	    34
LINKERS                       	     1	     1	     1
LINKING                       	     1	     5	     5
LINKS                         	     1	    11	    11
LIQUID                        	     1	   116	   116
LIQUIDS                       	     1	    12	    12
LITERALLY                     	     1	     1	     1
LITERATURE                    	     1	   104	   104
LOGICAL                       	     1	     2	     2
LOGICALLY                     	     1	     1	     1
MAGNET                        	     1	     1	     1
MAGNETIC                      	     1	    15	    15
MAJORITY                      	     1	    25	    25
MANIFEST                      	     1	     4	     4
MANIPULATE                    	     1	     4	     4
MANIPULATED                   	     1	     7	     7
MANIPULATING                  	     1	     1	     1
MANIPULATION                  	     1	     8	     8
MANIPULATOR                   	     1	     1	     1
MANUAL                        	     1	     8	     8
MANUALLY                      	     1	    14	    14
MANUFACTURE                   	     1	   100	   100
MANUFACTURED                  	     1	    61	    61
MANUFACTURER                  	     1	    13	    13
MANUFACTURERS                 	     1	    13	    13
MANUFACTURING                 	     1	    98	    98
MARGIN                        	     1	     2	     2
MARGINAL                      	     1	     7	     7
MARGINALIZED                  	     1	     1	     1
MARGINALLY                    	     1	     1	     1
MARGINS                       	     1	     5	     5
MARINE                        	     1	    22	    22
MATURATION                    	     1	     7	     7
MATURE                        	     1	   102	   102
MATURES                       	     1	     1	     1
MATURITY                      	     1	     5	     5
MAYORS                        	     1	     1	     1
MEANWHILE                     	     1	     9	     9
MECHANICAL                    	     1	   291	   291
MECHANICALLY                  	     1	     7	     7
MECHANICS                     	     1	     8	     8
MECHANISM                     	     1	    58	    58
MECHANISMS                    	     1	    62	    62
MEDIA                         	     1	    24	    24
MEDIUM                        	     1	    59	    59
MENU                          	     1	     1	     1
MERE                          	     1	     1	     1
MERELY                        	     1	     6	     6
MERGE                         	     1	     3	     3
MERGED                        	     1	     1	     1
MERGING                       	     1	     1	     1
METHOD                        	     1	   249	   249
METHODICALLY                  	     1	     1	     1
METHODOLOGICAL                	     1	     7	     7
METHODOLOGIES                 	     1	     7	     7
METHODOLOGY                   	     1	    21	    21
METHODS                       	     1	   245	   245
MIGRATE                       	     1	     1	     1
MIGRATING                     	     1	     1	     1
MIGRATION                     	     1	     4	     4
MIGRATIONAL                   	     1	     1	     1
MILD                          	     1	    18	    18
MILDER                        	     1	     2	     2
MILDEST                       	     1	     1	     1
MINED                         	     1	     1	     1
MINER                         	     1	     1	     1
MINERS                        	     1	     7	     7
MINES                         	     1	     2	     2
MINIMUM                       	     1	    79	    79
MINING                        	     1	    50	    50
MINISTRIES                    	     1	     4	     4
MINISTRY                      	     1	    11	    11
MISPERCEPTIONS                	     1	     1	     1
MIXTURE                       	     1	    70	    70
MIXTURES                      	     1	    15	    15
MOBILE                        	     1	     9	     9
MOBILITY                      	     1	     6	     6
MODE                          	     1	    27	    27
MODERATE                      	     1	    28	    28
MODERATELY                    	     1	     4	     4
MODES                         	     1	     8	     8
MODEST                        	     1	     4	     4
MODESTLY                      	     1	     2	     2
MODIFICATION                  	     1	    53	    53
MODIFICATIONS                 	     1	    24	    24
MODIFIED                      	     1	    53	    53
MODIFIER                      	     1	    39	    39
MODIFIERS                     	     1	    35	    35
MODIFIES                      	     1	     1	     1
MODIFY                        	     1	    18	    18
MODIFYING                     	     1	     6	     6
MODULAR                       	     1	     4	     4
MODULE                        	     1	    10	    10
MODULES                       	     1	     5	     5
MOLECULAR                     	     1	   126	   126
MOLECULE                      	     1	     8	     8
MOLECULES                     	     1	    76	    76
MONITOR                       	     1	     7	     7
MONITORED                     	     1	     7	     7
MONITORING                    	     1	    17	    17
MONITORS                      	     1	     3	     3
MONOMOLECULARLY               	     1	     1	     1
MOREOVER                      	     1	   103	   103
MORTALITY                     	     1	   104	   104
MORTGAGE                      	     1	     1	     1
MOTION                        	     1	     3	     3
MOTIONED                      	     1	     1	     1
MOTIVATE                      	     1	     1	     1
MOTIVATED                     	     1	     8	     8
MOTIVATION                    	     1	     3	     3
MOTIVATIONS                   	     1	     1	     1
MULTIPLE                      	     1	    37	    37
MULTIPLES                     	     1	     2	     2
MUSEUMS                       	     1	     1	     1
MUTUAL                        	     1	     5	     5
MUTUALLY                      	     1	     5	     5
NARRATIVE                     	     1	     1	     1
NEGATIVE                      	     1	    59	    59
NEGATIVELY                    	     1	    12	    12
NEGLECT                       	     1	     2	     2
NEGLECTED                     	     1	     8	     8
NEGLECTS                      	     1	     1	     1
NEGOTIATED                    	     1	     1	     1
NEGOTIATING                   	     1	     1	     1
NET                           	     1	   136	   136
NETWORK                       	     1	    36	    36
NETWORKS                      	     1	    34	    34
NEUTRAL                       	     1	    33	    33
NEUTRALITY                    	     1	     5	     5
NEUTRALIZATION                	     1	     5	     5
NEUTRALIZED                   	     1	     1	     1
NEVERTHELESS                  	     1	    43	    43
NONPROFIT                     	     1	     5	     5
NOTION                        	     1	     6	     6
NOTIONS                       	     1	     1	     1
NOVEL                         	     1	     8	     8
NUCLEAR                       	     1	     9	     9
NUMEROUS                      	     1	    55	    55
OBJECTIONABLE                 	     1	     1	     1
OBJECTIVE                     	     1	    47	    47
OBJECTIVES                    	     1	    21	    21
OBLIGATED                     	     1	     1	     1
OBLIGATION                    	     1	     2	     2
OBTAIN                        	     1	    81	    81
OBTAINABLE                    	     1	     3	     3
OBTAINED                      	     1	   358	   358
OBTAINING                     	     1	     9	     9
OBTAINMENT                    	     1	     2	     2
OBTAINS                       	     1	     2	     2
OCCUPANTS                     	     1	     4	     4
OCCUPIED                      	     1	    22	    22
OCCUPIES                      	     1	     1	     1
OCCUPY                        	     1	     3	     3
OCCUPYING                     	     1	     2	     2
OCEAN                         	     1	     1	     1
OFFENCE                       	     1	     1	     1
OFFENCES                      	     1	     5	     5
OFFENDERS                     	     1	     3	     3
ORAL                          	     1	     1	     1
ORGAN                         	     1	     6	     6
ORGANIC                       	     1	   100	   100
ORGANISMAL                    	     1	     1	     1
ORGANS                        	     1	    18	    18
ORIENTATED                    	     1	     1	     1
ORIENTATION                   	     1	    61	    61
ORIENTATIONS                  	     1	     5	     5
ORIENTED                      	     1	    49	    49
ORIGIN                        	     1	     8	     8
ORIGINS                       	     1	     2	     2
OUTCOME                       	     1	     9	     9
OUTCOMES                      	     1	    15	    15
OUTLINE                       	     1	    25	    25
OUTLINED                      	     1	    24	    24
OUTLINES                      	     1	     2	     2
OUTPUT                        	     1	    63	    63
OUTPUTS                       	     1	    42	    42
OVERALL                       	     1	    99	    99
OVERCOME                      	     1	    23	    23
OVERCOMES                     	     1	     1	     1
OVERCOMING                    	     1	     3	     3
OVERLOOK                      	     1	     1	     1
OVERLOOKED                    	     1	     3	     3
OVERSEAS                      	     1	     2	     2
OVERWHELMING                  	     1	     2	     2
PACE                          	     1	     8	     8
PAD                           	     1	     1	     1
PALM                          	     1	    11	    11
PALMS                         	     1	     3	     3
PANEL                         	     1	   136	   136
PANELING                      	     1	    17	    17
PANELS                        	     1	   215	   215
PARA                          	     1	     2	     2
PARAGRAPH                     	     1	     3	     3
PARAGRAPHS                    	     1	     5	     5
PARALLEL                      	     1	    69	    69
PARALLELED                    	     1	     2	     2
PARALLELS                     	     1	     2	     2
PARLIAMENT                    	     1	     1	     1
PARLIAMENTARY                 	     1	     1	     1
PARTICIPANTS                  	     1	     9	     9
PARTICIPATE                   	     1	    10	    10
PARTICIPATED                  	     1	     1	     1
PARTICIPATES                  	     1	     1	     1
PARTICIPATING                 	     1	     5	     5
PARTICIPATION                 	     1	    14	    14
PASSAGE                       	     1	     3	     3
PASSAGES                      	     1	     4	     4
PAVE                          	     1	     1	     1
PEAK                          	     1	   141	   141
PEAKED                        	     1	     1	     1
PEAKS                         	     1	    78	    78
PENALTIES                     	     1	     2	     2
PENALTY                       	     1	     2	     2
PERCEIVED                     	     1	    23	    23
PERCEIVING                    	     1	     1	     1
PERCEPTION                    	     1	    25	    25
PERCEPTIONS                   	     1	     3	     3
PERMANENT                     	     1	    17	    17
PERMANENTLY                   	     1	     5	     5
PERMISSION                    	     1	     1	     1
PERMIT                        	     1	     5	     5
PERMITS                       	     1	     6	     6
PERMITTED                     	     1	     8	     8
PERMITTING                    	     1	     1	     1
PERSIST                       	     1	     5	     5
PERSISTED                     	     1	     1	     1
PERSISTENT                    	     1	    11	    11
PERSONALITIES                 	     1	     2	     2
PERSONNEL                     	     1	     1	     1
PERSPECTIVE                   	     1	    17	    17
PERSPECTIVES                  	     1	     9	     9
PHASE                         	     1	    69	    69
PHASED                        	     1	     2	     2
PHASES                        	     1	    13	    13
PHASING                       	     1	     1	     1
PHENOMENA                     	     1	     8	     8
PHENOMENON                    	     1	    18	    18
PHILOSOPHY                    	     1	     1	     1
PILOT                         	     1	     4	     4
PILOTED                       	     1	     1	     1
PIT                           	     1	    67	    67
PITS                          	     1	    51	    51
PITTED                        	     1	     1	     1
PITTING                       	     1	    17	    17
PLATFORM                      	     1	     5	     5
PLOT                          	     1	    47	    47
PLOTS                         	     1	    73	    73
PLOTTED                       	     1	    21	    21
PLOTTING                      	     1	     3	     3
PORTION                       	     1	    43	    43
PORTIONS                      	     1	    17	    17
PORTRAIT                      	     1	     1	     1
POSE                          	     1	     4	     4
POSES                         	     1	     1	     1
POTENTIAL                     	     1	   335	   335
POTENTIALLY                   	     1	    22	    22
POTENTIALS                    	     1	    19	    19
POVERTY                       	     1	    23	    23
POWDER                        	     1	    38	    38
POWDERED                      	     1	     5	     5
POWDERS                       	     1	    13	    13
PRACTITIONER                  	     1	     1	     1
PRACTITIONERS                 	     1	     2	     2
PRECEDE                       	     1	     2	     2
PRECEDED                      	     1	     3	     3
PRECEDES                      	     1	     1	     1
PRECEDING                     	     1	    12	    12
PRECISE                       	     1	    22	    22
PRECISELY                     	     1	    12	    12
PRECISION                     	     1	    15	    15
PREDEFINED                    	     1	     2	     2
PREDICT                       	     1	    63	    63
PREDICTABLE                   	     1	     7	     7
PREDICTED                     	     1	    78	    78
PREDICTING                    	     1	    27	    27
PREDICTION                    	     1	    21	    21
PREDICTIONS                   	     1	    54	    54
PREDICTIVE                    	     1	    10	    10
PREDICTOR                     	     1	     3	     3
PREDICTS                      	     1	    12	    12
PREMISE                       	     1	     2	     2
PREMISES                      	     1	     1	     1
PRESENCE                      	     1	   137	   137
PRESERVATION                  	     1	    14	    14
PRESERVATIVE                  	     1	    35	    35
PRESERVATIVES                 	     1	    42	    42
PRESERVE                      	     1	     9	     9
PRESERVED                     	     1	    14	    14
PRESERVES                     	     1	     1	     1
PRESERVING                    	     1	     1	     1
PRIMARILY                     	     1	    82	    82
PRIMARY                       	     1	   178	   178
PRINCIPAL                     	     1	    14	    14
PRINCIPALLY                   	     1	    16	    16
PRINCIPLE                     	     1	    36	    36
PRINCIPLES                    	     1	    42	    42
PRIOR                         	     1	    73	    73
PRIORITIES                    	     1	     3	     3
PRIORITIZATION                	     1	     1	     1
PRIORITIZE                    	     1	     2	     2
PRIORITIZED                   	     1	     1	     1
PRIORITIZING                  	     1	     1	     1
PRIORITY                      	     1	     6	     6
PRIZED                        	     1	     2	     2
PRIZES                        	     1	     1	     1
PROBE                         	     1	     6	     6
PROBES                        	     1	     2	     2
PROCEDURE                     	     1	    59	    59
PROCEDURES                    	     1	    30	    30
PROCEED                       	     1	     4	     4
PROCEEDED                     	     1	     2	     2
PROCEEDING                    	     1	     2	     2
PROCEEDS                      	     1	     8	     8
PROFESSOR                     	     1	     5	     5
PROFILE                       	     1	    70	    70
PROFILED                      	     1	     4	     4
PROFILES                      	     1	    27	    27
PROFILING                     	     1	     1	     1
PROFIT                        	     1	     3	     3
PROFITABILITY                 	     1	     4	     4
PROFITABLE                    	     1	     3	     3
PROFOUND                      	     1	     3	     3
PROHIBITED                    	     1	     1	     1
PROHIBITING                   	     1	     1	     1
PROMINENT                     	     1	     8	     8
PROMINENTLY                   	     1	     3	     3
PROMOTE                       	     1	    28	    28
PROMOTED                      	     1	    15	    15
PROMOTES                      	     1	     4	     4
PROMOTING                     	     1	    11	    11
PROMOTION                     	     1	     3	     3
PROMPTING                     	     1	     1	     1
PROOF                         	     1	     6	     6
PROPORTION                    	     1	   128	   128
PROPORTIONAL                  	     1	    75	    75
PROPORTIONALITY               	     1	     3	     3
PROPORTIONALLY                	     1	     1	     1
PROPORTIONATE                 	     1	     1	     1
PROPORTIONS                   	     1	    28	    28
PROSPECT                      	     1	     4	     4
PROSPECTIVE                   	     1	     3	     3
PROSPECTS                     	     1	     2	     2
PROTEIN                       	     1	     6	     6
PROTEINS                      	     1	    11	    11
PROVINCE                      	     1	     5	     5
PROVINCES                     	     1	     3	     3
PROVISION                     	     1	     4	     4
PROVISIONING                  	     1	     4	     4
PROVISIONS                    	     1	     1	     1
PROVOCATIVE                   	     1	     1	     1
PROVOKE                       	     1	     2	     2
PROVOKES                      	     1	     1	     1
PSYCHOLOGICAL                 	     1	     3	     3
PUBLICATION                   	     1	     5	     5
PUBLICATIONS                  	     1	     3	     3
PUBLISH                       	     1	     2	     2
PUBLISHED                     	     1	    30	    30
PUBLISHES                     	     1	     1	     1
PURSUED                       	     1	     2	     2
PURSUING                      	     1	     1	     1
QUANTITATION                  	     1	     2	     2
QUANTITATIVE                  	     1	    38	    38
QUANTITATIVELY                	     1	     5	     5
QUANTITIES                    	     1	    45	    45
QUANTITY                      	     1	    53	    53
RADIATE                       	     1	     1	     1
RADIATES                      	     1	     1	     1
RADIATING                     	     1	     1	     1
RADIATION                     	     1	   310	   310
RADIATIVE                     	     1	    11	    11
RADICAL                       	     1	    13	    13
RADICALLY                     	     1	     2	     2
RADICALS                      	     1	    11	    11
RAGE                          	     1	     4	     4
RAIL                          	     1	     3	     3
RAILINGS                      	     1	     1	     1
RAILS                         	     1	     5	     5
RANDOM                        	     1	    20	    20
RANDOMIZED                    	     1	     4	     4
RANDOMIZES                    	     1	     1	     1
RANDOMLY                      	     1	    23	    23
RANDOMNESS                    	     1	     1	     1
RANK                          	     1	     3	     3
RANKED                        	     1	     2	     2
RANKING                       	     1	     3	     3
RANKS                         	     1	     2	     2
RAPE                          	     1	     1	     1
RATIO                         	     1	   271	   271
RATIONAL                      	     1	     2	     2
RATIONALIZED                  	     1	     1	     1
RATIOS                        	     1	    58	    58
RAW                           	     1	   203	   203
REACQUISITION                 	     1	     1	     1
REAR                          	     1	     1	     1
RECEIVER                      	     1	     2	     2
RECESSION                     	     1	     4	     4
RECOGNITION                   	     1	    10	    10
RECONSTRUCTIONS               	     1	     1	     1
RECRUIT                       	     1	     4	     4
RECRUITING                    	     1	     1	     1
RECRUITMENT                   	     1	     3	     3
RECRYSTALLIZATION             	     1	     3	     3
REDISTRIBUTE                  	     1	     1	     1
REDISTRIBUTED                 	     1	     1	     1
REDISTRIBUTION                	     1	     3	     3
REEMERGENCE                   	     1	     1	     1
REESTIMATED                   	     1	     1	     1
REFLECT                       	     1	    15	    15
REFLECTANCE                   	     1	     9	     9
REFLECTED                     	     1	    26	    26
REFLECTING                    	     1	     6	     6
REFLECTION                    	     1	    19	    19
REFLECTIONS                   	     1	     3	     3
REFLECTIVITY                  	     1	     4	     4
REFLECTS                      	     1	    11	    11
REFORM                        	     1	     1	     1
REFORMATION                   	     1	     1	     1
REFORMED                      	     1	     1	     1
REFORMING                     	     1	     6	     6
REFORMS                       	     1	     4	     4
REFORMULATED                  	     1	     1	     1
REFORMULATING                 	     1	     1	     1
REGIME                        	     1	    26	    26
REGIMES                       	     1	    17	    17
REGRETTABLY                   	     1	     1	     1
REGULATE                      	     1	    10	    10
REGULATED                     	     1	     6	     6
REGULATING                    	     1	     7	     7
REGULATION                    	     1	    11	    11
REGULATIONS                   	     1	    13	    13
REGULATOR                     	     1	     1	     1
REGULATORS                    	     1	     7	     7
REGULATORY                    	     1	     5	     5
REINFORCE                     	     1	     4	     4
REINFORCED                    	     1	    25	    25
REINFORCEMENT                 	     1	    26	    26
REINFORCEMENTS                	     1	     3	     3
REINFORCES                    	     1	     2	     2
REINFORCING                   	     1	    14	    14
REINITIATION                  	     1	     1	     1
REINTERPRETED                 	     1	     1	     1
REINVENTING                   	     1	     2	     2
REINVESTMENT                  	     1	     1	     1
REJECT                        	     1	     4	     4
REJECTED                      	     1	     4	     4
REJECTION                     	     1	     4	     4
REJECTS                       	     1	     5	     5
RELATIVE                      	     1	   201	   201
RELATIVELY                    	     1	   234	   234
RELATIVES                     	     1	     1	     1
RELEVANT                      	     1	    33	    33
RELIEVED                      	     1	     2	     2
RELIGIOUS                     	     1	     1	     1
RELUCTANT                     	     1	     1	     1
REMANUFACTURE                 	     1	     1	     1
REMANUFACTURED                	     1	     2	     2
REMANUFACTURING               	     1	     1	     1
REMOTE                        	     1	    11	    11
REMOTELY                      	     1	     7	     7
RENDER                        	     1	     3	     3
RENDERS                       	     1	     5	     5
REORIENTED                    	     1	     1	     1
REPRODUCE                     	     1	    14	    14
REPRODUCED                    	     1	    11	    11
REPRODUCES                    	     1	     1	     1
REPRODUCIBILITY               	     1	     8	     8
REPRODUCIBLE                  	     1	     1	     1
REPRODUCING                   	     1	     1	     1
REPRODUCTION                  	     1	     2	     2
REPRODUCTIVES                 	     1	     1	     1
REPUBLIC                      	     1	    14	    14
REPUTATION                    	     1	     2	     2
REQUEST                       	     1	     1	     1
REQUESTED                     	     1	     1	     1
REQUESTING                    	     1	     1	     1
RERADIATED                    	     1	     2	     2
RESAMPLED                     	     1	     2	     2
RESAMPLING                    	     1	     3	     3
RESEMBLANCE                   	     1	     1	     1
RESEMBLED                     	     1	     1	     1
RESEMBLES                     	     1	     3	     3
RESIDE                        	     1	     1	     1
RESIDENCE                     	     1	     9	     9
RESIDENT                      	     1	     2	     2
RESIDENTIAL                   	     1	    23	    23
RESOLUTION                    	     1	    37	    37
RESOLVE                       	     1	     1	     1
RESOLVED                      	     1	     8	     8
RESOLVING                     	     1	     3	     3
RESOURCE                      	     1	    67	    67
RESOURCES                     	     1	   127	   127
RESPECTIVE                    	     1	    25	    25
RESPECTIVELY                  	     1	   313	   313
RESPOND                       	     1	    22	    22
RESPONDED                     	     1	     3	     3
RESPONDENTS                   	     1	     4	     4
RESPONDING                    	     1	     3	     3
RESPONDS                      	     1	     4	     4
RESPONSE                      	     1	   191	   191
RESPONSES                     	     1	   112	   112
RESPONSIVE                    	     1	     6	     6
RESTORATION                   	     1	    15	    15
RESTORE                       	     1	    11	    11
RESTORES                      	     1	     1	     1
RESTRAIN                      	     1	     3	     3
RESTRAINED                    	     1	     2	     2
RESTRAINS                     	     1	     1	     1
RESTRAINT                     	     1	     2	     2
RESTRICT                      	     1	     4	     4
RESTRICTED                    	     1	    25	    25
RESTRICTING                   	     1	     6	     6
RESTRICTION                   	     1	     3	     3
RESTRICTIONS                  	     1	     8	     8
RESTRICTIVE                   	     1	     2	     2
RESTRICTS                     	     1	     3	     3
RESTRUCTURED                  	     1	     2	     2
RESTRUCTURING                 	     1	     1	     1
RESUMED                       	     1	     2	     2
RESUMPTION                    	     1	     1	     1
RESUSPENDED                   	     1	     2	     2
RETAIL                        	     1	     2	     2
RETAILERS                     	     1	     4	     4
RETAILING                     	     1	     3	     3
RETAIN                        	     1	    14	    14
RETAINED                      	     1	    24	    24
RETAINING                     	     1	     1	     1
RETAINS                       	     1	     8	     8
RETREATS                      	     1	     1	     1
REVEAL                        	     1	    16	    16
REVEALED                      	     1	    57	    57
REVEALING                     	     1	     4	     4
REVEALS                       	     1	    18	    18
REVENUE                       	     1	     8	     8
REVENUES                      	     1	     2	     2
REVERSE                       	     1	     9	     9
REVERSIBLE                    	     1	     5	     5
REVERSIBLY                    	     1	     1	     1
REVERSING                     	     1	     1	     1
REVIEW                        	     1	    64	    64
REVIEWED                      	     1	    26	    26
REVIEWING                     	     1	     5	     5
REVIEWS                       	     1	     5	     5
REVISED                       	     1	     5	     5
REVISION                      	     1	     2	     2
REVOLUTION                    	     1	     2	     2
REVOLUTIONIZED                	     1	     2	     2
REWARD                        	     1	     1	     1
REWARDING                     	     1	     1	     1
REWARDS                       	     1	     1	     1
REWEIGH                       	     1	     1	     1
RIVAL                         	     1	     2	     2
ROUTE                         	     1	     2	     2
ROUTED                        	     1	     3	     3
ROUTES                        	     1	     4	     4
ROUTINE                       	     1	     6	     6
ROUTINELY                     	     1	     8	     8
ROUTINES                      	     1	     4	     4
ROUTING                       	     1	     1	     1
RURAL                         	     1	    56	    56
SAMPLE                        	     1	   235	   235
SAMPLED                       	     1	     7	     7
SAMPLES                       	     1	   472	   472
SAMPLING                      	     1	    47	    47
SANCTION                      	     1	     1	     1
SANCTIONING                   	     1	     1	     1
SANCTIONS                     	     1	     9	     9
SATELLITE                     	     1	    11	    11
SATELLITES                    	     1	     6	     6
SCAN                          	     1	    16	    16
SCANNED                       	     1	     7	     7
SCANNER                       	     1	     5	     5
SCANNERS                      	     1	    13	    13
SCANNING                      	     1	    42	    42
SCANS                         	     1	     9	     9
SCATTER                       	     1	     8	     8
SCATTERED                     	     1	     8	     8
SCATTERING                    	     1	    12	    12
SCHEMATIC                     	     1	     8	     8
SCHEME                        	     1	    19	    19
SCHEMES                       	     1	     9	     9
SCHOLAR                       	     1	     1	     1
SCHOLARS                      	     1	     1	     1
SCOPE                         	     1	    11	    11
SCULPTOR                      	     1	     1	     1
SCULPTURED                    	     1	     2	     2
SCULPTURING                   	     1	     1	     1
SECTOR                        	     1	    68	    68
SECTORAL                      	     1	     3	     3
SECTORS                       	     1	    21	    21
SEGMENT                       	     1	     5	     5
SEGMENTS                      	     1	     7	     7
SENSED                        	     1	     8	     8
SENSES                        	     1	     2	     2
SENSIBLE                      	     1	    15	    15
SENSING                       	     1	    11	    11
SENSITIVE                     	     1	    21	    21
SENSITIVITY                   	     1	    55	    55
SEQUENCE                      	     1	    24	    24
SEQUENTIAL                    	     1	     4	     4
SEQUENTIALLY                  	     1	     7	     7
SESSION                       	     1	     1	     1
SEVERE                        	     1	    37	    37
SEVERELY                      	     1	     6	     6
SEVERITIES                    	     1	    10	    10
SEVERITY                      	     1	    50	    50
SHIELD                        	     1	     6	     6
SHIELDING                     	     1	    19	    19
SIGNIFICANCE                  	     1	    41	    41
SIGNIFICANT                   	     1	   307	   307
SIGNIFICANTLY                 	     1	   204	   204
SIMULTANEOUS                  	     1	    19	    19
SIMULTANEOUSLY                	     1	    34	    34
SLICE                         	     1	     2	     2
SLICED                        	     1	     3	     3
SLICER                        	     1	     3	     3
SLICING                       	     1	     3	     3
SLOPE                         	     1	    53	    53
SLOPES                        	     1	     9	     9
SOFTWARE                      	     1	    47	    47
SOLE                          	     1	     4	     4
SOLELY                        	     1	     8	     8
SOLUTION                      	     1	   150	   150
SOLUTIONS                     	     1	    39	    39
SOLVE                         	     1	     8	     8
SOLVED                        	     1	    10	    10
SOLVES                        	     1	     1	     1
SOLVING                       	     1	     7	     7
SOPHISTICATED                 	     1	     2	     2
SOURCE                        	     1	   104	   104
SOURCED                       	     1	     5	     5
SOURCES                       	     1	    92	    92
SOURCING                      	     1	     2	     2
SPECIFICED                    	     1	     1	     1
SPECIFIED                     	     1	    49	    49
SPECIFIES                     	     1	     2	     2
SPECIFY                       	     1	     6	     6
SPECIFYING                    	     1	     5	     5
SPECULATED                    	     1	     1	     1
SPECULATION                   	     1	     1	     1
SPECULATIVE                   	     1	     1	     1
SPILLS                        	     1	     2	     2
SPONSORED                     	     1	     1	     1
SPONSORSHIP                   	     1	     1	     1
SQUEEZE                       	     1	     3	     3
SQUEEZED                      	     1	     1	     1
STAIN                         	     1	    30	    30
STAINED                       	     1	     3	     3
STAINING                      	     1	    10	    10
STAINLESS                     	     1	     8	     8
STAINS                        	     1	    10	    10
STAKES                        	     1	     2	     2
STATISTICAL                   	     1	    70	    70
STATISTICALLY                 	     1	    33	    33
STATISTICS                    	     1	    19	    19
STATUS                        	     1	    53	    53
STATUTORY                     	     1	     1	     1
STEM                          	     1	   451	   451
STEMMED                       	     1	     1	     1
STEMMING                      	     1	     2	     2
STEMS                         	     1	    93	    93
STIMULATE                     	     1	     6	     6
STIMULATED                    	     1	    11	    11
STIMULATES                    	     1	     1	     1
STIMULATING                   	     1	     2	     2
STIMULATION                   	     1	     5	     5
STRAIN                        	     1	    46	    46
STRAINS                       	     1	     8	     8
STRATEGIC                     	     1	     6	     6
STRATEGICALLY                 	     1	     1	     1
STRATEGIES                    	     1	    37	    37
STRATEGY                      	     1	    34	    34
STRICT                        	     1	     5	     5
STRICTLY                      	     1	    11	    11
STRUCTURAL                    	     1	   311	   311
STRUCTURALLY                  	     1	     8	     8
STRUCTURE                     	     1	   405	   405
STRUCTURED                    	     1	     1	     1
STRUCTURES                    	     1	   156	   156
STRUCTURURAL                  	     1	     1	     1
STUNNING                      	     1	     1	     1
SUBMIT                        	     1	     1	     1
SUBMITTED                     	     1	     5	     5
SUBMITTING                    	     1	     1	     1
SUBROUTINE                    	     1	     1	     1
SUBSEQUENT                    	     1	    61	    61
SUBSEQUENTLY                  	     1	    47	    47
SUBSIDIES                     	     1	    10	    10
SUBSIDIZED                    	     1	     2	     2
SUBSIDY                       	     1	     3	     3
SUBSTANCE                     	     1	    26	    26
SUBSTANCES                    	     1	    23	    23
SUBSTANTIAL                   	     1	    41	    41
SUBSTANTIALLY                 	     1	    20	    20
SUBSTITUENT                   	     1	     2	     2
SUBSTITUENTS                  	     1	    13	    13
SUBSTITUTE                    	     1	    11	    11
SUBSTITUTED                   	     1	    16	    16
SUBSTITUTES                   	     1	     5	     5
SUBSTITUTING                  	     1	     5	     5
SUBSTITUTION                  	     1	    23	    23
SUBSTITUTIONS                 	     1	     5	     5
SUBTLE                        	     1	     3	     3
SUBTLY                        	     1	     1	     1
SUCCEED                       	     1	     4	     4
SUCCEEDED                     	     1	     2	     2
SUCCEEDING                    	     1	     3	     3
SUCCESSIONAL                  	     1	     3	     3
SUCCESSIVE                    	     1	    18	    18
SUCCESSIVELY                  	     1	     2	     2
SUCCESSOR                     	     1	     1	     1
SUFFICIENT                    	     1	    38	    38
SUFFICIENTLY                  	     1	    14	    14
SUM                           	     1	    36	    36
SUMMARIES                     	     1	     1	     1
SUMMARILY                     	     1	     1	     1
SUMMARISE                     	     1	    10	    10
SUMMARISED                    	     1	    14	    14
SUMMARIZE                     	     1	     1	     1
SUMMARIZED                    	     1	    20	    20
SUMMARIZES                    	     1	     4	     4
SUMMARIZING                   	     1	     1	     1
SUMMARY                       	     1	    33	    33
SUMMED                        	     1	     4	     4
SUMMING                       	     1	     6	     6
SUMS                          	     1	     1	     1
SUPERIOR                      	     1	    18	    18
SUPERVISION                   	     1	     1	     1
SUPERVISORY                   	     1	     1	     1
SUPPLEMENT                    	     1	     2	     2
SUPPLEMENTAL                  	     1	     1	     1
SUPPLEMENTARY                 	     1	    38	    38
SUPPLEMENTATION               	     1	     1	     1
SUPPLEMENTED                  	     1	     1	     1
SURVEY                        	     1	    34	    34
SURVEYED                      	     1	     6	     6
SURVEYS                       	     1	     4	     4
SUSPENDED                     	     1	     5	     5
SUSPENDING                    	     1	     1	     1
SUSPENSION                    	     1	    15	    15
SUSPENSIONS                   	     1	     3	     3
SUSTAIN                       	     1	    11	    11
SUSTAINABILITY                	     1	    42	    42
SUSTAINABLE                   	     1	    84	    84
SUSTAINABLY                   	     1	     9	     9
SUSTAINED                     	     1	    11	    11
SWEATY                        	     1	     1	     1
SWELL                         	     1	    17	    17
SWELLED                       	     1	     1	     1
SWELLING                      	     1	    74	    74
SWELLS                        	     1	     6	     6
SWOLLEN                       	     1	     5	     5
SYMBOLISING                   	     1	     1	     1
SYMBOLS                       	     1	     1	     1
TACKLE                        	     1	     4	     4
TACKLED                       	     1	     1	     1
TACKLES                       	     1	     1	     1
TACKLING                      	     1	     1	     1
TACTICS                       	     1	     1	     1
TARGET                        	     1	    56	    56
TARGETED                      	     1	     5	     5
TARGETING                     	     1	     1	     1
TARGETS                       	     1	     2	     2
TASK                          	     1	     7	     7
TASKED                        	     1	     6	     6
TASKS                         	     1	     3	     3
TECHNICAL                     	     1	    35	    35
TECHNICALLY                   	     1	     9	     9
TECHNIQUE                     	     1	    31	    31
TECHNIQUES                    	     1	    50	    50
TEMPERATURE                   	     1	   675	   675
TEMPERATURES                  	     1	   189	   189
TEMPORARILY                   	     1	     3	     3
TEMPORARY                     	     1	     4	     4
TENDER                        	     1	     1	     1
TENNIS                        	     1	     1	     1
TERRITORIAL                   	     1	     2	     2
TERRITORIES                   	     1	     2	     2
TERRITORY                     	     1	     2	     2
TEXT                          	     1	     8	     8
TEXTS                         	     1	     4	     4
THEORETICAL                   	     1	    39	    39
THEORETICALLY                 	     1	     5	     5
THEORIES                      	     1	     7	     7
THEORY                        	     1	    28	    28
THEREBY                       	     1	    41	    41
THOROUGH                      	     1	    10	    10
THOROUGHLY                    	     1	    14	    14
TISSUE                        	     1	   125	   125
TISSUES                       	     1	    56	    56
TON                           	     1	    15	    15
TONNAGE                       	     1	     1	     1
TONNE                         	     1	     4	     4
TONNES                        	     1	    15	    15
TONS                          	     1	    47	    47
TRAILS                        	     1	     1	     1
TRANSACTION                   	     1	     2	     2
TRANSACTIONS                  	     1	     1	     1
TRANSFORM                     	     1	    17	    17
TRANSFORMATION                	     1	    14	    14
TRANSFORMATIONS               	     1	     2	     2
TRANSFORMED                   	     1	    17	    17
TRANSFORMING                  	     1	     1	     1
TRANSFORMS                    	     1	     3	     3
TRANSITION                    	     1	    57	    57
TRANSITIONAL                  	     1	     1	     1
TRANSITIONS                   	     1	     2	     2
TRANSLATE                     	     1	     3	     3
TRANSLATED                    	     1	     4	     4
TRANSLATES                    	     1	     2	     2
TRANSLATING                   	     1	     4	     4
TRANSMISSION                  	     1	    26	    26
TRANSMISSIONS                 	     1	     1	     1
TRANSMIT                      	     1	     1	     1
TRANSMITTANCE                 	     1	    14	    14
TRANSMITTED                   	     1	     6	     6
TRANSMITTER                   	     1	     1	     1
TRANSPORT                     	     1	    60	    60
TRANSPORTABLE                 	     1	     1	     1
TRANSPORTATION                	     1	    21	    21
TRANSPORTED                   	     1	    21	    21
TRANSPORTING                  	     1	     4	     4
TREASURY                      	     1	     2	     2
TREATY                        	     1	     1	     1
TREMENDOUS                    	     1	     2	     2
TREMENDOUSLY                  	     1	     2	     2
TREND                         	     1	    48	    48
TRENDS                        	     1	    50	    50
TRIGGER                       	     1	     3	     3
TRIGGERED                     	     1	     2	     2
TRIGGERING                    	     1	     2	     2
TRIGGERS                      	     1	     3	     3
TUBE                          	     1	    19	    19
TUBES                         	     1	     7	     7
TUNNELS                       	     1	     1	     1
ULTIMATE                      	     1	    10	    10
ULTIMATELY                    	     1	    21	    21
UNAPPROVED                    	     1	     3	     3
UNBIASED                      	     1	     2	     2
UNCOMPETITIVE                 	     1	     2	     2
UNCONSTRAINED                 	     1	     3	     3
UNCORRELATED                  	     1	     1	     1
UNDEFINED                     	     1	     1	     1
UNDERGO                       	     1	     9	     9
UNDERGOES                     	     1	     4	     4
UNDERGOING                    	     1	     1	     1
UNDERGONE                     	     1	     5	     5
UNDERLAY                      	     1	     3	     3
UNDERLIE                      	     1	     7	     7
UNDERLIES                     	     1	     2	     2
UNDERLYING                    	     1	    36	    36
UNDERTAKE                     	     1	     2	     2
UNDERTAKEN                    	     1	     2	     2
UNDERTAKING                   	     1	     1	     1
UNDERWENT                     	     1	     1	     1
UNEXPLORED                    	     1	     1	     1
UNFERTILISED                  	     1	     5	     5
UNFERTILIZED                  	     1	     7	     7
UNIFORM                       	     1	    64	    64
UNIFORMITY                    	     1	    30	    30
UNIFORMLY                     	     1	    19	    19
UNIQUE                        	     1	    21	    21
UNIQUELY                      	     1	     2	     2
UNIQUENESS                    	     1	     2	     2
UNITY                         	     1	     7	     7
UNIVERSAL                     	     1	    17	    17
UNIVERSALLY                   	     1	    11	    11
UNLIKE                        	     1	    12	    12
UNMODIFIED                    	     1	     2	     2
UNPITTED                      	     1	     2	     2
UNPRECEDENTED                 	     1	     2	     2
UNPREDICTABLE                 	     1	     1	     1
UNPREDICTABLY                 	     1	     2	     2
UNPROFITABILITY               	     1	     1	     1
UNPUBLISHED                   	     1	     3	     3
UNREGULATED                   	     1	     1	     1
UNRESTORED                    	     1	     1	     1
UNRESTRAINED                  	     1	     3	     3
UNRESTRICTED                  	     1	     1	     1
UNSOLVED                      	     1	     1	     1
UNSTAINABLE                   	     1	     1	     1
UNSUBSTITUTED                 	     1	     1	     1
UNSUSTAINABLE                 	     1	     9	     9
UPDATED                       	     1	    11	    11
UPDATING                      	     1	     1	     1
URBAN                         	     1	    29	    29
URBANIZATION                  	     1	     4	     4
URBANIZED                     	     1	     2	     2
URGED                         	     1	     1	     1
URGENCY                       	     1	     1	     1
URGENT                        	     1	     4	     4
URGENTLY                      	     1	     1	     1
UTILITIES                     	     1	     2	     2
UTILITY                       	     1	    10	    10
VALID                         	     1	    12	    12
VALIDITY                      	     1	     4	     4
VARIETIES                     	     1	     2	     2
VARIETY                       	     1	    67	    67
VAST                          	     1	    14	    14
VASTLY                        	     1	     1	     1
VENTURE                       	     1	     2	     2
VENTURES                      	     1	     1	     1
VERSUS                        	     1	    41	    41
VESSEL                        	     1	    57	    57
VESSELS                       	     1	    68	    68
VIA                           	     1	    60	    60
VICE                          	     1	     5	     5
VIOLATED                      	     1	     1	     1
VIOLATIONS                    	     1	     1	     1
VIRTUALLY                     	     1	    31	    31
VIRTUOUS                      	     1	     2	     2
VISIBILITY                    	     1	     1	     1
VISIBLE                       	     1	    34	    34
VISIBLY                       	     1	     1	     1
VISION                        	     1	     2	     2
VISUAL                        	     1	    25	    25
VISUALIZATION                 	     1	     1	     1
VISUALIZE                     	     1	     4	     4
VISUALIZED                    	     1	     4	     4
VISUALIZING                   	     1	     1	     1
VISUALLY                      	     1	    14	    14
VITAL                         	     1	     5	     5
VOL                           	     1	     2	     2
VOLUME                        	     1	   346	   346
VOLUMES                       	     1	    34	    34
VOLUNTARILY                   	     1	     2	     2
VOLUNTARY                     	     1	    18	    18
VS                            	     1	    17	    17
VULNERABILITY                 	     1	     1	     1
VULNERABLE                    	     1	     4	     4
WEALTH                        	     1	     2	     2
WEIGH                         	     1	     2	     2
WEIGHED                       	     1	    11	    11
WEIGHING                      	     1	     6	     6
WEIGHS                        	     1	     4	     4
WELFARE                       	     1	     4	     4
WITHDRAW                      	     1	     2	     2
WITHDRAWAL                    	     1	    11	    11
WITHDRAWING                   	     1	     2	     2
WITHDRAWN                     	     1	     6	     6
YIELD                         	     1	   193	   193
YIELDED                       	     1	    22	    22
YIELDING                      	     1	     6	     6
YIELDS                        	     1	    90	    90
YOUTH                         	     1	     9	     9
YOUTHS                        	     1	     1	     1
ZONE                          	     1	   114	   114
ZONES                         	     1	    55	    55

Types Found In Base List Four

TYPE                          	 RANGE	  FREQ	    F1
ABNORMAL                      	     1	     5	     5
ABNORMALLY                    	     1	     5	     5
ABRUPT                        	     1	    11	    11
ABRUPTLY                      	     1	     3	     3
ABSENT                        	     1	     6	     6
ABSENTEE                      	     1	     1	     1
ABUNDANCE                     	     1	    29	    29
ABUNDANCES                    	     1	     3	     3
ABUNDANT                      	     1	    33	    33
ABUNDANTLY                    	     1	     1	     1
ACCUSTOMED                    	     1	     1	     1
ACID                          	     1	   236	   236
ACIDIC                        	     1	    40	    40
ACIDITY                       	     1	     2	     2
ACIDS                         	     1	    59	    59
ACTIVATE                      	     1	     5	     5
ACTIVATED                     	     1	     3	     3
ACTIVATING                    	     1	     2	     2
ACTIVATION                    	     1	    31	    31
ACUTE                         	     1	     1	     1
ADHERE                        	     1	     2	     2
ADHERENCE                     	     1	     2	     2
ADHERES                       	     1	     1	     1
ADJACENT                      	     1	    46	    46
ADMINISTERED                  	     1	     2	     2
ADMINISTERING                 	     1	     1	     1
ADVERSE                       	     1	    14	    14
ADVERSELY                     	     1	    10	    10
AESTHETIC                     	     1	    15	    15
AESTHETICS                    	     1	     4	     4
AFFILIATE                     	     1	     1	     1
ALIGN                         	     1	     5	     5
ALIGNED                       	     1	     5	     5
ALIGNMENT                     	     1	     5	     5
ALIGNS                        	     1	     2	     2
ALLEY                         	     1	     1	     1
ALPHA                         	     1	    19	    19
ALTERNATE                     	     1	     6	     6
ALTERNATELY                   	     1	     1	     1
ALTERNATING                   	     1	     6	     6
ALUMINIUM                     	     1	     5	     5
ALUMINUM                      	     1	    13	    13
AMBITIOUS                     	     1	     1	     1
ANCESTORS                     	     1	     1	     1
ANCHOR                        	     1	     3	     3
ANCHORAGE                     	     1	     4	     4
ANCHORS                       	     1	     1	     1
APPLICABILITY                 	     1	     4	     4
APPLICABLE                    	     1	    14	    14
APPLICANTS                    	     1	     1	     1
APPRAISAL                     	     1	     2	     2
ARCH                          	     1	     1	     1
ARCHED                        	     1	     1	     1
ARCHES                        	     1	     1	     1
ARCHIVE                       	     1	     2	     2
ARENA                         	     1	     6	     6
ARENAS                        	     1	     3	     3
ARMOR                         	     1	     1	     1
AROUSED                       	     1	     1	     1
ARRAY                         	     1	    22	    22
ARRAYS                        	     1	     1	     1
ARROW                         	     1	     1	     1
ARROWS                        	     1	     2	     2
ARTICULATED                   	     1	     1	     1
ARTIFICIAL                    	     1	     8	     8
ARTIFICIALLY                  	     1	     1	     1
ASH                           	     1	    34	    34
ASPIRATED                     	     1	     3	     3
ASPIRATION                    	     1	    15	    15
ASPIRE                        	     1	     1	     1
ATTAIN                        	     1	     9	     9
ATTAINABLE                    	     1	     2	     2
ATTAINED                      	     1	    19	    19
ATTAINING                     	     1	     1	     1
ATTAINMENT                    	     1	     4	     4
ATTAINS                       	     1	     5	     5
AUTHENTICATED                 	     1	     1	     1
AUTO                          	     1	     5	     5
AUTOMOBILE                    	     1	     4	     4
AUTOMOBILES                   	     1	     2	     2
AVENUE                        	     1	     3	     3
AVENUES                       	     1	     6	     6
AWAIT                         	     1	     1	     1
AX                            	     1	    13	    13
AXES                          	     1	    13	    13
BALLOONING                    	     1	     1	     1
BARREL                        	     1	    37	    37
BARRELS                       	     1	    14	    14
BASEMENT                      	     1	     3	     3
BASEMENTS                     	     1	     1	     1
BASIN                         	     1	     4	     4
BASINS                        	     1	     1	     1
BEADED                        	     1	     1	     1
BEADS                         	     1	     1	     1
BEHALF                        	     1	     2	     2
BENEFICIAL                    	     1	    27	    27
BILINEARLY                    	     1	     1	     1
BIOLOGIST                     	     1	     1	     1
BIOLOGY                       	     1	     5	     5
BLADE                         	     1	    31	    31
BLADES                        	     1	     6	     6
BOLT                          	     1	     5	     5
BOLTED                        	     1	     1	     1
BOLTS                         	     1	    26	    26
BONUS                         	     1	     1	     1
BOUNDED                       	     1	     1	     1
BOUNDS                        	     1	     2	     2
BROKERED                      	     1	     1	     1
BUBBLE                        	     1	     1	     1
BUBBLES                       	     1	     5	     5
BULB                          	     1	     3	     3
BULK                          	     1	    56	    56
BULKED                        	     1	     5	     5
BULKIER                       	     1	     1	     1
BULKING                       	     1	     2	     2
BULKY                         	     1	     5	     5
BULL                          	     1	     2	     2
BUNDLE                        	     1	     1	     1
BUNDLES                       	     1	    31	    31
BUREAUCRATIC                  	     1	     1	     1
BUTTERFLY                     	     1	     1	     1
CABIN                         	     1	     1	     1
CALENDARS                     	     1	     1	     1
CALENDERING                   	     1	     1	     1
CANAL                         	     1	     9	     9
CANALS                        	     1	    27	    27
CARRIAGE                      	     1	    14	    14
CARRIAGES                     	     1	     1	     1
CAUTION                       	     1	    17	    17
CAUTIONED                     	     1	     2	     2
CAUTIOUS                      	     1	     1	     1
CENSUS                        	     1	     1	     1
CERTIFICATION                 	     1	    13	    13
CERTIFICATIONS                	     1	     3	     3
CERTIFIED                     	     1	     4	     4
CERTIFY                       	     1	     2	     2
CERTIFYING                    	     1	     2	     2
CHAOS                         	     1	     1	     1
CHEF                          	     1	     1	     1
CHEMISTRY                     	     1	    24	    24
CHIN                          	     1	     1	     1
CHOLESTEROL                   	     1	     1	     1
CHRONIC                       	     1	     4	     4
CHUNKS                        	     1	     1	     1
CLASSIFICATION                	     1	    18	    18
CLASSIFICATIONS               	     1	     3	     3
CLASSIFIED                    	     1	    40	    40
CLASSIFY                      	     1	     3	     3
CLAY                          	     1	     5	     5
CLAYS                         	     1	     1	     1
CLERK                         	     1	     1	     1
CLONE                         	     1	     2	     2
CLONES                        	     1	    23	    23
CLONING                       	     1	     1	     1
CLOSURE                       	     1	    31	    31
COGNITIVE                     	     1	     5	     5
COHERENT                      	     1	     4	     4
COLLAR                        	     1	     2	     2
COMMODITIES                   	     1	     6	     6
COMMODITY                     	     1	    13	    13
COMMUTE                       	     1	     1	     1
COMPACT                       	     1	     5	     5
COMPACTION                    	     1	     6	     6
COMPARATIVE                   	     1	    71	    71
COMPARATIVELY                 	     1	     7	     7
COMPATIBILITY                 	     1	    19	    19
COMPATIBILIZER                	     1	     4	     4
COMPATIBILIZERS               	     1	     3	     3
COMPATIBLE                    	     1	    10	    10
COMPELLED                     	     1	     1	     1
COMPELLING                    	     1	     2	     2
COMPELS                       	     1	     2	     2
COMPILATION                   	     1	     2	     2
COMPILE                       	     1	     5	     5
COMPILED                      	     1	     7	     7
COMPILING                     	     1	     3	     3
COMPLEMENT                    	     1	     4	     4
COMPLEMENTARY                 	     1	     7	     7
COMPLEMENTS                   	     1	     1	     1
COMPLIANCE                    	     1	     7	     7
COMPLIANT                     	     1	     2	     2
COMPLIES                      	     1	     1	     1
COMPLY                        	     1	     4	     4
COMPREHENSION                 	     1	     1	     1
COMPRESS                      	     1	     4	     4
COMPRESSED                    	     1	    13	    13
COMPRESSING                   	     1	     2	     2
COMPRESSION                   	     1	   137	   137
COMPRESSIONS                  	     1	     1	     1
COMPRESSIVE                   	     1	    20	    20
COMPRESSIVENESS               	     1	     1	     1
COMPRESSOR                    	     1	     2	     2
CONCESSION                    	     1	     1	     1
CONCESSIONS                   	     1	     7	     7
CONFIGURATION                 	     1	    39	    39
CONFIGURATIONS                	     1	     7	     7
CONFIGURED                    	     1	     3	     3
CONFORM                       	     1	     5	     5
CONFORMABILITY                	     1	     1	     1
CONFORMANCE                   	     1	     1	     1
CONFORMATION                  	     1	     1	     1
CONFORMATIONS                 	     1	     1	     1
CONFORMED                     	     1	     3	     3
CONFORMS                      	     1	     1	     1
CONS                          	     1	     2	     2
CONSENSUS                     	     1	     8	     8
CONSISTENCY                   	     1	    12	    12
CONSOLIDATED                  	     1	     6	     6
CONSOLIDATING                 	     1	     1	     1
CONSOLIDATION                 	     1	     3	     3
CONSTITUENCY                  	     1	     1	     1
CONTAMINATED                  	     1	     2	     2
CONTAMINATING                 	     1	     1	     1
CONTAMINATION                 	     1	     7	     7
CONTEMPLATING                 	     1	     1	     1
CONTINGENT                    	     1	     1	     1
CONTRARILY                    	     1	     1	     1
CONTRARY                      	     1	    18	    18
CONVENIENCE                   	     1	     4	     4
CONVENIENT                    	     1	    15	    15
CONVENIENTLY                  	     1	     3	     3
CONVERSION                    	     1	   125	   125
CONVERSIONS                   	     1	    11	    11
COPPER                        	     1	    13	    13
COPYRIGHT                     	     1	     1	     1
CORD                          	     1	    10	    10
CORDS                         	     1	     5	     5
CORN                          	     1	     7	     7
COUNTERPARTS                  	     1	     5	     5
COURTESY                      	     1	     1	     1
CREDIBILITY                   	     1	     1	     1
CRITIQUE                      	     1	     1	     1
CRUDE                         	     1	    24	    24
CRUDES                        	     1	     8	     8
CRUST                         	     1	     2	     2
CU                            	     1	     2	     2
CUBE                          	     1	     5	     5
CUBIC                         	     1	    37	    37
CULTIVATE                     	     1	     2	     2
CULTIVATED                    	     1	     7	     7
CULTIVATING                   	     1	     1	     1
CULTIVATION                   	     1	    12	    12
CURSE                         	     1	     1	     1
DAMS                          	     1	     1	     1
DASHED                        	     1	     2	     2
DEADLINES                     	     1	     1	     1
DEASPIRATION                  	     1	     1	     1
DECAY                         	     1	   106	   106
DECAYED                       	     1	     8	     8
DECAYING                      	     1	     8	     8
DECISIVE                      	     1	     1	     1
DEDUCT                        	     1	     3	     3
DEDUCTION                     	     1	     1	     1
DEDUCTIVELY                   	     1	     1	     1
DEEM                          	     1	     1	     1
DEEMED                        	     1	     8	     8
DEER                          	     1	     2	     2
DEFECT                        	     1	     5	     5
DEFECTIVE                     	     1	     2	     2
DEFECTS                       	     1	    23	    23
DEFER                         	     1	     1	     1
DEFERRED                      	     1	     1	     1
DEFICIENCIES                  	     1	     1	     1
DEFICIENCY                    	     1	     3	     3
DEFICIENT                     	     1	     2	     2
DELICATE                      	     1	     2	     2
DEMOGRAPHIC                   	     1	     1	     1
DEPART                        	     1	     2	     2
DEPARTS                       	     1	     1	     1
DEPARTURE                     	     1	     1	     1
DEPENDENCE                    	     1	    56	    56
DEPENDENCES                   	     1	     1	     1
DEPLOYING                     	     1	     1	     1
DEPLOYMENT                    	     1	     5	     5
DESTINATION                   	     1	     1	     1
DESTINED                      	     1	     2	     2
DETACHED                      	     1	     1	     1
DETAIN                        	     1	     1	     1
DETAINED                      	     1	     2	     2
DETER                         	     1	     4	     4
DETERIORATE                   	     1	     5	     5
DETERIORATED                  	     1	     4	     4
DETERIORATION                 	     1	    31	    31
DETERRENT                     	     1	     2	     2
DETERRENTS                    	     1	     1	     1
DETERRING                     	     1	     1	     1
DETERS                        	     1	     1	     1
DEVISED                       	     1	     5	     5
DEVISING                      	     1	     1	     1
DIABETES                      	     1	     1	     1
DIAGNOSE                      	     1	     1	     1
DIAGRAM                       	     1	     9	     9
DIAGRAMMATIC                  	     1	     1	     1
DIAMETER                      	     1	   233	   233
DIAMETERS                     	     1	    20	    20
DIAMOND                       	     1	     2	     2
DIFFERENTIATE                 	     1	     7	     7
DIFFERENTIATED                	     1	     4	     4
DIFFERENTIATES                	     1	     1	     1
DIFFERENTIATION               	     1	     4	     4
DIGEST                        	     1	     1	     1
DIGESTED                      	     1	     1	     1
DIGESTER                      	     1	     7	     7
DIGESTIBILITY                 	     1	     3	     3
DIGESTS                       	     1	     1	     1
DILEMMA                       	     1	     2	     2
DIMINISH                      	     1	     5	     5
DIMINISHED                    	     1	     8	     8
DIMINISHES                    	     1	     2	     2
DIMINISHING                   	     1	     4	     4
DIMINUTION                    	     1	     1	     1
DIMMED                        	     1	     1	     1
DIOXIDE                       	     1	    34	    34
DIP                           	     1	     1	     1
DIPPED                        	     1	     2	     2
DIPPING                       	     1	     6	     6
DISADVANTAGE                  	     1	    18	    18
DISADVANTAGED                 	     1	     1	     1
DISADVANTAGEOUS               	     1	     1	     1
DISADVANTAGES                 	     1	    15	    15
DISCARD                       	     1	     2	     2
DISCARDED                     	     1	     8	     8
DISCLOSE                      	     1	     1	     1
DISCLOSURE                    	     1	     1	     1
DISCOURAGED                   	     1	     3	     3
DISCOURAGES                   	     1	     2	     2
DISPERSAL                     	     1	     1	     1
DISPERSANTS                   	     1	     3	     3
DISPERSE                      	     1	     1	     1
DISPERSED                     	     1	     9	     9
DISPERSER                     	     1	     1	     1
DISPERSIBILITY                	     1	     1	     1
DISPERSING                    	     1	     2	     2
DISPERSION                    	     1	    42	    42
DISPERSIONS                   	     1	     3	     3
DISPLACE                      	     1	     1	     1
DISPLACED                     	     1	     6	     6
DISPLACEMENT                  	     1	     9	     9
DISPLACEMENTS                 	     1	     1	     1
DISPLACING                    	     1	     1	     1
DISSOLVE                      	     1	     8	     8
DISSOLVED                     	     1	    21	    21
DISSOLVES                     	     1	     6	     6
DISSOLVING                    	     1	    43	    43
DISTORT                       	     1	     1	     1
DISTORTED                     	     1	     2	     2
DISTORTING                    	     1	     1	     1
DISTORTION                    	     1	     9	     9
DISTRESSING                   	     1	     1	     1
DIVIDENDS                     	     1	     1	     1
DOCUMENTARY                   	     1	     1	     1
DOMAIN                        	     1	     8	     8
DOMAINS                       	     1	     1	     1
DONORS                        	     1	     1	     1
DOT                           	     1	     2	     2
DOTS                          	     1	     3	     3
DOTTED                        	     1	     1	     1
DOTTING                       	     1	     1	     1
DRIP                          	     1	     3	     3
DRIPPING                      	     1	     2	     2
DRIPS                         	     1	     2	     2
DUAL                          	     1	     8	     8
DULL                          	     1	     1	     1
DULLED                        	     1	     1	     1
DURATION                      	     1	    26	    26
DWELL                         	     1	     4	     4
DWELLERS                      	     1	     4	     4
DWELLING                      	     1	     2	     2
DWELLINGS                     	     1	     1	     1
DYNAMIC                       	     1	    33	    33
DYNAMICALLY                   	     1	     5	     5
ECOLOGICAL                    	     1	    31	    31
ECOLOGICALLY                  	     1	     2	     2
ELECTRON                      	     1	    46	    46
ELECTRONS                     	     1	     6	     6
ELEGANT                       	     1	     2	     2
ELEMENTARY                    	     1	     7	     7
ELIGIBILITY                   	     1	     1	     1
ELIGIBLE                      	     1	     2	     2
EMBODIED                      	     1	     3	     3
EMBODIES                      	     1	     1	     1
EMBODIMENT                    	     1	     1	     1
EMBODY                        	     1	     1	     1
EMBODYING                     	     1	     1	     1
EMPIRICAL                     	     1	   149	   149
EMPIRICALLY                   	     1	     7	     7
ENACTED                       	     1	     4	     4
ENCLOSED                      	     1	     3	     3
ENCRUSTING                    	     1	     1	     1
ENDOW                         	     1	     2	     2
ENDOWED                       	     1	     3	     3
ENDOWING                      	     1	     1	     1
ENDOWMENT                     	     1	     5	     5
ENDOWMENTS                    	     1	     5	     5
ENDOWS                        	     1	     2	     2
ENLARGE                       	     1	     4	     4
ENLARGED                      	     1	     7	     7
ENLARGEMENT                   	     1	     2	     2
ENLARGES                      	     1	     1	     1
ENLIGHTENING                  	     1	     1	     1
ENRICH                        	     1	     1	     1
ENRICHED                      	     1	     3	     3
ENRICHMENT                    	     1	     1	     1
ENTANGLE                      	     1	     1	     1
ENTANGLED                     	     1	     1	     1
ENTANGLEMENT                  	     1	     8	     8
ENTANGLEMENTS                 	     1	     2	     2
ENTITIES                      	     1	    18	    18
ENTITY                        	     1	    17	    17
ENTREPRENEURIAL               	     1	     1	     1
ENTREPRENEURS                 	     1	     1	     1
EQUITY                        	     1	     3	     3
ESSENCE                       	     1	     7	     7
ESTHETIC                      	     1	     4	     4
ET                            	     1	  2280	  2280
ETHICAL                       	     1	     5	     5
EVENLY                        	     1	    13	    13
EVENNESS                      	     1	     3	     3
EXCAVATE                      	     1	     3	     3
EXCAVATED                     	     1	     1	     1
[truncated: 1,425,183 more chars]
