# Supplementary material for: The lexical profile of forestry academic texts: What does it take to understand a specialized discipline?
Source: PLoS One. 2024 Dec 30;19(12):e0315975. doi: 10.1371/journal.pone.0315975 (PMC11684671; doi:10.1371/journal.pone.0315975)
Supplement: S1 Raw data — (ZIP) [file pone.0315975.s001.zip › row_data/ft_range.txt]

 Processing file: C:\Users���Ͽ�Ĺ���\��ѧ���Ͽ�\Ŀ�����Ͽ�\��ѧ��\FT.txt

 0001000,  0002000,  0003000,  0004000,  0005000,  
 0006000,  0007000,  0008000,  0009000,  0010000,  
 0011000,  0012000,  0013000,  0014000,  0015000,  

  Number of lines: 15656
  Number of words: 442682


WORD LIST                TOKENS/%             TYPES/%             Word Families

one                      255552/57.73            2672/12.53             963
two                       55548/12.55            2233/10.48             840
three                     37514/ 8.47            2109/ 9.89             821
four                      14653/ 3.31            1088/ 5.10             589
five                       7136/ 1.61             812/ 3.81             503
six                        4367/ 0.99             579/ 2.72             369
seven                      3589/ 0.81             442/ 2.07             300
eight                      3440/ 0.78             370/ 1.74             244
nine                       1810/ 0.41             231/ 1.08             177
ten                      1105/ 0.25             197/ 0.92             161
11                      1488/ 0.34             198/ 0.93             160
12                      1073/ 0.24             157/ 0.74             125
13                       640/ 0.14             133/ 0.62             110
14                      1316/ 0.30             126/ 0.59              97
15                       679/ 0.15             142/ 0.67             113
16                       772/ 0.17             125/ 0.59             103
17                       377/ 0.09              82/ 0.38              70
18                       427/ 0.10              71/ 0.33              64
19                       425/ 0.10              75/ 0.35              65
20                       297/ 0.07              65/ 0.30              58
21                       820/ 0.19              60/ 0.28              54
22                       438/ 0.10              51/ 0.24              42
23                       325/ 0.07              44/ 0.21              41
24                       160/ 0.04              39/ 0.18              36
25                       129/ 0.03              23/ 0.11              23
26                         0/ 0.00               0/ 0.00               0
27                         0/ 0.00               0/ 0.00               0
28                         0/ 0.00               0/ 0.00               0
29                         0/ 0.00               0/ 0.00               0
30                         0/ 0.00               0/ 0.00               0
31                     17066/ 3.86            4666/21.89            4666
32                      5562/ 1.26             117/ 0.55              87
33                      7409/ 1.67            2358/11.06            2313
34                     10191/ 2.30             634/ 2.97             631
35                        20/ 0.00              10/ 0.05              10
36                      3704/ 0.84             648/ 3.04             648
37                      1954/ 0.44             466/ 2.19             466
38                        71/ 0.02              26/ 0.12              26
not in the lists           2625/ 0.59             268/ 1.26          ?????

Total                    442682                21317                14975


 
 Number of BASEWRD1.txt types: 7115  Number of BASEWRD1.txt word families: 1257
 Number of BASEWRD2.txt types: 6710  Number of BASEWRD2.txt word families: 1341
 Number of BASEWRD3.txt types: 6259  Number of BASEWRD3.txt word families: 1379
 Number of BASEWRD4.txt types: 5082  Number of BASEWRD4.txt word families: 1217
 Number of BASEWRD5.txt types: 4457  Number of BASEWRD5.txt word families: 1162
 Number of BASEWRD6.txt types: 4184  Number of BASEWRD6.txt word families: 1082
 Number of BASEWRD7.txt types: 3746  Number of BASEWRD7.txt word families: 1067
 Number of BASEWRD8.txt types: 3467  Number of BASEWRD8.txt word families: 1048
 Number of BASEWRD9.txt types: 3232  Number of BASEWRD9.txt word families: 1036
 Number of BASEWRD10.txt types: 3018  Number of BASEWRD10.txt word families: 1036
 Number of BASEWRD11.txt types: 2978  Number of BASEWRD11.txt word families: 1036
 Number of BASEWRD12.txt types: 2775  Number of BASEWRD12.txt word families: 1021
 Number of BASEWRD13.txt types: 2438  Number of BASEWRD13.txt word families: 1023
 Number of BASEWRD14.txt types: 2321  Number of BASEWRD14.txt word families: 1022
 Number of BASEWRD15.txt types: 2317  Number of BASEWRD15.txt word families: 1034
 Number of BASEWRD16.txt types: 2098  Number of BASEWRD16.txt word families: 1012
 Number of BASEWRD17.txt types: 2100  Number of BASEWRD17.txt word families: 1021
 Number of BASEWRD18.txt types: 1951  Number of BASEWRD18.txt word families: 1018
 Number of BASEWRD19.txt types: 1877  Number of BASEWRD19.txt word families: 1005
 Number of BASEWRD20.txt types: 1828  Number of BASEWRD20.txt word families: 1008
 Number of BASEWRD21.txt types: 1666  Number of BASEWRD21.txt word families: 1015
 Number of BASEWRD22.txt types: 1549  Number of BASEWRD22.txt word families: 1010
 Number of BASEWRD23.txt types: 1400  Number of BASEWRD23.txt word families: 1006
 Number of BASEWRD24.txt types: 1302  Number of BASEWRD24.txt word families: 1006
 Number of BASEWRD25.txt types: 1679  Number of BASEWRD25.txt word families: 1004
 Number of BASEWRD26.txt types: 1  Number of BASEWRD26.txt word families: 1
 Number of BASEWRD27.txt types: 1  Number of BASEWRD27.txt word families: 1
 Number of BASEWRD28.txt types: 1  Number of BASEWRD28.txt word families: 1
 Number of BASEWRD29.txt types: 1  Number of BASEWRD29.txt word families: 1
 Number of BASEWRD30.txt types: 1  Number of BASEWRD30.txt word families: 1
 Number of BASEWRD31.txt types: 40803  Number of BASEWRD31.txt word families: 40801
 Number of BASEWRD32.txt types: 718  Number of BASEWRD32.txt word families: 438
 Number of BASEWRD33.txt types: 17647  Number of BASEWRD33.txt word families: 14711
 Number of BASEWRD34.txt types: 3898  Number of BASEWRD34.txt word families: 3832
 Number of BASEWRD35.txt types: 171  Number of BASEWRD35.txt word families: 171
 Number of BASEWRD36.txt types: 2221  Number of BASEWRD36.txt word families: 2221
 Number of BASEWRD37.txt types: 1411  Number of BASEWRD37.txt word families: 1411
 Number of BASEWRD38.txt types: 126  Number of BASEWRD38.txt word families: 126

Table of Ranges: Types

 21316	Words appear in  1 input files

Table of Ranges: word families

 14975	Words appear in  1 input files


Types Found In Base List One

TYPE                          	 RANGE	  FREQ	    F1
A                             	     1	  7869	  7869
ABILITIES                     	     1	     4	     4
ABILITY                       	     1	   166	   166
ABLE                          	     1	    79	    79
ABOUT                         	     1	   208	   208
ABOVE                         	     1	   278	   278
ABSOLUTE                      	     1	    24	    24
ABSOLUTELY                    	     1	     1	     1
ACCEPT                        	     1	     3	     3
ACCEPTABLE                    	     1	     3	     3
ACCEPTED                      	     1	    12	    12
ACROSS                        	     1	   256	   256
ACT                           	     1	    34	    34
ACTING                        	     1	    19	    19
ACTION                        	     1	    14	    14
ACTIONS                       	     1	     2	     2
ACTS                          	     1	    12	    12
ACTUAL                        	     1	    34	    34
ACTUALITY                     	     1	     1	     1
ACTUALLY                      	     1	    16	    16
AD                            	     1	     6	     6
ADD                           	     1	    26	    26
ADDED                         	     1	    61	    61
ADDING                        	     1	    27	    27
ADDITION                      	     1	   158	   158
ADDITIONAL                    	     1	    67	    67
ADDITIONALLY                  	     1	    51	    51
ADDITIONS                     	     1	     2	     2
ADDITIVE                      	     1	    10	    10
ADDRESS                       	     1	    11	    11
ADDRESSED                     	     1	    12	    12
ADDRESSING                    	     1	     1	     1
ADDS                          	     1	     3	     3
ADMITS                        	     1	     1	     1
ADMITTEDLY                    	     1	     2	     2
ADVERTISE                     	     1	     2	     2
AFFORD                        	     1	     6	     6
AFFORDABLE                    	     1	     3	     3
AFFORDED                      	     1	     2	     2
AFFORDS                       	     1	     3	     3
AFTER                         	     1	   366	   366
AFTERNOON                     	     1	    17	    17
AFTERNOONS                    	     1	     1	     1
AFTERWARDS                    	     1	    10	    10
AGAIN                         	     1	    42	    42
AGAINST                       	     1	    93	    93
AGE                           	     1	   114	   114
AGED                          	     1	     1	     1
AGEING                        	     1	     5	     5
AGES                          	     1	    15	    15
AGING                         	     1	     3	     3
AGO                           	     1	    52	    52
AGREE                         	     1	     7	     7
AGREED                        	     1	     2	     2
AGREEMENT                     	     1	    12	    12
AGREES                        	     1	     4	     4
AHEAD                         	     1	     8	     8
AIN                           	     1	     1	     1
AIR                           	     1	   212	   212
ALL                           	     1	   652	   652
ALLOW                         	     1	   101	   101
ALLOWED                       	     1	    66	    66
ALLOWING                      	     1	    60	    60
ALLOWS                        	     1	    56	    56
ALMOST                        	     1	    76	    76
ALONE                         	     1	    31	    31
ALONG                         	     1	   132	   132
ALREADY                       	     1	    57	    57
ALSO                          	     1	   974	   974
ALTHOUGH                      	     1	   293	   293
ALWAYS                        	     1	    82	    82
AM                            	     1	    18	    18
AMAZING                       	     1	     1	     1
AMAZINGLY                     	     1	     1	     1
AMONG                         	     1	   324	   324
AMONGST                       	     1	    24	    24
AMOUNT                        	     1	   146	   146
AMOUNTED                      	     1	     3	     3
AMOUNTING                     	     1	     3	     3
AMOUNTS                       	     1	    43	    43
AN                            	     1	  1095	  1095
AND                           	     1	 15560	 15560
ANIMAL                        	     1	    20	    20
ANIMALS                       	     1	    59	    59
ANOTHER                       	     1	   109	   109
ANSWER                        	     1	    39	    39
ANSWERS                       	     1	     7	     7
ANY                           	     1	   205	   205
ANYHOW                        	     1	     1	     1
ANYONE                        	     1	     1	     1
ANYTHING                      	     1	    10	    10
ANYWAY                        	     1	     6	     6
ANYWHERE                      	     1	     3	     3
APART                         	     1	    34	    34
APPARENT                      	     1	    21	    21
APPARENTLY                    	     1	    22	    22
APPEAR                        	     1	    58	    58
APPEARANCE                    	     1	    13	    13
APPEARANCES                   	     1	     2	     2
APPEARED                      	     1	    29	    29
APPEARING                     	     1	     4	     4
APPEARS                       	     1	    71	    71
ARE                           	     1	  2873	  2873
AREA                          	     1	   373	   373
AREAS                         	     1	   188	   188
ARM                           	     1	     8	     8
ARMFUL                        	     1	     1	     1
ARMS                          	     1	     6	     6
AROUND                        	     1	   308	   308
ARRANGE                       	     1	     1	     1
ARRANGED                      	     1	    16	    16
ARRANGEMENT                   	     1	    12	    12
ARRANGEMENTS                  	     1	     1	     1
ARRIVAL                       	     1	     6	     6
ARRIVALS                      	     1	     1	     1
ARRIVE                        	     1	     7	     7
ARRIVED                       	     1	     5	     5
ARRIVES                       	     1	     1	     1
ART                           	     1	     2	     2
AS                            	     1	  3167	  3167
ASK                           	     1	     5	     5
ASKED                         	     1	     3	     3
AT                            	     1	  2032	  2032
ATE                           	     1	     1	     1
AUNTS                         	     1	     1	     1
AUTUMN                        	     1	    70	    70
AUTUMNAL                      	     1	     1	     1
AUTUMNS                       	     1	     2	     2
AWARE                         	     1	     2	     2
AWARENESS                     	     1	     1	     1
AWAY                          	     1	    81	    81
BABY                          	     1	     2	     2
BACK                          	     1	    87	    87
BACKED                        	     1	     5	     5
BACKS                         	     1	     2	     2
BACKWARDS                     	     1	     2	     2
BAD                           	     1	    11	    11
BAG                           	     1	    10	    10
BAGGED                        	     1	     5	     5
BAGS                          	     1	    18	    18
BALL                          	     1	    20	    20
BALLS                         	     1	     1	     1
BANK                          	     1	     9	     9
BANKS                         	     1	     5	     5
BAR                           	     1	     1	     1
BARS                          	     1	     1	     1
BASE                          	     1	   126	   126
BASED                         	     1	   377	   377
BASES                         	     1	    11	    11
BASIC                         	     1	    31	    31
BASICALLY                     	     1	     8	     8
BASICS                        	     1	     1	     1
BATH                          	     1	     5	     5
BE                            	     1	  2397	  2397
BEACHES                       	     1	     2	     2
BEAR                          	     1	    20	    20
BEARING                       	     1	     9	     9
BEARS                         	     1	     6	     6
BEAT                          	     1	     1	     1
BEATEN                        	     1	     1	     1
BEATING                       	     1	     4	     4
BEAUTIFUL                     	     1	     1	     1
BEAUTIFULLY                   	     1	     3	     3
BECAME                        	     1	    25	    25
BECAUSE                       	     1	   361	   361
BECOME                        	     1	    89	    89
BECOMES                       	     1	    39	    39
BECOMING                      	     1	    22	    22
BED                           	     1	     5	     5
BEDDING                       	     1	     2	     2
BEDS                          	     1	     3	     3
BEEN                          	     1	   911	   911
BEFORE                        	     1	   228	   228
BEGAN                         	     1	    14	    14
BEGIN                         	     1	    15	    15
BEGINNING                     	     1	    47	    47
BEGINS                        	     1	     4	     4
BEGUN                         	     1	     2	     2
BEHIND                        	     1	    27	    27
BEING                         	     1	   247	   247
BELIEVE                       	     1	     5	     5
BELIEVED                      	     1	     9	     9
BELOW                         	     1	   199	   199
BENEATH                       	     1	    14	    14
BESIDE                        	     1	     3	     3
BESIDES                       	     1	    32	    32
BEST                          	     1	    73	    73
BET                           	     1	     1	     1
BETS                          	     1	     1	     1
BETTER                        	     1	   138	   138
BETWEEN                       	     1	  1287	  1287
BEYOND                        	     1	    40	    40
BICOLOR                       	     1	     1	     1
BIG                           	     1	    48	    48
BIGGER                        	     1	    39	    39
BIGGEST                       	     1	    16	    16
BILLION                       	     1	    10	    10
BIMONTHLY                     	     1	     5	     5
BIRD                          	     1	    12	    12
BIRDS                         	     1	    38	    38
BIRTH                         	     1	     3	     3
BIT                           	     1	     3	     3
BITS                          	     1	    11	    11
BLACK                         	     1	   128	   128
BLACKENING                    	     1	     1	     1
BLEW                          	     1	     1	     1
BLOOD                         	     1	     5	     5
BLOW                          	     1	     3	     3
BLOWING                       	     1	     5	     5
BLOWN                         	     1	    10	    10
BLOWS                         	     1	     2	     2
BLUE                          	     1	    12	    12
BLUES                         	     1	     1	     1
BOARD                         	     1	     2	     2
BOARDS                        	     1	     2	     2
BOATS                         	     1	     1	     1
BODIED                        	     1	     1	     1
BODIES                        	     1	     7	     7
BODY                          	     1	    15	    15
BOOK                          	     1	    17	    17
BOOKS                         	     1	     1	     1
BORE                          	     1	     2	     2
BORED                         	     1	     1	     1
BORER                         	     1	     4	     4
BORING                        	     1	     2	     2
BORN                          	     1	     3	     3
BORNE                         	     1	    15	    15
BOTH                          	     1	   581	   581
BOTHER                        	     1	     2	     2
BOTTLE                        	     1	     4	     4
BOTTLES                       	     1	     4	     4
BOTTOM                        	     1	    26	    26
BOTTOMS                       	     1	     2	     2
BOX                           	     1	    34	    34
BOXES                         	     1	     2	     2
BOY                           	     1	     1	     1
BREAK                         	     1	    20	    20
BREAKAGE                      	     1	     2	     2
BREAKING                      	     1	    12	    12
BREAKS                        	     1	     1	     1
BREATH                        	     1	     1	     1
BRIGHT                        	     1	    15	    15
BRIGHTER                      	     1	     2	     2
BRIGHTLY                      	     1	     3	     3
BRIGHTNESS                    	     1	     2	     2
BRING                         	     1	     9	     9
BRINGING                      	     1	     1	     1
BRINGS                        	     1	     6	     6
BROKE                         	     1	     4	     4
BROKEN                        	     1	    28	    28
BROTHER                       	     1	     1	     1
BROTHERS                      	     1	     1	     1
BROUGHT                       	     1	    15	    15
BROWN                         	     1	    61	    61
BROWNING                      	     1	     2	     2
BROWNISH                      	     1	     2	     2
BUILD                         	     1	    11	    11
BUILDING                      	     1	    20	    20
BUILDINGS                     	     1	    11	    11
BUILDS                        	     1	     3	     3
BUILT                         	     1	    18	    18
BURN                          	     1	     6	     6
BURNABLE                      	     1	     1	     1
BURNING                       	     1	     5	     5
BURNS                         	     1	     2	     2
BURNT                         	     1	     5	     5
BUSH                          	     1	    15	    15
BUSHES                        	     1	     3	     3
BUSHIER                       	     1	     1	     1
BUSHY                         	     1	     6	     6
BUSINESS                      	     1	     1	     1
BUSY                          	     1	     1	     1
BUT                           	     1	  1132	  1132
BUY                           	     1	     4	     4
BY                            	     1	  2960	  2960
CAKES                         	     1	     1	     1
CALL                          	     1	     9	     9
CALLED                        	     1	   113	   113
CALLS                         	     1	     1	     1
CAME                          	     1	     9	     9
CAMP                          	     1	     2	     2
CAN                           	     1	  1505	  1505
CANNOT                        	     1	    78	    78
CAR                           	     1	     2	     2
CARE                          	     1	     2	     2
CAREFUL                       	     1	     4	     4
CAREFULLY                     	     1	    18	    18
CARES                         	     1	     1	     1
CARRIED                       	     1	    88	    88
CARRIER                       	     1	     1	     1
CARRIES                       	     1	     7	     7
CARRY                         	     1	    23	    23
CARRYING                      	     1	    14	    14
CARS                          	     1	     2	     2
CASE                          	     1	   108	   108
CASES                         	     1	    72	    72
CAT                           	     1	    15	    15
CATCH                         	     1	    12	    12
CATCHES                       	     1	     1	     1
CATCHING                      	     1	     5	     5
CAUGHT                        	     1	     3	     3
CAUSE                         	     1	    93	    93
CAUSED                        	     1	   101	   101
CAUSES                        	     1	    32	    32
CAUSING                       	     1	    33	    33
CENTER                        	     1	    14	    14
CENTERED                      	     1	     1	     1
CENTRAL                       	     1	    68	    68
CENTRALIZED                   	     1	     1	     1
CENTRATION                    	     1	     1	     1
CENTRE                        	     1	    44	    44
CENTRED                       	     1	     2	     2
CERTAIN                       	     1	    58	    58
CERTAINLY                     	     1	    33	    33
CHANCE                        	     1	    18	    18
CHANCES                       	     1	     5	     5
CHANGE                        	     1	   220	   220
CHANGEABILITY                 	     1	     2	     2
CHANGED                       	     1	    32	    32
CHANGES                       	     1	   273	   273
CHANGING                      	     1	    66	    66
CHARGE                        	     1	     5	     5
CHARGED                       	     1	     2	     2
CHEAP                         	     1	     7	     7
CHEAPER                       	     1	    15	    15
CHEAPLY                       	     1	     1	     1
CHECK                         	     1	     4	     4
CHECKED                       	     1	     5	     5
CHECKING                      	     1	     4	     4
CHICK                         	     1	     1	     1
CHICKEN                       	     1	     1	     1
CHILD                         	     1	     3	     3
CHILDHOOD                     	     1	     1	     1
CHILDREN                      	     1	     2	     2
CHIP                          	     1	     2	     2
CHIPS                         	     1	     4	     4
CHOICE                        	     1	    18	    18
CHOOSE                        	     1	     1	     1
CHOOSING                      	     1	     2	     2
CHOSE                         	     1	     4	     4
CHOSEN                        	     1	    32	    32
CHRISTMAS                     	     1	     8	     8
CHURCHES                      	     1	     1	     1
CITIES                        	     1	     2	     2
CITY                          	     1	     9	     9
CLASS                         	     1	    19	    19
CLASSED                       	     1	     1	     1
CLASSES                       	     1	    29	    29
CLASSICAL                     	     1	    16	    16
CLEAN                         	     1	     2	     2
CLEANED                       	     1	     4	     4
CLEANING                      	     1	     1	     1
CLEAR                         	     1	    75	    75
CLEARED                       	     1	     2	     2
CLEARINGS                     	     1	     1	     1
CLEARLY                       	     1	    45	    45
CLIMB                         	     1	     3	     3
CLIMBER                       	     1	     2	     2
CLIMBERS                      	     1	     3	     3
CLIMBING                      	     1	     5	     5
CLOCK                         	     1	     5	     5
CLOSE                         	     1	    72	    72
CLOSED                        	     1	    27	    27
CLOSELY                       	     1	    68	    68
CLOSENESS                     	     1	     1	     1
CLOSER                        	     1	    23	    23
CLOSES                        	     1	     3	     3
CLOSEST                       	     1	     6	     6
CLOSING                       	     1	    21	    21
CLOTHES                       	     1	     3	     3
CO                            	     1	    30	    30
COAT                          	     1	    27	    27
COATED                        	     1	     6	     6
COATING                       	     1	     2	     2
COATS                         	     1	     2	     2
COFFEE                        	     1	     3	     3
COLD                          	     1	    74	    74
COLDER                        	     1	    10	    10
COLDEST                       	     1	     1	     1
COLLECT                       	     1	     7	     7
COLLECTED                     	     1	    92	    92
COLLECTING                    	     1	     9	     9
COLLECTION                    	     1	    38	    38
COLLECTIONS                   	     1	    15	    15
COLLECTIVE                    	     1	     1	     1
COLLECTIVELY                  	     1	     4	     4
COLLECTORS                    	     1	     1	     1
COLLECTS                      	     1	     1	     1
COLLEGE                       	     1	     5	     5
COLOR                         	     1	     8	     8
COLORATION                    	     1	     1	     1
COLORS                        	     1	     3	     3
COLOUR                        	     1	    21	    21
COLOURATION                   	     1	     2	     2
COLOURED                      	     1	     6	     6
COLOURFUL                     	     1	     2	     2
COLOURING                     	     1	     1	     1
COLOURLESS                    	     1	     1	     1
COLOURS                       	     1	    15	    15
COME                          	     1	    48	    48
COMERS                        	     1	     1	     1
COMES                         	     1	    50	    50
COMFORTABLE                   	     1	     2	     2
COMFORTABLY                   	     1	     2	     2
COMING                        	     1	    10	    10
COMPANIES                     	     1	     2	     2
COMPANY                       	     1	     8	     8
COMPLETE                      	     1	    91	    91
COMPLETED                     	     1	     8	     8
COMPLETELY                    	     1	    67	    67
COMPLETING                    	     1	     2	     2
COMPLETION                    	     1	     5	     5
COMPUTATION                   	     1	     3	     3
COMPUTATIONAL                 	     1	     8	     8
COMPUTATIONS                  	     1	     1	     1
COMPUTE                       	     1	     8	     8
COMPUTED                      	     1	    38	    38
COMPUTER                      	     1	     9	     9
COMPUTES                      	     1	     3	     3
COMPUTING                     	     1	     7	     7
CONCERN                       	     1	     5	     5
CONCERNED                     	     1	     7	     7
CONCERNING                    	     1	     4	     4
CONCERNS                      	     1	     2	     2
CONCOLOR                      	     1	     1	     1
CONSIDER                      	     1	    28	    28
CONSIDERATION                 	     1	    12	    12
CONSIDERATIONS                	     1	     6	     6
CONSIDERED                    	     1	   132	   132
CONSIDERING                   	     1	    33	    33
CONSIDERS                     	     1	     5	     5
CONTINUAL                     	     1	     1	     1
CONTINUALLY                   	     1	     6	     6
CONTINUATION                  	     1	     3	     3
CONTINUE                      	     1	    23	    23
CONTINUED                     	     1	    19	    19
CONTINUES                     	     1	     6	     6
CONTINUING                    	     1	     6	     6
CONTINUITY                    	     1	     2	     2
CONTINUOUS                    	     1	    38	    38
CONTINUOUSLY                  	     1	    22	    22
CONTROL                       	     1	   286	   286
CONTROLLABLE                  	     1	     1	     1
CONTROLLED                    	     1	    57	    57
CONTROLLER                    	     1	     1	     1
CONTROLLING                   	     1	    30	    30
CONTROLS                      	     1	    33	    33
COOK                          	     1	     3	     3
COOKING                       	     1	     1	     1
COOL                          	     1	    21	    21
COOLED                        	     1	     4	     4
COOLER                        	     1	    15	    15
COOLING                       	     1	     9	     9
COOLNESS                      	     1	     1	     1
COOLS                         	     1	     2	     2
CORNER                        	     1	     2	     2
COS                           	     1	    15	    15
COST                          	     1	    54	    54
COSTLY                        	     1	    14	    14
COSTS                         	     1	    42	    42
COULD                         	     1	   357	   357
COUNT                         	     1	     5	     5
COUNTED                       	     1	     8	     8
COUNTING                      	     1	     6	     6
COUNTRIES                     	     1	    22	    22
COUNTRY                       	     1	     8	     8
COUNTS                        	     1	     2	     2
COUPLE                        	     1	     2	     2
COUPLED                       	     1	    38	    38
COUPLING                      	     1	    14	    14
COURSE                        	     1	    40	    40
COURSENESS                    	     1	     1	     1
COURSES                       	     1	     7	     7
COURT                         	     1	     1	     1
COVER                         	     1	   213	   213
COVERAGE                      	     1	    41	    41
COVERED                       	     1	    54	    54
COVERING                      	     1	    42	    42
COVERS                        	     1	    96	    96
CROSS                         	     1	    64	    64
CROSSABILITY                  	     1	     3	     3
CROSSED                       	     1	     4	     4
CROSSES                       	     1	    35	    35
CROSSING                      	     1	    13	    13
CROSSINGS                     	     1	     1	     1
CRY                           	     1	     6	     6
CUP                           	     1	     5	     5
CUPPED                        	     1	     1	     1
CUT                           	     1	    91	    91
CUTS                          	     1	    10	    10
CUTTER                        	     1	     1	     1
CUTTERS                       	     1	     1	     1
CUTTING                       	     1	    38	    38
CUTTINGS                      	     1	    32	    32
D                             	     1	   177	   177
DAILY                         	     1	   133	   133
DANGER                        	     1	     4	     4
DANGEROUS                     	     1	     2	     2
DARK                          	     1	    40	    40
DARKENED                      	     1	     1	     1
DARKER                        	     1	     6	     6
DARKNESS                      	     1	     1	     1
DARLING                       	     1	     1	     1
DATE                          	     1	    48	    48
DATED                         	     1	     6	     6
DATES                         	     1	    10	    10
DATING                        	     1	     8	     8
DAUGHTERS                     	     1	     1	     1
DAY                           	     1	   152	   152
DAYLIGHT                      	     1	     3	     3
DAYS                          	     1	   148	   148
DEAD                          	     1	    47	    47
DEADLY                        	     1	     2	     2
DEAL                          	     1	    13	    13
DEALING                       	     1	     6	     6
DEALS                         	     1	     1	     1
DEALT                         	     1	     5	     5
DEATH                         	     1	    77	    77
DEATHS                        	     1	     2	     2
DECIDED                       	     1	     4	     4
DECIDING                      	     1	     2	     2
DEEP                          	     1	    70	    70
DEEPENED                      	     1	     1	     1
DEEPENING                     	     1	     2	     2
DEEPER                        	     1	    69	    69
DEEPEST                       	     1	     2	     2
DEEPLY                        	     1	    15	    15
DEFINITE                      	     1	     4	     4
DEFINITELY                    	     1	     3	     3
DEGREE                        	     1	    42	    42
DEGREES                       	     1	    10	    10
DELICIOUS                     	     1	    55	    55
DENOISE                       	     1	     1	     1
DEPEND                        	     1	    33	    33
DEPENDED                      	     1	     6	     6
DEPENDENT                     	     1	    44	    44
DEPENDING                     	     1	    43	    43
DEPENDS                       	     1	    67	    67
DEPTH                         	     1	   191	   191
DEPTHS                        	     1	    34	    34
DID                           	     1	   154	   154
DIDN                          	     1	     3	     3
DIE                           	     1	    39	    39
DIED                          	     1	     4	     4
DIES                          	     1	    19	    19
DIFFERENCE                    	     1	   162	   162
DIFFERENCES                   	     1	   273	   273
DIFFERENCIATION               	     1	     1	     1
DIFFERENT                     	     1	   667	   667
DIFFERENTATIONS               	     1	     1	     1
DIFFERENTION                  	     1	     1	     1
DIFFERENTLY                   	     1	     4	     4
DIFFICULT                     	     1	    55	    55
DIFFICULTIES                  	     1	    13	    13
DIFFICULTY                    	     1	    12	    12
DIG                           	     1	     1	     1
DIGGING                       	     1	     5	     5
DISCOVER                      	     1	     4	     4
DISCOVERED                    	     1	    12	    12
DISCOVERIES                   	     1	     2	     2
DISCOVERING                   	     1	     2	     2
DISCOVERY                     	     1	    18	    18
DO                            	     1	   196	   196
DOC                           	     1	     1	     1
DOES                          	     1	   128	   128
DOESN                         	     1	    12	    12
DOG                           	     1	     2	     2
DOING                         	     1	     9	     9
DON                           	     1	    30	    30
DONE                          	     1	    44	    44
DOUBLE                        	     1	    26	    26
DOUBLING                      	     1	     2	     2
DOUBT                         	     1	     5	     5
DOUBTFUL                      	     1	     2	     2
DOUBTLESS                     	     1	     1	     1
DOWN                          	     1	   152	   152
DOWNWARD                      	     1	     8	     8
DOWNWARDLY                    	     1	     1	     1
DOWNWARDS                     	     1	     8	     8
DR                            	     1	     4	     4
DRAW                          	     1	    10	    10
DRAWING                       	     1	     3	     3
DRAWN                         	     1	     9	     9
DREW                          	     1	     4	     4
DRIED                         	     1	    43	    43
DRIER                         	     1	    56	    56
DRIES                         	     1	     8	     8
DRIEST                        	     1	     6	     6
DRINK                         	     1	     2	     2
DRINKING                      	     1	     1	     1
DRIVE                         	     1	     9	     9
DRIVEN                        	     1	    45	    45
DRIVER                        	     1	     6	     6
DRIVERS                       	     1	     7	     7
DRIVES                        	     1	     4	     4
DRIVING                       	     1	     9	     9
DROP                          	     1	    43	    43
DROPLETS                      	     1	     5	     5
DROPPED                       	     1	    18	    18
DROPPER                       	     1	     1	     1
DROPPING                      	     1	    10	    10
DROPPINGS                     	     1	     2	     2
DROPS                         	     1	    11	    11
DROVE                         	     1	     1	     1
DRY                           	     1	   489	   489
DRYER                         	     1	     3	     3
DRYING                        	     1	    70	    70
DRYNESS                       	     1	     4	     4
DUG                           	     1	     5	     5
DURING                        	     1	   576	   576
DYING                         	     1	    22	    22
EACH                          	     1	   598	   598
EAR                           	     1	     2	     2
EARLIER                       	     1	    85	    85
EARLIEST                      	     1	    11	    11
EARLY                         	     1	   194	   194
EARS                          	     1	     1	     1
EARTH                         	     1	    19	    19
EASIER                        	     1	     9	     9
EASIEST                       	     1	     1	     1
EASILY                        	     1	    74	    74
EAST                          	     1	    22	    22
EASTERLY                      	     1	     1	     1
EASTWARDS                     	     1	     1	     1
EASY                          	     1	    27	    27
EAT                           	     1	    22	    22
EATEN                         	     1	    20	    20
EATER                         	     1	     1	     1
EATERS                        	     1	     2	     2
EATING                        	     1	     8	     8
EDGE                          	     1	    37	    37
EDGES                         	     1	     9	     9
EGG                           	     1	     1	     1
EGGS                          	     1	     9	     9
EIGHT                         	     1	    35	    35
EIGHTH                        	     1	     1	     1
EIGHTY                        	     1	     1	     1
EITHER                        	     1	   120	   120
ELEVEN                        	     1	     3	     3
ELSE                          	     1	     4	     4
ELSEWHERE                     	     1	    10	    10
EM                            	     1	    45	    45
EMPLOY                        	     1	     5	     5
EMPLOYED                      	     1	    17	    17
EMPLOYEES                     	     1	     1	     1
EMPLOYING                     	     1	     3	     3
EMPLOYMENT                    	     1	     1	     1
EMPLOYS                       	     1	     1	     1
EMPTIED                       	     1	     1	     1
EMPTY                         	     1	     5	     5
END                           	     1	   171	   171
ENDANGERED                    	     1	     6	     6
ENDED                         	     1	     1	     1
ENDINGS                       	     1	     1	     1
ENDLESSLY                     	     1	     1	     1
ENDS                          	     1	    41	    41
ENGINE                        	     1	     2	     2
ENGINES                       	     1	     1	     1
ENJOY                         	     1	     1	     1
ENOUGH                        	     1	   111	   111
ENTER                         	     1	     1	     1
ENTERING                      	     1	     6	     6
ENTERS                        	     1	     5	     5
ENTRAINED                     	     1	     1	     1
ESPECIALLY                    	     1	   193	   193
EVEN                          	     1	   319	   319
EVENING                       	     1	     9	     9
EVER                          	     1	    15	    15
EVERY                         	     1	    82	    82
EVERYDAY                      	     1	     2	     2
EVERYONE                      	     1	     2	     2
EVERYTHING                    	     1	     7	     7
EXACT                         	     1	     4	     4
EXACTLY                       	     1	    10	    10
EXCEPT                        	     1	    48	    48
EXCITATION                    	     1	     2	     2
EXCITING                      	     1	     1	     1
EXCUSE                        	     1	     1	     1
EXPECT                        	     1	    17	    17
EXPECTANCY                    	     1	     1	     1
EXPECTATION                   	     1	     3	     3
EXPECTATIONS                  	     1	     5	     5
EXPECTED                      	     1	    96	    96
EXPENSIVE                     	     1	    29	    29
EXPENSIVELY                   	     1	     2	     2
EXPERIENCE                    	     1	    31	    31
EXPERIENCED                   	     1	    25	    25
EXPERIENCES                   	     1	     2	     2
EXPERIENCING                  	     1	     5	     5
EXPLAIN                       	     1	    71	    71
EXPLAINED                     	     1	    74	    74
EXPLAINING                    	     1	    13	    13
EXPLAINS                      	     1	    29	    29
EXPLANATION                   	     1	    15	    15
EXPLANATIONS                  	     1	     6	     6
EXPLANATORY                   	     1	     3	     3
EXPRESS                       	     1	     2	     2
EXPRESSED                     	     1	    79	    79
EXPRESSES                     	     1	     2	     2
EXPRESSION                    	     1	    97	    97
EXPRESSIONAL                  	     1	     1	     1
EXPRESSIONS                   	     1	     1	     1
EXTRA                         	     1	    53	    53
EYE                           	     1	     2	     2
EYES                          	     1	     1	     1
FACE                          	     1	    21	    21
FACED                         	     1	     4	     4
FACES                         	     1	     1	     1
FACING                        	     1	    13	    13
FACT                          	     1	    75	    75
FACTS                         	     1	     2	     2
FAIR                          	     1	     3	     3
FAIRLY                        	     1	    41	    41
FALL                          	     1	    72	    72
FALLEN                        	     1	     8	     8
FALLING                       	     1	    15	    15
FALLS                         	     1	    24	    24
word families                      	     1	    65	    65
FAMILY                        	     1	   140	   140
FAR                           	     1	    78	    78
FARM                          	     1	     2	     2
FARMER                        	     1	     2	     2
FARMERS                       	     1	     3	     3
FARMING                       	     1	     3	     3
FARMS                         	     1	     1	     1
FARTHER                       	     1	     1	     1
FAST                          	     1	    34	    34
FASTER                        	     1	    38	    38
FASTEST                       	     1	     3	     3
FAT                           	     1	     5	     5
FATHER                        	     1	     2	     2
FATS                          	     1	     7	     7
FATTENING                     	     1	     1	     1
FATTER                        	     1	    22	    22
FATTEST                       	     1	     2	     2
FATTY                         	     1	    38	    38
FAVORITES                     	     1	     1	     1
FAVOURITE                     	     1	     1	     1
FEAR                          	     1	     1	     1
FEARS                         	     1	     1	     1
FED                           	     1	     2	     2
FEED                          	     1	     8	     8
FEEDERS                       	     1	     1	     1
FEEDING                       	     1	    20	    20
FEEL                          	     1	     2	     2
FEELING                       	     1	     1	     1
FEELINGS                      	     1	     1	     1
FEET                          	     1	     7	     7
FELL                          	     1	     8	     8
FELLOW                        	     1	     1	     1
FELLOWS                       	     1	     1	     1
FELT                          	     1	     5	     5
FEW                           	     1	   206	   206
FEWER                         	     1	    42	    42
FEWEST                        	     1	     1	     1
FIELD                         	     1	   174	   174
FIELDS                        	     1	    11	    11
FIFTH                         	     1	     3	     3
FIG                           	     1	   686	   686
FIGHT                         	     1	     2	     2
FIGHTING                      	     1	     1	     1
FIGS                          	     1	    61	    61
FIGURE                        	     1	   573	   573
FIGURED                       	     1	     1	     1
FIGURES                       	     1	    48	    48
FILL                          	     1	    10	    10
FILLED                        	     1	    26	    26
FILLER                        	     1	     1	     1
FILLERS                       	     1	     1	     1
FILLING                       	     1	     5	     5
FILM                          	     1	     5	     5
FILMS                         	     1	     2	     2
FINAL                         	     1	    28	    28
FINALIZING                    	     1	     1	     1
FINALLY                       	     1	    59	    59
FIND                          	     1	    53	    53
FINDER                        	     1	     1	     1
FINDING                       	     1	    33	    33
FINDINGS                      	     1	    67	    67
FINDS                         	     1	     5	     5
FINE                          	     1	   152	   152
FINELY                        	     1	     6	     6
FINER                         	     1	     4	     4
FINEST                        	     1	     4	     4
FINGERS                       	     1	     1	     1
FINISH                        	     1	     2	     2
FINISHED                      	     1	     6	     6
FINISHES                      	     1	     1	     1
FIRE                          	     1	    66	    66
FIRES                         	     1	    23	    23
FIRING                        	     1	     2	     2
FIRST                         	     1	   320	   320
FIRSTLY                       	     1	    15	    15
FISH                          	     1	    13	    13
FIT                           	     1	    23	    23
FITNESS                       	     1	     6	     6
FITS                          	     1	     5	     5
FITTED                        	     1	    15	    15
FITTING                       	     1	     2	     2
FIVE                          	     1	   121	   121
FIX                           	     1	     9	     9
FIXED                         	     1	    47	    47
FIXES                         	     1	     1	     1
FIXING                        	     1	     3	     3
FLAT                          	     1	    31	    31
FLATTENED                     	     1	     5	     5
FLATTENS                      	     1	     1	     1
FLIES                         	     1	     1	     1
FLOOR                         	     1	     6	     6
FLOORING                      	     1	     1	     1
FLOORS                        	     1	     1	     1
FLOWER                        	     1	   104	   104
FLOWERED                      	     1	     4	     4
FLOWERING                     	     1	    68	    68
FLOWERINGS                    	     1	     1	     1
FLOWERS                       	     1	   188	   188
FLY                           	     1	     9	     9
FLYING                        	     1	     2	     2
FOLLOW                        	     1	    12	    12
FOLLOWED                      	     1	    72	    72
FOLLOWING                     	     1	   165	   165
FOLLOWS                       	     1	    38	    38
FOOD                          	     1	   115	   115
FOODS                         	     1	     1	     1
FOOT                          	     1	     4	     4
FOR                           	     1	  4177	  4177
FORCE                         	     1	    31	    31
FORCED                        	     1	     9	     9
FORCES                        	     1	     9	     9
FORCING                       	     1	     7	     7
FOREFRONT                     	     1	     1	     1
FOREST                        	     1	   290	   290
FORESTED                      	     1	     2	     2
FORESTER                      	     1	     2	     2
FORESTERS                     	     1	    12	    12
FORESTRY                      	     1	    41	    41
FORESTS                       	     1	   138	   138
FORGET                        	     1	     2	     2
FORGETFULNESS                 	     1	     1	     1
FORGOTTEN                     	     1	     3	     3
FORM                          	     1	   138	   138
FORMED                        	     1	    50	    50
FORMING                       	     1	    26	    26
FORMLESS                      	     1	     1	     1
FORMS                         	     1	    34	    34
FORTUNATELY                   	     1	    12	    12
FORTY                         	     1	     1	     1
FORWARD                       	     1	    14	    14
FOUND                         	     1	   477	   477
FOUR                          	     1	   185	   185
FOURS                         	     1	     1	     1
FOURTH                        	     1	    13	    13
FREE                          	     1	    53	    53
FREEDOM                       	     1	     2	     2
FREELY                        	     1	     3	     3
FREEZABLE                     	     1	     1	     1
FREEZE                        	     1	     2	     2
FREEZER                       	     1	     2	     2
FREEZES                       	     1	     1	     1
FREEZING                      	     1	    18	    18
FRESH                         	     1	    75	    75
FRESHENER                     	     1	     1	     1
FRESHLY                       	     1	     4	     4
FRIEND                        	     1	     1	     1
FRIENDLY                      	     1	     1	     1
FRIENDS                       	     1	     1	     1
FROM                          	     1	  2417	  2417
FRONT                         	     1	     5	     5
FROZEN                        	     1	    11	    11
FT                            	     1	    40	    40
FULL                          	     1	   109	   109
FULLER                        	     1	     4	     4
FULLY                         	     1	    77	    77
FURTHER                       	     1	   244	   244
FURTHERLY                     	     1	     1	     1
FURTHEST                      	     1	     1	     1
GAME                          	     1	     1	     1
GAMES                         	     1	     1	     1
GARDEN                        	     1	    20	    20
GARDENERS                     	     1	     4	     4
GARDENS                       	     1	     9	     9
GAS                           	     1	   165	   165
GASEOUS                       	     1	    11	    11
GASES                         	     1	     7	     7
GASIFIED                      	     1	     1	     1
GAVE                          	     1	    10	    10
GENERAL                       	     1	    98	    98
GENERALISATIONS               	     1	     2	     2
GENERALITY                    	     1	     1	     1
GENERALIZABLE                 	     1	     2	     2
GENERALIZATION                	     1	     1	     1
GENERALIZED                   	     1	     2	     2
GENERALLY                     	     1	   141	   141
GENTLE                        	     1	     4	     4
GENTLEST                      	     1	     1	     1
GENTLY                        	     1	     4	     4
GET                           	     1	    93	    93
GETS                          	     1	    49	    49
GETTING                       	     1	    35	    35
GIVE                          	     1	    41	    41
GIVEN                         	     1	   158	   158
GIVES                         	     1	    31	    31
GIVING                        	     1	    32	    32
GLANCE                        	     1	     1	     1
GLASS                         	     1	    11	    11
GO                            	     1	    59	    59
GOES                          	     1	    25	    25
GOING                         	     1	    22	    22
GOLD                          	     1	     6	     6
GOLDEN                        	     1	    34	    34
GONE                          	     1	     5	     5
GOOD                          	     1	   150	   150
GOODNESS                      	     1	     2	     2
GOT                           	     1	     4	     4
GOVERN                        	     1	     6	     6
GOVERNED                      	     1	    12	    12
GOVERNING                     	     1	     4	     4
GOVERNMENT                    	     1	     2	     2
GOVERNMENTAL                  	     1	     1	     1
GOVERNS                       	     1	     3	     3
GRANDCHILD                    	     1	     1	     1
GRANDFATHER                   	     1	     1	     1
GRANDMOTHER                   	     1	     1	     1
GRANDPARENT                   	     1	     3	     3
GRANDPARENTS                  	     1	     5	     5
GRASS                         	     1	    33	    33
GRASSES                       	     1	   120	   120
GRASSY                        	     1	     1	     1
GRAY                          	     1	     7	     7
GREAT                         	     1	    82	    82
GREATER                       	     1	   251	   251
GREATEST                      	     1	    31	    31
GREATLY                       	     1	    27	    27
GREEN                         	     1	    70	    70
GREENER                       	     1	     2	     2
GREENING                      	     1	     1	     1
GREENNESS                     	     1	     2	     2
GREENS                        	     1	     1	     1
GREW                          	     1	    15	    15
GREY                          	     1	    10	    10
GREYISH                       	     1	     1	     1
GREYS                         	     1	     2	     2
GROUND                        	     1	   169	   169
GROUNDED                      	     1	     1	     1
GROUNDING                     	     1	     2	     2
GROUNDS                       	     1	     1	     1
GROUP                         	     1	    67	    67
GROUPED                       	     1	    13	    13
GROUPING                      	     1	    25	    25
GROUPS                        	     1	   108	   108
GROW                          	     1	   261	   261
GROWERS                       	     1	     6	     6
GROWING                       	     1	   412	   412
GROWN                         	     1	   137	   137
GROWS                         	     1	    70	    70
GROWTH                        	     1	  1474	  1474
GROWTHS                       	     1	     1	     1
GUY                           	     1	     2	     2
GUYED                         	     1	     1	     1
HAD                           	     1	   282	   282
HADN                          	     1	     1	     1
HAIR                          	     1	    12	    12
HAIRS                         	     1	    39	    39
HAIRY                         	     1	     7	     7
HALF                          	     1	    61	    61
HALL                          	     1	     4	     4
HALLS                         	     1	     1	     1
HAND                          	     1	    49	    49
HANDFUL                       	     1	     5	     5
HANDFULS                      	     1	     1	     1
HANDLE                        	     1	     3	     3
HANDLED                       	     1	     4	     4
HANDLES                       	     1	     1	     1
HANDLING                      	     1	     1	     1
HANDS                         	     1	     3	     3
HANG                          	     1	     2	     2
HANGING                       	     1	     7	     7
HANGS                         	     1	     2	     2
HAPPEN                        	     1	    14	    14
HAPPENED                      	     1	     3	     3
HAPPENING                     	     1	     7	     7
HAPPENS                       	     1	    24	    24
HAPPILY                       	     1	     5	     5
HAPPY                         	     1	     3	     3
HARD                          	     1	    47	    47
HARDEN                        	     1	     1	     1
HARDENED                      	     1	     1	     1
HARDENING                     	     1	     1	     1
HARDER                        	     1	    11	    11
HARDLY                        	     1	     4	     4
HAS                           	     1	   851	   851
HAT                           	     1	     1	     1
HATED                         	     1	     1	     1
HAVE                          	     1	  1379	  1379
HAVEN                         	     1	     2	     2
HAVING                        	     1	    94	    94
HE                            	     1	    25	    25
HEAD                          	     1	    27	    27
HEADING                       	     1	     1	     1
HEADS                         	     1	     5	     5
HEALTH                        	     1	    30	    30
HEALTHIER                     	     1	     1	     1
HEALTHY                       	     1	    31	    31
HEAR                          	     1	     1	     1
HEARD                         	     1	     1	     1
HEART                         	     1	     6	     6
HEAT                          	     1	    81	    81
HEATED                        	     1	     9	     9
HEATERS                       	     1	     1	     1
HEATING                       	     1	     3	     3
HEAVIER                       	     1	     8	     8
HEAVILY                       	     1	    14	    14
HEAVY                         	     1	    48	    48
HELD                          	     1	    24	    24
HELP                          	     1	    91	    91
HELPED                        	     1	    12	    12
HELPFUL                       	     1	     2	     2
HELPING                       	     1	    24	    24
HELPLESS                      	     1	     1	     1
HELPS                         	     1	    36	    36
HER                           	     1	     9	     9
HERE                          	     1	   104	   104
HI                            	     1	     3	     3
HIDDEN                        	     1	    11	    11
HIDE                          	     1	     5	     5
HIDING                        	     1	     2	     2
HIGH                          	     1	   621	   621
HIGHER                        	     1	   620	   620
HIGHEST                       	     1	    75	    75
HIGHLY                        	     1	   121	   121
HILL                          	     1	    11	    11
HILLS                         	     1	     2	     2
HIM                           	     1	     3	     3
HIS                           	     1	    15	    15
HISTORIC                      	     1	     2	     2
HISTORICAL                    	     1	     8	     8
HISTORICALLY                  	     1	     5	     5
HISTORIES                     	     1	     5	     5
HISTORY                       	     1	    45	    45
HIT                           	     1	     7	     7
HITS                          	     1	     1	     1
HITTING                       	     1	     5	     5
HOLD                          	     1	    33	    33
HOLDERS                       	     1	     1	     1
HOLDING                       	     1	    29	    29
HOLDS                         	     1	    16	    16
HOLE                          	     1	    16	    16
HOLES                         	     1	    26	    26
HOME                          	     1	    14	    14
HOMED                         	     1	     1	     1
HOMES                         	     1	     5	     5
HONESTLY                      	     1	     1	     1
HONOR                         	     1	     1	     1
HOPE                          	     1	     4	     4
HOPED                         	     1	     1	     1
HOPEFULLY                     	     1	     5	     5
HOPELESS                      	     1	     2	     2
HOPING                        	     1	     1	     1
HORSE                         	     1	    23	    23
HORSES                        	     1	     2	     2
HOSPITAL                      	     1	     3	     3
HOSPITALS                     	     1	     1	     1
HOT                           	     1	    39	    39
HOTTER                        	     1	     9	     9
HOTTEST                       	     1	     2	     2
HOUR                          	     1	    13	    13
HOURLY                        	     1	     9	     9
HOURS                         	     1	    33	    33
HOUSE                         	     1	    19	    19
HOUSED                        	     1	     1	     1
HOUSES                        	     1	     1	     1
HOW                           	     1	   210	   210
HOWEVER                       	     1	   565	   565
HR                            	     1	    16	    16
HUGE                          	     1	    30	    30
HUGELY                        	     1	     1	     1
HUMAN                         	     1	    21	    21
HUMANS                        	     1	    16	    16
HUNDRED                       	     1	    12	    12
HUNDREDS                      	     1	    22	    22
HUNDREDTH                     	     1	     1	     1
HUNGRY                        	     1	     1	     1
HUNT                          	     1	     1	     1
HUNTING                       	     1	     1	     1
I                             	     1	   236	   236
ICE                           	     1	    35	    35
IDEA                          	     1	    19	    19
IDEAS                         	     1	     9	     9
IF                            	     1	   355	   355
IMAGINABLE                    	     1	     1	     1
IMAGINE                       	     1	     5	     5
IMMOVABLE                     	     1	     1	     1
IMPERFECT                     	     1	     1	     1
IMPORTANT                     	     1	   309	   309
IMPORTANTLY                   	     1	    17	    17
IMPOSSIBILITY                 	     1	     1	     1
IMPOSSIBLE                    	     1	    11	    11
IMPOSSIBLY                    	     1	     2	     2
IN                            	     1	 11677	 11677
INABILITY                     	     1	     7	     7
INADDITION                    	     1	     1	     1
INCOMPLETE                    	     1	     5	     5
INDEED                        	     1	    75	    75
INDOORS                       	     1	     2	     2
INEXACT                       	     1	     1	     1
INEXPENSIVE                   	     1	     2	     2
INEXPENSIVELY                 	     1	     1	     1
INFORM                        	     1	     5	     5
INFORMATION                   	     1	   156	   156
INFORMS                       	     1	     1	     1
INNER                         	     1	    42	    42
INNERMOST                     	     1	     2	     2
INSIDE                        	     1	    90	    90
INSIDES                       	     1	     1	     1
INSTEAD                       	     1	    48	    48
INSURANCE                     	     1	     8	     8
INTEREST                      	     1	    78	    78
INTERESTED                    	     1	     5	     5
INTERESTING                   	     1	    38	    38
INTERESTINGLY                 	     1	    15	    15
INTERNET                      	     1	     2	     2
INTERRELATED                  	     1	     5	     5
INTERRELATION                 	     1	     2	     2
INTERRELATIONS                	     1	     4	     4
INTERRELATIONSHIP             	     1	     1	     1
INTERRELATIONSHIPS            	     1	     3	     3
INTO                          	     1	   554	   554
INVOLVE                       	     1	    19	    19
INVOLVED                      	     1	    91	    91
INVOLVEMENT                   	     1	     4	     4
INVOLVES                      	     1	    22	    22
INVOLVING                     	     1	    24	    24
INWARD                        	     1	     2	     2
INWARDS                       	     1	     3	     3
IS                            	     1	  4369	  4369
ISLAND                        	     1	    81	    81
ISLANDS                       	     1	    33	    33
ISN                           	     1	     1	     1
ISSUE                         	     1	    13	    13
ISSUES                        	     1	    15	    15
IT                            	     1	  1396	  1396
ITS                           	     1	   494	   494
ITSELF                        	     1	    25	    25
JOB                           	     1	     9	     9
JOBS                          	     1	     1	     1
JOIN                          	     1	     7	     7
JOINED                        	     1	     8	     8
JOINING                       	     1	     3	     3
JOINS                         	     1	     3	     3
JUDGEMENT                     	     1	     1	     1
JUMP                          	     1	     7	     7
JUST                          	     1	   227	   227
KEEP                          	     1	    64	    64
KEEPER                        	     1	     1	     1
KEEPERS                       	     1	     2	     2
KEEPING                       	     1	    21	    21
KEEPS                         	     1	     6	     6
KEPT                          	     1	    51	    51
KEY                           	     1	   101	   101
KILL                          	     1	    18	    18
KILLED                        	     1	    20	    20
KILLING                       	     1	     8	     8
KILLS                         	     1	     5	     5
KIND                          	     1	     4	     4
KINDS                         	     1	     9	     9
KING                          	     1	    19	    19
KINGDOM                       	     1	     3	     3
KINGS                         	     1	     1	     1
KISS                          	     1	     3	     3
KNEW                          	     1	     1	     1
KNOCKED                       	     1	     2	     2
KNOW                          	     1	    16	    16
KNOWING                       	     1	     5	     5
KNOWN                         	     1	   127	   127
KNOWS                         	     1	     1	     1
LADY                          	     1	     1	     1
LAID                          	     1	    10	    10
LAKE                          	     1	    11	    11
LAKES                         	     1	     3	     3
LAND                          	     1	    52	    52
LANDING                       	     1	     5	     5
LANDS                         	     1	     5	     5
LARGE                         	     1	   475	   475
LARGELY                       	     1	    56	    56
LARGER                        	     1	   141	   141
LARGEST                       	     1	    44	    44
LARGISH                       	     1	     3	     3
LAST                          	     1	    70	    70
LASTLY                        	     1	     3	     3
LATE                          	     1	    69	    69
LATED                         	     1	     1	     1
LATER                         	     1	    87	    87
LATEST                        	     1	     5	     5
LAW                           	     1	    13	    13
LAWS                          	     1	     1	     1
LAY                           	     1	     3	     3
LAYING                        	     1	     4	     4
LAYS                          	     1	     5	     5
LEAD                          	     1	    68	    68
LEADER                        	     1	     7	     7
LEADERS                       	     1	     3	     3
LEADING                       	     1	    62	    62
LEADS                         	     1	    57	    57
LEARNT                        	     1	     1	     1
LEAST                         	     1	   115	   115
LEAVE                         	     1	     8	     8
LEAVES                        	     1	  1009	  1009
LEAVING                       	     1	    30	    30
LED                           	     1	    47	    47
LEFT                          	     1	    56	    56
LEG                           	     1	     1	     1
LEGS                          	     1	     1	     1
LESS                          	     1	   396	   396
LESSEN                        	     1	     1	     1
LESSER                        	     1	    15	    15
LET                           	     1	    11	    11
LETS                          	     1	     4	     4
LETTER                        	     1	     3	     3
LETTERS                       	     1	     3	     3
LETTING                       	     1	     4	     4
LEVEL                         	     1	   231	   231
LEVELED                       	     1	     1	     1
LEVELS                        	     1	   164	   164
LIE                           	     1	     7	     7
LIED                          	     1	     1	     1
LIES                          	     1	    16	    16
LIFE                          	     1	    89	    89
LIFT                          	     1	     6	     6
LIFTED                        	     1	     5	     5
LIFTING                       	     1	     5	     5
LIGHT                         	     1	   211	   211
LIGHTING                      	     1	     1	     1
LIGHTS                        	     1	     1	     1
LIKE                          	     1	   221	   221
LINE                          	     1	    57	    57
LINED                         	     1	     2	     2
LINES                         	     1	    53	    53
LIP                           	     1	     1	     1
LIPS                          	     1	     1	     1
LIST                          	     1	    11	    11
LISTED                        	     1	     9	     9
LISTING                       	     1	     1	     1
LISTS                         	     1	     2	     2
LITTLE                        	     1	   129	   129
LIVE                          	     1	    43	    43
LIVED                         	     1	     5	     5
LIVES                         	     1	    11	    11
LIVING                        	     1	   102	   102
LL                            	     1	    74	    74
LOAD                          	     1	    19	    19
LOADED                        	     1	     2	     2
LOADING                       	     1	     3	     3
LOADINGS                      	     1	     3	     3
LOADS                         	     1	     1	     1
LOCAL                         	     1	    52	    52
LOCALISED                     	     1	     2	     2
LOCALIZATION                  	     1	     2	     2
LOCALIZED                     	     1	    10	    10
LOCALLY                       	     1	     3	     3
LOCK                          	     1	     3	     3
LOCKED                        	     1	     1	     1
LONG                          	     1	   290	   290
LONGER                        	     1	   101	   101
LONGEST                       	     1	     8	     8
LOOK                          	     1	    50	    50
LOOKED                        	     1	     9	     9
LOOKING                       	     1	    36	    36
LOOKS                         	     1	    11	    11
LORD                          	     1	     1	     1
LOSE                          	     1	    44	    44
LOSES                         	     1	     9	     9
LOSING                        	     1	    13	    13
LOST                          	     1	    53	    53
LOT                           	     1	    24	    24
LOTS                          	     1	     8	     8
LOVE                          	     1	     5	     5
LOVELY                        	     1	     2	     2
LOVER                         	     1	     1	     1
LOW                           	     1	   404	   404
LOWS                          	     1	     1	     1
LUCKILY                       	     1	     1	     1
LUCKY                         	     1	     2	     2
LYING                         	     1	     4	     4
M                             	     1	   500	   500
MACHINERY                     	     1	     9	     9
MAD                           	     1	     1	     1
MADE                          	     1	   162	   162
MAIN                          	     1	   159	   159
MAINLY                        	     1	    97	    97
MAJOR                         	     1	   143	   143
MAKE                          	     1	    81	    81
MAKER                         	     1	     1	     1
MAKERS                        	     1	     2	     2
MAKES                         	     1	    63	    63
MAKING                        	     1	    79	    79
MANAGE                        	     1	     3	     3
MANAGED                       	     1	     2	     2
MANAGEMENT                    	     1	    44	    44
MANAGING                      	     1	     1	     1
MANNING                       	     1	     2	     2
MANY                          	     1	   411	   411
MARK                          	     1	     9	     9
MARKED                        	     1	    18	    18
MARKEDLY                      	     1	    11	    11
MARKER                        	     1	   141	   141
MARKERS                       	     1	   681	   681
MARKET                        	     1	     6	     6
MARKING                       	     1	     4	     4
MARKINGS                      	     1	     1	     1
MARKS                         	     1	     1	     1
MARRY                         	     1	     1	     1
MASTER                        	     1	     3	     3
MASTERS                       	     1	     1	     1
MATTER                        	     1	    31	    31
MATTERS                       	     1	     4	     4
MAY                           	     1	   864	   864
MAYBE                         	     1	    11	    11
ME                            	     1	     7	     7
MEAN                          	     1	   176	   176
MEANING                       	     1	    23	    23
MEANINGFUL                    	     1	    10	    10
MEANS                         	     1	    91	    91
MEANT                         	     1	     6	     6
MEET                          	     1	    19	    19
MEETING                       	     1	     2	     2
MEETS                         	     1	     6	     6
MEMBER                        	     1	     8	     8
MEMBERS                       	     1	    27	    27
MEN                           	     1	     2	     2
MENTION                       	     1	     5	     5
MENTIONED                     	     1	    31	    31
MENTIONING                    	     1	     3	     3
MESSIER                       	     1	     3	     3
MET                           	     1	    10	    10
MIDDAY                        	     1	    76	    76
MIDDLE                        	     1	    70	    70
MIDPOINTS                     	     1	     1	     1
MIDSUMMER                     	     1	    16	    16
MIDWAY                        	     1	     2	     2
MIDWEST                       	     1	     3	     3
MIDWINTER                     	     1	     2	     2
MIGHT                         	     1	   121	   121
MILE                          	     1	     1	     1
MILES                         	     1	     8	     8
MILK                          	     1	     4	     4
MILKS                         	     1	     1	     1
MILKY                         	     1	     2	     2
MILLION                       	     1	    88	    88
MILLIONS                      	     1	     6	     6
MIN                           	     1	    83	    83
MIND                          	     1	    12	    12
MINDS                         	     1	     1	     1
MINE                          	     1	     7	     7
MINS                          	     1	     1	     1
MINUTE                        	     1	     6	     6
MINUTES                       	     1	     8	     8
MISLEADING                    	     1	     2	     2
MISLED                        	     1	     1	     1
MISS                          	     1	     3	     3
MISSED                        	     1	     2	     2
MISSING                       	     1	    15	    15
MISTAKE                       	     1	     1	     1
MISTAKEN                      	     1	     1	     1
MISTAKENLY                    	     1	     1	     1
MISTREAT                      	     1	     1	     1
MISTREATED                    	     1	     1	     1
MISUNDERSTOOD                 	     1	     1	     1
MOMENT                        	     1	     3	     3
MOMENTS                       	     1	     1	     1
MONTH                         	     1	    16	    16
MONTHLY                       	     1	    17	    17
MONTHS                        	     1	    58	    58
MORE                          	     1	  1294	  1294
MORNING                       	     1	    26	    26
MOST                          	     1	   635	   635
MOSTLY                        	     1	    59	    59
MOTHER                        	     1	     7	     7
MOUNTAIN                      	     1	    25	    25
MOUNTAINOUS                   	     1	     3	     3
MOUNTAINS                     	     1	    21	    21
MOUTHS                        	     1	     1	     1
MOVE                          	     1	    46	    46
MOVED                         	     1	    25	    25
MOVEMENT                      	     1	    73	    73
MOVEMENTS                     	     1	    26	    26
MOVES                         	     1	     8	     8
MOVING                        	     1	    23	    23
MR                            	     1	     2	     2
MUCH                          	     1	   245	   245
MUM                           	     1	     1	     1
MUST                          	     1	    67	    67
MY                            	     1	    15	    15
NAME                          	     1	    15	    15
NAMED                         	     1	    17	    17
NAMELY                        	     1	    14	    14
NAMES                         	     1	     9	     9
NATION                        	     1	     2	     2
NATIONAL                      	     1	    20	    20
NATIONS                       	     1	     1	     1
NATURAL                       	     1	   122	   122
NATURALIST                    	     1	     1	     1
NATURALLY                     	     1	    38	    38
NATURE                        	     1	    52	    52
NE                            	     1	    17	    17
NEAR                          	     1	    96	    96
NEARBY                        	     1	     6	     6
NEARER                        	     1	     8	     8
NEAREST                       	     1	     3	     3
NEARLY                        	     1	    26	    26
NEAT                          	     1	     1	     1
NEATLY                        	     1	     3	     3
NECESSARILY                   	     1	    22	    22
NECESSARY                     	     1	    54	    54
NEED                          	     1	   139	   139
NEEDED                        	     1	    90	    90
NEEDING                       	     1	     4	     4
NEEDLESS                      	     1	     1	     1
NEEDS                         	     1	    52	    52
NEIGHBOR                      	     1	     5	     5
NEIGHBORHOOD                  	     1	    73	    73
NEIGHBORING                   	     1	     8	     8
NEIGHBORS                     	     1	    10	    10
NEIGHBOUR                     	     1	     1	     1
NEIGHBOURED                   	     1	     1	     1
NEIGHBOURING                  	     1	     9	     9
NEIGHBOURLY                   	     1	     1	     1
NEIGHBOURS                    	     1	    13	    13
NEVER                         	     1	    25	    25
NEW                           	     1	   399	   399
NEWER                         	     1	     1	     1
NEWEST                        	     1	     3	     3
NEWLY                         	     1	    16	    16
NEWS                          	     1	     1	     1
NEXT                          	     1	    93	    93
NICE                          	     1	     2	     2
NICELY                        	     1	     4	     4
NIGHT                         	     1	    49	    49
NIGHTS                        	     1	    14	    14
NINE                          	     1	    39	    39
NINETEEN                      	     1	     1	     1
NINETEENTH                    	     1	     1	     1
NO                            	     1	   366	   366
NOISE                         	     1	     8	     8
NONE                          	     1	    14	    14
NONZERO                       	     1	     2	     2
NORMAL                        	     1	    84	    84
NORMALITY                     	     1	     6	     6
NORMALIZATION                 	     1	     1	     1
NORMALIZED                    	     1	    14	    14
NORMALLY                      	     1	    77	    77
NORTH                         	     1	    74	    74
NORTHERLY                     	     1	     3	     3
NORTHERNMOST                  	     1	     2	     2
NORTHWARDS                    	     1	     3	     3
NORTHWEST                     	     1	     7	     7
NOT                           	     1	  1148	  1148
NOTABLE                       	     1	     8	     8
NOTABLY                       	     1	    16	    16
NOTE                          	     1	    40	    40
NOTED                         	     1	    55	    55
NOTES                         	     1	     6	     6
NOTHING                       	     1	    10	    10
NOTICE                        	     1	     5	     5
NOTICEABLE                    	     1	     2	     2
NOTICEABLY                    	     1	     1	     1
NOTICED                       	     1	     6	     6
NOTING                        	     1	     5	     5
NOW                           	     1	    86	    86
NT                            	     1	     3	     3
NTS                           	     1	     3	     3
NUMBER                        	     1	   413	   413
NUMBERING                     	     1	     3	     3
NUMBERS                       	     1	    50	    50
NURSE                         	     1	     2	     2
NW                            	     1	     1	     1
OBVIOUS                       	     1	    45	    45
OBVIOUSLY                     	     1	    30	    30
ODD                           	     1	     8	     8
ODDS                          	     1	     2	     2
OF                            	     1	 15048	 15048
OFF                           	     1	    99	    99
OFFER                         	     1	    18	    18
OFFERED                       	     1	     7	     7
OFFERING                      	     1	     7	     7
OFFERS                        	     1	    19	    19
OFFICE                        	     1	     1	     1
OFTEN                         	     1	   264	   264
OIL                           	     1	    83	    83
OILS                          	     1	    14	    14
OILY                          	     1	     2	     2
OLD                           	     1	   125	   125
OLDER                         	     1	    39	    39
OLDEST                        	     1	    17	    17
ON                            	     1	  2331	  2331
ONCE                          	     1	   123	   123
ONE                           	     1	   544	   544
ONES                          	     1	    48	    48
ONLY                          	     1	   470	   470
ONTO                          	     1	    33	    33
OPEN                          	     1	    99	    99
OPENED                        	     1	     6	     6
OPENING                       	     1	    37	    37
OPENINGS                      	     1	     3	     3
OPENS                         	     1	     6	     6
OR                            	     1	  1533	  1533
ORANGE                        	     1	     9	     9
ORANGES                       	     1	     3	     3
ORDER                         	     1	   143	   143
ORDERED                       	     1	     4	     4
ORDERING                      	     1	     5	     5
ORDERLY                       	     1	     1	     1
ORDERS                        	     1	     8	     8
OTHER                         	     1	   783	   783
OTHERS                        	     1	   115	   115
OUGHT                         	     1	     1	     1
OUR                           	     1	   330	   330
OURS                          	     1	     1	     1
OURSELVES                     	     1	     2	     2
OUT                           	     1	   283	   283
OUTDOOR                       	     1	     3	     3
OUTDOORS                      	     1	     3	     3
OUTER                         	     1	    37	    37
OUTSIDE                       	     1	    67	    67
OUTWARD                       	     1	     2	     2
OUTWARDS                      	     1	     8	     8
OVER                          	     1	   408	   408
OVERLY                        	     1	     2	     2
OWN                           	     1	    51	    51
OWNED                         	     1	     1	     1
OWNERS                        	     1	     1	     1
PACKAGE                       	     1	    13	    13
PACKAGES                      	     1	     3	     3
PACKAGING                     	     1	     1	     1
PACKED                        	     1	     8	     8
PACKING                       	     1	     1	     1
PACKS                         	     1	     2	     2
PAGE                          	     1	     4	     4
PAID                          	     1	     4	     4
PAINFUL                       	     1	     1	     1
PAINT                         	     1	     2	     2
PAIR                          	     1	    22	    22
PAIRED                        	     1	    15	    15
PAIRS                         	     1	    57	    57
PAPER                         	     1	    46	    46
PAPERS                        	     1	     3	     3
PAPERY                        	     1	     6	     6
PARENT                        	     1	    74	    74
PARENTAGE                     	     1	    10	    10
PARENTAL                      	     1	    26	    26
PARENTS                       	     1	    61	    61
PARK                          	     1	    11	    11
PARKS                         	     1	     4	     4
PART                          	     1	   182	   182
PARTIAL                       	     1	    20	    20
PARTIALLY                     	     1	    42	    42
PARTICULAR                    	     1	    68	    68
PARTICULARLY                  	     1	   152	   152
PARTLY                        	     1	    24	    24
PARTS                         	     1	    70	    70
PASS                          	     1	    12	    12
PASSED                        	     1	     9	     9
PASSES                        	     1	     2	     2
PASSING                       	     1	    13	    13
PAST                          	     1	    50	    50
PAY                           	     1	     8	     8
PAYING                        	     1	     2	     2
PEOPLE                        	     1	    32	    32
PEOPLES                       	     1	     3	     3
PERFECT                       	     1	    10	    10
PERFECTION                    	     1	     1	     1
PERFECTLY                     	     1	     3	     3
PERHAPS                       	     1	    66	    66
PERSON                        	     1	     1	     1
PERSONAL                      	     1	    33	    33
PERSONALLY                    	     1	     1	     1
PHOTO                         	     1	     3	     3
PHOTOGRAPH                    	     1	     1	     1
PHOTOGRAPHED                  	     1	     4	     4
PHOTOGRAPHING                 	     1	     1	     1
PHOTOGRAPHS                   	     1	     2	     2
PIC                           	     1	     1	     1
PICK                          	     1	     5	     5
PICKED                        	     1	     3	     3
PICKS                         	     1	     1	     1
PICTURE                       	     1	     9	     9
PICTURES                      	     1	     1	     1
PIECE                         	     1	    11	    11
PIECES                        	     1	    11	    11
PLACE                         	     1	    54	    54
PLACED                        	     1	    63	    63
PLACEMENT                     	     1	     6	     6
PLACEMENTS                    	     1	     2	     2
PLACES                        	     1	    11	    11
PLACING                       	     1	     7	     7
PLAN                          	     1	     3	     3
PLANNED                       	     1	     6	     6
PLANNING                      	     1	     3	     3
PLANS                         	     1	     7	     7
PLANT                         	     1	  1223	  1223
PLANTED                       	     1	    69	    69
PLANTING                      	     1	    29	    29
PLANTINGS                     	     1	     5	     5
PLANTS                        	     1	  1028	  1028
PLAY                          	     1	    55	    55
PLAYED                        	     1	     9	     9
PLAYERS                       	     1	     1	     1
PLAYING                       	     1	     2	     2
PLAYS                         	     1	    28	    28
PLEASE                        	     1	     3	     3
PLEASED                       	     1	     1	     1
PLEASING                      	     1	     1	     1
PLENTIFUL                     	     1	     3	     3
PLENTY                        	     1	    13	    13
PLUS                          	     1	    23	    23
POINT                         	     1	   177	   177
POINTED                       	     1	    11	    11
POINTING                      	     1	    12	    12
POINTLESS                     	     1	     2	     2
POINTS                        	     1	    39	    39
POOR                          	     1	    43	    43
POORER                        	     1	     6	     6
POORLY                        	     1	    14	    14
POSITION                      	     1	    52	    52
POSITIONAL                    	     1	    22	    22
POSITIONALLY                  	     1	     1	     1
POSITIONED                    	     1	    12	    12
POSITIONING                   	     1	    10	    10
POSITIONS                     	     1	    41	    41
POSSIBILITIES                 	     1	     8	     8
POSSIBILITY                   	     1	    16	    16
POSSIBLE                      	     1	   171	   171
POSSIBLY                      	     1	    41	    41
POST                          	     1	    11	    11
POSTED                        	     1	     1	     1
POSTS                         	     1	     1	     1
POT                           	     1	    51	    51
POTS                          	     1	    42	    42
POTTED                        	     1	     5	     5
POTTER                        	     1	     2	     2
POTTERY                       	     1	     1	     1
POTTING                       	     1	     2	     2
POUND                         	     1	     1	     1
POWER                         	     1	    38	    38
POWERFUL                      	     1	    19	    19
POWERS                        	     1	     2	     2
PP                            	     1	    14	    14
PREFILL                       	     1	     1	     1
PREFORMED                     	     1	    18	    18
PREFORMING                    	     1	     1	     1
PREHISTORY                    	     1	     2	     2
PREP                          	     1	     2	     2
PREPARATION                   	     1	    10	    10
PREPARATIONS                  	     1	     3	     3
PREPARE                       	     1	     1	     1
PREPARED                      	     1	    14	    14
PRESENT                       	     1	   117	   117
PRESENTED                     	     1	    45	    45
PRESENTING                    	     1	     1	     1
PRESENTS                      	     1	     4	     4
PRESS                         	     1	     2	     2
PRESSED                       	     1	     3	     3
PRESSING                      	     1	     1	     1
PRETREATMENT                  	     1	    14	    14
PRETTY                        	     1	     4	     4
PRICE                         	     1	    13	    13
PRICES                        	     1	     5	     5
PRICING                       	     1	     1	     1
PRINCE                        	     1	     1	     1
PRINCES                       	     1	     3	     3
PROBABILITIES                 	     1	     5	     5
PROBABILITY                   	     1	    19	    19
PROBABLE                      	     1	     7	     7
PROBABLY                      	     1	    95	    95
PROBLEM                       	     1	    74	    74
PROBLEMATIC                   	     1	     5	     5
PROBLEMS                      	     1	    55	    55
PROGRAM                       	     1	    30	    30
PROGRAMME                     	     1	     3	     3
PROGRAMMED                    	     1	     4	     4
PROGRAMMES                    	     1	     2	     2
PROGRAMMING                   	     1	     2	     2
PROGRAMS                      	     1	    73	    73
PROMISE                       	     1	     5	     5
PROMISES                      	     1	     2	     2
PROMISING                     	     1	    11	    11
PROPER                        	     1	     8	     8
PROPERLY                      	     1	     5	     5
PROTECT                       	     1	    23	    23
PROTECTED                     	     1	    15	    15
PROTECTING                    	     1	     5	     5
PROTECTION                    	     1	    28	    28
PROTECTIVE                    	     1	     6	     6
PROTECTS                      	     1	     3	     3
PT                            	     1	    15	    15
PUBLIC                        	     1	    16	    16
PUBLICLY                      	     1	     9	     9
PULL                          	     1	    12	    12
PULLED                        	     1	    13	    13
PULLING                       	     1	     8	     8
PULLS                         	     1	     4	     4
PUSH                          	     1	     4	     4
PUSHED                        	     1	     7	     7
PUSHES                        	     1	     4	     4
PUSHING                       	     1	     8	     8
PUT                           	     1	    42	    42
PUTS                          	     1	     8	     8
PUTTING                       	     1	    16	    16
QUARTER                       	     1	     4	     4
QUARTERS                      	     1	     3	     3
QUEEN                         	     1	     4	     4
QUESTION                      	     1	    32	    32
QUESTIONED                    	     1	     4	     4
QUESTIONS                     	     1	    13	    13
QUICK                         	     1	     6	     6
QUICKER                       	     1	    11	    11
QUICKLY                       	     1	    45	    45
QUIET                         	     1	     1	     1
QUIETLY                       	     1	     1	     1
QUITE                         	     1	    87	    87
RABBITS                       	     1	     2	     2
RACE                          	     1	     5	     5
RACES                         	     1	     2	     2
RADIO                         	     1	     2	     2
RAIN                          	     1	    52	    52
RAINED                        	     1	     1	     1
RAINS                         	     1	     4	     4
RAINY                         	     1	    25	    25
RAISE                         	     1	     2	     2
RAISED                        	     1	    18	    18
RAISES                        	     1	     6	     6
RAISING                       	     1	     4	     4
RAN                           	     1	     3	     3
RATE                          	     1	   319	   319
RATES                         	     1	   145	   145
RATHER                        	     1	   114	   114
RD                            	     1	    11	    11
RE                            	     1	    10	    10
REACH                         	     1	    67	    67
REACHED                       	     1	    61	    61
REACHES                       	     1	    24	    24
REACHING                      	     1	    34	    34
READ                          	     1	     9	     9
READER                        	     1	     6	     6
READERS                       	     1	     2	     2
READILY                       	     1	    42	    42
READING                       	     1	     4	     4
READINGS                      	     1	     6	     6
READS                         	     1	    11	    11
READY                         	     1	     8	     8
REAL                          	     1	    16	    16
REALISE                       	     1	     2	     2
REALISED                      	     1	     3	     3
REALISM                       	     1	     2	     2
REALISTIC                     	     1	     6	     6
REALISTICALLY                 	     1	     1	     1
REALITY                       	     1	    11	    11
REALIZE                       	     1	     1	     1
REALIZED                      	     1	     2	     2
REALLY                        	     1	    41	    41
REAPPEAR                      	     1	     1	     1
REARRANGED                    	     1	     1	     1
REARRANGEMENT                 	     1	     1	     1
REARRANGEMENTS                	     1	     7	     7
REASON                        	     1	    47	    47
REASONABLE                    	     1	    10	    10
REASONABLY                    	     1	     3	     3
REASONED                      	     1	     1	     1
REASONING                     	     1	     5	     5
REASONS                       	     1	    36	    36
REBUILD                       	     1	     1	     1
RECENT                        	     1	   110	   110
RECENTLY                      	     1	    77	    77
RECORD                        	     1	    24	    24
RECORDED                      	     1	    55	    55
RECORDER                      	     1	     2	     2
RECORDERS                     	     1	     2	     2
RECORDING                     	     1	     4	     4
RECORDINGS                    	     1	     6	     6
RECORDS                       	     1	    20	    20
RECOUNTED                     	     1	     1	     1
RECOUNTS                      	     1	     1	     1
RECUT                         	     1	     7	     7
RECUTTING                     	     1	     1	     1
RED                           	     1	   123	   123
REDDER                        	     1	     1	     1
REDDEST                       	     1	     1	     1
REDDISH                       	     1	     1	     1
REDDY                         	     1	     3	     3
REDISCOVERED                  	     1	     2	     2
REDRIED                       	     1	     1	     1
REDS                          	     1	     3	     3
REFILL                        	     1	     8	     8
REFILLED                      	     1	     3	     3
REFILLING                     	     1	     8	     8
REFOUND                       	     1	     1	     1
REGREW                        	     1	     1	     1
REGROUPING                    	     1	     4	     4
REGROW                        	     1	    10	    10
REGROWING                     	     1	     1	     1
REGROWN                       	     1	     1	     1
REGROWTH                      	     1	     4	     4
REJOINS                       	     1	     1	     1
RELATE                        	     1	     7	     7
RELATED                       	     1	   239	   239
RELATEDNESS                   	     1	    11	    11
RELATES                       	     1	     6	     6
RELATING                      	     1	     2	     2
RELATION                      	     1	    30	    30
RELATIONS                     	     1	   239	   239
RELATIONSHIP                  	     1	   194	   194
RELATIONSHIPS                 	     1	   124	   124
REMEMBER                      	     1	     5	     5
REMEMBERED                    	     1	     2	     2
REMEMBERS                     	     1	     2	     2
RENATURE                      	     1	     1	     1
RENEWABLE                     	     1	     4	     4
RENEWAL                       	     1	     1	     1
RENEWED                       	     1	     3	     3
RENT                          	     1	     2	     2
REPLANTED                     	     1	     1	     1
REPORT                        	     1	    23	    23
REPORTED                      	     1	   224	   224
REPORTEDLY                    	     1	     2	     2
REPORTER                      	     1	     1	     1
REPORTS                       	     1	    26	    26
RESPONSIBILITY                	     1	     2	     2
RESPONSIBLE                   	     1	    37	    37
REST                          	     1	    19	    19
RESTARTED                     	     1	     1	     1
RESTING                       	     1	    12	    12
RESTLESS                      	     1	     1	     1
RESTRAIGHTEN                  	     1	     1	     1
RETURN                        	     1	    13	    13
RETURNED                      	     1	     4	     4
RETURNS                       	     1	     4	     4
REUSED                        	     1	     1	     1
REWATERING                    	     1	     2	     2
REWETTING                     	     1	     2	     2
REWORKING                     	     1	     1	     1
RICH                          	     1	    24	    24
RICHER                        	     1	     3	     3
RICHEST                       	     1	     1	     1
RICHNESS                      	     1	     1	     1
RID                           	     1	     8	     8
RIDE                          	     1	     2	     2
RIGHT                         	     1	    35	    35
RIGHTLY                       	     1	     1	     1
RING                          	     1	    56	    56
RINGS                         	     1	    81	    81
RISE                          	     1	    43	    43
RISEN                         	     1	     4	     4
RISES                         	     1	    12	    12
RISING                        	     1	    21	    21
RIVER                         	     1	     8	     8
RIVERS                        	     1	     3	     3
ROAD                          	     1	     6	     6
ROADS                         	     1	     7	     7
ROCK                          	     1	     5	     5
ROCKS                         	     1	     5	     5
ROCKY                         	     1	     5	     5
ROLLED                        	     1	     2	     2
ROLLER                        	     1	     1	     1
ROLLING                       	     1	     5	     5
ROLLS                         	     1	     1	     1
ROOM                          	     1	    15	    15
ROSE                          	     1	    25	    25
ROUGH                         	     1	     3	     3
ROUGHLY                       	     1	    12	    12
ROUGHNESS                     	     1	     4	     4
ROUND                         	     1	    23	    23
ROUNDED                       	     1	    12	    12
ROUNDER                       	     1	     2	     2
RUBBISH                       	     1	     1	     1
RULE                          	     1	    13	    13
RULED                         	     1	     1	     1
RULER                         	     1	     2	     2
RULES                         	     1	     5	     5
RUN                           	     1	    30	    30
RUNNING                       	     1	    25	    25
RUNS                          	     1	    11	    11
S                             	     1	   611	   611
SAFE                          	     1	    16	    16
SAFELY                        	     1	     1	     1
SAFER                         	     1	     2	     2
SAFEST                        	     1	     1	     1
SAFETY                        	     1	    89	    89
SAID                          	     1	    22	    22
SAIL                          	     1	     4	     4
SAME                          	     1	   425	   425
SAT                           	     1	     6	     6
SAVE                          	     1	     7	     7
SAVED                         	     1	     6	     6
SAVING                        	     1	     4	     4
SAVINGS                       	     1	    14	    14
SAW                           	     1	    17	    17
SAY                           	     1	    15	    15
SAYING                        	     1	     6	     6
SAYS                          	     1	     2	     2
SCHOOL                        	     1	     4	     4
SCIENCE                       	     1	     7	     7
SCIENCES                      	     1	    13	    13
SCIENTIFIC                    	     1	    19	    19
SCIENTIFICALLY                	     1	     1	     1
SCIENTISTS                    	     1	     6	     6
SEA                           	     1	    16	    16
SEATS                         	     1	     1	     1
SECOND                        	     1	   103	   103
SECONDARILY                   	     1	     1	     1
SECONDARY                     	     1	   110	   110
SECONDLY                      	     1	    11	    11
SECURE                        	     1	     2	     2
SECURED                       	     1	     1	     1
SECURITY                      	     1	     1	     1
SEE                           	     1	   355	   355
SEEING                        	     1	     2	     2
SEEM                          	     1	    44	    44
SEEMED                        	     1	     3	     3
SEEMINGLY                     	     1	     5	     5
SEEMS                         	     1	    50	    50
SEEN                          	     1	   120	   120
SELF                          	     1	     4	     4
SELFED                        	     1	     3	     3
SELFING                       	     1	     1	     1
SEND                          	     1	     1	     1
SENDING                       	     1	     2	     2
SENSE                         	     1	    22	    22
SENT                          	     1	     2	     2
SERIOUS                       	     1	     6	     6
SERIOUSLY                     	     1	     6	     6
SERVANTS                      	     1	     1	     1
SERVE                         	     1	    12	    12
SERVED                        	     1	     6	     6
SERVER                        	     1	     1	     1
SERVES                        	     1	     3	     3
SERVICE                       	     1	    13	    13
SERVICES                      	     1	     5	     5
SERVING                       	     1	     4	     4
SET                           	     1	   180	   180
SETS                          	     1	    26	    26
SETTING                       	     1	    11	    11
SETTINGS                      	     1	     8	     8
SETTLE                        	     1	     2	     2
SETTLING                      	     1	     3	     3
SEVEN                         	     1	    39	    39
SEVENTH                       	     1	     2	     2
SEVENTY                       	     1	     3	     3
SEVERAL                       	     1	   237	   237
SEX                           	     1	    16	    16
SEXES                         	     1	    34	    34
SEXUAL                        	     1	    17	    17
SHAKE                         	     1	     2	     2
SHAKEN                        	     1	     4	     4
SHAKER                        	     1	     1	     1
SHAKES                        	     1	     2	     2
SHAKING                       	     1	     5	     5
SHALL                         	     1	     1	     1
SHAN                          	     1	     3	     3
SHAPE                         	     1	   113	   113
SHAPED                        	     1	     8	     8
SHAPELESS                     	     1	     1	     1
SHAPES                        	     1	    18	    18
SHAPING                       	     1	     3	     3
SHARE                         	     1	    25	    25
SHARED                        	     1	    31	    31
SHARES                        	     1	     2	     2
SHARING                       	     1	     5	     5
SHE                           	     1	     6	     6
SHIP                          	     1	     1	     1
SHIRT                         	     1	     1	     1
SHOE                          	     1	     1	     1
SHOOT                         	     1	   111	   111
SHOOTING                      	     1	     1	     1
SHOOTS                        	     1	   132	   132
SHOP                          	     1	     1	     1
SHORT                         	     1	   127	   127
SHORTAGE                      	     1	    23	    23
SHORTAGES                     	     1	     5	     5
SHORTEN                       	     1	     2	     2
SHORTENED                     	     1	     3	     3
SHORTENING                    	     1	     5	     5
SHORTER                       	     1	    44	    44
SHORTEST                      	     1	     2	     2
SHORTNESS                     	     1	     1	     1
SHOULD                        	     1	   178	   178
SHOULDERS                     	     1	     1	     1
SHOW                          	     1	   133	   133
SHOWED                        	     1	   287	   287
SHOWING                       	     1	    48	    48
SHOWN                         	     1	   181	   181
SHOWS                         	     1	    62	    62
SHUT                          	     1	     5	     5
SHYNESS                       	     1	     5	     5
SICK                          	     1	     6	     6
SIDE                          	     1	   115	   115
SIDES                         	     1	    30	    30
SIDEWAYS                      	     1	    15	    15
SIGHT                         	     1	     2	     2
SIGN                          	     1	     8	     8
SIGNED                        	     1	     1	     1
SIGNS                         	     1	    11	    11
SIMPLE                        	     1	    69	    69
SIMPLER                       	     1	     6	     6
SIMPLEST                      	     1	     7	     7
SIMPLIFICATION                	     1	     1	     1
SIMPLIFICATIONS               	     1	     1	     1
SIMPLIFIED                    	     1	     5	     5
SIMPLIFIES                    	     1	     1	     1
SIMPLY                        	     1	    31	    31
SINCE                         	     1	   264	   264
SINGER                        	     1	     1	     1
SINGLE                        	     1	   139	   139
SINGLY                        	     1	     2	     2
SISTER                        	     1	     2	     2
SIT                           	     1	     2	     2
SITS                          	     1	     2	     2
SITTING                       	     1	     2	     2
SITUATED                      	     1	     5	     5
SITUATION                     	     1	    24	    24
SITUATIONS                    	     1	    14	    14
SIX                           	     1	    85	    85
SIXTEEN                       	     1	     1	     1
SIXTH                         	     1	     3	     3
SIZE                          	     1	   250	   250
SIZED                         	     1	     3	     3
SIZES                         	     1	    31	    31
SKIN                          	     1	    19	    19
SKY                           	     1	     4	     4
SKYWARDS                      	     1	     1	     1
SLEEP                         	     1	     6	     6
SLEEPING                      	     1	     2	     2
SLIGHT                        	     1	    17	    17
SLIGHTEST                     	     1	     1	     1
SLIGHTLY                      	     1	    46	    46
SLIP                          	     1	     2	     2
SLOW                          	     1	    60	    60
SLOWED                        	     1	     1	     1
SLOWER                        	     1	    25	    25
SLOWING                       	     1	    10	    10
SLOWLY                        	     1	    30	    30
SLOWS                         	     1	     9	     9
SMALL                         	     1	   310	   310
SMALLER                       	     1	   129	   129
SMALLEST                      	     1	    10	    10
SMELL                         	     1	    20	    20
SMELLS                        	     1	     1	     1
SMOKE                         	     1	     4	     4
SMOKING                       	     1	     1	     1
SNOW                          	     1	    23	    23
SO                            	     1	   495	   495
SOFT                          	     1	     9	     9
SOFTEN                        	     1	     2	     2
SOFTENS                       	     1	     1	     1
SOFTER                        	     1	     1	     1
SOLD                          	     1	     2	     2
SOME                          	     1	   531	   531
SOMEHOW                       	     1	     2	     2
SOMEONE                       	     1	     4	     4
SOMETHING                     	     1	    19	    19
SOMETIME                      	     1	     4	     4
SOMETIMES                     	     1	    78	    78
SOMEWHERE                     	     1	     4	     4
SON                           	     1	     2	     2
SONG                          	     1	    17	    17
SOON                          	     1	    20	    20
SOONER                        	     1	     2	     2
SORRY                         	     1	     1	     1
SORT                          	     1	    16	    16
SORTS                         	     1	     4	     4
SOUND                         	     1	    13	    13
SOUNDING                      	     1	     1	     1
SOUNDS                        	     1	     2	     2
SOUTH                         	     1	    62	    62
SOUTHERLY                     	     1	     1	     1
SPACE                         	     1	    44	    44
SPACED                        	     1	     7	     7
SPACER                        	     1	     2	     2
SPACERS                       	     1	     3	     3
SPACES                        	     1	    16	    16
SPACING                       	     1	    11	    11
SPACIOUS                      	     1	     1	     1
SPEAKING                      	     1	     6	     6
SPECIAL                       	     1	    32	    32
SPECIALISATION                	     1	     1	     1
SPECIALISE                    	     1	     1	     1
SPECIALISED                   	     1	     4	     4
SPECIALISES                   	     1	     1	     1
SPECIALIST                    	     1	     3	     3
SPECIALISTS                   	     1	     3	     3
SPECIALIZATIONS               	     1	     1	     1
SPECIALIZED                   	     1	     5	     5
SPECIALLY                     	     1	     2	     2
SPEND                         	     1	     3	     3
SPENDING                      	     1	     1	     1
SPENT                         	     1	     6	     6
SPOKE                         	     1	     1	     1
SPORT                         	     1	     3	     3
SPORTS                        	     1	     3	     3
SPOT                          	     1	     4	     4
SPOTS                         	     1	     1	     1
SPOTTED                       	     1	     4	     4
SPOTTING                      	     1	     1	     1
SPRING                        	     1	   176	   176
SPRINGING                     	     1	     1	     1
SPRINGS                       	     1	     2	     2
SPRUNG                        	     1	     1	     1
SQUARE                        	     1	    18	    18
SQUARED                       	     1	     1	     1
SQUARES                       	     1	     2	     2
ST                            	     1	    97	    97
STAGE                         	     1	    61	    61
STAGES                        	     1	    47	    47
STAND                         	     1	    70	    70
STANDING                      	     1	    11	    11
STANDS                        	     1	    61	    61
STAR                          	     1	     2	     2
STARLIKE                      	     1	     2	     2
STARS                         	     1	     1	     1
START                         	     1	    64	    64
STARTED                       	     1	    22	    22
STARTER                       	     1	     1	     1
STARTING                      	     1	    23	    23
STARTS                        	     1	    32	    32
STATE                         	     1	    52	    52
STATED                        	     1	    12	    12
STATEMENT                     	     1	     1	     1
STATION                       	     1	    21	    21
STATIONS                      	     1	     2	     2
STAY                          	     1	    20	    20
STAYED                        	     1	     2	     2
STAYING                       	     1	     3	     3
STAYS                         	     1	     5	     5
STEAL                         	     1	     2	     2
STEALING                      	     1	     1	     1
STEP                          	     1	    28	    28
STEPS                         	     1	     8	     8
STEPWISE                      	     1	    13	    13
STICK                         	     1	     7	     7
STICKING                      	     1	     4	     4
STICKS                        	     1	     1	     1
STILL                         	     1	   188	   188
STILLNESS                     	     1	     1	     1
STONE                         	     1	     9	     9
STONES                        	     1	     4	     4
STONY                         	     1	     3	     3
STOOD                         	     1	     1	     1
STOP                          	     1	    28	    28
STOPPAGE                      	     1	     3	     3
STOPPED                       	     1	    15	    15
STOPPING                      	     1	     8	     8
STOPS                         	     1	    12	    12
STORAGE                       	     1	   109	   109
STORE                         	     1	    26	    26
STORED                        	     1	   121	   121
STORES                        	     1	     7	     7
STORIES                       	     1	     3	     3
STORING                       	     1	     8	     8
STORY                         	     1	    13	    13
STRAIGHT                      	     1	    16	    16
STRAIGHTEN                    	     1	     3	     3
STRAIGHTENED                  	     1	     1	     1
STRAIGHTENING                 	     1	     1	     1
STRAIGHTENS                   	     1	     2	     2
STRAIGHTNESS                  	     1	     2	     2
STRANGE                       	     1	     8	     8
STREET                        	     1	    18	    18
STREETS                       	     1	     2	     2
STRIKE                        	     1	     1	     1
STRIKER                       	     1	     1	     1
STRIKING                      	     1	    10	    10
STRIKINGLY                    	     1	     3	     3
STRONG                        	     1	    96	    96
STRONGER                      	     1	    38	    38
STRONGEST                     	     1	     4	     4
STRONGLY                      	     1	    68	    68
STRUCK                        	     1	     3	     3
STUCK                         	     1	     3	     3
STUDENT                       	     1	     4	     4
STUDENTS                      	     1	     4	     4
STUDIED                       	     1	    70	    70
STUDIES                       	     1	   380	   380
STUDY                         	     1	   419	   419
STUDYING                      	     1	    14	    14
STUFF                         	     1	     6	     6
SUBCLASS                      	     1	     1	     1
SUBword families                   	     1	     3	     3
SUBFAMILY                     	     1	    12	    12
SUBGROUPS                     	     1	     2	     2
SUBJECT                       	     1	    15	    15
SUBJECTS                      	     1	     2	     2
SUBSET                        	     1	     9	     9
SUBSETS                       	     1	     3	     3
SUBTYPE                       	     1	     1	     1
SUCH                          	     1	   812	   812
SUDDEN                        	     1	    16	    16
SUDDENLY                      	     1	     4	     4
SUGGEST                       	     1	    74	    74
SUGGESTED                     	     1	    74	    74
SUGGESTING                    	     1	    69	    69
SUGGESTIONS                   	     1	     2	     2
SUGGESTIVE                    	     1	     1	     1
SUGGESTS                      	     1	    66	    66
SUIT                          	     1	     3	     3
SUITABILITY                   	     1	     4	     4
SUITABLE                      	     1	    37	    37
SUITED                        	     1	     6	     6
SUMMER                        	     1	   174	   174
SUMMERS                       	     1	    13	    13
SUN                           	     1	    48	    48
SUNDAY                        	     1	     1	     1
SUNLIGHT                      	     1	    16	    16
SUNNIER                       	     1	     1	     1
SUNNY                         	     1	    14	    14
SUNSHINE                      	     1	     3	     3
SUPPORT                       	     1	    79	    79
SUPPORTED                     	     1	    34	    34
SUPPORTING                    	     1	    23	    23
SUPPORTS                      	     1	    16	    16
SUPPOSE                       	     1	     3	     3
SUPPOSED                      	     1	     3	     3
SUPPOSEDLY                    	     1	     1	     1
SURE                          	     1	     4	     4
SURELY                        	     1	     2	     2
SURPRISE                      	     1	     3	     3
SURPRISING                    	     1	    16	    16
SURPRISINGLY                  	     1	    19	    19
SWEET                         	     1	    31	    31
SWEETER                       	     1	     1	     1
SWEETNESS                     	     1	     1	     1
SWIM                          	     1	     1	     1
SWIMMING                      	     1	     1	     1
SYSTEM                        	     1	   251	   251
SYSTEMATIC                    	     1	     7	     7
SYSTEMATICALLY                	     1	     1	     1
SYSTEMATICS                   	     1	     4	     4
SYSTEMS                       	     1	    84	    84
T                             	     1	   189	   189
TABLE                         	     1	   461	   461
TABLES                        	     1	    28	    28
TAIL                          	     1	     3	     3
TAILINGS                      	     1	     1	     1
TAKE                          	     1	    69	    69
TAKEN                         	     1	    95	    95
TAKES                         	     1	    38	    38
TAKING                        	     1	    32	    32
TALKING                       	     1	     1	     1
TALL                          	     1	    66	    66
TALLER                        	     1	    46	    46
TALLEST                       	     1	    20	    20
TALLS                         	     1	     2	     2
TAPE                          	     1	     6	     6
TAPES                         	     1	     1	     1
TASTE                         	     1	     5	     5
TAUGHT                        	     1	     1	     1
TAXONOMICAL                   	     1	     3	     3
TAXONOMICALLY                 	     1	     2	     2
TEA                           	     1	    16	    16
TEAM                          	     1	    10	    10
TEAR                          	     1	     2	     2
TEARING                       	     1	     3	     3
TEETH                         	     1	     7	     7
TELL                          	     1	     5	     5
TELLING                       	     1	     2	     2
TELLS                         	     1	     3	     3
TEN                           	     1	    39	    39
TEND                          	     1	   122	   122
TENDED                        	     1	    20	    20
TENDENCY                      	     1	    21	    21
TENDING                       	     1	     2	     2
TENDS                         	     1	    29	    29
TENS                          	     1	     7	     7
TENTH                         	     1	     1	     1
TERM                          	     1	    23	    23
TERMED                        	     1	    15	    15
TERMS                         	     1	    39	    39
TEST                          	     1	   104	   104
TESTED                        	     1	    66	    66
TESTING                       	     1	    30	    30
TESTS                         	     1	    48	    48
THAN                          	     1	  1143	  1143
THANKFULLY                    	     1	     1	     1
THANKS                        	     1	     7	     7
THAT                          	     1	  3140	  3140
THE                           	     1	 24665	 24665
THEIR                         	     1	   810	   810
THEIRS                        	     1	     1	     1
THEM                          	     1	   201	   201
THEMSELVES                    	     1	    35	    35
THEN                          	     1	   263	   263
THERE                         	     1	   560	   560
THESE                         	     1	  1043	  1043
THEY                          	     1	   756	   756
THICK                         	     1	    79	    79
THICKEN                       	     1	     4	     4
THICKENED                     	     1	     5	     5
THICKENING                    	     1	    14	    14
THICKENS                      	     1	     1	     1
THICKER                       	     1	    28	    28
THICKEST                      	     1	     1	     1
THICKNESS                     	     1	    61	    61
THICKNESSES                   	     1	     2	     2
THING                         	     1	    14	    14
THINGS                        	     1	    48	    48
THINK                         	     1	    21	    21
THINKING                      	     1	     6	     6
THIRD                         	     1	    43	    43
THIRDLY                       	     1	     5	     5
THIRDS                        	     1	     7	     7
THIRTEEN                      	     1	     2	     2
THIRTY                        	     1	     7	     7
THIS                          	     1	  2036	  2036
THOSE                         	     1	   240	   240
THOUGH                        	     1	    39	    39
THOUGHT                       	     1	    38	    38
THOUSAND                      	     1	     1	     1
THOUSANDS                     	     1	    28	    28
THOUSANDTH                    	     1	     1	     1
THOUSANDTHS                   	     1	     1	     1
THREE                         	     1	   286	   286
THREES                        	     1	     1	     1
THROAT                        	     1	     2	     2
THROUGH                       	     1	   410	   410
THROUGHOUT                    	     1	    73	    73
THROW                         	     1	     1	     1
THROWING                      	     1	     6	     6
THROWN                        	     1	     2	     2
TIED                          	     1	     5	     5
TIES                          	     1	     1	     1
TIGHT                         	     1	    21	    21
TIGHTENED                     	     1	     1	     1
TIGHTER                       	     1	    20	    20
TIGHTLY                       	     1	    21	    21
TILL                          	     1	     9	     9
TIME                          	     1	   330	   330
TIMED                         	     1	     1	     1
TIMES                         	     1	   145	   145
TIMING                        	     1	    28	    28
TIRED                         	     1	     1	     1
TO                            	     1	  9470	  9470
TODAY                         	     1	    13	    13
TOGETHER                      	     1	   110	   110
TOLD                          	     1	     6	     6
TOO                           	     1	    92	    92
TOOK                          	     1	    15	    15
TOOTHED                       	     1	     6	     6
TOOTHING                      	     1	     1	     1
TOP                           	     1	   104	   104
TOPMOST                       	     1	     2	     2
TOPPED                        	     1	     1	     1
TOPPING                       	     1	     1	     1
TOPS                          	     1	    10	    10
TORN                          	     1	     4	     4
TOTAL                         	     1	   248	   248
TOTALING                      	     1	     1	     1
TOTALLY                       	     1	     3	     3
TOTALS                        	     1	     1	     1
TOUCH                         	     1	     9	     9
TOUCHED                       	     1	     3	     3
TOUCHING                      	     1	     4	     4
TOWARD                        	     1	    14	    14
TOWARDS                       	     1	    49	    49
TOWN                          	     1	     2	     2
TRACK                         	     1	     5	     5
TRACKED                       	     1	     1	     1
TRACKING                      	     1	     5	     5
TRACKS                        	     1	     1	     1
TRAINED                       	     1	     1	     1
TRAINING                      	     1	     3	     3
TRAVEL                        	     1	    13	    13
TRAVELED                      	     1	     1	     1
TRAVELLED                     	     1	     2	     2
TRAVELLER                     	     1	     2	     2
TRAVELLING                    	     1	     1	     1
TRAVELS                       	     1	     1	     1
TREAT                         	     1	     1	     1
TREATED                       	     1	    29	    29
TREATING                      	     1	     4	     4
TREATMENT                     	     1	   182	   182
TREATMENTS                    	     1	   262	   262
TREATS                        	     1	     1	     1
TREE                          	     1	  1748	  1748
TREED                         	     1	     2	     2
TREES                         	     1	  1951	  1951
TRIED                         	     1	     3	     3
TRIES                         	     1	     1	     1
TRIP                          	     1	     1	     1
TRIPPING                      	     1	     1	     1
TROUBLE                       	     1	     5	     5
TROUBLESOME                   	     1	     1	     1
TRUE                          	     1	    59	    59
TRUISM                        	     1	     1	     1
TRULY                         	     1	     5	     5
TRUST                         	     1	     2	     2
TRUTH                         	     1	     3	     3
TRY                           	     1	    11	    11
TRYING                        	     1	     9	     9
TURN                          	     1	    46	    46
TURNED                        	     1	     8	     8
TURNING                       	     1	     6	     6
TURNS                         	     1	     3	     3
TWELVE                        	     1	     2	     2
TWENTIETH                     	     1	     1	     1
TWENTY                        	     1	     8	     8
TWICE                         	     1	    18	    18
TWO                           	     1	   668	   668
TWOS                          	     1	     1	     1
TYING                         	     1	     1	     1
TYPE                          	     1	    94	    94
TYPES                         	     1	    95	    95
UGLY                          	     1	     1	     1
UNABLE                        	     1	    14	    14
UNACCEPTABLE                  	     1	     1	     1
UNANSWERED                    	     1	     1	     1
UNBELIEVABLE                  	     1	     1	     1
UNCERTAIN                     	     1	     9	     9
UNCERTAINTIES                 	     1	    13	    13
UNCERTAINTY                   	     1	    10	    10
UNCHANGED                     	     1	     6	     6
UNCHANGING                    	     1	     2	     2
UNCHECKED                     	     1	     1	     1
UNCLEAR                       	     1	    13	    13
UNCLES                        	     1	     1	     1
UNCOATED                      	     1	     1	     1
UNCONTROLLABLE                	     1	     1	     1
UNCOUPLED                     	     1	     1	     1
UNCOUPLING                    	     1	     1	     1
UNCOVER                       	     1	     1	     1
UNCOVERED                     	     1	     3	     3
UNDER                         	     1	   920	   920
UNDERNEATH                    	     1	     7	     7
UNDERSTAND                    	     1	    47	    47
UNDERSTANDING                 	     1	    71	    71
UNDERSTANDINGS                	     1	     2	     2
UNDERSTOOD                    	     1	    17	    17
UNDOUBTED                     	     1	     1	     1
UNDOUBTEDLY                   	     1	    17	    17
UNEATABLE                     	     1	     1	     1
UNEATEN                       	     1	     2	     2
UNEXPECTED                    	     1	    10	    10
UNEXPECTEDLY                  	     1	     2	     2
UNFORTUNATELY                 	     1	     8	     8
UNFROZEN                      	     1	     1	     1
UNHEALTHY                     	     1	     2	     2
UNHEATED                      	     1	     1	     1
UNIMPORTANT                   	     1	     1	     1
UNISEXUAL                     	     1	     2	     2
UNKNOWN                       	     1	    21	    21
UNLESS                        	     1	    17	    17
UNLOCK                        	     1	     1	     1
UNLUCKY                       	     1	     1	     1
UNMARRIED                     	     1	     1	     1
UNNECESSARILY                 	     1	     1	     1
UNNECESSARY                   	     1	     3	     3
UNNEEDED                      	     1	     1	     1
UNNOTICED                     	     1	     4	     4
UNORDERED                     	     1	     1	     1
UNPAIRED                      	     1	     1	     1
UNPROTECTED                   	     1	     2	     2
UNREALISTIC                   	     1	     1	     1
UNREASONABLY                  	     1	     1	     1
UNRELATED                     	     1	    22	    22
UNSEEN                        	     1	     1	     1
UNSHAKEN                      	     1	     1	     1
UNSPECIALISED                 	     1	     2	     2
UNSUITABLE                    	     1	     2	     2
UNSUITED                      	     1	     1	     1
UNSUPPORTIVE                  	     1	     1	     1
UNSURPRISINGLY                	     1	     1	     1
UNTIL                         	     1	    96	    96
UNTOLD                        	     1	     1	     1
UNTOUCHED                     	     1	     2	     2
UNUSUAL                       	     1	    12	    12
UNUSUALLY                     	     1	     2	     2
UNWANTED                      	     1	     6	     6
UNWEIGHTED                    	     1	     1	     1
UP                            	     1	   470	   470
UPON                          	     1	    84	    84
US                            	     1	    71	    71
USE                           	     1	   342	   342
USEABLE                       	     1	     2	     2
USED                          	     1	   711	   711
USEFUL                        	     1	    95	    95
USEFULNESS                    	     1	     5	     5
USELESS                       	     1	     7	     7
USER                          	     1	     4	     4
USERS                         	     1	     3	     3
USES                          	     1	    27	    27
USING                         	     1	   646	   646
USUAL                         	     1	     8	     8
USUALLY                       	     1	   204	   204
VAN                           	     1	    42	    42
VE                            	     1	     6	     6
VERY                          	     1	   350	   350
VIEW                          	     1	    32	    32
VIEWED                        	     1	     4	     4
VIEWER                        	     1	     1	     1
VIEWS                         	     1	     3	     3
VISIT                         	     1	     7	     7
VISITED                       	     1	     3	     3
VISITING                      	     1	     5	     5
VISITS                        	     1	     3	     3
WAIT                          	     1	     3	     3
WAITING                       	     1	     6	     6
WALK                          	     1	     1	     1
WALKER                        	     1	    14	    14
WALKING                       	     1	     7	     7
WALKS                         	     1	     1	     1
WALL                          	     1	   109	   109
WALLED                        	     1	     2	     2
WALLS                         	     1	    53	    53
WANT                          	     1	     7	     7
WANTED                        	     1	     1	     1
WAR                           	     1	     1	     1
WARM                          	     1	    37	    37
WARMED                        	     1	     2	     2
WARMER                        	     1	    25	    25
WARMEST                       	     1	     7	     7
WARMING                       	     1	    82	    82
WARMS                         	     1	     4	     4
WARMTH                        	     1	     5	     5
WAS                           	     1	  2650	  2650
WASH                          	     1	     1	     1
WASHED                        	     1	    17	    17
WASHER                        	     1	     1	     1
WASHING                       	     1	     6	     6
WASN                          	     1	     1	     1
WASTAGE                       	     1	     1	     1
WASTE                         	     1	    16	    16
WASTED                        	     1	     4	     4
WASTEFUL                      	     1	     3	     3
WASTES                        	     1	     1	     1
WASTING                       	     1	     4	     4
WATCH                         	     1	     1	     1
WATCHING                      	     1	     2	     2
WATER                         	     1	  3370	  3370
WATERED                       	     1	    11	    11
WATERING                      	     1	    11	    11
WATERINGS                     	     1	     1	     1
WATERS                        	     1	     3	     3
WATERY                        	     1	     1	     1
WAVE                          	     1	     6	     6
WAVES                         	     1	     4	     4
WAY                           	     1	   219	   219
WAYS                          	     1	    43	    43
WE                            	     1	   776	   776
WEAR                          	     1	     1	     1
WEARING                       	     1	     1	     1
WEATHER                       	     1	    48	    48
WEATHERED                     	     1	     4	     4
WEB                           	     1	    11	    11
WEEK                          	     1	    57	    57
WEEKLY                        	     1	     4	     4
WEEKS                         	     1	    88	    88
WEIGHT                        	     1	   168	   168
WEIGHTED                      	     1	     9	     9
WEIGHTING                     	     1	     1	     1
WEIGHTS                       	     1	    15	    15
WELL                          	     1	   283	   283
WENT                          	     1	     5	     5
WERE                          	     1	  2271	  2271
WEST                          	     1	    18	    18
WET                           	     1	    94	    94
WETTED                        	     1	     4	     4
WETTER                        	     1	    19	    19
WETTEST                       	     1	     6	     6
WETTING                       	     1	     7	     7
WHAT                          	     1	   114	   114
WHATEVER                      	     1	     8	     8
WHEEL                         	     1	     3	     3
WHEELER                       	     1	     9	     9
WHEN                          	     1	   613	   613
WHENEVER                      	     1	     3	     3
WHERE                         	     1	   446	   446
WHEREVER                      	     1	     2	     2
WHETHER                       	     1	    76	    76
WHICH                         	     1	  1417	  1417
WHICHEVER                     	     1	     2	     2
WHILE                         	     1	   339	   339
WHILST                        	     1	     3	     3
WHITE                         	     1	   102	   102
WHITENING                     	     1	     1	     1
WHITISH                       	     1	     2	     2
WHO                           	     1	    44	    44
WHOLE                         	     1	   172	   172
WHOLLY                        	     1	     2	     2
WHOSE                         	     1	    34	    34
WHY                           	     1	   119	   119
WIDE                          	     1	    96	    96
WIDELY                        	     1	    73	    73
WIDENING                      	     1	     1	     1
WIDER                         	     1	    28	    28
WIDEST                        	     1	     3	     3
WIDTH                         	     1	    44	    44
WIDTHS                        	     1	     1	     1
WILD                          	     1	    19	    19
WILDLY                        	     1	     1	     1
WILL                          	     1	   562	   562
WIN                           	     1	     3	     3
WIND                          	     1	   135	   135
WINDIER                       	     1	     1	     1
WINDIEST                      	     1	     1	     1
WINDOW                        	     1	    10	    10
WINDOWS                       	     1	     2	     2
WINDS                         	     1	    23	    23
WINDWARD                      	     1	     4	     4
WINDY                         	     1	     7	     7
WINE                          	     1	    19	    19
WINTER                        	     1	   121	   121
WINTERS                       	     1	    14	    14
WINTERY                       	     1	     1	     1
WISH                          	     1	     3	     3
WITH                          	     1	  3494	  3494
WITHIN                        	     1	   411	   411
WITHOUT                       	     1	   137	   137
WOMAN                         	     1	     2	     2
WON                           	     1	     4	     4
WONDER                        	     1	     7	     7
WONDERED                      	     1	     1	     1
WONDERFUL                     	     1	     3	     3
WONDERING                     	     1	     1	     1
WOOD                          	     1	   517	   517
WOODEN                        	     1	     3	     3
WOODIER                       	     1	     1	     1
WOODS                         	     1	    22	    22
WOODY                         	     1	   155	   155
WORD                          	     1	     3	     3
WORDING                       	     1	     1	     1
WORDS                         	     1	    13	    13
WORK                          	     1	   114	   114
WORKABLE                      	     1	     1	     1
WORKED                        	     1	     7	     7
WORKERS                       	     1	     1	     1
WORKING                       	     1	    29	    29
WORKS                         	     1	    35	    35
WORLD                         	     1	    96	    96
WORLDS                        	     1	     2	     2
WORN                          	     1	     2	     2
WORRIES                       	     1	     1	     1
WORRY                         	     1	     1	     1
WORRYING                      	     1	     1	     1
WORSE                         	     1	     4	     4
WORSEN                        	     1	     2	     2
WORSENED                      	     1	     1	     1
WORSENING                     	     1	     3	     3
WORST                         	     1	     4	     4
WORTH                         	     1	    28	    28
WORTHLESS                     	     1	     1	     1
WOULD                         	     1	   336	   336
WOULDN                        	     1	     1	     1
WRITE                         	     1	     2	     2
WRITING                       	     1	     4	     4
WRITTEN                       	     1	     5	     5
WRONG                         	     1	     5	     5
WROTE                         	     1	     3	     3
YE                            	     1	     1	     1
YEAR                          	     1	   358	   358
YEARLY                        	     1	     9	     9
YEARS                         	     1	   434	   434
YEH                           	     1	     7	     7
YELLOW                        	     1	    22	    22
YELLOWING                     	     1	     6	     6
YELLOWISH                     	     1	     1	     1
YES                           	     1	     4	     4
YET                           	     1	    82	    82
YOU                           	     1	   133	   133
YOUNG                         	     1	   125	   125
YOUNGER                       	     1	    10	    10
YOUNGEST                      	     1	     4	     4
YOUR                          	     1	    15	    15
YOURSELF                      	     1	     4	     4
YR                            	     1	     3	     3
ZERO                          	     1	    24	    24
ZEROS                         	     1	     2	     2

Types Found In Base List Two

TYPE                          	 RANGE	  FREQ	    F1
ACCESS                        	     1	    37	    37
ACCESSED                      	     1	     4	     4
ACCESSIBILITY                 	     1	     2	     2
ACCESSIBLE                    	     1	     6	     6
ACCIDENT                      	     1	     1	     1
ACCIDENTAL                    	     1	     4	     4
ACCORDING                     	     1	   130	   130
ACCORDINGLY                   	     1	    18	    18
ACCOUNT                       	     1	    42	    42
ACCOUNTED                     	     1	    10	    10
ACCOUNTING                    	     1	    10	    10
ACCOUNTS                      	     1	     9	     9
ACTIVE                        	     1	    84	    84
ACTIVELY                      	     1	    19	    19
ACTIVITIES                    	     1	    27	    27
ACTIVITY                      	     1	    97	    97
ADAPT                         	     1	    16	    16
ADAPTABILITY                  	     1	    17	    17
ADAPTATION                    	     1	    74	    74
ADAPTATIONS                   	     1	    24	    24
ADAPTATIVE                    	     1	     2	     2
ADAPTED                       	     1	    26	    26
ADAPTER                       	     1	     2	     2
ADAPTING                      	     1	     1	     1
ADAPTION                      	     1	     1	     1
ADAPTIVE                      	     1	    51	    51
ADAPTIVELY                    	     1	     1	     1
ADAPTOR                       	     1	     1	     1
ADULT                         	     1	    30	    30
ADULTHOOD                     	     1	     2	     2
ADULTS                        	     1	     2	     2
ADVANCE                       	     1	    10	    10
ADVANCED                      	     1	    17	    17
ADVANCEMENT                   	     1	     4	     4
ADVANCES                      	     1	    19	    19
ADVANCING                     	     1	     2	     2
ADVANTAGE                     	     1	    57	    57
ADVANTAGEOUS                  	     1	     9	     9
ADVANTAGES                    	     1	    29	    29
ADVICE                        	     1	     1	     1
AFFAIR                        	     1	     2	     2
AFFECT                        	     1	    83	    83
AFFECTED                      	     1	    89	    89
AFFECTING                     	     1	    27	    27
AFFECTS                       	     1	    39	    39
AGENT                         	     1	     3	     3
AGENTS                        	     1	     7	     7
AID                           	     1	    13	    13
AIDED                         	     1	    11	    11
AIDING                        	     1	     5	     5
AIDS                          	     1	     6	     6
ALARMING                      	     1	     1	     1
ALCOHOL                       	     1	    33	    33
ALCOHOLIC                     	     1	     1	     1
ALCOHOLS                      	     1	    42	    42
ALIVE                         	     1	    18	    18
ALTER                         	     1	    12	    12
ALTERATION                    	     1	    14	    14
ALTERATIONS                   	     1	     4	     4
ALTERED                       	     1	    21	    21
ALTERING                      	     1	     8	     8
ALTERS                        	     1	     2	     2
ALTOGETHER                    	     1	     4	     4
ANNOYANCE                     	     1	     2	     2
ANNOYINGLY                    	     1	     1	     1
ANTITANK                      	     1	     1	     1
APARTMENTS                    	     1	     2	     2
APPEAL                        	     1	     1	     1
APPEALING                     	     1	     1	     1
APPLE                         	     1	    30	    30
APPLES                        	     1	    16	    16
APPLICATION                   	     1	    85	    85
APPLICATIONS                  	     1	    40	    40
APPLIED                       	     1	   107	   107
APPLIES                       	     1	    10	    10
APPLY                         	     1	    13	    13
APPLYING                      	     1	    18	    18
APPRECIATE                    	     1	     4	     4
APPRECIATED                   	     1	     2	     2
APPROACH                      	     1	    99	    99
APPROACHED                    	     1	     2	     2
APPROACHES                    	     1	    71	    71
APPROACHING                   	     1	     6	     6
APRIL                         	     1	    19	    19
ARGUABLE                      	     1	     1	     1
ARGUABLY                      	     1	     1	     1
ARGUE                         	     1	    10	    10
ARGUED                        	     1	     6	     6
ARGUES                        	     1	     2	     2
ARGUING                       	     1	     2	     2
ARGUMENT                      	     1	     1	     1
ARGUMENTS                     	     1	     6	     6
ARMIES                        	     1	     1	     1
ARMY                          	     1	     2	     2
ARREST                        	     1	     4	     4
ARRESTED                      	     1	     2	     2
ARTICLE                       	     1	     6	     6
ASIDE                         	     1	     5	     5
ASSIST                        	     1	     6	     6
ASSISTANCE                    	     1	     1	     1
ASSISTED                      	     1	     1	     1
ASSOCIATE                     	     1	     2	     2
ASSOCIATED                    	     1	   178	   178
ASSOCIATING                   	     1	     2	     2
ASSOCIATION                   	     1	    86	    86
ASSOCIATIONS                  	     1	    41	    41
ASSUME                        	     1	    10	    10
ASSUMED                       	     1	    31	    31
ASSUMES                       	     1	     6	     6
ASSUMING                      	     1	    16	    16
ASSURANCE                     	     1	     2	     2
ASSURE                        	     1	     2	     2
ASSURING                      	     1	     1	     1
ATMOSPHERE                    	     1	    35	    35
ATMOSPHERES                   	     1	     3	     3
ATMOSPHERIC                   	     1	    70	    70
ATTACHED                      	     1	    19	    19
ATTACHMENT                    	     1	     3	     3
ATTACK                        	     1	    16	    16
ATTACKED                      	     1	     8	     8
ATTACKERS                     	     1	     2	     2
ATTACKING                     	     1	     1	     1
ATTACKS                       	     1	     8	     8
ATTEMPT                       	     1	    10	    10
ATTEMPTED                     	     1	     5	     5
ATTEMPTING                    	     1	     3	     3
ATTEMPTS                      	     1	     9	     9
ATTENTION                     	     1	    19	    19
ATTENTIONS                    	     1	     2	     2
ATTRACT                       	     1	    17	    17
ATTRACTANT                    	     1	     1	     1
ATTRACTANTS                   	     1	     1	     1
ATTRACTED                     	     1	    11	    11
ATTRACTING                    	     1	     5	     5
ATTRACTIONS                   	     1	     1	     1
ATTRACTIVE                    	     1	    13	    13
ATTRACTIVENESS                	     1	     1	     1
ATTRACTS                      	     1	     1	     1
AUG                           	     1	     1	     1
AUGUST                        	     1	    39	    39
AUTOMATIC                     	     1	     3	     3
AUTOMATICALLY                 	     1	     3	     3
AVAILABILITY                  	     1	   214	   214
AVAILABLE                     	     1	   187	   187
AVERAGE                       	     1	   219	   219
AVERAGED                      	     1	    21	    21
AVERAGES                      	     1	     9	     9
AVERAGING                     	     1	     8	     8
AVOID                         	     1	    50	    50
AVOIDANCE                     	     1	    14	    14
AVOIDED                       	     1	     6	     6
AVOIDER                       	     1	     1	     1
AVOIDING                      	     1	    12	    12
AVOIDS                        	     1	     3	     3
BACKGROUND                    	     1	     8	     8
BACKGROUNDS                   	     1	    11	    11
BAKER                         	     1	     9	     9
BAKING                        	     1	     1	     1
BALANCE                       	     1	   117	   117
BALANCED                      	     1	     6	     6
BALANCES                      	     1	     1	     1
BALANCING                     	     1	     5	     5
BANANA                        	     1	     1	     1
BANANAS                       	     1	     4	     4
BAND                          	     1	     4	     4
BANDING                       	     1	    10	    10
BANDS                         	     1	    31	    31
BANG                          	     1	     2	     2
BARE                          	     1	    11	    11
BARK                          	     1	   236	   236
BARKS                         	     1	     3	     3
BASIS                         	     1	    85	    85
BASKET                        	     1	     4	     4
BASKETS                       	     1	     1	     1
BAT                           	     1	     3	     3
BATS                          	     1	     6	     6
BATTERY                       	     1	     1	     1
BATTLE                        	     1	    11	    11
BATTLES                       	     1	     1	     1
BAY                           	     1	     6	     6
BEAN                          	     1	     7	     7
BEE                           	     1	     7	     7
BEER                          	     1	     1	     1
BEES                          	     1	    12	    12
BEGS                          	     1	     2	     2
BELL                          	     1	     7	     7
BELONG                        	     1	    12	    12
BELONGED                      	     1	     3	     3
BELONGING                     	     1	    19	    19
BELONGS                       	     1	     6	     6
BELT                          	     1	     3	     3
BEND                          	     1	    18	    18
BENDING                       	     1	    15	    15
BENDS                         	     1	     4	     4
BENEFIT                       	     1	    43	    43
BENEFITED                     	     1	     1	     1
BENEFITING                    	     1	     1	     1
BENEFITS                      	     1	    33	    33
BENEFITTED                    	     1	     2	     2
BENT                          	     1	     5	     5
BIND                          	     1	     2	     2
BINDING                       	     1	     4	     4
BINDS                         	     1	     5	     5
BITES                         	     1	     2	     2
BITING                        	     1	     1	     1
BITTER                        	     1	     5	     5
BLAME                         	     1	     4	     4
BLAMED                        	     1	     2	     2
BLANK                         	     1	     2	     2
BLANKET                       	     1	     1	     1
BLEED                         	     1	     1	     1
BLOCK                         	     1	    27	    27
BLOCKAGE                      	     1	     5	     5
BLOCKAGES                     	     1	     1	     1
BLOCKED                       	     1	     5	     5
BLOCKING                      	     1	     1	     1
BLOCKS                        	     1	     9	     9
BLOOM                         	     1	     2	     2
BLOOMING                      	     1	     4	     4
BLOOMS                        	     1	     1	     1
BOIL                          	     1	     2	     2
BOILING                       	     1	     2	     2
BOMB                          	     1	     1	     1
BOND                          	     1	    19	    19
BONDS                         	     1	     5	     5
BOUND                         	     1	    28	    28
BOWL                          	     1	     1	     1
BOWLING                       	     1	     1	     1
BOWS                          	     1	     1	     1
BRAIN                         	     1	     2	     2
BRAKE                         	     1	     2	     2
BRANCH                        	     1	   250	   250
BRANCHED                      	     1	    16	    16
BRANCHES                      	     1	   350	   350
BRANCHING                     	     1	    25	    25
BRANCHLESS                    	     1	     1	     1
BRAVE                         	     1	     1	     1
BREAST                        	     1	    11	    11
BREATHING                     	     1	     4	     4
BRED                          	     1	     3	     3
BREED                         	     1	     2	     2
BREEDER                       	     1	     5	     5
BREEDERS                      	     1	    13	    13
BREEDING                      	     1	   253	   253
BREEDS                        	     1	     3	     3
BRICK                         	     1	     1	     1
BRICKS                        	     1	     1	     1
BRIDGE                        	     1	     8	     8
BRIDGES                       	     1	     3	     3
BRIDGING                      	     1	     2	     2
BRIEF                         	     1	    16	    16
BRIEFLY                       	     1	    17	    17
BRILLIANT                     	     1	     2	     2
BROAD                         	     1	    31	    31
BROADER                       	     1	     8	     8
BROADEST                      	     1	     1	     1
BROADLY                       	     1	    11	    11
BRUSH                         	     1	     2	     2
BUCK                          	     1	     2	     2
BUCKET                        	     1	     4	     4
BUMPS                         	     1	     1	     1
BUNCH                         	     1	     1	     1
BUNCHES                       	     1	     2	     2
BURIAL                        	     1	     2	     2
BURIED                        	     1	    15	    15
BURST                         	     1	    17	    17
BURSTS                        	     1	     2	     2
BURY                          	     1	     2	     2
BURYING                       	     1	     2	     2
CABLE                         	     1	     1	     1
CABLES                        	     1	     1	     1
CAGE                          	     1	     4	     4
CALCULATE                     	     1	    19	    19
CALCULATED                    	     1	   216	   216
CALCULATING                   	     1	    12	    12
CALCULATION                   	     1	    10	    10
CALCULATIONS                  	     1	     3	     3
CALM                          	     1	     3	     3
CAMERA                        	     1	     4	     4
CAP                           	     1	     3	     3
CAPABILITIES                  	     1	     2	     2
CAPABILITY                    	     1	     8	     8
CAPABLE                       	     1	    43	    43
CAPE                          	     1	     2	     2
CAPITAL                       	     1	     1	     1
CAPPED                        	     1	     1	     1
CAPS                          	     1	    28	    28
CAPTAIN                       	     1	     2	     2
CASH                          	     1	     1	     1
CASHED                        	     1	     1	     1
CASHES                        	     1	     1	     1
CAST                          	     1	     2	     2
CASTING                       	     1	     2	     2
CASTLE                        	     1	     1	     1
CASTS                         	     1	     1	     1
CENT                          	     1	     1	     1
CENTIMETERS                   	     1	     1	     1
CENTIMETRE                    	     1	     5	     5
CENTIMETRES                   	     1	    19	    19
CENTS                         	     1	     1	     1
CENTURIES                     	     1	    10	    10
CENTURY                       	     1	    42	    42
CH                            	     1	     6	     6
CHAIN                         	     1	    15	    15
CHAINS                        	     1	     1	     1
CHALLENGE                     	     1	    21	    21
CHALLENGED                    	     1	     1	     1
CHALLENGES                    	     1	    14	    14
CHALLENGING                   	     1	    14	    14
CHAMPION                      	     1	     2	     2
CHAMPIONED                    	     1	     2	     2
CHANNEL                       	     1	    20	    20
CHANNELS                      	     1	     3	     3
CHAPTER                       	     1	   200	   200
CHAPTERS                      	     1	     8	     8
CHARACTER                     	     1	     5	     5
CHARACTERISE                  	     1	     2	     2
CHARACTERISED                 	     1	     5	     5
CHARACTERIZATION              	     1	    19	    19
CHARACTERIZATIONS             	     1	     1	     1
CHARACTERIZE                  	     1	    23	    23
CHARACTERIZED                 	     1	    62	    62
CHARACTERIZES                 	     1	     4	     4
CHARACTERIZING                	     1	     4	     4
CHARACTERS                    	     1	    36	    36
CHASE                         	     1	     1	     1
CHEATING                      	     1	     2	     2
CHEST                         	     1	     2	     2
CHESTS                        	     1	     1	     1
CHEW                          	     1	     5	     5
CHEWED                        	     1	     2	     2
CHIEF                         	     1	     2	     2
CHIEFLY                       	     1	     2	     2
CHOCOLATE                     	     1	     5	     5
CHOPPING                      	     1	     1	     1
CIRCLE                        	     1	     8	     8
CIRCLES                       	     1	     4	     4
CIRCULAR                      	     1	     6	     6
CIRCUMSTANCE                  	     1	     2	     2
CIRCUMSTANCES                 	     1	     8	     8
CLAIM                         	     1	     3	     3
CLAIMED                       	     1	     1	     1
CLAIMING                      	     1	     1	     1
CLAIMS                        	     1	     1	     1
CLASSIC                       	     1	    11	    11
CLASSICALLY                   	     1	     2	     2
CLEVER                        	     1	     2	     2
CLEVERLY                      	     1	     1	     1
CLIFF                         	     1	     1	     1
CLIFFS                        	     1	     3	     3
CLIPPED                       	     1	     4	     4
CLIPPING                      	     1	     5	     5
CLIPS                         	     1	     1	     1
CLOTH                         	     1	     2	     2
CLOUD                         	     1	     3	     3
CLOUDIER                      	     1	     1	     1
CLOUDLESS                     	     1	     2	     2
CLOUDS                        	     1	     2	     2
CLOUDY                        	     1	     4	     4
CLUE                          	     1	     2	     2
CLUES                         	     1	     2	     2
CM                            	     1	   539	   539
COAL                          	     1	     1	     1
COAST                         	     1	    15	    15
COASTAL                       	     1	    43	    43
COMBINATION                   	     1	    79	    79
COMBINATIONS                  	     1	    16	    16
COMBINE                       	     1	     9	     9
COMBINED                      	     1	    94	    94
COMBINES                      	     1	     6	     6
COMBINING                     	     1	    21	    21
COMMANDS                      	     1	     1	     1
COMMENTS                      	     1	     1	     1
COMMERCIAL                    	     1	    44	    44
COMMERCIALLY                  	     1	    19	    19
COMMITMENT                    	     1	     1	     1
COMMITTEE                     	     1	     6	     6
COMMON                        	     1	   180	   180
COMMONEST                     	     1	     7	     7
COMMONLY                      	     1	    48	    48
COMMUNITIES                   	     1	    23	    23
COMMUNITY                     	     1	    22	    22
COMPARABILITY                 	     1	     1	     1
COMPARABLE                    	     1	    24	    24
COMPARABLY                    	     1	     1	     1
COMPARE                       	     1	    22	    22
COMPARED                      	     1	   310	   310
COMPARES                      	     1	     1	     1
COMPARING                     	     1	    32	    32
COMPARISON                    	     1	    84	    84
COMPARISONS                   	     1	    27	    27
COMPETITION                   	     1	    63	    63
COMPLAINED                    	     1	     1	     1
COMPLICATE                    	     1	     6	     6
COMPLICATED                   	     1	    31	    31
COMPLICATES                   	     1	     1	     1
COMPLICATING                  	     1	     1	     1
COMPLICATIONS                 	     1	     2	     2
CONCENTRATE                   	     1	     3	     3
CONCENTRATED                  	     1	    19	    19
CONCENTRATES                  	     1	     3	     3
CONCENTRATING                 	     1	     2	     2
CONCENTRATION                 	     1	   120	   120
CONCENTRATIONS                	     1	   101	   101
CONDITION                     	     1	    48	    48
CONDITIONAL                   	     1	     1	     1
CONDITIONED                   	     1	     2	     2
CONDITIONING                  	     1	     1	     1
CONDITIONS                    	     1	   658	   658
CONFUSE                       	     1	     1	     1
CONFUSED                      	     1	     2	     2
CONFUSING                     	     1	     1	     1
CONFUSINGLY                   	     1	     1	     1
CONFUSION                     	     1	     5	     5
CONNECTED                     	     1	    37	    37
CONNECTING                    	     1	     4	     4
CONNECTION                    	     1	    11	    11
CONNECTIONS                   	     1	     6	     6
CONNECTORS                    	     1	     1	     1
CONNECTS                      	     1	     1	     1
CONSTANT                      	     1	    84	    84
CONSTANTLY                    	     1	    11	    11
CONSTANTS                     	     1	     1	     1
CONTACT                       	     1	    11	    11
CONTACTS                      	     1	     1	     1
CONTAIN                       	     1	    53	    53
CONTAINED                     	     1	    40	    40
CONTAINER                     	     1	    17	    17
CONTAINERS                    	     1	    15	    15
CONTAINING                    	     1	    55	    55
CONTAINS                      	     1	    25	    25
CONTRACT                      	     1	     2	     2
CONTRACTED                    	     1	     1	     1
CONTRACTING                   	     1	     3	     3
CONTRACTS                     	     1	     2	     2
CONTRIBUTABLE                 	     1	     1	     1
CONTRIBUTE                    	     1	    51	    51
CONTRIBUTED                   	     1	    20	    20
CONTRIBUTES                   	     1	    10	    10
CONTRIBUTING                  	     1	    13	    13
CONTRIBUTION                  	     1	    30	    30
CONTRIBUTIONS                 	     1	    10	    10
CONTRIBUTOR                   	     1	     1	     1
CONTRIBUTORS                  	     1	     3	     3
CONVINCE                      	     1	     1	     1
CONVINCED                     	     1	     1	     1
CONVINCING                    	     1	     4	     4
COPE                          	     1	    36	    36
COPED                         	     1	     1	     1
COPES                         	     1	     2	     2
COPIES                        	     1	     3	     3
COPING                        	     1	     8	     8
COPY                          	     1	     2	     2
CORRECT                       	     1	    11	    11
CORRECTED                     	     1	     6	     6
CORRECTING                    	     1	     1	     1
CORRECTION                    	     1	     6	     6
CORRECTIONS                   	     1	     1	     1
CORRECTLY                     	     1	     5	     5
COTTON                        	     1	     3	     3
COTTONY                       	     1	     3	     3
COUNCIL                       	     1	     1	     1
COUNTER                       	     1	     1	     1
COUNTERING                    	     1	     1	     1
COUNTERPRODUCTIVE             	     1	     1	     1
COUNTY                        	     1	     2	     2
COUSIN                        	     1	     1	     1
COUSINS                       	     1	     1	     1
COW                           	     1	     1	     1
COWS                          	     1	     2	     2
CRACK                         	     1	    12	    12
CRACKED                       	     1	     2	     2
CRACKING                      	     1	     5	     5
CRACKS                        	     1	    11	    11
CRASHES                       	     1	     1	     1
CRASHING                      	     1	     1	     1
CREAM                         	     1	     1	     1
CREATE                        	     1	    29	    29
CREATED                       	     1	    17	    17
CREATES                       	     1	     5	     5
CREATING                      	     1	    18	    18
CREATION                      	     1	     7	     7
CREEPER                       	     1	     2	     2
CREEPING                      	     1	     2	     2
CRISP                         	     1	     6	     6
CROWDED                       	     1	     2	     2
CROWDING                      	     1	    40	    40
CROWN                         	     1	    61	    61
CROWNED                       	     1	     1	     1
CROWNS                        	     1	    10	    10
CULTURAL                      	     1	     3	     3
CULTURE                       	     1	    14	    14
CULTURED                      	     1	     4	     4
CULTURES                      	     1	     1	     1
CULTURING                     	     1	     1	     1
CURATIVE                      	     1	     1	     1
CURE                          	     1	     1	     1
CURIOUSLY                     	     1	     1	     1
CURL                          	     1	     4	     4
CURLING                       	     1	     5	     5
CURLY                         	     1	     2	     2
CURRENT                       	     1	    99	    99
CURRENTLY                     	     1	    37	    37
CURRENTS                      	     1	     3	     3
DAMAGE                        	     1	   103	   103
DAMAGED                       	     1	    23	    23
DAMAGES                       	     1	     6	     6
DAMAGING                      	     1	     9	     9
DAWN                          	     1	    15	    15
DECEMBER                      	     1	    12	    12
DECENT                        	     1	     1	     1
DECORATED                     	     1	     1	     1
DECURRENT                     	     1	     1	     1
DEFENCE                       	     1	    23	    23
DEFENCES                      	     1	    48	    48
DEFENSE                       	     1	    20	    20
DEFENSES                      	     1	     1	     1
DEFENSIVE                     	     1	     9	     9
DELIVER                       	     1	     5	     5
DELIVERABLE                   	     1	     1	     1
DELIVERED                     	     1	     3	     3
DELIVERING                    	     1	     5	     5
DELIVERY                      	     1	     4	     4
DEMAND                        	     1	    88	    88
DEMANDED                      	     1	     1	     1
DEMANDING                     	     1	     4	     4
DEMANDS                       	     1	     8	     8
DEPARTMENT                    	     1	     9	     9
DEPRESSED                     	     1	     5	     5
DEPRESSING                    	     1	     1	     1
DEPRESSION                    	     1	    18	    18
DEPRESSIONS                   	     1	     1	     1
DESCRIBE                      	     1	    16	    16
DESCRIBED                     	     1	   172	   172
DESCRIBES                     	     1	    13	    13
DESCRIBING                    	     1	     7	     7
DESCRIPTED                    	     1	     1	     1
DESERT                        	     1	    43	    43
DESERTS                       	     1	     8	     8
DESERVES                      	     1	     2	     2
DESIGN                        	     1	    58	    58
DESIGNED                      	     1	    41	    41
DESIGNERS                     	     1	     1	     1
DESIGNING                     	     1	     2	     2
DESIGNS                       	     1	    12	    12
DESIRABILITY                  	     1	     2	     2
DESIRABLE                     	     1	     9	     9
DESIRE                        	     1	     3	     3
DESIRED                       	     1	     6	     6
DESPERATE                     	     1	     1	     1
DESTROY                       	     1	     1	     1
DESTROYED                     	     1	     2	     2
DESTROYS                      	     1	     1	     1
DETAIL                        	     1	    18	    18
DETAILED                      	     1	    31	    31
DETAILING                     	     1	     1	     1
DETAILS                       	     1	    27	    27
DETECT                        	     1	    41	    41
DETECTABLE                    	     1	     2	     2
DETECTED                      	     1	    97	    97
DETECTING                     	     1	    19	    19
DETECTION                     	     1	    79	    79
DETECTIONS                    	     1	     1	     1
DETECTOR                      	     1	     5	     5
DETECTS                       	     1	     2	     2
DETERMINANT                   	     1	     6	     6
DETERMINANTS                  	     1	     2	     2
DETERMINATION                 	     1	    42	    42
DETERMINATIONS                	     1	     2	     2
DETERMINE                     	     1	    83	    83
DETERMINED                    	     1	   149	   149
DETERMINES                    	     1	    14	    14
DETERMINING                   	     1	    26	    26
DETERMINISM                   	     1	     1	     1
DETERMINISTIC                 	     1	     1	     1
DEVELOP                       	     1	    64	    64
DEVELOPED                     	     1	   152	   152
DEVELOPEMENT                  	     1	     1	     1
DEVELOPEMENTAL                	     1	     1	     1
DEVELOPING                    	     1	    29	    29
DEVELOPMENT                   	     1	   163	   163
DEVELOPMENTAL                 	     1	    20	    20
DEVELOPMENTS                  	     1	     3	     3
DEVELOPS                      	     1	    12	    12
DIET                          	     1	     9	     9
DIETS                         	     1	     1	     1
DINING                        	     1	     1	     1
DIRECT                        	     1	    53	    53
DIRECTED                      	     1	    10	    10
DIRECTION                     	     1	    17	    17
DIRECTIONAL                   	     1	     4	     4
DIRECTIONALITIES              	     1	     1	     1
DIRECTIONS                    	     1	    11	    11
DIRECTLY                      	     1	    81	    81
DIRECTS                       	     1	     1	     1
DISAPPEAR                     	     1	     5	     5
DISAPPEARANCE                 	     1	     3	     3
DISAPPEARED                   	     1	     3	     3
DISAPPEARING                  	     1	     2	     2
DISAPPEARS                    	     1	     4	     4
DISAPPOINTED                  	     1	     2	     2
DISCIPLINE                    	     1	     2	     2
DISCIPLINES                   	     1	     1	     1
DISCUSS                       	     1	     6	     6
DISCUSSED                     	     1	    63	    63
DISCUSSES                     	     1	     2	     2
DISCUSSION                    	     1	    48	    48
DISEASE                       	     1	   115	   115
DISEASED                      	     1	     5	     5
DISEASES                      	     1	    24	    24
DISH                          	     1	     1	     1
DISSIMILAR                    	     1	     4	     4
DISSIMILARITIES               	     1	    13	    13
DISSIMILARITY                 	     1	    47	    47
DISTANCE                      	     1	    66	    66
DISTANCES                     	     1	    26	    26
DISTURB                       	     1	     1	     1
DISTURBANCE                   	     1	    19	    19
DISTURBANCES                  	     1	     8	     8
DISTURBED                     	     1	     8	     8
DISTURBING                    	     1	     1	     1
DIVIDE                        	     1	     4	     4
DIVIDED                       	     1	    45	    45
DIVIDES                       	     1	     1	     1
DIVIDING                      	     1	    12	    12
DOLL                          	     1	     1	     1
DOLLAR                        	     1	     7	     7
DOLLS                         	     1	     1	     1
DOLLY                         	     1	     1	     1
DOZEN                         	     1	     5	     5
DOZENS                        	     1	     1	     1
DRAG                          	     1	     2	     2
DRAGGED                       	     1	     1	     1
DRAGON                        	     1	     4	     4
DRAMATIC                      	     1	     7	     7
DRAMATICALLY                  	     1	     8	     8
DRAWER                        	     1	     1	     1
DRUM                          	     1	    18	    18
DRUMS                         	     1	     4	     4
DUE                           	     1	   350	   350
DUMP                          	     1	     6	     6
DUMPING                       	     1	     3	     3
DUST                          	     1	     4	     4
DUSTED                        	     1	     1	     1
DUSTING                       	     1	     2	     2
DUTY                          	     1	     1	     1
EASE                          	     1	    13	    13
EASED                         	     1	     1	     1
EASES                         	     1	     1	     1
EASING                        	     1	     1	     1
ECONOMIC                      	     1	    47	    47
ECONOMICAL                    	     1	     1	     1
ECONOMICALLY                  	     1	    15	    15
ECONOMICS                     	     1	    15	    15
ECONOMIES                     	     1	     3	     3
ECONOMY                       	     1	    10	    10
ED                            	     1	     1	     1
EDITED                        	     1	     1	     1
EDITORIAL                     	     1	     6	     6
EDS                           	     1	     1	     1
EFFECT                        	     1	   274	   274
EFFECTED                      	     1	     1	     1
EFFECTING                     	     1	     1	     1
EFFECTS                       	     1	   272	   272
EFFORT                        	     1	    34	    34
EFFORTS                       	     1	    36	    36
ELDER                         	     1	     5	     5
ELDERLY                       	     1	     1	     1
ELECTRIC                      	     1	    12	    12
ELECTRICAL                    	     1	    12	    12
ELEPHANTS                     	     1	     1	     1
EMAILING                      	     1	     1	     1
EMPIRE                        	     1	     1	     1
ENCOURAGE                     	     1	     4	     4
ENCOURAGED                    	     1	     5	     5
ENCOURAGES                    	     1	     4	     4
ENCOURAGING                   	     1	     9	     9
ENEMIES                       	     1	     3	     3
ENEMY                         	     1	     1	     1
ENERGETICALLY                 	     1	     3	     3
ENERGIZED                     	     1	     1	     1
ENERGY                        	     1	    83	    83
ENGINEER                      	     1	     2	     2
ENGINEERED                    	     1	     3	     3
ENGINEERING                   	     1	    23	    23
ENGINEERS                     	     1	     5	     5
ENORMOUS                      	     1	    10	    10
ENORMOUSLY                    	     1	     1	     1
ENTIRE                        	     1	    48	    48
ENTIRELY                      	     1	    14	    14
ENVELOPE                      	     1	     3	     3
ENVELOPES                     	     1	     1	     1
ENVELOPING                    	     1	     1	     1
ENVIRONMENT                   	     1	   114	   114
ENVIRONMENTAL                 	     1	   184	   184
ENVIRONMENTALLY               	     1	     2	     2
ENVIRONMENTS                  	     1	    99	    99
EQUAL                         	     1	    28	    28
EQUALING                      	     1	     1	     1
EQUALIZED                     	     1	     1	     1
EQUALLY                       	     1	    11	    11
EQUIPMENT                     	     1	     7	     7
EQUIPPED                      	     1	     8	     8
ESCAPE                        	     1	    12	    12
ESCAPES                       	     1	     1	     1
ESCAPING                      	     1	     2	     2
ESTABLISH                     	     1	    23	    23
ESTABLISHED                   	     1	    74	    74
ESTABLISHING                  	     1	     5	     5
ESTABLISHMENT                 	     1	    26	    26
ESTATE                        	     1	     1	     1
EVENT                         	     1	    25	    25
EVENTS                        	     1	    50	    50
EVENTUAL                      	     1	     8	     8
EVENTUALITY                   	     1	     1	     1
EVENTUALLY                    	     1	    35	    35
EVIDENCE                      	     1	   100	   100
EVIDENCED                     	     1	    12	    12
EVIDENCES                     	     1	     4	     4
EVIDENCING                    	     1	     1	     1
EXAM                          	     1	     1	     1
EXAMINATION                   	     1	     8	     8
EXAMINATIONS                  	     1	     2	     2
EXAMINE                       	     1	    23	    23
EXAMINED                      	     1	    56	    56
EXAMINES                      	     1	     2	     2
EXAMINING                     	     1	     4	     4
EXAMPLE                       	     1	   276	   276
EXAMPLES                      	     1	    27	    27
EXCELLENT                     	     1	    14	    14
EXCHANGE                      	     1	   137	   137
EXCHANGEABLE                  	     1	     6	     6
EXCHANGED                     	     1	     3	     3
EXCHANGERS                    	     1	     2	     2
EXCHANGES                     	     1	     4	     4
EXCHANGING                    	     1	     2	     2
EXCURRENT                     	     1	     1	     1
EXERCISE                      	     1	     4	     4
EXHAUSTED                     	     1	     4	     4
EXHAUSTION                    	     1	     1	     1
EXHAUSTIVE                    	     1	     2	     2
EXIST                         	     1	    26	    26
EXISTED                       	     1	     5	     5
EXISTENCE                     	     1	    13	    13
EXISTENT                      	     1	     1	     1
EXISTING                      	     1	    26	    26
EXISTS                        	     1	    13	    13
EXPENSE                       	     1	    10	    10
EXPENSES                      	     1	     1	     1
EXPOSE                        	     1	     2	     2
EXPOSED                       	     1	    73	    73
EXPOSING                      	     1	     3	     3
EXPOSURE                      	     1	    29	    29
EXTEND                        	     1	    13	    13
EXTENDED                      	     1	    40	    40
EXTENDERS                     	     1	     1	     1
EXTENDING                     	     1	    11	    11
EXTENDS                       	     1	     4	     4
EXTENSIBILITY                 	     1	     6	     6
EXTREME                       	     1	    80	    80
EXTREMELY                     	     1	    30	    30
EXTREMES                      	     1	     3	     3
FAIL                          	     1	     9	     9
FAILED                        	     1	     7	     7
FAILS                         	     1	     5	     5
FAINT                         	     1	     1	     1
FAINTLY                       	     1	     1	     1
FAIRY                         	     1	     1	     1
FAMILIAR                      	     1	     5	     5
FAMOUS                        	     1	     9	     9
FAN                           	     1	     6	     6
FANS                          	     1	     1	     1
FASCINATED                    	     1	     2	     2
FASCINATING                   	     1	     2	     2
FASHION                       	     1	     3	     3
FAULT                         	     1	     1	     1
FAVOR                         	     1	    10	    10
FAVORABLE                     	     1	    51	    51
FAVORED                       	     1	     5	     5
FAVORING                      	     1	     5	     5
FAVOUR                        	     1	     6	     6
FAVOURABLE                    	     1	    15	    15
FAVOURED                      	     1	     5	     5
FAVOURS                       	     1	     2	     2
FEATHERS                      	     1	     3	     3
FEATHERY                      	     1	     1	     1
FEATURE                       	     1	    23	    23
FEATURED                      	     1	     1	     1
FEATURES                      	     1	    38	    38
FEBRUARY                      	     1	    11	    11
FEMALE                        	     1	   100	   100
FEMALENESS                    	     1	     1	     1
FEMALES                       	     1	    74	    74
FENCE                         	     1	     4	     4
FILE                          	     1	     1	     1
FILES                         	     1	     3	     3
FINANCE                       	     1	     1	     1
FINANCIAL                     	     1	     7	     7
FINANCIALLY                   	     1	     1	     1
FIRM                          	     1	     2	     2
FIRMED                        	     1	     1	     1
FIRMLY                        	     1	     7	     7
FIRMNESS                      	     1	     1	     1
FLAG                          	     1	     2	     2
FLAME                         	     1	     2	     2
FLAMES                        	     1	     1	     1
FLASH                         	     1	     5	     5
FLIGHT                        	     1	     1	     1
FLOAT                         	     1	     8	     8
FLOATED                       	     1	     2	     2
FLOATING                      	     1	     7	     7
FLOODED                       	     1	    15	    15
FLOODING                      	     1	    12	    12
FLOW                          	     1	   222	   222
FLOWED                        	     1	     1	     1
FLOWING                       	     1	     6	     6
FLOWS                         	     1	    16	    16
FOLD                          	     1	    30	    30
FOLDED                        	     1	     6	     6
FOLDING                       	     1	     2	     2
FOLDS                         	     1	     4	     4
FOREIGN                       	     1	     4	     4
FORTNIGHTLY                   	     1	     1	     1
FOX                           	     1	     6	     6
FRAME                         	     1	     7	     7
FRAMES                        	     1	     1	     1
FROST                         	     1	    27	    27
FROSTS                        	     1	     7	     7
FRUIT                         	     1	   127	   127
FRUITING                      	     1	    10	    10
FRUITS                        	     1	    95	    95
FUND                          	     1	     2	     2
FUNDED                        	     1	     6	     6
FUNDING                       	     1	     4	     4
FUR                           	     1	     2	     2
FURNITURE                     	     1	     4	     4
FURRY                         	     1	     1	     1
FUTURE                        	     1	   139	   139
GAIN                          	     1	    58	    58
GAINED                        	     1	     3	     3
GAINING                       	     1	     2	     2
GAINS                         	     1	    28	    28
GATHER                        	     1	     2	     2
GATHERED                      	     1	     3	     3
GATHERING                     	     1	     2	     2
GENERATION                    	     1	    54	    54
GENERATIONS                   	     1	    22	    22
GENTLEMEN                     	     1	     1	     1
GIANT                         	     1	    37	    37
GIANTS                        	     1	     5	     5
GOAL                          	     1	    18	    18
GOALS                         	     1	     5	     5
GOLF                          	     1	     1	     1
GRACE                         	     1	     9	     9
GRACEFULLY                    	     1	     1	     1
GRADE                         	     1	     4	     4
GRADED                        	     1	     1	     1
GRANT                         	     1	    28	    28
GRANTING                      	     1	     1	     1
GRANTS                        	     1	     2	     2
GUARANTEE                     	     1	     3	     3
GUARANTEED                    	     1	     1	     1
GUARD                         	     1	     6	     6
GUARDS                        	     1	     1	     1
GUESTS                        	     1	     2	     2
GUIDANCE                      	     1	     1	     1
GUIDE                         	     1	     9	     9
HABIT                         	     1	    29	    29
HABITS                        	     1	     4	     4
HANDY                         	     1	     1	     1
HARM                          	     1	     4	     4
HARMFUL                       	     1	     4	     4
HARMLESS                      	     1	     1	     1
HARMS                         	     1	     1	     1
HEAP                          	     1	     1	     1
HEAVEN                        	     1	     9	     9
HEDGE                         	     1	     1	     1
HEDGED                        	     1	     1	     1
HEDGES                        	     1	     4	     4
HEDGING                       	     1	     4	     4
HEIGHT                        	     1	   225	   225
HEIGHTS                       	     1	    12	    12
HERO                          	     1	     1	     1
HOBBYISTS                     	     1	     1	     1
HONEY                         	     1	     6	     6
HOOK                          	     1	     2	     2
HOOKED                        	     1	     1	     1
HOOKS                         	     1	     1	     1
IDENTIFIABLE                  	     1	     1	     1
IDENTIFICATION                	     1	    55	    55
IDENTIFIED                    	     1	   150	   150
IDENTIFIES                    	     1	     1	     1
IDENTIFY                      	     1	    91	    91
IDENTIFYING                   	     1	    41	    41
IDENTITY                      	     1	     7	     7
IGNORE                        	     1	     2	     2
IGNORED                       	     1	     2	     2
IGNORES                       	     1	     2	     2
ILL                           	     1	     2	     2
ILLUSTRATE                    	     1	     7	     7
ILLUSTRATED                   	     1	    27	    27
ILLUSTRATES                   	     1	     5	     5
IMAGE                         	     1	    17	    17
IMAGED                        	     1	     1	     1
IMAGES                        	     1	     6	     6
IMAGING                       	     1	     3	     3
IMBALANCE                     	     1	     7	     7
IMBALANCES                    	     1	     1	     1
IMMEDIATE                     	     1	    12	    12
IMMEDIATELY                   	     1	    37	    37
IMPRACTICAL                   	     1	     2	     2
IMPRESSIVE                    	     1	    13	    13
IMPRESSIVELY                  	     1	     1	     1
IMPROVE                       	     1	    67	    67
IMPROVED                      	     1	    51	    51
IMPROVEMENT                   	     1	    42	    42
IMPROVEMENTS                  	     1	     5	     5
IMPROVES                      	     1	     2	     2
IMPROVING                     	     1	    14	    14
IMPURITIES                    	     1	     1	     1
INACTIVATING                  	     1	     1	     1
INACTIVE                      	     1	     2	     2
INACTIVITY                    	     1	     1	     1
INCAPABLE                     	     1	     1	     1
INCH                          	     1	     9	     9
INCLUDE                       	     1	    78	    78
INCLUDED                      	     1	    66	    66
INCLUDER                      	     1	     1	     1
INCLUDERS                     	     1	     1	     1
INCLUDES                      	     1	    41	    41
INCLUDING                     	     1	   265	   265
INCOME                        	     1	     5	     5
INCORRECT                     	     1	     1	     1
INCREASE                      	     1	   272	   272
INCREASED                     	     1	   327	   327
INCREASES                     	     1	   109	   109
INCREASING                    	     1	   183	   183
INCREASINGLY                  	     1	    25	    25
INCREDIBLE                    	     1	     2	     2
INCREDIBLY                    	     1	     3	     3
INDESCRIBABLE                 	     1	     1	     1
INDICATE                      	     1	    68	    68
INDICATED                     	     1	    76	    76
INDICATES                     	     1	    46	    46
INDICATING                    	     1	    68	    68
INDICATION                    	     1	    15	    15
INDICATIONS                   	     1	     1	     1
INDICATIVE                    	     1	    10	    10
INDICATOR                     	     1	    52	    52
INDICATORS                    	     1	    45	    45
INDIVIDUAL                    	     1	   161	   161
INDIVIDUALLY                  	     1	    21	    21
INDIVIDUALS                   	     1	   118	   118
INDUSTRIAL                    	     1	    11	    11
INDUSTRIES                    	     1	     2	     2
INDUSTRY                      	     1	    17	    17
INFLUENCE                     	     1	   106	   106
INFLUENCED                    	     1	    37	    37
INFLUENCES                    	     1	    31	    31
INFLUENCING                   	     1	     8	     8
INFLUENTIAL                   	     1	     4	     4
INJURED                       	     1	     1	     1
INJURIOUS                     	     1	     1	     1
INJURY                        	     1	     9	     9
INSIST                        	     1	     1	     1
INSPECTED                     	     1	     2	     2
INSPECTION                    	     1	     2	     2
INSTABILITIES                 	     1	     3	     3
INSTABILITY                   	     1	     4	     4
INSTANCE                      	     1	    35	    35
INSTANCES                     	     1	     4	     4
INSTANT                       	     1	     4	     4
INSTANTANEOUS                 	     1	     9	     9
INSTANTANEOUSLY               	     1	     1	     1
INSTRUCTIONS                  	     1	     3	     3
INSTRUCTIVE                   	     1	     2	     2
INSTRUMENT                    	     1	    16	    16
INSTRUMENTAL                  	     1	     1	     1
INSTRUMENTATION               	     1	     2	     2
INSTRUMENTED                  	     1	     3	     3
INSTRUMENTS                   	     1	    12	    12
INTENDED                      	     1	     5	     5
INTENSE                       	     1	    21	    21
INTENSELY                     	     1	     3	     3
INTENSIFICATION               	     1	     1	     1
INTENSIFIED                   	     1	     2	     2
INTENSIFIES                   	     1	     1	     1
INTENSIFY                     	     1	     1	     1
INTENSIFYING                  	     1	     2	     2
INTENSITIES                   	     1	     9	     9
INTENSITY                     	     1	    54	    54
INTENSIVE                     	     1	    12	    12
INTENSIVELY                   	     1	     5	     5
INTENTION                     	     1	     3	     3
INTERCONNECTED                	     1	     4	     4
INTERCONNECTING               	     1	     1	     1
INTERDISCIPLINARY             	     1	     3	     3
INTERRUPT                     	     1	     1	     1
INTERRUPTED                   	     1	     1	     1
INTRODUCE                     	     1	     6	     6
INTRODUCED                    	     1	    22	    22
INTRODUCES                    	     1	     2	     2
INTRODUCING                   	     1	     2	     2
INTRODUCTION                  	     1	    55	    55
INTRODUCTIONS                 	     1	     3	     3
INTRODUCTORY                  	     1	     1	     1
INVALUABLE                    	     1	     2	     2
INVARIABLE                    	     1	     1	     1
INVESTIGATE                   	     1	    21	    21
INVESTIGATED                  	     1	    37	    37
INVESTIGATES                  	     1	     1	     1
INVESTIGATING                 	     1	     7	     7
INVESTIGATION                 	     1	    16	    16
INVESTIGATIONS                	     1	    27	    27
INVESTIGATOR                  	     1	     1	     1
INVESTIGATORS                 	     1	     2	     2
INVITE                        	     1	     1	     1
INVITED                       	     1	     1	     1
INVITING                      	     1	     1	     1
IRON                          	     1	     3	     3
IRREGULAR                     	     1	     5	     5
IRREGULARITIES                	     1	     1	     1
ITEM                          	     1	     1	     1
JAMS                          	     1	     1	     1
JANUARY                       	     1	    11	    11
JOURNEY                       	     1	     5	     5
JOURNEYS                      	     1	     1	     1
JR                            	     1	     1	     1
JUICE                         	     1	     1	     1
JULY                          	     1	    38	    38
JUNE                          	     1	    27	    27
KILOMETERS                    	     1	     1	     1
KILOMETRE                     	     1	     1	     1
KILOMETRES                    	     1	     6	     6
KINDNESS                      	     1	     1	     1
KM                            	     1	    27	    27
KNEE                          	     1	     5	     5
KNEES                         	     1	     7	     7
KNIFE                         	     1	     7	     7
KNOWLEDGE                     	     1	    58	    58
LAB                           	     1	     6	     6
LABOR                         	     1	     4	     4
LABORATORIES                  	     1	     2	     2
LABORATORY                    	     1	    48	    48
LABS                          	     1	     1	     1
LACK                          	     1	    91	    91
LACKED                        	     1	     1	     1
LACKING                       	     1	    13	    13
LACKS                         	     1	     1	     1
LAMP                          	     1	     1	     1
LAMPS                         	     1	     4	     4
LANE                          	     1	     1	     1
LANGUAGE                      	     1	     4	     4
LASTED                        	     1	     2	     2
LASTING                       	     1	     3	     3
LASTS                         	     1	     1	     1
LAWN                          	     1	     4	     4
LAWNS                         	     1	     1	     1
LEAN                          	     1	     4	     4
LEANING                       	     1	    14	    14
LEANT                         	     1	     2	     2
LENDS                         	     1	     2	     2
LENGTH                        	     1	   200	   200
LENGTHENING                   	     1	     1	     1
LENGTHENS                     	     1	     1	     1
LENGTHS                       	     1	    31	    31
LENGTHY                       	     1	     1	     1
LIBRARIES                     	     1	    45	    45
LIBRARY                       	     1	    47	    47
LIGHTER                       	     1	     5	     5
LIKELIHOOD                    	     1	     9	     9
LIKELY                        	     1	   165	   165
LIMIT                         	     1	    48	    48
LIMITATION                    	     1	    49	    49
LIMITATIONS                   	     1	    48	    48
LIMITED                       	     1	   157	   157
LIMITING                      	     1	    48	    48
LIMITLESS                     	     1	     1	     1
LIMITS                        	     1	    21	    21
LION                          	     1	     2	     2
LOCATE                        	     1	     4	     4
LOCATED                       	     1	    48	    48
LOCATING                      	     1	     3	     3
LOCATION                      	     1	    42	    42
LOCATIONS                     	     1	    39	    39
LOG                           	     1	     7	     7
LOGGED                        	     1	     1	     1
LOGGER                        	     1	     6	     6
LOGGERS                       	     1	     2	     2
LOGGING                       	     1	     1	     1
LOGS                          	     1	     6	     6
LONE                          	     1	     4	     4
LONGLASTING                   	     1	     3	     3
LOOSE                         	     1	     7	     7
LOOSELY                       	     1	     3	     3
LOOSEN                        	     1	     1	     1
LOOSENING                     	     1	     1	     1
LOOSING                       	     1	     1	     1
LOSS                          	     1	   277	   277
LOSSES                        	     1	    28	    28
LOWER                         	     1	   495	   495
LOWERED                       	     1	     7	     7
LOWERING                      	     1	     7	     7
LOWERS                        	     1	     3	     3
LOWEST                        	     1	    43	    43
LTD                           	     1	    11	    11
LUMP                          	     1	     4	     4
LUMPED                        	     1	     1	     1
MAINTAIN                      	     1	   111	   111
MAINTAINED                    	     1	    68	    68
MAINTAINING                   	     1	    49	    49
MAINTAINS                     	     1	    10	    10
MAINTENANCE                   	     1	    51	    51
MALE                          	     1	    82	    82
MALES                         	     1	    74	    74
MANNER                        	     1	    15	    15
MAP                           	     1	   282	   282
MAPPABLE                      	     1	     1	     1
MAPPED                        	     1	    88	    88
MAPPING                       	     1	   413	   413
MAPS                          	     1	   277	   277
MARCH                         	     1	    20	    20
MASK                          	     1	     1	     1
MASKED                        	     1	     2	     2
MASKING                       	     1	     4	     4
MASKS                         	     1	     1	     1
MASS                          	     1	   139	   139
MASSES                        	     1	     5	     5
MASSIVE                       	     1	    10	    10
MASSIVELY                     	     1	     1	     1
MATCH                         	     1	    14	    14
MATCHED                       	     1	     8	     8
MATCHES                       	     1	     4	     4
MATCHING                      	     1	     4	     4
MATE                          	     1	     2	     2
MATED                         	     1	     1	     1
MATERIAL                      	     1	   106	   106
MATERIALS                     	     1	    75	    75
MATHEMATICAL                  	     1	     7	     7
MATHEMATICALLY                	     1	     2	     2
MATHEMATICS                   	     1	     3	     3
MATING                        	     1	    19	    19
MAX                           	     1	    40	    40
MAXIMUM                       	     1	   165	   165
MAXIMUMS                      	     1	     1	     1
MEASURABLE                    	     1	     5	     5
MEASURE                       	     1	    78	    78
MEASURED                      	     1	   349	   349
MEASUREMENT                   	     1	    62	    62
MEASUREMENTS                  	     1	   200	   200
MEASURES                      	     1	    26	    26
MEASURING                     	     1	    29	    29
MEATS                         	     1	     1	     1
MEDICINAL                     	     1	    10	    10
MEDICINE                      	     1	     3	     3
MELTING                       	     1	     6	     6
MELTS                         	     1	     3	     3
MEMORY                        	     1	     5	     5
MENTAL                        	     1	     1	     1
MERRILY                       	     1	     1	     1
MESSAGE                       	     1	     4	     4
MESSAGES                      	     1	     2	     2
METAL                         	     1	    13	    13
METALLIC                      	     1	     1	     1
METALS                        	     1	     5	     5
METER                         	     1	    16	    16
METERS                        	     1	     5	     5
METRE                         	     1	    28	    28
METRES                        	     1	    10	    10
METRIC                        	     1	     8	     8
METRICS                       	     1	    19	    19
MICE                          	     1	     5	     5
MICROWAVE                     	     1	     9	     9
MICROWAVED                    	     1	     2	     2
MICROWAVES                    	     1	     2	     2
MIDWESTERN                    	     1	     2	     2
MILITARY                      	     1	     1	     1
MILL                          	     1	    11	    11
MILLER                        	     1	     5	     5
MILLING                       	     1	     1	     1
MILLS                         	     1	     2	     2
MINOR                         	     1	    35	    35
MINUS                         	     1	     4	     4
MIRROR                        	     1	     1	     1
MIRRORED                      	     1	     2	     2
MIRRORS                       	     1	     1	     1
MISMATCH                      	     1	     2	     2
MISSION                       	     1	     3	     3
MIX                           	     1	    16	    16
MIXED                         	     1	    40	    40
MIXER                         	     1	     1	     1
MIXES                         	     1	     1	     1
MIXING                        	     1	     1	     1
MODEL                         	     1	   304	   304
MODELED                       	     1	     8	     8
MODELING                      	     1	    36	    36
MODELLED                      	     1	   119	   119
MODELLING                     	     1	    23	    23
MODELS                        	     1	    93	    93
MODERN                        	     1	    19	    19
MONKEY                        	     1	    13	    13
MONKEYS                       	     1	     2	     2
MOOD                          	     1	     1	     1
MOON                          	     1	     1	     1
MOTOR                         	     1	     2	     2
MOUNT                         	     1	     1	     1
MOUNTED                       	     1	     6	     6
MOUNTING                      	     1	     1	     1
MOUNTS                        	     1	     1	     1
MOUSE                         	     1	     2	     2
MT                            	     1	     3	     3
MUD                           	     1	     4	     4
MUDDIED                       	     1	     1	     1
MUDDY                         	     1	     1	     1
MUDS                          	     1	     1	     1
MUSCLE                        	     1	     2	     2
MUSCLES                       	     1	     2	     2
MYSTERY                       	     1	     3	     3
NAIL                          	     1	     3	     3
NAILS                         	     1	     1	     1
NANA                          	     1	    34	    34
NARROW                        	     1	    48	    48
NARROWER                      	     1	    15	    15
NARROWING                     	     1	     1	     1
NARROWLY                      	     1	     2	     2
NARROWNESS                    	     1	     1	     1
NASTY                         	     1	     2	     2
NATIVE                        	     1	    68	    68
NATIVELY                      	     1	     1	     1
NEITHER                       	     1	    11	    11
NERVES                        	     1	     2	     2
NEST                          	     1	     2	     2
NESTED                        	     1	     5	     5
NESTING                       	     1	     2	     2
NESTS                         	     1	     2	     2
NON                           	     1	    13	    13
NONEXISTENT                   	     1	     1	     1
NONSPECIFIC                   	     1	     1	     1
NOR                           	     1	    18	    18
NORTHERN                      	     1	    82	    82
NORTHERNS                     	     1	     1	     1
NOVEMBER                      	     1	    16	    16
NOWHERE                       	     1	     2	     2
NUT                           	     1	    41	    41
NUTS                          	     1	    30	    30
OAK                           	     1	   197	   197
OAKED                         	     1	     1	     1
OAKS                          	     1	    86	    86
OBJECT                        	     1	    11	    11
OBJECTS                       	     1	     9	     9
OBSERVABLE                    	     1	     4	     4
OBSERVABLY                    	     1	     1	     1
OBSERVATION                   	     1	    26	    26
OBSERVATIONAL                 	     1	     5	     5
OBSERVATIONALLY               	     1	     1	     1
OBSERVATIONS                  	     1	    55	    55
OBSERVE                       	     1	    10	    10
OBSERVED                      	     1	   363	   363
OBSERVING                     	     1	     3	     3
OCCASIONAL                    	     1	     5	     5
OCCASIONALLY                  	     1	    18	    18
OCCASIONS                     	     1	     2	     2
OCCUR                         	     1	    87	    87
OCCURRED                      	     1	    64	    64
OCCURRENCE                    	     1	    19	    19
OCCURRENCES                   	     1	     2	     2
OCCURRING                     	     1	    37	    37
OCCURS                        	     1	    46	    46
OCTOBER                       	     1	    16	    16
OFFICIAL                      	     1	     2	     2
OFFICIALLY                    	     1	    10	    10
OFFICIALS                     	     1	     1	     1
ONION                         	     1	     1	     1
OP                            	     1	     2	     2
OPERATE                       	     1	    13	    13
OPERATED                      	     1	     7	     7
OPERATES                      	     1	     5	     5
OPERATING                     	     1	     8	     8
OPERATION                     	     1	     4	     4
OPERATIONAL                   	     1	    23	    23
OPERATIONS                    	     1	     2	     2
OPERATORS                     	     1	     1	     1
OPINION                       	     1	     1	     1
OPPORTUNITIES                 	     1	    18	    18
OPPORTUNITY                   	     1	    32	    32
OPPOSED                       	     1	    10	    10
OPPOSING                      	     1	     1	     1
OPPOSITE                      	     1	    51	    51
OPPOSITELY                    	     1	     1	     1
OPTION                        	     1	     8	     8
OPTIONS                       	     1	     6	     6
ORDINARY                      	     1	     8	     8
ORGANISATION                  	     1	     3	     3
ORGANISED                     	     1	     7	     7
ORGANIZATION                  	     1	    12	    12
ORGANIZATIONAL                	     1	     1	     1
ORGANIZATIONS                 	     1	     2	     2
ORGANIZED                     	     1	     2	     2
ORGANIZER                     	     1	     1	     1
ORIGINAL                      	     1	    32	    32
ORIGINALLY                    	     1	    15	    15
OTHERWISE                     	     1	    26	    26
OVEN                          	     1	     9	     9
OWING                         	     1	    10	    10
PAN                           	     1	     3	     3
PARTNER                       	     1	     1	     1
PARTNERS                      	     1	     1	     1
PARTNERSHIP                   	     1	     1	     1
PARTNERSHIPS                  	     1	     2	     2
PATCH                         	     1	     4	     4
PATCHES                       	     1	     2	     2
PATH                          	     1	    13	    13
PATHS                         	     1	     2	     2
PATTERN                       	     1	   119	   119
PATTERNS                      	     1	   171	   171
PER                           	     1	   356	   356
PERCENT                       	     1	    20	    20
PERCENTAGE                    	     1	    49	    49
PERCENTAGES                   	     1	     9	     9
PERFORM                       	     1	    13	    13
PERFORMANCE                   	     1	    71	    71
PERFORMED                     	     1	   101	   101
PERFORMING                    	     1	     9	     9
PERIOD                        	     1	   226	   226
PERIODIC                      	     1	     5	     5
PERIODICAL                    	     1	     1	     1
PERIODICALLY                  	     1	     5	     5
PERIODS                       	     1	   103	   103
PET                           	     1	     5	     5
PHYSICAL                      	     1	   150	   150
PHYSICALLY                    	     1	    21	    21
PIANO                         	     1	     1	     1
PIGS                          	     1	     1	     1
PILES                         	     1	     1	     1
PILING                        	     1	     1	     1
PIN                           	     1	     2	     2
PINE                          	     1	   361	   361
PINES                         	     1	   167	   167
PINK                          	     1	     5	     5
PINKS                         	     1	     1	     1
PINKY                         	     1	     1	     1
PIPE                          	     1	     3	     3
PIPES                         	     1	     9	     9
PIPING                        	     1	     1	     1
PITCH                         	     1	     2	     2
PITCHED                       	     1	     1	     1
PITY                          	     1	     1	     1
PLAIN                         	     1	     3	     3
PLANE                         	     1	    13	    13
PLANES                        	     1	     5	     5
PLASTIC                       	     1	    39	    39
PLASTICITY                    	     1	    20	    20
PLATE                         	     1	    41	    41
PLATED                        	     1	     1	     1
PLATES                        	     1	    21	    21
PLATING                       	     1	     3	     3
PLEASURABLE                   	     1	     2	     2
PLEASURE                      	     1	     1	     1
PLUGGED                       	     1	     1	     1
PLUGS                         	     1	     2	     2
POCKETED                      	     1	     4	     4
POCKETS                       	     1	     6	     6
POET                          	     1	     1	     1
POETS                         	     1	     1	     1
POISON                        	     1	     1	     1
POISONOUS                     	     1	     7	     7
POISONS                       	     1	     1	     1
POLE                          	     1	     2	     2
POLES                         	     1	     9	     9
POLICY                        	     1	     7	     7
POLISH                        	     1	     2	     2
POLISHED                      	     1	     1	     1
POLISHING                     	     1	     1	     1
POLITICS                      	     1	     1	     1
POLLUTANTS                    	     1	    12	    12
POLLUTED                      	     1	     1	     1
POLLUTION                     	     1	    19	    19
POOL                          	     1	    15	    15
POOLED                        	     1	    14	    14
POOLING                       	     1	     6	     6
POOLS                         	     1	    30	    30
POPULAR                       	     1	     3	     3
POPULARITY                    	     1	     2	     2
POPULARLY                     	     1	     1	     1
POPULATE                      	     1	     1	     1
POPULATION                    	     1	   131	   131
POPULATIONS                   	     1	   172	   172
POSITIVE                      	     1	   129	   129
POSITIVELY                    	     1	    43	    43
POSITIVES                     	     1	     1	     1
POSSESS                       	     1	     7	     7
POSSESSED                     	     1	     1	     1
POSSESSES                     	     1	     1	     1
POSSESSING                    	     1	     2	     2
POSSESSION                    	     1	     1	     1
POSSESSIONS                   	     1	     1	     1
POTATO                        	     1	     3	     3
POUR                          	     1	     2	     2
POURED                        	     1	     2	     2
POURING                       	     1	     1	     1
PRACTICAL                     	     1	    11	    11
PRACTICALLY                   	     1	     4	     4
PRACTICE                      	     1	    16	    16
PRACTICED                     	     1	     1	     1
PRACTICES                     	     1	    18	    18
PRACTISE                      	     1	     2	     2
PRAYING                       	     1	     1	     1
PREDAWN                       	     1	    47	    47
PREFERABLE                    	     1	     2	     2
PREFERABLY                    	     1	     4	     4
PREFERENCE                    	     1	     4	     4
PREFERENCES                   	     1	     1	     1
PREFERENTIAL                  	     1	     5	     5
PREFERENTIALLY                	     1	    10	    10
PREFERRED                     	     1	    12	    12
PREFERRING                    	     1	     2	     2
PREFERS                       	     1	     2	     2
PRESCREEN                     	     1	     1	     1
PRESCREENED                   	     1	     1	     1
PRESCREENING                  	     1	     1	     1
PRESELECTED                   	     1	     1	     1
PRESSURE                      	     1	   320	   320
PRESSURES                     	     1	    15	    15
PRESSURIZATION                	     1	     1	     1
PRESSURIZED                   	     1	     3	     3
PRESSURIZER                   	     1	     1	     1
PRESSURIZING                  	     1	     2	     2
PRESTRESSING                  	     1	     4	     4
PRESUMABLY                    	     1	    32	    32
PRESUMED                      	     1	     1	     1
PRESUMES                      	     1	     1	     1
PREVENT                       	     1	    60	    60
PREVENTATIVE                  	     1	     1	     1
PREVENTED                     	     1	     5	     5
PREVENTING                    	     1	    25	    25
PREVENTS                      	     1	    11	    11
PREVIOUS                      	     1	   126	   126
PREVIOUSLY                    	     1	    81	    81
PRIDE                         	     1	     1	     1
PRIME                         	     1	    14	    14
PRIMED                        	     1	     3	     3
PRINTS                        	     1	     1	     1
PRIVATE                       	     1	     8	     8
PRO                           	     1	     4	     4
PROCESS                       	     1	    99	    99
PROCESSED                     	     1	     5	     5
PROCESSES                     	     1	   114	   114
PROCESSING                    	     1	     8	     8
PROCESSIONARY                 	     1	     1	     1
PROCESSOR                     	     1	     3	     3
PRODUCE                       	     1	   223	   223
PRODUCED                      	     1	   176	   176
PRODUCER                      	     1	     3	     3
PRODUCERS                     	     1	     3	     3
PRODUCES                      	     1	    39	    39
PRODUCING                     	     1	    88	    88
PRODUCT                       	     1	    18	    18
PRODUCTION                    	     1	   139	   139
PRODUCTIVE                    	     1	     8	     8
PRODUCTIVITY                  	     1	   107	   107
PRODUCTS                      	     1	    59	    59
PROGRESS                      	     1	    22	    22
PROGRESSED                    	     1	     3	     3
PROGRESSES                    	     1	     6	     6
PROGRESSION                   	     1	     8	     8
PROGRESSIVE                   	     1	     9	     9
PROGRESSIVELY                 	     1	    23	    23
PROJECT                       	     1	    50	    50
PROJECTED                     	     1	     8	     8
PROJECTION                    	     1	     5	     5
PROJECTIONS                   	     1	     8	     8
PROJECTS                      	     1	    20	    20
PRONOUNCED                    	     1	    38	    38
PROPERTIES                    	     1	    77	    77
PROPERTY                      	     1	     9	     9
PROPOSAL                      	     1	     3	     3
PROPOSALS                     	     1	     1	     1
PROPOSE                       	     1	    10	    10
PROPOSED                      	     1	    49	    49
PROPOSING                     	     1	     1	     1
PROS                          	     1	     2	     2
PROVE                         	     1	     4	     4
PROVED                        	     1	    11	    11
PROVEN                        	     1	    10	    10
PROVIDE                       	     1	   153	   153
PROVIDED                      	     1	    71	    71
PROVIDES                      	     1	    40	    40
PROVIDING                     	     1	    41	    41
PROVING                       	     1	     1	     1
PUMP                          	     1	    55	    55
PUMPED                        	     1	     2	     2
PUMPS                         	     1	     3	     3
PUNCH                         	     1	     2	     2
PURCHASED                     	     1	     2	     2
PURE                          	     1	    29	    29
PURELY                        	     1	     6	     6
PURISTS                       	     1	     2	     2
PURPLE                        	     1	     4	     4
PURPLES                       	     1	     1	     1
PURPOSE                       	     1	    15	    15
PURPOSEFULLY                  	     1	     1	     1
PURPOSES                      	     1	    19	    19
QUALIFY                       	     1	     2	     2
QUALITIES                     	     1	     7	     7
QUALITY                       	     1	   106	   106
QUOTE                         	     1	     3	     3
QUOTED                        	     1	     3	     3
QUOTES                        	     1	     1	     1
RANGE                         	     1	   190	   190
RANGED                        	     1	    35	    35
RANGES                        	     1	    21	    21
RANGING                       	     1	    46	    46
RAPID                         	     1	   103	   103
RAPIDITY                      	     1	     1	     1
RAPIDLY                       	     1	    81	    81
RARE                          	     1	    30	    30
RARELY                        	     1	    32	    32
RARER                         	     1	     2	     2
RARITY                        	     1	     7	     7
RAT                           	     1	     2	     2
RAY                           	     1	     5	     5
RAYS                          	     1	    28	    28
REACT                         	     1	     6	     6
REACTING                      	     1	     2	     2
REACTION                      	     1	    52	    52
REACTIONS                     	     1	    11	    11
REACTIVE                      	     1	     5	     5
REACTIVITY                    	     1	     2	     2
REACTS                        	     1	     2	     2
REASSOCIATE                   	     1	     1	     1
REASSOCIATION                 	     1	     3	     3
RECALCULATED                  	     1	     3	     3
RECEIVE                       	     1	     7	     7
RECEIVED                      	     1	    16	    16
RECEIVES                      	     1	     3	     3
RECEIVING                     	     1	     7	     7
RECKONED                      	     1	     1	     1
RECOGNISABLE                  	     1	     1	     1
RECOGNISE                     	     1	     1	     1
RECOGNISED                    	     1	     3	     3
RECOGNIZABLE                  	     1	     2	     2
RECOGNIZE                     	     1	     1	     1
RECOGNIZED                    	     1	    26	    26
RECOGNIZES                    	     1	     1	     1
RECOGNIZING                   	     1	     1	     1
RECOMBINANT                   	     1	     5	     5
RECOMBINANTS                  	     1	     1	     1
RECOMBINATION                 	     1	    31	    31
RECOMBINATIONS                	     1	     2	     2
RECOMMEND                     	     1	     1	     1
RECOMMENDATIONS               	     1	     3	     3
RECOMMENDED                   	     1	     9	     9
RECOMMENDS                    	     1	     1	     1
RECOVER                       	     1	    21	    21
RECOVERABLE                   	     1	     1	     1
RECOVERED                     	     1	    26	    26
RECOVERING                    	     1	     8	     8
RECOVERS                      	     1	     3	     3
RECOVERY                      	     1	    29	    29
REDUCE                        	     1	   105	   105
REDUCED                       	     1	   173	   173
REDUCES                       	     1	    32	    32
REDUCING                      	     1	    56	    56
REDUCTION                     	     1	   123	   123
REDUCTIONS                    	     1	    18	    18
REESTABLISHED                 	     1	     1	     1
REESTABLISHING                	     1	     1	     1
REESTABLISHMENT               	     1	     3	     3
REEXAMINATION                 	     1	     1	     1
REFER                         	     1	     4	     4
REFERENCE                     	     1	    43	    43
REFERENCED                    	     1	     2	     2
REFERENCES                    	     1	    13	    13
REFERRED                      	     1	    41	    41
REFERRING                     	     1	     6	     6
REFERS                        	     1	     5	     5
REFRIGERATED                  	     1	     3	     3
REFRIGERATOR                  	     1	     3	     3
REGARD                        	     1	    11	    11
REGARDED                      	     1	    10	    10
REGARDING                     	     1	    34	    34
REGARDLESS                    	     1	    27	    27
REGARDS                       	     1	     1	     1
REGION                        	     1	    87	    87
REGIONAL                      	     1	    15	    15
REGIONALLY                    	     1	     1	     1
REGIONS                       	     1	   172	   172
REGISTER                      	     1	     2	     2
REGISTRATION                  	     1	     1	     1
REGULAR                       	     1	    11	    11
REGULARLY                     	     1	    14	    14
RELAX                         	     1	     1	     1
RELAXATION                    	     1	     1	     1
RELAXED                       	     1	     5	     5
RELEASABLE                    	     1	     1	     1
RELEASE                       	     1	    43	    43
RELEASED                      	     1	    36	    36
RELEASES                      	     1	     4	     4
RELEASING                     	     1	     4	     4
RELIABILITY                   	     1	     7	     7
RELIABLE                      	     1	    22	    22
RELIABLY                      	     1	     5	     5
RELIANCE                      	     1	     3	     3
RELIANT                       	     1	     3	     3
RELIED                        	     1	     5	     5
RELIEF                        	     1	     1	     1
RELIES                        	     1	     9	     9
RELY                          	     1	    17	    17
RELYING                       	     1	     2	     2
REMAIN                        	     1	    38	    38
REMAINED                      	     1	    45	    45
REMAINING                     	     1	    47	    47
REMAINS                       	     1	    51	    51
REMARKABLE                    	     1	     9	     9
REMARKABLY                    	     1	    23	    23
REMARKS                       	     1	     3	     3
REMEASURED                    	     1	     1	     1
REMEASUREMENT                 	     1	     2	     2
REMIND                        	     1	     2	     2
REMINDER                      	     1	     1	     1
REMOVAL                       	     1	    16	    16
REMOVE                        	     1	    17	    17
REMOVED                       	     1	    49	    49
REMOVERS                      	     1	     1	     1
REMOVES                       	     1	     3	     3
REMOVING                      	     1	    11	    11
REORGANIZATION                	     1	     7	     7
REPAIR                        	     1	     6	     6
REPAIRED                      	     1	     1	     1
REPAIRING                     	     1	     1	     1
REPEAT                        	     1	    20	    20
REPEATABILITY                 	     1	     2	     2
REPEATABLE                    	     1	     1	     1
REPEATED                      	     1	    26	    26
REPEATEDLY                    	     1	    12	    12
REPEATING                     	     1	     1	     1
REPEATS                       	     1	    22	    22
REPLACE                       	     1	     7	     7
REPLACEABLE                   	     1	     1	     1
REPLACED                      	     1	    13	    13
REPLACEMENT                   	     1	     3	     3
REPLACEMENTS                  	     1	     2	     2
REPLACES                      	     1	     1	     1
REPLACING                     	     1	     1	     1
REPRESENT                     	     1	    59	    59
REPRESENTANTS                 	     1	     2	     2
REPRESENTATION                	     1	    14	    14
REPRESENTATIONS               	     1	     3	     3
REPRESENTATIVE                	     1	    17	    17
REPRESENTATIVENESS            	     1	     3	     3
REPRESENTATIVES               	     1	     4	     4
REPRESENTED                   	     1	    40	    40
REPRESENTING                  	     1	    32	    32
REPRESENTS                    	     1	    45	    45
REQUIRE                       	     1	    34	    34
REQUIRED                      	     1	    66	    66
REQUIREMENT                   	     1	    13	    13
REQUIREMENTS                  	     1	    20	    20
REQUIRES                      	     1	    51	    51
REQUIRING                     	     1	     9	     9
RESEARCH                      	     1	   162	   162
RESEARCHERS                   	     1	    17	    17
RESEARCHES                    	     1	     1	     1
RESELECTION                   	     1	     1	     1
RESERVE                       	     1	    16	    16
RESERVED                      	     1	     1	     1
RESERVES                      	     1	    35	    35
RESIST                        	     1	    12	    12
RESISTANCE                    	     1	   263	   263
RESISTANCES                   	     1	     8	     8
RESISTANT                     	     1	    41	    41
RESISTING                     	     1	     3	     3
RESISTIVITY                   	     1	     3	     3
RESISTS                       	     1	     3	     3
RESPECT                       	     1	    28	    28
RESULT                        	     1	   150	   150
RESULTANT                     	     1	     4	     4
RESULTED                      	     1	    52	    52
RESULTING                     	     1	    98	    98
RESULTS                       	     1	   393	   393
RESUPPLY                      	     1	     1	     1
RICE                          	     1	    19	    19
RIP                           	     1	     1	     1
RIPPED                        	     1	     1	     1
RISK                          	     1	    99	    99
RISKIER                       	     1	     1	     1
RISKING                       	     1	     2	     2
RISKS                         	     1	     5	     5
RISKY                         	     1	     5	     5
ROBS                          	     1	     1	     1
ROLE                          	     1	   147	   147
ROLES                         	     1	    12	    12
ROOF                          	     1	     1	     1
ROOFS                         	     1	     3	     3
ROOT                          	     1	  1062	  1062
ROOTED                        	     1	    27	    27
ROOTING                       	     1	    54	    54
ROOTLET                       	     1	     1	     1
ROOTS                         	     1	   859	   859
ROPE                          	     1	     2	     2
ROPES                         	     1	     2	     2
ROT                           	     1	    63	    63
ROTS                          	     1	     5	     5
ROTTED                        	     1	     1	     1
ROTTEN                        	     1	     1	     1
ROTTING                       	     1	    11	    11
ROW                           	     1	     9	     9
ROWS                          	     1	    12	    12
ROYAL                         	     1	     3	     3
RUB                           	     1	     1	     1
RUBBING                       	     1	     1	     1
RUSHES                        	     1	     1	     1
SALE                          	     1	     1	     1
SALEABLE                      	     1	     1	     1
SALT                          	     1	   138	   138
SALTS                         	     1	     3	     3
SALTY                         	     1	     3	     3
SAND                          	     1	    23	    23
SANDS                         	     1	    12	    12
SANDWICHES                    	     1	     1	     1
SANDY                         	     1	    19	    19
SATISFIED                     	     1	     3	     3
SATISFY                       	     1	     2	     2
SATISFYING                    	     1	     1	     1
SCALABILITY                   	     1	     1	     1
SCALABLE                      	     1	     2	     2
SCALE                         	     1	    67	    67
SCALED                        	     1	     2	     2
SCALES                        	     1	    80	    80
SCALING                       	     1	     9	     9
SCENERY                       	     1	     1	     1
SCHEDULE                      	     1	    20	    20
SCHEDULED                     	     1	     1	     1
SCHEDULES                     	     1	    20	    20
SCHEDULING                    	     1	    32	    32
SCORABLE                      	     1	     1	     1
SCORE                         	     1	    12	    12
SCORED                        	     1	     2	     2
SCORES                        	     1	     5	     5
SCORING                       	     1	     2	     2
SCRATCH                       	     1	     1	     1
SCREEN                        	     1	    14	    14
SCREENED                      	     1	     9	     9
SCREENING                     	     1	    18	    18
SCREENS                       	     1	     1	     1
SCREW                         	     1	     5	     5
SEAL                          	     1	     9	     9
SEALANT                       	     1	     2	     2
SEALED                        	     1	    17	    17
SEALING                       	     1	     4	     4
SEALS                         	     1	     3	     3
SEARCH                        	     1	    15	    15
SEARCHED                      	     1	     1	     1
SEARCHES                      	     1	     1	     1
SEARCHING                     	     1	     4	     4
SEASON                        	     1	   279	   279
SEASONAL                      	     1	   164	   164
SEASONALITY                   	     1	    21	    21
SEASONALLY                    	     1	    32	    32
SEASONS                       	     1	    36	    36
SEC                           	     1	     1	     1
SECONDS                       	     1	     8	     8
SECTION                       	     1	   100	   100
SECTIONAL                     	     1	     4	     4
SECTIONED                     	     1	     1	     1
SECTIONS                      	     1	    57	    57
SEED                          	     1	   282	   282
SEEDED                        	     1	     2	     2
SEEDERS                       	     1	     1	     1
SEEDING                       	     1	     6	     6
SEEDLESS                      	     1	     4	     4
SEEDLING                      	     1	   121	   121
SEEDLINGS                     	     1	   335	   335
SEEDS                         	     1	   296	   296
SEEKING                       	     1	     1	     1
SEEKS                         	     1	     1	     1
SELECT                        	     1	    17	    17
SELECTED                      	     1	   122	   122
SELECTING                     	     1	     9	     9
SELECTION                     	     1	   186	   186
SELECTIONS                    	     1	    12	    12
SELECTIVE                     	     1	    19	    19
SELECTIVELY                   	     1	     6	     6
SELECTIVITY                   	     1	     1	     1
SELECTS                       	     1	     1	     1
SEPARATE                      	     1	    30	    30
SEPARATED                     	     1	    18	    18
SEPARATELY                    	     1	    15	    15
SEPARATES                     	     1	     5	     5
SEPARATING                    	     1	     2	     2
SEPARATION                    	     1	    17	    17
SEPTEMBER                     	     1	    27	    27
SERIES                        	     1	    49	    49
SEWING                        	     1	     1	     1
SHADE                         	     1	    54	    54
SHADED                        	     1	    25	    25
SHADING                       	     1	    15	    15
SHADOW                        	     1	     6	     6
SHADOWS                       	     1	     3	     3
SHARP                         	     1	    14	    14
SHARPENED                     	     1	     1	     1
SHARPER                       	     1	     1	     1
SHARPEST                      	     1	     1	     1
SHARPLY                       	     1	     3	     3
SHED                          	     1	    69	    69
SHEDDING                      	     1	    47	    47
SHEDS                         	     1	     4	     4
SHEEP                         	     1	     1	     1
SHEET                         	     1	     2	     2
SHEETS                        	     1	     7	     7
SHELL                         	     1	     7	     7
SHELLS                        	     1	     3	     3
SHELTER                       	     1	    10	    10
SHELTERED                     	     1	     2	     2
SHELTERS                      	     1	     1	     1
SHIFT                         	     1	    35	    35
SHIFTED                       	     1	    11	    11
SHIFTING                      	     1	     3	     3
SHIFTS                        	     1	    11	    11
SHINE                         	     1	     1	     1
SHINY                         	     1	     2	     2
SHOCK                         	     1	     8	     8
SHORES                        	     1	     2	     2
SHOVE                         	     1	     1	     1
SHOWERING                     	     1	     1	     1
SHOWERS                       	     1	     1	     1
SIGNAL                        	     1	    59	    59
SIGNALING                     	     1	     6	     6
SIGNALLING                    	     1	     1	     1
SIGNALS                       	     1	    27	    27
SILENCERS                     	     1	     1	     1
SILVER                        	     1	    15	    15
SILVERY                       	     1	     1	     1
SIMILAR                       	     1	   342	   342
SIMILARITIES                  	     1	     3	     3
SIMILARITY                    	     1	    31	    31
SIMILARLY                     	     1	    67	    67
SINK                          	     1	    23	    23
SINKER                        	     1	     7	     7
SINKERS                       	     1	     2	     2
SINKING                       	     1	     2	     2
SINKS                         	     1	     5	     5
SITE                          	     1	   169	   169
SITES                         	     1	   148	   148
SKI                           	     1	     1	     1
SKILL                         	     1	     1	     1
SKIRT                         	     1	     3	     3
SLIDE                         	     1	     1	     1
SLIDES                        	     1	     1	     1
SLIDING                       	     1	     2	     2
SMART                         	     1	     1	     1
SMOOTH                        	     1	    12	    12
SMOOTHED                      	     1	     1	     1
SMOOTHNESS                    	     1	     1	     1
SMOOTHS                       	     1	     1	     1
SNAKE                         	     1	     1	     1
SNAP                          	     1	     6	     6
SNAPPED                       	     1	    10	    10
SNAPPING                      	     1	     4	     4
SOCIAL                        	     1	     3	     3
SOCKS                         	     1	     1	     1
SOIL                          	     1	  1019	  1019
SOILS                         	     1	   111	   111
SOLDIER                       	     1	     1	     1
SOLID                         	     1	    21	    21
SOLIDIFIED                    	     1	     1	     1
SOMEWHAT                      	     1	    14	    14
SORTED                        	     1	     1	     1
SORTING                       	     1	     1	     1
SOUGHT                        	     1	     4	     4
SOUL                          	     1	     1	     1
SOUP                          	     1	     1	     1
SOUTHERN                      	     1	    86	    86
SOUTHERNMOST                  	     1	     1	     1
SP                            	     1	    14	    14
SPARE                         	     1	     3	     3
SPARED                        	     1	     1	     1
SPECIE                        	     1	     3	     3
SPECIES                       	     1	  1963	  1963
SPECIFIC                      	     1	   156	   156
SPECIFICALLY                  	     1	    32	    32
SPECIFICATION                 	     1	     1	     1
SPECIFICITIES                 	     1	     5	     5
SPECIFICITY                   	     1	    12	    12
SPEED                         	     1	    32	    32
SPEEDING                      	     1	     3	     3
SPEEDS                        	     1	    11	    11
SPEEDY                        	     1	     1	     1
SPELL                         	     1	     4	     4
SPELLS                        	     1	     3	     3
SPIN                          	     1	     3	     3
SPINNING                      	     1	     4	     4
SPIRIT                        	     1	     1	     1
SPIRITS                       	     1	     1	     1
SPLIT                         	     1	    15	    15
SPLITS                        	     1	     4	     4
SPLITTING                     	     1	     5	     5
SPOILS                        	     1	     1	     1
SPP                           	     1	   158	   158
SPRAY                         	     1	     2	     2
SPRAYED                       	     1	     2	     2
SPRAYING                      	     1	     1	     1
SPREAD                        	     1	    72	    72
SPREADERS                     	     1	     1	     1
SPREADING                     	     1	    18	    18
SPREADS                       	     1	     5	     5
SPUN                          	     1	     2	     2
STABILISATION                 	     1	     8	     8
STABILISED                    	     1	     4	     4
STABILISES                    	     1	     1	     1
STABILISING                   	     1	     2	     2
STABILITY                     	     1	    39	    39
STABILIZATION                 	     1	     2	     2
STABILIZE                     	     1	     4	     4
STABLE                        	     1	    68	    68
STABLY                        	     1	     1	     1
STANDARD                      	     1	    77	    77
STANDARDIZE                   	     1	     1	     1
STANDARDIZED                  	     1	     2	     2
STANDARDS                     	     1	     8	     8
STARVATION                    	     1	    16	    16
STARVED                       	     1	     4	     4
STARVES                       	     1	     1	     1
STARVING                      	     1	     3	     3
STATES                        	     1	    27	    27
STEADIEST                     	     1	     1	     1
STEADILY                      	     1	     3	     3
STEADY                        	     1	    11	    11
STEEL                         	     1	     3	     3
STIFF                         	     1	     3	     3
STIFFENING                    	     1	     1	     1
STIFFNESS                     	     1	     5	     5
STIRRING                      	     1	     1	     1
STOCK                         	     1	    27	    27
STOCKS                        	     1	     1	     1
STORM                         	     1	     4	     4
STORMING                      	     1	     1	     1
STORMS                        	     1	     5	     5
STRAWBERRY                    	     1	     1	     1
STREAM                        	     1	    12	    12
STREAMS                       	     1	     2	     2
STRENGTH                      	     1	    36	    36
STRENGTHEN                    	     1	     1	     1
STRENGTHENED                  	     1	     1	     1
STRENGTHENING                 	     1	     5	     5
STRENGTHS                     	     1	     3	     3
STRESS                        	     1	   671	   671
STRESSED                      	     1	    23	    23
STRESSES                      	     1	    37	    37
STRESSFUL                     	     1	     4	     4
STRESSING                     	     1	     2	     2
STRESSOR                      	     1	     1	     1
STRESSORS                     	     1	     3	     3
STRETCH                       	     1	     3	     3
STRETCHED                     	     1	     3	     3
STRETCHES                     	     1	     4	     4
STRETCHING                    	     1	     6	     6
STRETCHY                      	     1	     1	     1
STRING                        	     1	     2	     2
STRINGS                       	     1	     1	     1
STRIP                         	     1	     7	     7
STRIPPED                      	     1	     3	     3
STRIPPING                     	     1	     3	     3
STRIPS                        	     1	     1	     1
STROKE                        	     1	     1	     1
STRUGGLE                      	     1	     2	     2
STRUGGLED                     	     1	     1	     1
STYLE                         	     1	    15	    15
STYLES                        	     1	     3	     3
SUBSECTION                    	     1	    15	    15
SUBSECTIONS                   	     1	    16	    16
SUBSOIL                       	     1	    23	    23
SUBSPECIES                    	     1	     3	     3
SUBSTANDARD                   	     1	     1	     1
SUBSURFACE                    	     1	    19	    19
SUBUNIT                       	     1	     1	     1
SUCCESS                       	     1	    29	    29
SUCCESSES                     	     1	     1	     1
SUCCESSFUL                    	     1	    21	    21
SUCCESSFULLY                  	     1	    29	    29
SUCK                          	     1	     3	     3
SUCKED                        	     1	     4	     4
SUCKING                       	     1	     5	     5
SUFFER                        	     1	    22	    22
SUFFERED                      	     1	     7	     7
SUFFERING                     	     1	     3	     3
SUFFERS                       	     1	     6	     6
SUGAR                         	     1	    38	    38
SUGARS                        	     1	    48	    48
SUGARY                        	     1	     8	     8
SUNKEN                        	     1	     1	     1
SUPER                         	     1	     1	     1
SUPPLIED                      	     1	    18	    18
SUPPLIER                      	     1	     2	     2
SUPPLIES                      	     1	    14	    14
SUPPLY                        	     1	   185	   185
SUPPLYING                     	     1	     7	     7
SURFACE                       	     1	   195	   195
SURFACES                      	     1	    18	    18
SURROUND                      	     1	     1	     1
SURROUNDED                    	     1	    10	    10
SURROUNDING                   	     1	    28	    28
SURROUNDINGS                  	     1	     5	     5
SURROUNDS                     	     1	     2	     2
SURVIVAL                      	     1	   103	   103
SURVIVE                       	     1	    61	    61
SURVIVED                      	     1	     5	     5
SURVIVES                      	     1	     4	     4
SURVIVING                     	     1	    19	    19
SUSPECT                       	     1	     1	     1
SUSPECTED                     	     1	     3	     3
SWALLOW                       	     1	     1	     1
SWALLOWED                     	     1	     3	     3
SWEEP                         	     1	     3	     3
SWEEPING                      	     1	     1	     1
SWEPT                         	     1	     2	     2
SWING                         	     1	     2	     2
SWITCHED                      	     1	     2	     2
SWITCHING                     	     1	     3	     3
SWORD                         	     1	     1	     1
TALES                         	     1	     1	     1
TANK                          	     1	     3	     3
TANKS                         	     1	     3	     3
TAP                           	     1	    23	    23
TAPPED                        	     1	     2	     2
TAPPING                       	     1	     1	     1
TECHNOLOGICAL                 	     1	     3	     3
TECHNOLOGIES                  	     1	    36	    36
TECHNOLOGY                    	     1	    25	    25
TEMPTING                      	     1	     2	     2
TENSION                       	     1	    41	    41
TENSIONS                      	     1	     4	     4
TENT                          	     1	     1	     1
TENTS                         	     1	     1	     1
TH                            	     1	    54	    54
THEREFORE                     	     1	   265	   265
THIN                          	     1	    54	    54
THINLY                        	     1	     1	     1
THINNED                       	     1	     1	     1
THINNER                       	     1	    25	    25
THINNEST                      	     1	     2	     2
THINNING                      	     1	     9	     9
THREAT                        	     1	    10	    10
THREATENED                    	     1	     6	     6
THREATENING                   	     1	     1	     1
THREATS                       	     1	     2	     2
THUS                          	     1	   259	   259
TIDAL                         	     1	     1	     1
TIDE                          	     1	     1	     1
TIDES                         	     1	     1	     1
TIN                           	     1	     1	     1
TINY                          	     1	     2	     2
TIP                           	     1	    29	    29
TIPPING                       	     1	     4	     4
TIPS                          	     1	    24	    24
TITLE                         	     1	     1	     1
TOMATO                        	     1	     5	     5
TOMATOES                      	     1	     2	     2
TONGUED                       	     1	     1	     1
TONGUES                       	     1	     1	     1
TOOL                          	     1	    24	    24
TOOLS                         	     1	    31	    31
TOPIC                         	     1	     5	     5
TOPICAL                       	     1	     2	     2
TOPICS                        	     1	     1	     1
TOUGH                         	     1	    12	    12
TOUGHENED                     	     1	     1	     1
TOUGHNESS                     	     1	     1	     1
TOWEL                         	     1	     2	     2
TOWELS                        	     1	     3	     3
TOWER                         	     1	     3	     3
TOWERING                      	     1	     1	     1
TRACE                         	     1	     6	     6
TRACED                        	     1	     6	     6
TRACES                        	     1	     1	     1
TRACING                       	     1	     1	     1
TRADE                         	     1	     1	     1
TRADITIONAL                   	     1	    27	    27
TRADITIONALLY                 	     1	    14	    14
TRAFFIC                       	     1	     1	     1
TRANSFER                      	     1	    28	    28
TRANSFERABILITY               	     1	    10	    10
TRANSFERABLE                  	     1	     8	     8
TRANSFERING                   	     1	     1	     1
TRANSFERRED                   	     1	    28	    28
TRANSFERRING                  	     1	     3	     3
TRANSFERS                     	     1	     3	     3
TRAP                          	     1	     4	     4
TRAPPED                       	     1	     6	     6
TRAPPER                       	     1	     1	     1
TRAPPING                      	     1	     2	     2
TRAPS                         	     1	     5	     5
TRAY                          	     1	     4	     4
TRAYS                         	     1	     3	     3
TRIAL                         	     1	    17	    17
TRIALS                        	     1	    25	    25
TRICK                         	     1	     3	     3
TRICKIER                      	     1	     1	     1
TRICKS                        	     1	     1	     1
TRUNK                         	     1	   187	   187
TRUNKS                        	     1	    19	    19
TUNE                          	     1	     1	     1
TUNED                         	     1	     1	     1
TWINNED                       	     1	     1	     1
TWINS                         	     1	     1	     1
TWIST                         	     1	     3	     3
TWISTED                       	     1	     3	     3
TWISTING                      	     1	     2	     2
TWISTS                        	     1	     2	     2
TYPICAL                       	     1	    62	    62
TYPICALLY                     	     1	    79	    79
UNACCOUNTED                   	     1	     1	     1
UNAFFECTED                    	     1	     6	     6
UNALTERED                     	     1	     1	     1
UNATTRACTIVE                  	     1	     4	     4
UNAVAILABILITY                	     1	     1	     1
UNAVAILABLE                   	     1	     1	     1
UNAVOIDABLY                   	     1	     1	     1
UNBALANCE                     	     1	     2	     2
UNBALANCED                    	     1	     1	     1
UNBLOCKED                     	     1	     1	     1
UNBRANCHED                    	     1	     5	     5
UNCHARACTERIZED               	     1	     1	     1
UNCOMMON                      	     1	    10	    10
UNCONSCIOUSNESS               	     1	     1	     1
UNDAMAGED                     	     1	     1	     1
UNDESIRABLE                   	     1	     1	     1
UNDETECTED                    	     1	     3	     3
UNDETERMINED                  	     1	     3	     3
UNDISTURBED                   	     1	     4	     4
UNDIVIDED                     	     1	     1	     1
UNDUE                         	     1	     1	     1
UNECONOMICAL                  	     1	     1	     1
UNEQUALLY                     	     1	     1	     1
UNFAVORABLE                   	     1	     9	     9
UNFAVOURABLE                  	     1	     8	     8
UNFOLD                        	     1	     1	     1
UNFOLDING                     	     1	     1	     1
UNHARMED                      	     1	     1	     1
UNIMPROVED                    	     1	     1	     1
UNINTERRUPTED                 	     1	     1	     1
UNION                         	     1	     6	     6
UNIT                          	     1	    57	    57
UNITED                        	     1	    17	    17
UNITLESS                      	     1	     1	     1
UNITS                         	     1	    13	    13
UNIVERSITIES                  	     1	     1	     1
UNIVERSITY                    	     1	    36	    36
UNLIKELY                      	     1	     9	     9
UNLIMITED                     	     1	     3	     3
UNOBSERVED                    	     1	     1	     1
UNPLEASANT                    	     1	     7	     7
UNPOOLED                      	     1	     1	     1
UNPRODUCTIVE                  	     1	     2	     2
UNSEASONAL                    	     1	     1	     1
UNSELECTED                    	     1	     2	     2
UNSPECIFIC                    	     1	     1	     1
UNSTABLE                      	     1	     4	     4
UNSTRESSED                    	     1	     2	     2
UNSUCCESSFUL                  	     1	     2	     2
UNSUSPECTING                  	     1	     1	     1
UNWRAPPED                     	     1	     1	     1
UPPER                         	     1	    93	    93
UPPERMOST                     	     1	     3	     3
UPSET                         	     1	     2	     2
VALLEY                        	     1	     6	     6
VALLEYS                       	     1	     3	     3
VALUABLE                      	     1	    28	    28
VALUATION                     	     1	     1	     1
VALUE                         	     1	   161	   161
VALUED                        	     1	     6	     6
VALUES                        	     1	   334	   334
VARIABILITY                   	     1	    92	    92
VARIABLE                      	     1	    66	    66
VARIABLES                     	     1	    85	    85
VARIANCE                      	     1	    59	    59
VARIANCES                     	     1	     4	     4
VARIANT                       	     1	     2	     2
VARIANTS                      	     1	     5	     5
VARIATION                     	     1	   254	   254
VARIATIONS                    	     1	    75	    75
VARIED                        	     1	    50	    50
VARIES                        	     1	    31	    31
VARIOUS                       	     1	   113	   113
VARIOUSLY                     	     1	     1	     1
VARY                          	     1	    56	    56
VARYING                       	     1	    19	    19
VEGETABLES                    	     1	     2	     2
VEHICLES                      	     1	     5	     5
VERSION                       	     1	    22	    22
VERSIONS                      	     1	     4	     4
VICTIM                        	     1	     1	     1
VILLAGE                       	     1	     1	     1
WANDER                        	     1	     1	     1
WANDERS                       	     1	     1	     1
WARNED                        	     1	     1	     1
WARNING                       	     1	     1	     1
WEAK                          	     1	    28	    28
WEAKEN                        	     1	     3	     3
WEAKENED                      	     1	     5	     5
WEAKENING                     	     1	     4	     4
WEAKENS                       	     1	     2	     2
WEAKER                        	     1	    12	    12
WEAKEST                       	     1	     2	     2
WEAKLY                        	     1	     4	     4
WEAKNESS                      	     1	     3	     3
WEAKNESSES                    	     1	     1	     1
WEED                          	     1	     4	     4
WEEDED                        	     1	     1	     1
WEEDS                         	     1	     4	     4
WELCOMED                      	     1	     1	     1
WESTERN                       	     1	    50	    50
WHEREAS                       	     1	   103	   103
WHIPPED                       	     1	     1	     1
WING                          	     1	    15	    15
WINGED                        	     1	     5	     5
WINGLESS                      	     1	     4	     4
WINGS                         	     1	    10	    10
WIRE                          	     1	     2	     2
WIRED                         	     1	     1	     1
WIRES                         	     1	     1	     1
WISE                          	     1	     2	     2
WITNESS                       	     1	     1	     1
WOLF                          	     1	     1	     1
WOOLEN                        	     1	     1	     1
WOOLLY                        	     1	     2	     2
WORM                          	     1	     2	     2
WOUND                         	     1	    15	    15
WOUNDED                       	     1	     2	     2
WOUNDING                      	     1	     3	     3
WOUNDS                        	     1	     8	     8
WRAP                          	     1	     3	     3
WRAPPED                       	     1	    10	    10

Types Found In Base List Three

TYPE                          	 RANGE	  FREQ	    F1
ABANDONED                     	     1	     2	     2
ABANDONMENT                   	     1	     1	     1
ABORT                         	     1	     2	     2
ABORTED                       	     1	     3	     3
ABORTING                      	     1	     2	     2
ABSENCE                       	     1	    27	    27
ABSORB                        	     1	    18	    18
ABSORBANCE                    	     1	     8	     8
ABSORBED                      	     1	    12	    12
ABSORBENT                     	     1	     2	     2
ABSORBER                      	     1	     1	     1
ABSORBING                     	     1	     8	     8
ABSORBS                       	     1	     4	     4
ABSORPTION                    	     1	    34	    34
ABSORPTIVE                    	     1	     3	     3
ABSTRACT                      	     1	    32	    32
ABUSIVE                       	     1	     1	     1
ACADEMIC                      	     1	     2	     2
ACADEMY                       	     1	     2	     2
ACCELERATE                    	     1	     5	     5
ACCELERATED                   	     1	     9	     9
ACCELERATES                   	     1	     1	     1
ACCELERATING                  	     1	     1	     1
ACCOMMODATE                   	     1	     5	     5
ACCOMMODATES                  	     1	     1	     1
ACCOMMODATION                 	     1	     1	     1
ACCOMPANIED                   	     1	    20	    20
ACCOMPANIES                   	     1	     1	     1
ACCOMPANY                     	     1	     1	     1
ACCOMPLISHED                  	     1	     5	     5
ACCUMULATE                    	     1	    16	    16
ACCUMULATED                   	     1	    23	    23
ACCUMULATES                   	     1	     3	     3
ACCUMULATING                  	     1	     7	     7
ACCUMULATION                  	     1	    79	    79
ACCUMULATIONS                 	     1	     1	     1
ACCURACIES                    	     1	     1	     1
ACCURACY                      	     1	    19	    19
ACCURATE                      	     1	    25	    25
ACCURATELY                    	     1	     9	     9
ACHIEVABLE                    	     1	     1	     1
ACHIEVE                       	     1	    33	    33
ACHIEVED                      	     1	    38	    38
ACHIEVEMENTS                  	     1	     3	     3
ACHIEVES                      	     1	     3	     3
ACHIEVING                     	     1	     9	     9
ACKNOWLEDGE                   	     1	     2	     2
ACKNOWLEDGED                  	     1	     2	     2
ACKNOWLEDGEMENT               	     1	     1	     1
ACQUIRE                       	     1	     7	     7
ACQUIRED                      	     1	     9	     9
ACQUIRING                     	     1	     2	     2
ACQUISITION                   	     1	    29	    29
ACRES                         	     1	     3	     3
ADEQUATE                      	     1	    18	    18
ADEQUATELY                    	     1	     4	     4
ADJUST                        	     1	    13	    13
ADJUSTED                      	     1	    13	    13
ADJUSTING                     	     1	     3	     3
ADJUSTMENT                    	     1	    49	    49
ADJUSTMENTS                   	     1	    14	    14
ADJUSTS                       	     1	     2	     2
ADMINISTRATION                	     1	     1	     1
ADOPT                         	     1	     3	     3
ADOPTED                       	     1	    10	    10
ADOPTING                      	     1	     1	     1
ADVOCATED                     	     1	     1	     1
ADVOCATING                    	     1	     1	     1
AGENCIES                      	     1	     2	     2
AGENCY                        	     1	     8	     8
AGGRESSIVE                    	     1	     1	     1
AGGRESSIVENESS                	     1	     7	     7
AGRICULTURAL                  	     1	    16	    16
AGRICULTURE                   	     1	    23	    23
AIM                           	     1	    16	    16
AIMED                         	     1	    26	    26
AIMING                        	     1	     6	     6
AIMS                          	     1	    15	    15
AIRCRAFT                      	     1	     1	     1
ALBUM                         	     1	     2	     2
ALLIANCES                     	     1	     1	     1
ALLIED                        	     1	     1	     1
ALLIES                        	     1	     1	     1
ALLOCATE                      	     1	     1	     1
ALLOCATED                     	     1	    10	    10
ALLOCATES                     	     1	     1	     1
ALLOCATING                    	     1	     1	     1
ALLOCATION                    	     1	   117	   117
ALLY                          	     1	     1	     1
ALONGSIDE                     	     1	     7	     7
ALTERNATIVE                   	     1	    33	    33
ALTERNATIVELY                 	     1	    16	    16
ALTERNATIVES                  	     1	     3	     3
AMENDED                       	     1	     5	     5
AMENDMENT                     	     1	    12	    12
AMENDMENTS                    	     1	     2	     2
ANALYSE                       	     1	     2	     2
ANALYSED                      	     1	    25	    25
ANALYSER                      	     1	     7	     7
ANALYSES                      	     1	   135	   135
ANALYSING                     	     1	     5	     5
ANALYSIS                      	     1	   431	   431
ANALYZE                       	     1	    11	    11
ANALYZED                      	     1	    72	    72
ANALYZER                      	     1	    12	    12
ANALYZING                     	     1	    12	    12
ANCIENT                       	     1	    13	    13
ANGLE                         	     1	    23	    23
ANGLES                        	     1	     8	     8
ANGLING                       	     1	     1	     1
ANNUAL                        	     1	   111	   111
ANNUALLY                      	     1	     5	     5
ANNUALS                       	     1	     1	     1
ANTIABSORBANTS                	     1	     1	     1
ANTICIPATE                    	     1	     6	     6
ANTICIPATED                   	     1	     5	     5
APPROPRIATE                   	     1	    21	    21
APPROX                        	     1	     1	     1
APPROXIMATE                   	     1	     5	     5
APPROXIMATELY                 	     1	    58	    58
APPROXIMATING                 	     1	     1	     1
APPROXIMATION                 	     1	     5	     5
APPROXIMATIONS                	     1	     3	     3
APPROXIMATIVELY               	     1	     1	     1
ARCHAEOLOGICAL                	     1	     2	     2
ARCHEOLOGICAL                 	     1	     1	     1
ARCHITECTS                    	     1	     2	     2
ARCHITECTURAL                 	     1	     3	     3
ARCHITECTURE                  	     1	    56	    56
ARCHITECTURES                 	     1	     3	     3
ARISE                         	     1	     7	     7
ARISES                        	     1	     6	     6
ARISING                       	     1	     8	     8
AROSE                         	     1	     2	     2
ASPECT                        	     1	    17	    17
ASPECTS                       	     1	    27	    27
ASSEMBLAGE                    	     1	     3	     3
ASSEMBLAGES                   	     1	     1	     1
ASSEMBLE                      	     1	     1	     1
ASSEMBLED                     	     1	    18	    18
ASSEMBLER                     	     1	     1	     1
ASSEMBLIES                    	     1	     4	     4
ASSEMBLING                    	     1	     1	     1
ASSEMBLY                      	     1	    21	    21
ASSESS                        	     1	    38	    38
ASSESSABLE                    	     1	     1	     1
ASSESSED                      	     1	    34	    34
ASSESSING                     	     1	    13	    13
ASSESSMENT                    	     1	    25	    25
ASSESSMENTS                   	     1	     9	     9
ASSET                         	     1	     3	     3
ASSETS                        	     1	     1	     1
ASSIGN                        	     1	     2	     2
ASSIGNED                      	     1	    21	    21
ASSIGNING                     	     1	     2	     2
ASSIGNMENT                    	     1	     8	     8
ASSUMPTION                    	     1	    13	    13
ASSUMPTIONS                   	     1	    10	    10
ATHLETES                      	     1	     1	     1
ATOM                          	     1	     3	     3
ATOMIC                        	     1	     3	     3
ATOMS                         	     1	     8	     8
ATTRIBUTABLE                  	     1	     6	     6
ATTRIBUTE                     	     1	     2	     2
ATTRIBUTED                    	     1	    26	    26
ATTRIBUTES                    	     1	     5	     5
ATTRIBUTION                   	     1	     1	     1
AUDIT                         	     1	     2	     2
AUTHOR                        	     1	     4	     4
AUTHORS                       	     1	    35	    35
BACTERIA                      	     1	    18	    18
BACTERIAL                     	     1	    10	    10
BACTERIUM                     	     1	     1	     1
BARRIER                       	     1	    24	    24
BARRIERS                      	     1	    14	    14
BEAM                          	     1	     3	     3
BEHAVE                        	     1	     1	     1
BEHAVED                       	     1	     2	     2
BEHAVIOR                      	     1	    35	    35
BEHAVIORS                     	     1	     7	     7
BEHAVIOUR                     	     1	    23	    23
BELIEF                        	     1	     2	     2
BENCH                         	     1	     3	     3
BIAS                          	     1	     4	     4
BIASED                        	     1	     4	     4
BIASING                       	     1	     1	     1
BIBLE                         	     1	     1	     1
BIDIMENSIONAL                 	     1	     1	     1
BIOLOGICAL                    	     1	    24	    24
BIOLOGICALLY                  	     1	     2	     2
BISHOP                        	     1	     1	     1
BLAST                         	     1	     5	     5
BLASTED                       	     1	     1	     1
BOOST                         	     1	     4	     4
BOOSTED                       	     1	     2	     2
BORDER                        	     1	     4	     4
BORDERED                      	     1	    11	    11
BOUNDARIES                    	     1	     3	     3
BOUNDARY                      	     1	    29	    29
BUDGET                        	     1	     8	     8
BUDGETS                       	     1	     2	     2
BURDEN                        	     1	     4	     4
BURDENS                       	     1	     1	     1
CABINET                       	     1	     2	     2
CABINETS                      	     1	     6	     6
CAMPAIGN                      	     1	     2	     2
CAMPAIGNS                     	     1	     2	     2
CANCELLED                     	     1	     1	     1
CANCER                        	     1	     1	     1
CANCEROUS                     	     1	     1	     1
CANDIDATE                     	     1	    99	    99
CANDIDATES                    	     1	     8	     8
CAPACITIES                    	     1	     3	     3
CAPACITY                      	     1	   199	   199
CAPTURE                       	     1	    12	    12
CAPTURED                      	     1	     3	     3
CAPTURES                      	     1	     4	     4
CAPTURING                     	     1	     7	     7
CARBON                        	     1	   325	   325
CARVING                       	     1	     2	     2
CATALOG                       	     1	     1	     1
CATALOGS                      	     1	     1	     1
CATEGORIES                    	     1	     8	     8
CATEGORISED                   	     1	     1	     1
CATEGORIZATIONS               	     1	     3	     3
CATEGORIZED                   	     1	     3	     3
CATEGORIZING                  	     1	     1	     1
CATEGORY                      	     1	     8	     8
CATTLE                        	     1	     4	     4
CEASE                         	     1	     1	     1
CEASED                        	     1	     5	     5
CEASES                        	     1	     2	     2
CELL                          	     1	   243	   243
CELLS                         	     1	   206	   206
CEREMONIES                    	     1	     1	     1
CHAMBER                       	     1	    67	    67
CHAMBERED                     	     1	     1	     1
CHAMBERS                      	     1	    27	    27
CHARACTERISTIC                	     1	    36	    36
CHARACTERISTICALLY            	     1	     5	     5
CHARACTERISTICS               	     1	   103	   103
CHEMICAL                      	     1	    79	    79
CHEMICALLY                    	     1	     4	     4
CHEMICALS                     	     1	    37	    37
CHILLED                       	     1	     2	     2
CHILLING                      	     1	     9	     9
CIRCUIT                       	     1	     3	     3
CIRCULATE                     	     1	     1	     1
CIRCULATED                    	     1	     1	     1
CITE                          	     1	     1	     1
CITED                         	     1	    12	    12
CIVIL                         	     1	     1	     1
CLARIFICATION                 	     1	     2	     2
CLARIFICATIONS                	     1	     1	     1
CLARIFY                       	     1	     4	     4
CLARIFYING                    	     1	     1	     1
CLARITY                       	     1	     1	     1
CLIMATE                       	     1	   249	   249
CLIMATES                      	     1	    41	    41
CLIMATIC                      	     1	    73	    73
CLIMATICALLY                  	     1	     2	     2
CLUSTER                       	     1	    27	    27
CLUSTERED                     	     1	     9	     9
CLUSTERING                    	     1	     7	     7
CLUSTERS                      	     1	    20	    20
CODE                          	     1	     9	     9
CODES                         	     1	     1	     1
CODING                        	     1	    40	    40
COIN                          	     1	     5	     5
COINCIDE                      	     1	     3	     3
COINCIDED                     	     1	     3	     3
COINCIDENCE                   	     1	     2	     2
COINCIDENT                    	     1	     1	     1
COINCIDENTAL                  	     1	     1	     1
COINCIDES                     	     1	     2	     2
COINCIDING                    	     1	     4	     4
COINS                         	     1	     1	     1
COLLABORATION                 	     1	     5	     5
COLLABORATIONS                	     1	     1	     1
COLLABORATIVE                 	     1	     1	     1
COLLABORATORS                 	     1	     1	     1
COLLAPSE                      	     1	     8	     8
COLLAPSED                     	     1	     1	     1
COLLAPSES                     	     1	     2	     2
COLLEAGUES                    	     1	    16	    16
COLONIAL                      	     1	     1	     1
COLONIES                      	     1	     3	     3
COLONISE                      	     1	     3	     3
COLONISED                     	     1	     1	     1
COLONISER                     	     1	     1	     1
COLONIZATION                  	     1	     6	     6
COLONIZE                      	     1	     3	     3
COLONIZED                     	     1	     3	     3
COLONIZING                    	     1	     1	     1
COLONY                        	     1	     6	     6
COLUMN                        	     1	    17	    17
COLUMNAR                      	     1	     2	     2
COLUMNS                       	     1	    11	    11
COMBAT                        	     1	     1	     1
COMMISSION                    	     1	     3	     3
COMMISSIONING                 	     1	     1	     1
COMMUNICATE                   	     1	     2	     2
COMMUNICATION                 	     1	    32	    32
COMPANION                     	     1	     3	     3
COMPENSATE                    	     1	     9	     9
COMPENSATED                   	     1	     7	     7
COMPENSATES                   	     1	     1	     1
COMPENSATING                  	     1	     1	     1
COMPENSATION                  	     1	     8	     8
COMPENSATIONS                 	     1	     1	     1
COMPENSATORY                  	     1	     5	     5
COMPETE                       	     1	    11	    11
COMPETENCY                    	     1	     1	     1
COMPETES                      	     1	     2	     2
COMPETING                     	     1	    13	    13
COMPETITIVE                   	     1	    18	    18
COMPETITIVENESS               	     1	     2	     2
COMPETITORS                   	     1	     3	     3
COMPLEX                       	     1	    98	    98
COMPLEXES                     	     1	     1	     1
COMPLEXITY                    	     1	    20	    20
COMPONENT                     	     1	    31	    31
COMPONENTS                    	     1	    58	    58
COMPOSED                      	     1	    18	    18
COMPOSITION                   	     1	    84	    84
COMPOSITIONS                  	     1	     9	     9
COMPOUND                      	     1	    31	    31
COMPOUNDS                     	     1	    47	    47
COMPREHENSIVE                 	     1	    30	    30
COMPREHENSIVELY               	     1	     2	     2
COMPRISE                      	     1	     2	     2
COMPRISED                     	     1	     8	     8
COMPRISES                     	     1	     5	     5
COMPRISING                    	     1	    16	    16
COMPROMISE                    	     1	    16	    16
COMPROMISED                   	     1	     3	     3
COMPROMISES                   	     1	     2	     2
CONCEIVABLE                   	     1	     1	     1
CONCEPT                       	     1	     9	     9
CONCEPTS                      	     1	     7	     7
CONCEPTUAL                    	     1	     3	     3
CONCEPTUALIZE                 	     1	     1	     1
CONCEPTUALLY                  	     1	     1	     1
CONCERT                       	     1	     1	     1
CONCLUDE                      	     1	     6	     6
CONCLUDED                     	     1	    16	    16
CONCLUDING                    	     1	     4	     4
CONCLUSION                    	     1	    36	    36
CONCLUSIONS                   	     1	    24	    24
CONCRETE                      	     1	     1	     1
CONDUCT                       	     1	    11	    11
CONDUCTANCE                   	     1	   281	   281
CONDUCTANCES                  	     1	    10	    10
CONDUCTED                     	     1	    76	    76
CONDUCTING                    	     1	    19	    19
CONDUCTION                    	     1	     5	     5
CONDUCTIVE                    	     1	    13	    13
CONDUCTIVITIES                	     1	     2	     2
CONDUCTIVITY                  	     1	   191	   191
CONDUCTS                      	     1	     4	     4
CONFER                        	     1	     1	     1
CONFERRING                    	     1	     3	     3
CONFERS                       	     1	     3	     3
CONFIDENCE                    	     1	     9	     9
CONFINED                      	     1	     4	     4
CONFINEMENT                   	     1	     1	     1
CONFIRM                       	     1	     9	     9
CONFIRMATION                  	     1	     3	     3
CONFIRMATORY                  	     1	     1	     1
CONFIRMED                     	     1	    37	    37
CONFIRMING                    	     1	     6	     6
CONFIRMS                      	     1	     1	     1
CONFLICT                      	     1	     7	     7
CONFLICTING                   	     1	    13	    13
CONFLICTS                     	     1	     3	     3
CONFRONT                      	     1	     1	     1
CONFRONTS                     	     1	     1	     1
CONSEQUENCE                   	     1	    31	    31
CONSEQUENCES                  	     1	    15	    15
CONSEQUENT                    	     1	     3	     3
CONSEQUENTLY                  	     1	    54	    54
CONSERVATION                  	     1	    48	    48
CONSERVATIVE                  	     1	    24	    24
CONSERVATIVELY                	     1	     1	     1
CONSERVE                      	     1	     3	     3
CONSERVED                     	     1	    30	    30
CONSERVING                    	     1	     4	     4
CONSIDERABLE                  	     1	    37	    37
CONSIDERABLY                  	     1	    25	    25
CONSIST                       	     1	     9	     9
CONSISTED                     	     1	    12	    12
CONSISTENT                    	     1	   102	   102
CONSISTENTLY                  	     1	    29	    29
CONSISTING                    	     1	    31	    31
CONSISTS                      	     1	    23	    23
CONSTITUENT                   	     1	     7	     7
CONSTITUENTS                  	     1	     4	     4
CONSTITUTE                    	     1	     6	     6
CONSTITUTED                   	     1	     3	     3
CONSTITUTES                   	     1	     7	     7
CONSTITUTING                  	     1	     1	     1
CONSTITUTIVE                  	     1	     2	     2
CONSTRAIN                     	     1	     7	     7
CONSTRAINED                   	     1	     8	     8
CONSTRAINING                  	     1	     4	     4
CONSTRAINS                    	     1	     2	     2
CONSTRAINT                    	     1	     5	     5
CONSTRAINTS                   	     1	    12	    12
CONSTRUCT                     	     1	    25	    25
CONSTRUCTED                   	     1	    93	    93
CONSTRUCTING                  	     1	     5	     5
CONSTRUCTION                  	     1	    63	    63
CONSTRUCTIONAL                	     1	     4	     4
CONSTRUCTIONS                 	     1	     8	     8
CONSTRUCTS                    	     1	     2	     2
CONSULTANTS                   	     1	     3	     3
CONSULTED                     	     1	     1	     1
CONSULTING                    	     1	     1	     1
CONSUME                       	     1	     3	     3
CONSUMED                      	     1	     4	     4
CONSUMERS                     	     1	     1	     1
CONSUMING                     	     1	     4	     4
CONSUMPTION                   	     1	    18	    18
CONTEMPORARY                  	     1	     4	     4
CONTENT                       	     1	   379	   379
CONTENTS                      	     1	    36	    36
CONTEXT                       	     1	    39	    39
CONTINENT                     	     1	     7	     7
CONTINENTAL                   	     1	     9	     9
CONTINENTALITY                	     1	     1	     1
CONTINENTS                    	     1	     5	     5
CONTRADICTING                 	     1	     1	     1
CONTRADICTORY                 	     1	     3	     3
CONTRAST                      	     1	   105	   105
CONTRASTED                    	     1	     4	     4
CONTRASTING                   	     1	    51	    51
CONTRASTINGLY                 	     1	     2	     2
CONTRASTIVELY                 	     1	     1	     1
CONTRASTS                     	     1	     7	     7
CONTROVERSIAL                 	     1	     4	     4
CONTROVERSY                   	     1	     1	     1
CONVENTIONAL                  	     1	    19	    19
CONVERT                       	     1	     5	     5
CONVERTED                     	     1	    16	    16
CONVERTER                     	     1	     4	     4
CONVERTING                    	     1	     1	     1
CONVERTS                      	     1	     5	     5
COOPERATION                   	     1	     2	     2
COOPERATIVE                   	     1	     2	     2
COOPERATIVES                  	     1	     1	     1
COORDINATE                    	     1	     5	     5
COORDINATED                   	     1	     9	     9
COORDINATES                   	     1	     4	     4
COORDINATING                  	     1	     1	     1
COORDINATION                  	     1	    12	    12
CORE                          	     1	    33	    33
CORES                         	     1	     5	     5
CORP                          	     1	     4	     4
CORPORATION                   	     1	     5	     5
CORRELATE                     	     1	     4	     4
CORRELATED                    	     1	    86	    86
CORRELATES                    	     1	     7	     7
CORRELATING                   	     1	     3	     3
CORRELATION                   	     1	   107	   107
CORRELATIONS                  	     1	    50	    50
CORRESPOND                    	     1	    11	    11
CORRESPONDED                  	     1	     7	     7
CORRESPONDENCE                	     1	     4	     4
CORRESPONDING                 	     1	    52	    52
CORRESPONDINGLY               	     1	     2	     2
CORRESPONDS                   	     1	    15	    15
CORRUPT                       	     1	     1	     1
CREW                          	     1	     1	     1
CRISES                        	     1	     2	     2
CRISIS                        	     1	     1	     1
CRITERIA                      	     1	    12	    12
CRITERION                     	     1	     5	     5
CRITICAL                      	     1	    66	    66
CRITICALLY                    	     1	     3	     3
CRITICISM                     	     1	     1	     1
CROP                          	     1	    81	    81
CROPPING                      	     1	     1	     1
CROPS                         	     1	    41	    41
CRUCIAL                       	     1	    28	    28
CRUISE                        	     1	     1	     1
CRUSHED                       	     1	     3	     3
CRUSHING                      	     1	     3	     3
CRYSTALS                      	     1	    23	    23
CURVATURE                     	     1	     1	     1
CURVE                         	     1	    42	    42
CURVED                        	     1	     6	     6
CURVES                        	     1	    48	    48
CUSTOM                        	     1	     3	     3
CYCLE                         	     1	    43	    43
CYCLES                        	     1	    52	    52
CYCLIC                        	     1	     2	     2
CYCLING                       	     1	     6	     6
DAMP                          	     1	     4	     4
DAMPED                        	     1	     1	     1
DATA                          	     1	   415	   415
DATABASE                      	     1	    23	    23
DATABASES                     	     1	    24	    24
DEBATABLE                     	     1	     2	     2
DEBATE                        	     1	    11	    11
DEBATED                       	     1	     2	     2
DEBATES                       	     1	     2	     2
DECADE                        	     1	    19	    19
DECADES                       	     1	    28	    28
DECLARE                       	     1	     1	     1
DECLARED                      	     1	     2	     2
DECLARING                     	     1	     1	     1
DECLINE                       	     1	    70	    70
DECLINED                      	     1	    28	    28
DECLINES                      	     1	    35	    35
DECLINING                     	     1	    37	    37
DECREASE                      	     1	   154	   154
DECREASED                     	     1	   166	   166
DECREASES                     	     1	    62	    62
DECREASING                    	     1	    52	    52
DEDICATED                     	     1	     5	     5
DEFEND                        	     1	     5	     5
DEFENDED                      	     1	     1	     1
DEFENDING                     	     1	     4	     4
DEFICIT                       	     1	   162	   162
DEFICITS                      	     1	    11	    11
DEFINE                        	     1	    21	    21
DEFINED                       	     1	    61	    61
DEFINES                       	     1	     2	     2
DEFINING                      	     1	     6	     6
DEFINITION                    	     1	    16	    16
DEFINITIONS                   	     1	     8	     8
DELAY                         	     1	     6	     6
DELAYED                       	     1	    10	    10
DELAYING                      	     1	     2	     2
DELAYS                        	     1	     2	     2
DELEGATE                      	     1	     1	     1
DELIBERATE                    	     1	     5	     5
DELIBERATELY                  	     1	     4	     4
DEMONSTRATE                   	     1	    29	    29
DEMONSTRATED                  	     1	    72	    72
DEMONSTRATES                  	     1	     9	     9
DEMONSTRATING                 	     1	     7	     7
DEMONSTRATION                 	     1	     1	     1
DEMONSTRATIONS                	     1	     1	     1
DENSE                         	     1	    47	    47
DENSELY                       	     1	     4	     4
DENSER                        	     1	    15	    15
DENSITIES                     	     1	    16	    16
DENSITY                       	     1	   231	   231
DEPOSIT                       	     1	     1	     1
DEPOSITED                     	     1	     9	     9
DEPOSITS                      	     1	     2	     2
DERIVATION                    	     1	     1	     1
DERIVATIVE                    	     1	     1	     1
DERIVATIVES                   	     1	     1	     1
DERIVE                        	     1	    11	    11
DERIVED                       	     1	    79	    79
DERIVES                       	     1	     3	     3
DERIVING                      	     1	     2	     2
DESCEND                       	     1	     1	     1
DESCENDED                     	     1	     1	     1
DESCENDING                    	     1	     6	     6
DESCRIPTION                   	     1	    30	    30
DESCRIPTIONS                  	     1	     8	     8
DESCRIPTIVE                   	     1	     1	     1
DESIGNATE                     	     1	     2	     2
DESIGNATED                    	     1	     6	     6
DESPITE                       	     1	   116	   116
DESTRUCTION                   	     1	     1	     1
DESTRUCTIVE                   	     1	     8	     8
DESTRUCTIVELY                 	     1	     1	     1
DEVASTATE                     	     1	     1	     1
DEVASTATING                   	     1	     9	     9
DEVASTATION                   	     1	     1	     1
DEVICE                        	     1	     9	     9
DEVICES                       	     1	     8	     8
DEVOTED                       	     1	     5	     5
DICTATE                       	     1	     4	     4
DICTATED                      	     1	     3	     3
DICTATING                     	     1	     3	     3
DIFFER                        	     1	    36	    36
DIFFERED                      	     1	    32	    32
DIFFERING                     	     1	    15	    15
DIFFERS                       	     1	     7	     7
DIGITAL                       	     1	    14	    14
DIMENSION                     	     1	     6	     6
DIMENSIONALITY                	     1	     1	     1
DIMENSIONLESS                 	     1	     2	     2
DIMENSIONS                    	     1	    10	    10
DISAGREEMENT                  	     1	     2	     2
DISASTER                      	     1	     2	     2
DISASTERS                     	     1	     1	     1
DISASTROUS                    	     1	     4	     4
DISASTROUSLY                  	     1	     1	     1
DISC                          	     1	     1	     1
DISCHARGE                     	     1	     2	     2
DISCOUNTED                    	     1	     1	     1
DISCRIMINATE                  	     1	     3	     3
DISCRIMINATED                 	     1	     3	     3
DISCRIMINATING                	     1	     1	     1
DISCRIMINATION                	     1	    26	    26
DISCRIMINATIVE                	     1	     1	     1
DISCRIMINATORY                	     1	     1	     1
DISCS                         	     1	     5	     5
DISK                          	     1	    10	    10
DISKS                         	     1	     3	     3
DISMISS                       	     1	     1	     1
DISMISSED                     	     1	     1	     1
DISORDER                      	     1	     1	     1
DISORDERED                    	     1	     1	     1
DISPLAY                       	     1	    43	    43
DISPLAYED                     	     1	    31	    31
DISPLAYING                    	     1	     6	     6
DISPLAYS                      	     1	     4	     4
DISPOSABLE                    	     1	     4	     4
DISPOSED                      	     1	     1	     1
DISPUTED                      	     1	     1	     1
DISRUPT                       	     1	     2	     2
DISRUPTED                     	     1	     1	     1
DISRUPTING                    	     1	     1	     1
DISRUPTION                    	     1	     1	     1
DISRUPTIONS                   	     1	     1	     1
DISRUPTIVE                    	     1	     3	     3
DISRUPTS                      	     1	     2	     2
DISTANT                       	     1	     7	     7
DISTANTLY                     	     1	     3	     3
DISTINCT                      	     1	    67	    67
DISTINCTION                   	     1	     9	     9
DISTINCTIONS                  	     1	     1	     1
DISTINCTIVE                   	     1	    15	    15
DISTINCTLY                    	     1	     4	     4
DISTINGUISH                   	     1	     8	     8
DISTINGUISHABLE               	     1	     2	     2
DISTINGUISHED                 	     1	    11	    11
DISTINGUISHES                 	     1	     2	     2
DISTINGUISHING                	     1	     3	     3
DISTRIBUTED                   	     1	    59	    59
DISTRIBUTION                  	     1	   131	   131
DISTRIBUTIONAL                	     1	     1	     1
DISTRIBUTIONS                 	     1	    33	    33
DISTRIBUTORS                  	     1	     1	     1
DIVERSE                       	     1	    33	    33
DIVERSITIES                   	     1	     1	     1
DIVERSITY                     	     1	   117	   117
DIVISION                      	     1	     9	     9
DIVISIONS                     	     1	     1	     1
DNA                           	     1	   238	   238
DNAS                          	     1	     2	     2
DOCUMENT                      	     1	     3	     3
DOCUMENTED                    	     1	     9	     9
DOMESTIC                      	     1	     1	     1
DOMINANT                      	     1	    74	    74
DOMINATE                      	     1	     4	     4
DOMINATED                     	     1	    33	    33
DOMINATES                     	     1	     2	     2
DOMINATING                    	     1	     4	     4
DOMINATION                    	     1	     1	     1
DONATED                       	     1	     2	     2
DOSE                          	     1	     1	     1
DOSES                         	     1	     3	     3
DRAFT                         	     1	     3	     3
DRAIN                         	     1	     9	     9
DRAINAGE                      	     1	     8	     8
DRAINED                       	     1	     2	     2
DRAINING                      	     1	     3	     3
DRAINS                        	     1	     3	     3
DRIFT                         	     1	     5	     5
DRIFTS                        	     1	     1	     1
DRILLING                      	     1	     2	     2
EAGER                         	     1	     1	     1
EAGERLY                       	     1	     1	     1
EASTERN                       	     1	    40	    40
EDITION                       	     1	     3	     3
EFFECTIVE                     	     1	    66	    66
EFFECTIVELY                   	     1	    21	    21
EFFECTIVENESS                 	     1	     4	     4
EFFICIENCY                    	     1	   110	   110
EFFICIENT                     	     1	    58	    58
EFFICIENTLY                   	     1	     9	     9
ELABORATE                     	     1	     2	     2
ELABORATED                    	     1	     1	     1
ELECTRONIC                    	     1	     1	     1
ELEMENT                       	     1	    23	    23
ELEMENTS                      	     1	    33	    33
ELEVATED                      	     1	    41	    41
ELEVATING                     	     1	     1	     1
ELEVATION                     	     1	    16	    16
ELEVATIONAL                   	     1	     9	     9
ELEVATIONS                    	     1	    25	    25
ELEVATOR                      	     1	     1	     1
ELIMINATE                     	     1	     3	     3
ELIMINATING                   	     1	     3	     3
ELIMINATION                   	     1	     1	     1
ELITE                         	     1	    10	    10
EMBRACED                      	     1	     1	     1
EMBRACES                      	     1	     1	     1
EMERGE                        	     1	    12	    12
EMERGED                       	     1	     8	     8
EMERGENCE                     	     1	    13	    13
EMERGENCIES                   	     1	     2	     2
EMERGENT                      	     1	    19	    19
EMERGES                       	     1	     1	     1
EMERGING                      	     1	     4	     4
EMISSION                      	     1	     5	     5
EMISSIONS                     	     1	     6	     6
EMITTED                       	     1	     2	     2
EMITTER                       	     1	     3	     3
EMITTERS                      	     1	     1	     1
EMITTING                      	     1	     1	     1
EMPHASIS                      	     1	     8	     8
EMPHASIZE                     	     1	     4	     4
EMPHASIZED                    	     1	     3	     3
EMPHASIZES                    	     1	     6	     6
EMPHASIZING                   	     1	     4	     4
ENABLE                        	     1	    19	    19
ENABLED                       	     1	     9	     9
ENABLES                       	     1	    18	    18
ENABLING                      	     1	     9	     9
ENCOUNTERED                   	     1	     7	     7
ENDURE                        	     1	     3	     3
ENDURING                      	     1	     1	     1
ENFORCING                     	     1	     1	     1
ENHANCE                       	     1	    21	    21
ENHANCED                      	     1	    52	    52
ENHANCEMENT                   	     1	     3	     3
ENHANCERS                     	     1	     1	     1
ENHANCES                      	     1	     6	     6
ENHANCING                     	     1	    10	    10
ENSURE                        	     1	    48	    48
ENSURED                       	     1	     2	     2
ENSURES                       	     1	    10	    10
ENSURING                      	     1	     9	     9
ENTERPRISE                    	     1	     2	     2
ENTITLED                      	     1	     1	     1
ENTRANCE                      	     1	     3	     3
ENTRIES                       	     1	     2	     2
ENTRY                         	     1	     9	     9
EPISODES                      	     1	     3	     3
EPISODIC                      	     1	     2	     2
EQUATION                      	     1	    49	    49
EQUATIONS                     	     1	    24	    24
EQUIVALENT                    	     1	    19	    19
EQUIVALENTLY                  	     1	     1	     1
EQUIVALENTS                   	     1	     1	     1
ERA                           	     1	     4	     4
ERROR                         	     1	    26	    26
ERRORS                        	     1	    12	    12
ESSENTIAL                     	     1	    35	    35
ESSENTIALLY                   	     1	    15	    15
EST                           	     1	    75	    75
ESTIMATE                      	     1	    59	    59
ESTIMATED                     	     1	   131	   131
ESTIMATES                     	     1	    60	    60
ESTIMATING                    	     1	    10	    10
ESTIMATION                    	     1	    35	    35
ESTIMATIONS                   	     1	     3	     3
ESTIMATOR                     	     1	     1	     1
ESTIMATORS                    	     1	     1	     1
ETC                           	     1	    41	    41
EVALUATE                      	     1	    25	    25
EVALUATED                     	     1	    35	    35
EVALUATES                     	     1	     2	     2
EVALUATING                    	     1	     9	     9
EVALUATION                    	     1	    21	    21
EVALUATIONS                   	     1	     3	     3
EVIDENT                       	     1	    18	    18
EVIDENTLY                     	     1	     2	     2
EVOLUTION                     	     1	    72	    72
EVOLUTIONARILY                	     1	     2	     2
EVOLUTIONARY                  	     1	    42	    42
EVOLVE                        	     1	     4	     4
EVOLVED                       	     1	    47	    47
EVOLVING                      	     1	     6	     6
EXCEED                        	     1	     8	     8
EXCEEDED                      	     1	    13	    13
EXCEEDING                     	     1	     4	     4
EXCEEDINGLY                   	     1	     1	     1
EXCEEDS                       	     1	     4	     4
EXCEPTION                     	     1	    28	    28
EXCEPTIONAL                   	     1	     9	     9
EXCEPTIONALLY                 	     1	    11	    11
EXCEPTIONS                    	     1	    25	    25
EXCESS                        	     1	    27	    27
EXCESSIVE                     	     1	    13	    13
EXCESSIVELY                   	     1	     2	     2
EXCLUDE                       	     1	     8	     8
EXCLUDED                      	     1	    11	    11
EXCLUDING                     	     1	    10	    10
EXCLUSIVE                     	     1	     1	     1
EXCLUSIVELY                   	     1	     6	     6
EXECUTED                      	     1	     2	     2
EXECUTION                     	     1	     1	     1
EXHIBIT                       	     1	    25	    25
EXHIBITED                     	     1	    36	    36
EXHIBITING                    	     1	     9	     9
EXHIBITS                      	     1	     5	     5
EXPAND                        	     1	    10	    10
EXPANDED                      	     1	    25	    25
EXPANDING                     	     1	    18	    18
EXPANDS                       	     1	     7	     7
EXPANSION                     	     1	    40	    40
EXPENDITURE                   	     1	     2	     2
EXPERIMENT                    	     1	   146	   146
EXPERIMENTAL                  	     1	    92	    92
EXPERIMENTALLY                	     1	     7	     7
EXPERIMENTATION               	     1	     1	     1
EXPERIMENTS                   	     1	   110	   110
EXPERT                        	     1	     1	     1
EXPLICIT                      	     1	     6	     6
EXPLICITLY                    	     1	     6	     6
EXPLOIT                       	     1	    14	    14
EXPLOITATION                  	     1	     3	     3
EXPLOITATIVE                  	     1	     2	     2
EXPLOITED                     	     1	     8	     8
EXPLOITING                    	     1	     4	     4
EXPLORATION                   	     1	     7	     7
EXPLORE                       	     1	    23	    23
EXPLORED                      	     1	    15	    15
EXPLORERS                     	     1	     1	     1
EXPLORING                     	     1	     8	     8
EXPLOSION                     	     1	     2	     2
EXPLOSIONS                    	     1	     1	     1
EXPLOSIVE                     	     1	     3	     3
EXPLOSIVELY                   	     1	     2	     2
EXPORT                        	     1	     2	     2
EXPORTED                      	     1	     4	     4
EXTENSION                     	     1	    14	    14
EXTENSIVE                     	     1	    42	    42
EXTENSIVELY                   	     1	    14	    14
EXTENT                        	     1	    50	    50
EXTERNAL                      	     1	    37	    37
EXTERNALLY                    	     1	     1	     1
EXTRACT                       	     1	    28	    28
EXTRACTABLES                  	     1	     2	     2
EXTRACTED                     	     1	    27	    27
EXTRACTING                    	     1	     3	     3
EXTRACTION                    	     1	    44	    44
EXTRACTIVES                   	     1	     4	     4
EXTRACTS                      	     1	    10	    10
EXTRAORDINARILY               	     1	     3	     3
EXTRAORDINARY                 	     1	     3	     3
FACILITATE                    	     1	    20	    20
FACILITATED                   	     1	     6	     6
FACILITATES                   	     1	     4	     4
FACILITATING                  	     1	     3	     3
FACILITATION                  	     1	     4	     4
FACILITIES                    	     1	     4	     4
FACILITY                      	     1	     2	     2
FACTOR                        	     1	    77	    77
FACTORS                       	     1	   162	   162
FACULTATIVE                   	     1	     3	     3
FACULTY                       	     1	     2	     2
FADING                        	     1	     1	     1
FAILURE                       	     1	    63	    63
FAILURES                      	     1	     1	     1
FALSE                         	     1	    24	    24
FALSIFIED                     	     1	     1	     1
FATE                          	     1	     5	     5
FEDERAL                       	     1	     1	     1
FERTILE                       	     1	     8	     8
FERTILISATION                 	     1	     7	     7
FERTILISE                     	     1	     3	     3
FERTILISED                    	     1	     2	     2
FERTILISER                    	     1	     6	     6
FERTILISERS                   	     1	     1	     1
FERTILISES                    	     1	     1	     1
FERTILISING                   	     1	     5	     5
FERTILITY                     	     1	    17	    17
FERTILIZATION                 	     1	    80	    80
FERTILIZE                     	     1	     1	     1
FERTILIZED                    	     1	    60	    60
FERTILIZER                    	     1	     8	     8
FERTILIZERS                   	     1	     3	     3
FERTILIZING                   	     1	     1	     1
FESTIVAL                      	     1	     1	     1
FIBER                         	     1	    19	    19
FIBERS                        	     1	     2	     2
FIBRE                         	     1	     5	     5
FIBRES                        	     1	    14	    14
FIBROUS                       	     1	     9	     9
FIERCE                        	     1	     2	     2
FILTER                        	     1	    14	    14
FILTERED                      	     1	    10	    10
FILTRATE                      	     1	     1	     1
FILTRATED                     	     1	     1	     1
FILTRATION                    	     1	     5	     5
FLAVORS                       	     1	     1	     1
FLAVOUR                       	     1	     7	     7
FLAVOURED                     	     1	     3	     3
FLESH                         	     1	     7	     7
FLESHY                        	     1	    15	    15
FLEXIBILITY                   	     1	     4	     4
FLEXIBLE                      	     1	    22	    22
FOCUS                         	     1	    30	    30
FOCUSED                       	     1	    41	    41
FOCUSES                       	     1	     2	     2
FOCUSING                      	     1	    10	    10
FORECAST                      	     1	     6	     6
FORECASTED                    	     1	     1	     1
FORECASTING                   	     1	     2	     2
FORECASTS                     	     1	     1	     1
FORMAL                        	     1	     3	     3
FORMALISED                    	     1	     1	     1
FORMALISM                     	     1	     2	     2
FORMALISMS                    	     1	     1	     1
FORMALIZATION                 	     1	     2	     2
FORMALLY                      	     1	     2	     2
FORMATION                     	     1	    61	    61
FORMER                        	     1	    14	    14
FORMERLY                      	     1	     3	     3
FORMULA                       	     1	     9	     9
FORMULAS                      	     1	     1	     1
FORMULATED                    	     1	     2	     2
FORMULATION                   	     1	     3	     3
FORMULATIONS                  	     1	     1	     1
FOSTER                        	     1	     2	     2
FOSTERED                      	     1	     2	     2
FOUNDATION                    	     1	     8	     8
FOUNDATIONS                   	     1	     2	     2
FOUNDED                       	     1	     1	     1
FRAGMENT                      	     1	    17	    17
FRAGMENTATION                 	     1	     2	     2
FRAGMENTED                    	     1	     3	     3
FRAGMENTS                     	     1	    16	    16
FRAMEWORK                     	     1	    50	    50
FRAMEWORKS                    	     1	     7	     7
FREQUENCIES                   	     1	    18	    18
FREQUENCY                     	     1	    48	    48
FREQUENT                      	     1	    28	    28
FREQUENTLY                    	     1	    27	    27
FUEL                          	     1	     6	     6
FUELED                        	     1	     1	     1
FUELLED                       	     1	     1	     1
FUELS                         	     1	     4	     4
FULFIL                        	     1	     3	     3
FULFILL                       	     1	     1	     1
FULFILLED                     	     1	     2	     2
FULFILLING                    	     1	     1	     1
FUNCTION                      	     1	   121	   121
FUNCTIONAL                    	     1	   166	   166
FUNCTIONALITIES               	     1	     1	     1
FUNCTIONALITY                 	     1	     6	     6
FUNCTIONALIZED                	     1	     7	     7
FUNCTIONALLY                  	     1	     6	     6
FUNCTIONING                   	     1	    19	    19
FUNCTIONS                     	     1	    46	    46
FUNDAMENTAL                   	     1	    20	    20
FUNDAMENTALLY                 	     1	     3	     3
FUNDAMENTALS                  	     1	     1	     1
FURTHERMORE                   	     1	    60	    60
GAP                           	     1	     9	     9
GAPS                          	     1	    23	    23
GENDER                        	     1	     3	     3
GENE                          	     1	   283	   283
GENERATE                      	     1	    28	    28
GENERATED                     	     1	    39	    39
GENERATES                     	     1	     5	     5
GENERATING                    	     1	    14	    14
GENES                         	     1	   488	   488
GENETIC                       	     1	   624	   624
GENETICALLY                   	     1	    45	    45
GENETICIST                    	     1	     1	     1
GENETICISTS                   	     1	     6	     6
GENETICS                      	     1	    55	    55
GENUINE                       	     1	     1	     1
GEOGRAPHIC                    	     1	     6	     6
GEOGRAPHICAL                  	     1	    10	    10
GEOGRAPHICALLY                	     1	     3	     3
GLOBAL                        	     1	    79	    79
GLOBALLY                      	     1	    13	    13
GRADUAL                       	     1	     7	     7
GRADUALLY                     	     1	    26	    26
GRAIN                         	     1	    19	    19
GRAINED                       	     1	     1	     1
GRAINS                        	     1	     6	     6
GRAPHICAL                     	     1	     1	     1
GRAPHICS                      	     1	     1	     1
GRATEFUL                      	     1	     1	     1
GRAVITATIONAL                 	     1	     4	     4
GRAVITY                       	     1	    16	    16
GRIP                          	     1	     1	     1
GROSS                         	     1	     7	     7
GUIDELINE                     	     1	     1	     1
GUITARS                       	     1	     1	     1
HALT                          	     1	     2	     2
HALTED                        	     1	     2	     2
HALTING                       	     1	     1	     1
HARBOR                        	     1	     6	     6
HARBORS                       	     1	     4	     4
HARSH                         	     1	    13	    13
HARSHEST                      	     1	     1	     1
HAZARDS                       	     1	     2	     2
HEAL                          	     1	     1	     1
HEALING                       	     1	     2	     2
HENCE                         	     1	    87	    87
HERITAGE                      	     1	     1	     1
HIGHLIGHT                     	     1	     8	     8
HIGHLIGHTED                   	     1	     7	     7
HIGHLIGHTING                  	     1	    11	    11
HIGHLIGHTS                    	     1	     5	     5
HIGHWAY                       	     1	     1	     1
HIGHWAYS                      	     1	     2	     2
HINT                          	     1	     1	     1
HOST                          	     1	    30	    30
HOSTED                        	     1	     1	     1
HOSTILE                       	     1	     3	     3
HOSTS                         	     1	    17	    17
HYPOTHESES                    	     1	    20	    20
HYPOTHESIS                    	     1	    56	    56
HYPOTHESISE                   	     1	     1	     1
HYPOTHESISED                  	     1	     4	     4
HYPOTHESIZE                   	     1	    11	    11
HYPOTHESIZED                  	     1	    18	    18
IDEAL                         	     1	    11	    11
IDEALIZATION                  	     1	     1	     1
IDEALIZED                     	     1	     1	     1
IDEALLY                       	     1	     8	     8
IMMATURE                      	     1	     5	     5
IMMERGED                      	     1	     1	     1
IMMORTAL                      	     1	     1	     1
IMMORTALIZED                  	     1	     1	     1
IMMUNE                        	     1	     8	     8
IMPACT                        	     1	    69	    69
IMPACTED                      	     1	     6	     6
IMPACTING                     	     1	     1	     1
IMPACTS                       	     1	    35	    35
IMPERIAL                      	     1	     1	     1
IMPLEMENT                     	     1	     5	     5
IMPLEMENTATION                	     1	    13	    13
IMPLEMENTED                   	     1	    21	    21
IMPLEMENTING                  	     1	     4	     4
IMPLICATE                     	     1	     1	     1
IMPLICATED                    	     1	     5	     5
IMPLICATING                   	     1	     1	     1
IMPLICATION                   	     1	     1	     1
IMPLICATIONS                  	     1	    30	    30
IMPLIED                       	     1	     1	     1
IMPLIES                       	     1	    16	    16
IMPLY                         	     1	     5	     5
IMPLYING                      	     1	     7	     7
IMPORT                        	     1	     1	     1
IMPORTANCE                    	     1	    78	    78
IMPORTED                      	     1	     2	     2
IMPOSE                        	     1	     3	     3
IMPOSED                       	     1	    23	    23
IMPOSES                       	     1	     2	     2
IMPOSING                      	     1	     2	     2
IMPOSITION                    	     1	     1	     1
IMPRECISE                     	     1	     2	     2
IMPRESSION                    	     1	     7	     7
INACCURACY                    	     1	     1	     1
INACCURATE                    	     1	     2	     2
INADEQUATE                    	     1	     3	     3
INAPPROPRIATE                 	     1	     1	     1
INC                           	     1	    40	    40
INCABINET                     	     1	     1	     1
INCAPACITY                    	     1	     1	     1
INCIDENT                      	     1	     2	     2
INCONSISTENCE                 	     1	     1	     1
INCONSISTENT                  	     1	     5	     5
INCORPORATE                   	     1	     2	     2
INCORPORATED                  	     1	    10	    10
INCORPORATING                 	     1	     1	     1
INCORPORATION                 	     1	     8	     8
INCURVED                      	     1	     4	     4
INDEPENDENCE                  	     1	     1	     1
INDEPENDENT                   	     1	    58	    58
INDEPENDENTLY                 	     1	    20	    20
INDEX                         	     1	    88	    88
INDEXES                       	     1	     3	     3
INDICES                       	     1	    11	    11
INDISTINCT                    	     1	    19	    19
INDISTINGUISHABLE             	     1	     1	     1
INEFFICIENCIES                	     1	     2	     2
INEFFICIENCY                  	     1	     2	     2
INEFFICIENT                   	     1	     2	     2
INEVITABLE                    	     1	     6	     6
INEVITABLY                    	     1	    16	    16
INFANCY                       	     1	     2	     2
INFECT                        	     1	     1	     1
INFECTED                      	     1	    29	    29
INFECTING                     	     1	     1	     1
INFECTION                     	     1	    82	    82
INFECTIONS                    	     1	     3	     3
INFERTILE                     	     1	     3	     3
INFLATE                       	     1	     1	     1
INFLATED                      	     1	     4	     4
INFLATES                      	     1	     1	     1
INFLATING                     	     1	     1	     1
INFLATION                     	     1	     1	     1
INFREQUENT                    	     1	     1	     1
INGREDIENT                    	     1	     3	     3
INHABIT                       	     1	     6	     6
INHABITANTS                   	     1	     2	     2
INHABITING                    	     1	     4	     4
INHERITANCE                   	     1	    25	    25
INHERITED                     	     1	    31	    31
INITIAL                       	     1	    49	    49
INITIALIZE                    	     1	     1	     1
INITIALIZED                   	     1	     1	     1
INITIALLY                     	     1	    19	    19
INITIATE                      	     1	     3	     3
INITIATED                     	     1	    18	    18
INITIATING                    	     1	     3	     3
INITIATION                    	     1	    14	    14
INITIATIVE                    	     1	     6	     6
INITIATIVES                   	     1	     4	     4
INITIATORS                    	     1	     1	     1
INJECTED                      	     1	     3	     3
INJECTION                     	     1	     1	     1
INJECTIONS                    	     1	     3	     3
INJECTOR                      	     1	     1	     1
INNOVATIONS                   	     1	     2	     2
INORGANIC                     	     1	     3	     3
INPUT                         	     1	    24	    24
INPUTS                        	     1	    18	    18
INQUIRIES                     	     1	     1	     1
INSENSITIVITY                 	     1	     1	     1
INSERT                        	     1	     3	     3
INSERTED                      	     1	    10	    10
INSERTING                     	     1	     1	     1
INSERTION                     	     1	     3	     3
INSERTIONS                    	     1	     2	     2
INSERTS                       	     1	     4	     4
INSIGHT                       	     1	    11	    11
INSIGHTS                      	     1	    13	    13
INSIGNIFICANT                 	     1	     7	     7
INSPIRE                       	     1	     1	     1
INSPIRED                      	     1	     3	     3
INSPIRING                     	     1	     1	     1
INSTALLATION                  	     1	     4	     4
INSTALLED                     	     1	    20	    20
INSTALLING                    	     1	     1	     1
INSTITUTE                     	     1	    14	    14
INSTITUTES                    	     1	     3	     3
INSTITUTIONS                  	     1	     1	     1
INSUFFICIENT                  	     1	    16	    16
INSUFFICIENTLY                	     1	     1	     1
INTEGRATE                     	     1	    10	    10
INTEGRATED                    	     1	    50	    50
INTEGRATES                    	     1	     6	     6
INTEGRATING                   	     1	    12	    12
INTEGRATION                   	     1	    28	    28
INTEGRATIVE                   	     1	    18	    18
INTERACT                      	     1	     6	     6
INTERACTING                   	     1	     4	     4
INTERACTION                   	     1	    70	    70
INTERACTIONS                  	     1	    51	    51
INTERACTS                     	     1	     2	     2
INTERFERE                     	     1	     2	     2
INTERFERENCE                  	     1	     5	     5
INTERFERENCES                 	     1	     1	     1
INTERFERES                    	     1	     1	     1
INTERFERING                   	     1	     1	     1
INTERIOR                      	     1	    10	    10
INTERLINKED                   	     1	     1	     1
INTERNAL                      	     1	    82	    82
INTERNALLY                    	     1	     6	     6
INTERNATIONAL                 	     1	    14	    14
INTERPRET                     	     1	     5	     5
INTERPRETABLE                 	     1	     1	     1
INTERPRETATION                	     1	    15	    15
INTERPRETATIONS               	     1	     3	     3
INTERPRETED                   	     1	    13	    13
INTERPRETING                  	     1	     3	     3
INTERVENING                   	     1	     1	     1
INTERVENTION                  	     1	     1	     1
INTIMATE                      	     1	     4	     4
INTIMATELY                    	     1	     1	     1
INVASION                      	     1	     3	     3
INVENTED                      	     1	     1	     1
INVEST                        	     1	    10	    10
INVESTED                      	     1	     7	     7
INVESTING                     	     1	     2	     2
INVESTMENT                    	     1	    24	    24
INVESTMENTS                   	     1	     6	     6
IRRESPECTIVE                  	     1	     5	     5
IRREVERSIBLE                  	     1	    11	    11
IRREVERSIBLY                  	     1	     1	     1
ISOLATE                       	     1	    11	    11
ISOLATED                      	     1	    30	    30
ISOLATES                      	     1	     8	     8
ISOLATING                     	     1	     5	     5
ISOLATION                     	     1	    16	    16
JET                           	     1	     2	     2
JOINT                         	     1	     5	     5
JOINTLY                       	     1	     1	     1
JOINTS                        	     1	     1	     1
JOURNAL                       	     1	     1	     1
JOURNALS                      	     1	     1	     1
JUSTIFICATION                 	     1	     2	     2
JUSTIFIED                     	     1	     2	     2
JUSTIFIES                     	     1	     1	     1
JUSTIFY                       	     1	     2	     2
LABEL                         	     1	     2	     2
LABELED                       	     1	    20	    20
LABELING                      	     1	    15	    15
LABELLED                      	     1	     4	     4
LABELLING                     	     1	     2	     2
LANDSCAPE                     	     1	    16	    16
LANDSCAPERS                   	     1	     1	     1
LANDSCAPES                    	     1	     8	     8
LANDSCAPING                   	     1	     3	     3
LATTER                        	     1	    39	    39
LAUNCHED                      	     1	     2	     2
LAYER                         	     1	    96	    96
LAYERING                      	     1	     4	     4
LAYERS                        	     1	    66	    66
LEAK                          	     1	     2	     2
LEAKAGE                       	     1	     1	     1
LEAKING                       	     1	     4	     4
LEAKS                         	     1	     4	     4
LEASE                         	     1	     1	     1
LEATHER                       	     1	     1	     1
LEATHERY                      	     1	     4	     4
LEGEND                        	     1	     1	     1
LEGENDS                       	     1	     1	     1
LIBERALLY                     	     1	     1	     1
LIBERATED                     	     1	     1	     1
LINK                          	     1	    28	    28
LINKAGE                       	     1	   221	   221
LINKAGES                      	     1	     8	     8
LINKED                        	     1	    89	    89
LINKING                       	     1	    10	    10
LINKS                         	     1	    12	    12
LIQUID                        	     1	    27	    27
LIQUIDS                       	     1	     1	     1
LITERALLY                     	     1	     8	     8
LITERATURE                    	     1	    17	    17
LODGED                        	     1	     1	     1
LOGICAL                       	     1	     2	     2
LOGICALLY                     	     1	     1	     1
MAGNETIC                      	     1	     1	     1
MAGNETS                       	     1	     1	     1
MAJORITY                      	     1	    41	    41
MANIFEST                      	     1	     5	     5
MANIFESTATION                 	     1	     2	     2
MANIFESTED                    	     1	     2	     2
MANIFESTS                     	     1	     1	     1
MANIPULATE                    	     1	     3	     3
MANIPULATED                   	     1	     1	     1
MANIPULATING                  	     1	     2	     2
MANIPULATION                  	     1	     9	     9
MANIPULATIONS                 	     1	     1	     1
MANIPULATIVE                  	     1	     1	     1
MANUAL                        	     1	     1	     1
MANUALLY                      	     1	     6	     6
MANUFACTURE                   	     1	     2	     2
MANUFACTURED                  	     1	     2	     2
MANUFACTURER                  	     1	     3	     3
MANUFACTURERS                 	     1	     2	     2
MANUFACTURING                 	     1	     1	     1
MARGIN                        	     1	    22	    22
MARGINAL                      	     1	     6	     6
MARGINALLY                    	     1	    14	    14
MARGINS                       	     1	    42	    42
MARINE                        	     1	     1	     1
MATURATION                    	     1	    15	    15
MATURE                        	     1	   105	   105
MATURED                       	     1	     3	     3
MATURES                       	     1	     2	     2
MATURING                      	     1	     4	     4
MATURITY                      	     1	    15	    15
MEANWHILE                     	     1	     8	     8
MECHANICAL                    	     1	    59	    59
MECHANICALLY                  	     1	     6	     6
MECHANICS                     	     1	     5	     5
MECHANISM                     	     1	    72	    72
MECHANISMS                    	     1	   112	   112
MEDIA                         	     1	     5	     5
MEDIUM                        	     1	    38	    38
MERE                          	     1	     5	     5
MERELY                        	     1	     8	     8
MERGE                         	     1	     3	     3
MERGED                        	     1	     4	     4
MERGING                       	     1	     1	     1
METHOD                        	     1	   125	   125
METHODOLOGICAL                	     1	     5	     5
METHODOLOGIES                 	     1	     5	     5
METHODOLOGY                   	     1	     9	     9
METHODS                       	     1	   153	   153
MIGRATED                      	     1	     3	     3
MIGRATION                     	     1	     5	     5
MILD                          	     1	    41	    41
MILDER                        	     1	     2	     2
MILDEST                       	     1	     1	     1
MILDLY                        	     1	     1	     1
MINIMUM                       	     1	    67	    67
MINING                        	     1	     8	     8
MINISTRIES                    	     1	     1	     1
MINISTRY                      	     1	     4	     4
MIXTURE                       	     1	    21	    21
MIXTURES                      	     1	     6	     6
MOBILE                        	     1	     1	     1
MOBILITY                      	     1	     1	     1
MODE                          	     1	    10	    10
MODERATE                      	     1	    37	    37
MODERATELY                    	     1	    11	    11
MODES                         	     1	     1	     1
MODEST                        	     1	     4	     4
MODIFICATION                  	     1	    13	    13
MODIFICATIONS                 	     1	     9	     9
MODIFIED                      	     1	    41	    41
MODIFIES                      	     1	     2	     2
MODIFY                        	     1	     7	     7
MODIFYING                     	     1	     4	     4
MODULAR                       	     1	     4	     4
MODULE                        	     1	     3	     3
MODULES                       	     1	     7	     7
MOLECULAR                     	     1	   192	   192
MOLECULE                      	     1	     4	     4
MOLECULES                     	     1	    10	    10
MONITOR                       	     1	    20	    20
MONITORED                     	     1	    30	    30
MONITORING                    	     1	    21	    21
MONSTER                       	     1	     1	     1
MOREOVER                      	     1	    89	    89
MORTALITY                     	     1	   209	   209
MOTION                        	     1	     1	     1
MOTIVATED                     	     1	     1	     1
MOTIVATES                     	     1	     1	     1
MOTIVATIONS                   	     1	     1	     1
MULTIPLE                      	     1	    97	    97
MUSEUM                        	     1	     1	     1
MUTUAL                        	     1	     2	     2
MUTUALLY                      	     1	     3	     3
MYTH                          	     1	     1	     1
MYTHICAL                      	     1	     1	     1
NAKED                         	     1	     8	     8
NARRATIVE                     	     1	     1	     1
NEGATIVE                      	     1	   180	   180
NEGATIVELY                    	     1	    34	    34
NEGLECTED                     	     1	     1	     1
NET                           	     1	    50	    50
NETWORK                       	     1	    43	    43
NETWORKED                     	     1	     1	     1
NETWORKS                      	     1	    33	    33
NEUTRAL                       	     1	    17	    17
NEUTRALITY                    	     1	     2	     2
NEVERTHELESS                  	     1	    41	    41
NOTION                        	     1	     2	     2
NOVEL                         	     1	    13	    13
NUCLEAR                       	     1	    90	    90
NUMEROUS                      	     1	    39	    39
OBJECTIVE                     	     1	    35	    35
OBJECTIVES                    	     1	    24	    24
OBLIGATE                      	     1	     1	     1
OBLIGATORY                    	     1	     3	     3
OBTAIN                        	     1	    55	    55
OBTAINED                      	     1	   145	   145
OBTAINING                     	     1	    12	    12
OCCUPATIONAL                  	     1	     1	     1
OCCUPIED                      	     1	     6	     6
OCCUPIES                      	     1	     1	     1
OCCUPY                        	     1	     8	     8
OCCUPYING                     	     1	     3	     3
OCEAN                         	     1	     5	     5
OCEANS                        	     1	     2	     2
OFFENDER                      	     1	     1	     1
ORDINATED                     	     1	     2	     2
ORGAN                         	     1	    49	    49
ORGANIC                       	     1	    36	    36
ORGANS                        	     1	    70	    70
ORIENTATING                   	     1	     1	     1
ORIENTATION                   	     1	     3	     3
ORIENTED                      	     1	     3	     3
ORIGIN                        	     1	    15	    15
ORIGINS                       	     1	     3	     3
OUTCOME                       	     1	     4	     4
OUTCOMES                      	     1	     4	     4
OUTLINE                       	     1	     1	     1
OUTLINED                      	     1	     2	     2
OUTLINES                      	     1	     1	     1
OUTPUT                        	     1	     2	     2
OUTPUTS                       	     1	    11	    11
OVERALL                       	     1	    93	    93
OVERCOME                      	     1	    24	    24
OVERCOMES                     	     1	     1	     1
OVERCOMING                    	     1	     3	     3
OVERLOOKED                    	     1	     4	     4
OVERLOOKING                   	     1	     1	     1
OVERWHELM                     	     1	     2	     2
PACE                          	     1	     5	     5
PACING                        	     1	     1	     1
PALACE                        	     1	     1	     1
PALE                          	     1	     7	     7
PALER                         	     1	     1	     1
PALES                         	     1	     1	     1
PALM                          	     1	    89	    89
PALMITIC                      	     1	     1	     1
PALMS                         	     1	    58	    58
PANEL                         	     1	     8	     8
PANELS                        	     1	     3	     3
PARAGRAPH                     	     1	     4	     4
PARAGRAPHS                    	     1	     2	     2
PARALLEL                      	     1	    21	    21
PARALLELED                    	     1	     3	     3
PARALLELING                   	     1	     1	     1
PARTICIPATE                   	     1	     1	     1
PARTICIPATES                  	     1	     1	     1
PARTICIPATING                 	     1	     2	     2
PARTICIPATION                 	     1	     5	     5
PASSAGE                       	     1	     8	     8
PASSAGES                      	     1	     1	     1
PASSION                       	     1	     2	     2
PATIENTS                      	     1	     2	     2
PAVED                         	     1	     3	     3
PAVEMENTS                     	     1	     1	     1
PAVING                        	     1	     2	     2
PEAK                          	     1	    58	    58
PEAKED                        	     1	     9	     9
PEAKING                       	     1	     2	     2
PEAKS                         	     1	    12	    12
PEPPER                        	     1	     1	     1
PERCEIVE                      	     1	     1	     1
PERCEIVED                     	     1	     4	     4
PERCEPTION                    	     1	     1	     1
PERCEPTIONS                   	     1	     1	     1
PERMANENT                     	     1	    13	    13
PERMANENTLY                   	     1	     7	     7
PERMIT                        	     1	     5	     5
PERMITS                       	     1	     1	     1
PERMITTED                     	     1	     4	     4
PERSIST                       	     1	    12	    12
PERSISTED                     	     1	     1	     1
PERSISTENCE                   	     1	    12	    12
PERSISTENT                    	     1	    10	    10
PERSISTING                    	     1	     2	     2
PERSPECTIVE                   	     1	    20	    20
PERSPECTIVES                  	     1	     6	     6
PETROL                        	     1	     2	     2
PHASE                         	     1	    34	    34
PHASES                        	     1	     6	     6
PHENOMENA                     	     1	     5	     5
PHENOMENON                    	     1	    15	    15
PILOT                         	     1	     1	     1
PIT                           	     1	    70	    70
PITS                          	     1	    41	    41
PLATFORM                      	     1	     6	     6
PLATFORMS                     	     1	     3	     3
PLOT                          	     1	   112	   112
PLOTS                         	     1	    89	    89
PLOTTED                       	     1	    13	    13
PLOTTING                      	     1	     2	     2
PORTION                       	     1	    24	    24
PORTIONING                    	     1	     1	     1
PORTIONS                      	     1	     7	     7
POSE                          	     1	     4	     4
POSED                         	     1	     2	     2
POSES                         	     1	     7	     7
POSING                        	     1	     1	     1
POTENTIAL                     	     1	   655	   655
POTENTIALLY                   	     1	    45	    45
POTENTIALS                    	     1	    95	    95
POVERTY                       	     1	     1	     1
POWDER                        	     1	     7	     7
POWDERED                      	     1	     1	     1
POWDERY                       	     1	     2	     2
PRACTITIONERS                 	     1	     1	     1
PRECEDED                      	     1	     3	     3
PRECEDENT                     	     1	     2	     2
PRECEDES                      	     1	     1	     1
PRECEDING                     	     1	     3	     3
PRECISE                       	     1	    21	    21
PRECISELY                     	     1	    10	    10
PRECISION                     	     1	     9	     9
PRECISIONS                    	     1	     1	     1
PREDICT                       	     1	    28	    28
PREDICTABILITY                	     1	     1	     1
PREDICTABLE                   	     1	     1	     1
PREDICTED                     	     1	    37	    37
PREDICTING                    	     1	    14	    14
PREDICTION                    	     1	    15	    15
PREDICTIONS                   	     1	    14	    14
PREDICTIVE                    	     1	     9	     9
PREDICTOR                     	     1	     8	     8
PREDICTORS                    	     1	     8	     8
PREDICTS                      	     1	     6	     6
PRESENCE                      	     1	    48	    48
PRESERVATION                  	     1	     5	     5
PRESERVATIVE                  	     1	     1	     1
PRESERVATIVES                 	     1	     1	     1
PRESERVE                      	     1	     3	     3
PRESERVED                     	     1	     6	     6
PRESERVES                     	     1	     1	     1
PRESERVING                    	     1	     1	     1
PRIMARILY                     	     1	    57	    57
PRIMARY                       	     1	    63	    63
PRINCIPAL                     	     1	    21	    21
PRINCIPALLY                   	     1	     4	     4
PRINCIPLE                     	     1	    18	    18
PRINCIPLES                    	     1	    20	    20
PRIOR                         	     1	    59	    59
PRIORITISE                    	     1	     1	     1
PRIORITIZING                  	     1	     2	     2
PRIORITY                      	     1	    17	    17
PRIZED                        	     1	     2	     2
PROBE                         	     1	    18	    18
PROBES                        	     1	    16	    16
PROCEDURE                     	     1	    15	    15
PROCEDURES                    	     1	     6	     6
PROCEED                       	     1	     2	     2
PROCEEDED                     	     1	     3	     3
PROCEEDING                    	     1	     3	     3
PROCEEDS                      	     1	     1	     1
PROFESSOR                     	     1	     1	     1
PROFILE                       	     1	    34	    34
PROFILED                      	     1	     1	     1
PROFILES                      	     1	    13	    13
PROFILING                     	     1	    13	    13
PROFIT                        	     1	     1	     1
PROFITABILITY                 	     1	     1	     1
PROFITS                       	     1	     2	     2
PROFOUND                      	     1	     5	     5
PROFOUNDLY                    	     1	     2	     2
PROHIBITED                    	     1	     1	     1
PROMINENT                     	     1	    31	    31
PROMINENTLY                   	     1	     5	     5
PROMOTE                       	     1	    22	    22
PROMOTED                      	     1	     5	     5
PROMOTER                      	     1	     5	     5
PROMOTERS                     	     1	     5	     5
PROMOTES                      	     1	     6	     6
PROMOTING                     	     1	     6	     6
PROMOTION                     	     1	     2	     2
PROMPTING                     	     1	     1	     1
PROMPTLY                      	     1	     1	     1
PROOF                         	     1	     3	     3
PROPORTION                    	     1	    81	    81
PROPORTIONAL                  	     1	    17	    17
PROPORTIONALLY                	     1	     2	     2
PROPORTIONATE                 	     1	     1	     1
PROPORTIONATELY               	     1	     7	     7
PROPORTIONS                   	     1	    12	    12
PROSPECT                      	     1	     1	     1
PROSPECTS                     	     1	     6	     6
PROSPER                       	     1	     3	     3
PROTEIN                       	     1	    57	    57
PROTEINS                      	     1	    53	    53
PROVINCE                      	     1	     2	     2
PROVINCES                     	     1	     2	     2
PROVINCIAL                    	     1	     1	     1
PROVISION                     	     1	     3	     3
PROVOKE                       	     1	     1	     1
PSYCHOLOGICAL                 	     1	     2	     2
PSYCHOLOGIST                  	     1	     1	     1
PUBLICATION                   	     1	     4	     4
PUBLICATIONS                  	     1	     1	     1
PUBLISH                       	     1	     1	     1
PUBLISHED                     	     1	    57	    57
PUBLISHING                    	     1	     1	     1
PURSUE                        	     1	     1	     1
PURSUED                       	     1	     2	     2
PURSUING                      	     1	     1	     1
PUZZLE                        	     1	    13	    13
PUZZLES                       	     1	     2	     2
PUZZLING                      	     1	     1	     1
PUZZLINGLY                    	     1	     1	     1
QUANTITATIVE                  	     1	    78	    78
QUANTITATIVELY                	     1	     6	     6
QUANTITIES                    	     1	    30	    30
QUANTITY                      	     1	    22	    22
RADIATED                      	     1	     3	     3
RADIATES                      	     1	     1	     1
RADIATING                     	     1	     3	     3
RADIATION                     	     1	    36	    36
RADIATIONS                    	     1	     2	     2
RADIATIVE                     	     1	     1	     1
RADICAL                       	     1	     1	     1
RADICALLY                     	     1	     2	     2
RADICALS                      	     1	     3	     3
RAGING                        	     1	     1	     1
RAILING                       	     1	     1	     1
RANDOM                        	     1	    36	    36
RANDOMISED                    	     1	     2	     2
RANDOMIZED                    	     1	     9	     9
RANDOMLY                      	     1	    33	    33
RANDOMNESS                    	     1	     2	     2
RANK                          	     1	     5	     5
RANKED                        	     1	     1	     1
RANKING                       	     1	     5	     5
RANKS                         	     1	     1	     1
RATIO                         	     1	   198	   198
RATIOS                        	     1	    43	    43
RAW                           	     1	    12	    12
REABSORB                      	     1	     2	     2
REABSORBED                    	     1	     2	     2
READJUSTS                     	     1	     1	     1
REANALYZED                    	     1	     1	     1
REARED                        	     1	     1	     1
REASSESSED                    	     1	     1	     1
REASSIGNED                    	     1	     1	     1
RECOGNITION                   	     1	     2	     2
RECONSTRUCT                   	     1	     8	     8
RECONSTRUCTED                 	     1	     8	     8
RECONSTRUCTING                	     1	     6	     6
RECONSTRUCTION                	     1	    40	    40
RECONSTRUCTIONS               	     1	     2	     2
RECRUITING                    	     1	     1	     1
RECRUITMENT                   	     1	     2	     2
REDISTRIBUTE                  	     1	     1	     1
REDISTRIBUTION                	     1	    11	    11
REEVALUATED                   	     1	     1	     1
REEVALUATION                  	     1	     1	     1
REFLECT                       	     1	    36	    36
REFLECTANCE                   	     1	     2	     2
REFLECTED                     	     1	    34	    34
REFLECTING                    	     1	    18	    18
REFLECTION                    	     1	     6	     6
REFLECTIVE                    	     1	     1	     1
REFLECTS                      	     1	    20	    20
REFUGE                        	     1	     2	     2
REGIME                        	     1	     8	     8
REGIMES                       	     1	    11	    11
REGULATE                      	     1	    23	    23
REGULATED                     	     1	    19	    19
REGULATES                     	     1	     4	     4
REGULATING                    	     1	    14	    14
REGULATION                    	     1	    84	    84
REGULATOR                     	     1	     2	     2
REGULATORS                    	     1	     6	     6
REGULATORY                    	     1	    38	    38
REINFORCE                     	     1	     2	     2
REINFORCED                    	     1	     3	     3
REINFORCEMENT                 	     1	     7	     7
REINFORCES                    	     1	     3	     3
REINFORCING                   	     1	     3	     3
REINSTALLATION                	     1	     2	     2
REISOLATED                    	     1	     3	     3
REISOLATION                   	     1	     2	     2
REJECT                        	     1	     2	     2
REJECTED                      	     1	     5	     5
RELATIVE                      	     1	   196	   196
RELATIVELY                    	     1	   164	   164
RELATIVES                     	     1	    14	    14
RELATIVIZE                    	     1	     1	     1
RELATIVIZED                   	     1	     1	     1
RELEVANT                      	     1	    29	    29
RELIEVE                       	     1	     1	     1
RELIEVED                      	     1	     7	     7
RELIEVING                     	     1	     3	     3
REMEDY                        	     1	     1	     1
REMOTE                        	     1	     9	     9
REMOTELY                      	     1	     9	     9
RENDER                        	     1	     1	     1
RENDERED                      	     1	     1	     1
REORIENTATION                 	     1	     1	     1
REPRODUCE                     	     1	     4	     4
REPRODUCED                    	     1	     5	     5
REPRODUCIBILITY               	     1	     2	     2
REPRODUCIBLE                  	     1	     4	     4
REPRODUCIBLY                  	     1	     1	     1
REPRODUCING                   	     1	     2	     2
REPRODUCTION                  	     1	    15	    15
REPUBLIC                      	     1	     3	     3
REPUTATION                    	     1	     3	     3
REQUEST                       	     1	     2	     2
RESAMPLED                     	     1	     1	     1
RESCUE                        	     1	     2	     2
RESEMBLANCE                   	     1	     1	     1
RESEMBLE                      	     1	     3	     3
RESEMBLES                     	     1	     2	     2
RESEMBLING                    	     1	     6	     6
RESIDE                        	     1	     1	     1
RESIDENT                      	     1	     1	     1
RESIDES                       	     1	     1	     1
RESOLUTION                    	     1	    39	    39
RESOLUTIONS                   	     1	     3	     3
RESOLVE                       	     1	    14	    14
RESOLVED                      	     1	     8	     8
RESOLVING                     	     1	     3	     3
RESORT                        	     1	     3	     3
RESORTING                     	     1	     1	     1
RESOURCE                      	     1	    70	    70
RESOURCES                     	     1	    94	    94
RESPECTIVE                    	     1	    20	    20
RESPECTIVELY                  	     1	   251	   251
RESPOND                       	     1	    39	    39
RESPONDED                     	     1	     6	     6
RESPONDING                    	     1	     8	     8
RESPONDS                      	     1	    10	    10
RESPONSE                      	     1	   290	   290
RESPONSES                     	     1	   169	   169
RESPONSIVE                    	     1	     9	     9
RESPONSIVENESS                	     1	     4	     4
RESTORATION                   	     1	     2	     2
RESTORE                       	     1	     7	     7
RESTORED                      	     1	     8	     8
RESTRAIN                      	     1	     1	     1
RESTRAINED                    	     1	     2	     2
RESTRAINING                   	     1	     1	     1
RESTRAINS                     	     1	     2	     2
RESTRAINTS                    	     1	     1	     1
RESTRICT                      	     1	     6	     6
RESTRICTED                    	     1	    39	    39
RESTRICTING                   	     1	     2	     2
RESTRICTION                   	     1	    19	    19
RESTRICTIONS                  	     1	     4	     4
RESTRICTIVE                   	     1	     1	     1
RESTRICTS                     	     1	     2	     2
RESUME                        	     1	     3	     3
RESUMED                       	     1	     1	     1
RESUMES                       	     1	     1	     1
RESUMPTION                    	     1	     1	     1
RETAIN                        	     1	    13	    13
RETAINED                      	     1	     7	     7
RETAINING                     	     1	     4	     4
RETREAT                       	     1	     2	     2
RETREATING                    	     1	     1	     1
REVEAL                        	     1	    26	    26
REVEALED                      	     1	    88	    88
REVEALING                     	     1	     5	     5
REVEALS                       	     1	     8	     8
REVELATION                    	     1	     1	     1
REVENUES                      	     1	     1	     1
REVERSE                       	     1	     6	     6
REVERSED                      	     1	     6	     6
REVERSIBLE                    	     1	     6	     6
REVERSIBLY                    	     1	     1	     1
REVIEW                        	     1	    34	    34
REVIEWED                      	     1	    29	    29
REVIEWING                     	     1	     1	     1
REVIEWS                       	     1	     3	     3
REVISED                       	     1	     4	     4
REVISION                      	     1	     4	     4
REVISIONS                     	     1	     1	     1
REVIVE                        	     1	     1	     1
REVOLUTION                    	     1	     1	     1
REVOLUTIONIZED                	     1	     1	     1
REWARD                        	     1	     4	     4
REWARDING                     	     1	     2	     2
REWARDS                       	     1	     3	     3
RHYTHM                        	     1	     1	     1
RHYTHMIC                      	     1	     3	     3
RHYTHMICALLY                  	     1	     1	     1
RHYTHMS                       	     1	     2	     2
RIVALRY                       	     1	     1	     1
ROUTE                         	     1	     1	     1
ROUTES                        	     1	     1	     1
ROUTINE                       	     1	     3	     3
ROUTINELY                     	     1	     6	     6
ROUTING                       	     1	     2	     2
RURAL                         	     1	     5	     5
SACRIFICE                     	     1	     3	     3
SACRIFICED                    	     1	     2	     2
SACRIFICING                   	     1	     1	     1
SAMPLE                        	     1	    61	    61
SAMPLED                       	     1	    29	    29
SAMPLES                       	     1	   159	   159
SAMPLING                      	     1	    60	    60
SATELLITE                     	     1	    11	    11
SATELLITES                    	     1	     1	     1
SCAN                          	     1	     6	     6
SCANNED                       	     1	     7	     7
SCANNER                       	     1	     6	     6
SCANNING                      	     1	     9	     9
SCANS                         	     1	     2	     2
SCATTER                       	     1	     2	     2
SCATTERED                     	     1	    13	    13
SCATTERING                    	     1	     5	     5
SCHEMATIC                     	     1	     1	     1
SCHEMATICALLY                 	     1	     1	     1
SCHEME                        	     1	     9	     9
SCHEMES                       	     1	     5	     5
SCHOLARS                      	     1	     2	     2
SCOPE                         	     1	     7	     7
SEGMENT                       	     1	    20	    20
SEGMENTAL                     	     1	     1	     1
SEGMENTATION                  	     1	     4	     4
SEGMENTED                     	     1	     4	     4
SEGMENTS                      	     1	    59	    59
SENSED                        	     1	     7	     7
SENSES                        	     1	     1	     1
SENSIBLE                      	     1	     1	     1
SENSING                       	     1	     7	     7
SENSITIVE                     	     1	    61	    61
SENSITIVITIES                 	     1	     1	     1
SENSITIVITY                   	     1	   125	   125
SEQUENCE                      	     1	   170	   170
SEQUENCED                     	     1	    36	    36
SEQUENCES                     	     1	   208	   208
SEQUENCING                    	     1	    81	    81
SEQUENTIAL                    	     1	     1	     1
SEQUENTIALLY                  	     1	     2	     2
SESSION                       	     1	     1	     1
SEVERE                        	     1	    71	    71
SEVERELY                      	     1	    13	    13
SEVERITY                      	     1	    26	    26
SHIELD                        	     1	     5	     5
SHIELDED                      	     1	     1	     1
SHORTLY                       	     1	     4	     4
SIGNIFICANCE                  	     1	    25	    25
SIGNIFICANT                   	     1	   307	   307
SIGNIFICANTLY                 	     1	   244	   244
SIMULTANEOUS                  	     1	    16	    16
SIMULTANEOUSLY                	     1	     9	     9
SLICE                         	     1	     2	     2
SLICED                        	     1	     1	     1
SLICER                        	     1	     1	     1
SLICES                        	     1	     2	     2
SLOPE                         	     1	    72	    72
SLOPES                        	     1	    23	    23
SLOPING                       	     1	     2	     2
SOFTWARE                      	     1	    60	    60
SOLE                          	     1	     3	     3
SOLELY                        	     1	     4	     4
SOLUTION                      	     1	   103	   103
SOLUTIONS                     	     1	    20	    20
SOLVE                         	     1	     8	     8
SOLVED                        	     1	     6	     6
SOLVES                        	     1	     1	     1
SOLVING                       	     1	     2	     2
SOPHISTICATED                 	     1	     9	     9
SOURCE                        	     1	    76	    76
SOURCED                       	     1	     4	     4
SOURCES                       	     1	    47	    47
SPECIFIED                     	     1	     2	     2
SPECULATE                     	     1	     2	     2
SPECULATED                    	     1	     3	     3
SPECULATION                   	     1	     1	     1
SPONSOR                       	     1	     1	     1
SQUEEZE                       	     1	     2	     2
SQUEEZED                      	     1	     2	     2
SQUEEZING                     	     1	     1	     1
STAIN                         	     1	     2	     2
STAINED                       	     1	    14	    14
STAINING                      	     1	     6	     6
STAINS                        	     1	     2	     2
STAKE                         	     1	     2	     2
STAKING                       	     1	     1	     1
STATISTIC                     	     1	     2	     2
STATISTICAL                   	     1	    69	    69
STATISTICALLY                 	     1	    29	    29
STATISTICS                    	     1	     7	     7
STATUS                        	     1	   152	   152
STEM                          	     1	   484	   484
STEMS                         	     1	    94	    94
STIMULATE                     	     1	    10	    10
STIMULATED                    	     1	     9	     9
STIMULATES                    	     1	     3	     3
STIMULATING                   	     1	     4	     4
STIMULATION                   	     1	     4	     4
STRAIN                        	     1	    13	    13
STRAINING                     	     1	     1	     1
STRAINS                       	     1	     4	     4
STRATEGIC                     	     1	     1	     1
STRATEGIES                    	     1	   119	   119
STRATEGY                      	     1	   142	   142
STRICT                        	     1	     4	     4
STRICTER                      	     1	     1	     1
STRICTLY                      	     1	     9	     9
STRUCTURAL                    	     1	    66	    66
STRUCTURALLY                  	     1	     3	     3
STRUCTURE                     	     1	   122	   122
STRUCTURED                    	     1	     3	     3
STRUCTURES                    	     1	    33	    33
STRUCTURING                   	     1	     5	     5
SUBMIT                        	     1	     1	     1
SUBMITTED                     	     1	     2	     2
SUBSEQUENT                    	     1	    46	    46
SUBSEQUENTLY                  	     1	    27	    27
SUBSIDISED                    	     1	     1	     1
SUBSIDIZE                     	     1	     1	     1
SUBSIDIZED                    	     1	     1	     1
SUBSIDY                       	     1	     1	     1
SUBSTANCE                     	     1	     3	     3
SUBSTANCES                    	     1	     6	     6
SUBSTANTIAL                   	     1	    44	    44
SUBSTANTIALLY                 	     1	    37	    37
SUBSTITUTABLE                 	     1	     3	     3
SUBSTITUTED                   	     1	     1	     1
SUBSTITUTES                   	     1	     1	     1
SUBSTITUTING                  	     1	     4	     4
SUBSTITUTION                  	     1	     5	     5
SUBSTITUTIONS                 	     1	     2	     2
SUBTLE                        	     1	    13	    13
SUCCEEDING                    	     1	     1	     1
SUCCESSION                    	     1	     4	     4
SUCCESSIONAL                  	     1	     1	     1
SUCCESSIONS                   	     1	     2	     2
SUCCESSIVE                    	     1	    18	    18
SUCCESSIVELY                  	     1	     4	     4
SUFFICIENT                    	     1	    64	    64
SUFFICIENTLY                  	     1	    18	    18
SUM                           	     1	     5	     5
SUMMARISED                    	     1	     1	     1
SUMMARIZE                     	     1	     5	     5
SUMMARIZED                    	     1	    18	    18
SUMMARIZING                   	     1	     1	     1
SUMMARY                       	     1	    19	    19
SUMMING                       	     1	     3	     3
SUMMIT                        	     1	     3	     3
SUMS                          	     1	     1	     1
SUPERIOR                      	     1	    17	    17
SUPERIORITY                   	     1	     1	     1
SUPPLEMENT                    	     1	     5	     5
SUPPLEMENTAL                  	     1	     8	     8
SUPPLEMENTARY                 	     1	   122	   122
SUPPLEMENTED                  	     1	     5	     5
SUPPLEMENTING                 	     1	     5	     5
SURGERY                       	     1	     1	     1
SURVEY                        	     1	    16	    16
SURVEYED                      	     1	     2	     2
SUSPENDED                     	     1	     4	     4
SUSPENDING                    	     1	     1	     1
SUSPENSION                    	     1	     2	     2
SUSTAIN                       	     1	    13	    13
SUSTAINABILITY                	     1	     2	     2
SUSTAINABLE                   	     1	     4	     4
SUSTAINED                     	     1	     6	     6
SUSTAINING                    	     1	     5	     5
SUSTAINS                      	     1	     2	     2
SWELL                         	     1	     1	     1
SWELLING                      	     1	     8	     8
SWELLINGS                     	     1	     2	     2
SWELLS                        	     1	     1	     1
SWOLLEN                       	     1	     5	     5
SYMPATHETIC                   	     1	     1	     1
SYMPTOM                       	     1	     1	     1
SYMPTOMATIC                   	     1	     1	     1
SYMPTOMS                      	     1	    54	    54
TACKLE                        	     1	     1	     1
TACKLES                       	     1	     1	     1
TARGET                        	     1	    52	    52
TARGETED                      	     1	    16	    16
TARGETEDLY                    	     1	     1	     1
TARGETING                     	     1	     9	     9
TARGETS                       	     1	     9	     9
TASK                          	     1	     7	     7
TASKS                         	     1	     2	     2
TECHNICAL                     	     1	     9	     9
TECHNICALLY                   	     1	    10	    10
TECHNIQUE                     	     1	    42	    42
TECHNIQUES                    	     1	    49	    49
TEMPERATURE                   	     1	   240	   240
TEMPERATURES                  	     1	    87	    87
TEMPORARILY                   	     1	     1	     1
TEMPORARY                     	     1	     6	     6
TENDER                        	     1	     5	     5
TENNIS                        	     1	     2	     2
TERRITORIAL                   	     1	     1	     1
TERRITORIES                   	     1	     2	     2
TEXT                          	     1	     1	     1
THEME                         	     1	     1	     1
THEORETICAL                   	     1	    21	    21
THEORETICALLY                 	     1	    10	    10
THEORIES                      	     1	     5	     5
THEORY                        	     1	    36	    36
THEREBY                       	     1	    56	    56
THOROUGH                      	     1	     4	     4
THOROUGHLY                    	     1	     5	     5
TISSUE                        	     1	   192	   192
TISSUES                       	     1	    92	    92
TON                           	     1	     1	     1
TONNE                         	     1	     2	     2
TONNES                        	     1	    19	    19
TONS                          	     1	     2	     2
TRAILS                        	     1	     2	     2
TRANSACTING                   	     1	     7	     7
TRANSCONTINENTAL              	     1	     1	     1
TRANSFORM                     	     1	     2	     2
TRANSFORMABLE                 	     1	     2	     2
TRANSFORMANTS                 	     1	     2	     2
TRANSFORMATION                	     1	    25	    25
TRANSFORMATIONS               	     1	     2	     2
TRANSFORMATIVE                	     1	     3	     3
TRANSFORMED                   	     1	     2	     2
TRANSFORMER                   	     1	     1	     1
TRANSFORMS                    	     1	     1	     1
TRANSITION                    	     1	    10	    10
TRANSITIONAL                  	     1	     4	     4
TRANSITIONS                   	     1	     4	     4
TRANSLATE                     	     1	     4	     4
TRANSLATED                    	     1	     1	     1
TRANSLATES                    	     1	     2	     2
TRANSLATING                   	     1	     1	     1
TRANSLATION                   	     1	     2	     2
TRANSMISSION                  	     1	    10	    10
TRANSMITTED                   	     1	     4	     4
TRANSMITTERS                  	     1	     5	     5
TRANSPORT                     	     1	   147	   147
TRANSPORTABLE                 	     1	     1	     1
TRANSPORTATION                	     1	     9	     9
TRANSPORTED                   	     1	    24	    24
TRANSPORTERS                  	     1	     2	     2
TRANSPORTING                  	     1	     3	     3
TRANSPORTS                    	     1	     2	     2
TRANSREGULATION               	     1	     2	     2
TREMENDOUS                    	     1	     6	     6
TREMENDOUSLY                  	     1	    10	    10
TREND                         	     1	    58	    58
TRENDS                        	     1	    25	    25
TRIBAL                        	     1	     1	     1
TRIBE                         	     1	    26	    26
TRIBES                        	     1	    29	    29
TRIGGER                       	     1	    16	    16
TRIGGERED                     	     1	    13	    13
TRIGGERING                    	     1	     8	     8
TRIGGERS                      	     1	     6	     6
TUBE                          	     1	    38	    38
TUBES                         	     1	    99	    99
TUBING                        	     1	     3	     3
TUNNEL                        	     1	     1	     1
TUNNELS                       	     1	     2	     2
ULTIMATE                      	     1	     7	     7
ULTIMATELY                    	     1	    22	    22
UNARMED                       	     1	     1	     1
UNBIASED                      	     1	     1	     1
UNCHAMBERED                   	     1	     1	     1
UNCONSUMED                    	     1	     1	     1
UNCORRELATED                  	     1	     2	     2
UNDERGO                       	     1	     5	     5
UNDERGOES                     	     1	     1	     1
UNDERGOING                    	     1	     5	     5
UNDERGONE                     	     1	     1	     1
UNDERLAIN                     	     1	     1	     1
UNDERLIE                      	     1	     7	     7
UNDERLIES                     	     1	     2	     2
UNDERLYING                    	     1	    43	    43
UNDERTAKE                     	     1	     2	     2
UNDERTAKEN                    	     1	    17	    17
UNDERTAKING                   	     1	     3	     3
UNDERWENT                     	     1	     2	     2
UNDISTINCTIVE                 	     1	     1	     1
UNFERTILISED                  	     1	     1	     1
UNFILTERED                    	     1	     1	     1
UNIFORM                       	     1	    11	    11
UNIFORMITY                    	     1	     2	     2
UNIFORMLY                     	     1	     6	     6
UNIGENE                       	     1	     5	     5
UNIGENES                      	     1	     3	     3
UNINFECTED                    	     1	     1	     1
UNIQUE                        	     1	    37	    37
UNIQUELY                      	     1	     1	     1
UNIQUENESS                    	     1	     1	     1
UNIVERSAL                     	     1	    11	    11
UNIVERSALITY                  	     1	     1	     1
UNIVERSALLY                   	     1	     3	     3
UNLABELED                     	     1	     1	     1
UNLIKE                        	     1	    24	    24
UNLINKED                      	     1	     1	     1
UNMANIPULATED                 	     1	     1	     1
UNMODIFIED                    	     1	     1	     1
UNPRECEDENTED                 	     1	     1	     1
UNPREDICTABILITY              	     1	     1	     1
UNPREDICTABLE                 	     1	     4	     4
UNPUBLISHED                   	     1	    28	    28
UNRESOLVED                    	     1	     1	     1
UNRESTRICTED                  	     1	     1	     1
UNSTRUCTURED                  	     1	     2	     2
UNSUPERVISED                  	     1	     4	     4
UPDATE                        	     1	     2	     2
URBAN                         	     1	    33	    33
URGE                          	     1	     1	     1
URGENT                        	     1	     3	     3
URGENTLY                      	     1	     1	     1
UTILITIES                     	     1	     1	     1
UTILITY                       	     1	     6	     6
VALID                         	     1	     4	     4
VALIDLY                       	     1	     1	     1
VARIETAL                      	     1	     2	     2
VARIETIES                     	     1	    41	    41
VARIETY                       	     1	    78	    78
VAST                          	     1	    14	    14
VASTLY                        	     1	     1	     1
VENTURE                       	     1	     1	     1
VERSUS                        	     1	    21	    21
VESSEL                        	     1	    35	    35
VESSELS                       	     1	    59	    59
VIA                           	     1	    95	    95
VICE                          	     1	     6	     6
VIOLATED                      	     1	     2	     2
VIRTUALLY                     	     1	     9	     9
VIRUSES                       	     1	     3	     3
VISIBLE                       	     1	     9	     9
VISION                        	     1	     3	     3
VISUAL                        	     1	    14	    14
VISUALISE                     	     1	     1	     1
VISUALISED                    	     1	     1	     1
VISUALIZATION                 	     1	     2	     2
VISUALIZED                    	     1	     4	     4
VISUALLY                      	     1	     6	     6
VITAL                         	     1	     9	     9
VOLUME                        	     1	   142	   142
VOLUMES                       	     1	     6	     6
VOLUNTEER                     	     1	     1	     1
VS                            	     1	    90	    90
VULNERABILITY                 	     1	    67	    67
VULNERABLE                    	     1	    23	    23
WEALTH                        	     1	     4	     4
WEAVE                         	     1	     1	     1
WEAVER                        	     1	     1	     1
WEAVING                       	     1	     1	     1
WEIGH                         	     1	     4	     4
WEIGHED                       	     1	    27	    27
WEIGHING                      	     1	     6	     6
WEIGHS                        	     1	     2	     2
WITHDRAWAL                    	     1	     2	     2
WITHDRAWN                     	     1	     2	     2
WOVEN                         	     1	     1	     1
YIELD                         	     1	    97	    97
YIELDED                       	     1	    15	    15
YIELDING                      	     1	    14	    14
YIELDS                        	     1	    15	    15
YOUTH                         	     1	     2	     2
YOUTHFUL                      	     1	     2	     2
ZONAL                         	     1	     7	     7
ZONE                          	     1	    66	    66
ZONES                         	     1	    17	    17

Types Found In Base List Four

TYPE                          	 RANGE	  FREQ	    F1
ABNORMAL                      	     1	     1	     1
ABNORMALITY                   	     1	     1	     1
ABNORMALLY                    	     1	     1	     1
ABRUPT                        	     1	     5	     5
ABRUPTLY                      	     1	     1	     1
ABSENT                        	     1	    33	    33
ABUNDANCE                     	     1	    28	    28
ABUNDANCES                    	     1	     6	     6
ABUNDANT                      	     1	    47	    47
ABUNDANTLY                    	     1	     2	     2
ACID                          	     1	    90	    90
ACIDIC                        	     1	     7	     7
ACIDITY                       	     1	     1	     1
ACIDS                         	     1	    78	    78
ACTIVATE                      	     1	     4	     4
ACTIVATED                     	     1	     8	     8
ACTIVATES                     	     1	     8	     8
ACTIVATION                    	     1	    17	    17
ACUTE                         	     1	    11	    11
ACUTELY                       	     1	     1	     1
ADJACENT                      	     1	    34	    34
ADMINISTERED                  	     1	     1	     1
ADVERSE                       	     1	    17	    17
ADVERSELY                     	     1	     2	     2
ADVERSITY                     	     1	     1	     1
AESTHETIC                     	     1	     2	     2
AESTHETICALLY                 	     1	     2	     2
AESTHETICS                    	     1	     2	     2
AFFILIATION                   	     1	     2	     2
AGGRESSION                    	     1	     1	     1
AGONY                         	     1	     2	     2
ALIGN                         	     1	     7	     7
ALIGNED                       	     1	    22	    22
ALIGNING                      	     1	     3	     3
ALIGNMENT                     	     1	    16	    16
ALIGNMENTS                    	     1	     3	     3
ALIGNS                        	     1	     1	     1
ALPHA                         	     1	     1	     1
ALTERNATE                     	     1	    16	    16
ALTERNATELY                   	     1	     2	     2
ALTERNATES                    	     1	     1	     1
ALTERNATING                   	     1	     1	     1
ALUMINIUM                     	     1	     4	     4
ALUMINUM                      	     1	     6	     6
AMATEUR                       	     1	     3	     3
AMBIGUOUS                     	     1	     2	     2
ANCESTOR                      	     1	     6	     6
ANCESTORS                     	     1	     3	     3
ANCESTRAL                     	     1	     7	     7
ANCHOR                        	     1	    15	    15
ANCHORAGE                     	     1	     1	     1
ANCHORED                      	     1	     5	     5
ANCHORING                     	     1	     6	     6
ANCHORS                       	     1	     2	     2
ANONYMOUS                     	     1	    11	    11
ANTIQUE                       	     1	     1	     1
APPLICABILITY                 	     1	     4	     4
APPLICABLE                    	     1	    12	    12
ARCH                          	     1	     2	     2
ARCHES                        	     1	     2	     2
ARCHING                       	     1	     1	     1
ARCHIVE                       	     1	     1	     1
ARCHIVED                      	     1	     1	     1
ARCHIVES                      	     1	     9	     9
ARMOUR                        	     1	     1	     1
ARRAY                         	     1	    20	    20
ARRAYED                       	     1	     3	     3
ARRAYS                        	     1	    14	    14
ARROW                         	     1	     1	     1
ARROWS                        	     1	     5	     5
ARTICULATIONS                 	     1	     1	     1
ARTIFICIAL                    	     1	    28	    28
ARTIFICIALLY                  	     1	    10	    10
ASH                           	     1	    43	    43
ASHES                         	     1	    16	    16
ASHLESS                       	     1	     1	     1
ASPIRATED                     	     1	     2	     2
ASTONISHING                   	     1	     1	     1
ATTAIN                        	     1	     3	     3
ATTAINED                      	     1	     4	     4
ATTAINMENT                    	     1	     1	     1
ATTAINS                       	     1	     1	     1
AUTHENTIC                     	     1	     1	     1
AUTHENTICATED                 	     1	     1	     1
AUTHENTICATION                	     1	     1	     1
AVENUE                        	     1	     1	     1
AVENUES                       	     1	     1	     1
AWAIT                         	     1	     2	     2
AWAITED                       	     1	     1	     1
AXES                          	     1	     9	     9
BALLOON                       	     1	     2	     2
BARREL                        	     1	     1	     1
BARRELS                       	     1	     2	     2
BASIN                         	     1	     7	     7
BATHING                       	     1	     1	     1
BEAD                          	     1	     1	     1
BEADS                         	     1	     3	     3
BEAST                         	     1	     2	     2
BEASTIES                      	     1	     1	     1
BELLY                         	     1	     1	     1
BENEFICIAL                    	     1	    20	    20
BIOLOGIA                      	     1	     2	     2
BIOLOGY                       	     1	     9	     9
BIPOLAR                       	     1	     1	     1
BIZARRE                       	     1	     3	     3
BLADE                         	     1	    11	    11
BLADES                        	     1	     5	     5
BLUR                          	     1	     1	     1
BLURRED                       	     1	     1	     1
BLURRING                      	     1	     2	     2
BOARDERS                      	     1	     1	     1
BOASTS                        	     1	     1	     1
BOLT                          	     1	     2	     2
BONUS                         	     1	     2	     2
BREACH                        	     1	     1	     1
BREEZES                       	     1	     1	     1
BRONZE                        	     1	     1	     1
BUBBLES                       	     1	    20	    20
BULBS                         	     1	     2	     2
BULK                          	     1	    28	    28
BULKED                        	     1	     5	     5
BULKS                         	     1	     1	     1
BULKY                         	     1	     2	     2
BUNDLE                        	     1	     7	     7
BUNDLES                       	     1	    12	    12
BUTTERFLIES                   	     1	     6	     6
BUZZ                          	     1	     1	     1
CALENDAR                      	     1	     2	     2
CALORIES                      	     1	     2	     2
CAMPUS                        	     1	     2	     2
CANAL                         	     1	     2	     2
CANALS                        	     1	     4	     4
CANDLE                        	     1	     2	     2
CANDLES                       	     1	     2	     2
CAUTION                       	     1	     9	     9
CAUTIOUSLY                    	     1	     5	     5
CENSORED                      	     1	     1	     1
CENSUS                        	     1	     1	     1
CERTIFICATION                 	     1	     1	     1
CERTIFY                       	     1	     1	     1
CHEMISTRY                     	     1	     4	     4
CHOLESTEROL                   	     1	     2	     2
CHRONIC                       	     1	     5	     5
CHRONICALLY                   	     1	     1	     1
CLASSIFICATION                	     1	    44	    44
CLASSIFICATIONS               	     1	     6	     6
CLASSIFIED                    	     1	    24	    24
CLASSIFY                      	     1	     2	     2
CLAY                          	     1	    25	    25
CLAYS                         	     1	     2	     2
CLING                         	     1	     1	     1
CLINGS                        	     1	     2	     2
CLONALLY                      	     1	     9	     9
CLONE                         	     1	    37	    37
CLONED                        	     1	    11	    11
CLONES                        	     1	   102	   102
CLONING                       	     1	    45	    45
CLOSURE                       	     1	    53	    53
CLOSURES                      	     1	     1	     1
COFFIN                        	     1	     1	     1
COLLAR                        	     1	    14	    14
COLLARS                       	     1	     1	     1
COMMUTE                       	     1	     1	     1
COMPACT                       	     1	     6	     6
COMPACTED                     	     1	     7	     7
COMPACTION                    	     1	    10	    10
COMPARATIVE                   	     1	   120	   120
COMPARATIVELY                 	     1	    14	    14
COMPATIBILITY                 	     1	     2	     2
COMPATIBLE                    	     1	     5	     5
COMPELLED                     	     1	     1	     1
COMPELLING                    	     1	     1	     1
COMPILATION                   	     1	     2	     2
COMPILE                       	     1	     1	     1
COMPILED                      	     1	     4	     4
COMPLEMENT                    	     1	     5	     5
COMPLEMENTARITY               	     1	     3	     3
COMPLEMENTARY                 	     1	    11	    11
COMPLEMENTATION               	     1	     2	     2
COMPLEMENTED                  	     1	     2	     2
COMPLEMENTING                 	     1	     1	     1
COMPLEMENTS                   	     1	     2	     2
COMPREHENSION                 	     1	     1	     1
COMPRESSED                    	     1	     5	     5
COMPRESSIBLE                  	     1	     1	     1
COMPRESSION                   	     1	    13	    13
COMPRESSIVE                   	     1	     1	     1
CON                           	     1	    17	    17
CONCEALED                     	     1	     2	     2
CONFIGURATION                 	     1	     3	     3
CONFIGURATIONS                	     1	     4	     4
CONFIGURED                    	     1	     1	     1
CONFORM                       	     1	     1	     1
CONFORMATION                  	     1	     5	     5
CONGENERIC                    	     1	     5	     5
CONS                          	     1	     2	     2
CONSENSUS                     	     1	    15	    15
CONSISTENCY                   	     1	     5	     5
CONSOLE                       	     1	     1	     1
CONSOLIDATE                   	     1	     2	     2
CONSOLIDATED                  	     1	     1	     1
CONSOLIDATING                 	     1	     1	     1
CONTAMINATED                  	     1	     1	     1
CONTAMINATION                 	     1	    12	    12
CONTAMINATIONS                	     1	     1	     1
CONTINGENT                    	     1	     1	     1
CONTRARY                      	     1	     9	     9
CONVENIENCE                   	     1	     3	     3
CONVENIENCES                  	     1	     1	     1
CONVENIENT                    	     1	     5	     5
CONVENIENTLY                  	     1	     1	     1
CONVERSION                    	     1	    11	    11
COPPER                        	     1	     6	     6
CORDS                         	     1	     2	     2
CORN                          	     1	     1	     1
CREDIBILITY                   	     1	     3	     3
CRUMBLING                     	     1	     1	     1
CU                            	     1	     8	     8
CUBE                          	     1	     3	     3
CUBES                         	     1	     3	     3
CUBIC                         	     1	     6	     6
CULTIVATE                     	     1	     1	     1
CULTIVATED                    	     1	    10	    10
CULTIVATING                   	     1	     1	     1
CULTIVATION                   	     1	    21	    21
DASH                          	     1	     1	     1
DASHED                        	     1	     1	     1
DEBUT                         	     1	     1	     1
DECAY                         	     1	    19	    19
DECAYED                       	     1	     2	     2
DECAYING                      	     1	     1	     1
DECAYS                        	     1	     1	     1
DECISIVE                      	     1	     2	     2
DECISIVELY                    	     1	     1	     1
DEEMED                        	     1	     2	     2
DEER                          	     1	     6	     6
DEFECT                        	     1	     2	     2
DEFECTS                       	     1	     1	     1
DEFICIENCIES                  	     1	     2	     2
DEFICIENCY                    	     1	    12	    12
DEFICIENT                     	     1	     3	     3
DELICATE                      	     1	    11	    11
DELICATELY                    	     1	     1	     1
DEMINERALIZED                 	     1	     1	     1
DEMOGRAPHIC                   	     1	     2	     2
DEMOGRAPHICS                  	     1	     1	     1
DEMOGRAPHY                    	     1	     1	     1
DEPARTS                       	     1	     1	     1
DEPARTURES                    	     1	     2	     2
DEPENDENCE                    	     1	    23	    23
DEPLOY                        	     1	     1	     1
DEPLOYED                      	     1	     6	     6
DEPLOYMENT                    	     1	    16	    16
DEPRIVATION                   	     1	     1	     1
DEPRIVE                       	     1	     1	     1
DESTINATION                   	     1	     1	     1
DESTINED                      	     1	     2	     2
DETACHED                      	     1	     2	     2
DETER                         	     1	     1	     1
DETERIORATE                   	     1	     2	     2
DETERIORATING                 	     1	     3	     3
DETERIORATION                 	     1	     3	     3
DETERIORATIVE                 	     1	     1	     1
DETERRENT                     	     1	     2	     2
DETERRENTS                    	     1	     1	     1
DETERRING                     	     1	     1	     1
DIAGNOSIS                     	     1	     2	     2
DIAGRAM                       	     1	     2	     2
DIAGRAMS                      	     1	     2	     2
DIAMETER                      	     1	   221	   221
DIAMETERS                     	     1	    19	    19
DIARY                         	     1	     1	     1
DIFFERENTIATE                 	     1	     3	     3
DIFFERENTIATED                	     1	    11	    11
DIFFERENTIATES                	     1	     4	     4
DIFFERENTIATING               	     1	     4	     4
DIFFERENTIATION               	     1	    55	    55
DIGEST                        	     1	     5	     5
DIGESTED                      	     1	     8	     8
DIGESTIBLE                    	     1	     1	     1
DIGESTING                     	     1	     3	     3
DIGESTION                     	     1	    12	    12
DIM                           	     1	     5	     5
DIMINISH                      	     1	     7	     7
DIMINISHED                    	     1	     3	     3
DIMINISHING                   	     1	     6	     6
DIMMER                        	     1	     1	     1
DIOXIDE                       	     1	    35	    35
DIP                           	     1	     2	     2
DISADVANTAGE                  	     1	    11	    11
DISADVANTAGEOUS               	     1	     1	     1
DISADVANTAGES                 	     1	    11	    11
DISCARD                       	     1	     2	     2
DISCARDED                     	     1	     3	     3
DISCOURAGE                    	     1	     1	     1
DISPERSAL                     	     1	    27	    27
DISPERSE                      	     1	     4	     4
DISPERSED                     	     1	    11	    11
DISPERSERS                    	     1	     2	     2
DISPERSING                    	     1	     1	     1
DISPERSION                    	     1	     4	     4
DISPERSIVE                    	     1	     1	     1
DISPLACE                      	     1	     1	     1
DISPLACED                     	     1	     1	     1
DISPLACEMENT                  	     1	     3	     3
DISPLACES                     	     1	     1	     1
DISPLACING                    	     1	     2	     2
DISSOLVED                     	     1	    14	    14
DISSOLVING                    	     1	     1	     1
DISTORT                       	     1	     1	     1
DISTORTED                     	     1	    12	    12
DISTORTING                    	     1	     1	     1
DISTORTION                    	     1	    19	    19
DOMAIN                        	     1	     9	     9
DOME                          	     1	     3	     3
DOMED                         	     1	     2	     2
DOTS                          	     1	     2	     2
DRIP                          	     1	    12	    12
DRIPS                         	     1	     1	     1
DUAL                          	     1	     5	     5
DULL                          	     1	     3	     3
DURATION                      	     1	    29	    29
DURATIONS                     	     1	     2	     2
DWELL                         	     1	     1	     1
DWELLINGS                     	     1	     1	     1
DYNAMIC                       	     1	    21	    21
EAGLES                        	     1	     1	     1
ECOLOGICAL                    	     1	    39	    39
ECOLOGICALLY                  	     1	    10	    10
ELECTRON                      	     1	    14	    14
ELEGANT                       	     1	     1	     1
ELEMENTARY                    	     1	     6	     6
ELIGIBLE                      	     1	     1	     1
EMPIRICAL                     	     1	    22	    22
EMPIRICALLY                   	     1	     8	     8
ENCLOSED                      	     1	     8	     8
ENCLOSING                     	     1	     3	     3
ENCLOSURE                     	     1	     3	     3
ENCLOSURES                    	     1	    20	    20
ENDEAVORS                     	     1	     2	     2
ENDEAVOUR                     	     1	     1	     1
ENLARGE                       	     1	     2	     2
ENLARGEMENT                   	     1	     5	     5
ENLIGHTENMENT                 	     1	     1	     1
ENRICH                        	     1	     5	     5
ENRICHED                      	     1	    15	    15
ENRICHMENT                    	     1	    12	    12
ENTITIES                      	     1	     1	     1
ENTREPRENEURIAL               	     1	     1	     1
ERECT                         	     1	     6	     6
ERECTED                       	     1	     1	     1
ERUPTION                      	     1	     1	     1
ERUPTIONS                     	     1	     2	     2
ET                            	     1	  4265	  4265
EVENLY                        	     1	    12	    12
EVOKED                        	     1	     1	     1
EXCAVATED                     	     1	     4	     4
EXCAVATION                    	     1	     1	     1
EXCLUSION                     	     1	    13	    13
EXEMPT                        	     1	     1	     1
EXERT                         	     1	     6	     6
EXERTED                       	     1	     7	     7
EXERTING                      	     1	     2	     2
EXERTS                        	     1	     1	     1
EXILED                        	     1	     1	     1
EXIT                          	     1	     1	     1
EXITING                       	     1	     1	     1
EXOTIC                        	     1	     9	     9
EXOTICS                       	     1	     1	     1
EXPERTISE                     	     1	     3	     3
EXPLODE                       	     1	     2	     2
EXPLODES                      	     1	     1	     1
FARE                          	     1	     4	     4
FATAL                         	     1	     2	     2
FEVER                         	     1	     1	     1
FLANKED                       	     1	     4	     4
FLANKING                      	     1	    11	    11
FLAWS                         	     1	     1	     1
FLOCK                         	     1	     1	     1
FLOCKS                        	     1	     1	     1
FLOURISH                      	     1	     1	     1
FLUID                         	     1	     7	     7
FLUIDITY                      	     1	    10	    10
FLUIDS                        	     1	     2	     2
FLUSH                         	     1	    27	    27
FLUSHED                       	     1	     4	     4
FLUSHES                       	     1	     5	     5
FLUSHING                      	     1	    11	    11
FOG                           	     1	    35	    35
FOGS                          	     1	     1	     1
FOND                          	     1	     1	     1
FORBIDDEN                     	     1	     1	     1
FORE                          	     1	     1	     1
FOREMOST                      	     1	     2	     2
FORESEEABLE                   	     1	     2	     2
FORGED                        	     1	     1	     1
FORK                          	     1	     6	     6
FORKING                       	     1	     1	     1
FORKS                         	     1	     1	     1
FORT                          	     1	     2	     2
FOSSIL                        	     1	    40	    40
FOSSILISED                    	     1	     4	     4
FOSSILIZED                    	     1	     2	     2
FOSSILS                       	     1	     6	     6
FRACTION                      	     1	    34	    34
FRACTIONS                     	     1	    18	    18
FRACTURED                     	     1	     1	     1
FRAGILE                       	     1	     2	     2
FRINGE                        	     1	     1	     1
FURNISH                       	     1	     1	     1
FURNISHINGS                   	     1	     1	     1
FUSE                          	     1	     4	     4
FUSED                         	     1	     3	     3
FUSION                        	     1	     2	     2
GALLONS                       	     1	     1	     1
GAMBLE                        	     1	     2	     2
GENERIC                       	     1	     7	     7
GENERICALLY                   	     1	     2	     2
GEOLOGICAL                    	     1	     9	     9
GEOLOGIST                     	     1	     1	     1
GEOMETRIES                    	     1	     1	     1
GEOMETRY                      	     1	     4	     4
GLEAM                         	     1	     1	     1
GLIMPSE                       	     1	     1	     1
GLOVES                        	     1	     1	     1
GLUE                          	     1	     3	     3
GLUED                         	     1	     2	     2
GOAT                          	     1	     2	     2
GRAPH                         	     1	     3	     3
GRAPHS                        	     1	     2	     2
GRAVEL                        	     1	     3	     3
GRAZING                       	     1	     6	     6
GREENHOUSE                    	     1	    23	    23
GREENHOUSES                   	     1	     1	     1
GRID                          	     1	    10	    10
GRIDDED                       	     1	     1	     1
GRIDS                         	     1	     1	     1
GRILL                         	     1	     1	     1
GRINDER                       	     1	     2	     2
GULF                          	     1	     2	     2
GUT                           	     1	     7	     7
HABITAT                       	     1	    20	    20
HABITATS                      	     1	    42	    42
HANDICAP                      	     1	     2	     2
HANDICAPPED                   	     1	     1	     1
HARVEST                       	     1	    19	    19
HARVESTED                     	     1	    22	    22
HARVESTING                    	     1	    11	    11
HARVESTS                      	     1	     2	     2
HASTEN                        	     1	     3	     3
HATCH                         	     1	     3	     3
HELICOPTER                    	     1	     2	     2
HELICOPTERS                   	     1	     1	     1
HERB                          	     1	     3	     3
HERBAL                        	     1	     2	     2
HERBS                         	     1	     5	     5
HIERARCHICAL                  	     1	     7	     7
HIERARCHICALLY                	     1	     2	     2
HIERARCHIES                   	     1	     2	     2
HIERARCHY                     	     1	     1	     1
HOLLOW                        	     1	    20	    20
HOLLOWNESS                    	     1	     2	     2
HOLLOWNESSS                   	     1	     1	     1
HOLLOWS                       	     1	     4	     4
HOOD                          	     1	     1	     1
HOP                           	     1	     1	     1
HORIZON                       	     1	    13	    13
HORIZONS                      	     1	    16	    16
HORIZONTAL                    	     1	    25	    25
HORIZONTALLY                  	     1	     7	     7
HORMONAL                      	     1	    15	    15
HORMONALLY                    	     1	     2	     2
HORMONE                       	     1	    10	    10
HORMONES                      	     1	    22	    22
HORN                          	     1	     1	     1
HUGGING                       	     1	     1	     1
HURRICANE                     	     1	     1	     1
HURRICANES                    	     1	     4	     4
HYBRID                        	     1	    64	    64
HYBRIDISATION                 	     1	     3	     3
HYBRIDISE                     	     1	     1	     1
HYBRIDIZATION                 	     1	    34	    34
HYBRIDIZATIONS                	     1	     2	     2
HYBRIDIZE                     	     1	     5	     5
HYBRIDIZED                    	     1	     3	     3
HYBRIDIZES                    	     1	     2	     2
HYBRIDIZING                   	     1	     2	     2
HYBRIDS                       	     1	    61	    61
HYDROGEN                      	     1	     7	     7
IDENTICAL                     	     1	    25	    25
ILLUMINANCE                   	     1	     1	     1
ILLUMINATE                    	     1	     1	     1
ILLUMINATED                   	     1	     1	     1
ILLUMINATING                  	     1	     1	     1
IMITATING                     	     1	     1	     1
IMITATION                     	     1	     1	     1
IMMENSE                       	     1	     1	     1
IMPAIR                        	     1	     1	     1
IMPAIRED                      	     1	     6	     6
IMPAIRING                     	     1	     2	     2
IMPAIRMENT                    	     1	     6	     6
IMPAIRS                       	     1	     6	     6
IMPLICIT                      	     1	     1	     1
IMPLICITLY                    	     1	     1	     1
IMPULSES                      	     1	     1	     1
INCIDENCE                     	     1	    42	    42
INCLINATION                   	     1	     2	     2
INCLINE                       	     1	     1	     1
INCLINED                      	     1	     1	     1
INCLUSION                     	     1	    11	    11
INCOMPATIBILITIES             	     1	     2	     2
INDIRECT                      	     1	    12	    12
INDIRECTLY                    	     1	    18	    18
INDUCE                        	     1	    24	    24
INDUCED                       	     1	    60	    60
INDUCES                       	     1	     9	     9
INDUCIBLE                     	     1	     1	     1
INDUCING                      	     1	     7	     7
INDULGED                      	     1	     1	     1
INFER                         	     1	     4	     4
INFERENCE                     	     1	    11	    11
INFERENCES                    	     1	     4	     4
INFERRED                      	     1	    16	    16
INFERRING                     	     1	     1	     1
INFINITELY                    	     1	     1	     1
INFLAMMATION                  	     1	     1	     1
INFRASTRUCTURE                	     1	     2	     2
INFRASTRUCTURES               	     1	     1	     1
INHABITATION                  	     1	     1	     1
INHERENT                      	     1	    19	    19
INHERENTLY                    	     1	     7	     7
INHIBIT                       	     1	    16	    16
INHIBITED                     	     1	     5	     5
INHIBITING                    	     1	     7	     7
INHIBITION                    	     1	    18	    18
INHIBITOR                     	     1	     3	     3
INHIBITORS                    	     1	     4	     4
INHIBITORY                    	     1	     1	     1
INHIBITS                      	     1	     4	     4
INKING                        	     1	     1	     1
INNOVATIVE                    	     1	     1	     1
INODOROUS                     	     1	     1	     1
INSECT                        	     1	    28	    28
INSECTS                       	     1	    53	    53
INSULATE                      	     1	     1	     1
INSULATES                     	     1	     1	     1
[truncated: 1,604,743 more chars]
