# Supplementary material for: The lexical profile of forestry academic texts: What does it take to understand a specialized discipline?
Source: PLoS One. 2024 Dec 30;19(12):e0315975. doi: 10.1371/journal.pone.0315975 (PMC11684671; doi:10.1371/journal.pone.0315975)
Supplement: S1 Raw data — (ZIP) [file pone.0315975.s001.zip › row_data/RA_range.txt]

 Processing file: C:\Users\���Ͽ�Ĺ���\��ѧ���Ͽ�\Ŀ�����Ͽ�\�ڿ�����\RA-target-merge.txt

 0001000,  0002000,  0003000,  0004000,  0005000,  
 0006000,  0007000,  0008000,  0009000,  0010000,  
 0011000,  0012000,  0013000,  0014000,  0015000,  
 0016000,  0017000,  0018000,  0019000,  0020000,  
 0021000,  0022000,  0023000,  0024000,  0025000,  
 0026000,  0027000,  0028000,  0029000,  0030000,  
 0031000,  0032000,  0033000,  0034000,  0035000,  
 0036000,  0037000,  0038000,  0039000,  0040000,  
 0041000,  0042000,  0043000,  0044000,  0045000,  
 0046000,  0047000,  0048000,  0049000,  0050000,  
 0051000,  0052000,  0053000, 
  Number of lines: 53883
  Number of words: 1763446


WORD LIST                TOKENS/%             TYPES/%             Word Families

one                      988952/56.08            3485/ 7.16            1079
two                      235896/13.38            3247/ 6.67            1079
three                    187961/10.66            3394/ 6.97            1146
four                      58059/ 3.29            1875/ 3.85             875
five                      25848/ 1.47            1378/ 2.83             744
six                       15478/ 0.88            1071/ 2.20             601
seven                     10310/ 0.58             768/ 1.58             495
eight                     10551/ 0.60             659/ 1.35             414
nine                       4437/ 0.25             461/ 0.95             332
ten                      3294/ 0.19             380/ 0.78             291
11                      3791/ 0.21             394/ 0.81             297
12                      2975/ 0.17             299/ 0.61             238
13                      1741/ 0.10             239/ 0.49             201
14                      2848/ 0.16             245/ 0.50             200
15                      2243/ 0.13             272/ 0.56             214
16                      1696/ 0.10             213/ 0.44             179
17                      5284/ 0.30             185/ 0.38             149
18                      1014/ 0.06             178/ 0.37             159
19                      1848/ 0.10             142/ 0.29             121
20                      1157/ 0.07             139/ 0.29             121
21                      1290/ 0.07             119/ 0.24             108
22                       746/ 0.04              87/ 0.18              81
23                       431/ 0.02             100/ 0.21              92
24                       302/ 0.02              78/ 0.16              76
25                       301/ 0.02              64/ 0.13              61
26                         0/ 0.00               0/ 0.00               0
27                         0/ 0.00               0/ 0.00               0
28                         0/ 0.00               0/ 0.00               0
29                         0/ 0.00               0/ 0.00               0
30                         0/ 0.00               0/ 0.00               0
31                     70222/ 3.98           16150/33.17           16150
32                     19697/ 1.12             382/ 0.78             271
33                     34395/ 1.95            6855/14.08            6711
34                     39369/ 2.23            2297/ 4.72            2287
35                       251/ 0.01              76/ 0.16              76
36                      6620/ 0.38            1307/ 2.68            1307
37                      5946/ 0.34             947/ 1.95             947
38                       353/ 0.02              72/ 0.15              72
not in the lists          18140/ 1.03            1124/ 2.31          ?????

Total                   1763446                48682                37174


 
 Number of BASEWRD1.txt types: 7115  Number of BASEWRD1.txt word families: 1257
 Number of BASEWRD2.txt types: 6709  Number of BASEWRD2.txt word families: 1340
 Number of BASEWRD3.txt types: 6258  Number of BASEWRD3.txt word families: 1378
 Number of BASEWRD4.txt types: 5079  Number of BASEWRD4.txt word families: 1214
 Number of BASEWRD5.txt types: 4449  Number of BASEWRD5.txt word families: 1154
 Number of BASEWRD6.txt types: 4183  Number of BASEWRD6.txt word families: 1081
 Number of BASEWRD7.txt types: 3745  Number of BASEWRD7.txt word families: 1066
 Number of BASEWRD8.txt types: 3467  Number of BASEWRD8.txt word families: 1048
 Number of BASEWRD9.txt types: 3232  Number of BASEWRD9.txt word families: 1036
 Number of BASEWRD10.txt types: 3018  Number of BASEWRD10.txt word families: 1036
 Number of BASEWRD11.txt types: 2978  Number of BASEWRD11.txt word families: 1036
 Number of BASEWRD12.txt types: 2775  Number of BASEWRD12.txt word families: 1021
 Number of BASEWRD13.txt types: 2438  Number of BASEWRD13.txt word families: 1023
 Number of BASEWRD14.txt types: 2321  Number of BASEWRD14.txt word families: 1022
 Number of BASEWRD15.txt types: 2317  Number of BASEWRD15.txt word families: 1034
 Number of BASEWRD16.txt types: 2098  Number of BASEWRD16.txt word families: 1012
 Number of BASEWRD17.txt types: 2097  Number of BASEWRD17.txt word families: 1018
 Number of BASEWRD18.txt types: 1949  Number of BASEWRD18.txt word families: 1017
 Number of BASEWRD19.txt types: 1873  Number of BASEWRD19.txt word families: 1004
 Number of BASEWRD20.txt types: 1828  Number of BASEWRD20.txt word families: 1008
 Number of BASEWRD21.txt types: 1666  Number of BASEWRD21.txt word families: 1015
 Number of BASEWRD22.txt types: 1549  Number of BASEWRD22.txt word families: 1010
 Number of BASEWRD23.txt types: 1400  Number of BASEWRD23.txt word families: 1006
 Number of BASEWRD24.txt types: 1302  Number of BASEWRD24.txt word families: 1006
 Number of BASEWRD25.txt types: 1679  Number of BASEWRD25.txt word families: 1004
 Number of BASEWRD26.txt types: 1  Number of BASEWRD26.txt word families: 1
 Number of BASEWRD27.txt types: 1  Number of BASEWRD27.txt word families: 1
 Number of BASEWRD28.txt types: 1  Number of BASEWRD28.txt word families: 1
 Number of BASEWRD29.txt types: 1  Number of BASEWRD29.txt word families: 1
 Number of BASEWRD30.txt types: 1  Number of BASEWRD30.txt word families: 1
 Number of BASEWRD31.txt types: 40306  Number of BASEWRD31.txt word families: 40304
 Number of BASEWRD32.txt types: 708  Number of BASEWRD32.txt word families: 434
 Number of BASEWRD33.txt types: 17637  Number of BASEWRD33.txt word families: 14701
 Number of BASEWRD34.txt types: 3809  Number of BASEWRD34.txt word families: 3744
 Number of BASEWRD35.txt types: 164  Number of BASEWRD35.txt word families: 164
 Number of BASEWRD36.txt types: 2221  Number of BASEWRD36.txt word families: 2221
 Number of BASEWRD37.txt types: 1409  Number of BASEWRD37.txt word families: 1409
 Number of BASEWRD38.txt types: 126  Number of BASEWRD38.txt word families: 126

Table of Ranges: Types

 48680	Words appear in  1 input files

Table of Ranges: word families

 37174	Words appear in  1 input files


Types Found In Base List One

TYPE                          	 RANGE	  FREQ	    F1
A                             	     1	 25742	 25742
ABILITIES                     	     1	    16	    16
ABILITY                       	     1	   354	   354
ABLE                          	     1	   257	   257
ABOUT                         	     1	  1019	  1019
ABOVE                         	     1	   651	   651
ABSOLUTE                      	     1	   119	   119
ABSOLUTELY                    	     1	     4	     4
ACCEPT                        	     1	    29	    29
ACCEPTABILITY                 	     1	     2	     2
ACCEPTABLE                    	     1	    47	    47
ACCEPTABLY                    	     1	     1	     1
ACCEPTANCE                    	     1	    19	    19
ACCEPTED                      	     1	    60	    60
ACCEPTING                     	     1	     5	     5
ACCEPTORS                     	     1	     1	     1
ACROSS                        	     1	   928	   928
ACT                           	     1	   142	   142
ACTED                         	     1	     7	     7
ACTING                        	     1	    35	    35
ACTION                        	     1	   132	   132
ACTIONABLE                    	     1	     1	     1
ACTIONABLY                    	     1	     1	     1
ACTIONS                       	     1	   161	   161
ACTOR                         	     1	     7	     7
ACTORS                        	     1	    97	    97
ACTS                          	     1	    36	    36
ACTUAL                        	     1	   182	   182
ACTUALIZE                     	     1	     1	     1
ACTUALLY                      	     1	    75	    75
ACTUALS                       	     1	     1	     1
AD                            	     1	    60	    60
ADD                           	     1	    37	    37
ADDED                         	     1	   202	   202
ADDING                        	     1	    89	    89
ADDITION                      	     1	   840	   840
ADDITIONAL                    	     1	   397	   397
ADDITIONALITY                 	     1	    10	    10
ADDITIONALLY                  	     1	   261	   261
ADDITIONS                     	     1	    16	    16
ADDITIVE                      	     1	    54	    54
ADDITIVES                     	     1	    10	    10
ADDRESS                       	     1	   179	   179
ADDRESSED                     	     1	    95	    95
ADDRESSES                     	     1	    27	    27
ADDRESSING                    	     1	    58	    58
ADDS                          	     1	    17	    17
ADMIT                         	     1	     1	     1
ADMITS                        	     1	     3	     3
ADMITTED                      	     1	     2	     2
ADMITTING                     	     1	     1	     1
ADS                           	     1	     2	     2
AFFORD                        	     1	     8	     8
AFFORDABILITY                 	     1	     1	     1
AFFORDABLE                    	     1	     4	     4
AFFORDED                      	     1	     6	     6
AFRAID                        	     1	     1	     1
AFTER                         	     1	  1632	  1632
AFTERNOON                     	     1	    17	    17
AFTERNOONS                    	     1	     1	     1
AFTERWARD                     	     1	    16	    16
AFTERWARDS                    	     1	    26	    26
AGAIN                         	     1	   103	   103
AGAINST                       	     1	   271	   271
AGE                           	     1	  1020	  1020
AGED                          	     1	    17	    17
AGEING                        	     1	     7	     7
AGER                          	     1	     1	     1
AGES                          	     1	   145	   145
AGING                         	     1	    11	    11
AGO                           	     1	    59	    59
AGREE                         	     1	    39	    39
AGREED                        	     1	    45	    45
AGREEING                      	     1	     4	     4
AGREEMENT                     	     1	   133	   133
AGREEMENTS                    	     1	    20	    20
AGREES                        	     1	    15	    15
AHEAD                         	     1	    12	    12
AIN                           	     1	     2	     2
AIR                           	     1	   495	   495
ALL                           	     1	  2806	  2806
ALLOW                         	     1	   270	   270
ALLOWABLE                     	     1	    16	    16
ALLOWANCE                     	     1	     4	     4
ALLOWANCES                    	     1	     1	     1
ALLOWED                       	     1	   184	   184
ALLOWING                      	     1	   123	   123
ALLOWS                        	     1	   235	   235
ALMOST                        	     1	   231	   231
ALONE                         	     1	    89	    89
ALONG                         	     1	   576	   576
ALREADY                       	     1	   192	   192
ALSO                          	     1	  3611	  3611
ALTHOUGH                      	     1	   889	   889
ALWAYS                        	     1	   148	   148
AM                            	     1	    30	    30
AMAZING                       	     1	     1	     1
AMONG                         	     1	  1272	  1272
AMONGST                       	     1	    43	    43
AMOUNT                        	     1	   568	   568
AMOUNTED                      	     1	     9	     9
AMOUNTING                     	     1	     3	     3
AMOUNTS                       	     1	   140	   140
AN                            	     1	  4906	  4906
AND                           	     1	 67477	 67477
ANIMAL                        	     1	   143	   143
ANIMALS                       	     1	   206	   206
ANOTHER                       	     1	   346	   346
ANSWER                        	     1	    42	    42
ANSWERED                      	     1	     8	     8
ANSWERING                     	     1	     6	     6
ANSWERS                       	     1	    24	    24
ANY                           	     1	   611	   611
ANYBODY                       	     1	     1	     1
ANYHOW                        	     1	     1	     1
ANYMORE                       	     1	     1	     1
ANYONE                        	     1	     4	     4
ANYTHING                      	     1	     5	     5
ANYTIME                       	     1	     1	     1
ANYWAY                        	     1	     1	     1
ANYWHERE                      	     1	     8	     8
APART                         	     1	    51	    51
APPARENT                      	     1	    73	    73
APPARENTLY                    	     1	    36	    36
APPEAR                        	     1	   115	   115
APPEARANCE                    	     1	    43	    43
APPEARED                      	     1	   111	   111
APPEARING                     	     1	    11	    11
APPEARS                       	     1	   106	   106
ARE                           	     1	  8921	  8921
AREA                          	     1	  3033	  3033
AREAS                         	     1	  1931	  1931
ARM                           	     1	     4	     4
ARMS                          	     1	     2	     2
AROUND                        	     1	   538	   538
ARRANGE                       	     1	     2	     2
ARRANGED                      	     1	    19	    19
ARRANGEMENT                   	     1	    58	    58
ARRANGEMENTS                  	     1	    21	    21
ARRANGING                     	     1	     1	     1
ARRIVAL                       	     1	    29	    29
ARRIVALS                      	     1	     2	     2
ARRIVE                        	     1	     4	     4
ARRIVED                       	     1	     5	     5
ARRIVES                       	     1	     2	     2
ARRIVING                      	     1	     1	     1
ART                           	     1	    37	    37
ARTISANRY                     	     1	     1	     1
ARTIST                        	     1	     2	     2
ARTISTIC                      	     1	     3	     3
ARTISTS                       	     1	     2	     2
ARTS                          	     1	     4	     4
AS                            	     1	 12127	 12127
ASK                           	     1	    11	    11
ASKED                         	     1	    87	    87
ASKING                        	     1	     7	     7
ASKS                          	     1	     2	     2
AT                            	     1	  6799	  6799
ATE                           	     1	     4	     4
AUTUMN                        	     1	    82	    82
AUTUMNS                       	     1	     1	     1
AWARE                         	     1	    35	    35
AWARED                        	     1	     1	     1
AWARENESS                     	     1	    63	    63
AWAY                          	     1	   102	   102
BABY                          	     1	     1	     1
BACK                          	     1	   112	   112
BACKED                        	     1	     4	     4
BACKING                       	     1	     2	     2
BACKS                         	     1	     2	     2
BACKWARD                      	     1	     4	     4
BACKWARDS                     	     1	     3	     3
BAD                           	     1	    10	    10
BADLY                         	     1	     1	     1
BAG                           	     1	    36	    36
BAGGED                        	     1	     5	     5
BAGGING                       	     1	     1	     1
BAGS                          	     1	    37	    37
BALL                          	     1	    32	    32
BALLS                         	     1	     6	     6
BANK                          	     1	    85	    85
BANKABLE                      	     1	     1	     1
BANKING                       	     1	     1	     1
BANKS                         	     1	    32	    32
BAR                           	     1	    19	    19
BARRING                       	     1	     3	     3
BARS                          	     1	    11	    11
BASE                          	     1	   256	   256
BASED                         	     1	  1946	  1946
BASES                         	     1	    24	    24
BASIC                         	     1	   232	   232
BASICALLY                     	     1	    18	    18
BASICS                        	     1	     7	     7
BASING                        	     1	     3	     3
BATH                          	     1	    15	    15
BE                            	     1	  7095	  7095
BEACH                         	     1	     6	     6
BEACHES                       	     1	     1	     1
BEAR                          	     1	    27	    27
BEARING                       	     1	    41	    41
BEARS                         	     1	     7	     7
BEAT                          	     1	     1	     1
BEATEN                        	     1	     1	     1
BEATER                        	     1	     1	     1
BEATING                       	     1	     3	     3
BEAUTIES                      	     1	     1	     1
BEAUTIFICATION                	     1	     2	     2
BEAUTIFIED                    	     1	     1	     1
BEAUTIFIES                    	     1	     1	     1
BEAUTY                        	     1	     8	     8
BECAME                        	     1	   139	   139
BECAUSE                       	     1	  1311	  1311
BECOME                        	     1	   242	   242
BECOMES                       	     1	    96	    96
BECOMING                      	     1	    59	    59
BED                           	     1	     8	     8
BEDDING                       	     1	     3	     3
BEDS                          	     1	    10	    10
BEEN                          	     1	  2488	  2488
BEFORE                        	     1	   543	   543
BEGAN                         	     1	    92	    92
BEGIN                         	     1	    32	    32
BEGINNER                      	     1	     1	     1
BEGINNING                     	     1	   161	   161
BEGINNINGS                    	     1	     4	     4
BEGINS                        	     1	    18	    18
BEGUN                         	     1	    21	    21
BEHIND                        	     1	    47	    47
BEING                         	     1	   644	   644
BEINGS                        	     1	     8	     8
BELIEVE                       	     1	    48	    48
BELIEVED                      	     1	    33	    33
BELIEVES                      	     1	     2	     2
BELIEVING                     	     1	     2	     2
BELOW                         	     1	   475	   475
BENEATH                       	     1	    14	    14
BESIDE                        	     1	     2	     2
BESIDES                       	     1	   138	   138
BEST                          	     1	   335	   335
BET                           	     1	     1	     1
BETTER                        	     1	   554	   554
BETTERMENT                    	     1	     1	     1
BETTERS                       	     1	     1	     1
BETTING                       	     1	     1	     1
BETWEEN                       	     1	  4669	  4669
BEYOND                        	     1	   176	   176
BIG                           	     1	    41	    41
BIGGER                        	     1	    32	    32
BIGGEST                       	     1	    19	    19
BILL                          	     1	     7	     7
BILLING                       	     1	     1	     1
BILLION                       	     1	    97	    97
BILLIONS                      	     1	     4	     4
BIMONTHLY                     	     1	     5	     5
BINATURAL                     	     1	     1	     1
BIRD                          	     1	   159	   159
BIRDS                         	     1	    97	    97
BIRTH                         	     1	     8	     8
BIT                           	     1	    11	    11
BLACK                         	     1	   114	   114
BLOOD                         	     1	    11	    11
BLOW                          	     1	     3	     3
BLOWING                       	     1	     7	     7
BLOWN                         	     1	     2	     2
BLUE                          	     1	    40	    40
BOARD                         	     1	    62	    62
BOARDS                        	     1	    30	    30
BOAT                          	     1	     2	     2
BOATS                         	     1	     2	     2
BODIED                        	     1	     3	     3
BODIES                        	     1	    74	    74
BODY                          	     1	    96	    96
BONE                          	     1	     3	     3
BONES                         	     1	     2	     2
BOOK                          	     1	    14	    14
BOOKLETS                      	     1	     1	     1
BOOKS                         	     1	     4	     4
BORE                          	     1	     2	     2
BORER                         	     1	    24	    24
BORERS                        	     1	     7	     7
BORING                        	     1	     2	     2
BORN                          	     1	     5	     5
BORNE                         	     1	    10	    10
BOTH                          	     1	  2163	  2163
BOTTLE                        	     1	    17	    17
BOTTLED                       	     1	     1	     1
BOTTLES                       	     1	    17	    17
BOTTOM                        	     1	    55	    55
BOTTOMLESS                    	     1	     2	     2
BOTTOMS                       	     1	     2	     2
BOUGHT                        	     1	     5	     5
BOX                           	     1	    39	    39
BOXES                         	     1	    12	    12
BOY                           	     1	     1	     1
BREAD                         	     1	     4	     4
BREADS                        	     1	     1	     1
BREAK                         	     1	    54	    54
BREAKAGE                      	     1	    13	    13
BREAKING                      	     1	    23	    23
BREAKS                        	     1	    18	    18
BREATH                        	     1	     1	     1
BRIGHT                        	     1	     4	     4
BRIGHTER                      	     1	     1	     1
BRIGHTEST                     	     1	     1	     1
BRIGHTNESS                    	     1	    40	    40
BRING                         	     1	    35	    35
BRINGING                      	     1	    10	    10
BRINGS                        	     1	    17	    17
BROKE                         	     1	     8	     8
BROKEN                        	     1	    43	    43
BROUGHT                       	     1	    63	    63
BROWN                         	     1	    70	    70
BROWNING                      	     1	     3	     3
BROWNISH                      	     1	     2	     2
BUILD                         	     1	    69	    69
BUILDER                       	     1	     1	     1
BUILDERS                      	     1	     1	     1
BUILDING                      	     1	   142	   142
BUILDINGS                     	     1	    47	    47
BUILDS                        	     1	    12	    12
BUILT                         	     1	   103	   103
BURN                          	     1	   306	   306
BURNABLE                      	     1	     1	     1
BURNED                        	     1	   321	   321
BURNING                       	     1	   114	   114
BURNINGS                      	     1	     2	     2
BURNS                         	     1	    24	    24
BURNT                         	     1	    84	    84
BUSH                          	     1	    22	    22
BUSHES                        	     1	    14	    14
BUSINESS                      	     1	    57	    57
BUSINESSES                    	     1	    20	    20
BUT                           	     1	  2379	  2379
BUY                           	     1	    11	    11
BUYER                         	     1	     9	     9
BUYERS                        	     1	    42	    42
BUYING                        	     1	     9	     9
BUYS                          	     1	     1	     1
BY                            	     1	 10545	 10545
CAFFEIC                       	     1	     1	     1
CAKES                         	     1	     1	     1
CALL                          	     1	    24	    24
CALLED                        	     1	    99	    99
CALLER                        	     1	     1	     1
CALLING                       	     1	     4	     4
CALLS                         	     1	    24	    24
CAME                          	     1	    40	    40
CAMPING                       	     1	     1	     1
CAMPS                         	     1	     2	     2
CAN                           	     1	  3789	  3789
CANNOT                        	     1	   208	   208
CAR                           	     1	    10	    10
CARD                          	     1	     6	     6
CARDS                         	     1	     1	     1
CARE                          	     1	    77	    77
CAREFUL                       	     1	    18	    18
CAREFULLY                     	     1	    48	    48
CARELESSNESS                  	     1	     1	     1
CARES                         	     1	     1	     1
CARING                        	     1	     3	     3
CARRIED                       	     1	   400	   400
CARRIER                       	     1	     9	     9
CARRIERS                      	     1	     8	     8
CARRIES                       	     1	    11	    11
CARRY                         	     1	    40	    40
CARRYING                      	     1	    39	    39
CARS                          	     1	     2	     2
CASE                          	     1	   724	   724
CASES                         	     1	   302	   302
CAT                           	     1	    19	    19
CATCH                         	     1	    10	    10
CATCHES                       	     1	     1	     1
CATS                          	     1	     1	     1
CAUGHT                        	     1	    12	    12
CAUSATION                     	     1	     1	     1
CAUSATIVE                     	     1	     2	     2
CAUSE                         	     1	   235	   235
CAUSED                        	     1	   386	   386
CAUSES                        	     1	   154	   154
CAUSING                       	     1	   110	   110
CENTER                        	     1	   123	   123
CENTERED                      	     1	    18	    18
CENTERING                     	     1	     1	     1
CENTERS                       	     1	    32	    32
CENTRAL                       	     1	   357	   357
CENTRALITY                    	     1	     4	     4
CENTRALIZATION                	     1	     1	     1
CENTRALIZED                   	     1	     6	     6
CENTRALLY                     	     1	     7	     7
CENTRATION                    	     1	     1	     1
CENTRATIONS                   	     1	     1	     1
CENTRE                        	     1	    75	    75
CENTRED                       	     1	    20	    20
CENTRES                       	     1	    18	    18
CERTAIN                       	     1	   252	   252
CERTAINLY                     	     1	    32	    32
CERTAINTY                     	     1	     7	     7
CHANCE                        	     1	    23	    23
CHANCES                       	     1	    19	    19
CHANGE                        	     1	  2177	  2177
CHANGEABILITY                 	     1	     2	     2
CHANGED                       	     1	   180	   180
CHANGER                       	     1	     1	     1
CHANGERS                      	     1	     3	     3
CHANGES                       	     1	  1620	  1620
CHANGING                      	     1	   228	   228
CHARGE                        	     1	    16	    16
CHARGED                       	     1	    14	    14
CHARGES                       	     1	     2	     2
CHEAP                         	     1	     2	     2
CHEAPER                       	     1	     5	     5
CHEAPEST                      	     1	     1	     1
CHEAPLY                       	     1	     2	     2
CHEAPNESS                     	     1	     1	     1
CHECK                         	     1	    33	    33
CHECKED                       	     1	    52	    52
CHECKING                      	     1	    14	    14
CHECKS                        	     1	     7	     7
CHICKEN                       	     1	     6	     6
CHICKENS                      	     1	     7	     7
CHILD                         	     1	     5	     5
CHILDHOOD                     	     1	     1	     1
CHILDREN                      	     1	    17	    17
CHIP                          	     1	    11	    11
CHIPPED                       	     1	     9	     9
CHIPPING                      	     1	    19	    19
CHIPS                         	     1	    67	    67
CHOICE                        	     1	   183	   183
CHOICES                       	     1	    45	    45
CHOOSE                        	     1	    45	    45
CHOOSES                       	     1	     8	     8
CHOOSING                      	     1	    38	    38
CHOSE                         	     1	    55	    55
CHOSEN                        	     1	   143	   143
CHRISTMAS                     	     1	     5	     5
CHURCH                        	     1	     4	     4
CITIES                        	     1	   184	   184
CITY                          	     1	   213	   213
CLASS                         	     1	   278	   278
CLASSED                       	     1	     3	     3
CLASSES                       	     1	   286	   286
CLASSICAL                     	     1	    25	    25
CLEAN                         	     1	    47	    47
CLEANED                       	     1	    12	    12
CLEANER                       	     1	     6	     6
CLEANEST                      	     1	     1	     1
CLEANING                      	     1	     8	     8
CLEAR                         	     1	   294	   294
CLEARANCE                     	     1	    20	    20
CLEARED                       	     1	    25	    25
CLEARER                       	     1	     7	     7
CLEAREST                      	     1	     1	     1
CLEARING                      	     1	    38	    38
CLEARINGS                     	     1	    19	    19
CLEARLY                       	     1	   195	   195
CLEARS                        	     1	     1	     1
CLIMB                         	     1	     5	     5
CLIMBED                       	     1	     3	     3
CLIMBER                       	     1	   171	   171
CLIMBERS                      	     1	    37	    37
CLIMBING                      	     1	   121	   121
CLOCK                         	     1	     4	     4
CLOSE                         	     1	   239	   239
CLOSED                        	     1	    89	    89
CLOSELY                       	     1	   153	   153
CLOSENESS                     	     1	     3	     3
CLOSER                        	     1	    55	    55
CLOSES                        	     1	     3	     3
CLOSEST                       	     1	    29	    29
CLOSING                       	     1	    19	    19
CLOTHING                      	     1	    15	    15
CLUB                          	     1	     2	     2
CLUBS                         	     1	     2	     2
CO                            	     1	   183	   183
COACTION                      	     1	     1	     1
COAT                          	     1	     6	     6
COATED                        	     1	    13	    13
COATER                        	     1	     1	     1
COATING                       	     1	    33	    33
COATINGS                      	     1	    10	    10
COATS                         	     1	     2	     2
COFFEE                        	     1	    53	    53
COLD                          	     1	   144	   144
COLDER                        	     1	    14	    14
COLDEST                       	     1	    20	    20
COLLECT                       	     1	    52	    52
COLLECTED                     	     1	   435	   435
COLLECTING                    	     1	    28	    28
COLLECTION                    	     1	   226	   226
COLLECTIONS                   	     1	    15	    15
COLLECTIVE                    	     1	    80	    80
COLLECTIVELY                  	     1	    27	    27
COLLECTIVES                   	     1	     2	     2
COLLECTIVITIES                	     1	     1	     1
COLLECTOR                     	     1	     8	     8
COLLECTORS                    	     1	    10	    10
COLLECTS                      	     1	     7	     7
COLLEGE                       	     1	    21	    21
COLLEGES                      	     1	     5	     5
COLOR                         	     1	    77	    77
COLORATION                    	     1	     4	     4
COLORED                       	     1	     3	     3
COLORFUL                      	     1	     1	     1
COLORING                      	     1	     2	     2
COLORLESS                     	     1	     6	     6
COLORMETRICALLY               	     1	     1	     1
COLORS                        	     1	     6	     6
COLOUR                        	     1	    61	    61
COLOURED                      	     1	     2	     2
COLOURFUL                     	     1	     1	     1
COME                          	     1	    79	    79
COMES                         	     1	    67	    67
COMFORT                       	     1	     6	     6
COMFORTABLE                   	     1	     3	     3
COMFORTABLY                   	     1	     1	     1
COMING                        	     1	    66	    66
COMPANIES                     	     1	   108	   108
COMPANY                       	     1	    67	    67
COMPANYING                    	     1	     1	     1
COMPLETE                      	     1	   155	   155
COMPLETED                     	     1	    70	    70
COMPLETELY                    	     1	   101	   101
COMPLETENESS                  	     1	    12	    12
COMPLETES                     	     1	     1	     1
COMPLETING                    	     1	     9	     9
COMPLETION                    	     1	    13	    13
COMPUTABLE                    	     1	     1	     1
COMPUTATION                   	     1	    13	    13
COMPUTATIONAL                 	     1	    13	    13
COMPUTATIONALLY               	     1	     2	     2
COMPUTATIONS                  	     1	     3	     3
COMPUTE                       	     1	    30	    30
COMPUTED                      	     1	   166	   166
COMPUTER                      	     1	    27	    27
COMPUTERISED                  	     1	     1	     1
COMPUTERS                     	     1	     2	     2
COMPUTES                      	     1	     4	     4
COMPUTING                     	     1	    35	    35
CONCERN                       	     1	   103	   103
CONCERNED                     	     1	    49	    49
CONCERNING                    	     1	    93	    93
CONCERNS                      	     1	    79	    79
CONCOLOR                      	     1	     2	     2
CONFAMILIAL                   	     1	     1	     1
CONSIDER                      	     1	   227	   227
CONSIDERATION                 	     1	   122	   122
CONSIDERATIONS                	     1	    52	    52
CONSIDERED                    	     1	   952	   952
CONSIDERING                   	     1	   322	   322
CONSIDERS                     	     1	    48	    48
CONTINUAL                     	     1	     7	     7
CONTINUALLY                   	     1	    15	    15
CONTINUATION                  	     1	    10	    10
CONTINUE                      	     1	   114	   114
CONTINUED                     	     1	   104	   104
CONTINUES                     	     1	    43	    43
CONTINUING                    	     1	    28	    28
CONTINUITIES                  	     1	     4	     4
CONTINUITY                    	     1	    35	    35
CONTINUOUS                    	     1	   219	   219
CONTINUOUSLY                  	     1	    69	    69
CONTROL                       	     1	   822	   822
CONTROLLABILITY               	     1	     1	     1
CONTROLLED                    	     1	   118	   118
CONTROLLER                    	     1	     2	     2
CONTROLLING                   	     1	    60	    60
CONTROLS                      	     1	   104	   104
CONVERSANT                    	     1	     1	     1
CONVERSATION                  	     1	     9	     9
CONVERSATIONS                 	     1	     4	     4
COOK                          	     1	    68	    68
COOKED                        	     1	     5	     5
COOKING                       	     1	    37	    37
COOL                          	     1	    40	    40
COOLED                        	     1	     9	     9
COOLER                        	     1	    35	    35
COOLERS                       	     1	     1	     1
COOLEST                       	     1	     2	     2
COOLING                       	     1	    37	    37
COOLNESS                      	     1	     1	     1
CORNER                        	     1	    20	    20
CORNERS                       	     1	    10	    10
COST                          	     1	   495	   495
COSTING                       	     1	     1	     1
COSTLIER                      	     1	     2	     2
COSTLY                        	     1	    34	    34
COSTS                         	     1	   440	   440
COULD                         	     1	  1619	  1619
COULDN                        	     1	     2	     2
COUNT                         	     1	    67	    67
COUNTED                       	     1	    38	    38
COUNTING                      	     1	    24	    24
COUNTLESS                     	     1	     1	     1
COUNTRIES                     	     1	   548	   548
COUNTRY                       	     1	   303	   303
COUNTS                        	     1	    31	    31
COUPLE                        	     1	    10	    10
COUPLED                       	     1	   111	   111
COUPLES                       	     1	     4	     4
COUPLING                      	     1	    83	    83
COURSE                        	     1	    81	    81
COURSES                       	     1	    12	    12
COURT                         	     1	     7	     7
COURTS                        	     1	     1	     1
COVER                         	     1	  1361	  1361
COVERAGE                      	     1	   151	   151
COVERED                       	     1	   170	   170
COVERING                      	     1	    93	    93
COVERINGS                     	     1	     1	     1
COVERS                        	     1	   186	   186
CRIMES                        	     1	     1	     1
CROSS                         	     1	   115	   115
CROSSED                       	     1	    14	    14
CROSSES                       	     1	     8	     8
CROSSING                      	     1	    14	    14
CROSSINGS                     	     1	     1	     1
CUP                           	     1	    32	    32
CUPS                          	     1	     1	     1
CUT                           	     1	   163	   163
CUTS                          	     1	    20	    20
CUTTER                        	     1	     9	     9
CUTTING                       	     1	   209	   209
CUTTINGS                      	     1	    16	    16
D                             	     1	   898	   898
DAILY                         	     1	   258	   258
DANCE                         	     1	     1	     1
DANGER                        	     1	    22	    22
DANGEROUS                     	     1	    33	    33
DANGEROUSLY                   	     1	     4	     4
DANGEROUSNESS                 	     1	     1	     1
DANGERS                       	     1	     3	     3
DARK                          	     1	    55	    55
DARKEN                        	     1	     1	     1
DARKENED                      	     1	     2	     2
DARKENING                     	     1	     3	     3
DARKER                        	     1	     7	     7
DARKNESS                      	     1	     1	     1
DARLING                       	     1	     3	     3
DATE                          	     1	   244	   244
DATED                         	     1	    45	    45
DATES                         	     1	   158	   158
DATING                        	     1	    92	    92
DAUGHTER                      	     1	     2	     2
DAY                           	     1	   198	   198
DAYLIGHT                      	     1	     3	     3
DAYS                          	     1	   280	   280
DEAD                          	     1	   321	   321
DEADENED                      	     1	     1	     1
DEADENING                     	     1	     1	     1
DEADENINGS                    	     1	     1	     1
DEADLY                        	     1	     7	     7
DEAL                          	     1	    49	    49
DEALING                       	     1	    48	    48
DEALS                         	     1	    14	    14
DEALT                         	     1	    10	    10
DEATH                         	     1	    78	    78
DEATHS                        	     1	     2	     2
DECIDE                        	     1	    14	    14
DECIDED                       	     1	    28	    28
DECIDES                       	     1	     3	     3
DECIDING                      	     1	    11	    11
DECORRELATES                  	     1	     1	     1
DECORRELATING                 	     1	     1	     1
DECOUPLES                     	     1	     1	     1
DEEP                          	     1	   150	   150
DEEPEN                        	     1	     7	     7
DEEPENED                      	     1	     4	     4
DEEPENING                     	     1	     4	     4
DEEPER                        	     1	    87	    87
DEEPEST                       	     1	     3	     3
DEEPLY                        	     1	    18	    18
DEFINITE                      	     1	     6	     6
DEFINITELY                    	     1	     8	     8
DEGREE                        	     1	   393	   393
DEGREES                       	     1	    58	    58
DELICIOUS                     	     1	    54	    54
DELOCALIZATION                	     1	     1	     1
DELOCALIZING                  	     1	     1	     1
DENOISE                       	     1	     1	     1
DEPEND                        	     1	   147	   147
DEPENDABLE                    	     1	     4	     4
DEPENDANT                     	     1	     2	     2
DEPENDED                      	     1	    35	    35
DEPENDENT                     	     1	   234	   234
DEPENDING                     	     1	   259	   259
DEPENDS                       	     1	   194	   194
DEPTH                         	     1	   494	   494
DEPTHS                        	     1	    50	    50
DID                           	     1	   716	   716
DIDN                          	     1	    13	    13
DIE                           	     1	    18	    18
DIED                          	     1	     7	     7
DIES                          	     1	     1	     1
DIFFERENCE                    	     1	   585	   585
DIFFERENCED                   	     1	     2	     2
DIFFERENCES                   	     1	  1113	  1113
DIFFERENCING                  	     1	     3	     3
DIFFERENT                     	     1	  2619	  2619
DIFFERENTLY                   	     1	    58	    58
DIFFICULT                     	     1	   207	   207
DIFFICULTIES                  	     1	    56	    56
DIFFICULTY                    	     1	    46	    46
DIGGER                        	     1	     1	     1
DIGGING                       	     1	     7	     7
DIGS                          	     1	     1	     1
DINNER                        	     1	     1	     1
DIRTY                         	     1	     1	     1
DISCOVER                      	     1	     9	     9
DISCOVERED                    	     1	    19	    19
DISCOVERIES                   	     1	     3	     3
DISCOVERING                   	     1	     1	     1
DISCOVERY                     	     1	    10	    10
DISLIKE                       	     1	     2	     2
DO                            	     1	   505	   505
DOC                           	     1	    16	    16
DOCTORS                       	     1	     3	     3
DOES                          	     1	   356	   356
DOESN                         	     1	     3	     3
DOG                           	     1	     5	     5
DOGS                          	     1	     3	     3
DOING                         	     1	    31	    31
DON                           	     1	    24	    24
DONE                          	     1	   198	   198
DOOR                          	     1	     9	     9
DOORS                         	     1	     2	     2
DOUBLE                        	     1	    66	    66
DOUBLED                       	     1	    22	    22
DOUBLES                       	     1	     3	     3
DOUBLING                      	     1	     7	     7
DOUBLY                        	     1	     1	     1
DOUBT                         	     1	    13	    13
DOUBTFUL                      	     1	     2	     2
DOUBTS                        	     1	     7	     7
DOWN                          	     1	   107	   107
DOWNED                        	     1	    23	    23
DOWNS                         	     1	     2	     2
DOWNWARD                      	     1	    30	    30
DOWNWARDS                     	     1	     4	     4
DR                            	     1	    20	    20
DRAW                          	     1	    41	    41
DRAWING                       	     1	    26	    26
DRAWN                         	     1	    41	    41
DRAWS                         	     1	     9	     9
DRESSES                       	     1	     1	     1
DREW                          	     1	    31	    31
DRIED                         	     1	   165	   165
DRIER                         	     1	    97	    97
DRIES                         	     1	     3	     3
DRIEST                        	     1	    15	    15
DRINK                         	     1	     2	     2
DRINKABLE                     	     1	     1	     1
DRINKING                      	     1	     7	     7
DRINKS                        	     1	     1	     1
DRIVE                         	     1	    50	    50
DRIVED                        	     1	     2	     2
DRIVEN                        	     1	   167	   167
DRIVER                        	     1	    64	    64
DRIVERS                       	     1	   181	   181
DRIVES                        	     1	    21	    21
DRIVING                       	     1	   115	   115
DROP                          	     1	    94	    94
DROPLET                       	     1	     8	     8
DROPLETS                      	     1	    20	    20
DROPPED                       	     1	    37	    37
DROPPING                      	     1	    11	    11
DROPS                         	     1	    20	    20
DROVE                         	     1	    12	    12
DRUG                          	     1	     5	     5
DRUGS                         	     1	     2	     2
DRY                           	     1	   792	   792
DRYER                         	     1	    37	    37
DRYING                        	     1	   152	   152
DRYNESS                       	     1	    12	    12
DUG                           	     1	     2	     2
DURING                        	     1	  2054	  2054
DYING                         	     1	    25	    25
EACH                          	     1	  2696	  2696
EAR                           	     1	     8	     8
EARLIER                       	     1	   224	   224
EARLIEST                      	     1	    40	    40
EARLY                         	     1	   522	   522
EARS                          	     1	     6	     6
EARTH                         	     1	   116	   116
EARTHS                        	     1	     2	     2
EASIER                        	     1	    41	    41
EASILY                        	     1	   116	   116
EAST                          	     1	   146	   146
EASTERLY                      	     1	     3	     3
EASTWARD                      	     1	     1	     1
EASTWARDS                     	     1	     3	     3
EASY                          	     1	    72	    72
EAT                           	     1	     8	     8
EATEN                         	     1	     5	     5
EATER                         	     1	     3	     3
EATERS                        	     1	     1	     1
EATING                        	     1	     5	     5
EATS                          	     1	     1	     1
EDGE                          	     1	   101	   101
EDGED                         	     1	     1	     1
EDGES                         	     1	    60	    60
EDUCATE                       	     1	     1	     1
EDUCATED                      	     1	    17	    17
EDUCATING                     	     1	    14	    14
EDUCATION                     	     1	   275	   275
EDUCATIONAL                   	     1	    58	    58
EDUCATIVE                     	     1	     1	     1
EDUCATOR                      	     1	     1	     1
EDUCATORS                     	     1	     7	     7
EGGS                          	     1	     4	     4
EIGHT                         	     1	   166	   166
EIGHTEEN                      	     1	     2	     2
EIGHTEENTH                    	     1	     2	     2
EIGHTH                        	     1	    10	    10
EIGHTY                        	     1	     2	     2
EITHER                        	     1	   335	   335
ELEVEN                        	     1	    23	    23
ELSE                          	     1	     3	     3
ELSEWHERE                     	     1	    51	    51
EM                            	     1	    46	    46
EMPLOY                        	     1	    18	    18
EMPLOYED                      	     1	   181	   181
EMPLOYEE                      	     1	     6	     6
EMPLOYEES                     	     1	    29	    29
EMPLOYER                      	     1	     7	     7
EMPLOYERS                     	     1	     6	     6
EMPLOYING                     	     1	    36	    36
EMPLOYMENT                    	     1	   114	   114
EMPLOYS                       	     1	    15	    15
EMPTIED                       	     1	     2	     2
EMPTY                         	     1	     9	     9
EMPTYING                      	     1	     2	     2
END                           	     1	   338	   338
ENDANGER                      	     1	     2	     2
ENDANGERED                    	     1	    43	    43
ENDANGERING                   	     1	     1	     1
ENDANGERS                     	     1	     1	     1
ENDED                         	     1	    18	    18
ENDING                        	     1	    16	    16
ENDS                          	     1	    48	    48
ENGINE                        	     1	    16	    16
ENGINES                       	     1	     3	     3
ENJOY                         	     1	     5	     5
ENJOYABLE                     	     1	     1	     1
ENJOYED                       	     1	     3	     3
ENJOYMENT                     	     1	     3	     3
ENJOYS                        	     1	     1	     1
ENOUGH                        	     1	   161	   161
ENTER                         	     1	    25	    25
ENTERED                       	     1	    21	    21
ENTERING                      	     1	    20	    20
ENTERS                        	     1	     9	     9
ENTRUSTED                     	     1	     1	     1
ESPECIAL                      	     1	     1	     1
ESPECIALLY                    	     1	   632	   632
ESPECIFICALLY                 	     1	     1	     1
EVEN                          	     1	   734	   734
EVENING                       	     1	     9	     9
EVER                          	     1	    25	    25
EVERY                         	     1	   194	   194
EVERYDAY                      	     1	    10	    10
EVERYONE                      	     1	     6	     6
EVERYTHING                    	     1	     5	     5
EVERYWHERE                    	     1	     4	     4
EXACT                         	     1	    52	    52
EXACTLY                       	     1	    19	    19
EXCEPT                        	     1	   200	   200
EXCEPTING                     	     1	     2	     2
EXCITATION                    	     1	     3	     3
EXCITED                       	     1	     5	     5
EXCITING                      	     1	     3	     3
EXCUSES                       	     1	     1	     1
EXPECT                        	     1	    46	    46
EXPECTANCIES                  	     1	     1	     1
EXPECTANCY                    	     1	     2	     2
EXPECTATION                   	     1	    37	    37
EXPECTATIONS                  	     1	    58	    58
EXPECTED                      	     1	   517	   517
EXPECTEDLY                    	     1	     1	     1
EXPECTING                     	     1	     3	     3
EXPECTS                       	     1	     3	     3
EXPENSIVE                     	     1	    31	    31
EXPERIENCE                    	     1	   237	   237
EXPERIENCED                   	     1	   167	   167
EXPERIENCES                   	     1	    97	    97
EXPERIENCING                  	     1	    47	    47
EXPERIENTIAL                  	     1	     4	     4
EXPLAIN                       	     1	   190	   190
EXPLAINED                     	     1	   302	   302
EXPLAINING                    	     1	    59	    59
EXPLAINS                      	     1	    52	    52
EXPLANATION                   	     1	    63	    63
EXPLANATIONS                  	     1	    18	    18
EXPLANATORY                   	     1	   101	   101
EXPRESS                       	     1	    27	    27
EXPRESSED                     	     1	   231	   231
EXPRESSES                     	     1	     7	     7
EXPRESSING                    	     1	    11	    11
EXPRESSION                    	     1	    67	    67
EXPRESSIONS                   	     1	    10	    10
EXPRESSLY                     	     1	     4	     4
EXTRA                         	     1	    29	    29
EYE                           	     1	    18	    18
EYES                          	     1	     3	     3
FACE                          	     1	   152	   152
FACED                         	     1	    85	    85
FACES                         	     1	    20	    20
FACING                        	     1	    58	    58
FACINGS                       	     1	     3	     3
FACT                          	     1	   314	   314
FACTS                         	     1	    11	    11
FAIR                          	     1	    12	    12
FAIRLY                        	     1	    26	    26
FAIRNESS                      	     1	     1	     1
FALL                          	     1	   224	   224
FALLEN                        	     1	    48	    48
FALLING                       	     1	    61	    61
FALLS                         	     1	    59	    59
word families                      	     1	   103	   103
FAMILY                        	     1	   219	   219
FAR                           	     1	   175	   175
FARM                          	     1	   291	   291
FARMED                        	     1	     4	     4
FARMER                        	     1	   266	   266
FARMERS                       	     1	  1419	  1419
FARMING                       	     1	   327	   327
FARMS                         	     1	   148	   148
FARTHER                       	     1	     8	     8
FARTHEST                      	     1	     2	     2
FAST                          	     1	    63	    63
FASTER                        	     1	    86	    86
FASTEST                       	     1	    12	    12
FAT                           	     1	     3	     3
FATHER                        	     1	     1	     1
FATTY                         	     1	    96	    96
FAVORITE                      	     1	     1	     1
FEAR                          	     1	     9	     9
FEARING                       	     1	     1	     1
FED                           	     1	     9	     9
FEED                          	     1	    53	    53
FEEDER                        	     1	     5	     5
FEEDERS                       	     1	     4	     4
FEEDING                       	     1	    51	    51
FEEDS                         	     1	     6	     6
FEEL                          	     1	    11	    11
FEELING                       	     1	     6	     6
FEELINGS                      	     1	     9	     9
FEELS                         	     1	     1	     1
FEET                          	     1	    10	    10
FELL                          	     1	    33	    33
FELLOW                        	     1	     2	     2
FELT                          	     1	    21	    21
FEW                           	     1	   432	   432
FEWER                         	     1	    88	    88
FEWEST                        	     1	     1	     1
FF                            	     1	    17	    17
FIELD                         	     1	   705	   705
FIELDING                      	     1	     2	     2
FIELDS                        	     1	   222	   222
FIFTEEN                       	     1	    14	    14
FIFTEENTH                     	     1	     1	     1
FIFTH                         	     1	    25	    25
FIFTHS                        	     1	     2	     2
FIFTY                         	     1	     9	     9
FIG                           	     1	  3217	  3217
FIGHT                         	     1	     9	     9
FIGHTING                      	     1	     4	     4
FIGS                          	     1	   211	   211
FIGURE                        	     1	  1446	  1446
FIGURED                       	     1	     3	     3
FIGURES                       	     1	   137	   137
FIGURING                      	     1	     2	     2
FILL                          	     1	    31	    31
FILLED                        	     1	    52	    52
FILLER                        	     1	    41	    41
FILLERS                       	     1	    47	    47
FILLING                       	     1	    23	    23
FILLINGS                      	     1	     1	     1
FILLS                         	     1	     6	     6
FILM                          	     1	    46	    46
FILMS                         	     1	    64	    64
FINAL                         	     1	   311	   311
FINALISM                      	     1	     1	     1
FINALIZE                      	     1	     1	     1
FINALIZED                     	     1	     1	     1
FINALLY                       	     1	   390	   390
FIND                          	     1	   173	   173
FINDER                        	     1	     3	     3
FINDING                       	     1	   173	   173
FINDINGS                      	     1	   407	   407
FINDS                         	     1	    40	    40
FINE                          	     1	   306	   306
FINELY                        	     1	    12	    12
FINENESS                      	     1	     2	     2
FINER                         	     1	    26	    26
FINEST                        	     1	     1	     1
FINGERS                       	     1	     1	     1
FINISH                        	     1	     4	     4
FINISHED                      	     1	    10	    10
FINISHING                     	     1	     9	     9
FIRE                          	     1	  2222	  2222
FIRED                         	     1	     4	     4
FIRES                         	     1	   537	   537
FIRST                         	     1	  1133	  1133
FIRSTLY                       	     1	    38	    38
FISH                          	     1	    64	    64
FISHERIES                     	     1	    10	    10
FISHERY                       	     1	     6	     6
FISHES                        	     1	     2	     2
FISHING                       	     1	    28	    28
FIT                           	     1	   133	   133
FITNESS                       	     1	    18	    18
FITS                          	     1	    17	    17
FITTED                        	     1	    90	    90
FITTER                        	     1	     2	     2
FITTING                       	     1	    54	    54
FITTINGS                      	     1	     1	     1
FIVE                          	     1	   549	   549
FIX                           	     1	    20	    20
FIXED                         	     1	   172	   172
FIXER                         	     1	     4	     4
FIXERS                        	     1	     1	     1
FIXES                         	     1	     9	     9
FIXING                        	     1	    11	    11
FLAT                          	     1	    54	    54
FLATNESS                      	     1	     1	     1
FLATTENED                     	     1	     6	     6
FLATTENING                    	     1	     3	     3
FLATTENS                      	     1	     1	     1
FLEW                          	     1	     2	     2
FLIERS                        	     1	     1	     1
FLIES                         	     1	    16	    16
FLOOR                         	     1	   118	   118
FLOORING                      	     1	     6	     6
FLOORS                        	     1	    11	    11
FLOWER                        	     1	    22	    22
FLOWERED                      	     1	     4	     4
FLOWERING                     	     1	    32	    32
FLOWERS                       	     1	    59	    59
FLY                           	     1	     6	     6
FLYER                         	     1	     2	     2
FLYING                        	     1	    19	    19
FOLLOW                        	     1	    68	    68
FOLLOWED                      	     1	   430	   430
FOLLOWERS                     	     1	     1	     1
FOLLOWING                     	     1	   886	   886
FOLLOWS                       	     1	   206	   206
FOOD                          	     1	   915	   915
FOODS                         	     1	    27	    27
FOOT                          	     1	    15	    15
FOR                           	     1	 17773	 17773
FORCE                         	     1	   135	   135
FORCED                        	     1	    25	    25
FORCEFUL                      	     1	     1	     1
FORCEFULLY                    	     1	     1	     1
FORCES                        	     1	    70	    70
FORCIBLY                      	     1	     1	     1
FORCING                       	     1	    34	    34
FORCINGS                      	     1	     1	     1
FOREFRONT                     	     1	     3	     3
FOREGROUND                    	     1	     2	     2
FOREST                        	     1	  9179	  9179
FORESTED                      	     1	   152	   152
FORESTER                      	     1	    35	    35
FORESTERS                     	     1	    91	    91
FORESTRY                      	     1	  1152	  1152
FORESTS                       	     1	  2579	  2579
FORGET                        	     1	     2	     2
FORGOTTEN                     	     1	     2	     2
FORM                          	     1	   425	   425
FORMED                        	     1	   209	   209
FORMING                       	     1	    43	    43
FORMS                         	     1	   178	   178
FORTUNATELY                   	     1	     6	     6
FORTY                         	     1	     6	     6
FORWARD                       	     1	    52	    52
FORWARDED                     	     1	     3	     3
FORWARDER                     	     1	     6	     6
FORWARDERS                    	     1	     4	     4
FORWARDING                    	     1	     5	     5
FORWARDS                      	     1	     1	     1
FOUND                         	     1	  1611	  1611
FOUR                          	     1	   722	   722
FOURTEEN                      	     1	     7	     7
FOURTEENTH                    	     1	     1	     1
FOURTH                        	     1	    71	    71
FOURTHS                       	     1	     3	     3
FREE                          	     1	   166	   166
FREED                         	     1	     1	     1
FREEDOM                       	     1	    18	    18
FREELY                        	     1	     6	     6
FREES                         	     1	     1	     1
FREEZE                        	     1	    13	    13
FREEZER                       	     1	     4	     4
FREEZING                      	     1	    11	    11
FRESH                         	     1	   127	   127
FRESHLY                       	     1	    12	    12
FRI                           	     1	     2	     2
FRIEND                        	     1	     3	     3
FRIENDLINESS                  	     1	     1	     1
FRIENDLY                      	     1	    34	    34
FRIENDS                       	     1	     4	     4
FRIENDSHIP                    	     1	     1	     1
FROM                          	     1	  9309	  9309
FRONT                         	     1	    21	    21
FRONTAL                       	     1	     8	     8
FRONTS                        	     1	     4	     4
FROZEN                        	     1	    19	    19
FT                            	     1	     7	     7
FULL                          	     1	   237	   237
FULLER                        	     1	    47	    47
FULLEST                       	     1	     1	     1
FULLNESS                      	     1	     2	     2
FULLY                         	     1	   182	   182
FUN                           	     1	     2	     2
FURTHER                       	     1	   968	   968
FURTHERED                     	     1	     2	     2
FURTHERING                    	     1	     2	     2
FURTHERLY                     	     1	     1	     1
FURTHERS                      	     1	     3	     3
FURTHEST                      	     1	     5	     5
GAL                           	     1	     4	     4
GAME                          	     1	    29	    29
GAMES                         	     1	     1	     1
GAMING                        	     1	     1	     1
GARDEN                        	     1	    53	    53
GARDENER                      	     1	     2	     2
GARDENERS                     	     1	     2	     2
GARDENING                     	     1	     9	     9
GARDENS                       	     1	    78	    78
GAS                           	     1	   357	   357
GASEOUS                       	     1	    35	    35
GASES                         	     1	    45	    45
GASIFIED                      	     1	     1	     1
GASIFIERS                     	     1	     1	     1
GASSES                        	     1	     1	     1
GAVE                          	     1	    51	    51
GENERAL                       	     1	   494	   494
GENERALISABLE                 	     1	     1	     1
GENERALISATION                	     1	     3	     3
GENERALISATIONS               	     1	     1	     1
GENERALISE                    	     1	     2	     2
GENERALISED                   	     1	    12	    12
GENERALIST                    	     1	    12	    12
GENERALISTS                   	     1	     5	     5
GENERALITIES                  	     1	     1	     1
GENERALITY                    	     1	     4	     4
GENERALIZABILITY              	     1	     1	     1
GENERALIZABLE                 	     1	     3	     3
GENERALIZATION                	     1	     9	     9
GENERALIZATIONS               	     1	     6	     6
GENERALIZE                    	     1	     3	     3
GENERALIZED                   	     1	    46	    46
GENERALIZES                   	     1	     1	     1
GENERALIZING                  	     1	     3	     3
GENERALLY                     	     1	   455	   455
GENERICITY                    	     1	     2	     2
GENTLE                        	     1	     8	     8
GENTLY                        	     1	     6	     6
GET                           	     1	    81	    81
GETS                          	     1	     5	     5
GETTING                       	     1	    23	    23
GIRL                          	     1	     2	     2
GIRLS                         	     1	     1	     1
GIVE                          	     1	    87	    87
GIVEN                         	     1	   773	   773
GIVES                         	     1	    62	    62
GIVING                        	     1	    41	    41
GLANCE                        	     1	     3	     3
GLANCED                       	     1	     1	     1
GLASS                         	     1	    47	    47
GLASSES                       	     1	     1	     1
GO                            	     1	    41	    41
GOD                           	     1	     5	     5
GODDESS                       	     1	     1	     1
GOES                          	     1	    27	    27
GOING                         	     1	    24	    24
GOLD                          	     1	    39	    39
GOLDEN                        	     1	    39	    39
GONE                          	     1	     8	     8
GONNA                         	     1	     1	     1
GOOD                          	     1	   303	   303
GOODNESS                      	     1	    20	    20
GOT                           	     1	    13	    13
GOTTEN                        	     1	     1	     1
GOV                           	     1	     1	     1
GOVERN                        	     1	    18	    18
GOVERNED                      	     1	    13	    13
GOVERNING                     	     1	    16	    16
GOVERNMENT                    	     1	   326	   326
GOVERNMENTAL                  	     1	    23	    23
GOVERNMENTS                   	     1	    53	    53
GOVERNORATE                   	     1	     1	     1
GOVERNS                       	     1	     4	     4
GRASS                         	     1	   105	   105
GRASSES                       	     1	   152	   152
GRASSY                        	     1	    13	    13
GRAY                          	     1	    22	    22
GREAT                         	     1	   227	   227
GREATER                       	     1	   944	   944
GREATEST                      	     1	   140	   140
GREATLY                       	     1	   118	   118
GREEN                         	     1	   407	   407
GREENER                       	     1	     3	     3
GREENING                      	     1	    12	    12
GREENISH                      	     1	     3	     3
GREENNESS                     	     1	     6	     6
GREENS                        	     1	     1	     1
GREW                          	     1	    56	    56
GREY                          	     1	    33	    33
GROUND                        	     1	   450	   450
GROUNDED                      	     1	     9	     9
GROUNDING                     	     1	     3	     3
GROUNDS                       	     1	    26	    26
GROUP                         	     1	   587	   587
GROUPED                       	     1	    67	    67
GROUPING                      	     1	    38	    38
GROUPINGS                     	     1	     5	     5
GROUPS                        	     1	   826	   826
GROW                          	     1	   142	   142
GROWERS                       	     1	     7	     7
GROWING                       	     1	   744	   744
GROWN                         	     1	   194	   194
GROWS                         	     1	    42	    42
GROWTH                        	     1	  3517	  3517
GROWTHS                       	     1	     1	     1
GUESS                         	     1	     1	     1
GUN                           	     1	     2	     2
GUNNING                       	     1	     2	     2
GUNS                          	     1	     1	     1
HAD                           	     1	  1463	  1463
HAIR                          	     1	    15	    15
HAIRS                         	     1	    11	    11
HAIRY                         	     1	     6	     6
HALF                          	     1	   217	   217
HALL                          	     1	    16	    16
HALLS                         	     1	     1	     1
HALVES                        	     1	     3	     3
HAND                          	     1	   274	   274
HANDED                        	     1	     1	     1
HANDFUL                       	     1	     8	     8
HANDLE                        	     1	    10	    10
HANDLED                       	     1	     7	     7
HANDLER                       	     1	     1	     1
HANDLING                      	     1	    30	    30
HANDS                         	     1	     3	     3
HANGING                       	     1	     6	     6
HAPPEN                        	     1	    12	    12
HAPPENED                      	     1	    12	    12
HAPPENING                     	     1	     5	     5
HAPPENS                       	     1	    14	    14
HAPPINESS                     	     1	     2	     2
HAPPY                         	     1	     2	     2
HARD                          	     1	    38	    38
HARDEN                        	     1	     3	     3
HARDENED                      	     1	     1	     1
HARDENER                      	     1	     6	     6
HARDENING                     	     1	     3	     3
HARDER                        	     1	    10	    10
HARDEST                       	     1	     2	     2
HARDLY                        	     1	    10	    10
HARDNESS                      	     1	    28	    28
HARDSHIP                      	     1	     1	     1
HAS                           	     1	  3174	  3174
HASN                          	     1	     1	     1
HAT                           	     1	     7	     7
HAVE                          	     1	  4355	  4355
HAVEN                         	     1	     1	     1
HAVING                        	     1	   281	   281
HE                            	     1	   116	   116
HEAD                          	     1	    73	    73
HEADED                        	     1	     3	     3
HEADINGS                      	     1	     2	     2
HEADS                         	     1	    26	    26
HEALTH                        	     1	   312	   312
HEALTHFUL                     	     1	     1	     1
HEALTHINESS                   	     1	     3	     3
HEALTHY                       	     1	    86	    86
HEAR                          	     1	     1	     1
HEARD                         	     1	     7	     7
HEARING                       	     1	     1	     1
HEART                         	     1	    14	    14
HEAT                          	     1	   339	   339
HEATED                        	     1	    59	    59
HEATERS                       	     1	     1	     1
HEATING                       	     1	   184	   184
HEATS                         	     1	     1	     1
HEAVIER                       	     1	    16	    16
HEAVIEST                      	     1	     3	     3
HEAVILY                       	     1	    49	    49
HEAVY                         	     1	    74	    74
HELD                          	     1	    80	    80
HELP                          	     1	   364	   364
HELPED                        	     1	    38	    38
HELPER                        	     1	     1	     1
HELPFUL                       	     1	    25	    25
HELPING                       	     1	    19	    19
HELPLESS                      	     1	     1	     1
HELPS                         	     1	    76	    76
HER                           	     1	    12	    12
HERE                          	     1	   349	   349
HI                            	     1	     3	     3
HIDDEN                        	     1	    12	    12
HIDE                          	     1	     3	     3
HIGH                          	     1	  2467	  2467
HIGHER                        	     1	  2218	  2218
HIGHEST                       	     1	   595	   595
HIGHLY                        	     1	   437	   437
HIGHS                         	     1	     2	     2
HILL                          	     1	    37	    37
HILLS                         	     1	    16	    16
HILLY                         	     1	    18	    18
HIM                           	     1	     3	     3
HIMSELF                       	     1	     9	     9
HIS                           	     1	    62	    62
HISTORIANS                    	     1	     2	     2
HISTORIC                      	     1	    33	    33
HISTORICAL                    	     1	   241	   241
HISTORICALLY                  	     1	    75	    75
HISTORIES                     	     1	    46	    46
HISTORY                       	     1	   248	   248
HIT                           	     1	    10	    10
HITTING                       	     1	     1	     1
HOLD                          	     1	    46	    46
HOLDER                        	     1	     8	     8
HOLDERS                       	     1	    21	    21
HOLDING                       	     1	    43	    43
HOLDINGS                      	     1	     3	     3
HOLDS                         	     1	    28	    28
HOLE                          	     1	    19	    19
HOLES                         	     1	    33	    33
HOLIDAY                       	     1	     1	     1
HOLIDAYS                      	     1	     2	     2
HOME                          	     1	    85	    85
HOMES                         	     1	     6	     6
HOMING                        	     1	     4	     4
HONEST                        	     1	     1	     1
HONESTLY                      	     1	     9	     9
HONOR                         	     1	     2	     2
HOPE                          	     1	    15	    15
HOPED                         	     1	     5	     5
HOPEFULLY                     	     1	     3	     3
HOPING                        	     1	     1	     1
HORSE                         	     1	     1	     1
HORSES                        	     1	     9	     9
HOSPITAL                      	     1	     6	     6
HOSPITALS                     	     1	     4	     4
HOT                           	     1	   125	   125
HOTTER                        	     1	    27	    27
HOTTEST                       	     1	    10	    10
HOUR                          	     1	    46	    46
HOURLY                        	     1	    23	    23
HOURS                         	     1	    62	    62
HOUSE                         	     1	    41	    41
HOUSED                        	     1	     3	     3
HOUSES                        	     1	    24	    24
HOUSING                       	     1	    45	    45
HOW                           	     1	   734	   734
HOWEVER                       	     1	  2389	  2389
HR                            	     1	    20	    20
HRS                           	     1	     4	     4
HUGE                          	     1	    44	    44
HUGELY                        	     1	     1	     1
HUMAN                         	     1	   678	   678
HUMANITY                      	     1	     7	     7
HUMANS                        	     1	   147	   147
HUNDRED                       	     1	    19	    19
HUNDREDS                      	     1	    26	    26
HUNG                          	     1	     4	     4
HUNGER                        	     1	    11	    11
HUNT                          	     1	     5	     5
HUNTED                        	     1	     1	     1
HUNTER                        	     1	    22	    22
HUNTERS                       	     1	     6	     6
HUNTING                       	     1	    59	    59
HUNTINGS                      	     1	     1	     1
HUNTS                         	     1	     3	     3
HURTING                       	     1	     1	     1
HUSBAND                       	     1	     2	     2
I                             	     1	  1601	  1601
ICE                           	     1	    49	    49
IDEA                          	     1	    60	    60
IDEAS                         	     1	    30	    30
IF                            	     1	   963	   963
IMAGINARY                     	     1	     1	     1
IMAGINE                       	     1	     7	     7
IMAGINED                      	     1	     4	     4
IMPASSABLE                    	     1	     1	     1
IMPERFECT                     	     1	     3	     3
IMPERFECTIONS                 	     1	     1	     1
IMPERFECTLY                   	     1	     2	     2
IMPORTANT                     	     1	  1410	  1410
IMPORTANTLY                   	     1	    46	    46
IMPOSSIBILITY                 	     1	     3	     3
IMPOSSIBLE                    	     1	    39	    39
IMPROBABLE                    	     1	     3	     3
IMPROPER                      	     1	     3	     3
IN                            	     1	 45387	 45387
INABILITY                     	     1	    17	    17
INACTION                      	     1	     2	     2
INADDITION                    	     1	     1	     1
INCOMPLETE                    	     1	    20	    20
INDEED                        	     1	   122	   122
INDEFINITE                    	     1	     2	     2
INDEPENDENCY                  	     1	     2	     2
INDOOR                        	     1	     7	     7
INDOORS                       	     1	     1	     1
INEXACT                       	     1	     1	     1
INEXPENSIVE                   	     1	    11	    11
INEXPERIENCE                  	     1	     1	     1
INEXPERIENCED                 	     1	     2	     2
INEXPRESSIVE                  	     1	     1	     1
INFEED                        	     1	     3	     3
INFO                          	     1	     4	     4
INFORM                        	     1	    74	    74
INFORMANT                     	     1	    11	    11
INFORMANTS                    	     1	    14	    14
INFORMATION                   	     1	   918	   918
INFORMATIONAL                 	     1	     4	     4
INFORMATIONS                  	     1	     1	     1
INFORMED                      	     1	    40	    40
INFORMING                     	     1	    11	    11
INFORMS                       	     1	     4	     4
INNER                         	     1	    36	    36
INNERMOST                     	     1	     3	     3
INPARTIAL                     	     1	     1	     1
INSECURE                      	     1	    10	    10
INSECURITY                    	     1	    20	    20
INSIDE                        	     1	   155	   155
INSIDES                       	     1	     1	     1
INSTEAD                       	     1	   194	   194
INSURANCE                     	     1	    29	    29
INSURED                       	     1	     2	     2
INSURING                      	     1	     1	     1
INTEREST                      	     1	   249	   249
INTERESTED                    	     1	    47	    47
INTERESTING                   	     1	    87	    87
INTERESTINGLY                 	     1	    60	    60
INTERESTS                     	     1	    58	    58
INTERGOVERNMENTAL             	     1	    19	    19
INTERNET                      	     1	    14	    14
INTERPERSONAL                 	     1	     1	     1
INTERRELATE                   	     1	     1	     1
INTERRELATED                  	     1	    13	    13
INTERRELATION                 	     1	     3	     3
INTERRELATIONS                	     1	     7	     7
INTERRELATIONSHIP             	     1	     4	     4
INTERRELATIONSHIPS            	     1	     8	     8
INTO                          	     1	  1840	  1840
INVOLVE                       	     1	    50	    50
INVOLVED                      	     1	   208	   208
INVOLVEMENT                   	     1	    36	    36
INVOLVES                      	     1	    71	    71
INVOLVING                     	     1	    63	    63
INWARD                        	     1	     3	     3
INWARDLY                      	     1	     1	     1
INWARDS                       	     1	     1	     1
IS                            	     1	 14838	 14838
ISLAND                        	     1	   138	   138
ISLANDS                       	     1	    80	    80
ISN                           	     1	     1	     1
ISSUE                         	     1	   134	   134
ISSUED                        	     1	    13	    13
ISSUES                        	     1	   250	   250
ISSUING                       	     1	     4	     4
IT                            	     1	  4030	  4030
ITS                           	     1	  1681	  1681
ITSELF                        	     1	    80	    80
JOB                           	     1	    27	    27
JOBS                          	     1	    28	    28
JOIN                          	     1	    13	    13
JOINED                        	     1	     9	     9
JOINING                       	     1	     3	     3
JOINS                         	     1	     3	     3
JUDGE                         	     1	     5	     5
JUDGED                        	     1	     2	     2
JUDGEMENT                     	     1	     7	     7
JUDGES                        	     1	     3	     3
JUDGING                       	     1	     8	     8
JUDGMENT                      	     1	     7	     7
JUDGMENTS                     	     1	    11	    11
JUMP                          	     1	    13	    13
JUMPED                        	     1	     2	     2
JUMPS                         	     1	     2	     2
JUST                          	     1	   128	   128
KEEP                          	     1	    52	    52
KEEPING                       	     1	    36	    36
KEEPS                         	     1	     6	     6
KEPT                          	     1	    79	    79
KEY                           	     1	   548	   548
KEYS                          	     1	     3	     3
KILL                          	     1	    14	    14
KILLED                        	     1	    17	    17
KILLER                        	     1	     3	     3
KILLING                       	     1	     4	     4
KIND                          	     1	    55	    55
KINDS                         	     1	    46	    46
KING                          	     1	    20	    20
KINGDOM                       	     1	    25	    25
KINGS                         	     1	     1	     1
KISS                          	     1	     1	     1
KITCHEN                       	     1	     1	     1
KITCHENS                      	     1	     1	     1
KNEW                          	     1	     7	     7
KNOCK                         	     1	     1	     1
KNOCKED                       	     1	     1	     1
KNOW                          	     1	    81	    81
KNOWING                       	     1	    24	    24
KNOWINGLY                     	     1	     1	     1
KNOWN                         	     1	   358	   358
LAID                          	     1	     9	     9
LAKE                          	     1	    83	    83
LAKES                         	     1	    30	    30
LAND                          	     1	  2381	  2381
LANDED                        	     1	     1	     1
LANDING                       	     1	     9	     9
LANDINGS                      	     1	     2	     2
LANDLESS                      	     1	     2	     2
LANDS                         	     1	   311	   311
LARGE                         	     1	  1171	  1171
LARGELY                       	     1	   206	   206
LARGER                        	     1	   501	   501
LARGEST                       	     1	   243	   243
LAST                          	     1	   374	   374
LASTLY                        	     1	    22	    22
LATE                          	     1	   255	   255
LATED                         	     1	     1	     1
LATELY                        	     1	     3	     3
LATER                         	     1	   167	   167
LATEST                        	     1	     7	     7
LAW                           	     1	   118	   118
LAWS                          	     1	    50	    50
LAY                           	     1	     5	     5
LAYING                        	     1	     5	     5
LAYS                          	     1	     5	     5
LEAD                          	     1	   269	   269
LEADER                        	     1	    11	    11
LEADERS                       	     1	    34	    34
LEADERSHIP                    	     1	    36	    36
LEADING                       	     1	   251	   251
LEADS                         	     1	   154	   154
LEARN                         	     1	    19	    19
LEARNED                       	     1	    17	    17
LEARNER                       	     1	     2	     2
LEARNERS                      	     1	     7	     7
LEARNING                      	     1	   141	   141
LEARNT                        	     1	     1	     1
LEAST                         	     1	   454	   454
LEAVE                         	     1	    26	    26
LEAVES                        	     1	   730	   730
LEAVING                       	     1	    39	    39
LED                           	     1	   239	   239
LEFT                          	     1	   114	   114
LEFTHAND                      	     1	     5	     5
LESS                          	     1	  1000	  1000
LESSEN                        	     1	     7	     7
LESSENED                      	     1	     1	     1
LESSENING                     	     1	     3	     3
LESSENS                       	     1	     1	     1
LESSER                        	     1	    43	    43
LET                           	     1	    21	    21
LETS                          	     1	     1	     1
LETTER                        	     1	     7	     7
LETTERS                       	     1	    10	    10
LETTING                       	     1	     6	     6
LEVEL                         	     1	  1364	  1364
LEVELED                       	     1	     2	     2
LEVELING                      	     1	     1	     1
LEVELLING                     	     1	     1	     1
LEVELS                        	     1	   843	   843
LIE                           	     1	    11	    11
LIED                          	     1	     2	     2
LIES                          	     1	    50	    50
LIFE                          	     1	   184	   184
LIFT                          	     1	     7	     7
LIFTED                        	     1	     1	     1
LIFTING                       	     1	     4	     4
LIFTS                         	     1	     3	     3
LIGHT                         	     1	   284	   284
LIGHTED                       	     1	     1	     1
LIGHTING                      	     1	     5	     5
LIGHTS                        	     1	     4	     4
LIKE                          	     1	   335	   335
LIKED                         	     1	     2	     2
LIKES                         	     1	     1	     1
LIKING                        	     1	     1	     1
LINE                          	     1	   366	   366
LINED                         	     1	     2	     2
LINES                         	     1	   128	   128
LIP                           	     1	     1	     1
LIST                          	     1	    82	    82
LISTED                        	     1	    75	    75
LISTEN                        	     1	     1	     1
LISTENED                      	     1	     1	     1
LISTENING                     	     1	     2	     2
LISTING                       	     1	     1	     1
LISTINGS                      	     1	     3	     3
LISTS                         	     1	    24	    24
LIT                           	     1	     3	     3
LITTLE                        	     1	   231	   231
LIVE                          	     1	   118	   118
LIVEABLE                      	     1	     1	     1
LIVED                         	     1	    13	    13
LIVES                         	     1	    24	    24
LIVING                        	     1	   260	   260
LL                            	     1	    83	    83
LOAD                          	     1	   248	   248
LOADED                        	     1	    32	    32
LOADER                        	     1	    16	    16
LOADERS                       	     1	     5	     5
LOADING                       	     1	   129	   129
LOADINGS                      	     1	    31	    31
LOADS                         	     1	   133	   133
LOCAL                         	     1	  1046	  1046
LOCALISATION                  	     1	     2	     2
LOCALISED                     	     1	     1	     1
LOCALIZATION                  	     1	     2	     2
LOCALIZED                     	     1	    33	    33
LOCALLY                       	     1	    71	    71
LOCALNESS                     	     1	     1	     1
LOCALS                        	     1	     2	     2
LOCK                          	     1	     4	     4
LOCKED                        	     1	     6	     6
LOCKING                       	     1	     4	     4
LONG                          	     1	   548	   548
LONGER                        	     1	   229	   229
LONGEST                       	     1	    28	    28
LOOK                          	     1	    24	    24
LOOKED                        	     1	    19	    19
LOOKING                       	     1	    49	    49
LOOKS                         	     1	     9	     9
LORD                          	     1	     1	     1
LORDS                         	     1	     2	     2
LOSE                          	     1	    24	    24
LOSER                         	     1	     9	     9
LOSES                         	     1	     8	     8
LOSING                        	     1	    18	    18
LOST                          	     1	    86	    86
LOT                           	     1	    44	    44
LOTS                          	     1	    12	    12
LOUD                          	     1	     2	     2
LOVE                          	     1	    10	    10
LOVED                         	     1	     1	     1
LOVER                         	     1	     2	     2
LOW                           	     1	  1430	  1430
LOWLY                         	     1	     2	     2
LOWS                          	     1	     3	     3
LUCK                          	     1	    15	    15
LUCKY                         	     1	     1	     1
LUNCH                         	     1	     1	     1
LYING                         	     1	    12	    12
M                             	     1	  1728	  1728
MACHINABILITY                 	     1	     1	     1
MACHINE                       	     1	    95	    95
MACHINED                      	     1	     1	     1
MACHINERIES                   	     1	     1	     1
MACHINERY                     	     1	    35	    35
MACHINES                      	     1	    54	    54
MACHINING                     	     1	     1	     1
MAD                           	     1	     3	     3
MADE                          	     1	   429	   429
MAIN                          	     1	   817	   817
MAINLY                        	     1	   636	   636
MAINS                         	     1	     1	     1
MAJOR                         	     1	   503	   503
MAJORING                      	     1	     1	     1
MAJORLY                       	     1	     4	     4
MAKE                          	     1	   272	   272
MAKER                         	     1	     9	     9
MAKERS                        	     1	    44	    44
MAKES                         	     1	   130	   130
MAKING                        	     1	   208	   208
MAM                           	     1	     3	     3
MAN                           	     1	    31	    31
MANAGE                        	     1	    95	    95
MANAGEABILITY                 	     1	     1	     1
MANAGEABLE                    	     1	     6	     6
MANAGED                       	     1	   325	   325
MANAGEMENT                    	     1	  3141	  3141
MANAGEMENTS                   	     1	    11	    11
MANAGER                       	     1	     9	     9
MANAGERIAL                    	     1	     3	     3
MANAGERS                      	     1	   162	   162
MANAGES                       	     1	     4	     4
MANAGING                      	     1	   105	   105
MANLY                         	     1	     4	     4
MANNING                       	     1	     9	     9
MANY                          	     1	  1005	  1005
MARK                          	     1	    13	    13
MARKED                        	     1	    86	    86
MARKEDLY                      	     1	    33	    33
MARKER                        	     1	    45	    45
MARKERS                       	     1	    83	    83
MARKET                        	     1	   390	   390
MARKETABILITY                 	     1	     1	     1
MARKETABLE                    	     1	    15	    15
MARKETED                      	     1	     6	     6
MARKETERS                     	     1	     1	     1
MARKETING                     	     1	    54	    54
MARKETS                       	     1	   163	   163
MARKING                       	     1	     9	     9
MARKS                         	     1	    14	    14
MARRIAGE                      	     1	     1	     1
MARRIAGES                     	     1	     2	     2
MARRIED                       	     1	     8	     8
MASTER                        	     1	    72	    72
MASTERS                       	     1	     8	     8
MATTER                        	     1	   188	   188
MATTERS                       	     1	     9	     9
MAY                           	     1	  2563	  2563
MAYBE                         	     1	    15	    15
ME                            	     1	    15	    15
MEAL                          	     1	     1	     1
MEALS                         	     1	     3	     3
MEAN                          	     1	  1308	  1308
MEANING                       	     1	    83	    83
MEANINGFUL                    	     1	    32	    32
MEANINGFULLY                  	     1	     9	     9
MEANINGS                      	     1	     7	     7
MEANS                         	     1	   366	   366
MEANT                         	     1	    28	    28
MEET                          	     1	   156	   156
MEETING                       	     1	    37	    37
MEETINGS                      	     1	    16	    16
MEETS                         	     1	    12	    12
MEMBER                        	     1	    45	    45
MEMBERED                      	     1	     1	     1
MEMBERS                       	     1	   110	   110
MEMBERSHIP                    	     1	    24	    24
MEMBERSHIPS                   	     1	     2	     2
MEN                           	     1	    57	    57
MENTION                       	     1	    17	    17
MENTIONED                     	     1	   190	   190
MENTIONING                    	     1	    15	    15
MENTIONS                      	     1	     3	     3
MESS                          	     1	     1	     1
MESSIER                       	     1	    43	    43
MET                           	     1	    49	    49
MIDDAY                        	     1	    70	    70
MIDDLE                        	     1	   156	   156
MIDPOINT                      	     1	     2	     2
MIDPOINTS                     	     1	     2	     2
MIDSUMMER                     	     1	    15	    15
MIDTERM                       	     1	     2	     2
MIDWEST                       	     1	    17	    17
MIGHT                         	     1	   448	   448
MILE                          	     1	     2	     2
MILES                         	     1	     7	     7
MILK                          	     1	    22	    22
MILKS                         	     1	     1	     1
MILLION                       	     1	   312	   312
MILLIONS                      	     1	    14	    14
MIN                           	     1	   487	   487
MIND                          	     1	    23	    23
MINDFUL                       	     1	     1	     1
MINDFULNESS                   	     1	     2	     2
MINE                          	     1	    18	    18
MINS                          	     1	     1	     1
MINUTE                        	     1	    11	    11
MINUTES                       	     1	    19	    19
MISHANDLING                   	     1	     1	     1
MISINFORMATION                	     1	     3	     3
MISINFORMED                   	     1	     1	     1
MISLEAD                       	     1	     4	     4
MISLEADING                    	     1	     5	     5
MISLEADINGLY                  	     1	     1	     1
MISMANAGEMENT                 	     1	     4	     4
MISREAD                       	     1	     1	     1
MISS                          	     1	     1	     1
MISSED                        	     1	     4	     4
MISSHAPEN                     	     1	     1	     1
MISSING                       	     1	    81	    81
MISTAKE                       	     1	     1	     1
MISTAKEN                      	     1	     1	     1
MISTAKENLY                    	     1	     2	     2
MISTAKES                      	     1	     2	     2
MISUNDERSTANDINGS             	     1	     2	     2
MOMENT                        	     1	    82	    82
MOMENTS                       	     1	    18	    18
MON                           	     1	     1	     1
MONEY                         	     1	    20	    20
MONTH                         	     1	   139	   139
MONTHLY                       	     1	   160	   160
MONTHS                        	     1	   170	   170
MORE                          	     1	  3723	  3723
MORNING                       	     1	    25	    25
MOST                          	     1	  2236	  2236
MOSTLY                        	     1	   261	   261
MOTHER                        	     1	     4	     4
MOUNTAIN                      	     1	   165	   165
MOUNTAINEERING                	     1	     1	     1
MOUNTAINOUS                   	     1	    74	    74
MOUNTAINS                     	     1	   167	   167
MOUNTAINSIDE                  	     1	     1	     1
MOUNTAINSIDES                 	     1	     1	     1
MOUTH                         	     1	     5	     5
MOVABLE                       	     1	     2	     2
MOVE                          	     1	    60	    60
MOVED                         	     1	    34	    34
MOVEMENT                      	     1	   164	   164
MOVEMENTS                     	     1	    27	    27
MOVERS                        	     1	     1	     1
MOVES                         	     1	    12	    12
MOVIE                         	     1	     2	     2
MOVING                        	     1	    75	    75
MR                            	     1	     2	     2
MRS                           	     1	    13	    13
MUCH                          	     1	   424	   424
MUM                           	     1	     3	     3
MUSIC                         	     1	     1	     1
MUSICAL                       	     1	     2	     2
MUST                          	     1	   349	   349
MY                            	     1	    18	    18
MYSELF                        	     1	     3	     3
NAME                          	     1	    38	    38
NAMED                         	     1	    32	    32
NAMELY                        	     1	   118	   118
NAMES                         	     1	    17	    17
NAMING                        	     1	     2	     2
NATION                        	     1	    21	    21
NATIONAL                      	     1	   537	   537
NATIONALISTIC                 	     1	     1	     1
NATIONALIZATION               	     1	     2	     2
NATIONALIZED                  	     1	     4	     4
NATIONALLY                    	     1	     7	     7
NATIONALS                     	     1	     2	     2
NATIONS                       	     1	    78	    78
NATIONWIDE                    	     1	    19	    19
NATURAL                       	     1	  1487	  1487
NATURALLY                     	     1	   106	   106
NATURALNESS                   	     1	    10	    10
NATURE                        	     1	   396	   396
NATURES                       	     1	     1	     1
NE                            	     1	    28	    28
NEAR                          	     1	   269	   269
NEARBY                        	     1	    68	    68
NEARER                        	     1	     7	     7
NEAREST                       	     1	    42	    42
NEARING                       	     1	     1	     1
NEARLY                        	     1	   105	   105
NEARNESS                      	     1	     2	     2
NEAT                          	     1	     1	     1
NEATLY                        	     1	     2	     2
NECESSARILY                   	     1	    64	    64
NECESSARY                     	     1	   316	   316
NECK                          	     1	     3	     3
NEED                          	     1	   510	   510
NEEDED                        	     1	   283	   283
NEEDFUL                       	     1	     1	     1
NEEDING                       	     1	     6	     6
NEEDS                         	     1	   295	   295
NEIGHBOR                      	     1	    10	    10
NEIGHBORHOOD                  	     1	   122	   122
NEIGHBORHOODS                 	     1	    23	    23
NEIGHBORING                   	     1	    37	    37
NEIGHBORS                     	     1	    20	    20
NEIGHBOUR                     	     1	     3	     3
NEIGHBOURED                   	     1	     1	     1
NEIGHBOURHOOD                 	     1	    45	    45
NEIGHBOURHOODS                	     1	    11	    11
NEIGHBOURING                  	     1	    16	    16
NEIGHBOURS                    	     1	     3	     3
NEVER                         	     1	    49	    49
NEW                           	     1	   858	   858
NEWER                         	     1	     5	     5
NEWEST                        	     1	     3	     3
NEWLY                         	     1	    41	    41
NEWS                          	     1	     4	     4
NEXT                          	     1	   174	   174
NICE                          	     1	     4	     4
NIGHT                         	     1	    36	    36
NIGHTLY                       	     1	     5	     5
NIGHTS                        	     1	    13	    13
NINE                          	     1	   156	   156
NINETEEN                      	     1	     3	     3
NINETEENTH                    	     1	     9	     9
NINTH                         	     1	    11	    11
NO                            	     1	  1286	  1286
NOISE                         	     1	    51	    51
NOISY                         	     1	     2	     2
NONE                          	     1	    61	    61
NONHUMAN                      	     1	     2	     2
NONMARKET                     	     1	    30	    30
NONUSE                        	     1	     1	     1
NONZERO                       	     1	     6	     6
NORMAL                        	     1	   161	   161
NORMALISE                     	     1	     1	     1
NORMALISED                    	     1	     8	     8
NORMALITY                     	     1	    36	    36
NORMALIZATION                 	     1	    16	    16
NORMALIZE                     	     1	     8	     8
NORMALIZED                    	     1	    94	    94
NORMALIZING                   	     1	     3	     3
NORMALLY                      	     1	    48	    48
NORMALS                       	     1	     2	     2
NORTH                         	     1	   367	   367
NORTHERLY                     	     1	     2	     2
NORTHERNMOST                  	     1	     5	     5
NORTHWARD                     	     1	    11	    11
NORTHWARDS                    	     1	     3	     3
NORTHWEST                     	     1	    71	    71
NOS                           	     1	     8	     8
NOT                           	     1	  4242	  4242
NOTABLE                       	     1	    64	    64
NOTABLY                       	     1	    62	    62
NOTATIONAL                    	     1	     1	     1
NOTE                          	     1	   118	   118
NOTED                         	     1	   212	   212
NOTES                         	     1	    32	    32
NOTHING                       	     1	     5	     5
NOTICE                        	     1	     6	     6
NOTICEABLE                    	     1	    28	    28
NOTICEABLY                    	     1	     3	     3
NOTICED                       	     1	    19	    19
NOTICES                       	     1	     2	     2
NOTICING                      	     1	     1	     1
NOTING                        	     1	    21	    21
NOW                           	     1	   168	   168
NT                            	     1	    17	    17
NUMBER                        	     1	  1396	  1396
NUMBERED                      	     1	     2	     2
NUMBERS                       	     1	   132	   132
NURSE                         	     1	     1	     1
NW                            	     1	    23	    23
OBVIOUS                       	     1	    84	    84
OBVIOUSLY                     	     1	    28	    28
ODD                           	     1	     4	     4
ODDS                          	     1	    16	    16
OF                            	     1	 67237	 67237
OFF                           	     1	    70	    70
OFFER                         	     1	   107	   107
OFFERED                       	     1	    32	    32
OFFERING                      	     1	    26	    26
OFFERINGS                     	     1	     3	     3
OFFERS                        	     1	    68	    68
OFFICE                        	     1	    24	    24
OFFICER                       	     1	     5	     5
OFFICERS                      	     1	     6	     6
OFFICES                       	     1	    12	    12
OFFS                          	     1	     4	     4
OFTEN                         	     1	   603	   603
OIL                           	     1	   220	   220
OILS                          	     1	    19	    19
OK                            	     1	     6	     6
OLD                           	     1	   219	   219
OLDEN                         	     1	     1	     1
OLDER                         	     1	   101	   101
OLDEST                        	     1	    64	    64
ON                            	     1	 10903	 10903
ONCE                          	     1	   155	   155
ONE                           	     1	  1932	  1932
ONES                          	     1	   119	   119
ONLY                          	     1	  1880	  1880
ONTO                          	     1	    50	    50
OPEN                          	     1	   459	   459
OPENED                        	     1	    15	    15
OPENING                       	     1	    52	    52
OPENINGS                      	     1	    29	    29
OPENNESS                      	     1	    18	    18
OPENS                         	     1	     5	     5
OR                            	     1	  5703	  5703
ORANGE                        	     1	    12	    12
ORANGES                       	     1	     2	     2
ORDER                         	     1	   562	   562
ORDERED                       	     1	    15	    15
ORDERING                      	     1	     3	     3
ORDERLY                       	     1	     1	     1
ORDERS                        	     1	    33	    33
OTHER                         	     1	  3010	  3010
OTHERS                        	     1	   229	   229
OUGHT                         	     1	     3	     3
OUR                           	     1	  2204	  2204
OURS                          	     1	     4	     4
OURSELVES                     	     1	     1	     1
OUT                           	     1	   834	   834
OUTDOOR                       	     1	    13	    13
OUTDOORS                      	     1	     4	     4
OUTER                         	     1	    34	    34
OUTS                          	     1	     1	     1
OUTSIDE                       	     1	   175	   175
OUTSIDERS                     	     1	     1	     1
OUTSIDES                      	     1	     1	     1
OUTWARD                       	     1	     1	     1
OUTWARDS                      	     1	     2	     2
OVER                          	     1	  1492	  1492
OVERLY                        	     1	    12	    12
OWN                           	     1	   123	   123
OWNED                         	     1	    53	    53
OWNER                         	     1	   150	   150
OWNERS                        	     1	   316	   316
OWNERSHIP                     	     1	   133	   133
OWNING                        	     1	    12	    12
OWNS                          	     1	     3	     3
PACK                          	     1	     1	     1
PACKAGE                       	     1	   161	   161
PACKAGED                      	     1	     3	     3
PACKAGES                      	     1	    27	    27
PACKAGING                     	     1	    17	    17
PACKED                        	     1	    11	    11
PACKER                        	     1	     1	     1
PACKING                       	     1	     5	     5
PACKS                         	     1	     1	     1
PAGE                          	     1	     6	     6
PAID                          	     1	    35	    35
PAINS                         	     1	     1	     1
PAINT                         	     1	     2	     2
PAINTED                       	     1	     4	     4
PAINTER                       	     1	     1	     1
PAINTING                      	     1	     2	     2
PAINTINGS                     	     1	     3	     3
PAINTS                        	     1	     3	     3
PAIR                          	     1	    38	    38
PAIRED                        	     1	    46	    46
PAIRING                       	     1	     2	     2
PAIRS                         	     1	    75	    75
PAPER                         	     1	   531	   531
PAPERS                        	     1	    88	    88
PAPERY                        	     1	     4	     4
PARENT                        	     1	    32	    32
PARENTAGES                    	     1	     1	     1
PARENTAL                      	     1	     8	     8
PARENTS                       	     1	     8	     8
PARK                          	     1	   216	   216
PARKING                       	     1	     3	     3
PARKS                         	     1	   138	   138
PART                          	     1	   589	   589
PARTIAL                       	     1	   115	   115
PARTIALLY                     	     1	    93	    93
PARTICULAR                    	     1	   406	   406
PARTICULARITIES               	     1	     2	     2
PARTICULARLY                  	     1	   473	   473
PARTIES                       	     1	    20	    20
PARTLY                        	     1	    47	    47
PARTS                         	     1	   224	   224
PARTY                         	     1	     8	     8
PASS                          	     1	    37	    37
PASSED                        	     1	    15	    15
PASSES                        	     1	    23	    23
PASSING                       	     1	    23	    23
PAST                          	     1	   396	   396
PAY                           	     1	   108	   108
PAYING                        	     1	     9	     9
PAYMENT                       	     1	    35	    35
PAYMENTS                      	     1	    60	    60
PAYS                          	     1	     2	     2
PEOPLE                        	     1	   432	   432
PEOPLES                       	     1	    19	    19
PERFECT                       	     1	    16	    16
PERFECTION                    	     1	     4	     4
PERFECTLY                     	     1	     5	     5
PERHAPS                       	     1	    50	    50
PERSON                        	     1	    27	    27
PERSONAL                      	     1	    89	    89
PERSONALLY                    	     1	     1	     1
PERSONS                       	     1	    13	    13
PHONE                         	     1	    10	    10
PHONES                        	     1	     6	     6
PHOTO                         	     1	    13	    13
PHOTOGRAPH                    	     1	     6	     6
PHOTOGRAPHED                  	     1	     8	     8
PHOTOGRAPHIC                  	     1	     5	     5
PHOTOGRAPHING                 	     1	     1	     1
PHOTOGRAPHS                   	     1	    38	    38
PHOTOGRAPHY                   	     1	     4	     4
PHOTOS                        	     1	     5	     5
PICK                          	     1	     5	     5
PICKED                        	     1	     5	     5
PICKING                       	     1	     6	     6
PICKS                         	     1	     1	     1
PICTURE                       	     1	    32	    32
PICTURES                      	     1	     9	     9
PIECE                         	     1	    31	    31
PIECES                        	     1	    43	    43
PLACE                         	     1	   190	   190
PLACED                        	     1	   208	   208
PLACEMENT                     	     1	    19	    19
PLACEMENTS                    	     1	     3	     3
PLACES                        	     1	    55	    55
PLACING                       	     1	    15	    15
PLAN                          	     1	   109	   109
PLANNED                       	     1	    44	    44
PLANNER                       	     1	     7	     7
PLANNERS                      	     1	    23	    23
PLANNING                      	     1	   317	   317
PLANS                         	     1	   126	   126
PLANT                         	     1	  1784	  1784
PLANTABLE                     	     1	     7	     7
PLANTED                       	     1	   235	   235
PLANTERS                      	     1	     1	     1
PLANTING                      	     1	   326	   326
PLANTINGS                     	     1	    27	    27
PLANTS                        	     1	  1367	  1367
PLAY                          	     1	   210	   210
PLAYED                        	     1	    48	    48
PLAYERS                       	     1	     3	     3
PLAYING                       	     1	    10	    10
PLAYS                         	     1	    98	    98
PLEASE                        	     1	     6	     6
PLEASING                      	     1	     1	     1
PLENTIFUL                     	     1	     3	     3
PLENTY                        	     1	     2	     2
PLUS                          	     1	    96	    96
POINT                         	     1	   583	   583
POINTED                       	     1	    40	    40
POINTER                       	     1	     5	     5
POINTING                      	     1	    15	    15
POINTLESS                     	     1	     1	     1
POINTS                        	     1	   312	   312
POINTY                        	     1	     1	     1
POLICE                        	     1	     1	     1
POLICES                       	     1	     4	     4
POOR                          	     1	   214	   214
POORER                        	     1	    13	    13
POOREST                       	     1	     4	     4
POORLY                        	     1	    76	    76
POSITION                      	     1	   214	   214
POSITIONAL                    	     1	     7	     7
POSITIONED                    	     1	    24	    24
POSITIONING                   	     1	    25	    25
POSITIONS                     	     1	   121	   121
POSSIBILITIES                 	     1	    18	    18
POSSIBILITY                   	     1	   112	   112
POSSIBLE                      	     1	   589	   589
POSSIBLY                      	     1	   143	   143
POST                          	     1	    82	    82
POSTAL                        	     1	     2	     2
POSTING                       	     1	     1	     1
POSTINGS                      	     1	     4	     4
POSTS                         	     1	     9	     9
POT                           	     1	    29	    29
POTS                          	     1	    57	    57
POTTED                        	     1	     7	     7
POTTER                        	     1	     4	     4
POTTERS                       	     1	     1	     1
POTTERY                       	     1	     5	     5
POTTING                       	     1	     2	     2
POUND                         	     1	     2	     2
POUNDS                        	     1	     3	     3
POWER                         	     1	   153	   153
POWERED                       	     1	     5	     5
POWERFUL                      	     1	    39	    39
POWERS                        	     1	    16	    16
PP                            	     1	    61	    61
PREBURN                       	     1	     1	     1
PREFILL                       	     1	     1	     1
PREFILLED                     	     1	     1	     1
PREFIRE                       	     1	    21	    21
PREFORMED                     	     1	     1	     1
PREHEATED                     	     1	     2	     2
PREHEATER                     	     1	     1	     1
PREHEATING                    	     1	     1	     1
PREHISTORICAL                 	     1	     1	     1
PREHISTORY                    	     1	     2	     2
PREJUDGE                      	     1	     1	     1
PREP                          	     1	     3	     3
PREPARATION                   	     1	   111	   111
PREPARATIONS                  	     1	     7	     7
PREPARATIVE                   	     1	     2	     2
PREPARE                       	     1	    27	    27
PREPARED                      	     1	   124	   124
PREPAREDNESS                  	     1	     3	     3
PREPARES                      	     1	     1	     1
PREPARING                     	     1	    11	    11
PREPLANTING                   	     1	     1	     1
PREPRESSED                    	     1	     1	     1
PREPROGRAMMED                 	     1	     1	     1
PREREADING                    	     1	     1	     1
PRESCHOOLS                    	     1	     1	     1
PRESENT                       	     1	   787	   787
PRESENTATION                  	     1	    18	    18
PRESENTATIONS                 	     1	     3	     3
PRESENTED                     	     1	   462	   462
PRESENTING                    	     1	    30	    30
PRESENTS                      	     1	   104	   104
PRESS                         	     1	    55	    55
PRESSED                       	     1	    16	    16
PRESSING                      	     1	    28	    28
PRESSINGS                     	     1	     2	     2
PRESTUDIED                    	     1	     2	     2
PRESTUDY                      	     1	     1	     1
PRETAX                        	     1	    27	    27
PRETEST                       	     1	     4	     4
PRETESTED                     	     1	     2	     2
PRETESTING                    	     1	     3	     3
PRETREAT                      	     1	     1	     1
PRETREATED                    	     1	    43	    43
PRETREATING                   	     1	     1	     1
PRETREATMENT                  	     1	    86	    86
PRETREATMENTS                 	     1	    49	    49
PRETTY                        	     1	     5	     5
PRICE                         	     1	   291	   291
PRICES                        	     1	   253	   253
PRICING                       	     1	    14	    14
PRINCE                        	     1	     1	     1
PROBABILISTIC                 	     1	     3	     3
PROBABILITIES                 	     1	    18	    18
PROBABILITY                   	     1	   209	   209
PROBABLE                      	     1	    30	    30
PROBABLY                      	     1	   138	   138
PROBLEM                       	     1	   163	   163
PROBLEMATIC                   	     1	    34	    34
PROBLEMS                      	     1	   162	   162
PROGRAM                       	     1	   233	   233
PROGRAMMABLE                  	     1	     2	     2
PROGRAMMATIC                  	     1	     4	     4
PROGRAMME                     	     1	    38	    38
PROGRAMMED                    	     1	     7	     7
PROGRAMMES                    	     1	    21	    21
PROGRAMMING                   	     1	    29	    29
PROGRAMS                      	     1	   190	   190
PROMISE                       	     1	     8	     8
PROMISED                      	     1	     1	     1
PROMISES                      	     1	     3	     3
PROMISING                     	     1	    85	    85
PROPER                        	     1	    67	    67
PROPERLY                      	     1	    36	    36
PROTECT                       	     1	   132	   132
PROTECTED                     	     1	   198	   198
PROTECTING                    	     1	    64	    64
PROTECTION                    	     1	   369	   369
PROTECTIONISM                 	     1	     2	     2
PROTECTIONIST                 	     1	     7	     7
PROTECTIVE                    	     1	    37	    37
PROTECTOR                     	     1	     1	     1
PROTECTS                      	     1	    12	    12
PT                            	     1	    19	    19
PUBLIC                        	     1	   337	   337
PUBLICALLY                    	     1	     1	     1
PUBLICLY                      	     1	    13	    13
PUBLICS                       	     1	     1	     1
PULL                          	     1	     5	     5
PULLED                        	     1	     5	     5
PULLING                       	     1	    41	    41
PULLS                         	     1	     4	     4
PUSH                          	     1	     8	     8
PUSHED                        	     1	    10	    10
PUSHES                        	     1	     2	     2
PUSHING                       	     1	     9	     9
PUT                           	     1	    55	    55
PUTS                          	     1	     5	     5
PUTTING                       	     1	     9	     9
QUARTER                       	     1	    14	    14
QUARTERLY                     	     1	     1	     1
QUARTERS                      	     1	     5	     5
QUEENS                        	     1	     1	     1
QUESTION                      	     1	   174	   174
QUESTIONABLE                  	     1	     6	     6
QUESTIONED                    	     1	    16	    16
QUESTIONING                   	     1	     4	     4
QUESTIONS                     	     1	   212	   212
QUICK                         	     1	    14	    14
QUICKER                       	     1	     3	     3
QUICKLY                       	     1	    74	    74
QUIET                         	     1	     2	     2
QUIETLY                       	     1	     1	     1
QUITE                         	     1	   103	   103
RABBIT                        	     1	     1	     1
RABBITS                       	     1	     2	     2
RACE                          	     1	     2	     2
RACES                         	     1	     2	     2
RACING                        	     1	     1	     1
RADIO                         	     1	     3	     3
RAIN                          	     1	    92	    92
RAINED                        	     1	     1	     1
RAINIEST                      	     1	     2	     2
RAINING                       	     1	     1	     1
RAINS                         	     1	    24	    24
RAINY                         	     1	    68	    68
RAISE                         	     1	    21	    21
RAISED                        	     1	    49	    49
RAISES                        	     1	    21	    21
RAISING                       	     1	    37	    37
RAN                           	     1	    23	    23
RANG                          	     1	     1	     1
RATE                          	     1	  1193	  1193
RATED                         	     1	    27	    27
RATES                         	     1	   652	   652
RATHER                        	     1	   320	   320
RATING                        	     1	    70	    70
RATINGS                       	     1	    49	    49
RD                            	     1	    36	    36
RE                            	     1	    66	    66
REACH                         	     1	   149	   149
REACHABLE                     	     1	     4	     4
REACHED                       	     1	   213	   213
REACHES                       	     1	    60	    60
REACHING                      	     1	   100	   100
READ                          	     1	    75	    75
READER                        	     1	     8	     8
READERS                       	     1	    10	    10
READILY                       	     1	    50	    50
READINESS                     	     1	    11	    11
READING                       	     1	    18	    18
READINGS                      	     1	     8	     8
READS                         	     1	    24	    24
READY                         	     1	    10	    10
REAL                          	     1	    96	    96
REALISATION                   	     1	     3	     3
REALISE                       	     1	     1	     1
REALISED                      	     1	     9	     9
REALISING                     	     1	     2	     2
REALISM                       	     1	     3	     3
REALIST                       	     1	     2	     2
REALISTIC                     	     1	    37	    37
REALISTICALLY                 	     1	    10	    10
REALITIES                     	     1	     7	     7
REALITY                       	     1	    32	    32
REALIZATION                   	     1	    13	    13
REALIZATIONS                  	     1	     1	     1
REALIZE                       	     1	    12	    12
REALIZED                      	     1	    22	    22
REALIZES                      	     1	     1	     1
REALIZING                     	     1	     9	     9
REALLY                        	     1	    21	    21
REALS                         	     1	     1	     1
REARRANGED                    	     1	     2	     2
REARRANGEMENT                 	     1	     5	     5
REARRANGEMENTS                	     1	     2	     2
REASON                        	     1	   149	   149
REASONABLE                    	     1	    58	    58
REASONABLY                    	     1	    24	    24
REASONED                      	     1	     1	     1
REASONING                     	     1	    13	    13
REASONS                       	     1	   143	   143
REBUILD                       	     1	     3	     3
REBUILDING                    	     1	     1	     1
REBUILT                       	     1	     2	     2
REBURN                        	     1	    11	    11
REBURNED                      	     1	     2	     2
RECENT                        	     1	   520	   520
RECENTLY                      	     1	   218	   218
RECENTRALISATION              	     1	     2	     2
RECENTRALISE                  	     1	     1	     1
RECENTRALISING                	     1	     2	     2
RECENTRALIZATION              	     1	     1	     1
RECENTRALIZED                 	     1	     2	     2
RECENTRALIZING                	     1	     1	     1
RECHECKING                    	     1	     1	     1
RECOMPUTED                    	     1	     1	     1
RECONSIDERATION               	     1	     1	     1
RECONSIDERED                  	     1	     1	     1
RECORD                        	     1	   183	   183
RECORDED                      	     1	   438	   438
RECORDER                      	     1	     5	     5
RECORDERS                     	     1	     6	     6
RECORDING                     	     1	    60	    60
RECORDINGS                    	     1	    10	    10
RECORDS                       	     1	   265	   265
RECOVERABILITY                	     1	     1	     1
RECUT                         	     1	     7	     7
RECUTTING                     	     1	     1	     1
RED                           	     1	   254	   254
REDDISH                       	     1	     5	     5
REDDY                         	     1	     7	     7
REDISCOVERING                 	     1	     1	     1
REDISCOVERY                   	     1	     1	     1
REDRIED                       	     1	     1	     1
REENGINEERED                  	     1	     1	     1
REFARMING                     	     1	     1	     1
REFILL                        	     1	     6	     6
REFILLED                      	     1	     5	     5
REFILLING                     	     1	    10	    10
REFILLS                       	     1	     1	     1
REGROUPED                     	     1	     1	     1
REGROUPING                    	     1	     4	     4
REGROW                        	     1	     1	     1
REGROWN                       	     1	     1	     1
REGROWTH                      	     1	    18	    18
RELATABLE                     	     1	     1	     1
RELATE                        	     1	    48	    48
RELATED                       	     1	   993	   993
RELATEDNESS                   	     1	     9	     9
RELATES                       	     1	    40	    40
RELATING                      	     1	    30	    30
RELATION                      	     1	   213	   213
RELATIONAL                    	     1	    11	    11
RELATIONS                     	     1	   299	   299
RELATIONSHIP                  	     1	   815	   815
RELATIONSHIPS                 	     1	   478	   478
RELEARN                       	     1	     1	     1
REMEMBER                      	     1	     1	     1
REMEMBERED                    	     1	     2	     2
RENAMED                       	     1	     1	     1
RENEWABILITY                  	     1	     2	     2
RENEWABLE                     	     1	    65	    65
RENEWAL                       	     1	     5	     5
RENEWED                       	     1	     8	     8
RENEWING                      	     1	     3	     3
RENT                          	     1	    22	    22
RENTAL                        	     1	    21	    21
RENTALS                       	     1	     4	     4
RENTED                        	     1	     3	     3
RENTING                       	     1	     3	     3
RENTS                         	     1	    21	    21
REPLANT                       	     1	     6	     6
REPLANTED                     	     1	     4	     4
REPLANTING                    	     1	    23	    23
REPLANTS                      	     1	     1	     1
REPLIED                       	     1	     1	     1
REPLYING                      	     1	     1	     1
REPORT                        	     1	    97	    97
REPORTED                      	     1	   853	   853
REPORTEDLY                    	     1	     8	     8
REPORTERS                     	     1	     1	     1
REPORTING                     	     1	    68	    68
REPORTS                       	     1	   103	   103
REPOSITIONED                  	     1	     1	     1
REREADINGS                    	     1	     1	     1
REREPORTED                    	     1	     1	     1
RERUN                         	     1	     1	     1
RESETTLEMENT                  	     1	     1	     1
RESIGHT                       	     1	     1	     1
RESIZED                       	     1	     1	     1
RESPONSIBILITIES              	     1	    23	    23
RESPONSIBILITY                	     1	    55	    55
RESPONSIBLE                   	     1	   119	   119
RESPONSIBLY                   	     1	     1	     1
REST                          	     1	    94	    94
RESTED                        	     1	     1	     1
RESTING                       	     1	    14	    14
RESTS                         	     1	     5	     5
RETELLING                     	     1	     1	     1
RETHINK                       	     1	     1	     1
RETIE                         	     1	     1	     1
RETIED                        	     1	     1	     1
RETURN                        	     1	   113	   113
RETURNABLE                    	     1	     1	     1
RETURNED                      	     1	    35	    35
RETURNING                     	     1	    17	    17
RETURNS                       	     1	    57	    57
REUSABILITY                   	     1	     4	     4
REUSE                         	     1	     5	     5
REUSED                        	     1	     5	     5
REVISIT                       	     1	     4	     4
REVISITED                     	     1	     4	     4
REVISITING                    	     1	     2	     2
REWATERING                    	     1	     2	     2
REWETTING                     	     1	     2	     2
REWILDING                     	     1	     1	     1
REWORKED                      	     1	     1	     1
REWORKING                     	     1	     1	     1
REWRITTEN                     	     1	     4	     4
REZEROED                      	     1	     1	     1
RICH                          	     1	    91	    91
RICHER                        	     1	     9	     9
RICHEST                       	     1	     3	     3
RICHLY                        	     1	     2	     2
RICHNESS                      	     1	   842	   842
RIDERS                        	     1	     1	     1
RIDING                        	     1	     1	     1
RIGHT                         	     1	    70	    70
RIGHTHAND                     	     1	     2	     2
RIGHTS                        	     1	    84	    84
RING                          	     1	   348	   348
RINGED                        	     1	     3	     3
RINGS                         	     1	   361	   361
RISE                          	     1	   113	   113
RISEN                         	     1	     7	     7
RISES                         	     1	    14	    14
RISING                        	     1	    75	    75
RIVER                         	     1	   293	   293
RIVERINES                     	     1	     1	     1
RIVERS                        	     1	    57	    57
ROAD                          	     1	    72	    72
ROADS                         	     1	    72	    72
ROCK                          	     1	    23	    23
ROCKS                         	     1	    17	    17
ROCKY                         	     1	    42	    42
RODE                          	     1	     1	     1
ROLL                          	     1	     6	     6
ROLLED                        	     1	     2	     2
ROLLER                        	     1	     1	     1
ROLLING                       	     1	     6	     6
ROOM                          	     1	    81	    81
ROOMS                         	     1	     1	     1
ROSE                          	     1	    38	    38
ROUGH                         	     1	    20	    20
ROUGHER                       	     1	     2	     2
ROUGHLY                       	     1	    40	    40
ROUGHNESS                     	     1	    19	    19
ROUND                         	     1	    22	    22
ROUNDED                       	     1	     8	     8
ROUNDING                      	     1	     5	     5
ROUNDS                        	     1	     4	     4
RT                            	     1	     4	     4
RULE                          	     1	    56	    56
RULED                         	     1	    10	    10
RULER                         	     1	     5	     5
RULES                         	     1	   128	   128
RULING                        	     1	     3	     3
RULINGS                       	     1	     1	     1
RUN                           	     1	   113	   113
RUNG                          	     1	     2	     2
RUNNING                       	     1	    40	    40
RUNS                          	     1	    33	    33
S                             	     1	  3019	  3019
SAFE                          	     1	    45	    45
SAFELY                        	     1	     4	     4
SAFER                         	     1	     2	     2
SAFETY                        	     1	   270	   270
SAID                          	     1	    36	    36
SAIL                          	     1	     1	     1
SAME                          	     1	  1144	  1144
SANG                          	     1	     4	     4
SAT                           	     1	     9	     9
SAVE                          	     1	     7	     7
SAVED                         	     1	     7	     7
SAVING                        	     1	    10	    10
SAVINGS                       	     1	    25	    25
SAW                           	     1	    50	    50
SAY                           	     1	    10	    10
SAYING                        	     1	     2	     2
SAYS                          	     1	     6	     6
SCHOOL                        	     1	    66	    66
SCHOOLING                     	     1	     3	     3
SCHOOLS                       	     1	    26	    26
SCIENCE                       	     1	   151	   151
SCIENCES                      	     1	    42	    42
SCIENTIFIC                    	     1	   233	   233
SCIENTIFICALLY                	     1	    12	    12
SCIENTIFICITY                 	     1	     1	     1
SCIENTIST                     	     1	     3	     3
SCIENTISTS                    	     1	    39	    39
SEA                           	     1	    74	    74
SEAT                          	     1	     2	     2
SEAWARD                       	     1	     1	     1
SECOND                        	     1	   601	   601
SECONDARIES                   	     1	     1	     1
SECONDARILY                   	     1	     4	     4
SECONDARY                     	     1	   332	   332
SECONDLY                      	     1	    26	    26
SECURE                        	     1	    19	    19
SECURED                       	     1	    13	    13
SECURELY                      	     1	     3	     3
SECURING                      	     1	    15	    15
SECURITY                      	     1	   273	   273
SEE                           	     1	   588	   588
SEEING                        	     1	    12	    12
SEEM                          	     1	    62	    62
SEEMED                        	     1	    22	    22
SEEMINGLY                     	     1	    13	    13
SEEMS                         	     1	   121	   121
SEEN                          	     1	   222	   222
SEES                          	     1	     7	     7
SELF                          	     1	    28	    28
SELL                          	     1	    26	    26
SELLER                        	     1	     8	     8
SELLERS                       	     1	    28	    28
SELLING                       	     1	    27	    27
SELLS                         	     1	     3	     3
SEND                          	     1	     5	     5
SENDER                        	     1	     1	     1
SENDERS                       	     1	     1	     1
SENDING                       	     1	     2	     2
SENSE                         	     1	    57	    57
SENT                          	     1	    19	    19
SERIOUS                       	     1	    44	    44
SERIOUSLY                     	     1	    16	    16
SERVANT                       	     1	     2	     2
SERVANTS                      	     1	     1	     1
SERVE                         	     1	    91	    91
SERVED                        	     1	    27	    27
SERVER                        	     1	     4	     4
SERVES                        	     1	    18	    18
SERVICE                       	     1	   173	   173
SERVICES                      	     1	   851	   851
SERVING                       	     1	    25	    25
SET                           	     1	   558	   558
SETS                          	     1	    86	    86
SETTING                       	     1	    81	    81
SETTINGS                      	     1	    73	    73
SETTLE                        	     1	     4	     4
SETTLED                       	     1	     8	     8
SETTLEMENT                    	     1	    88	    88
SETTLEMENTS                   	     1	    85	    85
SETTLERS                      	     1	    31	    31
SETTLES                       	     1	     3	     3
SETTLING                      	     1	     4	     4
SEVEN                         	     1	   161	   161
SEVENTEEN                     	     1	     4	     4
SEVENTEENTH                   	     1	     1	     1
SEVENTH                       	     1	     7	     7
SEVENTY                       	     1	    12	    12
SEVERAL                       	     1	   781	   781
SEX                           	     1	    31	    31
SEXED                         	     1	     2	     2
SEXES                         	     1	    26	    26
SEXISM                        	     1	     5	     5
SEXIST                        	     1	     6	     6
SEXUAL                        	     1	    24	    24
SEXUALIZED                    	     1	     1	     1
SHAKE                         	     1	     1	     1
SHAKEN                        	     1	     6	     6
SHAKER                        	     1	     3	     3
SHAKING                       	     1	     3	     3
SHALL                         	     1	     5	     5
SHAN                          	     1	    20	    20
SHAPE                         	     1	   173	   173
SHAPED                        	     1	    35	    35
SHAPES                        	     1	    20	    20
SHAPING                       	     1	    35	    35
SHARE                         	     1	   199	   199
SHARED                        	     1	    76	    76
SHARES                        	     1	    23	    23
SHARING                       	     1	    29	    29
SHE                           	     1	    13	    13
SHIP                          	     1	     6	     6
SHIPMENT                      	     1	     1	     1
SHIPPED                       	     1	     4	     4
SHIPPING                      	     1	     6	     6
SHIPS                         	     1	     4	     4
SHOOT                         	     1	    80	    80
SHOOTING                      	     1	     1	     1
SHOOTS                        	     1	    61	    61
SHOPPING                      	     1	     1	     1
SHORT                         	     1	   235	   235
SHORTAGE                      	     1	    50	    50
SHORTAGES                     	     1	    16	    16
SHORTEN                       	     1	     4	     4
SHORTENED                     	     1	    13	    13
SHORTENING                    	     1	    13	    13
SHORTENS                      	     1	     1	     1
SHORTER                       	     1	   102	   102
SHORTEST                      	     1	    14	    14
SHOT                          	     1	     3	     3
SHOULD                        	     1	   851	   851
SHOULDER                      	     1	     7	     7
SHOULDERS                     	     1	     1	     1
SHOW                          	     1	   579	   579
SHOWED                        	     1	  1211	  1211
SHOWING                       	     1	   147	   147
SHOWN                         	     1	   846	   846
SHOWS                         	     1	   541	   541
SHUT                          	     1	     3	     3
SHY                           	     1	     1	     1
SICK                          	     1	     4	     4
SIDE                          	     1	   142	   142
SIDES                         	     1	    41	    41
SIDEWAYS                      	     1	     2	     2
SIDING                        	     1	     1	     1
SIGHT                         	     1	     4	     4
SIGHTING                      	     1	     1	     1
SIGHTS                        	     1	     1	     1
SIGN                          	     1	    37	    37
SIGNED                        	     1	     8	     8
SIGNS                         	     1	    31	    31
SIMPLE                        	     1	   178	   178
SIMPLER                       	     1	     7	     7
SIMPLEST                      	     1	     8	     8
SIMPLIFICATION                	     1	    14	    14
SIMPLIFICATIONS               	     1	     4	     4
SIMPLIFIED                    	     1	    36	    36
SIMPLIFIES                    	     1	     5	     5
SIMPLIFY                      	     1	     5	     5
SIMPLIFYING                   	     1	     4	     4
SIMPLY                        	     1	    59	    59
SINCE                         	     1	   936	   936
SING                          	     1	     7	     7
SINGER                        	     1	     1	     1
SINGLE                        	     1	   383	   383
SINGLED                       	     1	     1	     1
SINGLING                      	     1	     1	     1
SINGLY                        	     1	     1	     1
SISTER                        	     1	     9	     9
SIT                           	     1	     1	     1
SITS                          	     1	     2	     2
SITTERS                       	     1	     9	     9
SITUATE                       	     1	     1	     1
SITUATED                      	     1	    56	    56
SITUATING                     	     1	     1	     1
SITUATION                     	     1	   153	   153
SITUATIONAL                   	     1	     4	     4
SITUATIONS                    	     1	    67	    67
SIX                           	     1	   307	   307
SIXTEEN                       	     1	    14	    14
SIXTH                         	     1	    15	    15
SIXTIES                       	     1	     1	     1
SIXTY                         	     1	     8	     8
SIZABLE                       	     1	     3	     3
SIZE                          	     1	  1231	  1231
SIZED                         	     1	    17	    17
SIZES                         	     1	   174	   174
SIZING                        	     1	     1	     1
SKIN                          	     1	    13	    13
SKINS                         	     1	     9	     9
SKY                           	     1	     5	     5
SLEEP                         	     1	     2	     2
SLIGHT                        	     1	    85	    85
SLIGHTEST                     	     1	     1	     1
SLIGHTLY                      	     1	   210	   210
SLIP                          	     1	     6	     6
SLIPPAGE                      	     1	     9	     9
SLIPPED                       	     1	     1	     1
SLOW                          	     1	    84	    84
SLOWED                        	     1	    13	    13
SLOWER                        	     1	    52	    52
SLOWEST                       	     1	     2	     2
SLOWING                       	     1	     8	     8
SLOWLY                        	     1	    40	    40
SLOWS                         	     1	     2	     2
SMALL                         	     1	   756	   756
SMALLER                       	     1	   304	   304
SMALLEST                      	     1	    65	    65
SMELL                         	     1	     2	     2
SMOKE                         	     1	    87	    87
SMOKED                        	     1	     4	     4
SMOKY                         	     1	     2	     2
SNOW                          	     1	    45	    45
SO                            	     1	   517	   517
SOFT                          	     1	    22	    22
SOFTEN                        	     1	     3	     3
SOFTENED                      	     1	     1	     1
SOFTENING                     	     1	     2	     2
SOFTENS                       	     1	     1	     1
SOFTER                        	     1	     4	     4
SOFTNESS                      	     1	     1	     1
SOLD                          	     1	    35	    35
SOME                          	     1	  1512	  1512
SOMEHOW                       	     1	    10	    10
SOMEONE                       	     1	     6	     6
SOMETHING                     	     1	    13	    13
SOMETIME                      	     1	     9	     9
SOMETIMES                     	     1	    92	    92
SOMEWHERE                     	     1	     6	     6
SON                           	     1	    11	    11
SONG                          	     1	    41	    41
SONS                          	     1	     1	     1
SOON                          	     1	    15	    15
SOONER                        	     1	    17	    17
SORT                          	     1	     9	     9
SORTS                         	     1	     2	     2
SOUND                         	     1	   105	   105
SOUTH                         	     1	   376	   376
SOUTHERLY                     	     1	     1	     1
SPACE                         	     1	   269	   269
SPACED                        	     1	    21	    21
SPACER                        	     1	     2	     2
SPACERS                       	     1	     4	     4
SPACES                        	     1	   136	   136
SPACING                       	     1	    41	    41
SPACIOUS                      	     1	     1	     1
SPEAK                         	     1	     4	     4
SPEAKING                      	     1	     7	     7
SPEAKS                        	     1	     2	     2
SPECIAL                       	     1	   106	   106
SPECIALISATION                	     1	     2	     2
SPECIALISATIONS               	     1	     1	     1
SPECIALISED                   	     1	     8	     8
SPECIALIST                    	     1	    14	    14
SPECIALISTS                   	     1	    37	    37
SPECIALIZATION                	     1	    19	    19
SPECIALIZATIONS               	     1	     1	     1
SPECIALIZE                    	     1	     8	     8
SPECIALIZED                   	     1	    99	    99
SPECIALIZING                  	     1	     1	     1
SPECIALLY                     	     1	    10	    10
SPECIALTY                     	     1	     4	     4
SPEND                         	     1	     4	     4
SPENDING                      	     1	     4	     4
SPENDS                        	     1	     1	     1
SPENT                         	     1	    19	    19
SPOKE                         	     1	     1	     1
SPOKEN                        	     1	     1	     1
SPORT                         	     1	     1	     1
SPORTING                      	     1	     1	     1
SPORTS                        	     1	     6	     6
SPOT                          	     1	    13	    13
SPOTS                         	     1	     9	     9
SPOTTED                       	     1	    13	    13
SPOTTING                      	     1	     2	     2
SPRING                        	     1	   258	   258
SPRINGS                       	     1	    10	    10
SQ                            	     1	     2	     2
SQUARE                        	     1	    74	    74
SQUARED                       	     1	    13	    13
SQUARES                       	     1	    43	    43
ST                            	     1	   370	   370
STAGE                         	     1	   272	   272
STAGES                        	     1	   197	   197
STAND                         	     1	   554	   554
STANDING                      	     1	   161	   161
STANDS                        	     1	   729	   729
STAR                          	     1	     1	     1
START                         	     1	    95	    95
STARTED                       	     1	    98	    98
STARTING                      	     1	   114	   114
STARTS                        	     1	    51	    51
STATE                         	     1	   589	   589
STATED                        	     1	    82	    82
STATEMENT                     	     1	    16	    16
STATEMENTS                    	     1	    18	    18
STATING                       	     1	     5	     5
STATION                       	     1	   171	   171
STATIONS                      	     1	    85	    85
STAY                          	     1	    11	    11
STAYED                        	     1	     7	     7
STAYING                       	     1	     3	     3
STAYS                         	     1	     6	     6
STEP                          	     1	   232	   232
STEPPED                       	     1	     1	     1
STEPPING                      	     1	     5	     5
STEPS                         	     1	   104	   104
STEPWISE                      	     1	    30	    30
STICK                         	     1	     6	     6
STICKING                      	     1	     1	     1
STICKS                        	     1	     1	     1
STILL                         	     1	   432	   432
STONE                         	     1	    15	    15
STONES                        	     1	    41	    41
STONINESS                     	     1	     4	     4
STONY                         	     1	     6	     6
STOOD                         	     1	     5	     5
STOP                          	     1	    31	    31
STOPPAGE                      	     1	     3	     3
STOPPED                       	     1	    26	    26
STOPPING                      	     1	     9	     9
STOPS                         	     1	    16	    16
STORAGE                       	     1	   349	   349
STORE                         	     1	    38	    38
STORED                        	     1	   147	   147
STORES                        	     1	    13	    13
STORIES                       	     1	     1	     1
STORING                       	     1	     7	     7
STORY                         	     1	    10	    10
STRAIGHT                      	     1	    24	    24
STRAIGHTENED                  	     1	     2	     2
STRANGE                       	     1	     2	     2
STREET                        	     1	    20	    20
STREETS                       	     1	     8	     8
STRIKE                        	     1	     2	     2
STRIKER                       	     1	     1	     1
STRIKES                       	     1	     4	     4
STRIKING                      	     1	    15	    15
STRIKINGLY                    	     1	     5	     5
STRONG                        	     1	   422	   422
STRONGER                      	     1	   132	   132
STRONGEST                     	     1	    54	    54
STRONGLY                      	     1	   291	   291
STRUCK                        	     1	     2	     2
STUCK                         	     1	     6	     6
STUDENT                       	     1	    31	    31
STUDENTS                      	     1	   127	   127
STUDIED                       	     1	   410	   410
STUDIES                       	     1	  1886	  1886
STUDY                         	     1	  3824	  3824
STUDYING                      	     1	    55	    55
STUFF                         	     1	     1	     1
SUBword families                   	     1	     8	     8
SUBFAMILY                     	     1	    15	    15
SUBGROUP                      	     1	    29	    29
SUBGROUPS                     	     1	    16	    16
SUBJECT                       	     1	   103	   103
SUBJECTS                      	     1	    15	    15
SUBSET                        	     1	    36	    36
SUBSETS                       	     1	     5	     5
SUBSYSTEM                     	     1	     5	     5
SUBSYSTEMS                    	     1	     8	     8
SUBTYPE                       	     1	     1	     1
SUBTYPES                      	     1	     1	     1
SUCH                          	     1	  2756	  2756
SUDDEN                        	     1	    26	    26
SUDDENLY                      	     1	     5	     5
SUGGEST                       	     1	   349	   349
SUGGESTED                     	     1	   258	   258
SUGGESTING                    	     1	   198	   198
SUGGESTION                    	     1	     3	     3
SUGGESTIONS                   	     1	    21	    21
SUGGESTIVE                    	     1	    10	    10
SUGGESTS                      	     1	   273	   273
SUIT                          	     1	    11	    11
SUITABILITY                   	     1	   134	   134
SUITABLE                      	     1	   282	   282
SUITABLY                      	     1	     2	     2
SUITED                        	     1	    31	    31
SUITS                         	     1	     2	     2
SUMMER                        	     1	   481	   481
SUMMERS                       	     1	    45	    45
SUN                           	     1	    57	    57
SUNDAY                        	     1	     1	     1
SUNG                          	     1	     1	     1
SUNLIGHT                      	     1	    19	    19
SUNNY                         	     1	     9	     9
SUNSHINE                      	     1	    22	    22
SUPPORT                       	     1	   622	   622
SUPPORTED                     	     1	   192	   192
SUPPORTER                     	     1	     2	     2
SUPPORTERS                    	     1	     8	     8
SUPPORTING                    	     1	   224	   224
SUPPORTIVE                    	     1	    16	    16
SUPPORTS                      	     1	    95	    95
SUPPOSE                       	     1	     4	     4
SUPPOSED                      	     1	    11	    11
SUPPOSEDLY                    	     1	     3	     3
SUPPOSING                     	     1	     1	     1
SURE                          	     1	     9	     9
SURELY                        	     1	     2	     2
SUREST                        	     1	     1	     1
SURPRISE                      	     1	    21	    21
SURPRISED                     	     1	     3	     3
SURPRISES                     	     1	     1	     1
SURPRISING                    	     1	    31	    31
SURPRISINGLY                  	     1	    26	    26
SWEET                         	     1	    25	    25
SWEETENED                     	     1	     1	     1
SWEETER                       	     1	     2	     2
SWEETNESS                     	     1	     1	     1
SWEETS                        	     1	     2	     2
SWIM                          	     1	     2	     2
SWIMMING                      	     1	     1	     1
SYSTEM                        	     1	  1499	  1499
SYSTEMATIC                    	     1	   124	   124
SYSTEMATICAL                  	     1	     1	     1
SYSTEMATICALLY                	     1	    34	    34
SYSTEMATICS                   	     1	     1	     1
SYSTEMIZE                     	     1	     1	     1
SYSTEMS                       	     1	  1970	  1970
T                             	     1	   720	   720
TABLE                         	     1	  2712	  2712
TABLES                        	     1	   141	   141
TAIL                          	     1	     4	     4
TAILED                        	     1	     3	     3
TAILINGS                      	     1	     3	     3
TAKE                          	     1	   179	   179
TAKEN                         	     1	   309	   309
TAKES                         	     1	    76	    76
TAKIN                         	     1	     1	     1
TAKING                        	     1	   172	   172
TALK                          	     1	     2	     2
TALKING                       	     1	     1	     1
TALL                          	     1	    45	    45
TALLER                        	     1	    38	    38
TALLEST                       	     1	    16	    16
TALLS                         	     1	     2	     2
TAPE                          	     1	    15	    15
TAPES                         	     1	     1	     1
TASTE                         	     1	     7	     7
TASTIER                       	     1	     1	     1
TAUGHT                        	     1	     5	     5
TAX                           	     1	    27	    27
TAXATION                      	     1	     2	     2
TAXES                         	     1	     5	     5
TAXING                        	     1	     1	     1
TAXONOMICAL                   	     1	    12	    12
TAXONOMICALLY                 	     1	     7	     7
TAXPAYERS                     	     1	     1	     1
TEA                           	     1	    28	    28
TEACH                         	     1	     5	     5
TEACHER                       	     1	    19	    19
TEACHERS                      	     1	    53	    53
TEACHES                       	     1	     1	     1
TEACHING                      	     1	    42	    42
TEAM                          	     1	   116	   116
TEAMING                       	     1	     1	     1
TEAMS                         	     1	     3	     3
TEARING                       	     1	     1	     1
TEARS                         	     1	     1	     1
TEETH                         	     1	     2	     2
TELEPHONE                     	     1	     1	     1
TELEVISION                    	     1	     1	     1
TELL                          	     1	     6	     6
TELLS                         	     1	     5	     5
TEN                           	     1	   130	   130
TEND                          	     1	   105	   105
TENDED                        	     1	    57	    57
TENDENCIES                    	     1	     6	     6
TENDENCY                      	     1	    71	    71
TENDING                       	     1	    90	    90
TENDS                         	     1	    49	    49
TENS                          	     1	    15	    15
TENTH                         	     1	     1	     1
TERM                          	     1	   226	   226
TERMED                        	     1	    15	    15
TERMS                         	     1	   482	   482
TEST                          	     1	   631	   631
TESTABLE                      	     1	     4	     4
TESTED                        	     1	   309	   309
TESTER                        	     1	    14	    14
TESTING                       	     1	   132	   132
TESTS                         	     1	   214	   214
THAN                          	     1	  3442	  3442
THANK                         	     1	     1	     1
THANKFULLY                    	     1	     1	     1
THANKS                        	     1	    26	    26
THAT                          	     1	 13072	 13072
THE                           	     1	109078	109078
THEIR                         	     1	  3259	  3259
THEM                          	     1	   604	   604
THEMSELVES                    	     1	    53	    53
THEN                          	     1	   949	   949
THERE                         	     1	  1790	  1790
THESE                         	     1	  3895	  3895
THEY                          	     1	  1655	  1655
THICK                         	     1	    78	    78
THICKENED                     	     1	     1	     1
THICKENING                    	     1	    19	    19
THICKENS                      	     1	     2	     2
THICKER                       	     1	    33	    33
THICKEST                      	     1	     2	     2
THICKLY                       	     1	     1	     1
THICKNESS                     	     1	   280	   280
THICKNESSES                   	     1	     7	     7
THING                         	     1	     5	     5
THINGS                        	     1	    15	    15
THINK                         	     1	    26	    26
THINKING                      	     1	    36	    36
THINKS                        	     1	     1	     1
THIRD                         	     1	   218	   218
THIRDLY                       	     1	     5	     5
THIRDS                        	     1	     4	     4
THIRTEEN                      	     1	    13	    13
THIRTIETH                     	     1	     1	     1
THIRTY                        	     1	    24	    24
THIS                          	     1	  7797	  7797
THO                           	     1	     2	     2
THOSE                         	     1	   989	   989
THOUGH                        	     1	   232	   232
THOUGHT                       	     1	    56	    56
THOUGHTFUL                    	     1	     3	     3
THOUGHTS                      	     1	     7	     7
THOUSAND                      	     1	     6	     6
THOUSANDS                     	     1	    24	    24
THREE                         	     1	  1377	  1377
THROAT                        	     1	     1	     1
THROUGH                       	     1	  1363	  1363
THROUGHOUT                    	     1	   242	   242
THROW                         	     1	     4	     4
THROWING                      	     1	     1	     1
TIE                           	     1	     2	     2
TIED                          	     1	    12	    12
TIES                          	     1	     7	     7
TIGHT                         	     1	     9	     9
TIGHTEN                       	     1	     3	     3
TIGHTENED                     	     1	     2	     2
TIGHTENING                    	     1	     2	     2
TIGHTER                       	     1	    19	    19
TIGHTLY                       	     1	    17	    17
TIGHTNESS                     	     1	     1	     1
TILL                          	     1	    41	    41
TIME                          	     1	  1917	  1917
TIMED                         	     1	     1	     1
TIMELY                        	     1	    14	    14
TIMER                         	     1	     1	     1
TIMES                         	     1	   420	   420
TIMING                        	     1	   103	   103
TIMINGS                       	     1	    11	    11
TIRE                          	     1	     1	     1
TIRES                         	     1	     1	     1
TO                            	     1	 37755	 37755
TODAY                         	     1	   100	   100
TOGETHER                      	     1	   229	   229
TOLD                          	     1	     1	     1
TOO                           	     1	   127	   127
TOOK                          	     1	    81	    81
TOOTH                         	     1	     2	     2
TOOTHED                       	     1	     6	     6
TOP                           	     1	   177	   177
TOPPED                        	     1	     1	     1
TOPPING                       	     1	     1	     1
TOPS                          	     1	    16	    16
TORN                          	     1	     1	     1
TOTAL                         	     1	  1539	  1539
TOTALED                       	     1	     4	     4
TOTALING                      	     1	     7	     7
TOTALITY                      	     1	     2	     2
TOTALLING                     	     1	     1	     1
TOTALLY                       	     1	    20	    20
TOTALS                        	     1	    16	    16
TOUCH                         	     1	     2	     2
TOUCHED                       	     1	     2	     2
TOWARD                        	     1	   150	   150
TOWARDS                       	     1	   238	   238
TOWN                          	     1	    20	    20
TOWNS                         	     1	    14	    14
TOWNSHIP                      	     1	     1	     1
TRACK                         	     1	    25	    25
TRACKED                       	     1	    10	    10
TRACKER                       	     1	     5	     5
TRACKING                      	     1	    25	    25
TRACKS                        	     1	    10	    10
TRAIN                         	     1	    12	    12
TRAINED                       	     1	    31	    31
TRAINING                      	     1	   187	   187
TRAININGS                     	     1	     3	     3
TRAINS                        	     1	     1	     1
TRAVEL                        	     1	    15	    15
TRAVELED                      	     1	     2	     2
TRAVELING                     	     1	     3	     3
TRAVELLED                     	     1	     2	     2
TRAVELLERS                    	     1	     1	     1
TRAVELLING                    	     1	     4	     4
TREAT                         	     1	    10	    10
TREATED                       	     1	   294	   294
TREATING                      	     1	    13	    13
TREATMENT                     	     1	   784	   784
TREATMENTS                    	     1	   674	   674
TREATS                        	     1	     4	     4
TREE                          	     1	  4974	  4974
TREED                         	     1	     2	     2
TREELESS                      	     1	     2	     2
TREES                         	     1	  4332	  4332
TRIED                         	     1	    25	    25
TRIPS                         	     1	     2	     2
TROUBLE                       	     1	     2	     2
TRUE                          	     1	   124	   124
TRULY                         	     1	     3	     3
TRUST                         	     1	    14	    14
TRUSTED                       	     1	     1	     1
TRUTH                         	     1	     5	     5
TRUTHS                        	     1	     1	     1
TRY                           	     1	    22	    22
TRYING                        	     1	    15	    15
TURN                          	     1	   111	   111
TURNED                        	     1	    20	    20
TURNING                       	     1	    20	    20
TURNS                         	     1	     8	     8
TWELVE                        	     1	    17	    17
TWENTIETH                     	     1	     9	     9
TWENTY                        	     1	    40	    40
TWICE                         	     1	    54	    54
TWO                           	     1	  2016	  2016
TYING                         	     1	     2	     2
TYPE                          	     1	   853	   853
TYPES                         	     1	   880	   880
UGLY                          	     1	     1	     1
UNABLE                        	     1	    53	    53
UNACCEPTABLE                  	     1	     4	     4
UNACCEPTING                   	     1	     1	     1
UNANSWERED                    	     1	     4	     4
UNAWARE                       	     1	     2	     2
UNAWARENESS                   	     1	     1	     1
UNBELIEVABLE                  	     1	     1	     1
UNBURNED                      	     1	    74	    74
UNBURNT                       	     1	    19	    19
UNCERTAIN                     	     1	    51	    51
UNCERTAINTIES                 	     1	   110	   110
UNCERTAINTY                   	     1	   150	   150
UNCHANGEABLE                  	     1	     1	     1
UNCHANGED                     	     1	    33	    33
UNCHECKED                     	     1	     2	     2
UNCLEAR                       	     1	    67	    67
UNCOATED                      	     1	     1	     1
UNCOMFORTABLE                 	     1	     1	     1
UNCONTROLLABLE                	     1	     1	     1
UNCONTROLLED                  	     1	     7	     7
UNCOUNTED                     	     1	     1	     1
UNCOUPLED                     	     1	     2	     2
UNCOUPLING                    	     1	     1	     1
UNCOVER                       	     1	     5	     5
UNCOVERED                     	     1	     8	     8
UNCOVERING                    	     1	     2	     2
UNCUT                         	     1	     3	     3
UNDER                         	     1	  2026	  2026
UNDERNEATH                    	     1	     5	     5
UNDERSTAND                    	     1	   275	   275
UNDERSTANDABILITY             	     1	     1	     1
UNDERSTANDABLE                	     1	     4	     4
UNDERSTANDABLY                	     1	     1	     1
UNDERSTANDING                 	     1	   519	   519
UNDERSTANDINGS                	     1	     9	     9
UNDERSTANDS                   	     1	     1	     1
UNDERSTOOD                    	     1	    78	    78
UNDOUBTEDLY                   	     1	    19	    19
UNEMPLOYED                    	     1	     4	     4
UNEMPLOYMENT                  	     1	    13	    13
UNEXPECTED                    	     1	    20	    20
UNEXPECTEDLY                  	     1	     6	     6
UNEXPLAINED                   	     1	     8	     8
UNFAIR                        	     1	     4	     4
UNFELLED                      	     1	     1	     1
UNFINISHED                    	     1	     1	     1
UNFORESTED                    	     1	     4	     4
UNFORTUNATE                   	     1	     3	     3
UNFORTUNATELY                 	     1	    45	    45
UNFRIENDLY                    	     1	     1	     1
UNHEALTHY                     	     1	     2	     2
UNHEATED                      	     1	     1	     1
UNIMPORTANT                   	     1	     6	     6
UNINFORMED                    	     1	     2	     2
UNIPARENTAL                   	     1	     2	     2
UNKNOWN                       	     1	    59	    59
UNLAWFUL                      	     1	     1	     1
UNLESS                        	     1	    33	    33
UNLISTED                      	     1	     1	     1
UNLOADED                      	     1	     1	     1
UNLOADING                     	     1	     1	     1
UNLOCK                        	     1	     5	     5
UNLUCKY                       	     1	     1	     1
UNMANAGED                     	     1	    57	    57
UNMANNED                      	     1	     4	     4
UNNATURAL                     	     1	     2	     2
UNNATURALLY                   	     1	     1	     1
UNNECESSARILY                 	     1	     1	     1
UNNECESSARY                   	     1	     9	     9
UNNOTICED                     	     1	     2	     2
UNORDERED                     	     1	     3	     3
UNPACK                        	     1	     1	     1
UNPACKING                     	     1	     3	     3
UNPACKS                       	     1	     1	     1
UNPAID                        	     1	     1	     1
UNPAIRED                      	     1	     1	     1
UNPLANNED                     	     1	     7	     7
UNPROTECTED                   	     1	     5	     5
UNREAL                        	     1	     1	     1
UNREALISTIC                   	     1	    12	    12
UNREALIZED                    	     1	     1	     1
UNREASONABLE                  	     1	     4	     4
UNREASONABLY                  	     1	     1	     1
UNRELATED                     	     1	    14	    14
UNREPORTED                    	     1	     1	     1
UNSAFE                        	     1	     6	     6
UNSEEN                        	     1	     1	     1
UNSMOKED                      	     1	     6	     6
UNSOLD                        	     1	     1	     1
UNSPECIALIZED                 	     1	     2	     2
UNSTUDIED                     	     1	     1	     1
UNSUITABILITY                 	     1	     1	     1
UNSUITABLE                    	     1	    12	    12
UNSUPPORTIVE                  	     1	     2	     2
UNSURE                        	     1	     3	     3
UNSURPRISING                  	     1	     2	     2
UNSURPRISINGLY                	     1	     3	     3
UNSYSTEMATIC                  	     1	    25	    25
UNTESTED                      	     1	     4	     4
UNTIE                         	     1	     1	     1
UNTIED                        	     1	     2	     2
UNTIL                         	     1	   300	   300
UNTIMELY                      	     1	     2	     2
UNTOUCHED                     	     1	     2	     2
UNTREATED                     	     1	    96	    96
UNUSABLE                      	     1	     1	     1
UNUSED                        	     1	     4	     4
UNUSUAL                       	     1	     9	     9
UNUSUALLY                     	     1	     6	     6
UNWANTED                      	     1	     8	     8
UNWASHED                      	     1	     1	     1
UNWEATHERED                   	     1	     1	     1
UNWEIGHTED                    	     1	     9	     9
UNWILLINGNESS                 	     1	     2	     2
UP                            	     1	   648	   648
UPON                          	     1	   148	   148
UPS                           	     1	     2	     2
US                            	     1	   417	   417
USABLE                        	     1	     5	     5
USE                           	     1	  2121	  2121
USEABLE                       	     1	     2	     2
USED                          	     1	  3487	  3487
USEFUL                        	     1	   208	   208
USEFULLY                      	     1	     1	     1
USEFULNESS                    	     1	    18	    18
USER                          	     1	    50	    50
USERS                         	     1	    87	    87
USES                          	     1	   291	   291
USING                         	     1	  3063	  3063
USUAL                         	     1	    24	    24
USUALLY                       	     1	   262	   262
VAN                           	     1	   152	   152
VANS                          	     1	     1	     1
VE                            	     1	     6	     6
VERY                          	     1	   745	   745
VIDEO                         	     1	     5	     5
VIDEOS                        	     1	     1	     1
VIEW                          	     1	   155	   155
VIEWED                        	     1	    45	    45
VIEWER                        	     1	     2	     2
VIEWING                       	     1	     6	     6
VIEWS                         	     1	    37	    37
VISIT                         	     1	    26	    26
VISITATION                    	     1	     5	     5
VISITED                       	     1	    30	    30
VISITING                      	     1	    12	    12
VISITOR                       	     1	     8	     8
VISITORS                      	     1	    76	    76
VISITS                        	     1	    40	    40
VOICE                         	     1	     7	     7
VOICES                        	     1	     3	     3
WAIT                          	     1	     8	     8
WAITING                       	     1	     4	     4
WAKE                          	     1	     3	     3
WALK                          	     1	     3	     3
WALKED                        	     1	    15	    15
WALKER                        	     1	    23	    23
WALKERS                       	     1	     2	     2
WALKING                       	     1	    19	    19
WALKS                         	     1	    12	    12
WALL                          	     1	   235	   235
WALLED                        	     1	     5	     5
WALLING                       	     1	     8	     8
WALLS                         	     1	   174	   174
WANT                          	     1	    17	    17
WANTED                        	     1	    15	    15
WANTS                         	     1	     2	     2
WAR                           	     1	    22	    22
WARM                          	     1	   129	   129
WARMED                        	     1	     1	     1
WARMER                        	     1	    60	    60
WARMEST                       	     1	    22	    22
WARMING                       	     1	   317	   317
WARMS                         	     1	     1	     1
WARMTH                        	     1	     2	     2
WARS                          	     1	     1	     1
WAS                           	     1	 12052	 12052
WASH                          	     1	     5	     5
WASHABLE                      	     1	     1	     1
WASHED                        	     1	    56	    56
WASHER                        	     1	     1	     1
WASHING                       	     1	    23	    23
WASN                          	     1	     1	     1
WASTAGE                       	     1	     1	     1
WASTE                         	     1	    85	    85
WASTED                        	     1	     3	     3
WASTES                        	     1	    16	    16
WASTING                       	     1	     1	     1
WATCH                         	     1	     2	     2
WATCHERS                      	     1	     2	     2
WATCHING                      	     1	     1	     1
WATER                         	     1	  4447	  4447
WATERED                       	     1	    21	    21
WATERING                      	     1	    50	    50
WATERINGS                     	     1	     1	     1
WATERS                        	     1	    13	    13
WATERY                        	     1	     1	     1
WAVE                          	     1	    16	    16
WAVES                         	     1	    19	    19
WAY                           	     1	   348	   348
WAYS                          	     1	   106	   106
WE                            	     1	  5053	  5053
WEAR                          	     1	    21	    21
WEARING                       	     1	     1	     1
WEATHER                       	     1	   198	   198
WEATHERED                     	     1	     7	     7
WEATHERING                    	     1	     9	     9
WEATHERS                      	     1	     3	     3
WEB                           	     1	    63	    63
WEEK                          	     1	    74	    74
WEEKLY                        	     1	    17	    17
WEEKS                         	     1	    83	    83
WEIGHT                        	     1	   544	   544
WEIGHTED                      	     1	    78	    78
WEIGHTING                     	     1	    36	    36
WEIGHTINGS                    	     1	     1	     1
WEIGHTS                       	     1	    83	    83
WELL                          	     1	  1190	  1190
WENT                          	     1	    21	    21
WERE                          	     1	 10907	 10907
WEREN                         	     1	     1	     1
WEST                          	     1	   188	   188
WESTERLIES                    	     1	     7	     7
WESTERLY                      	     1	     5	     5
WESTWARD                      	     1	     4	     4
WESTWARDS                     	     1	     2	     2
WET                           	     1	   192	   192
WETNESS                       	     1	    13	    13
WETTED                        	     1	     5	     5
WETTER                        	     1	    38	    38
WETTEST                       	     1	     9	     9
WETTING                       	     1	    10	    10
WHAT                          	     1	   315	   315
WHATEVER                      	     1	     2	     2
WHEEL                         	     1	     2	     2
WHEELER                       	     1	     7	     7
WHEELS                        	     1	     1	     1
WHEN                          	     1	  1806	  1806
WHENEVER                      	     1	    12	    12
WHERE                         	     1	  1662	  1662
WHEREVER                      	     1	     6	     6
WHETHER                       	     1	   420	   420
WHICH                         	     1	  5029	  5029
WHICHEVER                     	     1	     3	     3
WHILE                         	     1	  1670	  1670
WHILST                        	     1	    22	    22
WHITE                         	     1	   174	   174
WHITER                        	     1	     1	     1
WHITISH                       	     1	     1	     1
WHO                           	     1	   421	   421
WHOLE                         	     1	   245	   245
WHOLES                        	     1	     1	     1
WHOLISTIC                     	     1	     2	     2
WHOLLY                        	     1	     3	     3
WHOM                          	     1	    13	    13
WHOSE                         	     1	    88	    88
WHY                           	     1	   125	   125
WIDE                          	     1	   250	   250
WIDELY                        	     1	   279	   279
WIDEN                         	     1	     2	     2
WIDENED                       	     1	     4	     4
WIDENING                      	     1	     5	     5
WIDER                         	     1	    71	    71
WIDEST                        	     1	     8	     8
WIDTH                         	     1	   421	   421
WIDTHS                        	     1	    87	    87
WIFE                          	     1	     2	     2
WILD                          	     1	   298	   298
WILDEST                       	     1	     1	     1
WILDINGS                      	     1	     1	     1
WILL                          	     1	  1087	  1087
WILLING                       	     1	    48	    48
WILLINGNESS                   	     1	    84	    84
WIN                           	     1	     1	     1
WIND                          	     1	   262	   262
WINDOW                        	     1	    55	    55
WINDOWS                       	     1	    24	    24
WINDS                         	     1	    24	    24
WINDWARD                      	     1	     5	     5
WINDY                         	     1	     4	     4
WINE                          	     1	    81	    81
WINERIES                      	     1	     1	     1
WINES                         	     1	    62	    62
WINNER                        	     1	    10	    10
WINNERS                       	     1	     2	     2
WINNING                       	     1	     3	     3
WINTER                        	     1	   198	   198
WINTERS                       	     1	    36	    36
WISH                          	     1	     8	     8
WISHED                        	     1	     4	     4
WISHES                        	     1	     1	     1
WISHING                       	     1	     2	     2
WITH                          	     1	 14156	 14156
WITHIN                        	     1	  1556	  1556
WITHOUT                       	     1	   504	   504
WNW                           	     1	     1	     1
WOMAN                         	     1	    13	    13
WOMEN                         	     1	   223	   223
WOMENS                        	     1	     1	     1
WONDER                        	     1	     2	     2
WONDERED                      	     1	     2	     2
WONDERFUL                     	     1	     1	     1
WOOD                          	     1	  2154	  2154
WOODEN                        	     1	   102	   102
WOODS                         	     1	    29	    29
WOODY                         	     1	   384	   384
WORD                          	     1	    15	    15
WORDS                         	     1	    77	    77
WORK                          	     1	   530	   530
WORKED                        	     1	    37	    37
WORKER                        	     1	    11	    11
WORKERS                       	     1	    71	    71
WORKING                       	     1	   122	   122
WORKS                         	     1	    77	    77
WORLD                         	     1	   379	   379
WORLDS                        	     1	     3	     3
WORN                          	     1	     1	     1
WORRIED                       	     1	     2	     2
WORRY                         	     1	     1	     1
WORRYING                      	     1	     3	     3
WORSE                         	     1	    11	    11
WORSEN                        	     1	     8	     8
WORSENED                      	     1	     4	     4
WORSENING                     	     1	     7	     7
WORSENS                       	     1	     1	     1
WORST                         	     1	    15	    15
WORTH                         	     1	    64	    64
WORTHILY                      	     1	     1	     1
WORTHY                        	     1	     3	     3
WOULD                         	     1	  1236	  1236
WOULDN                        	     1	     3	     3
WRITE                         	     1	     3	     3
WRITERS                       	     1	     1	     1
WRITING                       	     1	    18	    18
WRITINGS                      	     1	     2	     2
WRITTEN                       	     1	    42	    42
WRONG                         	     1	     8	     8
WROTE                         	     1	     6	     6
YARD                          	     1	    22	    22
YARDING                       	     1	     1	     1
YARDS                         	     1	     4	     4
YE                            	     1	     5	     5
YEAR                          	     1	  1357	  1357
YEARLINGS                     	     1	     1	     1
YEARLY                        	     1	    47	    47
YEARS                         	     1	  2100	  2100
YELLOW                        	     1	    47	    47
YELLOWING                     	     1	     4	     4
YELLOWISH                     	     1	     3	     3
YES                           	     1	    23	    23
YET                           	     1	   199	   199
YOU                           	     1	    66	    66
YOUNG                         	     1	   205	   205
YOUNGER                       	     1	    60	    60
YOUNGEST                      	     1	    21	    21
YOUR                          	     1	    16	    16
YOURSELF                      	     1	     6	     6
YR                            	     1	    58	    58
YRS                           	     1	     2	     2
ZERO                          	     1	   194	   194
ZEROED                        	     1	     3	     3
ZEROS                         	     1	     3	     3

Types Found In Base List Two

TYPE                          	 RANGE	  FREQ	    F1
ACCESS                        	     1	   305	   305
ACCESSED                      	     1	    21	    21
ACCESSIBILITY                 	     1	    75	    75
ACCESSIBLE                    	     1	    34	    34
ACCESSING                     	     1	     9	     9
ACCIDENT                      	     1	     3	     3
ACCIDENTAL                    	     1	     5	     5
ACCIDENTALLY                  	     1	     1	     1
ACCIDENTS                     	     1	     4	     4
ACCORDING                     	     1	   912	   912
ACCORDINGLY                   	     1	    92	    92
ACCOUNT                       	     1	   297	   297
ACCOUNTED                     	     1	   113	   113
ACCOUNTING                    	     1	   108	   108
ACCOUNTINGS                   	     1	     1	     1
ACCOUNTS                      	     1	    64	    64
ACCUSATION                    	     1	     1	     1
ACCUSATIONS                   	     1	     1	     1
ACCUSED                       	     1	     1	     1
ACE                           	     1	     8	     8
ACTIVE                        	     1	   218	   218
ACTIVELY                      	     1	    48	    48
ACTIVIST                      	     1	     1	     1
ACTIVISTS                     	     1	     2	     2
ACTIVITIES                    	     1	   623	   623
ACTIVITY                      	     1	   563	   563
ADAPT                         	     1	    93	    93
ADAPTABILITY                  	     1	    29	    29
ADAPTABLE                     	     1	     8	     8
ADAPTATION                    	     1	   511	   511
ADAPTATIONS                   	     1	    40	    40
ADAPTATIVE                    	     1	     1	     1
ADAPTED                       	     1	   118	   118
ADAPTER                       	     1	     3	     3
ADAPTERS                      	     1	     1	     1
ADAPTING                      	     1	    38	    38
ADAPTION                      	     1	    11	    11
ADAPTIONS                     	     1	     1	     1
ADAPTIVE                      	     1	   189	   189
ADAPTIVELY                    	     1	     2	     2
ADAPTOR                       	     1	     1	     1
ADAPTS                        	     1	     4	     4
ADULT                         	     1	    51	    51
ADULTHOOD                     	     1	     2	     2
ADULTS                        	     1	    11	    11
ADVANCE                       	     1	    67	    67
ADVANCED                      	     1	    92	    92
ADVANCEMENT                   	     1	    26	    26
ADVANCEMENTS                  	     1	     7	     7
ADVANCES                      	     1	    23	    23
ADVANCING                     	     1	    20	    20
ADVANTAGE                     	     1	   145	   145
ADVANTAGED                    	     1	     1	     1
ADVANTAGEOUS                  	     1	    26	    26
ADVANTAGES                    	     1	    97	    97
ADVICE                        	     1	    10	    10
ADVISABILITY                  	     1	     1	     1
ADVISABLE                     	     1	    10	    10
ADVISE                        	     1	     4	     4
ADVISED                       	     1	     2	     2
ADVISERS                      	     1	     2	     2
ADVISING                      	     1	     2	     2
ADVISOR                       	     1	     2	     2
ADVISORS                      	     1	     6	     6
ADVISORY                      	     1	     4	     4
AFFAIR                        	     1	     3	     3
AFFAIRS                       	     1	     3	     3
AFFECT                        	     1	   438	   438
AFFECTED                      	     1	   504	   504
AFFECTING                     	     1	   170	   170
AFFECTS                       	     1	   153	   153
AGENT                         	     1	    37	    37
AGENTS                        	     1	    58	    58
AID                           	     1	    40	    40
AIDED                         	     1	     3	     3
AIDING                        	     1	     7	     7
AIDS                          	     1	     7	     7
ALARMING                      	     1	    10	    10
ALARMINGLY                    	     1	     1	     1
ALCOHOL                       	     1	    57	    57
ALCOHOLIC                     	     1	     3	     3
ALCOHOLS                      	     1	    51	    51
ALIVE                         	     1	    16	    16
ALTER                         	     1	    83	    83
ALTERATION                    	     1	    26	    26
ALTERATIONS                   	     1	    28	    28
ALTERED                       	     1	    86	    86
ALTERING                      	     1	    38	    38
ALTERS                        	     1	     6	     6
ALTOGETHER                    	     1	    12	    12
ANGEL                         	     1	     1	     1
ANGER                         	     1	     2	     2
ANGERS                        	     1	     1	     1
ANNOUNCED                     	     1	     9	     9
ANNOYANCE                     	     1	    26	    26
ANNOYING                      	     1	     1	     1
APARTMENT                     	     1	     1	     1
APPEAL                        	     1	    11	    11
APPEALED                      	     1	     2	     2
APPEALING                     	     1	     4	     4
APPLE                         	     1	   262	   262
APPLES                        	     1	    76	    76
APPLICATION                   	     1	   369	   369
APPLICATIONS                  	     1	   182	   182
APPLICATIVE                   	     1	     1	     1
APPLIED                       	     1	   586	   586
APPLIES                       	     1	    37	    37
APPLY                         	     1	    88	    88
APPLYING                      	     1	   125	   125
APPOINTED                     	     1	     2	     2
APPOINTMENT                   	     1	     1	     1
APPRECIATE                    	     1	     2	     2
APPRECIATED                   	     1	     8	     8
APPRECIATION                  	     1	     5	     5
APPROACH                      	     1	   723	   723
APPROACHED                    	     1	     9	     9
APPROACHES                    	     1	   316	   316
APPROACHING                   	     1	    13	    13
APPS                          	     1	     1	     1
APR                           	     1	     6	     6
APRIL                         	     1	   178	   178
ARGUABLY                      	     1	     8	     8
ARGUE                         	     1	    49	    49
ARGUED                        	     1	    38	    38
ARGUES                        	     1	     5	     5
ARGUING                       	     1	     4	     4
ARGUMENT                      	     1	    21	    21
ARGUMENTS                     	     1	    12	    12
ARREST                        	     1	    13	    13
ARRESTED                      	     1	     9	     9
ARRESTING                     	     1	     1	     1
ARRESTS                       	     1	     2	     2
ARTICLE                       	     1	   106	   106
ARTICLES                      	     1	   142	   142
ASIDE                         	     1	    28	    28
ASIDES                        	     1	     3	     3
ASSIST                        	     1	    37	    37
ASSISTANCE                    	     1	    47	    47
ASSISTANT                     	     1	     5	     5
ASSISTANTS                    	     1	     4	     4
ASSISTED                      	     1	    11	    11
ASSISTING                     	     1	     3	     3
ASSISTS                       	     1	     3	     3
ASSOCIATE                     	     1	    22	    22
ASSOCIATED                    	     1	   983	   983
ASSOCIATES                    	     1	     2	     2
ASSOCIATING                   	     1	     5	     5
ASSOCIATION                   	     1	   207	   207
ASSOCIATIONS                  	     1	   132	   132
ASSUME                        	     1	    72	    72
ASSUMED                       	     1	   280	   280
ASSUMES                       	     1	    35	    35
ASSUMING                      	     1	    65	    65
ASSUMINGLY                    	     1	     1	     1
ASSURANCE                     	     1	     8	     8
ASSURE                        	     1	     3	     3
ASSURED                       	     1	     4	     4
ASSURES                       	     1	     1	     1
ATMOSPHERE                    	     1	    74	    74
ATMOSPHERES                   	     1	     1	     1
ATMOSPHERIC                   	     1	   211	   211
ATMOSPHERICALLY               	     1	     4	     4
ATTACH                        	     1	     2	     2
ATTACHED                      	     1	    53	    53
ATTACHES                      	     1	     1	     1
ATTACHING                     	     1	     1	     1
ATTACHMENT                    	     1	    23	    23
ATTACHMENTS                   	     1	     1	     1
ATTACK                        	     1	    20	    20
ATTACKED                      	     1	     2	     2
ATTACKS                       	     1	    15	    15
ATTEMPT                       	     1	    35	    35
ATTEMPTED                     	     1	    28	    28
ATTEMPTING                    	     1	    15	    15
ATTEMPTS                      	     1	    40	    40
ATTEND                        	     1	     7	     7
ATTENDANCE                    	     1	     3	     3
ATTENDED                      	     1	    14	    14
ATTENDEE                      	     1	     2	     2
ATTENDEES                     	     1	     1	     1
ATTENDING                     	     1	     2	     2
ATTENDS                       	     1	     3	     3
ATTENTION                     	     1	   148	   148
ATTENTIONS                    	     1	     1	     1
ATTITUDE                      	     1	    33	    33
ATTITUDES                     	     1	    61	    61
ATTRACT                       	     1	    21	    21
ATTRACTED                     	     1	    29	    29
ATTRACTING                    	     1	     3	     3
ATTRACTION                    	     1	     6	     6
ATTRACTIONS                   	     1	     3	     3
ATTRACTIVE                    	     1	    40	    40
ATTRACTIVENESS                	     1	     9	     9
ATTRACTS                      	     1	     3	     3
AUG                           	     1	     9	     9
AUGUST                        	     1	   168	   168
AUTOMATIC                     	     1	    29	    29
AUTOMATICALLY                 	     1	    24	    24
AUTOMATISED                   	     1	     1	     1
AUTOMATIZED                   	     1	     1	     1
AVAILABILITY                  	     1	   626	   626
AVAILABLE                     	     1	   713	   713
AVERAGE                       	     1	  1154	  1154
AVERAGED                      	     1	    81	    81
AVERAGES                      	     1	    35	    35
AVERAGING                     	     1	    46	    46
AVOID                         	     1	   204	   204
AVOIDANCE                     	     1	    25	    25
AVOIDED                       	     1	    60	    60
AVOIDER                       	     1	     1	     1
AVOIDING                      	     1	    52	    52
AVOIDS                        	     1	     9	     9
BACKGROUND                    	     1	    81	    81
BACKGROUNDS                   	     1	     7	     7
BAKED                         	     1	     2	     2
BAKER                         	     1	    24	    24
BALANCE                       	     1	   259	   259
BALANCED                      	     1	    31	    31
BALANCES                      	     1	    11	    11
BALANCING                     	     1	    21	    21
BANANA                        	     1	    22	    22
BANANAS                       	     1	     5	     5
BAND                          	     1	    40	    40
BANDED                        	     1	     2	     2
BANDING                       	     1	     4	     4
BANDS                         	     1	    55	    55
BANG                          	     1	     1	     1
BARE                          	     1	    98	    98
BARELY                        	     1	     7	     7
BARES                         	     1	     1	     1
BARK                          	     1	   289	   289
BARKED                        	     1	     1	     1
BARKS                         	     1	     3	     3
BASIS                         	     1	   256	   256
BASKET                        	     1	     3	     3
BASKETS                       	     1	     1	     1
BAT                           	     1	   173	   173
BATS                          	     1	   168	   168
BATTERIES                     	     1	     1	     1
BATTERY                       	     1	     8	     8
BATTLE                        	     1	     1	     1
BATTLES                       	     1	     1	     1
BATTLING                      	     1	     1	     1
BAY                           	     1	    12	    12
BEAN                          	     1	     4	     4
BEANS                         	     1	    13	    13
BEE                           	     1	    20	    20
BEEF                          	     1	     4	     4
BEER                          	     1	     5	     5
BEERS                         	     1	     2	     2
BEES                          	     1	    56	    56
BEGS                          	     1	     1	     1
BELL                          	     1	     8	     8
BELONG                        	     1	    34	    34
BELONGED                      	     1	    11	    11
BELONGING                     	     1	    55	    55
BELONGS                       	     1	    23	    23
BELT                          	     1	    19	    19
BELTS                         	     1	     7	     7
BEND                          	     1	    16	    16
BENDING                       	     1	   121	   121
BENDS                         	     1	     6	     6
BENEFICIATION                 	     1	     1	     1
BENEFIT                       	     1	   230	   230
BENEFITED                     	     1	    12	    12
BENEFITING                    	     1	     5	     5
BENEFITS                      	     1	   540	   540
BENEFITTED                    	     1	     3	     3
BENEFITTING                   	     1	     1	     1
BENT                          	     1	     4	     4
BIDIRECTIONAL                 	     1	     1	     1
BIDIRECTIONALLY               	     1	     3	     3
BIKE                          	     1	     1	     1
BIKERS                        	     1	     2	     2
BIMETALLIC                    	     1	     1	     1
BIN                           	     1	     4	     4
BIND                          	     1	     9	     9
BINDER                        	     1	    12	    12
BINDERS                       	     1	     5	     5
BINDING                       	     1	    33	    33
BINDS                         	     1	     4	     4
BINNED                        	     1	     1	     1
BITE                          	     1	     1	     1
BITES                         	     1	     3	     3
BITTER                        	     1	     3	     3
BLAME                         	     1	     1	     1
BLAMED                        	     1	     3	     3
BLANK                         	     1	    10	    10
BLANKET                       	     1	     2	     2
BLANKS                        	     1	    11	    11
BLED                          	     1	     2	     2
BLIND                         	     1	     1	     1
BLOCK                         	     1	   109	   109
BLOCKAGE                      	     1	     3	     3
BLOCKED                       	     1	     5	     5
BLOCKER                       	     1	     2	     2
BLOCKERS                      	     1	     1	     1
BLOCKING                      	     1	     7	     7
BLOCKS                        	     1	    71	    71
BLOOM                         	     1	     9	     9
BLOOMED                       	     1	     5	     5
BLOOMS                        	     1	     3	     3
BOIL                          	     1	     1	     1
BOILED                        	     1	     3	     3
BOILER                        	     1	    17	    17
BOILERS                       	     1	    16	    16
BOILING                       	     1	     7	     7
BOMB                          	     1	     5	     5
BOND                          	     1	   108	   108
BONDED                        	     1	    16	    16
BONDING                       	     1	    58	    58
BONDINGS                      	     1	     1	     1
BONDS                         	     1	    99	    99
BOOM                          	     1	     4	     4
BORROW                        	     1	     1	     1
BORROWING                     	     1	     1	     1
BOUNCE                        	     1	     1	     1
BOUNCING                      	     1	     2	     2
BOUND                         	     1	    61	    61
BOW                           	     1	     3	     3
BOWL                          	     1	     3	     3
BOWLER                        	     1	     2	     2
BRAIN                         	     1	     2	     2
BRAINS                        	     1	     1	     1
BRAKE                         	     1	     5	     5
BRANCH                        	     1	   574	   574
BRANCHED                      	     1	    10	    10
BRANCHES                      	     1	   294	   294
BRANCHING                     	     1	    19	    19
BRAND                         	     1	     5	     5
BRANDED                       	     1	     1	     1
BRANDING                      	     1	     2	     2
BREAST                        	     1	    79	    79
BREATHING                     	     1	     2	     2
BRED                          	     1	     1	     1
BREED                         	     1	    18	    18
BREEDERS                      	     1	     1	     1
BREEDING                      	     1	   143	   143
BREEDS                        	     1	    14	    14
BRICKS                        	     1	     1	     1
BRIDGE                        	     1	    15	    15
BRIDGES                       	     1	    16	    16
BRIDGING                      	     1	     6	     6
BRIEF                         	     1	    27	    27
BRIEFLY                       	     1	    40	    40
BROAD                         	     1	   137	   137
BROADEN                       	     1	     5	     5
BROADENED                     	     1	     4	     4
BROADENING                    	     1	     6	     6
BROADER                       	     1	    76	    76
BROADEST                      	     1	     2	     2
BROADLY                       	     1	    59	    59
BRUSH                         	     1	     7	     7
BRUSHED                       	     1	     1	     1
BRUSHING                      	     1	     1	     1
BUCK                          	     1	     4	     4
BUCKET                        	     1	     4	     4
BUG                           	     1	     1	     1
BUGS                          	     1	    19	    19
BUNCH                         	     1	     8	     8
BUNCHES                       	     1	     5	     5
BURIAL                        	     1	    12	    12
BURIALS                       	     1	     6	     6
BURIED                        	     1	    32	    32
BURST                         	     1	     7	     7
BURSTING                      	     1	     1	     1
BURSTS                        	     1	     1	     1
BURYING                       	     1	     1	     1
BUTTER                        	     1	     2	     2
BUTTON                        	     1	    15	    15
BUTTONS                       	     1	     4	     4
CABLE                         	     1	     4	     4
CABLING                       	     1	     1	     1
CALCD                         	     1	     9	     9
CALCULATE                     	     1	   128	   128
CALCULATED                    	     1	   929	   929
CALCULATES                    	     1	    11	    11
CALCULATING                   	     1	    67	    67
CALCULATION                   	     1	   115	   115
CALCULATIONS                  	     1	    97	    97
CALCULATOR                    	     1	     7	     7
CALM                          	     1	     9	     9
CAMERA                        	     1	    42	    42
CAMERAS                       	     1	    10	    10
CANOE                         	     1	     3	     3
CAP                           	     1	    42	    42
CAPABILITIES                  	     1	    23	    23
CAPABILITY                    	     1	    25	    25
CAPABLE                       	     1	    75	    75
CAPE                          	     1	    12	    12
CAPITAL                       	     1	   233	   233
CAPITALS                      	     1	     2	     2
CAPPED                        	     1	     3	     3
CAPPING                       	     1	     1	     1
CAPS                          	     1	     3	     3
CAREER                        	     1	    60	    60
CAREERS                       	     1	    20	    20
CARROT                        	     1	     1	     1
CARTER                        	     1	    14	    14
CARTS                         	     1	     1	     1
CASH                          	     1	    80	    80
CAST                          	     1	     3	     3
CASTING                       	     1	     6	     6
CASTLE                        	     1	     8	     8
CASTS                         	     1	     1	     1
CASUAL                        	     1	     3	     3
CEILING                       	     1	     2	     2
CENT                          	     1	    21	    21
CENTIMETERS                   	     1	     7	     7
CENTIMETRE                    	     1	     1	     1
CENTIMETRES                   	     1	     4	     4
CENTURIATION                  	     1	     1	     1
CENTURIES                     	     1	    82	    82
CENTURY                       	     1	   314	   314
CH                            	     1	    45	    45
CHAIN                         	     1	   210	   210
CHAINS                        	     1	    55	    55
CHALLENGE                     	     1	    95	    95
CHALLENGED                    	     1	    10	    10
CHALLENGER                    	     1	     3	     3
CHALLENGERS                   	     1	     3	     3
CHALLENGES                    	     1	   187	   187
CHALLENGING                   	     1	    81	    81
CHAMPION                      	     1	     9	     9
CHAMPIONING                   	     1	     1	     1
CHAMPIONS                     	     1	     1	     1
CHAMPIONSHIP                  	     1	     3	     3
CHANGEMENT                    	     1	     1	     1
CHANNEL                       	     1	    91	    91
CHANNELING                    	     1	     1	     1
CHANNELIZATION                	     1	     3	     3
CHANNELIZED                   	     1	     3	     3
CHANNELS                      	     1	    24	    24
CHAPTER                       	     1	    11	    11
CHAPTERS                      	     1	     4	     4
CHARACTER                     	     1	    30	    30
CHARACTERISATION              	     1	     7	     7
CHARACTERISE                  	     1	     6	     6
CHARACTERISED                 	     1	    37	    37
CHARACTERISING                	     1	     4	     4
CHARACTERIZATION              	     1	    72	    72
CHARACTERIZATIONS             	     1	     9	     9
CHARACTERIZE                  	     1	    66	    66
CHARACTERIZED                 	     1	   270	   270
CHARACTERIZES                 	     1	    11	    11
CHARACTERIZING                	     1	    32	    32
CHARACTERS                    	     1	    31	    31
CHASE                         	     1	     6	     6
CHEEKS                        	     1	     3	     3
CHEESE                        	     1	     4	     4
CHEST                         	     1	     2	     2
CHEW                          	     1	     1	     1
CHIEF                         	     1	     6	     6
CHIEFLY                       	     1	     3	     3
CHIEFS                        	     1	     6	     6
CHOCOLATE                     	     1	     3	     3
CHOPPED                       	     1	     3	     3
CHOPPING                      	     1	     2	     2
CIGARETTE                     	     1	     1	     1
CIRCLE                        	     1	    43	    43
CIRCLES                       	     1	    10	    10
CIRCULAR                      	     1	    36	    36
CIRCULARITY                   	     1	     1	     1
CIRCUMSTANCE                  	     1	     5	     5
CIRCUMSTANCES                 	     1	    42	    42
CITIZEN                       	     1	     3	     3
CITIZENS                      	     1	    14	    14
CLAIM                         	     1	    14	    14
CLAIMED                       	     1	    18	    18
CLAIMING                      	     1	     3	     3
CLAIMS                        	     1	    18	    18
CLASSIC                       	     1	    24	    24
CLASSICALLY                   	     1	     2	     2
CLIFF                         	     1	     4	     4
CLIFFS                        	     1	     1	     1
CLIP                          	     1	     1	     1
CLIPPED                       	     1	     6	     6
CLIPPING                      	     1	     2	     2
CLIPS                         	     1	     2	     2
CLOTH                         	     1	     1	     1
CLOTHS                        	     1	     1	     1
CLOUD                         	     1	    59	    59
CLOUDINESS                    	     1	     5	     5
CLOUDLESS                     	     1	     2	     2
CLOUDS                        	     1	    21	    21
CLOUDY                        	     1	     7	     7
CLUE                          	     1	     1	     1
CLUED                         	     1	     1	     1
CLUES                         	     1	     2	     2
CM                            	     1	   972	   972
CMS                           	     1	     1	     1
COAL                          	     1	    12	    12
COAST                         	     1	    51	    51
COASTAL                       	     1	    60	    60
COASTS                        	     1	     4	     4
COMBINABLE                    	     1	     5	     5
COMBINAT                      	     1	     1	     1
COMBINATION                   	     1	   333	   333
COMBINATIONAL                 	     1	     1	     1
COMBINATIONS                  	     1	    87	    87
COMBINATORY                   	     1	     3	     3
COMBINE                       	     1	    34	    34
COMBINED                      	     1	   358	   358
COMBINES                      	     1	    19	    19
COMBINING                     	     1	    66	    66
COMMAND                       	     1	     4	     4
COMMENT                       	     1	     6	     6
COMMENTARY                    	     1	     4	     4
COMMENTED                     	     1	     6	     6
COMMENTING                    	     1	     1	     1
COMMENTS                      	     1	    17	    17
COMMERCE                      	     1	     2	     2
COMMERCIAL                    	     1	   362	   362
COMMERCIALISED                	     1	     1	     1
COMMERCIALIZATION             	     1	    19	    19
COMMERCIALIZE                 	     1	     2	     2
COMMERCIALIZED                	     1	     2	     2
COMMERCIALIZING               	     1	     1	     1
COMMERCIALLY                  	     1	    26	    26
COMMIT                        	     1	     3	     3
COMMITMENT                    	     1	    23	    23
COMMITMENTS                   	     1	    26	    26
COMMITTED                     	     1	    14	    14
COMMITTEE                     	     1	    13	    13
COMMITTEES                    	     1	     9	     9
COMMITTING                    	     1	     4	     4
COMMON                        	     1	   491	   491
COMMONLY                      	     1	   190	   190
COMMUNITIES                   	     1	   730	   730
COMMUNITY                     	     1	   688	   688
COMPARABILITY                 	     1	     3	     3
COMPARABLE                    	     1	   124	   124
COMPARABLY                    	     1	     2	     2
COMPARE                       	     1	   155	   155
COMPARED                      	     1	  1394	  1394
COMPARES                      	     1	    18	    18
COMPARING                     	     1	   174	   174
COMPARISON                    	     1	   422	   422
COMPARISONS                   	     1	   130	   130
COMPETITION                   	     1	   196	   196
COMPETITIONS                  	     1	     5	     5
COMPLAINED                    	     1	     1	     1
COMPLICATE                    	     1	     8	     8
COMPLICATED                   	     1	    27	    27
COMPLICATES                   	     1	     5	     5
COMPLICATING                  	     1	     6	     6
COMPLICATION                  	     1	     1	     1
COMPLICATIONS                 	     1	     4	     4
CONCENTRATE                   	     1	    14	    14
CONCENTRATED                  	     1	    68	    68
CONCENTRATES                  	     1	     4	     4
CONCENTRATING                 	     1	     8	     8
CONCENTRATION                 	     1	   416	   416
CONCENTRATIONS                	     1	   416	   416
CONDITION                     	     1	   218	   218
CONDITIONAL                   	     1	    17	    17
CONDITIONED                   	     1	    22	    22
CONDITIONER                   	     1	     1	     1
CONDITIONERS                  	     1	     2	     2
CONDITIONING                  	     1	     7	     7
CONDITIONS                    	     1	  1780	  1780
CONFUSE                       	     1	     1	     1
CONFUSED                      	     1	     1	     1
CONFUSING                     	     1	     3	     3
CONFUSION                     	     1	    25	    25
CONNECT                       	     1	    27	    27
CONNECTED                     	     1	   112	   112
CONNECTEDNESS                 	     1	     5	     5
CONNECTING                    	     1	    18	    18
CONNECTION                    	     1	    45	    45
CONNECTIONS                   	     1	    42	    42
CONNECTIVITY                  	     1	   140	   140
CONNECTS                      	     1	     9	     9
CONSCIOUS                     	     1	     3	     3
CONSCIOUSLY                   	     1	     4	     4
CONSCIOUSNESS                 	     1	     2	     2
CONSTANT                      	     1	   243	   243
CONSTANTLY                    	     1	    21	    21
CONSTANTS                     	     1	    14	    14
CONTACT                       	     1	    75	    75
CONTACTED                     	     1	    13	    13
CONTACTING                    	     1	    10	    10
CONTACTS                      	     1	    18	    18
CONTAIN                       	     1	    67	    67
CONTAINED                     	     1	   142	   142
CONTAINER                     	     1	    28	    28
CONTAINERS                    	     1	    17	    17
CONTAINING                    	     1	   195	   195
CONTAINS                      	     1	    73	    73
CONTRACT                      	     1	    27	    27
CONTRACTED                    	     1	     5	     5
CONTRACTING                   	     1	     4	     4
CONTRACTOR                    	     1	     1	     1
CONTRACTORS                   	     1	     7	     7
CONTRACTS                     	     1	    80	    80
CONTRIBUTABLE                 	     1	     1	     1
CONTRIBUTE                    	     1	   281	   281
CONTRIBUTED                   	     1	   115	   115
CONTRIBUTES                   	     1	    89	    89
CONTRIBUTING                  	     1	    80	    80
CONTRIBUTION                  	     1	   208	   208
CONTRIBUTIONS                 	     1	    63	    63
CONTRIBUTOR                   	     1	    16	    16
CONTRIBUTORS                  	     1	    18	    18
CONTRIBUTORY                  	     1	     1	     1
CONVINCE                      	     1	     2	     2
CONVINCED                     	     1	     6	     6
CONVINCING                    	     1	     4	     4
CONVINCINGLY                  	     1	     2	     2
COP                           	     1	     3	     3
COPE                          	     1	    49	    49
COPED                         	     1	     1	     1
COPIED                        	     1	     2	     2
COPIES                        	     1	     9	     9
COPING                        	     1	    22	    22
COPY                          	     1	    17	    17
CORRECT                       	     1	    43	    43
CORRECTED                     	     1	    42	    42
CORRECTING                    	     1	     5	     5
CORRECTION                    	     1	    33	    33
CORRECTIONS                   	     1	     4	     4
CORRECTIVE                    	     1	     2	     2
CORRECTLY                     	     1	    40	    40
CORRECTS                      	     1	     1	     1
COTTAGE                       	     1	     2	     2
COTTON                        	     1	    18	    18
COUNCIL                       	     1	    46	    46
COUNCILORS                    	     1	     1	     1
COUNCILS                      	     1	     3	     3
COUNTER                       	     1	    23	    23
COUNTERING                    	     1	     3	     3
COUNTERPRODUCTIVE             	     1	     3	     3
COUNTERS                      	     1	     1	     1
COUNTIES                      	     1	    14	    14
COUNTY                        	     1	    63	    63
COUSIN                        	     1	     1	     1
COW                           	     1	     3	     3
COWS                          	     1	     9	     9
CRACK                         	     1	    16	    16
CRACKING                      	     1	     8	     8
CRACKS                        	     1	    21	    21
CRASH                         	     1	     1	     1
CRASHES                       	     1	     1	     1
CREAM                         	     1	     1	     1
CREATE                        	     1	   184	   184
CREATED                       	     1	   170	   170
CREATES                       	     1	    28	    28
CREATING                      	     1	   118	   118
CREATION                      	     1	    95	    95
CREATIVE                      	     1	     4	     4
CREATIVELY                    	     1	     1	     1
CREATURES                     	     1	     1	     1
CREDIT                        	     1	    22	    22
CREDITS                       	     1	     6	     6
CREEP                         	     1	     3	     3
CREEPING                      	     1	     2	     2
CRIMINAL                      	     1	     3	     3
CRIMINALIZATION               	     1	     1	     1
CRIMINALIZE                   	     1	     2	     2
CRISP                         	     1	     2	     2
CROWDED                       	     1	     2	     2
CROWDING                      	     1	    43	    43
CROWDS                        	     1	     1	     1
CROWN                         	     1	   207	   207
CROWNING                      	     1	     1	     1
CROWNS                        	     1	    36	    36
CULTURAL                      	     1	   191	   191
CULTURALLY                    	     1	     8	     8
CULTURE                       	     1	   107	   107
CULTURED                      	     1	     9	     9
CULTURES                      	     1	    32	    32
CULTURING                     	     1	     2	     2
CURE                          	     1	     3	     3
CURED                         	     1	    22	    22
CURING                        	     1	    82	    82
CURIOSITY                     	     1	     2	     2
CURIOUSLY                     	     1	     1	     1
CURL                          	     1	     1	     1
CURLING                       	     1	     2	     2
CURRENT                       	     1	   751	   751
CURRENTLY                     	     1	   253	   253
CURRENTS                      	     1	     3	     3
CUSTOMER                      	     1	     2	     2
CUSTOMERS                     	     1	     5	     5
DAMAGE                        	     1	   366	   366
DAMAGED                       	     1	    57	    57
DAMAGES                       	     1	    32	    32
DAMAGING                      	     1	     9	     9
DAWN                          	     1	     8	     8
DEBONDING                     	     1	     1	     1
DEBRANCHED                    	     1	     3	     3
DEBT                          	     1	    31	    31
DEBTS                         	     1	     8	     8
DEC                           	     1	    14	    14
DECEMBER                      	     1	    74	    74
DECENT                        	     1	     1	     1
DECIMETERS                    	     1	     1	     1
DECISION                      	     1	   259	   259
DECISIONAL                    	     1	     1	     1
DECISIONS                     	     1	   177	   177
DECKING                       	     1	     2	     2
DECKINGS                      	     1	     1	     1
DECORATE                      	     1	     1	     1
DECORATED                     	     1	     3	     3
DECORATION                    	     1	     6	     6
DECORATIONS                   	     1	     2	     2
DECORATIVE                    	     1	    57	    57
DECURRENT                     	     1	     3	     3
DEFENCE                       	     1	     3	     3
DEFENCES                      	     1	     2	     2
DEFENSE                       	     1	    28	    28
DEFENSES                      	     1	     6	     6
DEFENSIVE                     	     1	     7	     7
DEGRADABILITY                 	     1	     1	     1
DEGRADATIVE                   	     1	     1	     1
DELIVER                       	     1	    29	    29
DELIVERED                     	     1	    25	    25
DELIVERING                    	     1	    10	    10
DELIVERS                      	     1	     6	     6
DELIVERY                      	     1	    28	    28
DEMAND                        	     1	   476	   476
DEMANDED                      	     1	    15	    15
DEMANDING                     	     1	    18	    18
DEMANDS                       	     1	    96	    96
DENIES                        	     1	     1	     1
DENY                          	     1	     1	     1
DEPARTMENT                    	     1	    90	    90
DEPARTMENTAL                  	     1	     1	     1
DEPARTMENTS                   	     1	    24	    24
DEPRESSANT                    	     1	     1	     1
DEPRESSED                     	     1	     7	     7
DEPRESSING                    	     1	     1	     1
DEPRESSION                    	     1	    28	    28
DEPRESSIONS                   	     1	     7	     7
DEPRESSIVE                    	     1	     1	     1
DESALTED                      	     1	     1	     1
DESCRIBE                      	     1	   119	   119
DESCRIBED                     	     1	   494	   494
DESCRIBES                     	     1	    56	    56
DESCRIBING                    	     1	    55	    55
DESCRIPTED                    	     1	     1	     1
DESERT                        	     1	    56	    56
DESERTIFIED                   	     1	     4	     4
DESERTS                       	     1	     3	     3
DESERVE                       	     1	     6	     6
DESERVED                      	     1	     1	     1
DESERVES                      	     1	     9	     9
DESERVING                     	     1	     2	     2
DESIGN                        	     1	   299	   299
DESIGNED                      	     1	   157	   157
DESIGNER                      	     1	     2	     2
DESIGNERS                     	     1	     5	     5
DESIGNING                     	     1	    33	    33
DESIGNS                       	     1	    19	    19
DESIRABILITY                  	     1	     2	     2
DESIRABLE                     	     1	    52	    52
DESIRE                        	     1	    16	    16
DESIRED                       	     1	    89	    89
DESIRES                       	     1	     4	     4
DESIRING                      	     1	     1	     1
DESTROY                       	     1	    12	    12
DESTROYED                     	     1	    23	    23
DESTROYING                    	     1	    11	    11
DESTROYS                      	     1	     4	     4
DET                           	     1	    10	    10
DETAIL                        	     1	    65	    65
DETAILED                      	     1	   188	   188
DETAILING                     	     1	     3	     3
DETAILS                       	     1	   113	   113
DETECT                        	     1	   100	   100
DETECTABILITY                 	     1	     3	     3
DETECTABLE                    	     1	     8	     8
DETECTED                      	     1	   189	   189
DETECTING                     	     1	    39	    39
DETECTION                     	     1	   168	   168
DETECTIONS                    	     1	     4	     4
DETECTOR                      	     1	    15	    15
DETECTORS                     	     1	     2	     2
DETECTS                       	     1	     7	     7
DETERMINANT                   	     1	    36	    36
DETERMINANTS                  	     1	    90	    90
DETERMINATION                 	     1	   159	   159
DETERMINATIONS                	     1	     4	     4
DETERMINE                     	     1	   486	   486
DETERMINED                    	     1	   586	   586
DETERMINES                    	     1	    45	    45
DETERMINING                   	     1	   198	   198
DETERMINISM                   	     1	     4	     4
DETERMINISTIC                 	     1	     9	     9
DEVELOP                       	     1	   249	   249
DEVELOPED                     	     1	   534	   534
DEVELOPEMENT                  	     1	     1	     1
DEVELOPER                     	     1	     6	     6
DEVELOPERS                    	     1	    10	    10
DEVELOPING                    	     1	   204	   204
DEVELOPMENT                   	     1	  1185	  1185
DEVELOPMENTAL                 	     1	    32	    32
DEVELOPMENTS                  	     1	    35	    35
DEVELOPS                      	     1	    19	    19
DIET                          	     1	    71	    71
DIETARY                       	     1	    33	    33
DIETER                        	     1	     1	     1
DIETS                         	     1	    12	    12
DIRECT                        	     1	   312	   312
DIRECTED                      	     1	    29	    29
DIRECTING                     	     1	     6	     6
DIRECTION                     	     1	   157	   157
DIRECTIONAL                   	     1	    10	    10
DIRECTIONALITIES              	     1	     1	     1
DIRECTIONALITY                	     1	     2	     2
DIRECTIONALLY                 	     1	     1	     1
DIRECTIONS                    	     1	    61	    61
DIRECTIVE                     	     1	    26	    26
DIRECTIVES                    	     1	     7	     7
DIRECTLY                      	     1	   301	   301
DIRECTOR                      	     1	     1	     1
DIRECTORY                     	     1	     2	     2
DISAPPEAR                     	     1	    12	    12
DISAPPEARANCE                 	     1	     4	     4
DISAPPEARED                   	     1	    18	    18
DISAPPEARING                  	     1	     2	     2
DISAPPEARS                    	     1	     2	     2
DISAPPOINTINGLY               	     1	     1	     1
DISCIPLINARILY                	     1	     2	     2
DISCIPLINARY                  	     1	     6	     6
DISCIPLINE                    	     1	     2	     2
DISCIPLINES                   	     1	     9	     9
DISCUSS                       	     1	    72	    72
DISCUSSED                     	     1	   155	   155
DISCUSSES                     	     1	    13	    13
DISCUSSING                    	     1	    11	    11
DISCUSSION                    	     1	   390	   390
DISCUSSIONS                   	     1	    73	    73
DISEASE                       	     1	   151	   151
DISEASED                      	     1	     6	     6
DISEASES                      	     1	    79	    79
DISH                          	     1	     4	     4
DISHES                        	     1	     1	     1
DISIMILARITY                  	     1	     1	     1
DISREGARD                     	     1	     2	     2
DISREGARDED                   	     1	     5	     5
DISREGARDING                  	     1	     2	     2
DISREGARDS                    	     1	     2	     2
DISSIMILAR                    	     1	    10	    10
DISSIMILARITIES               	     1	    23	    23
DISSIMILARITY                 	     1	    57	    57
DISTANCE                      	     1	   317	   317
DISTANCES                     	     1	    69	    69
DISTANCING                    	     1	     1	     1
DISTRICT                      	     1	   156	   156
DISTRICTS                     	     1	    46	    46
DISTURB                       	     1	     8	     8
DISTURBANCE                   	     1	   550	   550
DISTURBANCES                  	     1	   248	   248
DISTURBED                     	     1	    99	    99
DISTURBING                    	     1	     6	     6
DISTURBS                      	     1	     2	     2
DIVIDE                        	     1	    11	    11
DIVIDED                       	     1	   166	   166
DIVIDES                       	     1	     5	     5
DIVIDING                      	     1	    58	    58
DIVORCED                      	     1	     3	     3
DOLL                          	     1	     1	     1
DOLLAR                        	     1	    10	    10
DOLLARS                       	     1	    13	    13
DOZEN                         	     1	     6	     6
DOZENS                        	     1	     4	     4
DRAG                          	     1	     5	     5
DRAGGED                       	     1	     3	     3
DRAGGING                      	     1	     2	     2
DRAGS                         	     1	     1	     1
DRAMATIC                      	     1	    26	    26
DRAMATICALLY                  	     1	    32	    32
DRAWER                        	     1	     1	     1
DRUM                          	     1	    21	    21
DRUMS                         	     1	     7	     7
DUE                           	     1	  1743	  1743
DUES                          	     1	     2	     2
DULY                          	     1	     1	     1
DUMP                          	     1	     5	     5
DUMPER                        	     1	     1	     1
DUST                          	     1	    12	    12
DUSTED                        	     1	     1	     1
DUSTER                        	     1	     1	     1
DUTIES                        	     1	     8	     8
DUTY                          	     1	     7	     7
EARN                          	     1	    16	    16
EARNED                        	     1	    15	    15
EARNING                       	     1	     7	     7
EARNINGS                      	     1	     5	     5
EARNS                         	     1	     1	     1
EASE                          	     1	    19	    19
EASES                         	     1	     1	     1
ECONOMIC                      	     1	   857	   857
ECONOMICAL                    	     1	    12	    12
ECONOMICALLY                  	     1	    61	    61
ECONOMICS                     	     1	    95	    95
ECONOMIES                     	     1	    33	    33
ECONOMIST                     	     1	     4	     4
ECONOMISTS                    	     1	    11	    11
ECONOMIZATION                 	     1	     1	     1
ECONOMY                       	     1	   169	   169
ED                            	     1	    21	    21
EDIT                          	     1	     1	     1
EDITED                        	     1	     6	     6
EDITING                       	     1	    27	    27
EDITOR                        	     1	     2	     2
EDITORIAL                     	     1	     4	     4
EDITORIALS                    	     1	     1	     1
EDS                           	     1	     5	     5
EFFECT                        	     1	  1253	  1253
EFFECTED                      	     1	     1	     1
EFFECTS                       	     1	  1563	  1563
EFFORT                        	     1	    82	    82
EFFORTS                       	     1	   194	   194
ELDER                         	     1	     8	     8
ELDERLY                       	     1	     9	     9
ELDERS                        	     1	     4	     4
ELECTED                       	     1	     9	     9
ELECTION                      	     1	     2	     2
ELECTIONS                     	     1	     2	     2
ELECTORAL                     	     1	     1	     1
ELECTRIC                      	     1	    17	    17
ELECTRICAL                    	     1	    38	    38
ELECTRICALLY                  	     1	    15	    15
ELECTRICITY                   	     1	    38	    38
ELEPHANTS                     	     1	     2	     2
EMAIL                         	     1	    11	    11
EMOTIONAL                     	     1	     4	     4
EMPIRE                        	     1	    15	    15
ENCOURAGE                     	     1	    55	    55
ENCOURAGED                    	     1	    38	    38
ENCOURAGEMENT                 	     1	     5	     5
ENCOURAGES                    	     1	    13	    13
ENCOURAGING                   	     1	    20	    20
ENEMIES                       	     1	     8	     8
ENEMY                         	     1	     4	     4
ENERGETIC                     	     1	     1	     1
ENERGETICALLY                 	     1	     6	     6
ENERGETICS                    	     1	     1	     1
ENERGIES                      	     1	     6	     6
ENERGISE                      	     1	     1	     1
ENERGIZE                      	     1	     1	     1
ENERGIZED                     	     1	     1	     1
ENERGY                        	     1	   576	   576
ENGAGE                        	     1	    46	    46
ENGAGED                       	     1	    69	    69
ENGAGEMENT                    	     1	    34	    34
ENGAGES                       	     1	     1	     1
ENGAGING                      	     1	    18	    18
ENGINEER                      	     1	     7	     7
ENGINEERED                    	     1	     7	     7
ENGINEERING                   	     1	    37	    37
ENGINEERS                     	     1	    27	    27
ENORMOUS                      	     1	    11	    11
ENORMOUSLY                    	     1	     2	     2
ENTIRE                        	     1	   186	   186
ENTIRELY                      	     1	    30	    30
ENTWISTLE                     	     1	     3	     3
ENVELOPE                      	     1	     8	     8
ENVELOPES                     	     1	     3	     3
ENVIRONMENT                   	     1	   476	   476
ENVIRONMENTAL                 	     1	  1300	  1300
ENVIRONMENTALISM              	     1	     1	     1
ENVIRONMENTALIST              	     1	     2	     2
ENVIRONMENTALISTS             	     1	     1	     1
ENVIRONMENTALLY               	     1	    44	    44
ENVIRONMENTS                  	     1	   214	   214
ENVIRONNEMENT                 	     1	     2	     2
EPURATION                     	     1	     1	     1
EQUAL                         	     1	   223	   223
EQUALED                       	     1	     4	     4
EQUALING                      	     1	     2	     2
EQUALITY                      	     1	     4	     4
EQUALIZATION                  	     1	     1	     1
EQUALIZE                      	     1	     1	     1
EQUALIZED                     	     1	     2	     2
EQUALIZING                    	     1	     1	     1
EQUALLED                      	     1	     1	     1
EQUALLY                       	     1	    57	    57
EQUALS                        	     1	    14	    14
EQUIP                         	     1	     3	     3
EQUIPMENT                     	     1	   133	   133
EQUIPPED                      	     1	    40	    40
EQUIPPING                     	     1	     1	     1
ESCAPE                        	     1	    20	    20
ESCAPED                       	     1	     1	     1
ESCAPES                       	     1	     3	     3
ESCAPING                      	     1	     3	     3
ESTABLISH                     	     1	    98	    98
ESTABLISHED                   	     1	   403	   403
ESTABLISHES                   	     1	    11	    11
ESTABLISHING                  	     1	    66	    66
ESTABLISHMENT                 	     1	   249	   249
ESTABLISHMENTS                	     1	     3	     3
ESTATE                        	     1	    20	    20
ESTATES                       	     1	    12	    12
ETABLISSEMENT                 	     1	     1	     1
EVENT                         	     1	   174	   174
EVENTS                        	     1	   422	   422
EVENTUAL                      	     1	    11	    11
EVENTUALITY                   	     1	     1	     1
EVENTUALLY                    	     1	    57	    57
EVIDENCE                      	     1	   417	   417
EVIDENCED                     	     1	    58	    58
EVIDENCES                     	     1	    10	    10
EVIDENCING                    	     1	     5	     5
EXAM                          	     1	     2	     2
EXAMINATION                   	     1	    38	    38
EXAMINATIONS                  	     1	     5	     5
EXAMINE                       	     1	   142	   142
EXAMINED                      	     1	   224	   224
EXAMINES                      	     1	    14	    14
EXAMINING                     	     1	    45	    45
EXAMPLE                       	     1	   786	   786
EXAMPLES                      	     1	    93	    93
EXCELLENCE                    	     1	     3	     3
EXCELLENT                     	     1	    58	    58
EXCHANGE                      	     1	   193	   193
EXCHANGEABLE                  	     1	    12	    12
EXCHANGED                     	     1	     6	     6
EXCHANGER                     	     1	     2	     2
EXCHANGERS                    	     1	     1	     1
EXCHANGES                     	     1	    12	    12
EXCHANGING                    	     1	     1	     1
EXCURRENT                     	     1	     2	     2
EXERCISE                      	     1	    15	    15
EXERCISED                     	     1	     5	     5
EXERCISES                     	     1	     4	     4
EXERCISING                    	     1	     1	     1
EXHAUST                       	     1	     5	     5
EXHAUSTED                     	     1	     2	     2
EXHAUSTING                    	     1	     2	     2
EXHAUSTION                    	     1	     4	     4
EXHAUSTIVE                    	     1	     4	     4
EXHAUSTIVELY                  	     1	     2	     2
EXHAUSTIVITY                  	     1	     1	     1
EXIST                         	     1	   103	   103
EXISTED                       	     1	    51	    51
EXISTENCE                     	     1	    77	    77
EXISTENT                      	     1	     1	     1
EXISTING                      	     1	   319	   319
EXISTS                        	     1	    78	    78
EXPENSE                       	     1	    34	    34
EXPENSES                      	     1	    18	    18
EXPOSE                        	     1	     6	     6
EXPOSED                       	     1	   166	   166
EXPOSES                       	     1	     2	     2
EXPOSING                      	     1	     8	     8
EXPOSURE                      	     1	   189	   189
EXPOSURES                     	     1	     5	     5
EXTEND                        	     1	    64	    64
EXTENDED                      	     1	   100	   100
EXTENDING                     	     1	    33	    33
EXTENDS                       	     1	    21	    21
EXTENSIBILITY                 	     1	     6	     6
EXTENSIFICATION               	     1	     2	     2
EXTENSIONISTS                 	     1	     1	     1
EXTREMA                       	     1	     2	     2
EXTREMAL                      	     1	     2	     2
EXTREME                       	     1	   297	   297
EXTREMELY                     	     1	    94	    94
EXTREMES                      	     1	    56	    56
EXTREMITIES                   	     1	     1	     1
EXTREMITY                     	     1	     2	     2
FAIL                          	     1	    45	    45
FAILED                        	     1	    73	    73
FAILING                       	     1	     5	     5
FAILS                         	     1	     8	     8
FAINT                         	     1	     2	     2
FAITH                         	     1	     1	     1
FAITHFULLY                    	     1	     1	     1
FAMILIAR                      	     1	    16	    16
FAMILIARITY                   	     1	     5	     5
FAMILIARIZE                   	     1	     1	     1
FAMOUS                        	     1	    10	    10
FAN                           	     1	    13	    13
FANS                          	     1	     2	     2
FASCINATED                    	     1	     2	     2
FASCINATING                   	     1	     2	     2
FASHION                       	     1	    14	    14
FASHIONABLE                   	     1	     2	     2
FAULT                         	     1	     3	     3
FAULTS                        	     1	     4	     4
FAULTY                        	     1	     1	     1
FAVOR                         	     1	    83	    83
FAVORABILITY                  	     1	     1	     1
FAVORABLE                     	     1	   104	   104
FAVORABLY                     	     1	     2	     2
FAVORED                       	     1	    65	    65
FAVORING                      	     1	    37	    37
FAVORS                        	     1	    14	    14
FAVOUR                        	     1	    24	    24
FAVOURABLE                    	     1	    39	    39
FAVOURABLY                    	     1	     5	     5
FAVOURED                      	     1	    16	    16
FAVOURING                     	     1	     7	     7
FAVOURS                       	     1	     6	     6
FEATHER                       	     1	     1	     1
FEATURE                       	     1	    83	    83
FEATURED                      	     1	     8	     8
FEATURELESS                   	     1	     1	     1
FEATURES                      	     1	   308	   308
FEATURING                     	     1	     9	     9
FEB                           	     1	     4	     4
FEBRUARY                      	     1	    83	    83
FEMALE                        	     1	   101	   101
FEMALES                       	     1	   108	   108
FENCE                         	     1	    48	    48
FENCED                        	     1	     2	     2
FENCES                        	     1	    28	    28
FENCING                       	     1	     2	     2
FETCH                         	     1	     2	     2
FETCHES                       	     1	     1	     1
FILE                          	     1	    47	    47
FILED                         	     1	     3	     3
FILES                         	     1	    26	    26
FILING                        	     1	     1	     1
FINANCE                       	     1	    14	    14
FINANCED                      	     1	     6	     6
FINANCES                      	     1	     2	     2
FINANCIAL                     	     1	   196	   196
FINANCIALLY                   	     1	    13	    13
FINANCIALS                    	     1	     5	     5
FINANCIERS                    	     1	     1	     1
FINANCING                     	     1	    12	    12
FIRM                          	     1	     8	     8
FIRMED                        	     1	     2	     2
FIRMER                        	     1	     1	     1
FIRMLY                        	     1	     4	     4
FIRMNESS                      	     1	     2	     2
FIRMS                         	     1	    26	    26
FLAG                          	     1	     3	     3
FLAGS                         	     1	     6	     6
FLAME                         	     1	    43	    43
FLAMES                        	     1	     2	     2
FLAMMATORY                    	     1	     1	     1
FLASH                         	     1	    83	    83
FLASHES                       	     1	     2	     2
FLIGHT                        	     1	    40	    40
FLIGHTLESS                    	     1	     3	     3
FLIPPING                      	     1	     1	     1
FLIPS                         	     1	     1	     1
FLOAT                         	     1	     1	     1
FLOATED                       	     1	     2	     2
FLOATING                      	     1	    16	    16
FLOOD                         	     1	   228	   228
FLOODED                       	     1	     9	     9
FLOODING                      	     1	    38	    38
FLOODINGS                     	     1	     1	     1
FLOODS                        	     1	   148	   148
FLOW                          	     1	   483	   483
FLOWED                        	     1	     3	     3
FLOWING                       	     1	     8	     8
FLOWS                         	     1	   105	   105
FOLD                          	     1	    59	    59
FOLDED                        	     1	     2	     2
FOLDING                       	     1	     3	     3
FOLDS                         	     1	     3	     3
FOREIGN                       	     1	    32	    32
FOREIGNERS                    	     1	     1	     1
FORTH                         	     1	     6	     6
FORTNIGHTLY                   	     1	     1	     1
FOX                           	     1	    17	    17
FOXES                         	     1	     3	     3
FRAME                         	     1	    37	    37
FRAMED                        	     1	    10	    10
FRAMES                        	     1	    13	    13
FRAMING                       	     1	    18	    18
FRAMINGS                      	     1	     1	     1
FRIES                         	     1	     5	     5
FROST                         	     1	    32	    32
FROSTS                        	     1	     5	     5
FRUCTIFICATION                	     1	     1	     1
FRUIT                         	     1	   409	   409
FRUITED                       	     1	     3	     3
FRUITING                      	     1	    25	    25
FRUITS                        	     1	   315	   315
FRUITY                        	     1	     2	     2
FRUSTRATING                   	     1	     1	     1
FRYER                         	     1	     1	     1
FUND                          	     1	    22	    22
FUNDED                        	     1	     9	     9
FUNDER                        	     1	     1	     1
FUNDERS                       	     1	    18	    18
FUNDING                       	     1	    68	    68
FUNDS                         	     1	    21	    21
FUR                           	     1	     2	     2
FURNITURE                     	     1	   125	   125
FUTURE                        	     1	   768	   768
FUTURES                       	     1	     4	     4
GAIN                          	     1	   103	   103
GAINED                        	     1	    45	    45
GAINING                       	     1	    16	    16
GAINS                         	     1	    41	    41
GARAGE                        	     1	     1	     1
GATE                          	     1	     1	     1
GATES                         	     1	     1	     1
GATHER                        	     1	    13	    13
GATHERED                      	     1	    41	    41
GATHERER                      	     1	     3	     3
GATHERERS                     	     1	     4	     4
GATHERING                     	     1	    32	    32
GATHERINGS                    	     1	     1	     1
GATHERS                       	     1	     2	     2
GAYER                         	     1	     3	     3
GEAR                          	     1	     6	     6
GEARED                        	     1	     8	     8
GEARS                         	     1	     1	     1
GENERATION                    	     1	   137	   137
GENERATIONS                   	     1	    35	    35
GENT                          	     1	     2	     2
GIANT                         	     1	    26	    26
GIFT                          	     1	     5	     5
GOAL                          	     1	   137	   137
GOALS                         	     1	   160	   160
GRAB                          	     1	     1	     1
GRABBING                      	     1	     1	     1
GRABS                         	     1	     2	     2
GRACE                         	     1	    10	    10
GRADE                         	     1	    49	    49
GRADED                        	     1	     3	     3
GRADES                        	     1	    17	    17
GRADING                       	     1	     6	     6
GRAND                         	     1	     4	     4
GRANDEST                      	     1	     1	     1
GRANT                         	     1	    46	    46
GRANTED                       	     1	    10	    10
GRANTEES                      	     1	     1	     1
GRANTING                      	     1	     3	     3
GRANTS                        	     1	     8	     8
GUARANTEE                     	     1	    34	    34
GUARANTEED                    	     1	    14	    14
GUARANTEEING                  	     1	     1	     1
GUARANTEES                    	     1	     5	     5
GUARD                         	     1	    16	    16
GUARDING                      	     1	     2	     2
GUARDS                        	     1	    11	    11
GUEST                         	     1	     1	     1
GUIDANCE                      	     1	    32	    32
GUIDE                         	     1	    80	    80
GUIDED                        	     1	    18	    18
GUIDES                        	     1	    12	    12
GUIDING                       	     1	    14	    14
HABIT                         	     1	    32	    32
HABITS                        	     1	    13	    13
HANDY                         	     1	     9	     9
HARM                          	     1	    17	    17
HARMED                        	     1	     2	     2
HARMFUL                       	     1	    23	    23
HARMING                       	     1	     2	     2
HARMS                         	     1	     5	     5
HEAVEN                        	     1	     1	     1
HEDGE                         	     1	     3	     3
HEDGES                        	     1	    20	    20
HEDGING                       	     1	     1	     1
HEIGHT                        	     1	   528	   528
HEIGHTIS                      	     1	     1	     1
HEIGHTS                       	     1	    56	    56
HIRE                          	     1	     9	     9
HIRED                         	     1	     4	     4
HIRING                        	     1	     5	     5
HOBBY                         	     1	     3	     3
HOBBYISTS                     	     1	     1	     1
HONEY                         	     1	    27	    27
HOOK                          	     1	     8	     8
HOOKED                        	     1	     2	     2
HOTEL                         	     1	     2	     2
IDENTIFIABLE                  	     1	     3	     3
IDENTIFICATION                	     1	   159	   159
IDENTIFICATIONS               	     1	     5	     5
IDENTIFIED                    	     1	   624	   624
IDENTIFIER                    	     1	     4	     4
IDENTIFIES                    	     1	    16	    16
IDENTIFY                      	     1	   372	   372
IDENTIFYING                   	     1	   113	   113
IDENTITIES                    	     1	     9	     9
IDENTITY                      	     1	    62	    62
IDIOT                         	     1	     1	     1
IGNORABLE                     	     1	     1	     1
IGNORE                        	     1	     6	     6
IGNORED                       	     1	    26	    26
IGNORES                       	     1	     4	     4
IGNORING                      	     1	     7	     7
ILL                           	     1	     4	     4
ILLEGAL                       	     1	   110	   110
ILLEGALITY                    	     1	     3	     3
ILLEGALLY                     	     1	    11	    11
ILLNESS                       	     1	     2	     2
ILLNESSES                     	     1	     4	     4
ILLUSTRATE                    	     1	    60	    60
ILLUSTRATED                   	     1	    92	    92
ILLUSTRATES                   	     1	    51	    51
ILLUSTRATING                  	     1	    17	    17
ILLUSTRATION                  	     1	     6	     6
ILLUSTRATIONS                 	     1	     1	     1
ILLUSTRATIVE                  	     1	    16	    16
IMAGE                         	     1	   177	   177
IMAGED                        	     1	     5	     5
IMAGER                        	     1	     4	     4
IMAGERY                       	     1	    94	    94
IMAGES                        	     1	   236	   236
IMAGING                       	     1	    19	    19
IMBALANCE                     	     1	    15	    15
IMBALANCED                    	     1	     2	     2
IMBALANCES                    	     1	     2	     2
IMMEASURABLY                  	     1	     1	     1
IMMEDIACY                     	     1	     2	     2
IMMEDIATE                     	     1	    44	    44
IMMEDIATELY                   	     1	    90	    90
IMPRACTICAL                   	     1	     5	     5
IMPRACTICALITY                	     1	     1	     1
IMPRESSIVE                    	     1	     6	     6
IMPROVE                       	     1	   388	   388
IMPROVED                      	     1	   348	   348
IMPROVEMENT                   	     1	   159	   159
IMPROVEMENTS                  	     1	    40	    40
IMPROVES                      	     1	    39	    39
IMPROVING                     	     1	   157	   157
IMPURE                        	     1	     1	     1
IMPURITIES                    	     1	     6	     6
INACCESSIBILITY               	     1	     1	     1
INACCESSIBLE                  	     1	     9	     9
INACTIVATED                   	     1	     1	     1
INACTIVATING                  	     1	     1	     1
INACTIVE                      	     1	     9	     9
INACTIVITY                    	     1	     1	     1
INCAPABLE                     	     1	     5	     5
INCH                          	     1	     7	     7
INCHES                        	     1	     9	     9
INCL                          	     1	     1	     1
INCLUDE                       	     1	   494	   494
INCLUDED                      	     1	   766	   766
INCLUDER                      	     1	     1	     1
INCLUDERS                     	     1	     1	     1
INCLUDES                      	     1	   228	   228
INCLUDING                     	     1	  1035	  1035
INCOME                        	     1	   665	   665
INCOMES                       	     1	    53	    53
INCORRECT                     	     1	     8	     8
INCORRECTLY                   	     1	     8	     8
INCREASE                      	     1	  1784	  1784
INCREASED                     	     1	  1551	  1551
INCREASES                     	     1	   556	   556
INCREASING                    	     1	   885	   885
INCREASINGLY                  	     1	   134	   134
INCREDIBLE                    	     1	     2	     2
INCREDIBLY                    	     1	     2	     2
INDETERMINACY                 	     1	     1	     1
INDICATE                      	     1	   337	   337
INDICATED                     	     1	   444	   444
INDICATES                     	     1	   316	   316
INDICATING                    	     1	   301	   301
INDICATION                    	     1	    42	    42
INDICATIONS                   	     1	    11	    11
INDICATIVE                    	     1	    35	    35
INDICATOR                     	     1	   301	   301
INDICATORS                    	     1	   392	   392
INDIVIDUAL                    	     1	   560	   560
INDIVIDUALISTIC               	     1	     2	     2
INDIVIDUALIZED                	     1	     3	     3
INDIVIDUALLY                  	     1	    42	    42
INDIVIDUALS                   	     1	   259	   259
INDUSTRIAL                    	     1	   234	   234
INDUSTRIALISED                	     1	     2	     2
INDUSTRIALIZATION             	     1	    12	    12
INDUSTRIALIZED                	     1	     4	     4
INDUSTRIALLY                  	     1	    14	    14
INDUSTRIES                    	     1	   165	   165
INDUSTRY                      	     1	   323	   323
INEQUAL                       	     1	     1	     1
INEQUALITIES                  	     1	     5	     5
INEQUALITY                    	     1	    17	    17
INEXISTENCE                   	     1	     1	     1
INEXISTENT                    	     1	     3	     3
INFLUENCE                     	     1	   798	   798
INFLUENCED                    	     1	   261	   261
INFLUENCES                    	     1	   133	   133
INFLUENCING                   	     1	   107	   107
INFLUENTIAL                   	     1	    41	    41
INJURED                       	     1	     4	     4
INJURIES                      	     1	    24	    24
INJURY                        	     1	    42	    42
INJUSTICES                    	     1	     1	     1
INSIST                        	     1	     2	     2
INSISTED                      	     1	     3	     3
INSISTENCE                    	     1	     1	     1
INSISTENTLY                   	     1	     1	     1
INSPECT                       	     1	     2	     2
INSPECTED                     	     1	     6	     6
INSPECTING                    	     1	     2	     2
INSPECTION                    	     1	    18	    18
INSPECTIONS                   	     1	     3	     3
INSPECTORS                    	     1	     1	     1
INSTABILITIES                 	     1	     3	     3
INSTABILITY                   	     1	    17	    17
INSTANCE                      	     1	   200	   200
INSTANCES                     	     1	    23	    23
INSTANT                       	     1	     3	     3
INSTANTANEOUS                 	     1	    12	    12
INSTANTANEOUSLY               	     1	     2	     2
INSTANTLY                     	     1	     1	     1
INSTRUCTED                    	     1	     2	     2
INSTRUCTING                   	     1	     1	     1
INSTRUCTION                   	     1	     9	     9
INSTRUCTIONS                  	     1	    18	    18
INSTRUCTIVE                   	     1	     2	     2
INSTRUCTOR                    	     1	     7	     7
INSTRUCTORS                   	     1	     9	     9
INSTRUMENT                    	     1	   114	   114
INSTRUMENTAL                  	     1	    66	    66
INSTRUMENTATION               	     1	     9	     9
INSTRUMENTED                  	     1	     3	     3
INSTRUMENTS                   	     1	   108	   108
INTEND                        	     1	     2	     2
INTENDED                      	     1	    42	    42
INTENSE                       	     1	   109	   109
INTENSELY                     	     1	     9	     9
INTENSIFICATION               	     1	    58	    58
INTENSIFIED                   	     1	    32	    32
INTENSIFIES                   	     1	     5	     5
INTENSIFY                     	     1	    11	    11
INTENSIFYING                  	     1	    15	    15
INTENSITIES                   	     1	    36	    36
INTENSITY                     	     1	   470	   470
INTENSIVE                     	     1	   248	   248
INTENSIVELY                   	     1	    33	    33
INTENSIVENESS                 	     1	     1	     1
INTENT                        	     1	    10	    10
INTENTION                     	     1	    13	    13
INTENTIONAL                   	     1	    11	    11
INTENTIONALITY                	     1	     1	     1
INTENTIONALLY                 	     1	    10	    10
INTENTIONS                    	     1	     5	     5
INTERCONNECTED                	     1	    16	    16
INTERCONNECTING               	     1	     1	     1
INTERCONNECTION               	     1	     2	     2
INTERCULTURAL                 	     1	     1	     1
INTERDISCIPLINARY             	     1	    33	    33
INTERGENERATIONAL             	     1	     2	     2
INTERRUPT                     	     1	     1	     1
INTERRUPTED                   	     1	     5	     5
INTERRUPTING                  	     1	     1	     1
INTERRUPTION                  	     1	     3	     3
INTERRUPTIONS                 	     1	     3	     3
INTERTIDAL                    	     1	     3	     3
INTERVIEW                     	     1	    33	    33
INTERVIEWED                   	     1	    31	    31
INTERVIEWEE                   	     1	    11	    11
INTERVIEWEES                  	     1	    20	    20
INTERVIEWER                   	     1	     2	     2
INTERVIEWS                    	     1	    72	    72
INTRODUCE                     	     1	    34	    34
INTRODUCED                    	     1	   134	   134
INTRODUCES                    	     1	    11	    11
INTRODUCING                   	     1	    32	    32
INTRODUCTION                  	     1	   386	   386
INTRODUCTIONS                 	     1	     1	     1
INTRODUCTORY                  	     1	     3	     3
INVALUABLE                    	     1	     2	     2
INVARIABLE                    	     1	     1	     1
INVARIABLY                    	     1	     1	     1
INVARIANT                     	     1	     5	     5
INVESTIGATE                   	     1	   142	   142
INVESTIGATED                  	     1	   230	   230
INVESTIGATES                  	     1	    11	    11
INVESTIGATING                 	     1	    30	    30
INVESTIGATION                 	     1	   108	   108
INVESTIGATIONS                	     1	    64	    64
INVESTIGATOR                  	     1	     1	     1
INVESTIGATORS                 	     1	    10	    10
INVITATION                    	     1	     3	     3
INVITE                        	     1	     1	     1
INVITED                       	     1	    12	    12
INVITEES                      	     1	     1	     1
INVITES                       	     1	     1	     1
INVITING                      	     1	     3	     3
IRON                          	     1	    73	    73
IRREGULAR                     	     1	    73	    73
IRREGULARITIES                	     1	    12	    12
IRREGULARITY                  	     1	     1	     1
IRREGULARLY                   	     1	     1	     1
IRREPLACEABLE                 	     1	     1	     1
ITEM                          	     1	    25	    25
ITEMS                         	     1	    59	    59
JAN                           	     1	     2	     2
JANUARY                       	     1	    92	    92
JAWED                         	     1	     1	     1
JOURNEY                       	     1	     3	     3
JOY                           	     1	     1	     1
JR                            	     1	     5	     5
JUICE                         	     1	    16	    16
JUICING                       	     1	     1	     1
JUL                           	     1	     2	     2
JULY                          	     1	   247	   247
JUN                           	     1	     6	     6
JUNE                          	     1	   198	   198
JUNIOR                        	     1	     6	     6
JUSTICE                       	     1	     1	     1
KEEN                          	     1	     4	     4
KILOMETER                     	     1	     3	     3
KILOMETERS                    	     1	    10	    10
KILOMETRE                     	     1	     7	     7
KILOMETRES                    	     1	     1	     1
KM                            	     1	   253	   253
KMS                           	     1	     1	     1
KNEE                          	     1	     2	     2
KNIFE                         	     1	    14	    14
KNIT                          	     1	     2	     2
KNOWLEDGE                     	     1	   493	   493
KNOWLEDGEABLE                 	     1	     7	     7
LAB                           	     1	    16	    16
LABOR                         	     1	    72	    72
LABORATORIES                  	     1	     3	     3
LABORATORS                    	     1	     1	     1
LABORATORY                    	     1	   143	   143
LABORERS                      	     1	     5	     5
LABOUR                        	     1	    48	    48
LABOURERS                     	     1	     1	     1
LABS                          	     1	     3	     3
LACK                          	     1	   387	   387
LACKED                        	     1	    14	    14
LACKING                       	     1	    41	    41
LACKS                         	     1	     7	     7
LAMB                          	     1	     4	     4
LAMBS                         	     1	     1	     1
LAMP                          	     1	     1	     1
LAMPS                         	     1	     6	     6
LANE                          	     1	     4	     4
LANGUAGE                      	     1	    24	    24
LANGUAGES                     	     1	     4	     4
LASTED                        	     1	    20	    20
LASTING                       	     1	    21	    21
LASTS                         	     1	     6	     6
LAWN                          	     1	     4	     4
LAWNS                         	     1	     2	     2
LEAN                          	     1	     2	     2
LEANING                       	     1	     2	     2
LEGAL                         	     1	   180	   180
LEGALIZATION                  	     1	     8	     8
LEGALIZE                      	     1	     9	     9
LEGALIZED                     	     1	     1	     1
LEGALIZING                    	     1	     1	     1
LEGALLY                       	     1	    21	    21
LEND                          	     1	     3	     3
LENDING                       	     1	     1	     1
LENDS                         	     1	     2	     2
LENGTH                        	     1	   462	   462
LENGTHENING                   	     1	     7	     7
LENGTHIER                     	     1	     1	     1
LENGTHS                       	     1	    63	    63
LENGTHY                       	     1	     4	     4
LENT                          	     1	     3	     3
LESSON                        	     1	     2	     2
LESSONS                       	     1	    17	    17
LIBRARIAN                     	     1	     2	     2
LIBRARIANS                    	     1	     1	     1
LIBRARIES                     	     1	    19	    19
LIBRARY                       	     1	    43	    43
LICENCE                       	     1	     5	     5
LICENCES                      	     1	     2	     2
LICENSE                       	     1	     4	     4
LICENSED                      	     1	     2	     2
LICENSEES                     	     1	     1	     1
LICENSES                      	     1	     2	     2
LICENSING                     	     1	    16	    16
LID                           	     1	     1	     1
LIDS                          	     1	     3	     3
LIGHTEN                       	     1	     1	     1
LIGHTENED                     	     1	     1	     1
LIGHTER                       	     1	     9	     9
LIGHTLY                       	     1	     4	     4
LIGHTNESS                     	     1	     6	     6
LIGHTWEIGHT                   	     1	    15	    15
LIKELIHOOD                    	     1	   153	   153
LIKELY                        	     1	   712	   712
LIMIT                         	     1	   190	   190
LIMITATION                    	     1	   115	   115
LIMITATIONS                   	     1	   187	   187
LIMITED                       	     1	   567	   567
LIMITING                      	     1	   143	   143
LIMITS                        	     1	    97	    97
LION                          	     1	     3	     3
LOAN                          	     1	     3	     3
LOANS                         	     1	     8	     8
LOCATE                        	     1	     6	     6
LOCATED                       	     1	   424	   424
LOCATING                      	     1	     2	     2
LOCATION                      	     1	   241	   241
LOCATIONAL                    	     1	     3	     3
LOCATIONS                     	     1	   204	   204
LOG                           	     1	    92	    92
LOGGED                        	     1	    40	    40
LOGGER                        	     1	    16	    16
LOGGERS                       	     1	    12	    12
LOGGING                       	     1	   353	   353
LOGS                          	     1	    81	    81
LONE                          	     1	     2	     2
LONELINESS                    	     1	     1	     1
LONGLASTING                   	     1	    16	    16
LOOSE                         	     1	     6	     6
LOOSELY                       	     1	     3	     3
LOOSENING                     	     1	     1	     1
LOOSER                        	     1	     1	     1
LOSS                          	     1	   961	   961
LOSSES                        	     1	   187	   187
LOWER                         	     1	  1432	  1432
LOWERED                       	     1	    13	    13
LOWERING                      	     1	    23	    23
LOWERS                        	     1	    13	    13
LOWEST                        	     1	   281	   281
LTD                           	     1	    66	    66
LUMPED                        	     1	     4	     4
LUMPS                         	     1	     1	     1
MAG                           	     1	     7	     7
MAGAZINE                      	     1	     1	     1
MAGAZINES                     	     1	     1	     1
MAIL                          	     1	     4	     4
MAINTAIN                      	     1	   293	   293
MAINTAINED                    	     1	   164	   164
MAINTAINING                   	     1	   167	   167
MAINTAINS                     	     1	    24	    24
MAINTENANCE                   	     1	   231	   231
MALE                          	     1	    99	    99
MALES                         	     1	    97	    97
MANNER                        	     1	    75	    75
MANNERS                       	     1	     1	     1
MAP                           	     1	   258	   258
MAPPED                        	     1	    34	    34
MAPPER                        	     1	     8	     8
MAPPING                       	     1	   129	   129
MAPPINGS                      	     1	     1	     1
MAPS                          	     1	   167	   167
MARCH                         	     1	   152	   152
MASK                          	     1	    16	    16
MASKED                        	     1	     5	     5
MASKING                       	     1	     2	     2
MASKS                         	     1	     6	     6
MASS                          	     1	   363	   363
MASSES                        	     1	    12	    12
MASSIVE                       	     1	    43	    43
MASSIVELY                     	     1	     3	     3
MATCH                         	     1	    44	    44
MATCHED                       	     1	    30	    30
MATCHES                       	     1	    29	    29
MATCHING                      	     1	    51	    51
MATE                          	     1	     5	     5
MATED                         	     1	     2	     2
MATERIAL                      	     1	   544	   544
MATERIALS                     	     1	   562	   562
MATH                          	     1	     1	     1
MATHEMATICAL                  	     1	    31	    31
MATHEMATICALLY                	     1	     7	     7
MATHEMATICS                   	     1	     7	     7
MATING                        	     1	    13	    13
MATINGS                       	     1	     1	     1
MAX                           	     1	   101	   101
MAXIMUM                       	     1	   640	   640
MAXIMUMS                      	     1	     2	     2
MEASURABILITY                 	     1	     1	     1
MEASURABLE                    	     1	    13	    13
MEASURE                       	     1	   302	   302
MEASURED                      	     1	   951	   951
MEASUREMENT                   	     1	   264	   264
MEASUREMENTS                  	     1	   529	   529
MEASURES                      	     1	   357	   357
MEASURING                     	     1	   134	   134
MEAT                          	     1	    21	    21
MEATS                         	     1	     1	     1
MEDICAL                       	     1	    12	    12
MEDICINAL                     	     1	    39	    39
MEDICINALLY                   	     1	     1	     1
MEDICINE                      	     1	    32	    32
MEDICINES                     	     1	    11	    11
MELT                          	     1	     4	     4
MELTED                        	     1	     3	     3
MELTING                       	     1	    20	    20
MELTS                         	     1	     2	     2
MEMORIAL                      	     1	     1	     1
MEMORY                        	     1	    13	    13
MENTAL                        	     1	    26	    26
MENTALITIES                   	     1	     3	     3
MENTALITY                     	     1	     1	     1
MENTALLY                      	     1	     1	     1
MESSAGE                       	     1	    10	    10
MESSAGES                      	     1	     7	     7
MESSAGING                     	     1	     1	     1
METAL                         	     1	    40	    40
METALLIC                      	     1	     3	     3
METALS                        	     1	    21	    21
METER                         	     1	    55	    55
METERS                        	     1	    47	    47
METRE                         	     1	     4	     4
METRES                        	     1	     6	     6
METRIC                        	     1	    63	    63
METRICAL                      	     1	     1	     1
METRICALLY                    	     1	     1	     1
METRICS                       	     1	   149	   149
MICE                          	     1	     2	     2
MICROWAVE                     	     1	   122	   122
MICROWAVED                    	     1	     2	     2
MICROWAVES                    	     1	    26	    26
MIDRANGE                      	     1	     2	     2
MIDWESTERN                    	     1	     2	     2
MILITARY                      	     1	    14	    14
MILL                          	     1	   102	   102
MILLED                        	     1	    18	    18
MILLER                        	     1	    49	    49
MILLING                       	     1	   113	   113
MILLS                         	     1	    29	    29
MINISTER                      	     1	     9	     9
MINISTERS                     	     1	     8	     8
MINOR                         	     1	   113	   113
MINORITIES                    	     1	     2	     2
MINORITY                      	     1	     9	     9
MINUS                         	     1	    18	    18
MIRROR                        	     1	     8	     8
MIRRORED                      	     1	     4	     4
MIRRORING                     	     1	     1	     1
MIRRORS                       	     1	     3	     3
MISMATCH                      	     1	     7	     7
MISMATCHED                    	     1	     1	     1
MISMATCHES                    	     1	     3	     3
MISSION                       	     1	    18	    18
MISSIONARY                    	     1	     1	     1
MISSIONS                      	     1	     6	     6
MIX                           	     1	    48	    48
MIXED                         	     1	   322	   322
MIXER                         	     1	    17	    17
MIXES                         	     1	     3	     3
MIXING                        	     1	   101	   101
MODEL                         	     1	  2112	  2112
MODELED                       	     1	    88	    88
MODELING                      	     1	   223	   223
MODELLED                      	     1	   159	   159
MODELLER                      	     1	     1	     1
MODELLING                     	     1	   162	   162
MODELLINGS                    	     1	     1	     1
MODELS                        	     1	   868	   868
MODERN                        	     1	   139	   139
MODERNIZATION                 	     1	     2	     2
MODERNIZE                     	     1	     1	     1
MODERNIZED                    	     1	     1	     1
MODERNIZING                   	     1	     1	     1
MONKEY                        	     1	    14	    14
MONKEYS                       	     1	     3	     3
MOOD                          	     1	    25	    25
MOODY                         	     1	     1	     1
MOON                          	     1	     7	     7
MOONS                         	     1	     2	     2
MOTOR                         	     1	     2	     2
MOTORIZED                     	     1	     1	     1
MOUNT                         	     1	    36	    36
MOUNTED                       	     1	    30	    30
MOUNTING                      	     1	    10	    10
MOUSE                         	     1	    10	    10
MOUSINESS                     	     1	     1	     1
MOW                           	     1	     1	     1
MOWING                        	     1	     2	     2
MOWN                          	     1	     1	     1
MT                            	     1	   125	   125
MUD                           	     1	     3	     3
MUDDY                         	     1	     1	     1
MUSCLE                        	     1	     7	     7
MYSTERY                       	     1	     3	     3
NAIL                          	     1	     4	     4
NAILS                         	     1	     6	     6
NANA                          	     1	    35	    35
NARROW                        	     1	    66	    66
NARROWED                      	     1	     2	     2
NARROWER                      	     1	    17	    17
NARROWEST                     	     1	     7	     7
NARROWING                     	     1	     3	     3
NARROWLY                      	     1	     6	     6
NARROWNESS                    	     1	     2	     2
NARROWS                       	     1	     1	     1
NATIVE                        	     1	   376	   376
NAVAL                         	     1	     1	     1
NEITHER                       	     1	    75	    75
NEOCLASSICAL                  	     1	     1	     1
NERVOUS                       	     1	     2	     2
NEST                          	     1	    11	    11
NESTED                        	     1	    24	    24
NESTERS                       	     1	     2	     2
NESTING                       	     1	    52	    52
NESTS                         	     1	     7	     7
NEWSPAPER                     	     1	     2	     2
NON                           	     1	    52	    52
NONEXISTENT                   	     1	     7	     7
NONSEASONAL                   	     1	     4	     4
NONSPECIFIC                   	     1	     2	     2
NOR                           	     1	    92	    92
NORTHERN                      	     1	   425	   425
NOSHADE                       	     1	     3	     3
NOV                           	     1	     6	     6
NOVEMBER                      	     1	    86	    86
NOWHERE                       	     1	     2	     2
NUT                           	     1	    47	    47
NUTS                          	     1	    51	    51
OAK                           	     1	   381	   381
OAKS                          	     1	    40	    40
OBJECT                        	     1	    32	    32
OBJECTS                       	     1	    32	    32
OBSERVABLE                    	     1	    32	    32
OBSERVABLY                    	     1	     2	     2
OBSERVATION                   	     1	   143	   143
OBSERVATIONAL                 	     1	    18	    18
OBSERVATIONALLY               	     1	     1	     1
OBSERVATIONS                  	     1	   264	   264
OBSERVATORY                   	     1	     2	     2
OBSERVE                       	     1	    68	    68
OBSERVED                      	     1	  1369	  1369
OBSERVER                      	     1	     5	     5
OBSERVERS                     	     1	     4	     4
OBSERVING                     	     1	    10	    10
OCCASION                      	     1	     2	     2
OCCASIONAL                    	     1	    12	    12
OCCASIONALLY                  	     1	    32	    32
OCCASIONS                     	     1	     9	     9
OCCUR                         	     1	   274	   274
OCCURRED                      	     1	   406	   406
OCCURRENCE                    	     1	   346	   346
OCCURRENCES                   	     1	    29	    29
OCCURRING                     	     1	   166	   166
OCCURS                        	     1	   176	   176
OCT                           	     1	     7	     7
OCTOBER                       	     1	   131	   131
OFFICIAL                      	     1	    33	    33
OFFICIALLY                    	     1	     6	     6
OFFICIALS                     	     1	    43	    43
ONIONS                        	     1	     1	     1
OP                            	     1	     3	     3
OPERATE                       	     1	    37	    37
OPERATED                      	     1	    27	    27
OPERATES                      	     1	    12	    12
OPERATING                     	     1	    64	    64
OPERATION                     	     1	    69	    69
OPERATIONAL                   	     1	   106	   106
OPERATIONALITY                	     1	     1	     1
OPERATIONALLY                 	     1	     8	     8
OPERATIONS                    	     1	   246	   246
OPERATIVE                     	     1	     4	     4
OPERATOR                      	     1	    21	    21
OPERATORS                     	     1	    16	    16
OPINION                       	     1	    27	    27
OPINIONS                      	     1	    37	    37
OPPORTUNITIES                 	     1	   241	   241
OPPORTUNITY                   	     1	   129	   129
OPPOSE                        	     1	     1	     1
OPPOSED                       	     1	    33	    33
OPPOSING                      	     1	     8	     8
OPPOSITE                      	     1	    93	    93
OPPOSITELY                    	     1	     1	     1
OPPOSITION                    	     1	    10	    10
OPS                           	     1	     1	     1
OPTION                        	     1	   136	   136
OPTIONAL                      	     1	     2	     2
OPTIONS                       	     1	   137	   137
ORDINARILY                    	     1	     2	     2
ORDINARY                      	     1	    34	    34
ORGANISATION                  	     1	     9	     9
ORGANISATIONAL                	     1	     2	     2
ORGANISATIONS                 	     1	     7	     7
ORGANISED                     	     1	     5	     5
ORGANISES                     	     1	     1	     1
ORGANIZATION                  	     1	   102	   102
ORGANIZATIONAL                	     1	    34	    34
ORGANIZATIONS                 	     1	   154	   154
ORGANIZE                      	     1	     7	     7
ORGANIZED                     	     1	    44	    44
ORGANIZERS                    	     1	     1	     1
ORGANIZES                     	     1	     1	     1
ORGANIZING                    	     1	     9	     9
ORIGINAL                      	     1	   194	   194
ORIGINALITY                   	     1	     1	     1
ORIGINALLY                    	     1	    39	    39
OTHERWISE                     	     1	    60	    60
OVEN                          	     1	    60	    60
OVERSTOCKED                   	     1	     5	     5
OVERSTOCKING                  	     1	     1	     1
OWED                          	     1	     1	     1
OWES                          	     1	     3	     3
OWING                         	     1	    71	    71
PAN                           	     1	    17	    17
PANS                          	     1	     3	     3
PARTNER                       	     1	     7	     7
PARTNERED                     	     1	     2	     2
PARTNERING                    	     1	     2	     2
PARTNERS                      	     1	    30	    30
PARTNERSHIP                   	     1	    22	    22
PARTNERSHIPS                  	     1	    13	    13
PAT                           	     1	     5	     5
PATCH                         	     1	   141	   141
PATCHED                       	     1	     1	     1
PATCHES                       	     1	   225	   225
PATCHING                      	     1	     1	     1
PATH                          	     1	    50	    50
PATHS                         	     1	    20	    20
PATTED                        	     1	     1	     1
PATTERN                       	     1	   450	   450
PATTERNED                     	     1	     2	     2
PATTERNING                    	     1	     5	     5
PATTERNS                      	     1	   630	   630
PAUSE                         	     1	     4	     4
PAUSED                        	     1	    13	    13
PAUSING                       	     1	     1	     1
PEACE                         	     1	     4	     4
PEACEFUL                      	     1	     1	     1
PEN                           	     1	     9	     9
PENNING                       	     1	     1	     1
PER                           	     1	  1065	  1065
PERCENT                       	     1	   233	   233
PERCENTAGE                    	     1	   357	   357
PERCENTAGES                   	     1	    59	    59
PERFORM                       	     1	    72	    72
PERFORMANCE                   	     1	   308	   308
PERFORMANCES                  	     1	    12	    12
PERFORMED                     	     1	   470	   470
PERFORMERS                    	     1	     1	     1
PERFORMING                    	     1	    30	    30
PERFORMS                      	     1	     5	     5
PERIOD                        	     1	  1275	  1275
PERIODIC                      	     1	    32	    32
PERIODICAL                    	     1	     3	     3
PERIODICALLY                  	     1	    21	    21
PERIODICITIES                 	     1	    10	    10
PERIODICITY                   	     1	     7	     7
PERIODS                       	     1	   478	   478
PET                           	     1	    12	    12
PETS                          	     1	     1	     1
PHYSICAL                      	     1	   306	   306
PHYSICALLY                    	     1	    21	    21
PIE                           	     1	     1	     1
PIG                           	     1	     3	     3
PIGLETS                       	     1	     1	     1
PIGS                          	     1	     8	     8
PILE                          	     1	     1	     1
PILES                         	     1	     8	     8
PIN                           	     1	     6	     6
PINE                          	     1	   924	   924
PINES                         	     1	    54	    54
PINK                          	     1	     1	     1
PINKY                         	     1	     1	     1
PINNED                        	     1	     1	     1
PINNING                       	     1	     1	     1
PIPE                          	     1	    21	    21
PIPES                         	     1	    28	    28
PIPING                        	     1	     2	     2
PITCHER                       	     1	     3	     3
PITCHERS                      	     1	     1	     1
PLAIN                         	     1	    65	    65
PLAINLY                       	     1	     1	     1
PLAINNESS                     	     1	     1	     1
PLANE                         	     1	    53	    53
PLANES                        	     1	     2	     2
PLANET                        	     1	    23	    23
PLANETARY                     	     1	     7	     7
PLASTIC                       	     1	   105	   105
PLASTICITY                    	     1	    38	    38
PLASTICIZATION                	     1	     1	     1
PLASTICIZER                   	     1	     1	     1
PLASTICIZING                  	     1	     1	     1
PLASTICS                      	     1	     7	     7
PLATE                         	     1	    26	    26
PLATED                        	     1	     6	     6
PLATES                        	     1	    26	    26
PLATING                       	     1	     3	     3
PLEASANT                      	     1	     6	     6
PLEASANTNESS                  	     1	    19	    19
PLUG                          	     1	     3	     3
PLUGGING                      	     1	     1	     1
PLUGS                         	     1	     1	     1
POCKET                        	     1	     7	     7
POCKETED                      	     1	     4	     4
POCKETS                       	     1	     8	     8
POEM                          	     1	     1	     1
POEMS                         	     1	     1	     1
POISON                        	     1	     3	     3
POISONING                     	     1	     3	     3
POISONOUS                     	     1	     2	     2
POISONS                       	     1	     3	     3
POLE                          	     1	    24	    24
POLES                         	     1	    19	    19
POLICIES                      	     1	   357	   357
POLICY                        	     1	   553	   553
POLISH                        	     1	    25	    25
POLISHED                      	     1	    12	    12
POLISHING                     	     1	     1	     1
POLITICAL                     	     1	    83	    83
POLITICALLY                   	     1	     2	     2
POLITICIANS                   	     1	     3	     3
POLITICS                      	     1	     4	     4
POLLUTANT                     	     1	    57	    57
POLLUTANTS                    	     1	    51	    51
POLLUTE                       	     1	     2	     2
POLLUTED                      	     1	    29	    29
POLLUTING                     	     1	     4	     4
POLLUTION                     	     1	   195	   195
POOL                          	     1	    70	    70
POOLED                        	     1	    38	    38
POOLING                       	     1	    10	    10
POOLS                         	     1	   101	   101
POPULAR                       	     1	    29	    29
POPULARITY                    	     1	     7	     7
POPULARIZE                    	     1	     1	     1
POPULARIZED                   	     1	     3	     3
POPULARIZING                  	     1	     1	     1
POPULARLY                     	     1	     2	     2
POPULATE                      	     1	     4	     4
POPULATED                     	     1	    17	    17
POPULATION                    	     1	   778	   778
POPULATIONS                   	     1	   416	   416
PORT                          	     1	    15	    15
PORTED                        	     1	     6	     6
PORTS                         	     1	     4	     4
POSITIVE                      	     1	   865	   865
POSITIVELY                    	     1	   246	   246
POSITIVES                     	     1	     4	     4
POSITIVITY                    	     1	     1	     1
POSSESS                       	     1	    34	    34
POSSESSED                     	     1	    15	    15
POSSESSES                     	     1	     9	     9
POSSESSING                    	     1	     6	     6
POSSESSION                    	     1	     3	     3
POTATO                        	     1	     6	     6
POTATOES                      	     1	     3	     3
POUR                          	     1	     2	     2
POURED                        	     1	     5	     5
POURING                       	     1	     1	     1
PRACTICAL                     	     1	   121	   121
PRACTICALITY                  	     1	     1	     1
PRACTICALLY                   	     1	    21	    21
PRACTICE                      	     1	   462	   462
PRACTICED                     	     1	    45	    45
PRACTICES                     	     1	  1028	  1028
PRACTICING                    	     1	    53	    53
PRACTISE                      	     1	     1	     1
PRACTISED                     	     1	    19	    19
PRACTISES                     	     1	     1	     1
PRACTISING                    	     1	     2	     2
PREBLOOM                      	     1	     6	     6
PREDAWN                       	     1	    56	    56
PREDESERTIC                   	     1	     1	     1
PREDESIGNED                   	     1	     1	     1
PREESTABLISHED                	     1	     1	     1
PREFER                        	     1	    39	    39
PREFERABLE                    	     1	    19	    19
PREFERABLY                    	     1	     6	     6
PREFERENCE                    	     1	    67	    67
PREFERENCES                   	     1	    93	    93
PREFERENCING                  	     1	     1	     1
PREFERENTIAL                  	     1	     9	     9
PREFERENTIALLY                	     1	    14	    14
PREFERRED                     	     1	   110	   110
PREFERRING                    	     1	     3	     3
PREFERS                       	     1	     4	     4
PREGNANT                      	     1	     3	     3
PREINDUSTRIAL                 	     1	    12	    12
PREMELTING                    	     1	     1	     1
PREMIXED                      	     1	     4	     4
PREMIXING                     	     1	    41	    41
PREPRINT                      	     1	     1	     1
PREPRINTED                    	     1	     1	     1
PREPROCESSING                 	     1	     6	     6
PREPROCESSOR                  	     1	     2	     2
PRERELEASE                    	     1	     1	     1
PRESEASON                     	     1	     2	     2
PRESELECTED                   	     1	     3	     3
PRESELECTION                  	     1	     1	     1
PRESIDENT                     	     1	     2	     2
PRESIDENTIAL                  	     1	     3	     3
PRESSURE                      	     1	   501	   501
PRESSURED                     	     1	     3	     3
PRESSURELESS                  	     1	     1	     1
PRESSURES                     	     1	    67	    67
PRESSURING                    	     1	     2	     2
PRESSURIZATION                	     1	     1	     1
PRESSURIZED                   	     1	     5	     5
PRESSURIZER                   	     1	     1	     1
PRESSURIZING                  	     1	     2	     2
PRESTRESSING                  	     1	     4	     4
PRESUMABLY                    	     1	    42	    42
PRESUME                       	     1	     2	     2
PRESUMED                      	     1	     6	     6
PRESUMES                      	     1	     2	     2
PRETEND                       	     1	     1	     1
PREVENT                       	     1	   117	   117
PREVENTATIVE                  	     1	     1	     1
PREVENTED                     	     1	    12	    12
PREVENTING                    	     1	    35	    35
PREVENTION                    	     1	    47	    47
PREVENTIVE                    	     1	     3	     3
PREVENTS                      	     1	    11	    11
PREVIOUS                      	     1	   755	   755
PREVIOUSLY                    	     1	   270	   270
PRIDE                         	     1	     1	     1
PRIME                         	     1	    21	    21
PRIMING                       	     1	     6	     6
PRINT                         	     1	     1	     1
PRINTED                       	     1	     7	     7
PRINTER                       	     1	     2	     2
PRINTING                      	     1	     4	     4
PRINTS                        	     1	     1	     1
PRIVACY                       	     1	     3	     3
PRIVATE                       	     1	   293	   293
PRIVATELY                     	     1	     9	     9
PRO                           	     1	    38	    38
PROCESS                       	     1	   806	   806
PROCESSED                     	     1	    85	    85
PROCESSES                     	     1	   690	   690
PROCESSIBILITY                	     1	     1	     1
PROCESSING                    	     1	   194	   194
PROCESSIONARY                 	     1	     1	     1
PROCESSOR                     	     1	     2	     2
PROCESSORS                    	     1	     3	     3
PROCESSUAL                    	     1	     1	     1
PRODUCE                       	     1	   322	   322
PRODUCED                      	     1	   455	   455
PRODUCER                      	     1	    44	    44
PRODUCERS                     	     1	    98	    98
PRODUCES                      	     1	    46	    46
PRODUCING                     	     1	    81	    81
PRODUCT                       	     1	   304	   304
PRODUCTION                    	     1	  1889	  1889
PRODUCTIONS                   	     1	    11	    11
PRODUCTIVE                    	     1	   137	   137
PRODUCTIVELY                  	     1	     2	     2
PRODUCTIVIST                  	     1	     1	     1
PRODUCTIVITIES                	     1	     2	     2
PRODUCTIVITY                  	     1	   539	   539
PRODUCTS                      	     1	   811	   811
PROFESSION                    	     1	    49	    49
PROFESSIONAL                  	     1	   135	   135
PROFESSIONALISM               	     1	     4	     4
PROFESSIONALLY                	     1	     1	     1
PROFESSIONALS                 	     1	   107	   107
PROFESSIONS                   	     1	    19	    19
PROGRESS                      	     1	    61	    61
PROGRESSED                    	     1	     9	     9
PROGRESSES                    	     1	     7	     7
PROGRESSING                   	     1	     6	     6
PROGRESSION                   	     1	    13	    13
PROGRESSIVE                   	     1	    36	    36
PROGRESSIVELY                 	     1	    42	    42
PROJECT                       	     1	   192	   192
PROJECTED                     	     1	   164	   164
PROJECTING                    	     1	    11	    11
PROJECTION                    	     1	    65	    65
PROJECTIONS                   	     1	   116	   116
PROJECTS                      	     1	   130	   130
PROMOTORS                     	     1	     3	     3
PRONOUNCED                    	     1	    97	    97
PRONOUNCEDLY                  	     1	     1	     1
PROPERTIES                    	     1	   733	   733
PROPERTY                      	     1	   179	   179
PROPOSAL                      	     1	    14	    14
PROPOSALS                     	     1	     9	     9
PROPOSE                       	     1	    54	    54
PROPOSED                      	     1	   299	   299
PROPOSES                      	     1	    21	    21
PROPOSING                     	     1	     6	     6
PROS                          	     1	     1	     1
PROTEST                       	     1	     1	     1
PROTESTING                    	     1	     1	     1
PROVE                         	     1	    28	    28
PROVED                        	     1	    76	    76
PROVEN                        	     1	    45	    45
PROVES                        	     1	     7	     7
PROVIDE                       	     1	   797	   797
PROVIDED                      	     1	   458	   458
PROVIDER                      	     1	     3	     3
PROVIDERS                     	     1	    21	    21
PROVIDES                      	     1	   335	   335
PROVIDING                     	     1	   210	   210
PROVING                       	     1	    12	    12
PUB                           	     1	     1	     1
PUMP                          	     1	    55	    55
PUMPED                        	     1	     1	     1
PUMPING                       	     1	    11	    11
PUMPS                         	     1	     6	     6
PUNCH                         	     1	    27	    27
PUNCHING                      	     1	     2	     2
PUNISHED                      	     1	     1	     1
PUNISHMENT                    	     1	     4	     4
PUP                           	     1	     1	     1
PUPS                          	     1	     2	     2
PURCHASE                      	     1	    14	    14
PURCHASED                     	     1	    40	    40
PURCHASERS                    	     1	     1	     1
PURCHASES                     	     1	     2	     2
PURCHASING                    	     1	     4	     4
PURE                          	     1	   118	   118
PURELY                        	     1	    15	    15
PURER                         	     1	     1	     1
PURITY                        	     1	    32	    32
PURPOSE                       	     1	   132	   132
PURPOSED                      	     1	     1	     1
PURPOSEFUL                    	     1	     2	     2
PURPOSEFULLY                  	     1	     3	     3
PURPOSELY                     	     1	     1	     1
PURPOSES                      	     1	   138	   138
PURPOSIVE                     	     1	    13	    13
PURPOSIVELY                   	     1	     6	     6
QUALIFICATION                 	     1	    11	    11
QUALIFICATIONS                	     1	     5	     5
QUALIFIED                     	     1	    17	    17
QUALIFIES                     	     1	     1	     1
QUALIFY                       	     1	     4	     4
QUALIFYING                    	     1	     2	     2
QUALITIES                     	     1	    17	    17
QUALITY                       	     1	   655	   655
QUOTATION                     	     1	     1	     1
QUOTATIONS                    	     1	     5	     5
QUOTE                         	     1	     2	     2
QUOTED                        	     1	     5	     5
QUOTES                        	     1	     7	     7
QUOTING                       	     1	     1	     1
RANGE                         	     1	   979	   979
RANGED                        	     1	   210	   210
RANGES                        	     1	   179	   179
RANGING                       	     1	   227	   227
RAPID                         	     1	   233	   233
RAPIDITY                      	     1	     2	     2
RAPIDLY                       	     1	   159	   159
RAPIDNESS                     	     1	     1	     1
RAPIDS                        	     1	     1	     1
RARE                          	     1	   121	   121
RARELY                        	     1	    66	    66
RARITY                        	     1	    15	    15
RAT                           	     1	     4	     4
RATS                          	     1	     3	     3
RAY                           	     1	    13	    13
RAYS                          	     1	    10	    10
REACT                         	     1	    21	    21
REACTANT                      	     1	     1	     1
REACTED                       	     1	    13	    13
REACTION                      	     1	   293	   293
REACTIONARY                   	     1	     1	     1
REACTIONS                     	     1	    93	    93
REACTIVE                      	     1	    22	    22
REACTIVITY                    	     1	    17	    17
REACTOR                       	     1	    24	    24
REACTORS                      	     1	    13	    13
REACTS                        	     1	     1	     1
REATTRACTED                   	     1	     1	     1
REBALANCING                   	     1	     1	     1
REBURIED                      	     1	     1	     1
RECALCULATED                  	     1	    15	    15
RECALL                        	     1	     8	     8
RECALLED                      	     1	     2	     2
RECALLING                     	     1	     2	     2
RECEIVE                       	     1	    44	    44
RECEIVED                      	     1	    90	    90
RECEIVES                      	     1	    18	    18
RECEIVING                     	     1	    38	    38
RECOGNISE                     	     1	     3	     3
RECOGNISED                    	     1	    12	    12
RECOGNISES                    	     1	     1	     1
RECOGNIZABLE                  	     1	     3	     3
RECOGNIZE                     	     1	    33	    33
RECOGNIZED                    	     1	   137	   137
RECOGNIZES                    	     1	    13	    13
RECOGNIZING                   	     1	    20	    20
RECOMBINANT                   	     1	     1	     1
RECOMBINATION                 	     1	     4	     4
RECOMBINATIONS                	     1	     1	     1
RECOMMEND                     	     1	    55	    55
RECOMMENDABLE                 	     1	     2	     2
RECOMMENDATION                	     1	    18	    18
RECOMMENDATIONS               	     1	    76	    76
RECOMMENDED                   	     1	    98	    98
RECOMMENDING                  	     1	     8	     8
RECOMMENDS                    	     1	    17	    17
RECONCENTRATING               	     1	     1	     1
RECONNECTED                   	     1	     1	     1
RECOVER                       	     1	    70	    70
RECOVERABLE                   	     1	     1	     1
RECOVERED                     	     1	    81	    81
RECOVERIES                    	     1	     8	     8
RECOVERING                    	     1	    16	    16
RECOVERS                      	     1	     5	     5
RECOVERY                      	     1	   215	   215
RECREATING                    	     1	     1	     1
RECREATIONIST                 	     1	     1	     1
REDEVELOPMENT                 	     1	     2	     2
REDIRECT                      	     1	     2	     2
REDIRECTING                   	     1	     2	     2
REDUCE                        	     1	   517	   517
REDUCED                       	     1	   562	   562
REDUCES                       	     1	    94	    94
REDUCING                      	     1	   272	   272
REDUCTION                     	     1	   559	   559
REDUCTIONS                    	     1	   147	   147
REESTABLISH                   	     1	     1	     1
REESTABLISHED                 	     1	     2	     2
REESTABLISHING                	     1	     2	     2
REESTABLISHMENT               	     1	    10	    10
REEXAMINATION                 	     1	     1	     1
REEXAMINED                    	     1	     1	     1
REEXAMINES                    	     1	     1	     1
REF                           	     1	    25	    25
REFER                         	     1	    52	    52
REFERENCE                     	     1	   411	   411
REFERENCED                    	     1	    10	    10
REFERENCES                    	     1	    28	    28
REFERENCING                   	     1	     2	     2
REFERRAL                      	     1	     1	     1
REFERRED                      	     1	    86	    86
REFERRING                     	     1	    34	    34
REFERS                        	     1	    75	    75
REFRAMING                     	     1	     3	     3
REFRIGERATED                  	     1	     5	     5
REFRIGERATION                 	     1	     2	     2
REFRIGERATOR                  	     1	     4	     4
REFUSAL                       	     1	     1	     1
REFUSE                        	     1	     1	     1
REFUSED                       	     1	     2	     2
REGARD                        	     1	    86	    86
REGARDED                      	     1	    40	    40
REGARDING                     	     1	   339	   339
REGARDLESS                    	     1	   120	   120
REGARDS                       	     1	    25	    25
REGION                        	     1	  1116	  1116
REGIONAL                      	     1	   498	   498
REGIONALISATION               	     1	     1	     1
REGIONALIZATION               	     1	     3	     3
REGIONALIZED                  	     1	     3	     3
REGIONALLY                    	     1	    11	    11
REGIONS                       	     1	   884	   884
REGISTER                      	     1	    22	    22
REGISTERED                    	     1	    34	    34
REGISTERING                   	     1	     1	     1
REGISTERS                     	     1	     7	     7
REGISTRATION                  	     1	    14	    14
REGISTRATIONS                 	     1	     3	     3
REGULAR                       	     1	    64	    64
REGULARITY                    	     1	     2	     2
REGULARIZATION                	     1	    10	    10
REGULARIZE                    	     1	     1	     1
REGULARIZED                   	     1	     2	     2
REGULARIZES                   	     1	     1	     1
REGULARIZING                  	     1	     1	     1
REGULARLY                     	     1	    36	    36
REINTRODUCED                  	     1	     5	     5
REINTRODUCING                 	     1	     1	     1
REINTRODUCTION                	     1	     6	     6
RELAX                         	     1	     1	     1
RELAXATION                    	     1	    16	    16
RELAXATIONS                   	     1	     1	     1
RELAXED                       	     1	     9	     9
RELAXING                      	     1	     2	     2
RELEASABLE                    	     1	     1	     1
RELEASE                       	     1	   156	   156
RELEASED                      	     1	    70	    70
RELEASES                      	     1	    21	    21
RELEASING                     	     1	     9	     9
RELIABILITY                   	     1	    55	    55
RELIABLE                      	     1	   120	   120
RELIABLY                      	     1	     9	     9
RELIANCE                      	     1	    28	    28
RELIANT                       	     1	    10	    10
RELIED                        	     1	    28	    28
RELIEF                        	     1	    17	    17
RELIEFS                       	     1	     1	     1
RELIES                        	     1	    38	    38
RELOCATE                      	     1	     7	     7
RELOCATED                     	     1	     3	     3
RELOCATION                    	     1	    10	    10
RELOCATIONS                   	     1	     2	     2
RELY                          	     1	    59	    59
RELYING                       	     1	    27	    27
REMAIN                        	     1	   161	   161
REMAINED                      	     1	   151	   151
REMAINING                     	     1	   275	   275
REMAINS                       	     1	   250	   250
REMAPPED                      	     1	     1	     1
REMARK                        	     1	     1	     1
REMARKABLE                    	     1	    39	    39
REMARKABLY                    	     1	    23	    23
REMARKED                      	     1	     1	     1
REMARKS                       	     1	    15	    15
REMEASURED                    	     1	     3	     3
REMEASUREMENT                 	     1	     2	     2
REMELTING                     	     1	     1	     1
REMIND                        	     1	     5	     5
REMINDER                      	     1	     4	     4
REMINDERS                     	     1	     2	     2
REMINDS                       	     1	     1	     1
REMOVABLE                     	     1	     1	     1
REMOVAL                       	     1	   248	   248
REMOVALS                      	     1	    56	    56
REMOVE                        	     1	    97	    97
REMOVED                       	     1	   215	   215
REMOVES                       	     1	    12	    12
REMOVING                      	     1	    62	    62
REOCCURRENCE                  	     1	     1	     1
REORGANISATION                	     1	     1	     1
REORGANIZATION                	     1	     9	     9
REORGANIZE                    	     1	     3	     3
REORGANIZED                   	     1	     2	     2
REP                           	     1	     2	     2
REPAIR                        	     1	    14	    14
REPAIRED                      	     1	     1	     1
REPAIRING                     	     1	     1	     1
REPAIRS                       	     1	     4	     4
REPEAT                        	     1	    22	    22
REPEATABILITY                 	     1	     5	     5
REPEATABLE                    	     1	     4	     4
REPEATED                      	     1	    92	    92
REPEATEDLY                    	     1	    24	    24
REPEATING                     	     1	     3	     3
REPEATS                       	     1	    24	    24
REPETITION                    	     1	     7	     7
REPETITIONS                   	     1	     4	     4
REPLACE                       	     1	    26	    26
REPLACED                      	     1	    58	    58
REPLACEMENT                   	     1	    45	    45
REPLACEMENTS                  	     1	     3	     3
REPLACES                      	     1	     2	     2
REPLACING                     	     1	    29	    29
REPOPULATION                  	     1	     1	     1
REPRESENT                     	     1	   295	   295
REPRESENTANTS                 	     1	     2	     2
REPRESENTATION                	     1	    88	    88
REPRESENTATIONS               	     1	    10	    10
REPRESENTATIVE                	     1	   128	   128
REPRESENTATIVENESS            	     1	    31	    31
REPRESENTATIVES               	     1	    26	    26
REPRESENTATIVITY              	     1	     1	     1
REPRESENTED                   	     1	   234	   234
REPRESENTING                  	     1	   129	   129
REPRESENTS                    	     1	   271	   271
REPROCESSED                   	     1	     1	     1
REPS                          	     1	     1	     1
REPURPOSE                     	     1	     1	     1
REPURPOSED                    	     1	     1	     1
REPURPOSING                   	     1	     1	     1
REQUIRE                       	     1	   184	   184
REQUIRED                      	     1	   361	   361
REQUIREMENT                   	     1	    57	    57
REQUIREMENTS                  	     1	   171	   171
REQUIRES                      	     1	   215	   215
REQUIRING                     	     1	    34	    34
RESCALE                       	     1	     1	     1
RESCALED                      	     1	     3	     3
RESEARCH                      	     1	  1193	  1193
RESEARCHABLE                  	     1	     1	     1
RESEARCHED                    	     1	     8	     8
RESEARCHER                    	     1	     7	     7
RESEARCHERS                   	     1	   134	   134
RESEARCHES                    	     1	    16	    16
RESEARCHING                   	     1	     2	     2
RESELECTION                   	     1	     1	     1
RESERVATION                   	     1	     3	     3
RESERVATIONS                  	     1	     1	     1
RESERVE                       	     1	   163	   163
RESERVED                      	     1	     4	     4
RESERVES                      	     1	   170	   170
RESERVING                     	     1	     3	     3
RESIST                        	     1	    17	    17
RESISTANCE                    	     1	   453	   453
RESISTANCES                   	     1	    24	    24
RESISTANT                     	     1	    45	    45
RESISTED                      	     1	     6	     6
RESISTING                     	     1	     3	     3
RESISTIVITY                   	     1	    12	    12
RESPECT                       	     1	   187	   187
RESPECTED                     	     1	     7	     7
RESPECTING                    	     1	     5	     5
RESPECTS                      	     1	     3	     3
RESTANDARDIZE                 	     1	     1	     1
RESTAURANTS                   	     1	     1	     1
RESULT                        	     1	   764	   764
RESULTANT                     	     1	    16	    16
RESULTED                      	     1	   288	   288
RESULTING                     	     1	   413	   413
RESULTS                       	     1	  2455	  2455
RESUPPLIED                    	     1	     1	     1
RESUPPLY                      	     1	     1	     1
RETIRED                       	     1	     5	     5
RETIREES                      	     1	     5	     5
REVALUATED                    	     1	     1	     1
REVALUATIONS                  	     1	     2	     2
REVALUED                      	     1	     1	     1
RICE                          	     1	    47	    47
RIPPING                       	     1	     1	     1
RISK                          	     1	   921	   921
RISKIER                       	     1	     1	     1
RISKING                       	     1	     3	     3
RISKLESS                      	     1	     9	     9
RISKS                         	     1	   146	   146
RISKY                         	     1	     6	     6
ROLE                          	     1	   628	   628
ROLES                         	     1	    84	    84
ROOF                          	     1	     1	     1
ROOFING                       	     1	     1	     1
ROOFS                         	     1	     6	     6
ROOT                          	     1	  1380	  1380
ROOTED                        	     1	    20	    20
ROOTING                       	     1	    56	    56
ROOTS                         	     1	   627	   627
ROPE                          	     1	   247	   247
ROPES                         	     1	    43	    43
ROT                           	     1	    36	    36
ROTS                          	     1	     4	     4
ROTTED                        	     1	     6	     6
ROTTEN                        	     1	     3	     3
ROTTING                       	     1	     7	     7
ROW                           	     1	    89	    89
ROWS                          	     1	   122	   122
ROYAL                         	     1	     3	     3
ROYALTIES                     	     1	     2	     2
RUBBED                        	     1	     1	     1
RUBBING                       	     1	     1	     1
RUSH                          	     1	     1	     1
SAINT                         	     1	     4	     4
SAKE                          	     1	     4	     4
SALABLE                       	     1	     1	     1
SALARIED                      	     1	     1	     1
SALARY                        	     1	     1	     1
SALE                          	     1	    34	    34
SALES                         	     1	    35	    35
SALT                          	     1	   170	   170
SALTS                         	     1	    14	    14
SALTY                         	     1	     7	     7
SAND                          	     1	    45	    45
SANDED                        	     1	    16	    16
SANDER                        	     1	     5	     5
SANDERS                       	     1	     1	     1
SANDING                       	     1	    14	    14
SANDS                         	     1	    15	    15
SANDWICH                      	     1	     2	     2
SANDWICHED                    	     1	     1	     1
SANDY                         	     1	    53	    53
SATISFIED                     	     1	    21	    21
SATISFIES                     	     1	     4	     4
SATISFY                       	     1	    19	    19
SATISFYING                    	     1	     9	     9
SCALABILITY                   	     1	     8	     8
SCALABLE                      	     1	     2	     2
SCALE                         	     1	   679	   679
SCALED                        	     1	    32	    32
SCALES                        	     1	   243	   243
SCALING                       	     1	    80	    80
SCENE                         	     1	    10	    10
SCENERY                       	     1	     1	     1
SCENES                        	     1	     4	     4
SCENIC                        	     1	     2	     2
SCHEDULE                      	     1	    35	    35
SCHEDULED                     	     1	     2	     2
SCHEDULES                     	     1	    25	    25
SCHEDULING                    	     1	    32	    32
SCORE                         	     1	   153	   153
SCORED                        	     1	     7	     7
SCORES                        	     1	   115	   115
SCORING                       	     1	    10	    10
SCRATCH                       	     1	     5	     5
SCRATCHES                     	     1	     1	     1
SCREEN                        	     1	    16	    16
SCREENED                      	     1	    13	    13
SCREENING                     	     1	    16	    16
SCREENS                       	     1	     2	     2
SCREW                         	     1	    14	    14
SCREWS                        	     1	     2	     2
SEAL                          	     1	     8	     8
SEALANT                       	     1	     2	     2
SEALED                        	     1	    23	    23
SEALING                       	     1	     3	     3
SEALS                         	     1	     1	     1
SEARCH                        	     1	    95	    95
SEARCHABLE                    	     1	     1	     1
SEARCHED                      	     1	    20	    20
SEARCHES                      	     1	     9	     9
SEARCHING                     	     1	     9	     9
SEASON                        	     1	   646	   646
SEASONAL                      	     1	   330	   330
SEASONALITY                   	     1	    41	    41
SEASONALIZED                  	     1	     1	     1
SEASONALLY                    	     1	    35	    35
SEASONS                       	     1	   122	   122
SEC                           	     1	    21	    21
SECONDS                       	     1	     9	     9
SECTION                       	     1	   302	   302
SECTIONAL                     	     1	    37	    37
SECTIONED                     	     1	     1	     1
SECTIONING                    	     1	     3	     3
SECTIONS                      	     1	   115	   115
SEED                          	     1	   366	   366
SEEDED                        	     1	    12	    12
SEEDER                        	     1	     2	     2
SEEDERS                       	     1	     2	     2
SEEDING                       	     1	     8	     8
SEEDLESS                      	     1	     2	     2
SEEDLESSNESS                  	     1	     1	     1
SEEDLING                      	     1	   230	   230
SEEDLINGS                     	     1	   406	   406
SEEDS                         	     1	   180	   180
SEEK                          	     1	    28	    28
SEEKER                        	     1	     1	     1
SEEKERS                       	     1	     1	     1
SEEKING                       	     1	    21	    21
SEEKS                         	     1	    13	    13
SELECT                        	     1	    73	    73
SELECTED                      	     1	   771	   771
SELECTING                     	     1	    57	    57
SELECTION                     	     1	   406	   406
SELECTIONS                    	     1	     6	     6
SELECTIVE                     	     1	    71	    71
SELECTIVELY                   	     1	    24	    24
SELECTIVITIES                 	     1	     1	     1
SELECTIVITY                   	     1	    21	    21
SELECTOR                      	     1	     1	     1
SELECTS                       	     1	     5	     5
SENIOR                        	     1	    18	    18
SENIORS                       	     1	     1	     1
SENTENCE                      	     1	     1	     1
SENTENCES                     	     1	     1	     1
SEP                           	     1	     6	     6
SEPARABILITY                  	     1	     1	     1
SEPARATE                      	     1	   115	   115
SEPARATED                     	     1	    95	    95
SEPARATELY                    	     1	    97	    97
SEPARATES                     	     1	     5	     5
SEPARATING                    	     1	    14	    14
SEPARATION                    	     1	    72	    72
SEPARATIONS                   	     1	     6	     6
SEPARATOR                     	     1	     3	     3
SEPARATORY                    	     1	     1	     1
SEPTEMBER                     	     1	   163	   163
SERIES                        	     1	   470	   470
SHADE                         	     1	   122	   122
SHADED                        	     1	    33	    33
SHADING                       	     1	    33	    33
SHADOW                        	     1	    12	    12
SHADOWED                      	     1	     1	     1
SHADOWS                       	     1	     3	     3
SHADY                         	     1	     1	     1
SHAME                         	     1	     1	     1
SHARP                         	     1	    35	    35
SHARPER                       	     1	     1	     1
SHARPEST                      	     1	     2	     2
SHARPLY                       	     1	    21	    21
SHARPNESS                     	     1	     1	     1
SHAVINGS                      	     1	     3	     3
SHED                          	     1	    13	    13
SHEDDING                      	     1	    28	    28
SHEDS                         	     1	     2	     2
SHEEP                         	     1	    12	    12
SHEET                         	     1	    18	    18
SHEETING                      	     1	     2	     2
SHEETS                        	     1	     6	     6
SHELF                         	     1	     2	     2
SHELL                         	     1	     8	     8
SHELLED                       	     1	     1	     1
SHELLING                      	     1	     8	     8
SHELLS                        	     1	     4	     4
SHELTER                       	     1	    24	    24
SHELTERED                     	     1	     6	     6
SHELTERING                    	     1	     2	     2
SHELTERS                      	     1	     4	     4
SHELVES                       	     1	     1	     1
SHIFT                         	     1	   212	   212
SHIFTED                       	     1	    62	    62
SHIFTER                       	     1	     3	     3
SHIFTING                      	     1	    79	    79
SHIFTS                        	     1	   123	   123
SHINES                        	     1	     1	     1
SHINY                         	     1	     2	     2
SHOCK                         	     1	     5	     5
SHOCKS                        	     1	    19	    19
SHORE                         	     1	     1	     1
SHORES                        	     1	     3	     3
SIGNAL                        	     1	   182	   182
SIGNALED                      	     1	     3	     3
SIGNALING                     	     1	    20	    20
SIGNALS                       	     1	   118	   118
SILVER                        	     1	    18	    18
SILVERY                       	     1	     3	     3
SIMILAR                       	     1	  1134	  1134
SIMILARITIES                  	     1	    38	    38
SIMILARITY                    	     1	    84	    84
SIMILARLY                     	     1	   264	   264
SINK                          	     1	    51	    51
SINKING                       	     1	     2	     2
SINKS                         	     1	    19	    19
SITE                          	     1	  1056	  1056
SITED                         	     1	     3	     3
SITES                         	     1	  1475	  1475
SKI                           	     1	     1	     1
SKILL                         	     1	    23	    23
SKILLED                       	     1	    17	    17
SKILLFUL                      	     1	     2	     2
SKILLFULLY                    	     1	     1	     1
SKILLS                        	     1	    59	    59
SLAVE                         	     1	     2	     2
SLAVES                        	     1	     3	     3
SLID                          	     1	     1	     1
SLIDE                         	     1	     3	     3
SLIDES                        	     1	     6	     6
SLIDING                       	     1	    11	    11
SMART                         	     1	    20	    20
SMARTER                       	     1	     2	     2
SMOOTH                        	     1	    46	    46
SMOOTHED                      	     1	     8	     8
SMOOTHENED                    	     1	     1	     1
SMOOTHER                      	     1	     4	     4
SMOOTHING                     	     1	    16	    16
SMOOTHLY                      	     1	     3	     3
SMOOTHNESS                    	     1	     2	     2
SMOOTHS                       	     1	     1	     1
SNAKE                         	     1	     9	     9
SNAKES                        	     1	     2	     2
SNAPPED                       	     1	     1	     1
SNR                           	     1	     7	     7
SOCIAL                        	     1	   561	   561
SOCIALLY                      	     1	    15	    15
SOCIETAL                      	     1	    29	    29
SOCIETIES                     	     1	    57	    57
SOCIETY                       	     1	   178	   178
SOIL                          	     1	  3756	  3756
SOILS                         	     1	   379	   379
SOLID                         	     1	   110	   110
SOLIDIFIES                    	     1	     1	     1
SOLIDIFY                      	     1	     1	     1
SOLIDS                        	     1	    45	    45
SOMEWHAT                      	     1	    68	    68
SORTED                        	     1	    14	    14
SORTING                       	     1	     9	     9
SOUGHT                        	     1	    40	    40
SOUL                          	     1	     1	     1
SOUTHERN                      	     1	   486	   486
SOUTHERNMOST                  	     1	     8	     8
SP                            	     1	   126	   126
SPARE                         	     1	     2	     2
SPARING                       	     1	     1	     1
SPECIE                        	     1	     5	     5
SPECIES                       	     1	  6287	  6287
SPECIFIC                      	     1	   721	   721
SPECIFICALLY                  	     1	   190	   190
SPECIFICATION                 	     1	    25	    25
SPECIFICATIONS                	     1	    18	    18
SPECIFICITIES                 	     1	     6	     6
SPECIFICITY                   	     1	    27	    27
SPECIFICS                     	     1	     6	     6
SPEED                         	     1	   114	   114
SPEEDED                       	     1	     1	     1
SPEEDING                      	     1	     4	     4
SPEEDS                        	     1	    10	    10
SPEEDY                        	     1	     1	     1
SPELL                         	     1	     5	     5
SPELLING                      	     1	     1	     1
SPELLS                        	     1	     6	     6
SPELT                         	     1	     1	     1
SPIN                          	     1	     8	     8
SPINNING                      	     1	     7	     7
SPIRIT                        	     1	     4	     4
SPIRITUAL                     	     1	    13	    13
SPIRITUALITY                  	     1	     1	     1
SPLIT                         	     1	    54	    54
SPLITLESS                     	     1	     1	     1
SPLITTING                     	     1	     4	     4
SPOIL                         	     1	     1	     1
SPOILAGE                      	     1	     4	     4
SPP                           	     1	   153	   153
SPRAY                         	     1	    12	    12
SPRAYED                       	     1	     3	     3
SPRAYER                       	     1	     1	     1
SPRAYING                      	     1	     5	     5
SPRAYS                        	     1	     4	     4
SPREAD                        	     1	   246	   246
SPREADING                     	     1	    28	    28
SPREADS                       	     1	     3	     3
SPUN                          	     1	     3	     3
STABILISATION                 	     1	     8	     8
STABILISE                     	     1	     2	     2
STABILISED                    	     1	     8	     8
STABILISES                    	     1	     1	     1
STABILISING                   	     1	     2	     2
STABILITY                     	     1	   244	   244
STABILIZATION                 	     1	    16	    16
STABILIZE                     	     1	    19	    19
STABILIZED                    	     1	    13	    13
STABILIZER                    	     1	     2	     2
STABILIZERS                   	     1	     7	     7
STABILIZES                    	     1	     2	     2
STABILIZING                   	     1	     4	     4
STABLE                        	     1	   280	   280
STABLY                        	     1	     1	     1
STAFF                         	     1	    26	    26
STAMPED                       	     1	     2	     2
STANDARD                      	     1	   517	   517
STANDARDISED                  	     1	     9	     9
STANDARDIZATION               	     1	    35	    35
STANDARDIZE                   	     1	     9	     9
STANDARDIZED                  	     1	    94	    94
STANDARDIZING                 	     1	     4	     4
STANDARDS                     	     1	   248	   248
STARVATION                    	     1	    16	    16
STARVED                       	     1	     1	     1
STARVES                       	     1	     1	     1
STATEHOOD                     	     1	     1	     1
STATES                        	     1	   287	   287
STEADIEST                     	     1	     1	     1
STEADILY                      	     1	    14	    14
STEADINESS                    	     1	     1	     1
STEADY                        	     1	    31	    31
STEAM                         	     1	    42	    42
STEAMY                        	     1	     1	     1
STEEL                         	     1	    69	    69
STEELS                        	     1	     1	     1
STIFF                         	     1	     1	     1
STIFFENING                    	     1	     3	     3
STIFFER                       	     1	     2	     2
STIFFEST                      	     1	     2	     2
STIFFNESS                     	     1	    63	    63
STIFFNESSES                   	     1	     2	     2
STIR                          	     1	     1	     1
STIRRED                       	     1	     8	     8
STIRRER                       	     1	     2	     2
STIRRERS                      	     1	     2	     2
STIRRING                      	     1	    11	    11
STOCK                         	     1	   238	   238
STOCKED                       	     1	     5	     5
STOCKS                        	     1	   157	   157
STOMACH                       	     1	     1	     1
STORM                         	     1	    27	    27
STORMS                        	     1	    20	    20
STRAWBERRIES                  	     1	     8	     8
STRAWBERRY                    	     1	     2	     2
STREAM                        	     1	    64	    64
STREAMS                       	     1	    57	    57
STRENGTH                      	     1	   337	   337
STRENGTHEN                    	     1	    37	    37
STRENGTHENED                  	     1	    19	    19
STRENGTHENING                 	     1	    28	    28
STRENGTHENS                   	     1	     6	     6
STRENGTHS                     	     1	    45	    45
STRESS                        	     1	   802	   802
STRESSED                      	     1	    39	    39
STRESSES                      	     1	    75	    75
STRESSFUL                     	     1	     9	     9
STRESSING                     	     1	     3	     3
STRESSOR                      	     1	     1	     1
STRESSORS                     	     1	    25	    25
STRETCH                       	     1	     9	     9
STRETCHED                     	     1	     6	     6
STRETCHES                     	     1	     5	     5
STRETCHING                    	     1	    60	    60
STRING                        	     1	     7	     7
STRINGING                     	     1	     1	     1
STRINGS                       	     1	     3	     3
STRINGY                       	     1	     1	     1
STRIP                         	     1	    33	    33
STRIPPED                      	     1	     1	     1
STRIPPING                     	     1	     1	     1
STRIPS                        	     1	    22	    22
STROKE                        	     1	     2	     2
STRUGGLE                      	     1	    12	    12
STRUGGLED                     	     1	     4	     4
STRUGGLES                     	     1	     4	     4
STRUGGLING                    	     1	     5	     5
STYLE                         	     1	    23	    23
STYLES                        	     1	     2	     2
STYLISED                      	     1	     1	     1
STYLISTIC                     	     1	     4	     4
STYLISTICALLY                 	     1	     1	     1
STYLIZED                      	     1	     2	     2
SUBSECTION                    	     1	     6	     6
SUBSECTIONS                   	     1	     5	     5
SUBSOIL                       	     1	    33	    33
SUBSOILS                      	     1	     4	     4
SUBSPECIES                    	     1	     4	     4
SUBSURFACE                    	     1	    32	    32
SUBUNIT                       	     1	     8	     8
SUCCESS                       	     1	    85	    85
SUCCESSES                     	     1	     1	     1
SUCCESSFUL                    	     1	   123	   123
SUCCESSFULLY                  	     1	    92	    92
SUCKING                       	     1	     1	     1
SUFFER                        	     1	    31	    31
SUFFERED                      	     1	    24	    24
SUFFERING                     	     1	     8	     8
SUFFERS                       	     1	     9	     9
SUGAR                         	     1	    79	    79
SUGARS                        	     1	    38	    38
SUGARY                        	     1	     2	     2
SUNK                          	     1	     1	     1
SUPER                         	     1	     7	     7
SUPPLIED                      	     1	    33	    33
SUPPLIER                      	     1	     3	     3
SUPPLIERS                     	     1	     4	     4
SUPPLIES                      	     1	    20	    20
SUPPLY                        	     1	   454	   454
SUPPLYING                     	     1	    15	    15
SURFACE                       	     1	   904	   904
SURFACED                      	     1	     5	     5
SURFACES                      	     1	   103	   103
SURFICIAL                     	     1	     1	     1
SURROUND                      	     1	     2	     2
SURROUNDED                    	     1	    21	    21
SURROUNDING                   	     1	   116	   116
SURROUNDINGS                  	     1	    21	    21
SURROUNDS                     	     1	     6	     6
SURVIVAL                      	     1	   167	   167
SURVIVE                       	     1	    48	    48
SURVIVED                      	     1	    18	    18
SURVIVES                      	     1	     3	     3
SURVIVING                     	     1	    34	    34
SUSPECT                       	     1	     1	     1
SUSPECTED                     	     1	     3	     3
SUSPICION                     	     1	     1	     1
SUSPICIONS                    	     1	     1	     1
SUSPICIOUS                    	     1	     2	     2
SWALLOW                       	     1	     3	     3
SWEEP                         	     1	     2	     2
SWING                         	     1	     5	     5
SWINGING                      	     1	     7	     7
SWINGS                        	     1	     9	     9
SWITCH                        	     1	    16	    16
SWITCHED                      	     1	    10	    10
SWITCHES                      	     1	     1	     1
SWITCHING                     	     1	    18	    18
SWUNG                         	     1	     3	     3
TALES                         	     1	     1	     1
TANK                          	     1	    15	    15
TANKS                         	     1	     9	     9
TAP                           	     1	    10	    10
TAPPED                        	     1	     1	     1
TAPPER                        	     1	     3	     3
TAPPERS                       	     1	     1	     1
TAPPING                       	     1	     5	     5
TAPS                          	     1	     2	     2
TEASED                        	     1	     1	     1
TECH                          	     1	     2	     2
TECHNOLOGICAL                 	     1	    43	    43
TECHNOLOGICALLY               	     1	     2	     2
TECHNOLOGIES                  	     1	   211	   211
TECHNOLOGY                    	     1	   223	   223
TEMPTING                      	     1	     2	     2
TENSE                         	     1	     1	     1
TENSION                       	     1	    46	    46
TENSIONS                      	     1	     5	     5
TENSITY                       	     1	     3	     3
TENT                          	     1	     2	     2
TH                            	     1	   290	   290
THEREFORE                     	     1	  1201	  1201
THIEVES                       	     1	     1	     1
THIN                          	     1	    74	    74
THINLY                        	     1	     1	     1
THINNED                       	     1	    14	    14
THINNER                       	     1	    27	    27
THINNEST                      	     1	     1	     1
THINNING                      	     1	   300	   300
THINNINGS                     	     1	    32	    32
THREAT                        	     1	    63	    63
THREATEN                      	     1	     4	     4
THREATENED                    	     1	   113	   113
THREATENING                   	     1	    10	    10
THREATENS                     	     1	    11	    11
THREATS                       	     1	    53	    53
THUS                          	     1	  1048	  1048
THUSLY                        	     1	     4	     4
TICKETS                       	     1	     1	     1
TIDAL                         	     1	     2	     2
TIDE                          	     1	     3	     3
TIDES                         	     1	     3	     3
TIN                           	     1	     5	     5
TINY                          	     1	     4	     4
TIP                           	     1	   140	   140
TIPPING                       	     1	    11	    11
TIPS                          	     1	    24	    24
TITLE                         	     1	    23	    23
TITLED                        	     1	     1	     1
TITLES                        	     1	     4	     4
TOASTED                       	     1	     4	     4
TOASTING                      	     1	    21	    21
TOASTY                        	     1	     1	     1
TOILET                        	     1	     1	     1
TOMATO                        	     1	     7	     7
TOMATOES                      	     1	     3	     3
TONES                         	     1	     1	     1
TOOL                          	     1	   196	   196
TOOLS                         	     1	   179	   179
TOPIC                         	     1	    67	    67
TOPICAL                       	     1	     1	     1
TOPICS                        	     1	    51	    51
TOUGH                         	     1	     5	     5
TOUGHENED                     	     1	     1	     1
TOUGHENING                    	     1	     3	     3
TOUGHER                       	     1	     3	     3
TOUGHING                      	     1	     1	     1
TOUGHNESS                     	     1	    12	    12
TOUR                          	     1	     8	     8
TOURISM                       	     1	   190	   190
TOURIST                       	     1	    16	    16
TOURISTIC                     	     1	     2	     2
TOURISTS                      	     1	    18	    18
TOWEL                         	     1	     2	     2
TOWELS                        	     1	     4	     4
TOWER                         	     1	     5	     5
TOYS                          	     1	     2	     2
TRACE                         	     1	    19	    19
TRACEABILITY                  	     1	     2	     2
TRACED                        	     1	    11	    11
TRACES                        	     1	    15	    15
TRACING                       	     1	     5	     5
TRADABLE                      	     1	     1	     1
TRADE                         	     1	   335	   335
TRADED                        	     1	    12	    12
TRADER                        	     1	     3	     3
TRADERS                       	     1	    14	    14
TRADES                        	     1	     1	     1
TRADING                       	     1	    43	    43
TRADITION                     	     1	    23	    23
TRADITIONAL                   	     1	   321	   321
TRADITIONALLY                 	     1	    42	    42
TRADITIONS                    	     1	    16	    16
TRAFFIC                       	     1	    18	    18
TRANSFER                      	     1	   169	   169
TRANSFERENCE                  	     1	     3	     3
TRANSFERRED                   	     1	    62	    62
TRANSFERRING                  	     1	     4	     4
TRANSFERS                     	     1	    13	    13
TRAP                          	     1	    19	    19
TRAPPED                       	     1	     5	     5
TRAPPING                      	     1	    16	    16
TRAPS                         	     1	    56	    56
TRAY                          	     1	     4	     4
TRAYS                         	     1	     3	     3
TRIAL                         	     1	    86	    86
TRIALABILITY                  	     1	     2	     2
TRIALLED                      	     1	     2	     2
TRIALLING                     	     1	     1	     1
TRIALS                        	     1	   111	   111
TRICKY                        	     1	     1	     1
TRUCK                         	     1	    18	    18
TRUCKED                       	     1	     1	     1
TRUCKS                        	     1	     4	     4
TRUNK                         	     1	   218	   218
TRUNKED                       	     1	     2	     2
TRUNKS                        	     1	    37	    37
TUNE                          	     1	     3	     3
TUNED                         	     1	     2	     2
TUNING                        	     1	     4	     4
TWIN                          	     1	     6	     6
TWISTED                       	     1	     3	     3
TWISTING                      	     1	     1	     1
TYPICAL                       	     1	   184	   184
TYPICALLY                     	     1	   205	   205
UNACCOUNTED                   	     1	     5	     5
UNAFFECTED                    	     1	    20	    20
UNALTERED                     	     1	     4	     4
UNASSISTED                    	     1	     1	     1
UNATTENDED                    	     1	     2	     2
UNATTRACTIVE                  	     1	     2	     2
UNAVAILABILITY                	     1	     4	     4
UNAVAILABLE                   	     1	    12	    12
UNAVOIDABLE                   	     1	     2	     2
UNAVOIDABLY                   	     1	     1	     1
UNBALANCE                     	     1	     3	     3
UNBALANCED                    	     1	    15	    15
UNBALANCES                    	     1	     1	     1
UNBRANCHED                    	     1	     4	     4
UNCHALLENGED                  	     1	     1	     1
UNCOMMON                      	     1	     9	     9
UNCOMMONLY                    	     1	     1	     1
UNCOMPLICATED                 	     1	     1	     1
UNCONDITIONAL                 	     1	     1	     1
UNCONDITIONED                 	     1	     1	     1
UNCONSCIOUS                   	     1	     4	     4
UNCORRECTED                   	     1	     1	     1
UNDAMAGED                     	     1	     3	     3
UNDENIABLE                    	     1	     5	     5
UNDENIABLY                    	     1	     1	     1
UNDERDEVELOPED                	     1	     3	     3
UNDERDEVELOPMENT              	     1	     1	     1
UNDESCRIBED                   	     1	     3	     3
UNDESIRABLE                   	     1	    20	    20
UNDESIRABLY                   	     1	     2	     2
UNDESIRED                     	     1	     7	     7
UNDETECTABLE                  	     1	     2	     2
UNDETECTED                    	     1	     3	     3
UNDETERMINED                  	     1	     5	     5
UNDEVELOPED                   	     1	     6	     6
UNDISTURBED                   	     1	   107	   107
UNDUE                         	     1	     1	     1
UNECONOMICAL                  	     1	     2	     2
UNEQUAL                       	     1	    12	    12
UNEQUALLY                     	     1	     1	     1
UNEXPOSED                     	     1	     3	     3
UNFAMILIAR                    	     1	     7	     7
UNFAMILIARITY                 	     1	     4	     4
UNFAVORABLE                   	     1	    21	    21
UNFAVOURABLE                  	     1	     5	     5
UNFOLD                        	     1	     2	     2
UNFOLDING                     	     1	     4	     4
UNIDENTIFIED                  	     1	    13	    13
UNIDIRECTIONAL                	     1	     2	     2
UNIMPROVED                    	     1	     3	     3
UNINTENDED                    	     1	     6	     6
UNINTENTIONAL                 	     1	     2	     2
UNINTENTIONALLY               	     1	     3	     3
UNINTERRUPTED                 	     1	     1	     1
UNION                         	     1	    37	    37
UNIONS                        	     1	    21	    21
UNIT                          	     1	   284	   284
UNITE                         	     1	     4	     4
UNITED                        	     1	   211	   211
UNITES                        	     1	     1	     1
UNITING                       	     1	     1	     1
UNITLESS                      	     1	     7	     7
UNITS                         	     1	   243	   243
UNIV                          	     1	     1	     1
UNIVERSITIES                  	     1	    13	    13
UNIVERSITY                    	     1	   116	   116
UNLICENSED                    	     1	     1	     1
UNLIKELY                      	     1	    36	    36
UNLIMITED                     	     1	     3	     3
UNLOGGED                      	     1	    27	    27
UNMIXING                      	     1	     1	     1
UNOBSERVABLE                  	     1	     9	     9
UNOBSERVED                    	     1	    29	    29
UNPLEASANT                    	     1	     1	     1
UNPRODUCTIVE                  	     1	     5	     5
UNQUALIFIED                   	     1	     1	     1
UNREACTED                     	     1	     2	     2
UNRECOGNIZED                  	     1	     1	     1
UNREGISTERED                  	     1	     1	     1
UNRELIABLE                    	     1	     8	     8
UNSEASONAL                    	     1	     1	     1
UNSELECTED                    	     1	     2	     2
UNSEPARATED                   	     1	     1	     1
UNSHADED                      	     1	     2	     2
UNSPECIFIC                    	     1	     1	     1
UNSTABLE                      	     1	    30	    30
UNSTANDARDIZED                	     1	     1	     1
UNSTEADY                      	     1	     1	     1
UNSTRESSED                    	     1	     3	     3
UNSUCCESSFUL                  	     1	     4	     4
UNTAPPED                      	     1	     1	     1
UNTHINNED                     	     1	     4	     4
UPPER                         	     1	   229	   229
UPPERMOST                     	     1	     5	     5
VALLEY                        	     1	   158	   158
VALLEYS                       	     1	    16	    16
VALUABLE                      	     1	   105	   105
VALUATING                     	     1	     1	     1
VALUATION                     	     1	    47	    47
VALUATIONS                    	     1	     7	     7
VALUE                         	     1	  1679	  1679
VALUED                        	     1	    45	    45
VALUER                        	     1	    19	    19
VALUERS                       	     1	    69	    69
VALUES                        	     1	  1822	  1822
VALUING                       	     1	    18	    18
VARIABILITIES                 	     1	     3	     3
VARIABILITY                   	     1	   514	   514
VARIABLE                      	     1	   496	   496
VARIABLENESS                  	     1	     1	     1
VARIABLES                     	     1	   992	   992
VARIABLY                      	     1	     1	     1
VARIANCE                      	     1	   215	   215
VARIANCES                     	     1	    15	    15
VARIANT                       	     1	    46	    46
VARIANTS                      	     1	    54	    54
VARIATION                     	     1	   577	   577
VARIATIONS                    	     1	   284	   284
VARIED                        	     1	   232	   232
VARIES                        	     1	    94	    94
VARIOUS                       	     1	   575	   575
VARIOUSLY                     	     1	     1	     1
VARY                          	     1	   184	   184
VARYING                       	     1	   135	   135
VARYINGLY                     	     1	     1	     1
VEGETABLE                     	     1	    44	    44
VEGETABLES                    	     1	    30	    30
VEGGIES                       	     1	     1	     1
VEHICLE                       	     1	    12	    12
VEHICLES                      	     1	    18	    18
VEHICULAR                     	     1	     6	     6
VERSION                       	     1	   153	   153
VERSIONS                      	     1	    20	    20
VICTIM                        	     1	     1	     1
VILLAGE                       	     1	    90	    90
VILLAGERS                     	     1	     5	     5
VILLAGES                      	     1	   122	   122
VIOLENT                       	     1	     4	     4
VOTE                          	     1	     2	     2
VOTERS                        	     1	     1	     1
WAGE                          	     1	     8	     8
WAGES                         	     1	     9	     9
WANDER                        	     1	     1	     1
WANDERING                     	     1	     1	     1
WARN                          	     1	     1	     1
WARNED                        	     1	     2	     2
WARNING                       	     1	     8	     8
WEAK                          	     1	   110	   110
WEAKEN                        	     1	     6	     6
WEAKENED                      	     1	    27	    27
WEAKENING                     	     1	    19	    19
WEAKENS                       	     1	     3	     3
WEAKER                        	     1	    54	    54
WEAKEST                       	     1	     7	     7
WEAKLY                        	     1	    17	    17
WEAKNESS                      	     1	    11	    11
WEAKNESSES                    	     1	     9	     9
WEAPON                        	     1	     1	     1
WEED                          	     1	    22	    22
WEEDED                        	     1	     1	     1
WEEDING                       	     1	     2	     2
WEEDS                         	     1	    23	    23
WEEDY                         	     1	     1	     1
WELCOME                       	     1	     3	     3
WELCOMED                      	     1	     2	     2
WESTERN                       	     1	   337	   337
WHEREAS                       	     1	   517	   517
WHIP                          	     1	     1	     1
WHIPPED                       	     1	     1	     1
WING                          	     1	    19	    19
WINGED                        	     1	    14	    14
WINGLESS                      	     1	     2	     2
WINGLESSNESS                  	     1	     1	     1
WINGS                         	     1	     5	     5
WIRE                          	     1	     6	     6
WIRED                         	     1	     1	     1
WIRES                         	     1	     2	     2
WISDOM                        	     1	     3	     3
WISE                          	     1	    12	    12
WISELY                        	     1	     1	     1
WITNESS                       	     1	     2	     2
WITNESSED                     	     1	    16	    16
WITNESSING                    	     1	     2	     2
WOLF                          	     1	     5	     5
WOLVES                        	     1	     2	     2
WOOL                          	     1	     8	     8
WOOLEN                        	     1	     1	     1
WOOLLY                        	     1	     2	     2
WORMS                         	     1	     5	     5
WOUND                         	     1	     3	     3
WOUNDED                       	     1	     1	     1
WOUNDING                      	     1	     3	     3
WOUNDS                        	     1	     6	     6
WRAP                          	     1	     2	     2
WRAPPED                       	     1	    15	    15
WRAPPER                       	     1	     1	     1
WRAPPING                      	     1	     2	     2
WRAPPINGS                     	     1	     1	     1

Types Found In Base List Three

TYPE                          	 RANGE	  FREQ	    F1
ABANDON                       	     1	     4	     4
ABANDONED                     	     1	    42	    42
ABANDONING                    	     1	     4	     4
ABANDONMENT                   	     1	    55	    55
ABANDONS                      	     1	     1	     1
ABORT                         	     1	     1	     1
ABORTION                      	     1	     1	     1
ABROAD                        	     1	     5	     5
ABSENCE                       	     1	   187	   187
ABSENCES                      	     1	     2	     2
ABSORB                        	     1	    25	    25
ABSORBANCE                    	     1	    39	    39
ABSORBANCES                   	     1	     2	     2
ABSORBED                      	     1	    32	    32
ABSORBENT                     	     1	     3	     3
ABSORBENTS                    	     1	     1	     1
ABSORBER                      	     1	     2	     2
ABSORBERS                     	     1	     4	     4
ABSORBING                     	     1	    15	    15
ABSORBS                       	     1	     3	     3
ABSORPTION                    	     1	   160	   160
ABSORPTIONS                   	     1	     5	     5
ABSORPTIVE                    	     1	     5	     5
ABSORPTIVITY                  	     1	     2	     2
ABSTRACT                      	     1	   321	   321
ABSTRACTION                   	     1	     1	     1
ABSTRACTS                     	     1	     9	     9
ABUSES                        	     1	     1	     1
ACADEMIC                      	     1	    25	    25
ACADEMICIANS                  	     1	     2	     2
ACADEMICS                     	     1	     8	     8
ACADEMY                       	     1	    68	    68
ACCELERATE                    	     1	    30	    30
ACCELERATED                   	     1	    35	    35
ACCELERATES                   	     1	     9	     9
ACCELERATING                  	     1	    17	    17
ACCELERATION                  	     1	    19	    19
ACCELERATIONS                 	     1	     9	     9
ACCELERATOR                   	     1	     2	     2
ACCOMMODATE                   	     1	    22	    22
ACCOMMODATES                  	     1	     2	     2
ACCOMMODATING                 	     1	     6	     6
ACCOMMODATION                 	     1	     2	     2
ACCOMPANIED                   	     1	    65	    65
ACCOMPANIES                   	     1	     2	     2
ACCOMPANIMENT                 	     1	     3	     3
ACCOMPANY                     	     1	     2	     2
ACCOMPANYING                  	     1	     7	     7
ACCOMPLISH                    	     1	     6	     6
ACCOMPLISHED                  	     1	    19	    19
ACCOMPLISHMENT                	     1	     1	     1
ACCOUNTABILITY                	     1	     4	     4
ACCOUNTABLE                   	     1	     2	     2
ACCUMULATE                    	     1	    40	    40
ACCUMULATED                   	     1	    82	    82
ACCUMULATES                   	     1	     4	     4
ACCUMULATING                  	     1	    10	    10
ACCUMULATION                  	     1	   262	   262
ACCUMULATIONS                 	     1	     5	     5
ACCUMULATIVE                  	     1	     7	     7
ACCURACIES                    	     1	    13	    13
ACCURACY                      	     1	   295	   295
ACCURATE                      	     1	   135	   135
ACCURATELY                    	     1	    75	    75
ACHIEVABLE                    	     1	     4	     4
ACHIEVE                       	     1	   194	   194
ACHIEVED                      	     1	   164	   164
ACHIEVEMENT                   	     1	     6	     6
ACHIEVEMENTS                  	     1	     9	     9
ACHIEVES                      	     1	     7	     7
ACHIEVING                     	     1	    45	    45
ACKNOWLEDGE                   	     1	    25	    25
ACKNOWLEDGED                  	     1	    26	    26
ACKNOWLEDGEMENT               	     1	     2	     2
ACKNOWLEDGES                  	     1	     5	     5
ACKNOWLEDGING                 	     1	    10	    10
ACKNOWLEDGMENTS               	     1	     1	     1
ACQUIRE                       	     1	    25	    25
ACQUIRED                      	     1	    77	    77
ACQUIRING                     	     1	    13	    13
ACQUISITION                   	     1	   106	   106
ACQUISITIONS                  	     1	     5	     5
ACRE                          	     1	    11	    11
ACREAGE                       	     1	    30	    30
ACRES                         	     1	    16	    16
ADEQUATE                      	     1	   106	   106
ADEQUATELY                    	     1	    34	    34
ADJUST                        	     1	    42	    42
ADJUSTABLE                    	     1	     1	     1
ADJUSTED                      	     1	   115	   115
ADJUSTING                     	     1	    17	    17
ADJUSTMENT                    	     1	    93	    93
ADJUSTMENTS                   	     1	    38	    38
ADJUSTS                       	     1	     4	     4
ADMIN                         	     1	     1	     1
ADMINISTRATION                	     1	    56	    56
ADMINISTRATIONS               	     1	     4	     4
ADMINISTRATIVE                	     1	    45	    45
ADMINISTRATIVELY              	     1	     3	     3
ADMINISTRATOR                 	     1	     1	     1
ADMINISTRATORS                	     1	     1	     1
ADOPT                         	     1	   108	   108
ADOPTABLE                     	     1	     2	     2
ADOPTED                       	     1	   180	   180
ADOPTERS                      	     1	    31	    31
ADOPTING                      	     1	    90	    90
ADOPTION                      	     1	   393	   393
ADOPTIONS                     	     1	     1	     1
ADOPTS                        	     1	     9	     9
ADVOCATE                      	     1	     5	     5
ADVOCATED                     	     1	    11	    11
ADVOCATES                     	     1	     3	     3
ADVOCATING                    	     1	     2	     2
AFFECTIONATE                  	     1	     1	     1
AFFECTIVE                     	     1	     3	     3
AFFIRM                        	     1	     1	     1
AFFIRMATIVE                   	     1	     2	     2
AFFIRMED                      	     1	     3	     3
AFFIRMING                     	     1	     1	     1
AFFIRMS                       	     1	     1	     1
AGENCIES                      	     1	    72	    72
AGENCY                        	     1	    78	    78
AGENDA                        	     1	    28	    28
AGENDAS                       	     1	     4	     4
AGGRESSIVE                    	     1	     5	     5
AGGRESSIVENESS                	     1	     7	     7
AGRICULTURAL                  	     1	   798	   798
AGRICULTURALISTS              	     1	     2	     2
AGRICULTURALLY                	     1	     1	     1
AGRICULTURE                   	     1	   651	   651
AIM                           	     1	   146	   146
AIMED                         	     1	   122	   122
AIMING                        	     1	    29	    29
AIMS                          	     1	   122	   122
AIRCRAFT                      	     1	     5	     5
ALBUM                         	     1	     2	     2
ALERTING                      	     1	     1	     1
ALIEN                         	     1	     8	     8
ALIENATED                     	     1	     1	     1
ALIENATING                    	     1	     1	     1
ALLEGATIONS                   	     1	     2	     2
ALLEGED                       	     1	     2	     2
ALLIANCE                      	     1	     6	     6
ALLIANCES                     	     1	     4	     4
ALLIED                        	     1	    14	    14
ALLIES                        	     1	     1	     1
ALLOCATE                      	     1	    12	    12
ALLOCATED                     	     1	    25	    25
ALLOCATES                     	     1	     2	     2
ALLOCATING                    	     1	     7	     7
ALLOCATION                    	     1	   160	   160
ALLY                          	     1	     1	     1
ALONGSIDE                     	     1	    43	    43
ALTERNATIVE                   	     1	   254	   254
ALTERNATIVELY                 	     1	    42	    42
ALTERNATIVES                  	     1	    78	    78
AMENDED                       	     1	    14	    14
AMENDING                      	     1	     1	     1
AMENDMENT                     	     1	    25	    25
AMENDMENTS                    	     1	    18	    18
ANALYSE                       	     1	    43	    43
ANALYSED                      	     1	   153	   153
ANALYSER                      	     1	    14	    14
ANALYSES                      	     1	   555	   555
ANALYSING                     	     1	    33	    33
ANALYSIS                      	     1	  2212	  2212
ANALYST                       	     1	    11	    11
ANALYSTS                      	     1	     4	     4
ANALYZE                       	     1	   142	   142
ANALYZED                      	     1	   385	   385
ANALYZER                      	     1	    50	    50
ANALYZES                      	     1	    14	    14
ANALYZING                     	     1	    62	    62
ANCIENT                       	     1	    89	    89
ANGLE                         	     1	    58	    58
ANGLED                        	     1	     2	     2
ANGLES                        	     1	    10	    10
ANNUAL                        	     1	   866	   866
ANNUALIZED                    	     1	     2	     2
ANNUALLY                      	     1	    70	    70
ANNUALS                       	     1	     2	     2
ANTICIPATE                    	     1	    15	    15
ANTICIPATED                   	     1	    41	    41
ANTICIPATES                   	     1	     2	     2
ANTICIPATING                  	     1	     2	     2
ANTICIPATION                  	     1	     4	     4
ANXIETY                       	     1	     4	     4
APPROPRIATE                   	     1	   235	   235
APPROPRIATELY                 	     1	    15	    15
APPROPRIATENESS               	     1	     2	     2
APPROVAL                      	     1	    24	    24
APPROVE                       	     1	     1	     1
APPROVED                      	     1	    26	    26
APPROVING                     	     1	     3	     3
APPROX                        	     1	    18	    18
APPROXIMATE                   	     1	    35	    35
APPROXIMATED                  	     1	    12	    12
APPROXIMATELY                 	     1	   430	   430
APPROXIMATES                  	     1	     1	     1
APPROXIMATING                 	     1	     3	     3
APPROXIMATION                 	     1	    26	    26
APPROXIMATIONS                	     1	     7	     7
APPROXIMATIVELY               	     1	     1	     1
ARCHAEOLOGICAL                	     1	   102	   102
ARCHAEOLOGICALLY              	     1	     7	     7
ARCHAEOLOGISTS                	     1	     7	     7
ARCHAEOLOGY                   	     1	     5	     5
ARCHEOLOGICAL                 	     1	    15	    15
ARCHEOLOGY                    	     1	     6	     6
ARCHITECT                     	     1	     2	     2
ARCHITECTS                    	     1	     3	     3
ARCHITECTURAL                 	     1	     9	     9
ARCHITECTURE                  	     1	    63	    63
ARCHITECTURES                 	     1	     8	     8
ARISE                         	     1	    28	    28
ARISEN                        	     1	     4	     4
ARISES                        	     1	    13	    13
ARISING                       	     1	    27	    27
ARMED                         	     1	     1	     1
AROSE                         	     1	    14	    14
ASPECT                        	     1	   162	   162
ASPECTS                       	     1	   233	   233
ASSAULT                       	     1	     3	     3
ASSEMBLAGE                    	     1	    70	    70
ASSEMBLAGES                   	     1	    96	    96
ASSEMBLE                      	     1	     6	     6
ASSEMBLED                     	     1	    27	    27
ASSEMBLER                     	     1	     2	     2
ASSEMBLIES                    	     1	     4	     4
ASSEMBLING                    	     1	     2	     2
ASSEMBLY                      	     1	    34	    34
ASSERT                        	     1	     2	     2
ASSERTED                      	     1	     5	     5
ASSERTING                     	     1	     2	     2
ASSERTION                     	     1	    13	    13
ASSERTIONS                    	     1	     4	     4
ASSERTIVE                     	     1	     1	     1
ASSERTS                       	     1	     1	     1
ASSESS                        	     1	   366	   366
ASSESSABLE                    	     1	     1	     1
ASSESSED                      	     1	   241	   241
ASSESSES                      	     1	     9	     9
ASSESSING                     	     1	   144	   144
ASSESSMENT                    	     1	   468	   468
ASSESSMENTS                   	     1	   131	   131
ASSESSOR                      	     1	    26	    26
ASSESSORS                     	     1	    35	    35
ASSET                         	     1	    45	    45
ASSETS                        	     1	    76	    76
ASSIGN                        	     1	    19	    19
ASSIGNABLE                    	     1	     1	     1
ASSIGNED                      	     1	   121	   121
ASSIGNING                     	     1	    13	    13
ASSIGNMENT                    	     1	    11	    11
ASSIGNMENTS                   	     1	     6	     6
ASSIGNS                       	     1	     3	     3
ASSUMPTION                    	     1	   112	   112
ASSUMPTIONS                   	     1	   106	   106
ATHLETICS                     	     1	     1	     1
ATOM                          	     1	    12	    12
ATOMIC                        	     1	    10	    10
ATOMIZER                      	     1	    10	    10
ATOMIZING                     	     1	     1	     1
ATOMS                         	     1	    20	    20
ATTRIBUTABLE                  	     1	    30	    30
ATTRIBUTE                     	     1	    48	    48
ATTRIBUTED                    	     1	   201	   201
ATTRIBUTES                    	     1	   163	   163
ATTRIBUTING                   	     1	     3	     3
ATTRIBUTION                   	     1	     5	     5
ATTRIBUTIONS                  	     1	     1	     1
AUDIENCE                      	     1	     5	     5
AUTHOR                        	     1	    32	    32
AUTHORED                      	     1	     1	     1
AUTHORISED                    	     1	     1	     1
AUTHORITIES                   	     1	    43	    43
AUTHORITY                     	     1	    16	    16
AUTHORIZATION                 	     1	     9	     9
AUTHORIZE                     	     1	     1	     1
AUTHORIZED                    	     1	     6	     6
AUTHORIZES                    	     1	     1	     1
AUTHORS                       	     1	   224	   224
AWARD                         	     1	     3	     3
AWARDED                       	     1	     2	     2
AWARDS                        	     1	     1	     1
BACTERIA                      	     1	    54	    54
BACTERIAL                     	     1	    97	    97
BACTERIUM                     	     1	     1	     1
BAN                           	     1	    14	    14
BANNED                        	     1	     4	     4
BANS                          	     1	     4	     4
BARGAINING                    	     1	     4	     4
BARRIER                       	     1	    78	    78
BARRIERS                      	     1	   128	   128
BEAM                          	     1	    17	    17
BEAMS                         	     1	     9	     9
BEHAVE                        	     1	     7	     7
BEHAVED                       	     1	     5	     5
BEHAVES                       	     1	     2	     2
BEHAVING                      	     1	     1	     1
BEHAVIOR                      	     1	   158	   158
BEHAVIORAL                    	     1	    14	    14
BEHAVIORS                     	     1	    21	    21
BEHAVIOUR                     	     1	    85	    85
BEHAVIOURAL                   	     1	    21	    21
BEHAVIOURS                    	     1	    16	    16
BELIEF                        	     1	     9	     9
BELIEFS                       	     1	    12	    12
BENCH                         	     1	     9	     9
BENCHES                       	     1	     4	     4
BIAS                          	     1	    96	    96
BIASED                        	     1	    26	    26
BIASES                        	     1	    19	    19
BIASING                       	     1	     4	     4
BIBLICAL                      	     1	     1	     1
BICYCLIC                      	     1	     2	     2
BID                           	     1	     2	     2
BIDDER                        	     1	     1	     1
BIDDING                       	     1	     2	     2
BIDS                          	     1	     2	     2
BIMOLECULAR                   	     1	     1	     1
BIOLOGICAL                    	     1	   212	   212
BIOLOGICALLY                  	     1	    17	    17
BISHOP                        	     1	     4	     4
BLAST                         	     1	     3	     3
BLASTING                      	     1	     2	     2
BLEND                         	     1	     2	     2
BLENDED                       	     1	     3	     3
BLENDER                       	     1	     2	     2
BLENDING                      	     1	     7	     7
BLENDS                        	     1	     4	     4
BOOST                         	     1	    23	    23
BOOSTED                       	     1	    12	    12
BOOSTING                      	     1	     7	     7
BOOSTS                        	     1	     3	     3
BORDER                        	     1	    37	    37
BORDERED                      	     1	     8	     8
BORDERING                     	     1	     5	     5
BORDERS                       	     1	     7	     7
BOUNDARIES                    	     1	    80	    80
BOUNDARY                      	     1	   148	   148
BROADCAST                     	     1	     2	     2
BUDGET                        	     1	    27	    27
BUDGETARY                     	     1	     1	     1
BUDGETING                     	     1	     3	     3
BUDGETS                       	     1	    10	    10
BURDEN                        	     1	    17	    17
BURDENS                       	     1	     6	     6
BUREAU                        	     1	    18	    18
BUREAUS                       	     1	     6	     6
CABINET                       	     1	     4	     4
CABINETS                      	     1	     5	     5
CAMPAIGN                      	     1	    12	    12
CAMPAIGNS                     	     1	    15	    15
CANCEL                        	     1	     1	     1
CANCELED                      	     1	     2	     2
CANCELLED                     	     1	     2	     2
CANCELLING                    	     1	     1	     1
CANCER                        	     1	    13	    13
CANCERS                       	     1	     2	     2
CANDIDATE                     	     1	    12	    12
CANDIDATES                    	     1	    16	    16
CAPACITATION                  	     1	     3	     3
CAPACITIES                    	     1	    20	    20
CAPACITY                      	     1	   607	   607
CAPTURE                       	     1	   124	   124
CAPTURED                      	     1	    72	    72
CAPTURES                      	     1	    28	    28
CAPTURING                     	     1	    30	    30
CARBON                        	     1	  1466	  1466
CARBONIZATION                 	     1	     5	     5
CARBONIZED                    	     1	     2	     2
CARBONS                       	     1	    17	    17
CARVED                        	     1	     5	     5
CARVING                       	     1	     2	     2
CATALOGS                      	     1	     1	     1
CATALOGUE                     	     1	     6	     6
CATEGORIES                    	     1	   290	   290
CATEGORISATION                	     1	     1	     1
CATEGORISE                    	     1	     1	     1
CATEGORISED                   	     1	    10	    10
CATEGORIZATION                	     1	    17	    17
CATEGORIZATIONS               	     1	     4	     4
CATEGORIZE                    	     1	     6	     6
CATEGORIZED                   	     1	    54	    54
CATEGORIZING                  	     1	     3	     3
CATEGORY                      	     1	   187	   187
CATHOLIC                      	     1	     2	     2
CATTLE                        	     1	    52	    52
CEASE                         	     1	     3	     3
CEASED                        	     1	    10	    10
CEASES                        	     1	     4	     4
CEASING                       	     1	     2	     2
CELEBRATE                     	     1	     1	     1
CELEBRATED                    	     1	     2	     2
CELEBRATIONS                  	     1	     1	     1
CELL                          	     1	   694	   694
CELLS                         	     1	   312	   312
CEREMONIAL                    	     1	     8	     8
CEREMONIES                    	     1	     3	     3
CHAIRPERSONS                  	     1	     1	     1
CHAMBER                       	     1	    95	    95
CHAMBERS                      	     1	    35	    35
CHARACTERISTIC                	     1	   134	   134
CHARACTERISTICALLY            	     1	     5	     5
CHARACTERISTICS               	     1	   687	   687
CHART                         	     1	     8	     8
CHARTERED                     	     1	     1	     1
CHARTERS                      	     1	     1	     1
CHARTS                        	     1	     6	     6
CHEMICAL                      	     1	   418	   418
CHEMICALLY                    	     1	    19	    19
CHEMICALS                     	     1	    73	    73
CIRCUIT                       	     1	    10	    10
CIRCULATE                     	     1	     1	     1
CIRCULATED                    	     1	     3	     3
CIRCULATES                    	     1	     1	     1
CIRCULATION                   	     1	    33	    33
CIRCULATIVE                   	     1	     1	     1
CIRCULATORY                   	     1	     1	     1
CITATION                      	     1	     7	     7
CITATIONS                     	     1	     9	     9
CITE                          	     1	     3	     3
CITED                         	     1	    37	    37
CITING                        	     1	     2	     2
CIVIL                         	     1	    27	    27
CIVILIZATION                  	     1	     6	     6
CIVILIZATIONAL                	     1	     1	     1
CIVILIZATIONS                 	     1	     3	     3
CLARIFICATION                 	     1	     7	     7
CLARIFICATIONS                	     1	     2	     2
CLARIFIED                     	     1	     4	     4
CLARIFIES                     	     1	     1	     1
CLARIFY                       	     1	    22	    22
CLARIFYING                    	     1	     2	     2
CLARITY                       	     1	    16	    16
CLAUSE                        	     1	     3	     3
CLAUSES                       	     1	     1	     1
CLIENT                        	     1	    10	    10
CLIENTS                       	     1	    22	    22
CLIMATE                       	     1	  2683	  2683
CLIMATES                      	     1	    87	    87
CLIMATIC                      	     1	   551	   551
CLIMATICALLY                  	     1	    10	    10
CLIMATOLOGIC                  	     1	     3	     3
CLIMATOLOGICAL                	     1	    12	    12
CLINICAL                      	     1	     1	     1
CLINICS                       	     1	     1	     1
CLUSTER                       	     1	   156	   156
CLUSTERED                     	     1	    25	    25
CLUSTERING                    	     1	    42	    42
CLUSTERINGS                   	     1	     2	     2
CLUSTERS                      	     1	   128	   128
COALITION                     	     1	     1	     1
COALITIONS                    	     1	     5	     5
CODE                          	     1	    53	    53
CODED                         	     1	    18	    18
CODES                         	     1	    24	    24
CODING                        	     1	    35	    35
COINCIDE                      	     1	    17	    17
COINCIDED                     	     1	    11	    11
COINCIDENCE                   	     1	     4	     4
COINCIDENT                    	     1	     4	     4
COINCIDENTAL                  	     1	     1	     1
COINCIDES                     	     1	    16	    16
COINCIDING                    	     1	     8	     8
COINED                        	     1	     1	     1
COL                           	     1	     3	     3
COLLABORATE                   	     1	     6	     6
COLLABORATED                  	     1	     4	     4
COLLABORATION                 	     1	    39	    39
COLLABORATIONS                	     1	     4	     4
COLLABORATIVE                 	     1	    32	    32
COLLABORATIVELY               	     1	     1	     1
COLLABORATORS                 	     1	     6	     6
COLLAPSE                      	     1	    16	    16
COLLAPSED                     	     1	     6	     6
COLLAPSIBILITY                	     1	     2	     2
COLLAPSING                    	     1	     2	     2
COLLEAGUE                     	     1	     1	     1
COLLEAGUES                    	     1	     7	     7
COLONIAL                      	     1	    21	    21
COLONIALISM                   	     1	     1	     1
COLONIALLY                    	     1	     1	     1
COLONIES                      	     1	    17	    17
COLONISATION                  	     1	     3	     3
COLONISE                      	     1	     2	     2
COLONISED                     	     1	     1	     1
COLONISER                     	     1	     1	     1
COLONISERS                    	     1	     1	     1
COLONIST                      	     1	     1	     1
COLONISTS                     	     1	     3	     3
COLONIZATION                  	     1	    56	    56
COLONIZE                      	     1	    16	    16
COLONIZED                     	     1	    15	    15
COLONIZER                     	     1	     3	     3
COLONIZERS                    	     1	     2	     2
COLONIZING                    	     1	     5	     5
COLONY                        	     1	     9	     9
COLUMN                        	     1	    64	    64
COLUMNAR                      	     1	     1	     1
COLUMNS                       	     1	    19	    19
COMBAT                        	     1	    16	    16
COMBATING                     	     1	    11	    11
COMMISSION                    	     1	    68	    68
COMMISSIONED                  	     1	     2	     2
COMMISSIONING                 	     1	     1	     1
COMMISSIONS                   	     1	     3	     3
COMMUNICATE                   	     1	     9	     9
COMMUNICATED                  	     1	     2	     2
COMMUNICATING                 	     1	     4	     4
COMMUNICATION                 	     1	    52	    52
COMMUNICATIONS                	     1	     6	     6
COMPANION                     	     1	     3	     3
COMPENSATE                    	     1	    50	    50
COMPENSATED                   	     1	    16	    16
COMPENSATES                   	     1	     5	     5
COMPENSATING                  	     1	     4	     4
COMPENSATION                  	     1	    45	    45
COMPENSATIONS                 	     1	     2	     2
COMPENSATORY                  	     1	    24	    24
COMPETE                       	     1	    20	    20
COMPETED                      	     1	     3	     3
COMPETENCIES                  	     1	     5	     5
COMPETENCY                    	     1	    10	    10
COMPETENT                     	     1	     4	     4
COMPETENTLY                   	     1	     1	     1
COMPETES                      	     1	     6	     6
COMPETING                     	     1	    45	    45
COMPETITIVE                   	     1	    90	    90
COMPETITIVELY                 	     1	     2	     2
COMPETITIVENESS               	     1	    67	    67
COMPETITOR                    	     1	     8	     8
COMPETITORS                   	     1	    15	    15
COMPLEX                       	     1	   400	   400
COMPLEXATION                  	     1	     2	     2
COMPLEXED                     	     1	     1	     1
COMPLEXES                     	     1	    19	    19
COMPLEXIFICATION              	     1	     1	     1
COMPLEXITIES                  	     1	    20	    20
COMPLEXITY                    	     1	   450	   450
COMPONENT                     	     1	   291	   291
COMPONENTS                    	     1	   376	   376
COMPOSE                       	     1	     6	     6
COMPOSED                      	     1	   119	   119
COMPOSES                      	     1	     1	     1
COMPOSING                     	     1	     6	     6
COMPOSITION                   	     1	   680	   680
COMPOSITIONAL                 	     1	    47	    47
COMPOSITIONS                  	     1	    52	    52
COMPOUND                      	     1	    83	    83
COMPOUNDED                    	     1	    20	    20
COMPOUNDING                   	     1	     4	     4
COMPOUNDS                     	     1	   259	   259
COMPREHENSIVE                 	     1	   119	   119
COMPREHENSIVELY               	     1	    17	    17
COMPREHENSIVENESS             	     1	     1	     1
COMPRISE                      	     1	    25	    25
COMPRISED                     	     1	    72	    72
COMPRISES                     	     1	    42	    42
COMPRISING                    	     1	    73	    73
COMPROMISE                    	     1	    16	    16
COMPROMISED                   	     1	    16	    16
COMPROMISES                   	     1	     5	     5
COMPROMISING                  	     1	    11	    11
CONCEIVABLE                   	     1	     2	     2
CONCEIVABLY                   	     1	     1	     1
CONCEIVE                      	     1	     2	     2
CONCEIVED                     	     1	    19	    19
CONCEIVING                    	     1	     1	     1
CONCEPT                       	     1	   124	   124
CONCEPTION                    	     1	    10	    10
CONCEPTIONS                   	     1	    36	    36
CONCEPTS                      	     1	   114	   114
CONCEPTUAL                    	     1	    54	    54
CONCEPTUALISATION             	     1	     4	     4
CONCEPTUALISATIONS            	     1	     3	     3
CONCEPTUALISED                	     1	     2	     2
CONCEPTUALIZATION             	     1	     3	     3
CONCEPTUALIZATIONS            	     1	     1	     1
CONCEPTUALIZE                 	     1	     6	     6
CONCEPTUALIZED                	     1	     4	     4
CONCEPTUALIZES                	     1	     1	     1
CONCEPTUALIZING               	     1	     6	     6
CONCEPTUALLY                  	     1	     2	     2
CONCERT                       	     1	    11	    11
CONCERTATION                  	     1	     1	     1
CONCLUDE                      	     1	    50	    50
CONCLUDED                     	     1	    69	    69
CONCLUDES                     	     1	     6	     6
CONCLUDING                    	     1	    15	    15
CONCLUSION                    	     1	   160	   160
CONCLUSIONS                   	     1	   263	   263
CONCRETE                      	     1	    12	    12
CONCRETELY                    	     1	     6	     6
CONDUCT                       	     1	    34	    34
CONDUCTANCE                   	     1	   310	   310
CONDUCTANCES                  	     1	    10	    10
CONDUCTED                     	     1	   547	   547
CONDUCTING                    	     1	    37	    37
CONDUCTION                    	     1	    10	    10
CONDUCTIVE                    	     1	    22	    22
CONDUCTIVITIES                	     1	     2	     2
CONDUCTIVITY                  	     1	   231	   231
CONDUCTOR                     	     1	     1	     1
CONDUCTS                      	     1	     7	     7
CONFER                        	     1	    11	    11
CONFERENCE                    	     1	    17	    17
CONFERENCES                   	     1	     4	     4
CONFERRED                     	     1	     2	     2
CONFERRING                    	     1	     5	     5
CONFERS                       	     1	     2	     2
CONFIDENCE                    	     1	    78	    78
CONFIDENT                     	     1	     7	     7
CONFIDENTLY                   	     1	     6	     6
CONFINE                       	     1	     1	     1
CONFINED                      	     1	    18	    18
CONFINEMENT                   	     1	     1	     1
CONFIRM                       	     1	    58	    58
CONFIRMATION                  	     1	    17	    17
CONFIRMATIONS                 	     1	     1	     1
CONFIRMED                     	     1	   168	   168
CONFIRMING                    	     1	    28	    28
CONFIRMS                      	     1	    36	    36
CONFLICT                      	     1	    51	    51
CONFLICTING                   	     1	    27	    27
CONFLICTS                     	     1	    38	    38
CONFLICTUAL                   	     1	     1	     1
CONFRONT                      	     1	     3	     3
CONFRONTATIONS                	     1	     1	     1
CONFRONTED                    	     1	     5	     5
CONFRONTING                   	     1	     1	     1
CONFRONTS                     	     1	     1	     1
CONGRESS                      	     1	     4	     4
CONSENT                       	     1	    11	    11
CONSENTED                     	     1	     1	     1
CONSEQUENCE                   	     1	   111	   111
CONSEQUENCES                  	     1	   212	   212
CONSEQUENT                    	     1	    18	    18
CONSEQUENTLY                  	     1	   197	   197
CONSERVATION                  	     1	  1034	  1034
CONSERVATIONAL                	     1	     1	     1
CONSERVATIONIST               	     1	     4	     4
CONSERVATIONISTS              	     1	     2	     2
CONSERVATIVE                  	     1	    50	    50
CONSERVATIVELY                	     1	     5	     5
CONSERVE                      	     1	    53	    53
CONSERVED                     	     1	    89	    89
CONSERVES                     	     1	     1	     1
CONSERVING                    	     1	    38	    38
CONSIDERABLE                  	     1	   115	   115
CONSIDERABLY                  	     1	    71	    71
CONSIST                       	     1	    37	    37
CONSISTED                     	     1	    77	    77
CONSISTENT                    	     1	   428	   428
CONSISTENTLY                  	     1	    90	    90
CONSISTING                    	     1	    70	    70
CONSISTS                      	     1	    98	    98
CONSTITUENT                   	     1	    21	    21
CONSTITUENTS                  	     1	    37	    37
CONSTITUTE                    	     1	    42	    42
CONSTITUTED                   	     1	    19	    19
CONSTITUTES                   	     1	    25	    25
CONSTITUTING                  	     1	     7	     7
CONSTITUTION                  	     1	    10	    10
CONSTITUTIONAL                	     1	     6	     6
CONSTITUTIONS                 	     1	     2	     2
CONSTITUTIVE                  	     1	     2	     2
CONSTRAIN                     	     1	    18	    18
CONSTRAINED                   	     1	    45	    45
CONSTRAINING                  	     1	     7	     7
CONSTRAINS                    	     1	     6	     6
CONSTRAINT                    	     1	    31	    31
CONSTRAINTS                   	     1	   100	   100
CONSTRUCT                     	     1	    49	    49
CONSTRUCTED                   	     1	    77	    77
CONSTRUCTING                  	     1	     9	     9
CONSTRUCTION                  	     1	   170	   170
CONSTRUCTIONAL                	     1	     4	     4
CONSTRUCTIONIST               	     1	     2	     2
CONSTRUCTIONS                 	     1	    15	    15
CONSTRUCTIVE                  	     1	     6	     6
CONSTRUCTS                    	     1	     9	     9
CONSULT                       	     1	     1	     1
CONSULTANT                    	     1	     1	     1
CONSULTANTS                   	     1	     6	     6
CONSULTATION                  	     1	    13	    13
CONSULTATIONS                 	     1	     7	     7
CONSULTATIVE                  	     1	     2	     2
CONSULTED                     	     1	     9	     9
CONSULTING                    	     1	    17	    17
CONSUMABLE                    	     1	     2	     2
CONSUMABLES                   	     1	     1	     1
CONSUME                       	     1	    11	    11
CONSUMED                      	     1	    59	    59
CONSUMER                      	     1	    25	    25
CONSUMERS                     	     1	    40	    40
CONSUMES                      	     1	     4	     4
CONSUMING                     	     1	    18	    18
CONSUMPTION                   	     1	   301	   301
CONSUMPTIONS                  	     1	     2	     2
CONTEMPORARILY                	     1	     2	     2
CONTEMPORARY                  	     1	    41	    41
CONTEND                       	     1	     1	     1
CONTENDS                      	     1	     1	     1
CONTENT                       	     1	  1011	  1011
CONTENTION                    	     1	     2	     2
CONTENTS                      	     1	   130	   130
CONTESTED                     	     1	     4	     4
CONTEXT                       	     1	   353	   353
CONTEXTS                      	     1	   111	   111
CONTEXTUAL                    	     1	    19	    19
CONTEXTUALISATION             	     1	     1	     1
CONTEXTUALIZE                 	     1	     2	     2
CONTEXTUALIZED                	     1	     5	     5
CONTEXTUALIZING               	     1	     2	     2
CONTEXTUALLY                  	     1	     1	     1
CONTINENT                     	     1	    14	    14
CONTINENTAL                   	     1	    44	    44
CONTINENTALITY                	     1	     2	     2
CONTINENTS                    	     1	    10	    10
CONTRADICT                    	     1	     7	     7
CONTRADICTION                 	     1	     2	     2
CONTRADICTIONS                	     1	     4	     4
CONTRADICTORY                 	     1	    14	    14
CONTRADICTS                   	     1	     4	     4
CONTRAST                      	     1	   359	   359
CONTRASTED                    	     1	    13	    13
CONTRASTING                   	     1	    87	    87
CONTRASTINGLY                 	     1	     5	     5
CONTRASTIVELY                 	     1	     1	     1
CONTRASTS                     	     1	    18	    18
CONTROVERSIAL                 	     1	    11	    11
CONTROVERSIES                 	     1	     1	     1
CONTROVERSY                   	     1	     3	     3
CONVENTION                    	     1	    13	    13
CONVENTIONAL                  	     1	   306	   306
CONVENTIONALLY                	     1	    20	    20
CONVENTIONS                   	     1	     6	     6
CONVERT                       	     1	    47	    47
CONVERTED                     	     1	   140	   140
CONVERTER                     	     1	     4	     4
CONVERTING                    	     1	    33	    33
CONVERTS                      	     1	     8	     8
CONVEY                        	     1	     5	     5
CONVEYED                      	     1	     4	     4
CONVEYING                     	     1	     1	     1
CONVEYOR                      	     1	     2	     2
CONVEYS                       	     1	     2	     2
CONVICTION                    	     1	     1	     1
CONVICTIONS                   	     1	     1	     1
COOPERATE                     	     1	     1	     1
COOPERATING                   	     1	     1	     1
COOPERATION                   	     1	    37	    37
COOPERATIVE                   	     1	    23	    23
COOPERATIVES                  	     1	     6	     6
COORDINATE                    	     1	    18	    18
COORDINATED                   	     1	    19	    19
COORDINATES                   	     1	    47	    47
COORDINATING                  	     1	     6	     6
COORDINATION                  	     1	    69	    69
CORE                          	     1	   324	   324
CORED                         	     1	     5	     5
CORERS                        	     1	     1	     1
CORES                         	     1	   182	   182
CORING                        	     1	     3	     3
CORP                          	     1	    11	    11
CORPORATE                     	     1	    14	    14
CORPORATING                   	     1	     1	     1
CORPORATION                   	     1	    25	    25
CORPORATIONS                  	     1	     4	     4
CORRELATE                     	     1	    38	    38
CORRELATED                    	     1	   397	   397
CORRELATES                    	     1	    21	    21
CORRELATING                   	     1	    12	    12
CORRELATION                   	     1	   677	   677
CORRELATIONS                  	     1	   344	   344
CORRESPOND                    	     1	    82	    82
CORRESPONDED                  	     1	    54	    54
CORRESPONDENCE                	     1	    12	    12
CORRESPONDENT                 	     1	     9	     9
CORRESPONDENTLY               	     1	     1	     1
CORRESPONDING                 	     1	   240	   240
CORRESPONDINGLY               	     1	    22	    22
CORRESPONDS                   	     1	    90	    90
CORRIDOR                      	     1	    20	    20
CORRIDORS                     	     1	    29	    29
CORRUPT                       	     1	     4	     4
CORRUPTING                    	     1	     1	     1
CORRUPTION                    	     1	    13	    13
CRAFT                         	     1	    12	    12
CRAFTERS                      	     1	     1	     1
CRAFTING                      	     1	     2	     2
CRAFTS                        	     1	     2	     2
CREW                          	     1	     5	     5
CREWS                         	     1	     2	     2
CRISES                        	     1	     7	     7
CRISIS                        	     1	    21	    21
CRITERIA                      	     1	   234	   234
CRITERION                     	     1	    76	    76
CRITICAL                      	     1	   279	   279
CRITICALLY                    	     1	    28	    28
CRITICISING                   	     1	     1	     1
CRITICISM                     	     1	     9	     9
CRITICIZED                    	     1	     6	     6
CRITICS                       	     1	     6	     6
CROP                          	     1	   656	   656
CROPPED                       	     1	     3	     3
CROPPER                       	     1	     1	     1
CROPPING                      	     1	   111	   111
CROPS                         	     1	   645	   645
CRUCIAL                       	     1	   136	   136
CRUCIALLY                     	     1	     5	     5
CRUSHED                       	     1	     8	     8
CRUSHER                       	     1	     3	     3
CRUSHING                      	     1	     6	     6
CRYSTAL                       	     1	    16	    16
CRYSTALLIZATION               	     1	     4	     4
CRYSTALLIZED                  	     1	     2	     2
CRYSTALS                      	     1	    19	    19
CURRENCY                      	     1	     7	     7
CURRICULA                     	     1	    12	    12
[truncated: 4,337,350 more chars]
