# Supplementary material for: The lexical profile of forestry academic texts: What does it take to understand a specialized discipline?
Source: PLoS One. 2024 Dec 30;19(12):e0315975. doi: 10.1371/journal.pone.0315975 (PMC11684671; doi:10.1371/journal.pone.0315975)
Supplement: S1 Raw data — (ZIP) [file pone.0315975.s001.zip › row_data/Textbook_range.txt]

 Processing file: C:\Users���Ͽ�Ĺ���\��ѧ���Ͽ�\Ŀ�����Ͽ�\�̿���\RA_merge.txt

 0001000,  0002000,  0003000,  0004000,  0005000,  
 0006000,  0007000,  0008000,  0009000,  0010000,  
 0011000,  0012000,  0013000,  0014000,  0015000,  
 0016000,  0017000,  0018000,  0019000,  0020000,  
 0021000,  0022000,  0023000,  0024000,  0025000,  
 0026000,  0027000,  0028000,  0029000,  0030000,  
 0031000,  0032000,  0033000,  0034000,  0035000,  
 0036000,  0037000,  0038000,  0039000,  0040000,  
 0041000,  0042000,  0043000,  0044000,  0045000,  
 0046000,  0047000,  0048000,  0049000,  0050000,  
 0051000,  0052000,  0053000,  0054000,  0055000,  
 0056000,  0057000,  0058000,  0059000,  0060000,  
 0061000,  0062000,  0063000,  0064000,  0065000,  
 0066000,  0067000,  0068000,  0069000,  0070000,  
 0071000,  0072000,  0073000,  0074000,  0075000,  
 0076000,  0077000,  0078000, 
  Number of lines: 78882
  Number of words: 1722240


WORD LIST                TOKENS/%             TYPES/%             Word Families

one                     1068784/62.06            3826/ 9.18            1101
two                      236263/13.72            3542/ 8.50            1123
three                    159399/ 9.26            3547/ 8.51            1155
four                      47903/ 2.78            2147/ 5.15             959
five                      27115/ 1.57            1576/ 3.78             813
six                       17786/ 1.03            1235/ 2.96             657
seven                     10452/ 0.61             922/ 2.21             564
eight                      9501/ 0.55             768/ 1.84             471
nine                       6111/ 0.35             593/ 1.42             406
ten                      3489/ 0.20             449/ 1.08             328
11                      3833/ 0.22             435/ 1.04             320
12                      1998/ 0.12             311/ 0.75             250
13                      2003/ 0.12             269/ 0.65             221
14                      2082/ 0.12             253/ 0.61             200
15                      2071/ 0.12             246/ 0.59             200
16                      1344/ 0.08             211/ 0.51             169
17                      3284/ 0.19             169/ 0.41             139
18                       810/ 0.05             141/ 0.34             119
19                      1057/ 0.06             128/ 0.31             109
20                       621/ 0.04             119/ 0.29             100
21                       992/ 0.06             106/ 0.25              97
22                      1112/ 0.06              83/ 0.20              75
23                       830/ 0.05              83/ 0.20              77
24                       241/ 0.01              63/ 0.15              60
25                       371/ 0.02              57/ 0.14              54
26                         0/ 0.00               0/ 0.00               0
27                         0/ 0.00               0/ 0.00               0
28                         0/ 0.00               0/ 0.00               0
29                         0/ 0.00               0/ 0.00               0
30                         0/ 0.00               0/ 0.00               0
31                     42153/ 2.45            9149/21.95            9149
32                     10560/ 0.61             214/ 0.51             166
33                     32570/ 1.89            7406/17.77            7224
34                     16221/ 0.94            1269/ 3.04            1260
35                        40/ 0.00              30/ 0.07              30
36                      6255/ 0.36            1251/ 3.00            1251
37                      3326/ 0.19             711/ 1.71             711
38                       314/ 0.02              75/ 0.18              75
not in the lists           1349/ 0.08             294/ 0.71          ?????

Total                   1722240                41678                29633


 
 Number of BASEWRD1.txt types: 7114  Number of BASEWRD1.txt word families: 1256
 Number of BASEWRD2.txt types: 6708  Number of BASEWRD2.txt word families: 1339
 Number of BASEWRD3.txt types: 6255  Number of BASEWRD3.txt word families: 1377
 Number of BASEWRD4.txt types: 5079  Number of BASEWRD4.txt word families: 1214
 Number of BASEWRD5.txt types: 4450  Number of BASEWRD5.txt word families: 1156
 Number of BASEWRD6.txt types: 4184  Number of BASEWRD6.txt word families: 1082
 Number of BASEWRD7.txt types: 3746  Number of BASEWRD7.txt word families: 1067
 Number of BASEWRD8.txt types: 3467  Number of BASEWRD8.txt word families: 1048
 Number of BASEWRD9.txt types: 3232  Number of BASEWRD9.txt word families: 1036
 Number of BASEWRD10.txt types: 3018  Number of BASEWRD10.txt word families: 1036
 Number of BASEWRD11.txt types: 2978  Number of BASEWRD11.txt word families: 1036
 Number of BASEWRD12.txt types: 2773  Number of BASEWRD12.txt word families: 1021
 Number of BASEWRD13.txt types: 2438  Number of BASEWRD13.txt word families: 1023
 Number of BASEWRD14.txt types: 2321  Number of BASEWRD14.txt word families: 1022
 Number of BASEWRD15.txt types: 2315  Number of BASEWRD15.txt word families: 1034
 Number of BASEWRD16.txt types: 2097  Number of BASEWRD16.txt word families: 1012
 Number of BASEWRD17.txt types: 2096  Number of BASEWRD17.txt word families: 1019
 Number of BASEWRD18.txt types: 1949  Number of BASEWRD18.txt word families: 1017
 Number of BASEWRD19.txt types: 1873  Number of BASEWRD19.txt word families: 1004
 Number of BASEWRD20.txt types: 1827  Number of BASEWRD20.txt word families: 1008
 Number of BASEWRD21.txt types: 1666  Number of BASEWRD21.txt word families: 1015
 Number of BASEWRD22.txt types: 1548  Number of BASEWRD22.txt word families: 1010
 Number of BASEWRD23.txt types: 1400  Number of BASEWRD23.txt word families: 1006
 Number of BASEWRD24.txt types: 1302  Number of BASEWRD24.txt word families: 1006
 Number of BASEWRD25.txt types: 1679  Number of BASEWRD25.txt word families: 1004
 Number of BASEWRD26.txt types: 1  Number of BASEWRD26.txt word families: 1
 Number of BASEWRD27.txt types: 1  Number of BASEWRD27.txt word families: 1
 Number of BASEWRD28.txt types: 1  Number of BASEWRD28.txt word families: 1
 Number of BASEWRD29.txt types: 1  Number of BASEWRD29.txt word families: 1
 Number of BASEWRD30.txt types: 1  Number of BASEWRD30.txt word families: 1
 Number of BASEWRD31.txt types: 40675  Number of BASEWRD31.txt word families: 40675
 Number of BASEWRD32.txt types: 711  Number of BASEWRD32.txt word families: 432
 Number of BASEWRD33.txt types: 17640  Number of BASEWRD33.txt word families: 14705
 Number of BASEWRD34.txt types: 3877  Number of BASEWRD34.txt word families: 3812
 Number of BASEWRD35.txt types: 169  Number of BASEWRD35.txt word families: 169
 Number of BASEWRD36.txt types: 2223  Number of BASEWRD36.txt word families: 2223
 Number of BASEWRD37.txt types: 1410  Number of BASEWRD37.txt word families: 1410
 Number of BASEWRD38.txt types: 126  Number of BASEWRD38.txt word families: 126

Table of Ranges: Types

 41677	Words appear in  1 input files

Table of Ranges: word families

 29633	Words appear in  1 input files


Types Found In Base List One

TYPE                          	 RANGE	  FREQ	    F1
A                             	     1	 31028	 31028
ABILITIES                     	     1	    11	    11
ABILITY                       	     1	   365	   365
ABLE                          	     1	   310	   310
ABLER                         	     1	     1	     1
ABOUT                         	     1	  1749	  1749
ABOVE                         	     1	   831	   831
ABSOLUTE                      	     1	   104	   104
ABSOLUTELY                    	     1	    20	    20
ABSOLUTES                     	     1	     1	     1
ACCEPT                        	     1	    24	    24
ACCEPTABILITY                 	     1	    10	    10
ACCEPTABLE                    	     1	   115	   115
ACCEPTABLY                    	     1	     1	     1
ACCEPTANCE                    	     1	    29	    29
ACCEPTED                      	     1	    85	    85
ACCEPTING                     	     1	     4	     4
ACCEPTOR                      	     1	     3	     3
ACCEPTORS                     	     1	     1	     1
ACCEPTS                       	     1	     3	     3
ACROSS                        	     1	   473	   473
ACT                           	     1	   288	   288
ACTED                         	     1	     5	     5
ACTING                        	     1	    52	    52
ACTION                        	     1	   168	   168
ACTIONS                       	     1	   103	   103
ACTORS                        	     1	    13	    13
ACTS                          	     1	    43	    43
ACTUAL                        	     1	   245	   245
ACTUALITY                     	     1	     2	     2
ACTUALIZE                     	     1	     3	     3
ACTUALLY                      	     1	   122	   122
AD                            	     1	    26	    26
ADD                           	     1	    99	    99
ADDED                         	     1	   268	   268
ADDING                        	     1	    85	    85
ADDITION                      	     1	   501	   501
ADDITIONAL                    	     1	   339	   339
ADDITIONALITY                 	     1	    18	    18
ADDITIONALLY                  	     1	    51	    51
ADDITIONS                     	     1	    16	    16
ADDITIVE                      	     1	    29	    29
ADDITIVES                     	     1	    20	    20
ADDRESS                       	     1	   112	   112
ADDRESSED                     	     1	    77	    77
ADDRESSES                     	     1	    11	    11
ADDRESSING                    	     1	    33	    33
ADDS                          	     1	    26	    26
ADMITS                        	     1	     1	     1
ADMITTED                      	     1	     2	     2
ADMITTEDLY                    	     1	     3	     3
ADVERTISE                     	     1	     3	     3
ADVERTISED                    	     1	     2	     2
AFFORD                        	     1	    14	    14
AFFORDABILITY                 	     1	     1	     1
AFFORDABLE                    	     1	     9	     9
AFFORDED                      	     1	     5	     5
AFFORDS                       	     1	     9	     9
AFRAID                        	     1	     1	     1
AFTER                         	     1	  1069	  1069
AFTERNOON                     	     1	    43	    43
AFTERNOONS                    	     1	     8	     8
AFTERWARD                     	     1	     7	     7
AFTERWARDS                    	     1	     7	     7
AGAIN                         	     1	   182	   182
AGAINST                       	     1	   360	   360
AGE                           	     1	  1036	  1036
AGED                          	     1	    18	    18
AGEDNESS                      	     1	     1	     1
AGEING                        	     1	     9	     9
AGER                          	     1	     1	     1
AGES                          	     1	   108	   108
AGING                         	     1	    28	    28
AGO                           	     1	    98	    98
AGREE                         	     1	    37	    37
AGREED                        	     1	    29	    29
AGREEING                      	     1	     3	     3
AGREEMENT                     	     1	   122	   122
AGREEMENTS                    	     1	    35	    35
AGREES                        	     1	    10	    10
AHEAD                         	     1	    30	    30
AIR                           	     1	   802	   802
AIRED                         	     1	     2	     2
ALL                           	     1	  2422	  2422
ALLOW                         	     1	   345	   345
ALLOWABLE                     	     1	    35	    35
ALLOWANCE                     	     1	    14	    14
ALLOWANCES                    	     1	     8	     8
ALLOWED                       	     1	   164	   164
ALLOWING                      	     1	   120	   120
ALLOWS                        	     1	   220	   220
ALMOST                        	     1	   421	   421
ALONE                         	     1	   130	   130
ALONG                         	     1	   621	   621
ALREADY                       	     1	   199	   199
ALSO                          	     1	  3732	  3732
ALTHOUGH                      	     1	  1292	  1292
ALWAYS                        	     1	   291	   291
AM                            	     1	     9	     9
AMAZING                       	     1	     3	     3
AMAZINGLY                     	     1	     2	     2
AMONG                         	     1	   723	   723
AMONGST                       	     1	    29	    29
AMOUNT                        	     1	   775	   775
AMOUNTED                      	     1	     5	     5
AMOUNTING                     	     1	     3	     3
AMOUNTS                       	     1	   242	   242
AN                            	     1	  5550	  5550
AND                           	     1	 60872	 60872
ANIMAL                        	     1	   157	   157
ANIMALS                       	     1	   290	   290
ANOTHER                       	     1	   727	   727
ANSWER                        	     1	    82	    82
ANSWERED                      	     1	     7	     7
ANSWERING                     	     1	     3	     3
ANSWERS                       	     1	    30	    30
ANY                           	     1	  1149	  1149
ANYBODY                       	     1	     1	     1
ANYMORE                       	     1	     2	     2
ANYONE                        	     1	    11	    11
ANYTHING                      	     1	    25	    25
ANYTIME                       	     1	     1	     1
ANYWAY                        	     1	    15	    15
ANYWHERE                      	     1	    16	    16
APART                         	     1	   126	   126
APPARENT                      	     1	   100	   100
APPARENTLY                    	     1	    59	    59
APPEAR                        	     1	   245	   245
APPEARANCE                    	     1	   168	   168
APPEARANCES                   	     1	     4	     4
APPEARED                      	     1	    45	    45
APPEARING                     	     1	    18	    18
APPEARS                       	     1	   207	   207
ARE                           	     1	 17519	 17519
AREA                          	     1	  2114	  2114
AREAS                         	     1	  1718	  1718
ARM                           	     1	    15	    15
ARMFUL                        	     1	     1	     1
ARMS                          	     1	    10	    10
AROUND                        	     1	   877	   877
ARRANGE                       	     1	     3	     3
ARRANGED                      	     1	    46	    46
ARRANGEMENT                   	     1	   102	   102
ARRANGEMENTS                  	     1	    75	    75
ARRANGES                      	     1	     2	     2
ARRANGING                     	     1	     1	     1
ARRIVAL                       	     1	    34	    34
ARRIVALS                      	     1	     3	     3
ARRIVE                        	     1	    27	    27
ARRIVED                       	     1	    14	    14
ARRIVES                       	     1	    12	    12
ARRIVING                      	     1	     4	     4
ART                           	     1	    42	    42
ARTIST                        	     1	     4	     4
ARTISTS                       	     1	     1	     1
ARTS                          	     1	     2	     2
AS                            	     1	 13906	 13906
ASK                           	     1	    21	    21
ASKED                         	     1	    23	    23
ASKING                        	     1	     9	     9
ASKS                          	     1	    11	    11
AT                            	     1	  5816	  5816
ATE                           	     1	     3	     3
AUNTS                         	     1	     1	     1
AUTUMN                        	     1	   111	   111
AUTUMNAL                      	     1	     1	     1
AUTUMNS                       	     1	     3	     3
AWARE                         	     1	    55	    55
AWARENESS                     	     1	    31	    31
AWAY                          	     1	   227	   227
BABY                          	     1	     4	     4
BACK                          	     1	   388	   388
BACKED                        	     1	     8	     8
BACKER                        	     1	     1	     1
BACKERS                       	     1	     1	     1
BACKING                       	     1	     4	     4
BACKS                         	     1	     4	     4
BACKWARD                      	     1	    11	    11
BACKWARDS                     	     1	     6	     6
BAD                           	     1	    40	    40
BADLY                         	     1	     8	     8
BADS                          	     1	     1	     1
BAG                           	     1	    20	    20
BAGS                          	     1	    34	    34
BALL                          	     1	   230	   230
BALLED                        	     1	     1	     1
BALLING                       	     1	     1	     1
BALLS                         	     1	    39	    39
BANK                          	     1	    57	    57
BANKING                       	     1	     7	     7
BANKS                         	     1	    59	    59
BAR                           	     1	    16	    16
BARS                          	     1	     9	     9
BASE                          	     1	   333	   333
BASED                         	     1	  1367	  1367
BASELESS                      	     1	     1	     1
BASES                         	     1	    48	    48
BASIC                         	     1	   330	   330
BASICALLY                     	     1	    32	    32
BASICS                        	     1	     5	     5
BASING                        	     1	     2	     2
BATH                          	     1	     4	     4
BATHS                         	     1	     1	     1
BE                            	     1	 14218	 14218
BEACH                         	     1	     8	     8
BEACHES                       	     1	     5	     5
BEAR                          	     1	    51	    51
BEARING                       	     1	    30	    30
BEARS                         	     1	    21	    21
BEAT                          	     1	     2	     2
BEATEN                        	     1	     3	     3
BEATER                        	     1	     2	     2
BEATING                       	     1	    22	    22
BEAUTIFICATION                	     1	     1	     1
BEAUTIFUL                     	     1	    12	    12
BEAUTIFULLY                   	     1	     3	     3
BEAUTY                        	     1	    28	    28
BECAME                        	     1	   170	   170
BECAUSE                       	     1	  2222	  2222
BECOME                        	     1	   635	   635
BECOMES                       	     1	   230	   230
BECOMING                      	     1	    99	    99
BED                           	     1	    28	    28
BEDDING                       	     1	    12	    12
BEDS                          	     1	    42	    42
BEEN                          	     1	  3829	  3829
BEFORE                        	     1	   695	   695
BEGAN                         	     1	   114	   114
BEGIN                         	     1	   147	   147
BEGINNING                     	     1	   195	   195
BEGINNINGS                    	     1	     7	     7
BEGINS                        	     1	   114	   114
BEGUN                         	     1	    30	    30
BEHIND                        	     1	    98	    98
BEING                         	     1	   934	   934
BEINGS                        	     1	    12	    12
BELIEVE                       	     1	    29	    29
BELIEVED                      	     1	    48	    48
BELIEVES                      	     1	     4	     4
BELIEVING                     	     1	     1	     1
BELOW                         	     1	   739	   739
BENEATH                       	     1	    66	    66
BESIDE                        	     1	     7	     7
BESIDES                       	     1	    69	    69
BEST                          	     1	   524	   524
BET                           	     1	     3	     3
BETS                          	     1	     1	     1
BETTER                        	     1	   485	   485
BETTERED                      	     1	     1	     1
BETTERS                       	     1	     1	     1
BETWEEN                       	     1	  3026	  3026
BEYOND                        	     1	   204	   204
BICOLOR                       	     1	     6	     6
BIG                           	     1	    77	    77
BIGGER                        	     1	    47	    47
BIGGEST                       	     1	    25	    25
BILEVEL                       	     1	     1	     1
BILL                          	     1	    22	    22
BILLION                       	     1	   113	   113
BILLIONS                      	     1	    11	    11
BILLIONTH                     	     1	     2	     2
BILLS                         	     1	     5	     5
BIRD                          	     1	    40	    40
BIRDS                         	     1	    92	    92
BIRTH                         	     1	     7	     7
BIT                           	     1	    19	    19
BITS                          	     1	    17	    17
BLACK                         	     1	   294	   294
BLACKEN                       	     1	     1	     1
BLACKENED                     	     1	     3	     3
BLACKENING                    	     1	     3	     3
BLACKISH                      	     1	     5	     5
BLEW                          	     1	     4	     4
BLOOD                         	     1	     9	     9
BLOW                          	     1	    18	    18
BLOWING                       	     1	    10	    10
BLOWN                         	     1	    33	    33
BLOWS                         	     1	    10	    10
BLUE                          	     1	    70	    70
BLUES                         	     1	     1	     1
BLUISH                        	     1	     3	     3
BOARD                         	     1	   225	   225
BOARDS                        	     1	    81	    81
BOAT                          	     1	     6	     6
BOATING                       	     1	     5	     5
BOATS                         	     1	     5	     5
BODIES                        	     1	    74	    74
BODY                          	     1	    95	    95
BONES                         	     1	     2	     2
BOOK                          	     1	   168	   168
BOOKS                         	     1	    24	    24
BORE                          	     1	    26	    26
BORED                         	     1	     6	     6
BORER                         	     1	    49	    49
BORERS                        	     1	    33	    33
BORING                        	     1	    23	    23
BORINGS                       	     1	     6	     6
BORN                          	     1	     7	     7
BORNE                         	     1	    47	    47
BOTH                          	     1	  1706	  1706
BOTHER                        	     1	     4	     4
BOTHERED                      	     1	     1	     1
BOTTLE                        	     1	     6	     6
BOTTLED                       	     1	     1	     1
BOTTLES                       	     1	     9	     9
BOTTOM                        	     1	   140	   140
BOTTOMS                       	     1	    10	    10
BOUGHT                        	     1	    17	    17
BOX                           	     1	    99	    99
BOXES                         	     1	    19	    19
BOY                           	     1	     1	     1
BREAD                         	     1	     3	     3
BREAK                         	     1	   133	   133
BREAKAGE                      	     1	    24	    24
BREAKING                      	     1	    41	    41
BREAKS                        	     1	    32	    32
BREATH                        	     1	     1	     1
BRIGHT                        	     1	    37	    37
BRIGHTENED                    	     1	     1	     1
BRIGHTENING                   	     1	     4	     4
BRIGHTER                      	     1	     9	     9
BRIGHTEST                     	     1	     2	     2
BRIGHTLY                      	     1	     5	     5
BRIGHTNESS                    	     1	    61	    61
BRING                         	     1	    64	    64
BRINGING                      	     1	    23	    23
BRINGS                        	     1	    24	    24
BROKE                         	     1	    12	    12
BROKEN                        	     1	   108	   108
BROTHER                       	     1	     1	     1
BROTHERS                      	     1	     2	     2
BROUGHT                       	     1	    86	    86
BROWN                         	     1	   177	   177
BROWNING                      	     1	     1	     1
BROWNISH                      	     1	     2	     2
BUILD                         	     1	    81	    81
BUILDER                       	     1	     1	     1
BUILDERS                      	     1	     9	     9
BUILDING                      	     1	   229	   229
BUILDINGS                     	     1	   152	   152
BUILDS                        	     1	    15	    15
BUILT                         	     1	    95	    95
BURN                          	     1	    71	    71
BURNABLE                      	     1	     1	     1
BURNED                        	     1	    91	    91
BURNER                        	     1	     2	     2
BURNERS                       	     1	     1	     1
BURNING                       	     1	   143	   143
BURNS                         	     1	    22	    22
BURNT                         	     1	    16	    16
BUS                           	     1	     3	     3
BUSH                          	     1	    31	    31
BUSHES                        	     1	    19	    19
BUSHIER                       	     1	     1	     1
BUSHING                       	     1	     2	     2
BUSHY                         	     1	    13	    13
BUSINESS                      	     1	    58	    58
BUSINESSES                    	     1	    12	    12
BUSY                          	     1	     2	     2
BUT                           	     1	  3563	  3563
BUY                           	     1	    25	    25
BUYER                         	     1	    14	    14
BUYERS                        	     1	    27	    27
BUYING                        	     1	    34	    34
BUYS                          	     1	     4	     4
BY                            	     1	 11218	 11218
CAKE                          	     1	     1	     1
CAKES                         	     1	     2	     2
CALL                          	     1	    40	    40
CALLED                        	     1	   639	   639
CALLER                        	     1	     1	     1
CALLING                       	     1	     3	     3
CALLS                         	     1	    20	    20
CAME                          	     1	    60	    60
CAMP                          	     1	     4	     4
CAMPER                        	     1	     1	     1
CAMPERS                       	     1	     2	     2
CAMPING                       	     1	     4	     4
CAMPS                         	     1	     1	     1
CAN                           	     1	  7005	  7005
CANNOT                        	     1	   369	   369
CAR                           	     1	    10	    10
CARD                          	     1	     5	     5
CARDS                         	     1	     2	     2
CARE                          	     1	   266	   266
CARED                         	     1	     1	     1
CAREFUL                       	     1	    91	    91
CAREFULLY                     	     1	   105	   105
CARELESS                      	     1	     7	     7
CARELESSLY                    	     1	     1	     1
CARING                        	     1	    15	    15
CARRIED                       	     1	   263	   263
CARRIER                       	     1	    14	    14
CARRIERS                      	     1	    12	    12
CARRIES                       	     1	    20	    20
CARRY                         	     1	    93	    93
CARRYING                      	     1	    55	    55
CARS                          	     1	     7	     7
CASE                          	     1	   807	   807
CASES                         	     1	   571	   571
CAT                           	     1	    12	    12
CATCH                         	     1	    25	    25
CATCHES                       	     1	     4	     4
CATCHING                      	     1	     5	     5
CAUGHT                        	     1	    12	    12
CAUSATIONS                    	     1	     1	     1
CAUSATIVE                     	     1	     3	     3
CAUSE                         	     1	   519	   519
CAUSED                        	     1	   451	   451
CAUSES                        	     1	   233	   233
CAUSING                       	     1	    93	    93
CENTER                        	     1	   154	   154
CENTERED                      	     1	    19	    19
CENTERLESS                    	     1	     2	     2
CENTERS                       	     1	    52	    52
CENTRAL                       	     1	   361	   361
CENTRALISED                   	     1	     1	     1
CENTRALIZED                   	     1	     4	     4
CENTRALLY                     	     1	     6	     6
CENTRE                        	     1	    91	    91
CENTRED                       	     1	     5	     5
CENTRES                       	     1	     8	     8
CENTRIC                       	     1	     1	     1
CENTRING                      	     1	     1	     1
CERTAIN                       	     1	   463	   463
CERTAINLY                     	     1	    88	    88
CERTAINTY                     	     1	    16	    16
CHAIR                         	     1	     2	     2
CHAIRS                        	     1	     1	     1
CHANCE                        	     1	    69	    69
CHANCES                       	     1	    25	    25
CHANGE                        	     1	  1448	  1448
CHANGEABILITY                 	     1	     2	     2
CHANGEABLE                    	     1	     2	     2
CHANGED                       	     1	   123	   123
CHANGES                       	     1	  1172	  1172
CHANGING                      	     1	   191	   191
CHARGE                        	     1	    26	    26
CHARGED                       	     1	    28	    28
CHARGER                       	     1	     6	     6
CHARGERS                      	     1	     1	     1
CHARGES                       	     1	    19	    19
CHARGING                      	     1	     6	     6
CHEAP                         	     1	    15	    15
CHEAPER                       	     1	    24	    24
CHEAPEST                      	     1	     3	     3
CHEAPLY                       	     1	     4	     4
CHECK                         	     1	    70	    70
CHECKED                       	     1	    39	    39
CHECKING                      	     1	    31	    31
CHECKS                        	     1	    22	    22
CHICK                         	     1	     1	     1
CHICKEN                       	     1	     4	     4
CHICKENS                      	     1	     2	     2
CHILD                         	     1	     4	     4
CHILDHOOD                     	     1	     1	     1
CHILDREN                      	     1	    12	    12
CHIP                          	     1	    23	    23
CHIPPED                       	     1	    20	    20
CHIPPING                      	     1	    16	    16
CHIPS                         	     1	   116	   116
CHOICE                        	     1	   295	   295
CHOICES                       	     1	    47	    47
CHOOSE                        	     1	    68	    68
CHOOSES                       	     1	    18	    18
CHOOSING                      	     1	    40	    40
CHOSE                         	     1	    12	    12
CHOSEN                        	     1	   112	   112
CHRISTMAS                     	     1	    19	    19
CHURCH                        	     1	     6	     6
CHURCHES                      	     1	     7	     7
CITIES                        	     1	    77	    77
CITY                          	     1	   134	   134
CLASS                         	     1	   266	   266
CLASSED                       	     1	     7	     7
CLASSES                       	     1	   234	   234
CLASSICAL                     	     1	    40	    40
CLEAN                         	     1	    67	    67
CLEANED                       	     1	    11	    11
CLEANER                       	     1	     1	     1
CLEANERS                      	     1	     1	     1
CLEANING                      	     1	    25	    25
CLEANLINESS                   	     1	     1	     1
CLEANLY                       	     1	     7	     7
CLEAR                         	     1	   383	   383
CLEARANCE                     	     1	    37	    37
CLEARANCES                    	     1	     3	     3
CLEARED                       	     1	    57	    57
CLEARER                       	     1	     4	     4
CLEAREST                      	     1	     4	     4
CLEARING                      	     1	    69	    69
CLEARINGS                     	     1	     5	     5
CLEARLY                       	     1	   237	   237
CLEARS                        	     1	     4	     4
CLIMB                         	     1	    14	    14
CLIMBED                       	     1	     1	     1
CLIMBER                       	     1	     5	     5
CLIMBERS                      	     1	    10	    10
CLIMBING                      	     1	    16	    16
CLIMBS                        	     1	     1	     1
CLOCK                         	     1	    13	    13
CLOCKS                        	     1	     1	     1
CLOSE                         	     1	   324	   324
CLOSED                        	     1	    88	    88
CLOSELY                       	     1	   167	   167
CLOSENESS                     	     1	     4	     4
CLOSER                        	     1	    73	    73
CLOSES                        	     1	    15	    15
CLOSEST                       	     1	    14	    14
CLOSING                       	     1	    23	    23
CLOTHE                        	     1	     1	     1
CLOTHES                       	     1	     4	     4
CLOTHING                      	     1	     4	     4
CLUB                          	     1	    12	    12
CLUBBED                       	     1	     2	     2
CLUBS                         	     1	     6	     6
CO                            	     1	    19	    19
COAT                          	     1	    38	    38
COATED                        	     1	    21	    21
COATERS                       	     1	     5	     5
COATING                       	     1	    15	    15
COATINGS                      	     1	     9	     9
COATS                         	     1	     5	     5
COFFEE                        	     1	   137	   137
COLD                          	     1	   245	   245
COLDER                        	     1	    38	    38
COLDEST                       	     1	    16	    16
COLDS                         	     1	     2	     2
COLLECT                       	     1	    57	    57
COLLECTED                     	     1	   218	   218
COLLECTING                    	     1	    59	    59
COLLECTION                    	     1	   144	   144
COLLECTIONS                   	     1	    29	    29
COLLECTIVE                    	     1	    52	    52
COLLECTIVELY                  	     1	    47	    47
COLLECTIVES                   	     1	     2	     2
COLLECTIVIZATION              	     1	     1	     1
COLLECTOR                     	     1	     1	     1
COLLECTORS                    	     1	     6	     6
COLLECTS                      	     1	    12	    12
COLLEGE                       	     1	     6	     6
COLLEGES                      	     1	     6	     6
COLOR                         	     1	   147	   147
COLORATION                    	     1	     8	     8
COLORED                       	     1	    14	    14
COLORFUL                      	     1	     2	     2
COLORING                      	     1	     5	     5
COLORLESS                     	     1	     7	     7
COLORS                        	     1	    24	    24
COLOUR                        	     1	   114	   114
COLOURATION                   	     1	     2	     2
COLOURED                      	     1	    10	    10
COLOURFUL                     	     1	     2	     2
COLOURING                     	     1	     2	     2
COLOURLESS                    	     1	     2	     2
COLOURS                       	     1	    18	    18
COME                          	     1	   187	   187
COMERS                        	     1	     1	     1
COMES                         	     1	   119	   119
COMFORT                       	     1	     7	     7
COMFORTABLE                   	     1	     5	     5
COMFORTABLY                   	     1	     3	     3
COMING                        	     1	    44	    44
COMINGS                       	     1	     1	     1
COMPANIES                     	     1	    90	    90
COMPANY                       	     1	    59	    59
COMPLETE                      	     1	   221	   221
COMPLETED                     	     1	    47	    47
COMPLETELY                    	     1	   174	   174
COMPLETENESS                  	     1	     4	     4
COMPLETES                     	     1	     2	     2
COMPLETING                    	     1	    10	    10
COMPLETION                    	     1	    16	    16
COMPUTABLE                    	     1	     9	     9
COMPUTATION                   	     1	    30	    30
COMPUTATIONAL                 	     1	    15	    15
COMPUTATIONALLY               	     1	     5	     5
COMPUTATIONS                  	     1	    12	    12
COMPUTE                       	     1	    34	    34
COMPUTED                      	     1	   102	   102
COMPUTER                      	     1	   115	   115
COMPUTERIZATION               	     1	     2	     2
COMPUTERIZED                  	     1	    17	    17
COMPUTERS                     	     1	    25	    25
COMPUTES                      	     1	     4	     4
COMPUTING                     	     1	    37	    37
CONCERN                       	     1	   165	   165
CONCERNED                     	     1	   142	   142
CONCERNING                    	     1	    61	    61
CONCERNS                      	     1	   154	   154
CONCOLOR                      	     1	     7	     7
CONSIDER                      	     1	   287	   287
CONSIDERATION                 	     1	   112	   112
CONSIDERATIONS                	     1	   110	   110
CONSIDERED                    	     1	   600	   600
CONSIDERING                   	     1	   107	   107
CONSIDERS                     	     1	    20	    20
CONTINUAL                     	     1	    13	    13
CONTINUALLY                   	     1	    38	    38
CONTINUATION                  	     1	    14	    14
CONTINUE                      	     1	   184	   184
CONTINUED                     	     1	   121	   121
CONTINUES                     	     1	    70	    70
CONTINUING                    	     1	    44	    44
CONTINUITY                    	     1	    13	    13
CONTINUOUS                    	     1	   248	   248
CONTINUOUSLY                  	     1	    50	    50
CONTROL                       	     1	   779	   779
CONTROLLABLE                  	     1	     5	     5
CONTROLLED                    	     1	   179	   179
CONTROLLER                    	     1	     5	     5
CONTROLLERS                   	     1	     4	     4
CONTROLLING                   	     1	    81	    81
CONTROLS                      	     1	    98	    98
CONVERSATION                  	     1	     1	     1
CONVERSE                      	     1	     2	     2
COOK                          	     1	    65	    65
COOKED                        	     1	     5	     5
COOKING                       	     1	    34	    34
COOL                          	     1	    96	    96
COOLED                        	     1	    21	    21
COOLER                        	     1	    29	    29
COOLING                       	     1	    41	    41
COOLNESS                      	     1	     1	     1
COOLS                         	     1	    14	    14
CORNER                        	     1	     7	     7
CORNERS                       	     1	     7	     7
CORRELATIVELY                 	     1	     2	     2
COS                           	     1	    18	    18
COST                          	     1	   542	   542
COSTING                       	     1	     2	     2
COSTLESS                      	     1	     2	     2
COSTLIEST                     	     1	     2	     2
COSTLY                        	     1	    67	    67
COSTS                         	     1	   566	   566
COULD                         	     1	  1051	  1051
COULDN                        	     1	     1	     1
COUNT                         	     1	    19	    19
COUNTABLE                     	     1	     1	     1
COUNTED                       	     1	    14	    14
COUNTING                      	     1	    23	    23
COUNTLESS                     	     1	     8	     8
COUNTRIES                     	     1	   470	   470
COUNTRY                       	     1	   182	   182
COUNTS                        	     1	    31	    31
COUPLE                        	     1	    12	    12
COUPLED                       	     1	    83	    83
COUPLES                       	     1	     1	     1
COUPLING                      	     1	    20	    20
COURSE                        	     1	   148	   148
COURSENESS                    	     1	     1	     1
COURSES                       	     1	     9	     9
COURT                         	     1	    28	    28
COURTS                        	     1	    15	    15
COVER                         	     1	   745	   745
COVERAGE                      	     1	   112	   112
COVERAGES                     	     1	     4	     4
COVERED                       	     1	   201	   201
COVERING                      	     1	   127	   127
COVERINGS                     	     1	     7	     7
COVERS                        	     1	    58	    58
CRIME                         	     1	     4	     4
CRIMES                        	     1	     2	     2
CROSS                         	     1	   102	   102
CROSSABILITY                  	     1	     3	     3
CROSSED                       	     1	     3	     3
CROSSES                       	     1	    39	    39
CROSSING                      	     1	    20	    20
CROSSINGS                     	     1	     6	     6
CRY                           	     1	     7	     7
CUP                           	     1	     9	     9
CUPLIKE                       	     1	     1	     1
CUPPED                        	     1	     1	     1
CUPS                          	     1	     1	     1
CUT                           	     1	   533	   533
CUTLESS                       	     1	     2	     2
CUTS                          	     1	   153	   153
CUTTER                        	     1	     8	     8
CUTTERS                       	     1	     3	     3
CUTTING                       	     1	   247	   247
CUTTINGS                      	     1	   121	   121
D                             	     1	   598	   598
DAILY                         	     1	   201	   201
DANCING                       	     1	     1	     1
DANGER                        	     1	    48	    48
DANGEROUS                     	     1	    19	    19
DANGEROUSLY                   	     1	     1	     1
DANGERS                       	     1	     5	     5
DARK                          	     1	   113	   113
DARKEN                        	     1	     3	     3
DARKENING                     	     1	     2	     2
DARKENS                       	     1	     2	     2
DARKER                        	     1	    21	    21
DARKEST                       	     1	     3	     3
DARKNESS                      	     1	     1	     1
DARLING                       	     1	     1	     1
DATABLE                       	     1	     1	     1
DATE                          	     1	   225	   225
DATEABLE                      	     1	     1	     1
DATED                         	     1	    72	    72
DATES                         	     1	    82	    82
DATING                        	     1	   191	   191
DATINGS                       	     1	     8	     8
DAUGHTER                      	     1	     5	     5
DAUGHTERS                     	     1	     2	     2
DAY                           	     1	   322	   322
DAYLIGHT                      	     1	    11	    11
DAYS                          	     1	   269	   269
DEAD                          	     1	   231	   231
DEADLY                        	     1	     3	     3
DEAL                          	     1	   109	   109
DEALERS                       	     1	     1	     1
DEALING                       	     1	    61	    61
DEALINGS                      	     1	     1	     1
DEALS                         	     1	    27	    27
DEALT                         	     1	    31	    31
DEAR                          	     1	     1	     1
DEARLY                        	     1	     1	     1
DEATH                         	     1	   194	   194
DEATHS                        	     1	     6	     6
DECIDE                        	     1	    30	    30
DECIDED                       	     1	    17	    17
DECIDES                       	     1	     7	     7
DECIDING                      	     1	    20	    20
DEEP                          	     1	   282	   282
DEEPEN                        	     1	     1	     1
DEEPENING                     	     1	     2	     2
DEEPER                        	     1	   120	   120
DEEPEST                       	     1	     2	     2
DEEPLY                        	     1	    37	    37
DEFINITE                      	     1	    21	    21
DEFINITELY                    	     1	     5	     5
DEGREE                        	     1	   260	   260
DEGREES                       	     1	    85	    85
DEHARDENING                   	     1	     1	     1
DELICIOUS                     	     1	     3	     3
DEMARKING                     	     1	     1	     1
DENORMALIZED                  	     1	     3	     3
DEPEND                        	     1	   183	   183
DEPENDABLE                    	     1	     3	     3
DEPENDED                      	     1	    11	    11
DEPENDENT                     	     1	   231	   231
DEPENDING                     	     1	   370	   370
DEPENDS                       	     1	   415	   415
DEPTH                         	     1	   309	   309
DEPTHS                        	     1	    50	    50
DID                           	     1	   251	   251
DIDN                          	     1	     3	     3
DIE                           	     1	   131	   131
DIED                          	     1	    22	    22
DIES                          	     1	    56	    56
DIFFERENCE                    	     1	   389	   389
DIFFERENCED                   	     1	     2	     2
DIFFERENCES                   	     1	   541	   541
DIFFERENCIATION               	     1	     1	     1
DIFFERENCING                  	     1	    34	    34
DIFFERENT                     	     1	  1982	  1982
DIFFERENTATIONS               	     1	     1	     1
DIFFERENTION                  	     1	     1	     1
DIFFERENTLY                   	     1	    62	    62
DIFFERERCES                   	     1	     1	     1
DIFFICULT                     	     1	   523	   523
DIFFICULTIES                  	     1	    81	    81
DIFFICULTY                    	     1	    63	    63
DIG                           	     1	    16	    16
DIGGING                       	     1	    32	    32
DIGS                          	     1	     3	     3
DINNER                        	     1	     1	     1
DIRT                          	     1	     6	     6
DIRTY                         	     1	     1	     1
DISCOVER                      	     1	    17	    17
DISCOVERED                    	     1	    49	    49
DISCOVERER                    	     1	     1	     1
DISCOVERIES                   	     1	     4	     4
DISCOVERING                   	     1	     7	     7
DISCOVERY                     	     1	    40	    40
DISLIKED                      	     1	     2	     2
DISLIKES                      	     1	     1	     1
DO                            	     1	   989	   989
DOABLE                        	     1	     1	     1
DOC                           	     1	   209	   209
DOCTOR                        	     1	     1	     1
DOCTORED                      	     1	     1	     1
DOES                          	     1	   634	   634
DOESN                         	     1	    13	    13
DOG                           	     1	     3	     3
DOGS                          	     1	     2	     2
DOING                         	     1	    59	    59
DON                           	     1	    44	    44
DONE                          	     1	   313	   313
DOOR                          	     1	    21	    21
DOORS                         	     1	    16	    16
DOUBLE                        	     1	    72	    72
DOUBLED                       	     1	    13	    13
DOUBLES                       	     1	     3	     3
DOUBLING                      	     1	    15	    15
DOUBLY                        	     1	     1	     1
DOUBT                         	     1	    22	    22
DOUBTED                       	     1	     2	     2
DOUBTFUL                      	     1	    11	    11
DOUBTLESS                     	     1	     1	     1
DOUBTS                        	     1	     8	     8
DOWN                          	     1	   419	   419
DOWNED                        	     1	     8	     8
DOWNING                       	     1	     3	     3
DOWNS                         	     1	     2	     2
DOWNWARD                      	     1	    63	    63
DOWNWARDLY                    	     1	     2	     2
DOWNWARDS                     	     1	    13	    13
DR                            	     1	    18	    18
DRAW                          	     1	    39	    39
DRAWING                       	     1	    28	    28
DRAWINGS                      	     1	     2	     2
DRAWN                         	     1	    63	    63
DRAWS                         	     1	    11	    11
DRESS                         	     1	     1	     1
DRESSED                       	     1	     3	     3
DRESSING                      	     1	     6	     6
DRESSINGS                     	     1	     5	     5
DREW                          	     1	     6	     6
DRIED                         	     1	   111	   111
DRIER                         	     1	    46	    46
DRIERS                        	     1	     2	     2
DRIES                         	     1	    36	    36
DRIEST                        	     1	     7	     7
DRINK                         	     1	     4	     4
DRINKERS                      	     1	     1	     1
DRINKING                      	     1	     6	     6
DRINKS                        	     1	     1	     1
DRIVE                         	     1	    39	    39
DRIVEN                        	     1	    90	    90
DRIVER                        	     1	     9	     9
DRIVERS                       	     1	    40	    40
DRIVES                        	     1	    17	    17
DRIVING                       	     1	    48	    48
DROP                          	     1	   124	   124
DROPLETS                      	     1	    12	    12
DROPPED                       	     1	    30	    30
DROPPER                       	     1	     1	     1
DROPPING                      	     1	    12	    12
DROPPINGS                     	     1	     3	     3
DROPS                         	     1	    37	    37
DROVE                         	     1	     6	     6
DRUG                          	     1	     4	     4
DRUGS                         	     1	     1	     1
DRY                           	     1	   796	   796
DRYER                         	     1	    29	    29
DRYERS                        	     1	    28	    28
DRYING                        	     1	   232	   232
DRYNESS                       	     1	    11	    11
DUG                           	     1	    54	    54
DURING                        	     1	  1446	  1446
DYING                         	     1	    42	    42
EACH                          	     1	  1876	  1876
EARLIER                       	     1	   281	   281
EARLIEST                      	     1	    47	    47
EARLINESS                     	     1	     1	     1
EARLY                         	     1	   765	   765
EARS                          	     1	     2	     2
EARTH                         	     1	   211	   211
EASIER                        	     1	   101	   101
EASIEST                       	     1	    16	    16
EASILY                        	     1	   295	   295
EAST                          	     1	   117	   117
EASTWARDS                     	     1	     1	     1
EASY                          	     1	   152	   152
EAT                           	     1	    36	    36
EATEN                         	     1	    31	    31
EATER                         	     1	     1	     1
EATERS                        	     1	     2	     2
EATING                        	     1	    14	    14
EDGE                          	     1	   162	   162
EDGED                         	     1	     3	     3
EDGER                         	     1	     1	     1
EDGERS                        	     1	     2	     2
EDGES                         	     1	    67	    67
EDGING                        	     1	     8	     8
EDUCATE                       	     1	     3	     3
EDUCATED                      	     1	     7	     7
EDUCATING                     	     1	     6	     6
EDUCATION                     	     1	    89	    89
EDUCATIONAL                   	     1	    25	    25
EGG                           	     1	     7	     7
EGGS                          	     1	    28	    28
EIGHT                         	     1	    71	    71
EIGHTEEN                      	     1	     3	     3
EIGHTEENTH                    	     1	     4	     4
EIGHTH                        	     1	     3	     3
EITHER                        	     1	   629	   629
ELEVEN                        	     1	     3	     3
ELSE                          	     1	    22	    22
ELSEWHERE                     	     1	    69	    69
EMPLOY                        	     1	    40	    40
EMPLOYED                      	     1	   104	   104
EMPLOYEE                      	     1	     6	     6
EMPLOYEES                     	     1	    29	    29
EMPLOYER                      	     1	     6	     6
EMPLOYERS                     	     1	    13	    13
EMPLOYING                     	     1	    29	    29
EMPLOYMENT                    	     1	    51	    51
EMPLOYS                       	     1	    14	    14
EMPTIED                       	     1	     4	     4
EMPTY                         	     1	     8	     8
EMPTYING                      	     1	     1	     1
END                           	     1	   378	   378
ENDANGER                      	     1	     3	     3
ENDANGERED                    	     1	    70	    70
ENDANGERING                   	     1	     1	     1
ENDANGERMENT                  	     1	     1	     1
ENDED                         	     1	     6	     6
ENDING                        	     1	     9	     9
ENDINGS                       	     1	     3	     3
ENDLESS                       	     1	     4	     4
ENDLESSLY                     	     1	     2	     2
ENDS                          	     1	    89	    89
ENGINE                        	     1	     4	     4
ENGINES                       	     1	     5	     5
ENJOY                         	     1	    20	    20
ENJOYABLE                     	     1	     1	     1
ENJOYED                       	     1	     7	     7
ENJOYING                      	     1	     1	     1
ENJOYMENT                     	     1	     7	     7
ENJOYS                        	     1	     3	     3
ENOUGH                        	     1	   375	   375
ENTER                         	     1	    66	    66
ENTERED                       	     1	    26	    26
ENTERING                      	     1	    34	    34
ENTERS                        	     1	    29	    29
ENTRAINED                     	     1	     4	     4
ENTRUSTED                     	     1	     3	     3
ESPECIALLY                    	     1	   654	   654
EVEN                          	     1	  1230	  1230
EVENING                       	     1	    10	    10
EVER                          	     1	    67	    67
EVERY                         	     1	   353	   353
EVERYBODY                     	     1	     2	     2
EVERYDAY                      	     1	     3	     3
EVERYONE                      	     1	     6	     6
EVERYTHING                    	     1	    22	    22
EVERYWHERE                    	     1	     9	     9
EXACT                         	     1	    44	    44
EXACTLY                       	     1	    55	    55
EXCEPT                        	     1	   189	   189
EXCEPTED                      	     1	     1	     1
EXCITATION                    	     1	     5	     5
EXCITE                        	     1	     1	     1
EXCITED                       	     1	     1	     1
EXCITEMENT                    	     1	     3	     3
EXCITING                      	     1	     8	     8
EXCUSE                        	     1	     1	     1
EXPECT                        	     1	    69	    69
EXPECTABLE                    	     1	     1	     1
EXPECTANCIES                  	     1	     1	     1
EXPECTANCY                    	     1	     8	     8
EXPECTATION                   	     1	    56	    56
EXPECTATIONS                  	     1	    69	    69
EXPECTED                      	     1	   345	   345
EXPECTING                     	     1	     3	     3
EXPECTS                       	     1	     5	     5
EXPENSIVE                     	     1	   141	   141
EXPENSIVELY                   	     1	     2	     2
EXPERIENCE                    	     1	   222	   222
EXPERIENCED                   	     1	    70	    70
EXPERIENCES                   	     1	    58	    58
EXPERIENCING                  	     1	    15	    15
EXPERIENTIAL                  	     1	     5	     5
EXPLAIN                       	     1	   101	   101
EXPLAINED                     	     1	   171	   171
EXPLAINING                    	     1	    31	    31
EXPLAINS                      	     1	    60	    60
EXPLANATION                   	     1	    52	    52
EXPLANATIONS                  	     1	    13	    13
EXPLANATORY                   	     1	    29	    29
EXPRESS                       	     1	    37	    37
EXPRESSED                     	     1	   278	   278
EXPRESSES                     	     1	    19	    19
EXPRESSING                    	     1	    12	    12
EXPRESSION                    	     1	   140	   140
EXPRESSIONAL                  	     1	     1	     1
EXPRESSIONS                   	     1	    23	    23
EXPRESSLY                     	     1	     2	     2
EXTRA                         	     1	    81	    81
EYE                           	     1	    35	    35
EYES                          	     1	     5	     5
FACE                          	     1	   117	   117
FACED                         	     1	    43	    43
FACES                         	     1	    31	    31
FACING                        	     1	    46	    46
FACT                          	     1	   332	   332
FACTS                         	     1	    15	    15
FAIR                          	     1	    28	    28
FAIRLY                        	     1	   182	   182
FAIRNESS                      	     1	     1	     1
FALL                          	     1	   286	   286
FALLEN                        	     1	    38	    38
FALLING                       	     1	    56	    56
FALLS                         	     1	    76	    76
word families                      	     1	   110	   110
FAMILY                        	     1	   200	   200
FAR                           	     1	   290	   290
FARM                          	     1	   175	   175
FARMED                        	     1	     2	     2
FARMER                        	     1	    68	    68
FARMERS                       	     1	   277	   277
FARMING                       	     1	   182	   182
FARMS                         	     1	    98	    98
FARTHER                       	     1	    40	    40
FARTHEST                      	     1	     2	     2
FAST                          	     1	   133	   133
FASTER                        	     1	   100	   100
FASTEST                       	     1	    11	    11
FAT                           	     1	     5	     5
FATHER                        	     1	     6	     6
FATHERS                       	     1	     1	     1
FATS                          	     1	     9	     9
FATTENING                     	     1	     1	     1
FATTER                        	     1	    22	    22
FATTEST                       	     1	     2	     2
FATTY                         	     1	     8	     8
FAVORITE                      	     1	     3	     3
FAVORITES                     	     1	     1	     1
FAVOURITE                     	     1	     2	     2
FEAR                          	     1	    14	    14
FEARED                        	     1	     4	     4
FEARS                         	     1	     5	     5
FED                           	     1	    22	    22
FEED                          	     1	    88	    88
FEEDER                        	     1	     8	     8
FEEDERS                       	     1	     3	     3
FEEDING                       	     1	    65	    65
FEEDINGS                      	     1	     1	     1
FEEDS                         	     1	     8	     8
FEEL                          	     1	    15	    15
FEELING                       	     1	     7	     7
FEELINGS                      	     1	     3	     3
FEELS                         	     1	     2	     2
FEET                          	     1	   152	   152
FELL                          	     1	    30	    30
FELLOW                        	     1	     1	     1
FELLOWS                       	     1	     1	     1
FELT                          	     1	    26	    26
FER                           	     1	     7	     7
FEW                           	     1	   819	   819
FEWER                         	     1	   117	   117
FEWEST                        	     1	     3	     3
FF                            	     1	    11	    11
FIELD                         	     1	   618	   618
FIELDS                        	     1	   112	   112
FIFTEEN                       	     1	     6	     6
FIFTEENTH                     	     1	     1	     1
FIFTH                         	     1	    20	    20
FIFTIES                       	     1	     2	     2
FIFTY                         	     1	     7	     7
FIG                           	     1	   719	   719
FIGHT                         	     1	    11	    11
FIGHTERS                      	     1	     1	     1
FIGHTING                      	     1	     5	     5
FIGS                          	     1	    34	    34
FIGURATIONS                   	     1	     1	     1
FIGURE                        	     1	  1679	  1679
FIGURED                       	     1	     4	     4
FIGURES                       	     1	   140	   140
FIGURING                      	     1	     1	     1
FILL                          	     1	   102	   102
FILLED                        	     1	    73	    73
FILLER                        	     1	     4	     4
FILLERS                       	     1	     7	     7
FILLING                       	     1	    20	    20
FILLS                         	     1	    19	    19
FILM                          	     1	   123	   123
FILMLESS                      	     1	     1	     1
FILMS                         	     1	    40	    40
FINAL                         	     1	   198	   198
FINALIZED                     	     1	     2	     2
FINALIZING                    	     1	     1	     1
FINALLY                       	     1	   180	   180
FIND                          	     1	   230	   230
FINDER                        	     1	     1	     1
FINDING                       	     1	   100	   100
FINDINGS                      	     1	   105	   105
FINDS                         	     1	    32	    32
FINE                          	     1	   319	   319
FINELY                        	     1	    11	    11
FINENESS                      	     1	     1	     1
FINER                         	     1	    31	    31
FINEST                        	     1	     9	     9
FINGERS                       	     1	     5	     5
FINISH                        	     1	    19	    19
FINISHED                      	     1	    46	    46
FINISHES                      	     1	     4	     4
FINISHING                     	     1	     9	     9
FIRE                          	     1	   766	   766
FIRED                         	     1	     3	     3
FIRES                         	     1	   351	   351
FIRING                        	     1	     6	     6
FIRST                         	     1	  1244	  1244
FIRSTLY                       	     1	    15	    15
FIRSTS                        	     1	     1	     1
FISH                          	     1	   105	   105
FISHERIES                     	     1	     8	     8
FISHERS                       	     1	     1	     1
FISHERY                       	     1	     6	     6
FISHES                        	     1	     6	     6
FISHING                       	     1	    20	    20
FIT                           	     1	   106	   106
FITNESS                       	     1	     6	     6
FITS                          	     1	    22	    22
FITTED                        	     1	    64	    64
FITTING                       	     1	    40	    40
FIVE                          	     1	   221	   221
FIX                           	     1	    39	    39
FIXED                         	     1	   215	   215
FIXERS                        	     1	     5	     5
FIXES                         	     1	     5	     5
FIXING                        	     1	    31	    31
FIXITY                        	     1	     2	     2
FLAT                          	     1	    68	    68
FLATNESS                      	     1	     1	     1
FLATTEN                       	     1	     2	     2
FLATTENED                     	     1	    13	    13
FLATTENING                    	     1	     5	     5
FLATTENS                      	     1	     2	     2
FLEW                          	     1	     1	     1
FLIES                         	     1	     4	     4
FLOOR                         	     1	    95	    95
FLOORING                      	     1	    23	    23
FLOORS                        	     1	    11	    11
FLOWER                        	     1	   183	   183
FLOWERED                      	     1	     2	     2
FLOWERING                     	     1	   125	   125
FLOWERINGS                    	     1	     1	     1
FLOWERS                       	     1	   251	   251
FLOWN                         	     1	    12	    12
FLY                           	     1	    24	    24
FLYERS                        	     1	     1	     1
FLYING                        	     1	    39	    39
FOLLOW                        	     1	    99	    99
FOLLOWED                      	     1	   174	   174
FOLLOWER                      	     1	     3	     3
FOLLOWERS                     	     1	     3	     3
FOLLOWING                     	     1	   730	   730
FOLLOWS                       	     1	   175	   175
FOOD                          	     1	   558	   558
FOODS                         	     1	     9	     9
FOOT                          	     1	    40	    40
FOR                           	     1	 18264	 18264
FORCE                         	     1	   120	   120
FORCED                        	     1	    38	    38
FORCEFUL                      	     1	     1	     1
FORCES                        	     1	   111	   111
FORCIBLY                      	     1	     1	     1
FORCING                       	     1	    17	    17
FOREFRONT                     	     1	     8	     8
FOREST                        	     1	  6736	  6736
FORESTED                      	     1	   148	   148
FORESTER                      	     1	    77	    77
FORESTERS                     	     1	   191	   191
FORESTRY                      	     1	  1379	  1379
FORESTS                       	     1	  2347	  2347
FORGET                        	     1	     4	     4
FORGETFULNESS                 	     1	     1	     1
FORGOTTEN                     	     1	    10	    10
FORM                          	     1	  1040	  1040
FORMED                        	     1	   314	   314
FORMING                       	     1	    97	    97
FORMLESS                      	     1	     1	     1
FORMS                         	     1	   426	   426
FORTIES                       	     1	     4	     4
FORTUNATELY                   	     1	    28	    28
FORTY                         	     1	     7	     7
FORWARD                       	     1	    61	    61
FORWARDED                     	     1	     1	     1
FORWARDER                     	     1	     5	     5
FORWARDERS                    	     1	     5	     5
FORWARDING                    	     1	     3	     3
FORWARDS                      	     1	     2	     2
FOUGHT                        	     1	     4	     4
FOUND                         	     1	  1475	  1475
FOUR                          	     1	   420	   420
FOURS                         	     1	     1	     1
FOURTEEN                      	     1	     1	     1
FOURTEENTH                    	     1	     1	     1
FOURTH                        	     1	    44	    44
FREE                          	     1	   173	   173
FREED                         	     1	     2	     2
FREEDOM                       	     1	    45	    45
FREEING                       	     1	     1	     1
FREELY                        	     1	    29	    29
FREENESS                      	     1	     4	     4
FREES                         	     1	     1	     1
FREEZABLE                     	     1	     1	     1
FREEZE                        	     1	    21	    21
FREEZER                       	     1	     1	     1
FREEZES                       	     1	    12	    12
FREEZING                      	     1	    72	    72
FRESH                         	     1	    96	    96
FRESHENER                     	     1	     1	     1
FRESHLY                       	     1	    22	    22
FRESHNESS                     	     1	     2	     2
FRIDAY                        	     1	     1	     1
FRIEND                        	     1	     3	     3
FRIENDLY                      	     1	     7	     7
FRIENDS                       	     1	     9	     9
FRIENDSHIP                    	     1	     1	     1
FRIGHTENING                   	     1	     4	     4
FROM                          	     1	  9856	  9856
FRONT                         	     1	    38	    38
FRONTAGE                      	     1	     1	     1
FRONTALLY                     	     1	     1	     1
FRONTS                        	     1	    10	    10
FROZEN                        	     1	    42	    42
FT                            	     1	   316	   316
FULL                          	     1	   221	   221
FULLER                        	     1	     7	     7
FULLY                         	     1	   130	   130
FURTHER                       	     1	   604	   604
FURTHERED                     	     1	     1	     1
FURTHEST                      	     1	     5	     5
GAL                           	     1	    23	    23
GAME                          	     1	   209	   209
GAMES                         	     1	    35	    35
GAMING                        	     1	     1	     1
GARDEN                        	     1	    55	    55
GARDENER                      	     1	     1	     1
GARDENERS                     	     1	    15	    15
GARDENING                     	     1	     6	     6
GARDENS                       	     1	   101	   101
GAS                           	     1	   172	   172
GASEOUS                       	     1	    28	    28
GASES                         	     1	    76	    76
GASIFIERS                     	     1	     1	     1
GAVE                          	     1	    58	    58
GENERAL                       	     1	   691	   691
GENERALISATION                	     1	    11	    11
GENERALISATIONS               	     1	     3	     3
GENERALISE                    	     1	     2	     2
GENERALISED                   	     1	     9	     9
GENERALISING                  	     1	     5	     5
GENERALISTS                   	     1	     2	     2
GENERALITIES                  	     1	     2	     2
GENERALITY                    	     1	    10	    10
GENERALIZABLE                 	     1	     1	     1
GENERALIZATION                	     1	     6	     6
GENERALIZATIONS               	     1	     9	     9
GENERALIZE                    	     1	     8	     8
GENERALIZED                   	     1	    67	    67
GENERALIZES                   	     1	     1	     1
GENERALIZING                  	     1	     1	     1
GENERALLY                     	     1	   841	   841
GENTLE                        	     1	    13	    13
GENTLEST                      	     1	     1	     1
GENTLY                        	     1	    18	    18
GET                           	     1	   196	   196
GETS                          	     1	    69	    69
GETTING                       	     1	    62	    62
GIRLS                         	     1	     2	     2
GIVE                          	     1	   212	   212
GIVEN                         	     1	  1119	  1119
GIVER                         	     1	     1	     1
GIVES                         	     1	   187	   187
GIVING                        	     1	    86	    86
GLANCE                        	     1	     6	     6
GLASS                         	     1	    16	    16
GLASSES                       	     1	     2	     2
GO                            	     1	   112	   112
GOD                           	     1	     2	     2
GOES                          	     1	    62	    62
GOING                         	     1	    59	    59
GOINGS                        	     1	     1	     1
GOLD                          	     1	    17	    17
GOLDEN                        	     1	     6	     6
GONE                          	     1	    21	    21
GOOD                          	     1	   644	   644
GOODNESS                      	     1	     6	     6
GOT                           	     1	     9	     9
GOTTEN                        	     1	     1	     1
GOVERN                        	     1	    26	    26
GOVERNED                      	     1	    24	    24
GOVERNING                     	     1	    21	    21
GOVERNMENT                    	     1	   387	   387
GOVERNMENTAL                  	     1	    32	    32
GOVERNMENTS                   	     1	   100	   100
GOVERNOR                      	     1	     2	     2
GOVERNORS                     	     1	     1	     1
GOVERNS                       	     1	     4	     4
GRANDCHILD                    	     1	     1	     1
GRANDFATHER                   	     1	     1	     1
GRANDMOTHER                   	     1	     1	     1
GRANDPARENT                   	     1	     3	     3
GRANDPARENTS                  	     1	     5	     5
GRASS                         	     1	   119	   119
GRASSES                       	     1	    77	    77
GRASSLIKE                     	     1	     1	     1
GRASSY                        	     1	     4	     4
GRAY                          	     1	    35	    35
GRAYISH                       	     1	     1	     1
GREAT                         	     1	   416	   416
GREATER                       	     1	   736	   736
GREATEST                      	     1	   144	   144
GREATLY                       	     1	   224	   224
GREEN                         	     1	   414	   414
GREENER                       	     1	     7	     7
GREENING                      	     1	     3	     3
GREENNESS                     	     1	    20	    20
GREENS                        	     1	     1	     1
GREW                          	     1	    82	    82
GREY                          	     1	    23	    23
GREYISH                       	     1	     1	     1
GREYS                         	     1	     2	     2
GROUND                        	     1	   798	   798
GROUNDED                      	     1	     3	     3
GROUNDING                     	     1	     4	     4
GROUNDS                       	     1	    23	    23
GROUP                         	     1	   271	   271
GROUPED                       	     1	    58	    58
GROUPING                      	     1	    28	    28
GROUPINGS                     	     1	     7	     7
GROUPS                        	     1	   354	   354
GROW                          	     1	   811	   811
GROWER                        	     1	     7	     7
GROWERS                       	     1	    25	    25
GROWING                       	     1	  1185	  1185
GROWN                         	     1	   420	   420
GROWS                         	     1	   273	   273
GROWTH                        	     1	  4106	  4106
GROWTHS                       	     1	     4	     4
GUESS                         	     1	     2	     2
GUESSING                      	     1	     1	     1
GUN                           	     1	     4	     4
GUY                           	     1	     9	     9
GUYED                         	     1	     5	     5
GUYING                        	     1	     9	     9
GUYS                          	     1	     7	     7
HAD                           	     1	   793	   793
HADN                          	     1	     1	     1
HAIR                          	     1	     5	     5
HAIRS                         	     1	    46	    46
HAIRY                         	     1	     5	     5
HALF                          	     1	   211	   211
HALL                          	     1	    35	    35
HALLS                         	     1	     2	     2
HALVES                        	     1	     1	     1
HAND                          	     1	   233	   233
HANDED                        	     1	     3	     3
HANDFUL                       	     1	    10	    10
HANDFULS                      	     1	     1	     1
HANDING                       	     1	     1	     1
HANDLE                        	     1	    40	    40
HANDLED                       	     1	    32	    32
HANDLES                       	     1	     8	     8
HANDLING                      	     1	    49	    49
HANDS                         	     1	    18	    18
HANG                          	     1	     8	     8
HANGING                       	     1	     8	     8
HANGS                         	     1	     3	     3
HAPPEN                        	     1	    35	    35
HAPPENED                      	     1	    13	    13
HAPPENING                     	     1	    20	    20
HAPPENS                       	     1	    58	    58
HAPPILY                       	     1	     5	     5
HAPPINESS                     	     1	     1	     1
HAPPY                         	     1	     3	     3
HARD                          	     1	   127	   127
HARDEN                        	     1	     2	     2
HARDENED                      	     1	    11	    11
HARDENING                     	     1	    13	    13
HARDER                        	     1	    19	    19
HARDLY                        	     1	    35	    35
HARDNESS                      	     1	    10	    10
HARDSHIP                      	     1	     1	     1
HARDSHIPS                     	     1	     1	     1
HAS                           	     1	  4150	  4150
HAT                           	     1	     2	     2
HATE                          	     1	     1	     1
HATED                         	     1	     1	     1
HATS                          	     1	     5	     5
HAVE                          	     1	  5920	  5920
HAVED                         	     1	     1	     1
HAVEN                         	     1	     3	     3
HAVES                         	     1	     1	     1
HAVING                        	     1	   221	   221
HE                            	     1	   356	   356
HEAD                          	     1	    56	    56
HEADED                        	     1	    40	    40
HEADEDNESS                    	     1	     1	     1
HEADING                       	     1	    48	    48
HEADS                         	     1	    20	    20
HEALTH                        	     1	   318	   318
HEALTHIER                     	     1	     2	     2
HEALTHINESS                   	     1	     2	     2
HEALTHY                       	     1	   169	   169
HEAR                          	     1	     3	     3
HEARD                         	     1	     4	     4
HEARING                       	     1	     1	     1
HEARINGS                      	     1	     4	     4
HEART                         	     1	    38	    38
HEARTS                        	     1	     2	     2
HEAT                          	     1	   397	   397
HEATED                        	     1	    44	    44
HEATER                        	     1	     2	     2
HEATERS                       	     1	     5	     5
HEATING                       	     1	    73	    73
HEATS                         	     1	     7	     7
HEAVIER                       	     1	    29	    29
HEAVIEST                      	     1	     2	     2
HEAVILY                       	     1	   101	   101
HEAVY                         	     1	   266	   266
HELD                          	     1	   145	   145
HELP                          	     1	   313	   313
HELPED                        	     1	    43	    43
HELPFUL                       	     1	    54	    54
HELPING                       	     1	    36	    36
HELPLESS                      	     1	     1	     1
HELPLESSNESS                  	     1	     1	     1
HELPS                         	     1	    82	    82
HER                           	     1	    34	    34
HERE                          	     1	   349	   349
HI                            	     1	     8	     8
HID                           	     1	     1	     1
HIDDEN                        	     1	    22	    22
HIDE                          	     1	    10	    10
HIDES                         	     1	     3	     3
HIDING                        	     1	     4	     4
HIGH                          	     1	  1737	  1737
HIGHER                        	     1	  1012	  1012
HIGHEST                       	     1	   203	   203
HIGHLY                        	     1	   365	   365
HILL                          	     1	    34	    34
HILLS                         	     1	    10	    10
HILLY                         	     1	    12	    12
HIM                           	     1	    23	    23
HIMSELF                       	     1	     6	     6
HIS                           	     1	   230	   230
HISTORIAN                     	     1	     4	     4
HISTORIANS                    	     1	     7	     7
HISTORIC                      	     1	    66	    66
HISTORICAL                    	     1	   113	   113
HISTORICALLY                  	     1	    43	    43
HISTORIES                     	     1	    13	    13
HISTORY                       	     1	   225	   225
HIT                           	     1	    19	    19
HITS                          	     1	    10	    10
HITTING                       	     1	     8	     8
HOLD                          	     1	   180	   180
HOLDER                        	     1	    27	    27
HOLDERS                       	     1	    44	    44
HOLDING                       	     1	    80	    80
HOLDINGS                      	     1	    21	    21
HOLDS                         	     1	    59	    59
HOLE                          	     1	   143	   143
HOLES                         	     1	   171	   171
HOLIDAYS                      	     1	     1	     1
HOME                          	     1	    87	    87
HOMED                         	     1	     1	     1
HOMES                         	     1	    61	    61
HONOR                         	     1	     1	     1
HOPE                          	     1	    28	    28
HOPED                         	     1	    10	    10
HOPEFULLY                     	     1	    12	    12
HOPELESS                      	     1	     2	     2
HOPES                         	     1	     4	     4
HOPING                        	     1	     3	     3
HORSE                         	     1	    30	    30
HORSES                        	     1	     4	     4
HOSPITAL                      	     1	     5	     5
HOSPITALIZATION               	     1	     1	     1
HOSPITALS                     	     1	     4	     4
HOT                           	     1	   143	   143
HOTTER                        	     1	     8	     8
HOTTEST                       	     1	     4	     4
HOUR                          	     1	    29	    29
HOURLY                        	     1	    11	    11
HOURS                         	     1	    91	    91
HOUSE                         	     1	    96	    96
HOUSED                        	     1	     3	     3
HOUSER                        	     1	     1	     1
HOUSES                        	     1	    50	    50
HOUSING                       	     1	    84	    84
HOW                           	     1	  1002	  1002
HOWEVER                       	     1	  2282	  2282
HR                            	     1	     9	     9
HUGE                          	     1	    46	    46
HUGELY                        	     1	     2	     2
HUMAN                         	     1	   326	   326
HUMANITY                      	     1	     5	     5
HUMANIZE                      	     1	     1	     1
HUMANLY                       	     1	     1	     1
HUMANS                        	     1	    96	    96
HUNDRED                       	     1	    50	    50
HUNDREDS                      	     1	    75	    75
HUNDREDTH                     	     1	     1	     1
HUNG                          	     1	     3	     3
HUNGER                        	     1	    12	    12
HUNGRY                        	     1	     1	     1
HUNT                          	     1	    34	    34
HUNTED                        	     1	     3	     3
HUNTER                        	     1	    34	    34
HUNTERS                       	     1	    47	    47
HUNTING                       	     1	   162	   162
HUNTS                         	     1	     7	     7
HUSBANDED                     	     1	     2	     2
HUSBANDING                    	     1	     1	     1
I                             	     1	  1055	  1055
ICE                           	     1	   135	   135
ICY                           	     1	     2	     2
IDEA                          	     1	    97	    97
IDEAS                         	     1	    50	    50
IF                            	     1	  2617	  2617
IMAGINABLE                    	     1	     1	     1
IMAGINARY                     	     1	     6	     6
IMAGINATION                   	     1	     3	     3
IMAGINATIVE                   	     1	     2	     2
IMAGINE                       	     1	    15	    15
IMAGINING                     	     1	     2	     2
IMMOVABLE                     	     1	     2	     2
IMPERFECT                     	     1	    17	    17
IMPERFECTIONS                 	     1	     6	     6
IMPERFECTLY                   	     1	     1	     1
IMPORTANT                     	     1	  1720	  1720
IMPORTANTLY                   	     1	    36	    36
IMPOSSIBLE                    	     1	    86	    86
IMPOSSIBLY                    	     1	     2	     2
IMPRISONMENT                  	     1	     1	     1
IMPROPER                      	     1	    15	    15
IMPROPERLY                    	     1	    12	    12
IN                            	     1	 44200	 44200
INABILITY                     	     1	    13	    13
INCOMPLETE                    	     1	    43	    43
INCOMPLETELY                  	     1	     2	     2
INDEED                        	     1	   179	   179
INDEFINITE                    	     1	     3	     3
INDEFINITELY                  	     1	    18	    18
INDOOR                        	     1	     1	     1
INDOORS                       	     1	     5	     5
INEXPENSIVE                   	     1	    18	    18
INEXPENSIVELY                 	     1	     4	     4
INEXPERIENCED                 	     1	     6	     6
INFORM                        	     1	     8	     8
INFORMANTS                    	     1	     1	     1
INFORMATION                   	     1	  1351	  1351
INFORMATIONAL                 	     1	     6	     6
INFORMED                      	     1	    17	    17
INFORMING                     	     1	     4	     4
INFORMS                       	     1	     1	     1
INNER                         	     1	    80	    80
INNERMOST                     	     1	     6	     6
INSECURE                      	     1	     5	     5
INSECURITIES                  	     1	     1	     1
INSECURITY                    	     1	     3	     3
INSIDE                        	     1	   147	   147
INSIDER                       	     1	     1	     1
INSIDERS                      	     1	     1	     1
INSIDES                       	     1	     1	     1
INSTEAD                       	     1	   155	   155
INSURANCE                     	     1	    33	    33
INSURE                        	     1	     2	     2
INSURES                       	     1	     1	     1
INSURING                      	     1	     1	     1
INTEREST                      	     1	   579	   579
INTERESTED                    	     1	    84	    84
INTERESTING                   	     1	   114	   114
INTERESTINGLY                 	     1	    25	    25
INTERESTS                     	     1	    91	    91
INTERGOVERNMENTAL             	     1	     9	     9
INTERNET                      	     1	    17	    17
INTERRELATED                  	     1	    19	    19
INTERRELATION                 	     1	     2	     2
INTERRELATIONS                	     1	     1	     1
INTERRELATIONSHIPS            	     1	     6	     6
INTO                          	     1	  2268	  2268
INVOLVE                       	     1	   138	   138
INVOLVED                      	     1	   351	   351
INVOLVEMENT                   	     1	    29	    29
INVOLVES                      	     1	   240	   240
INVOLVING                     	     1	   167	   167
INWARD                        	     1	    11	    11
INWARDS                       	     1	     4	     4
IRRESPONSIBLE                 	     1	     1	     1
IS                            	     1	 25568	 25568
ISLAND                        	     1	    54	    54
ISLANDS                       	     1	    42	    42
ISN                           	     1	     1	     1
ISSUE                         	     1	   200	   200
ISSUED                        	     1	    11	    11
ISSUES                        	     1	   341	   341
ISSUING                       	     1	     3	     3
IT                            	     1	  6834	  6834
ITS                           	     1	  2039	  2039
ITSELF                        	     1	   186	   186
JOB                           	     1	    47	    47
JOBS                          	     1	    12	    12
JOIN                          	     1	    11	    11
JOINED                        	     1	    24	    24
JOINING                       	     1	     8	     8
JOINS                         	     1	     3	     3
JUDGE                         	     1	    17	    17
JUDGED                        	     1	     5	     5
JUDGEMENT                     	     1	     2	     2
JUDGEMENTS                    	     1	     1	     1
JUDGING                       	     1	     4	     4
JUDGMENT                      	     1	    13	    13
JUDGMENTS                     	     1	     8	     8
JUMP                          	     1	    16	    16
JUMPS                         	     1	    14	    14
JUST                          	     1	   467	   467
KEEP                          	     1	   216	   216
KEEPER                        	     1	     1	     1
KEEPERS                       	     1	     3	     3
KEEPING                       	     1	    65	    65
KEEPS                         	     1	    30	    30
KEPT                          	     1	   129	   129
KEY                           	     1	   315	   315
KEYED                         	     1	     2	     2
KEYS                          	     1	     5	     5
KICK                          	     1	     1	     1
KILL                          	     1	    88	    88
KILLED                        	     1	   106	   106
KILLER                        	     1	     1	     1
KILLERS                       	     1	     1	     1
KILLING                       	     1	    23	    23
KILLS                         	     1	    18	    18
KIND                          	     1	    78	    78
KINDS                         	     1	    71	    71
KING                          	     1	    37	    37
KINGDOM                       	     1	    12	    12
KINGS                         	     1	     6	     6
KISS                          	     1	     4	     4
KITCHEN                       	     1	    11	    11
KNEW                          	     1	     4	     4
KNOCK                         	     1	     2	     2
KNOCKED                       	     1	     5	     5
KNOCKING                      	     1	     1	     1
KNOW                          	     1	   122	   122
KNOWING                       	     1	    30	    30
KNOWN                         	     1	   719	   719
KNOWS                         	     1	    15	    15
LADY                          	     1	     1	     1
LAID                          	     1	    44	    44
LAKE                          	     1	   278	   278
LAKES                         	     1	   107	   107
LAND                          	     1	  1805	  1805
LANDING                       	     1	    23	    23
LANDINGS                      	     1	     5	     5
LANDLESS                      	     1	     9	     9
LANDS                         	     1	   486	   486
LARGE                         	     1	  1886	  1886
LARGELY                       	     1	   237	   237
LARGER                        	     1	   504	   504
LARGEST                       	     1	   174	   174
LARGISH                       	     1	     3	     3
LAST                          	     1	   294	   294
LASTLY                        	     1	     9	     9
LATE                          	     1	   254	   254
LATELY                        	     1	    13	    13
LATER                         	     1	   409	   409
LATEST                        	     1	    24	    24
LAW                           	     1	   149	   149
LAWFUL                        	     1	     1	     1
LAWS                          	     1	    62	    62
LAY                           	     1	    19	    19
LAYED                         	     1	     1	     1
LAYING                        	     1	     7	     7
LAYS                          	     1	     9	     9
LAZY                          	     1	     1	     1
LEAD                          	     1	   251	   251
LEADER                        	     1	   131	   131
LEADERS                       	     1	    35	    35
LEADERSHIP                    	     1	    19	    19
LEADING                       	     1	   140	   140
LEADS                         	     1	   151	   151
LEARN                         	     1	    23	    23
LEARNED                       	     1	    32	    32
LEARNING                      	     1	    32	    32
LEARNS                        	     1	     1	     1
LEARNT                        	     1	     1	     1
LEAST                         	     1	   517	   517
LEAVE                         	     1	    60	    60
LEAVES                        	     1	  1493	  1493
LEAVING                       	     1	    94	    94
LED                           	     1	   178	   178
LEFT                          	     1	   259	   259
LEFTHAND                      	     1	     6	     6
LEFTHANDED                    	     1	     2	     2
LEFTWARD                      	     1	     1	     1
LEG                           	     1	     3	     3
LEGS                          	     1	     2	     2
LESS                          	     1	  1371	  1371
LESSEN                        	     1	     6	     6
LESSENED                      	     1	     2	     2
LESSENING                     	     1	     2	     2
LESSENS                       	     1	     2	     2
LESSER                        	     1	    56	    56
LET                           	     1	    86	    86
LETS                          	     1	     4	     4
LETTER                        	     1	    11	    11
LETTERS                       	     1	     9	     9
LETTING                       	     1	     9	     9
LEVEL                         	     1	   993	   993
LEVELED                       	     1	     5	     5
LEVELING                      	     1	     1	     1
LEVELLED                      	     1	     2	     2
LEVELLING                     	     1	     3	     3
LEVELS                        	     1	   688	   688
LIE                           	     1	    38	    38
LIES                          	     1	    81	    81
LIFE                          	     1	   359	   359
LIFT                          	     1	    15	    15
LIFTED                        	     1	    31	    31
LIFTING                       	     1	    22	    22
LIFTS                         	     1	     3	     3
LIGHT                         	     1	   881	   881
LIGHTED                       	     1	     1	     1
LIGHTING                      	     1	    16	    16
LIGHTS                        	     1	     7	     7
LIKE                          	     1	   565	   565
LIKED                         	     1	     1	     1
LIKES                         	     1	     1	     1
LIKING                        	     1	     1	     1
LINE                          	     1	   297	   297
LINEAL                        	     1	     3	     3
LINED                         	     1	     6	     6
LINES                         	     1	   228	   228
LIP                           	     1	     1	     1
LIPS                          	     1	     2	     2
LIST                          	     1	    60	    60
LISTED                        	     1	    81	    81
LISTEN                        	     1	     2	     2
LISTENING                     	     1	     3	     3
LISTING                       	     1	    14	    14
LISTINGS                      	     1	     1	     1
LISTS                         	     1	    37	    37
LIT                           	     1	     1	     1
LITTLE                        	     1	   609	   609
LITTLINGLY                    	     1	     1	     1
LIVABLE                       	     1	     2	     2
LIVE                          	     1	   224	   224
LIVED                         	     1	    18	    18
LIVES                         	     1	    35	    35
LIVING                        	     1	   302	   302
LL                            	     1	    11	    11
LOAD                          	     1	   106	   106
LOADED                        	     1	    32	    32
LOADER                        	     1	    11	    11
LOADING                       	     1	    57	    57
LOADINGS                      	     1	     9	     9
LOADS                         	     1	    46	    46
LOCAL                         	     1	   624	   624
LOCALISED                     	     1	     5	     5
LOCALIZATION                  	     1	     2	     2
LOCALIZED                     	     1	    38	    38
LOCALLY                       	     1	    68	    68
LOCK                          	     1	     4	     4
LOCKED                        	     1	     4	     4
LOCKING                       	     1	     2	     2
LONG                          	     1	   886	   886
LONGER                        	     1	   353	   353
LONGEST                       	     1	    35	    35
LOOK                          	     1	   143	   143
LOOKED                        	     1	    29	    29
LOOKING                       	     1	    74	    74
LOOKS                         	     1	    22	    22
LORD                          	     1	     1	     1
LORDER                        	     1	     1	     1
LORDS                         	     1	     1	     1
LOSE                          	     1	    95	    95
LOSERS                        	     1	     2	     2
LOSES                         	     1	    18	    18
LOSING                        	     1	    21	    21
LOST                          	     1	   191	   191
LOT                           	     1	    54	    54
LOTS                          	     1	    34	    34
LOUD                          	     1	     4	     4
LOUDLY                        	     1	     1	     1
LOVE                          	     1	     3	     3
LOVED                         	     1	     1	     1
LOVELY                        	     1	     2	     2
LOVERS                        	     1	     2	     2
LOVING                        	     1	     2	     2
LOW                           	     1	  1085	  1085
LOWERY                        	     1	     1	     1
LOWS                          	     1	     2	     2
LUCK                          	     1	     1	     1
LUCKILY                       	     1	     1	     1
LUCKY                         	     1	     5	     5
LYING                         	     1	    17	    17
M                             	     1	  1465	  1465
MACHINABILITY                 	     1	     1	     1
MACHINE                       	     1	    94	    94
MACHINED                      	     1	     5	     5
MACHINERY                     	     1	    28	    28
MACHINES                      	     1	    43	    43
MACHINING                     	     1	     7	     7
MAD                           	     1	     3	     3
MADDEN                        	     1	     5	     5
MADE                          	     1	   944	   944
MAIN                          	     1	   534	   534
MAINLY                        	     1	   277	   277
MAINS                         	     1	     1	     1
MAJOR                         	     1	   855	   855
MAKE                          	     1	   495	   495
MAKER                         	     1	    11	    11
MAKERS                        	     1	    35	    35
MAKES                         	     1	   215	   215
MAKING                        	     1	   348	   348
MAN                           	     1	    42	    42
MANAGE                        	     1	   121	   121
MANAGEABLE                    	     1	     4	     4
MANAGED                       	     1	   241	   241
MANAGEMENT                    	     1	  2243	  2243
MANAGEMENTS                   	     1	     1	     1
MANAGER                       	     1	    65	    65
MANAGERIAL                    	     1	     8	     8
MANAGERS                      	     1	   227	   227
MANAGES                       	     1	    12	    12
MANAGING                      	     1	   137	   137
MANNING                       	     1	     1	     1
MANS                          	     1	     1	     1
MANY                          	     1	  2292	  2292
MARK                          	     1	    26	    26
MARKED                        	     1	    74	    74
MARKEDLY                      	     1	    44	    44
MARKER                        	     1	   123	   123
MARKERS                       	     1	   639	   639
MARKET                        	     1	   651	   651
MARKETABILITY                 	     1	     2	     2
MARKETABLE                    	     1	    20	    20
MARKETED                      	     1	    16	    16
MARKETING                     	     1	    34	    34
MARKETS                       	     1	   317	   317
MARKING                       	     1	    13	    13
MARKINGS                      	     1	     5	     5
MARKS                         	     1	    13	    13
MARRIAGE                      	     1	     1	     1
MARRY                         	     1	     2	     2
MASTER                        	     1	    25	    25
MASTERS                       	     1	     5	     5
MASTERY                       	     1	     2	     2
MATTER                        	     1	   469	   469
MATTERED                      	     1	     1	     1
MATTERS                       	     1	    39	    39
MAY                           	     1	  4760	  4760
MAYBE                         	     1	    17	    17
ME                            	     1	    13	    13
MEALS                         	     1	     3	     3
MEAN                          	     1	   637	   637
MEANES                        	     1	     1	     1
MEANING                       	     1	    58	    58
MEANINGFUL                    	     1	    30	    30
MEANINGFULLY                  	     1	     1	     1
MEANINGLESS                   	     1	     2	     2
MEANINGS                      	     1	     5	     5
MEANS                         	     1	   501	   501
MEANT                         	     1	    25	    25
MEET                          	     1	   168	   168
MEETING                       	     1	    43	    43
MEETINGS                      	     1	     5	     5
MEETS                         	     1	    20	    20
MEMBER                        	     1	    44	    44
MEMBERS                       	     1	   131	   131
MEMBERSHIP                    	     1	    22	    22
MEN                           	     1	    12	    12
MENTION                       	     1	    22	    22
MENTIONED                     	     1	   161	   161
MENTIONING                    	     1	     8	     8
MENTIONS                      	     1	     3	     3
MESSIER                       	     1	     2	     2
MESSY                         	     1	     7	     7
MET                           	     1	    53	    53
MIDDAY                        	     1	    15	    15
MIDDLE                        	     1	   103	   103
MIDPOINT                      	     1	     6	     6
MIDPOINTS                     	     1	     1	     1
MIDSUMMER                     	     1	    26	    26
MIDWAY                        	     1	     4	     4
MIDWEST                       	     1	    16	    16
MIDWINTER                     	     1	     6	     6
MIGHT                         	     1	   492	   492
MILE                          	     1	    12	    12
MILES                         	     1	    36	    36
MILK                          	     1	    15	    15
MILKY                         	     1	     2	     2
MILLION                       	     1	   429	   429
MILLIONS                      	     1	    51	    51
MIN                           	     1	    34	    34
MIND                          	     1	    79	    79
MINDS                         	     1	     3	     3
MINE                          	     1	    14	    14
MINUTE                        	     1	    16	    16
MINUTES                       	     1	    30	    30
MISCALLED                     	     1	     1	     1
MISINFORMED                   	     1	     2	     2
MISLEADING                    	     1	    23	    23
MISLEADINGLY                  	     1	     1	     1
MISLED                        	     1	     4	     4
MISMANAGEMENT                 	     1	     6	     6
MISS                          	     1	     6	     6
MISSED                        	     1	     4	     4
MISSES                        	     1	     1	     1
MISSHAPEN                     	     1	     4	     4
MISSING                       	     1	    86	    86
MISTAKE                       	     1	     3	     3
MISTAKEN                      	     1	     1	     1
MISTAKENLY                    	     1	     2	     2
MISTAKES                      	     1	     5	     5
MISTREAT                      	     1	     1	     1
MISTREATED                    	     1	     1	     1
MISUNDERSTAND                 	     1	     1	     1
MISUNDERSTANDING              	     1	     2	     2
MISUNDERSTANDINGS             	     1	     1	     1
MISUNDERSTOOD                 	     1	     2	     2
MISUSE                        	     1	     1	     1
MISUSED                       	     1	     1	     1
MOMENT                        	     1	    28	    28
MOMENTS                       	     1	     1	     1
MONEY                         	     1	    53	    53
MONIES                        	     1	     4	     4
MONTH                         	     1	    87	    87
MONTHLY                       	     1	   121	   121
MONTHS                        	     1	   224	   224
MORE                          	     1	  4561	  4561
MORNING                       	     1	    37	    37
MORNINGS                      	     1	     1	     1
MOST                          	     1	  3148	  3148
MOSTLY                        	     1	   194	   194
MOTHER                        	     1	    42	    42
MOUNTAIN                      	     1	   163	   163
MOUNTAINOUS                   	     1	    37	    37
MOUNTAINS                     	     1	   134	   134
MOUTH                         	     1	     3	     3
MOUTHS                        	     1	     1	     1
MOVABLE                       	     1	     2	     2
MOVE                          	     1	   193	   193
MOVEABLE                      	     1	     3	     3
MOVED                         	     1	   120	   120
MOVEMENT                      	     1	   315	   315
MOVEMENTS                     	     1	    44	    44
MOVER                         	     1	     3	     3
MOVERS                        	     1	     4	     4
MOVES                         	     1	    76	    76
MOVIE                         	     1	     2	     2
MOVING                        	     1	   141	   141
MR                            	     1	    23	    23
MRS                           	     1	     1	     1
MUCH                          	     1	  1086	  1086
MUMMY                         	     1	     4	     4
MUSIC                         	     1	     1	     1
MUSICAL                       	     1	     2	     2
MUST                          	     1	  1152	  1152
MY                            	     1	    29	    29
MYSELF                        	     1	     1	     1
NAME                          	     1	    77	    77
NAMED                         	     1	    32	    32
NAMELY                        	     1	    37	    37
NAMES                         	     1	    39	    39
NATION                        	     1	    70	    70
NATIONAL                      	     1	   648	   648
NATIONALISATION               	     1	     1	     1
NATIONALISED                  	     1	     2	     2
NATIONALIZED                  	     1	     3	     3
NATIONALLY                    	     1	     9	     9
NATIONS                       	     1	    67	    67
NATIONWIDE                    	     1	    21	    21
NATURAL                       	     1	  1039	  1039
NATURALIST                    	     1	     1	     1
NATURALLY                     	     1	   121	   121
NATURALNESS                   	     1	     2	     2
NATURE                        	     1	   447	   447
NE                            	     1	     7	     7
NEAR                          	     1	   468	   468
NEARBY                        	     1	    59	    59
NEARER                        	     1	    11	    11
NEAREST                       	     1	    24	    24
NEARLY                        	     1	   168	   168
NEARNESS                      	     1	     1	     1
NEARS                         	     1	     3	     3
NEAT                          	     1	     2	     2
NEATER                        	     1	     1	     1
NEATLY                        	     1	     4	     4
NECESSARILY                   	     1	   130	   130
NECESSARY                     	     1	   451	   451
NECK                          	     1	     2	     2
NEED                          	     1	   692	   692
NEEDED                        	     1	   484	   484
NEEDING                       	     1	     7	     7
NEEDLESS                      	     1	     4	     4
NEEDLESSLY                    	     1	     1	     1
NEEDS                         	     1	   355	   355
NEIGHBOR                      	     1	     6	     6
NEIGHBORHOOD                  	     1	    26	    26
NEIGHBORHOODS                 	     1	     4	     4
NEIGHBORING                   	     1	    50	    50
NEIGHBORS                     	     1	    18	    18
NEIGHBOUR                     	     1	     5	     5
NEIGHBOURHOOD                 	     1	     9	     9
NEIGHBOURHOODS                	     1	     2	     2
NEIGHBOURING                  	     1	    25	    25
NEIGHBOURLY                   	     1	     1	     1
NEIGHBOURS                    	     1	    17	    17
NEVER                         	     1	   116	   116
NEW                           	     1	  1631	  1631
NEWER                         	     1	    14	    14
NEWEST                        	     1	     7	     7
NEWLY                         	     1	    91	    91
NEWNESS                       	     1	     2	     2
NEWS                          	     1	    12	    12
NEXT                          	     1	   314	   314
NICE                          	     1	     4	     4
NICELY                        	     1	     4	     4
NIGHT                         	     1	   127	   127
NIGHTS                        	     1	    17	    17
NINE                          	     1	    39	    39
NINETEEN                      	     1	     1	     1
NINETEENTH                    	     1	    10	    10
NINETY                        	     1	     1	     1
NINTH                         	     1	     2	     2
NO                            	     1	  1413	  1413
NOBODY                        	     1	     5	     5
NOISE                         	     1	   104	   104
NOISY                         	     1	     5	     5
NONE                          	     1	    69	    69
NONFLAT                       	     1	     1	     1
NONMARKET                     	     1	    53	    53
NONUSE                        	     1	    20	    20
NONZERO                       	     1	    11	    11
NORMAL                        	     1	   372	   372
NORMALISATION                 	     1	    20	    20
NORMALISE                     	     1	     4	     4
NORMALISED                    	     1	     4	     4
NORMALISES                    	     1	     3	     3
NORMALISING                   	     1	     5	     5
NORMALITY                     	     1	     2	     2
NORMALIZATION                 	     1	    38	    38
NORMALIZE                     	     1	     1	     1
NORMALIZED                    	     1	    35	    35
NORMALIZING                   	     1	     2	     2
NORMALLY                      	     1	   263	   263
NORMALS                       	     1	     1	     1
NORTH                         	     1	   489	   489
NORTHERLY                     	     1	     2	     2
NORTHERNMOST                  	     1	     7	     7
NORTHWARD                     	     1	     6	     6
NORTHWARDS                    	     1	     4	     4
NORTHWEST                     	     1	    77	    77
NOSE                          	     1	     1	     1
NOT                           	     1	  5161	  5161
NOTABLE                       	     1	    44	    44
NOTABLY                       	     1	    46	    46
NOTE                          	     1	   250	   250
NOTED                         	     1	   279	   279
NOTES                         	     1	    44	    44
NOTHING                       	     1	    39	    39
NOTICE                        	     1	    15	    15
NOTICEABLE                    	     1	    24	    24
NOTICEABLY                    	     1	     4	     4
NOTICED                       	     1	    19	    19
NOTICES                       	     1	     1	     1
NOTING                        	     1	    19	    19
NOTS                          	     1	     1	     1
NOW                           	     1	   410	   410
NT                            	     1	     7	     7
NTS                           	     1	     3	     3
NUMBER                        	     1	  1680	  1680
NUMBERED                      	     1	     6	     6
NUMBERING                     	     1	     5	     5
NUMBERS                       	     1	   178	   178
NURSE                         	     1	    13	    13
NW                            	     1	     4	     4
OBVIOUS                       	     1	   111	   111
OBVIOUSLY                     	     1	    71	    71
ODD                           	     1	     8	     8
ODDS                          	     1	     3	     3
OF                            	     1	 69205	 69205
OFF                           	     1	   290	   290
OFFER                         	     1	   115	   115
OFFERED                       	     1	    40	    40
OFFERING                      	     1	    14	    14
OFFERINGS                     	     1	     1	     1
OFFERS                        	     1	    74	    74
OFFICE                        	     1	    45	    45
OFFICER                       	     1	     1	     1
OFFICERS                      	     1	     1	     1
OFFICES                       	     1	     6	     6
OFT                           	     1	     1	     1
OFTEN                         	     1	  1777	  1777
OIL                           	     1	   108	   108
OILS                          	     1	    33	    33
OILY                          	     1	     6	     6
OLD                           	     1	   444	   444
OLDER                         	     1	   187	   187
OLDEST                        	     1	    76	    76
ON                            	     1	 10790	 10790
ONCE                          	     1	   390	   390
ONE                           	     1	  2725	  2725
ONES                          	     1	   197	   197
ONESELF                       	     1	     2	     2
ONLY                          	     1	  2281	  2281
ONTO                          	     1	    91	    91
OPEN                          	     1	   513	   513
OPENED                        	     1	    19	    19
OPENING                       	     1	    87	    87
OPENINGS                      	     1	    73	    73
OPENLY                        	     1	     1	     1
OPENNESS                      	     1	     2	     2
OPENS                         	     1	    16	    16
OR                            	     1	 11149	 11149
ORANGE                        	     1	    21	    21
ORANGES                       	     1	     4	     4
ORDER                         	     1	   459	   459
ORDERED                       	     1	    17	    17
ORDERING                      	     1	    10	    10
ORDERLY                       	     1	     6	     6
ORDERS                        	     1	    26	    26
OTHER                         	     1	  3667	  3667
OTHERS                        	     1	   625	   625
OUGHT                         	     1	     7	     7
OUR                           	     1	   447	   447
OURSELVES                     	     1	     5	     5
OUT                           	     1	   995	   995
OUTDOOR                       	     1	    63	    63
OUTDOORS                      	     1	     6	     6
OUTER                         	     1	   103	   103
OUTSIDE                       	     1	   209	   209
OUTSIDERS                     	     1	     2	     2
OUTWARD                       	     1	    32	    32
OUTWARDLY                     	     1	     1	     1
OUTWARDS                      	     1	    11	    11
OVER                          	     1	  1886	  1886
OVERLY                        	     1	    12	    12
OWN                           	     1	   199	   199
OWNED                         	     1	    55	    55
OWNER                         	     1	    78	    78
OWNERS                        	     1	   238	   238
OWNERSHIP                     	     1	   214	   214
OWNING                        	     1	     5	     5
OWNS                          	     1	     4	     4
PACK                          	     1	     3	     3
PACKAGE                       	     1	    20	    20
PACKAGED                      	     1	     4	     4
PACKAGES                      	     1	    18	    18
PACKAGING                     	     1	     7	     7
PACKED                        	     1	    14	    14
PACKING                       	     1	    11	    11
PACKS                         	     1	     2	     2
PAGE                          	     1	    48	    48
PAGES                         	     1	    14	    14
PAID                          	     1	    51	    51
PAIN                          	     1	     1	     1
PAINFUL                       	     1	     1	     1
PAINLESSLY                    	     1	     1	     1
PAINS                         	     1	     2	     2
PAINT                         	     1	    34	    34
PAINTABLE                     	     1	     1	     1
PAINTED                       	     1	    23	    23
PAINTER                       	     1	     3	     3
PAINTERS                      	     1	     3	     3
PAINTING                      	     1	     6	     6
PAINTINGS                     	     1	     7	     7
PAINTS                        	     1	     9	     9
PAIR                          	     1	    43	    43
PAIRED                        	     1	    10	    10
PAIRING                       	     1	     3	     3
PAIRS                         	     1	    77	    77
PAPER                         	     1	   422	   422
PAPERLESS                     	     1	     1	     1
PAPERS                        	     1	    75	    75
PAPERY                        	     1	     2	     2
PARENT                        	     1	   122	   122
PARENTAGE                     	     1	    10	    10
PARENTAL                      	     1	    27	    27
PARENTS                       	     1	    63	    63
PARK                          	     1	   115	   115
PARKING                       	     1	    17	    17
PARKS                         	     1	    92	    92
PART                          	     1	   779	   779
PARTIAL                       	     1	    98	    98
PARTIALLY                     	     1	    96	    96
PARTICULAR                    	     1	   532	   532
PARTICULARITIES               	     1	     1	     1
PARTICULARLY                  	     1	   720	   720
PARTICULARS                   	     1	     1	     1
PARTIES                       	     1	    35	    35
PARTLY                        	     1	    87	    87
PARTS                         	     1	   435	   435
PARTY                         	     1	     9	     9
PASS                          	     1	    65	    65
PASSABLE                      	     1	     1	     1
PASSED                        	     1	    60	    60
PASSES                        	     1	    31	    31
PASSING                       	     1	    46	    46
PAST                          	     1	   326	   326
PAY                           	     1	   105	   105
PAYING                        	     1	    19	    19
PAYMENT                       	     1	    50	    50
PAYMENTS                      	     1	    81	    81
PAYS                          	     1	    12	    12
PEOPLE                        	     1	   491	   491
PEOPLES                       	     1	    29	    29
PERFECT                       	     1	    55	    55
PERFECTED                     	     1	     4	     4
PERFECTING                    	     1	     1	     1
PERFECTION                    	     1	     5	     5
PERFECTLY                     	     1	    23	    23
PERHAPS                       	     1	   220	   220
PERSON                        	     1	    61	    61
PERSONAL                      	     1	    92	    92
PERSONALLY                    	     1	     5	     5
PERSONS                       	     1	    15	    15
PHONE                         	     1	     3	     3
PHOTO                         	     1	    77	    77
PHOTOGRAPH                    	     1	    52	    52
PHOTOGRAPHER                  	     1	     3	     3
PHOTOGRAPHIC                  	     1	    33	    33
PHOTOGRAPHS                   	     1	   188	   188
PHOTOGRAPHY                   	     1	    84	    84
PHOTOS                        	     1	    33	    33
PIC                           	     1	     1	     1
PICK                          	     1	    12	    12
PICKED                        	     1	     5	     5
PICKING                       	     1	     6	     6
PICKS                         	     1	     3	     3
PICTURE                       	     1	    65	    65
PICTURED                      	     1	     7	     7
PICTURES                      	     1	     3	     3
PIECE                         	     1	    93	    93
PIECES                        	     1	   100	   100
PLACE                         	     1	   334	   334
PLACED                        	     1	   207	   207
PLACEMENT                     	     1	    30	    30
PLACEMENTS                    	     1	     1	     1
PLACES                        	     1	   121	   121
PLACING                       	     1	    41	    41
PLAN                          	     1	   113	   113
PLANNED                       	     1	    46	    46
PLANNER                       	     1	     5	     5
PLANNERS                      	     1	    12	    12
PLANNING                      	     1	   191	   191
PLANS                         	     1	   108	   108
PLANT                         	     1	  2001	  2001
PLANTABLE                     	     1	     2	     2
PLANTED                       	     1	   457	   457
PLANTER                       	     1	    12	    12
PLANTERS                      	     1	    23	    23
PLANTING                      	     1	   809	   809
PLANTINGS                     	     1	   126	   126
PLANTS                        	     1	  2386	  2386
PLAY                          	     1	   156	   156
PLAYED                        	     1	    37	    37
PLAYER                        	     1	    26	    26
PLAYERS                       	     1	    40	    40
PLAYING                       	     1	    15	    15
PLAYS                         	     1	    40	    40
PLEASE                        	     1	     5	     5
PLEASED                       	     1	     3	     3
PLEASING                      	     1	     9	     9
PLENTIFUL                     	     1	    13	    13
PLENTY                        	     1	    18	    18
PLUS                          	     1	    78	    78
POINT                         	     1	   628	   628
POINTED                       	     1	    66	    66
POINTEDLY                     	     1	     1	     1
POINTER                       	     1	    52	    52
POINTING                      	     1	    24	    24
POINTLESS                     	     1	     2	     2
POINTS                        	     1	   283	   283
POLICE                        	     1	     9	     9
POLICES                       	     1	     1	     1
POLICING                      	     1	     2	     2
POOR                          	     1	   286	   286
POORER                        	     1	    20	    20
POOREST                       	     1	     5	     5
POORLY                        	     1	   100	   100
POP                           	     1	     1	     1
POPS                          	     1	     1	     1
POSITION                      	     1	   211	   211
POSITIONAL                    	     1	    31	    31
POSITIONALLY                  	     1	     1	     1
POSITIONED                    	     1	    19	    19
POSITIONERS                   	     1	     1	     1
POSITIONING                   	     1	    42	    42
POSITIONS                     	     1	    63	    63
POSSIBILITIES                 	     1	    43	    43
POSSIBILITY                   	     1	   123	   123
POSSIBLE                      	     1	   933	   933
POSSIBLY                      	     1	    93	    93
POST                          	     1	    26	    26
POSTED                        	     1	     1	     1
POSTING                       	     1	     5	     5
POSTS                         	     1	    31	    31
POSTWAR                       	     1	     3	     3
POT                           	     1	    31	    31
POTS                          	     1	    24	    24
POTTED                        	     1	     5	     5
POTTER                        	     1	    13	    13
POTTERY                       	     1	     6	     6
POTTING                       	     1	     2	     2
POUND                         	     1	     7	     7
POUNDS                        	     1	    10	    10
POWER                         	     1	   213	   213
POWERED                       	     1	     6	     6
POWERFUL                      	     1	    59	    59
POWERING                      	     1	     2	     2
POWERS                        	     1	    30	    30
PP                            	     1	    16	    16
PREARRANGED                   	     1	     2	     2
PREBURNED                     	     1	     1	     1
PRECUT                        	     1	     1	     1
PREFORMED                     	     1	    27	    27
PREFORMING                    	     1	     1	     1
PREHISTORICAL                 	     1	     1	     1
PREHISTORY                    	     1	     3	     3
PREP                          	     1	     2	     2
PREPARATION                   	     1	   135	   135
PREPARATIONS                  	     1	    10	    10
PREPARATORY                   	     1	     1	     1
PREPARE                       	     1	    28	    28
PREPARED                      	     1	    56	    56
PREPAREDNESS                  	     1	     1	     1
PREPARES                      	     1	     5	     5
PREPARING                     	     1	    19	    19
PREPLANTING                   	     1	     5	     5
PREPRESS                      	     1	     4	     4
PREPRESSED                    	     1	     2	     2
PREPRESSING                   	     1	     2	     2
PRESENT                       	     1	   632	   632
PRESENTATION                  	     1	    14	    14
PRESENTATIONS                 	     1	    10	    10
PRESENTED                     	     1	   243	   243
PRESENTING                    	     1	    12	    12
PRESENTS                      	     1	    59	    59
PRESS                         	     1	    95	    95
PRESSED                       	     1	    23	    23
PRESSES                       	     1	    28	    28
PRESSING                      	     1	    41	    41
PRETESTING                    	     1	     3	     3
PRETESTS                      	     1	     1	     1
PRETREAT                      	     1	     4	     4
PRETREATED                    	     1	     1	     1
PRETREATMENT                  	     1	     8	     8
PRETTY                        	     1	    11	    11
PRICE                         	     1	   563	   563
PRICED                        	     1	     4	     4
PRICELESS                     	     1	     1	     1
PRICES                        	     1	   452	   452
PRICING                       	     1	    51	    51
PRINCE                        	     1	     4	     4
PRINCES                       	     1	     3	     3
PRISON                        	     1	     2	     2
PRISONER                      	     1	     2	     2
PRISONERS                     	     1	     1	     1
PROBABILISTIC                 	     1	    10	    10
PROBABILITIES                 	     1	    41	    41
PROBABILITY                   	     1	   189	   189
PROBABLE                      	     1	    37	    37
PROBABLY                      	     1	   280	   280
PROBLEM                       	     1	   593	   593
PROBLEMATIC                   	     1	    42	    42
PROBLEMATICAL                 	     1	     3	     3
PROBLEMS                      	     1	   631	   631
PROGRAM                       	     1	   424	   424
PROGRAMMATIC                  	     1	     2	     2
PROGRAMME                     	     1	    22	    22
PROGRAMMED                    	     1	    15	    15
PROGRAMMERS                   	     1	     1	     1
PROGRAMMES                    	     1	    20	    20
PROGRAMMING                   	     1	    27	    27
PROGRAMS                      	     1	   490	   490
PROMISE                       	     1	    38	    38
PROMISED                      	     1	     1	     1
PROMISES                      	     1	     7	     7
PROMISING                     	     1	    60	    60
PROPER                        	     1	   154	   154
PROPERLY                      	     1	    88	    88
PROTECT                       	     1	   202	   202
PROTECTED                     	     1	   181	   181
PROTECTING                    	     1	    74	    74
PROTECTION                    	     1	   438	   438
PROTECTIONISM                 	     1	     3	     3
PROTECTIONIST                 	     1	     1	     1
PROTECTIONISTS                	     1	     1	     1
PROTECTIVE                    	     1	    65	    65
PROTECTOR                     	     1	     1	     1
PROTECTS                      	     1	    22	    22
PT                            	     1	     8	     8
PUBLIC                        	     1	   743	   743
PUBLICLY                      	     1	    23	    23
PUBLICS                       	     1	     1	     1
PULL                          	     1	    28	    28
PULLED                        	     1	    27	    27
PULLING                       	     1	    13	    13
PULLS                         	     1	     8	     8
PUSH                          	     1	    24	    24
PUSHED                        	     1	    27	    27
PUSHES                        	     1	    12	    12
PUSHING                       	     1	    14	    14
PUT                           	     1	   120	   120
PUTS                          	     1	    13	    13
PUTTING                       	     1	    33	    33
QUARTER                       	     1	    18	    18
QUARTERLY                     	     1	     6	     6
QUARTERS                      	     1	    11	    11
QUEEN                         	     1	     6	     6
QUESTION                      	     1	   230	   230
QUESTIONABLE                  	     1	    14	    14
QUESTIONED                    	     1	    15	    15
QUESTIONING                   	     1	     3	     3
QUESTIONS                     	     1	   172	   172
QUICK                         	     1	    35	    35
QUICKEN                       	     1	     1	     1
QUICKER                       	     1	    18	    18
QUICKLY                       	     1	   211	   211
QUIET                         	     1	     3	     3
QUIETLY                       	     1	     1	     1
QUITE                         	     1	   317	   317
RABBIT                        	     1	     1	     1
RABBITS                       	     1	     5	     5
RACE                          	     1	    15	    15
RACES                         	     1	    13	    13
RACING                        	     1	     1	     1
RADIO                         	     1	    13	    13
RAIN                          	     1	   214	   214
RAINED                        	     1	     1	     1
RAINIER                       	     1	     2	     2
RAINS                         	     1	    38	    38
RAINY                         	     1	    38	    38
RAISE                         	     1	    54	    54
RAISED                        	     1	    95	    95
RAISES                        	     1	    32	    32
RAISING                       	     1	    50	    50
RAN                           	     1	     6	     6
RATE                          	     1	  1379	  1379
RATED                         	     1	     9	     9
RATES                         	     1	   717	   717
RATHER                        	     1	   545	   545
RATING                        	     1	    44	    44
RATINGS                       	     1	    18	    18
RD                            	     1	    33	    33
RE                            	     1	    83	    83
REACH                         	     1	   198	   198
REACHED                       	     1	    88	    88
REACHES                       	     1	   102	   102
REACHING                      	     1	    62	    62
READ                          	     1	    25	    25
READABILITY                   	     1	     1	     1
READABLE                      	     1	     2	     2
READER                        	     1	    24	    24
READERS                       	     1	    26	    26
READILY                       	     1	   166	   166
READINESS                     	     1	     1	     1
READING                       	     1	    22	    22
READINGS                      	     1	    16	    16
READS                         	     1	    11	    11
READY                         	     1	    46	    46
REAL                          	     1	   183	   183
REALISATION                   	     1	     1	     1
REALISE                       	     1	     3	     3
REALISED                      	     1	     6	     6
REALISM                       	     1	     6	     6
REALISTIC                     	     1	    47	    47
REALISTICALLY                 	     1	     8	     8
REALITIES                     	     1	     5	     5
REALITY                       	     1	    72	    72
REALIZATION                   	     1	    18	    18
REALIZATIONS                  	     1	     3	     3
REALIZE                       	     1	     8	     8
REALIZED                      	     1	    70	    70
REALIZING                     	     1	     5	     5
REALLY                        	     1	    54	    54
REAPPEAR                      	     1	     7	     7
REARRANGE                     	     1	     2	     2
REARRANGED                    	     1	     3	     3
REARRANGEMENT                 	     1	     4	     4
REARRANGEMENTS                	     1	     7	     7
REARRANGES                    	     1	     1	     1
REARRANGING                   	     1	     2	     2
REASON                        	     1	   206	   206
REASONABLE                    	     1	   105	   105
REASONABLENESS                	     1	     1	     1
REASONABLY                    	     1	    39	    39
REASONED                      	     1	     6	     6
REASONING                     	     1	    14	    14
REASONS                       	     1	   198	   198
REBORN                        	     1	     1	     1
REBUILD                       	     1	     4	     4
REBUILDING                    	     1	     1	     1
REBUILT                       	     1	     3	     3
RECENT                        	     1	   469	   469
RECENTLY                      	     1	   224	   224
RECHECKS                      	     1	     1	     1
RECONSIDER                    	     1	     1	     1
RECONSIDERED                  	     1	     1	     1
RECORD                        	     1	   109	   109
RECORDED                      	     1	   125	   125
RECORDER                      	     1	     8	     8
RECORDERS                     	     1	     3	     3
RECORDING                     	     1	    41	    41
RECORDINGS                    	     1	     2	     2
RECORDS                       	     1	    97	    97
RECOUNTED                     	     1	     1	     1
RECOUNTS                      	     1	     1	     1
RECOVERABILITY                	     1	     1	     1
RED                           	     1	   347	   347
REDDEN                        	     1	     1	     1
REDDER                        	     1	     1	     1
REDDEST                       	     1	     1	     1
REDDISH                       	     1	    10	    10
REDDY                         	     1	     5	     5
REDISCOVER                    	     1	     1	     1
REDISCOVERED                  	     1	     2	     2
REDISCOVERY                   	     1	     1	     1
REDRAWN                       	     1	     2	     2
REDRIED                       	     1	     3	     3
REDS                          	     1	     3	     3
REFILL                        	     1	     3	     3
REFILLED                      	     1	     4	     4
REFILLING                     	     1	     5	     5
REFOUND                       	     1	     1	     1
REGREENING                    	     1	     2	     2
REGREW                        	     1	     1	     1
REGROUP                       	     1	     1	     1
REGROUPING                    	     1	     4	     4
REGROW                        	     1	    11	    11
REGROWING                     	     1	     3	     3
REGROWN                       	     1	     5	     5
REGROWTH                      	     1	    56	    56
REJOIN                        	     1	     1	     1
REJOINS                       	     1	     1	     1
RELATE                        	     1	    47	    47
RELATED                       	     1	   546	   546
RELATEDNESS                   	     1	     7	     7
RELATES                       	     1	    22	    22
RELATING                      	     1	    45	    45
RELATION                      	     1	   185	   185
RELATIONAL                    	     1	     2	     2
RELATIONS                     	     1	    61	    61
RELATIONSHIP                  	     1	   534	   534
RELATIONSHIPS                 	     1	   415	   415
RELINED                       	     1	     1	     1
REMARRIAGE                    	     1	     1	     1
REMEMBER                      	     1	    21	    21
REMEMBERED                    	     1	     5	     5
REMEMBERING                   	     1	     2	     2
REMEMBERS                     	     1	     2	     2
RENAMED                       	     1	     6	     6
RENATURE                      	     1	     1	     1
RENEW                         	     1	     1	     1
RENEWABILITY                  	     1	     5	     5
RENEWABLE                     	     1	    46	    46
RENEWAL                       	     1	     4	     4
RENEWED                       	     1	    18	    18
RENT                          	     1	   123	   123
RENTAL                        	     1	    17	    17
RENTALS                       	     1	     1	     1
RENTED                        	     1	     2	     2
RENTERS                       	     1	     1	     1
RENTS                         	     1	    50	    50
REOPENING                     	     1	     1	     1
REPAINTING                    	     1	     1	     1
REPLANT                       	     1	     1	     1
REPLANTED                     	     1	    10	    10
REPLANTING                    	     1	    25	    25
REPLYING                      	     1	     1	     1
REPORT                        	     1	   117	   117
REPORTED                      	     1	   565	   565
REPORTEDLY                    	     1	    13	    13
REPORTER                      	     1	     1	     1
REPORTING                     	     1	    24	    24
REPORTS                       	     1	   155	   155
REPOTTED                      	     1	     1	     1
RESAW                         	     1	     3	     3
RESELL                        	     1	     1	     1
RESETTLED                     	     1	     1	     1
RESETTLEMENT                  	     1	     6	     6
RESPONSIBILITIES              	     1	    27	    27
RESPONSIBILITY                	     1	    72	    72
RESPONSIBLE                   	     1	   136	   136
REST                          	     1	    88	    88
RESTART                       	     1	     1	     1
RESTARTED                     	     1	     1	     1
RESTARTING                    	     1	     2	     2
RESTED                        	     1	     1	     1
RESTING                       	     1	     8	     8
RESTLESS                      	     1	     1	     1
RESTRAIGHTEN                  	     1	     1	     1
RESTS                         	     1	    10	    10
RETESTED                      	     1	     1	     1
RETHINKING                    	     1	     2	     2
RETURN                        	     1	   195	   195
RETURNED                      	     1	    33	    33
RETURNING                     	     1	     3	     3
RETURNS                       	     1	   156	   156
REUSABLE                      	     1	     1	     1
REUSE                         	     1	    30	    30
REUSED                        	     1	    10	    10
REVISIT                       	     1	     6	     6
REVISITED                     	     1	     5	     5
REVISITING                    	     1	     2	     2
REWATERING                    	     1	     2	     2
REWET                         	     1	    10	    10
REWETTED                      	     1	     1	     1
REWORKED                      	     1	     1	     1
REWRITE                       	     1	     2	     2
REWRITING                     	     1	     1	     1
REWRITTEN                     	     1	     4	     4
REXPRESSED                    	     1	     1	     1
RICH                          	     1	    64	    64
RICHER                        	     1	    11	    11
RICHES                        	     1	     1	     1
RICHEST                       	     1	     2	     2
RICHLY                        	     1	     1	     1
RICHNESS                      	     1	    58	    58
RID                           	     1	    11	    11
RIDE                          	     1	     5	     5
RIDER                         	     1	     1	     1
RIDERS                        	     1	     2	     2
RIDES                         	     1	     1	     1
RIDING                        	     1	     5	     5
RIGHT                         	     1	   220	   220
RIGHTFUL                      	     1	     2	     2
RIGHTFULLY                    	     1	     1	     1
RIGHTHAND                     	     1	    18	    18
RIGHTLY                       	     1	     5	     5
RIGHTMOST                     	     1	     1	     1
RIGHTS                        	     1	   272	   272
RIGHTWARD                     	     1	     1	     1
RING                          	     1	   682	   682
RINGS                         	     1	   733	   733
RISE                          	     1	   129	   129
RISEN                         	     1	     9	     9
RISERS                        	     1	     4	     4
RISES                         	     1	    24	    24
RISING                        	     1	    64	    64
RIVER                         	     1	   132	   132
RIVERS                        	     1	    79	    79
ROAD                          	     1	    97	    97
ROADLESS                      	     1	     5	     5
ROADS                         	     1	   125	   125
ROCK                          	     1	    72	    72
ROCKS                         	     1	    19	    19
ROCKY                         	     1	    46	    46
ROLL                          	     1	    18	    18
ROLLED                        	     1	     6	     6
ROLLER                        	     1	     4	     4
ROLLERS                       	     1	     6	     6
ROLLING                       	     1	    10	    10
ROLLS                         	     1	    15	    15
ROOM                          	     1	    36	    36
ROOMS                         	     1	     5	     5
ROSE                          	     1	    33	    33
ROUGH                         	     1	    41	    41
ROUGHENED                     	     1	     2	     2
ROUGHENING                    	     1	     1	     1
ROUGHER                       	     1	     4	     4
ROUGHLY                       	     1	    62	    62
ROUGHNESS                     	     1	     9	     9
ROUND                         	     1	    60	    60
ROUNDED                       	     1	    25	    25
ROUNDER                       	     1	     2	     2
ROUNDING                      	     1	     2	     2
ROUNDISH                      	     1	     1	     1
ROUNDNESS                     	     1	     2	     2
RT                            	     1	    20	    20
RUBBISH                       	     1	     1	     1
RULE                          	     1	   154	   154
RULED                         	     1	     7	     7
RULER                         	     1	     2	     2
RULERS                        	     1	     1	     1
RULES                         	     1	   174	   174
RULING                        	     1	     3	     3
RUN                           	     1	   132	   132
RUNNERS                       	     1	     1	     1
RUNNING                       	     1	    87	    87
RUNS                          	     1	    28	    28
S                             	     1	  2690	  2690
SAD                           	     1	     2	     2
SADLY                         	     1	     2	     2
SADNESS                       	     1	     1	     1
SAFE                          	     1	    60	    60
SAFELY                        	     1	    23	    23
SAFER                         	     1	    13	    13
SAFEST                        	     1	     1	     1
SAFETY                        	     1	    96	    96
SAID                          	     1	   106	   106
SAIL                          	     1	     7	     7
SAILER                        	     1	     1	     1
SAILING                       	     1	     4	     4
SAILORS                       	     1	     2	     2
SAME                          	     1	  1349	  1349
SAT                           	     1	     4	     4
SAVE                          	     1	    24	    24
SAVED                         	     1	    15	    15
SAVES                         	     1	     2	     2
SAVING                        	     1	    22	    22
SAVINGS                       	     1	    56	    56
SAW                           	     1	   110	   110
SAY                           	     1	    71	    71
SAYING                        	     1	    11	    11
SAYS                          	     1	    12	    12
SCHOOL                        	     1	    27	    27
SCHOOLS                       	     1	    14	    14
SCIENCE                       	     1	   162	   162
SCIENCES                      	     1	    41	    41
SCIENTIFIC                    	     1	   207	   207
SCIENTIFICALLY                	     1	     9	     9
SCIENTIST                     	     1	     5	     5
SCIENTISTS                    	     1	   111	   111
SEA                           	     1	    87	    87
SEAS                          	     1	     1	     1
SEAT                          	     1	     3	     3
SEATING                       	     1	     1	     1
SEATS                         	     1	     2	     2
SECOND                        	     1	   433	   433
SECONDARILY                   	     1	     5	     5
SECONDARY                     	     1	   223	   223
SECONDLY                      	     1	    14	    14
SECURE                        	     1	    43	    43
SECURED                       	     1	    12	    12
SECURELY                      	     1	     9	     9
SECURES                       	     1	     3	     3
SECURING                      	     1	     8	     8
SECURITY                      	     1	    99	    99
SEE                           	     1	  1305	  1305
SEEING                        	     1	     4	     4
SEEM                          	     1	   148	   148
SEEMED                        	     1	    14	    14
SEEMING                       	     1	     1	     1
SEEMINGLY                     	     1	    24	    24
SEEMS                         	     1	   175	   175
SEEN                          	     1	   330	   330
SEES                          	     1	     8	     8
SELF                          	     1	    12	    12
SELFED                        	     1	     3	     3
SELFING                       	     1	     1	     1
SELL                          	     1	    44	    44
SELLER                        	     1	     6	     6
SELLERS                       	     1	    24	    24
SELLING                       	     1	    38	    38
SELLS                         	     1	     9	     9
SELVES                        	     1	     1	     1
SEND                          	     1	    11	    11
SENDING                       	     1	     3	     3
SENDS                         	     1	     3	     3
SENSE                         	     1	   130	   130
SENT                          	     1	    12	    12
SERIOUS                       	     1	   179	   179
SERIOUSLY                     	     1	    73	    73
SERIOUSNESS                   	     1	     7	     7
SERVANT                       	     1	     1	     1
SERVANTS                      	     1	     2	     2
SERVE                         	     1	   126	   126
SERVED                        	     1	    32	    32
SERVER                        	     1	     2	     2
SERVES                        	     1	    45	    45
SERVICE                       	     1	   407	   407
SERVICEABLE                   	     1	     2	     2
SERVICED                      	     1	     2	     2
SERVICES                      	     1	   492	   492
SERVING                       	     1	     8	     8
SET                           	     1	   708	   708
SETS                          	     1	   180	   180
SETTING                       	     1	    88	    88
SETTINGS                      	     1	    60	    60
SETTLE                        	     1	    24	    24
SETTLED                       	     1	    21	    21
SETTLEMENT                    	     1	    48	    48
SETTLEMENTS                   	     1	    55	    55
SETTLER                       	     1	     1	     1
SETTLERS                      	     1	    25	    25
SETTLES                       	     1	     3	     3
SETTLING                      	     1	    12	    12
SEVEN                         	     1	    70	    70
SEVENS                        	     1	     1	     1
SEVENTEEN                     	     1	     6	     6
SEVENTEENTH                   	     1	     3	     3
SEVENTH                       	     1	     5	     5
SEVENTY                       	     1	     2	     2
SEVERAL                       	     1	  1168	  1168
SEX                           	     1	    11	    11
SEXES                         	     1	    13	    13
SEXUAL                        	     1	     9	     9
SEXUALLY                      	     1	     3	     3
SHAKE                         	     1	    10	    10
SHAKEN                        	     1	     4	     4
SHAKES                        	     1	    15	    15
SHAKING                       	     1	     7	     7
SHALL                         	     1	    26	    26
SHAN                          	     1	     2	     2
SHAPE                         	     1	   322	   322
SHAPED                        	     1	    54	    54
SHAPELESS                     	     1	     1	     1
SHAPES                        	     1	    62	    62
SHAPING                       	     1	    11	    11
SHARE                         	     1	   116	   116
SHARED                        	     1	    38	    38
SHARES                        	     1	    18	    18
SHARING                       	     1	    32	    32
SHE                           	     1	    26	    26
SHIP                          	     1	    10	    10
SHIPMENT                      	     1	     5	     5
SHIPMENTS                     	     1	     2	     2
SHIPPED                       	     1	     6	     6
SHIPPING                      	     1	    23	    23
SHIPS                         	     1	    16	    16
SHIRT                         	     1	     1	     1
SHOE                          	     1	     1	     1
SHOOK                         	     1	     1	     1
SHOOT                         	     1	   276	   276
SHOOTING                      	     1	     7	     7
SHOOTINGS                     	     1	     1	     1
SHOOTS                        	     1	   372	   372
SHOP                          	     1	     4	     4
SHOPPING                      	     1	     3	     3
SHOPS                         	     1	     1	     1
SHORT                         	     1	   460	   460
SHORTAGE                      	     1	    24	    24
SHORTAGES                     	     1	    14	    14
SHORTEN                       	     1	    14	    14
SHORTENED                     	     1	    22	    22
SHORTENING                    	     1	    10	    10
SHORTENS                      	     1	     8	     8
SHORTER                       	     1	   134	   134
SHORTEST                      	     1	     9	     9
SHORTNESS                     	     1	     1	     1
SHOT                          	     1	     3	     3
SHOULD                        	     1	  2014	  2014
SHOULDER                      	     1	     9	     9
SHOULDERS                     	     1	     3	     3
SHOULDN                       	     1	     5	     5
SHOW                          	     1	   302	   302
SHOWED                        	     1	   370	   370
SHOWING                       	     1	    48	    48
SHOWN                         	     1	   567	   567
SHOWS                         	     1	   326	   326
SHUT                          	     1	     8	     8
SHUTS                         	     1	     1	     1
SHUTTING                      	     1	     2	     2
SHYNESS                       	     1	     5	     5
SICK                          	     1	     5	     5
SICKNESS                      	     1	     1	     1
SIDE                          	     1	   333	   333
SIDED                         	     1	     1	     1
SIDES                         	     1	   114	   114
SIDEWAYS                      	     1	    24	    24
SIDING                        	     1	    34	    34
SIGHT                         	     1	    10	    10
SIGHTED                       	     1	     1	     1
SIGHTS                        	     1	     1	     1
SIGN                          	     1	    52	    52
SIGNED                        	     1	    10	    10
SIGNING                       	     1	     1	     1
SIGNS                         	     1	    56	    56
SIMPLE                        	     1	   473	   473
SIMPLER                       	     1	    35	    35
SIMPLEST                      	     1	    50	    50
SIMPLIFICATION                	     1	    19	    19
SIMPLIFICATIONS               	     1	     7	     7
SIMPLIFIED                    	     1	    47	    47
SIMPLIFIES                    	     1	     6	     6
SIMPLIFY                      	     1	    15	    15
SIMPLIFYING                   	     1	    12	    12
SIMPLY                        	     1	   202	   202
SINCE                         	     1	   829	   829
SING                          	     1	     1	     1
SINGER                        	     1	     9	     9
SINGING                       	     1	     1	     1
SINGLE                        	     1	   642	   642
SINGLED                       	     1	     3	     3
SINGLING                      	     1	     2	     2
SINGLY                        	     1	     9	     9
SIR                           	     1	     3	     3
SIT                           	     1	     4	     4
SITS                          	     1	     1	     1
SITTING                       	     1	     5	     5
SITUATED                      	     1	    11	    11
SITUATION                     	     1	   190	   190
SITUATIONAL                   	     1	     1	     1
SITUATIONS                    	     1	   266	   266
SIX                           	     1	   190	   190
SIXTEEN                       	     1	     4	     4
SIXTEENTH                     	     1	     3	     3
SIXTH                         	     1	     6	     6
SIXTIES                       	     1	     2	     2
SIXTY                         	     1	     4	     4
SIZABLE                       	     1	     5	     5
SIZE                          	     1	  1304	  1304
SIZED                         	     1	    12	    12
SIZES                         	     1	   158	   158
SIZING                        	     1	    13	    13
SKIES                         	     1	    12	    12
SKIN                          	     1	    30	    30
SKINS                         	     1	     3	     3
SKY                           	     1	    30	    30
SKYWARD                       	     1	     1	     1
SKYWARDS                      	     1	     1	     1
SLEEP                         	     1	     6	     6
SLEEPERS                      	     1	     2	     2
SLEEPING                      	     1	     4	     4
SLIGHT                        	     1	    58	    58
SLIGHTLY                      	     1	   151	   151
SLIGHTY                       	     1	     1	     1
SLIP                          	     1	     7	     7
SLIPPAGE                      	     1	     3	     3
SLIPPED                       	     1	     2	     2
SLIPPING                      	     1	     5	     5
SLOW                          	     1	   222	   222
SLOWED                        	     1	    23	    23
SLOWER                        	     1	    56	    56
SLOWEST                       	     1	     1	     1
SLOWING                       	     1	    26	    26
SLOWLY                        	     1	   140	   140
SLOWS                         	     1	    21	    21
SMALL                         	     1	  1230	  1230
SMALLER                       	     1	   410	   410
SMALLEST                      	     1	    37	    37
SMELL                         	     1	    26	    26
SMELLING                      	     1	     3	     3
SMELLS                        	     1	     2	     2
SMOKE                         	     1	    29	    29
SMOKELESS                     	     1	     1	     1
SMOKEY                        	     1	     2	     2
SMOKING                       	     1	     4	     4
SMOKY                         	     1	     2	     2
SNOW                          	     1	   127	   127
SNOWLESS                      	     1	     1	     1
SNOWS                         	     1	     4	     4
SNOWY                         	     1	     7	     7
SO                            	     1	  1643	  1643
SOFT                          	     1	    57	    57
SOFTEN                        	     1	     3	     3
SOFTENED                      	     1	     5	     5
SOFTENERS                     	     1	     2	     2
SOFTENING                     	     1	     4	     4
SOFTENS                       	     1	     6	     6
SOFTER                        	     1	     3	     3
SOFTNESS                      	     1	     2	     2
SOLD                          	     1	    78	    78
SOME                          	     1	  3108	  3108
SOMEBODY                      	     1	     1	     1
SOMEHOW                       	     1	     5	     5
SOMEONE                       	     1	     9	     9
SOMETHING                     	     1	    58	    58
SOMETIME                      	     1	     9	     9
SOMETIMES                     	     1	   442	   442
SOMEWHERE                     	     1	    14	    14
SON                           	     1	     6	     6
SONG                          	     1	     4	     4
SOON                          	     1	    99	    99
SOONER                        	     1	    20	    20
SORRY                         	     1	     1	     1
SORT                          	     1	    58	    58
SORTERS                       	     1	     2	     2
SORTS                         	     1	    14	    14
SOUND                         	     1	   119	   119
SOUNDING                      	     1	     1	     1
SOUNDS                        	     1	     3	     3
SOUTH                         	     1	   277	   277
SOUTHERLY                     	     1	     2	     2
SPACE                         	     1	   472	   472
SPACED                        	     1	    69	    69
SPACER                        	     1	     3	     3
SPACES                        	     1	    76	    76
SPACING                       	     1	   211	   211
SPACINGS                      	     1	     7	     7
SPACIOUS                      	     1	     4	     4
SPEAK                         	     1	     9	     9
SPEAKER                       	     1	     1	     1
SPEAKING                      	     1	    26	    26
SPEAKS                        	     1	     1	     1
SPECIAL                       	     1	   221	   221
SPECIALISATION                	     1	     1	     1
SPECIALISE                    	     1	     1	     1
SPECIALISED                   	     1	     7	     7
SPECIALISES                   	     1	     1	     1
SPECIALISING                  	     1	     1	     1
SPECIALIST                    	     1	     6	     6
SPECIALISTS                   	     1	    19	    19
SPECIALITY                    	     1	     1	     1
SPECIALIZATION                	     1	    13	    13
SPECIALIZATIONS               	     1	     2	     2
SPECIALIZE                    	     1	     5	     5
SPECIALIZED                   	     1	    85	    85
SPECIALIZES                   	     1	     2	     2
SPECIALIZING                  	     1	     3	     3
SPECIALLY                     	     1	    20	    20
SPECIALTIES                   	     1	     2	     2
SPECIALTY                     	     1	    34	    34
SPEND                         	     1	    19	    19
SPENDERS                      	     1	     1	     1
SPENDING                      	     1	    15	    15
SPENT                         	     1	    39	    39
SPOKE                         	     1	     6	     6
SPOKEN                        	     1	     1	     1
SPORT                         	     1	     5	     5
SPORTING                      	     1	     2	     2
SPORTS                        	     1	    14	    14
SPOT                          	     1	    70	    70
SPOTS                         	     1	    37	    37
SPOTTED                       	     1	    31	    31
SPOTTING                      	     1	     7	     7
SPRANG                        	     1	     2	     2
SPRING                        	     1	   321	   321
SPRINGING                     	     1	     2	     2
SPRINGS                       	     1	    13	    13
SPRUNG                        	     1	     3	     3
SQ                            	     1	    24	    24
SQUARE                        	     1	   130	   130
SQUARED                       	     1	     8	     8
SQUARELY                      	     1	     2	     2
SQUARES                       	     1	    32	    32
SQUARING                      	     1	     1	     1
ST                            	     1	   776	   776
STAGE                         	     1	   249	   249
STAGES                        	     1	   176	   176
STAND                         	     1	   355	   355
STANDING                      	     1	   155	   155
STANDS                        	     1	   840	   840
STAR                          	     1	     4	     4
STARLIKE                      	     1	     2	     2
STARS                         	     1	     1	     1
START                         	     1	   130	   130
STARTED                       	     1	    85	    85
STARTER                       	     1	     3	     3
STARTING                      	     1	    93	    93
STARTS                        	     1	    70	    70
STATE                         	     1	   553	   553
STATED                        	     1	    93	    93
STATEMENT                     	     1	    42	    42
STATEMENTS                    	     1	    28	    28
STATING                       	     1	     6	     6
STATION                       	     1	    51	    51
STATIONS                      	     1	    85	    85
STAY                          	     1	    41	    41
STAYED                        	     1	     2	     2
STAYING                       	     1	     4	     4
STAYS                         	     1	     5	     5
STEAL                         	     1	     2	     2
STEALING                      	     1	     3	     3
STEP                          	     1	   178	   178
STEPPED                       	     1	     3	     3
STEPPER                       	     1	     2	     2
STEPPING                      	     1	     4	     4
STEPS                         	     1	   124	   124
STEPWISE                      	     1	    26	    26
STICK                         	     1	    25	    25
STICKERS                      	     1	     2	     2
STICKING                      	     1	     6	     6
STICKS                        	     1	    19	    19
STILL                         	     1	   520	   520
STILLNESS                     	     1	     1	     1
STOLEN                        	     1	     1	     1
STONE                         	     1	    59	    59
STONES                        	     1	    12	    12
STONINESS                     	     1	     3	     3
STONY                         	     1	     3	     3
STOOD                         	     1	     7	     7
STOP                          	     1	    42	    42
STOPPAGE                      	     1	     1	     1
STOPPED                       	     1	    29	    29
STOPPER                       	     1	     3	     3
STOPPERS                      	     1	     1	     1
STOPPING                      	     1	    39	    39
STOPS                         	     1	    19	    19
STORAGE                       	     1	   275	   275
STORE                         	     1	    62	    62
STORED                        	     1	   226	   226
STORES                        	     1	    23	    23
STORIES                       	     1	     8	     8
STORING                       	     1	    14	    14
STORY                         	     1	    32	    32
STORYING                      	     1	     1	     1
STRAIGHT                      	     1	    82	    82
STRAIGHTEN                    	     1	     3	     3
STRAIGHTENED                  	     1	     6	     6
STRAIGHTENING                 	     1	     4	     4
STRAIGHTENS                   	     1	     2	     2
STRAIGHTER                    	     1	     1	     1
STRAIGHTNESS                  	     1	    11	    11
STRANGE                       	     1	    20	    20
STRANGELY                     	     1	     1	     1
STREET                        	     1	    56	    56
STREETS                       	     1	    37	    37
STRIKE                        	     1	    18	    18
STRIKER                       	     1	     6	     6
STRIKES                       	     1	    11	    11
STRIKING                      	     1	    18	    18
STRIKINGLY                    	     1	     1	     1
STRONG                        	     1	   380	   380
STRONGER                      	     1	    56	    56
STRONGEST                     	     1	    16	    16
STRONGLY                      	     1	   162	   162
STRUCK                        	     1	    11	    11
STUCK                         	     1	     4	     4
STUDENT                       	     1	    11	    11
STUDENTS                      	     1	    23	    23
STUDIED                       	     1	   228	   228
STUDIES                       	     1	  1201	  1201
STUDY                         	     1	   893	   893
STUDYING                      	     1	    63	    63
STUFF                         	     1	     8	     8
SUBCLASS                      	     1	     1	     1
SUBCLASSES                    	     1	     3	     3
SUBword families                   	     1	     3	     3
SUBGROUP                      	     1	     8	     8
SUBGROUPS                     	     1	     7	     7
SUBJECT                       	     1	   244	   244
SUBJECTS                      	     1	    12	    12
SUBSET                        	     1	    52	    52
SUBSETS                       	     1	    15	    15
SUBSYSTEM                     	     1	     3	     3
SUBSYSTEMS                    	     1	     4	     4
SUBTYPES                      	     1	     1	     1
SUCH                          	     1	  4335	  4335
SUDDEN                        	     1	    42	    42
SUDDENLY                      	     1	    20	    20
SUGGEST                       	     1	   198	   198
SUGGESTED                     	     1	   251	   251
SUGGESTING                    	     1	    65	    65
SUGGESTION                    	     1	    10	    10
SUGGESTIONS                   	     1	    11	    11
SUGGESTIVE                    	     1	     3	     3
SUGGESTS                      	     1	   164	   164
SUIT                          	     1	    12	    12
SUITABILITY                   	     1	   128	   128
SUITABLE                      	     1	   284	   284
SUITABLY                      	     1	     3	     3
SUITED                        	     1	   109	   109
SUITS                         	     1	     4	     4
SUMMER                        	     1	   433	   433
SUMMERS                       	     1	    38	    38
SUN                           	     1	   243	   243
SUNDAY                        	     1	     1	     1
SUNLIGHT                      	     1	    96	    96
SUNNIER                       	     1	     1	     1
SUNNY                         	     1	    26	    26
SUNSHINE                      	     1	    10	    10
SUPPORT                       	     1	   534	   534
SUPPORTABLE                   	     1	     1	     1
SUPPORTED                     	     1	    93	    93
SUPPORTERS                    	     1	     1	     1
SUPPORTING                    	     1	    79	    79
SUPPORTIVE                    	     1	     7	     7
SUPPORTS                      	     1	    60	    60
SUPPOSE                       	     1	    34	    34
SUPPOSED                      	     1	    16	    16
SUPPOSEDLY                    	     1	     7	     7
SURE                          	     1	    40	    40
SURELY                        	     1	     8	     8
SUREST                        	     1	     1	     1
SURPRISE                      	     1	     8	     8
SURPRISED                     	     1	     4	     4
SURPRISING                    	     1	    41	    41
SURPRISINGLY                  	     1	    32	    32
SWEET                         	     1	    29	    29
SWEETENED                     	     1	     1	     1
SWEETER                       	     1	     1	     1
SWIM                          	     1	     2	     2
SWIMMERS                      	     1	     1	     1
SWIMMING                      	     1	     5	     5
SYSTEM                        	     1	  1519	  1519
SYSTEMATIC                    	     1	    53	    53
SYSTEMATICALLY                	     1	    24	    24
SYSTEMATICS                   	     1	     3	     3
SYSTEME                       	     1	     4	     4
SYSTEMS                       	     1	  1789	  1789
T                             	     1	   568	   568
TABLE                         	     1	   822	   822
TABLES                        	     1	    93	    93
TAIL                          	     1	     5	     5
TAILS                         	     1	     3	     3
TAKE                          	     1	   369	   369
TAKEN                         	     1	   432	   432
TAKER                         	     1	     1	     1
TAKERS                        	     1	     1	     1
TAKES                         	     1	   168	   168
TAKING                        	     1	   130	   130
TALKED                        	     1	     1	     1
TALKING                       	     1	     4	     4
TALL                          	     1	   154	   154
TALLER                        	     1	    56	    56
TALLEST                       	     1	    25	    25
TAPE                          	     1	    34	    34
TAPED                         	     1	     2	     2
TAPES                         	     1	     8	     8
TAPING                        	     1	     3	     3
TASTE                         	     1	     9	     9
TASTES                        	     1	     5	     5
TAUGHT                        	     1	     4	     4
TAX                           	     1	   245	   245
TAXABLE                       	     1	     1	     1
TAXATION                      	     1	    51	    51
TAXATIONS                     	     1	     1	     1
TAXED                         	     1	     4	     4
TAXES                         	     1	   109	   109
TAXING                        	     1	     2	     2
TAXONOMICALLY                 	     1	     5	     5
TAXPAYERS                     	     1	     1	     1
TEA                           	     1	    28	    28
TEACH                         	     1	     2	     2
TEACHABLE                     	     1	     2	     2
TEACHER                       	     1	     1	     1
TEACHERS                      	     1	     1	     1
TEACHING                      	     1	     3	     3
TEAM                          	     1	    42	    42
TEAMS                         	     1	    14	    14
TEAR                          	     1	    30	    30
TEARING                       	     1	     7	     7
TEARS                         	     1	     1	     1
TEAS                          	     1	     1	     1
TEETH                         	     1	     8	     8
TEL                           	     1	     2	     2
TELEPHONE                     	     1	    10	    10
TELEVISION                    	     1	     4	     4
TELL                          	     1	    18	    18
TELLING                       	     1	     4	     4
TELLINGS                      	     1	     2	     2
TELLS                         	     1	     5	     5
TEN                           	     1	    71	    71
TEND                          	     1	   330	   330
TENDED                        	     1	    24	    24
TENDENCIES                    	     1	     8	     8
TENDENCY                      	     1	    43	    43
TENDING                       	     1	     7	     7
TENDS                         	     1	   125	   125
TENS                          	     1	    15	    15
TENTH                         	     1	     3	     3
TERM                          	     1	   364	   364
TERMED                        	     1	    97	    97
TERMING                       	     1	     1	     1
TERMS                         	     1	   568	   568
TEST                          	     1	   187	   187
TESTABILITY                   	     1	     1	     1
TESTABLE                      	     1	     6	     6
TESTED                        	     1	   170	   170
TESTING                       	     1	   142	   142
TESTS                         	     1	    97	    97
THAN                          	     1	  4087	  4087
THANK                         	     1	     5	     5
THANKFULLY                    	     1	     1	     1
THANKS                        	     1	    14	    14
THAT                          	     1	 15566	 15566
THE                           	     1	109482	109482
THEIR                         	     1	  3273	  3273
THEIRS                        	     1	     2	     2
THEM                          	     1	   902	   902
THEMSELVES                    	     1	   144	   144
THEN                          	     1	  1208	  1208
THERE                         	     1	  2390	  2390
THESE                         	     1	  4835	  4835
THEY                          	     1	  3596	  3596
THICK                         	     1	   249	   249
THICKEN                       	     1	     7	     7
THICKENED                     	     1	    17	    17
THICKENER                     	     1	     1	     1
THICKENING                    	     1	    35	    35
THICKENS                      	     1	     4	     4
THICKER                       	     1	    45	    45
THICKEST                      	     1	     3	     3
THICKLY                       	     1	     3	     3
THICKNESS                     	     1	   184	   184
THICKNESSES                   	     1	     9	     9
THING                         	     1	    28	    28
THINGS                        	     1	   108	   108
THINK                         	     1	    56	    56
THINKING                      	     1	    28	    28
THINKS                        	     1	     1	     1
THIRD                         	     1	   165	   165
THIRDLY                       	     1	     4	     4
THIRDS                        	     1	     9	     9
THIRTEEN                      	     1	     8	     8
THIRTIES                      	     1	     1	     1
THIRTY                        	     1	    20	    20
THIS                          	     1	  7840	  7840
THOSE                         	     1	  1366	  1366
THOUGH                        	     1	   311	   311
THOUGHT                       	     1	   164	   164
THOUGHTFUL                    	     1	     6	     6
THOUGHTS                      	     1	     9	     9
THOUSAND                      	     1	     9	     9
THOUSANDS                     	     1	    96	    96
THOUSANDTH                    	     1	     2	     2
THOUSANDTHS                   	     1	     1	     1
THREE                         	     1	   883	   883
THREES                        	     1	     1	     1
THROAT                        	     1	     5	     5
THROUGH                       	     1	  1784	  1784
THROUGHOUT                    	     1	   310	   310
THROW                         	     1	     8	     8
THROWING                      	     1	     9	     9
THROWN                        	     1	     7	     7
THROWS                        	     1	     1	     1
TIE                           	     1	    37	    37
TIED                          	     1	    53	    53
TIES                          	     1	    49	    49
TIGHT                         	     1	    36	    36
TIGHTENED                     	     1	     5	     5
TIGHTER                       	     1	     5	     5
TIGHTLY                       	     1	    35	    35
TILL                          	     1	    24	    24
TIME                          	     1	  2108	  2108
TIMED                         	     1	     4	     4
TIMELESSNESS                  	     1	     2	     2
TIMELY                        	     1	    22	    22
TIMER                         	     1	     2	     2
TIMES                         	     1	   488	   488
TIMING                        	     1	    89	    89
TIRE                          	     1	     4	     4
TIRED                         	     1	     1	     1
TIRES                         	     1	    10	    10
TO                            	     1	 38964	 38964
TODAY                         	     1	   208	   208
TOGETHER                      	     1	   386	   386
TOLD                          	     1	     6	     6
TOMORROW                      	     1	     3	     3
TOO                           	     1	   470	   470
TOOK                          	     1	    49	    49
TOOTH                         	     1	     1	     1
TOOTHED                       	     1	     2	     2
TOOTHING                      	     1	     1	     1
TOP                           	     1	   442	   442
TOPMOST                       	     1	     8	     8
TOPPED                        	     1	     7	     7
TOPPING                       	     1	     9	     9
TOPS                          	     1	    77	    77
TORN                          	     1	    21	    21
TOTAL                         	     1	   829	   829
TOTALED                       	     1	     3	     3
TOTALING                      	     1	     6	     6
TOTALITY                      	     1	     4	     4
TOTALLING                     	     1	     1	     1
TOTALLY                       	     1	    32	    32
TOTALS                        	     1	    10	    10
TOUCH                         	     1	    14	    14
TOUCHED                       	     1	     4	     4
TOUCHES                       	     1	     3	     3
TOUCHING                      	     1	    11	    11
TOWARD                        	     1	   178	   178
TOWARDS                       	     1	    93	    93
TOWN                          	     1	    11	    11
TOWNS                         	     1	    18	    18
TOWNSHIP                      	     1	     6	     6
TOWNSHIPS                     	     1	     6	     6
TRACK                         	     1	    33	    33
TRACKED                       	     1	     4	     4
TRACKING                      	     1	    10	    10
TRACKS                        	     1	     6	     6
TRAIN                         	     1	    13	    13
TRAINED                       	     1	    49	    49
TRAINERS                      	     1	     1	     1
TRAINING                      	     1	   172	   172
TRAINS                        	     1	     1	     1
TRAVEL                        	     1	    54	    54
TRAVELED                      	     1	     5	     5
TRAVELER                      	     1	     1	     1
TRAVELERS                     	     1	     5	     5
TRAVELING                     	     1	     8	     8
TRAVELLED                     	     1	     1	     1
TRAVELLER                     	     1	     2	     2
TRAVELLING                    	     1	     2	     2
TRAVELS                       	     1	     9	     9
TREAT                         	     1	    36	    36
TREATABLE                     	     1	     1	     1
TREATED                       	     1	   199	   199
TREATING                      	     1	    44	    44
TREATMENT                     	     1	   346	   346
TREATMENTS                    	     1	   244	   244
TREATS                        	     1	     4	     4
TREE                          	     1	  5854	  5854
TREED                         	     1	     5	     5
TREELESS                      	     1	    11	    11
TREES                         	     1	  7160	  7160
TRIED                         	     1	    39	    39
TRIES                         	     1	     7	     7
TRIP                          	     1	     7	     7
TRIPPING                      	     1	     1	     1
TRIPS                         	     1	     3	     3
TROUBLE                       	     1	    10	    10
TROUBLED                      	     1	     1	     1
TROUBLES                      	     1	     1	     1
TROUBLESOME                   	     1	    11	    11
TROUBLING                     	     1	     1	     1
TRUE                          	     1	   257	   257
TRUISM                        	     1	     1	     1
TRUISMS                       	     1	     1	     1
TRULY                         	     1	    26	    26
TRUST                         	     1	    33	    33
TRUSTS                        	     1	    31	    31
TRUTH                         	     1	     6	     6
TRY                           	     1	    39	    39
TRYING                        	     1	    36	    36
TURN                          	     1	   203	   203
TURNED                        	     1	    34	    34
TURNING                       	     1	    31	    31
TURNS                         	     1	    12	    12
TV                            	     1	     3	     3
TWELVE                        	     1	    15	    15
TWENTIETH                     	     1	    21	    21
TWENTY                        	     1	    33	    33
TWICE                         	     1	    64	    64
TWO                           	     1	  1969	  1969
TWOS                          	     1	     1	     1
TYING                         	     1	     8	     8
TYPE                          	     1	   770	   770
TYPES                         	     1	   798	   798
UGLINESS                      	     1	     1	     1
UGLY                          	     1	     1	     1
UNABLE                        	     1	    24	    24
UNACCEPTABLE                  	     1	    17	    17
UNACCEPTABLY                  	     1	     3	     3
UNAFFORDABLE                  	     1	     1	     1
UNANSWERABLE                  	     1	     1	     1
UNANSWERED                    	     1	     7	     7
UNASKED                       	     1	     1	     1
UNAWARE                       	     1	     2	     2
UNBEARABLY                    	     1	     1	     1
UNBELIEVABLE                  	     1	     1	     1
UNBROKEN                      	     1	     8	     8
UNBURNED                      	     1	     5	     5
UNCERTAIN                     	     1	    58	    58
UNCERTAINTIES                 	     1	    52	    52
UNCERTAINTY                   	     1	   162	   162
UNCHANGED                     	     1	    16	    16
UNCHANGING                    	     1	     2	     2
UNCHECKED                     	     1	     3	     3
UNCLEAN                       	     1	     1	     1
UNCLEAR                       	     1	    24	    24
UNCLES                        	     1	     1	     1
UNCOATED                      	     1	     2	     2
UNCOMFORTABLE                 	     1	     1	     1
UNCONTROLLABLE                	     1	     8	     8
UNCONTROLLED                  	     1	    12	    12
UNCOOKED                      	     1	     1	     1
UNCOUNTED                     	     1	     1	     1
UNCOUPLE                      	     1	     1	     1
UNCOVER                       	     1	     4	     4
UNCOVERED                     	     1	     4	     4
UNCUT                         	     1	     3	     3
UNDATED                       	     1	     8	     8
UNDECIDED                     	     1	     1	     1
UNDER                         	     1	  1469	  1469
UNDERNEATH                    	     1	    17	    17
UNDERSTAND                    	     1	   173	   173
UNDERSTANDABLE                	     1	     3	     3
UNDERSTANDABLY                	     1	     6	     6
UNDERSTANDING                 	     1	   354	   354
UNDERSTANDINGS                	     1	     5	     5
UNDERSTOOD                    	     1	    67	    67
UNDOUBTED                     	     1	     1	     1
UNDOUBTEDLY                   	     1	    38	    38
UNDRIED                       	     1	     3	     3
UNEATABLE                     	     1	     1	     1
UNEATEN                       	     1	     2	     2
UNEDGED                       	     1	     1	     1
UNEMPLOYED                    	     1	     1	     1
UNEMPLOYMENT                  	     1	     2	     2
UNENDING                      	     1	     3	     3
UNEXPECTED                    	     1	    17	    17
UNEXPECTEDLY                  	     1	     8	     8
UNEXPERIENCED                 	     1	     1	     1
UNEXPLAINED                   	     1	     2	     2
UNFAIR                        	     1	     1	     1
UNFILLED                      	     1	     1	     1
UNFINISHED                    	     1	     3	     3
UNFIRED                       	     1	     1	     1
UNFIT                         	     1	     3	     3
UNFORTUNATE                   	     1	     6	     6
UNFORTUNATELY                 	     1	    82	    82
UNFRIENDLY                    	     1	     1	     1
UNFROZEN                      	     1	     1	     1
UNHEALTHY                     	     1	     7	     7
UNHEARD                       	     1	     1	     1
UNHEATED                      	     1	     1	     1
UNIMAGINED                    	     1	     1	     1
UNIMPORTANT                   	     1	     8	     8
UNINFORMED                    	     1	     2	     2
UNISEXUAL                     	     1	     2	     2
UNKNOWINGLY                   	     1	     1	     1
UNKNOWN                       	     1	    78	    78
UNKNOWNS                      	     1	     5	     5
UNLESS                        	     1	   138	   138
UNLOADED                      	     1	     2	     2
UNLOADER                      	     1	     1	     1
UNLOADING                     	     1	     3	     3
UNLOCK                        	     1	     1	     1
UNLOCKED                      	     1	     1	     1
UNLOCKS                       	     1	     1	     1
UNLUCKY                       	     1	     2	     2
UNMANAGEABLE                  	     1	     2	     2
UNMANAGED                     	     1	    15	    15
UNMANNED                      	     1	     1	     1
UNMARKETED                    	     1	     1	     1
UNMARRIED                     	     1	     1	     1
UNMISTAKABLE                  	     1	     1	     1
UNMISTAKABLY                  	     1	     1	     1
UNNATURAL                     	     1	     2	     2
UNNECESSARILY                 	     1	     5	     5
UNNECESSARY                   	     1	    18	    18
UNNEEDED                      	     1	     1	     1
UNNOTICED                     	     1	     9	     9
UNORDERED                     	     1	     2	     2
UNPAINTED                     	     1	     4	     4
UNPLACED                      	     1	     2	     2
UNPLANNED                     	     1	     5	     5
UNPLANTED                     	     1	     1	     1
UNPLAYABLE                    	     1	     1	     1
UNPOSTED                      	     1	     1	     1
UNPREPARED                    	     1	     1	     1
UNPROBLEMATIC                 	     1	     1	     1
UNPROTECTED                   	     1	    12	    12
UNQUESTIONABLY                	     1	     1	     1
UNREADABLE                    	     1	     1	     1
UNREALISTIC                   	     1	    10	    10
UNREALISTICALLY               	     1	     1	     1
UNREASONABLE                  	     1	     3	     3
UNREASONABLY                  	     1	     2	     2
UNRECORDED                    	     1	     3	     3
UNRELATED                     	     1	    28	    28
UNREPORTED                    	     1	     1	     1
UNROLLING                     	     1	     1	     1
UNSAFE                        	     1	     5	     5
UNSEEN                        	     1	     2	     2
UNSHAKEN                      	     1	     1	     1
UNSIGHTLINESS                 	     1	     1	     1
UNSIGHTLY                     	     1	    10	    10
UNSIGNED                      	     1	     2	     2
UNSPECIALISED                 	     1	     2	     2
UNSPENT                       	     1	     1	     1
UNSTUDIED                     	     1	     1	     1
UNSUITABLE                    	     1	    30	    30
UNSUITED                      	     1	     2	     2
UNSUNG                        	     1	     1	     1
UNSUPPORTED                   	     1	     2	     2
UNSURPRISINGLY                	     1	     1	     1
UNTENDED                      	     1	     2	     2
UNTESTABLE                    	     1	     1	     1
UNTESTED                      	     1	     3	     3
UNTHICKENED                   	     1	     1	     1
UNTHINKABLE                   	     1	     1	     1
UNTHINKING                    	     1	     1	     1
UNTIED                        	     1	     7	     7
UNTIL                         	     1	   413	   413
UNTIMELY                      	     1	     1	     1
UNTOLD                        	     1	     2	     2
UNTOUCHED                     	     1	     4	     4
UNTREATED                     	     1	    20	    20
UNUSABLE                      	     1	     1	     1
UNUSED                        	     1	     2	     2
UNUSUAL                       	     1	    38	    38
UNUSUALLY                     	     1	    19	    19
UNWANTED                      	     1	    34	    34
UNWEATHERED                   	     1	     2	     2
UNWEIGHTED                    	     1	     2	     2
UNWILLING                     	     1	     3	     3
UNWILLINGNESS                 	     1	     1	     1
UNWRITTEN                     	     1	     1	     1
UP                            	     1	  1272	  1272
UPON                          	     1	   306	   306
UPS                           	     1	     2	     2
UPSIDE                        	     1	     1	     1
US                            	     1	   362	   362
USABLE                        	     1	    35	    35
USE                           	     1	  2470	  2470
USEABLE                       	     1	     5	     5
USED                          	     1	  3971	  3971
USEFUL                        	     1	   455	   455
USEFULLY                      	     1	     4	     4
USEFULNESS                    	     1	    27	    27
USELESS                       	     1	    10	    10
USER                          	     1	   106	   106
USERS                         	     1	   153	   153
USES                          	     1	   447	   447
USING                         	     1	  1756	  1756
USUAL                         	     1	    49	    49
USUALLY                       	     1	  1351	  1351
VAN                           	     1	   105	   105
VANS                          	     1	     1	     1
VE                            	     1	     6	     6
VERY                          	     1	  1199	  1199
VIDEO                         	     1	    83	    83
VIDEOS                        	     1	     1	     1
VIEW                          	     1	   236	   236
VIEWED                        	     1	    91	    91
VIEWER                        	     1	     3	     3
VIEWING                       	     1	    71	    71
VIEWS                         	     1	    50	    50
VISIT                         	     1	    21	    21
VISITATION                    	     1	     2	     2
VISITED                       	     1	    14	    14
VISITING                      	     1	    12	    12
VISITOR                       	     1	     9	     9
VISITORS                      	     1	     8	     8
VISITS                        	     1	     8	     8
VOICE                         	     1	     4	     4
VOICED                        	     1	     1	     1
VOICES                        	     1	     2	     2
WAIT                          	     1	    20	    20
WAITING                       	     1	    19	    19
WAITS                         	     1	     2	     2
WAKE                          	     1	     5	     5
WAKES                         	     1	     1	     1
WAKING                        	     1	     1	     1
WALK                          	     1	    18	    18
WALKER                        	     1	    15	    15
WALKING                       	     1	    19	    19
WALKS                         	     1	    10	    10
WALL                          	     1	   349	   349
WALLED                        	     1	    10	    10
WALLS                         	     1	   221	   221
WANT                          	     1	    72	    72
WANTED                        	     1	    38	    38
WANTING                       	     1	     1	     1
WANTS                         	     1	    19	    19
WAR                           	     1	    47	    47
WARM                          	     1	   146	   146
WARMED                        	     1	    16	    16
WARMER                        	     1	    61	    61
WARMEST                       	     1	     9	     9
WARMING                       	     1	    93	    93
WARMS                         	     1	     9	     9
WARMTH                        	     1	    20	    20
WARS                          	     1	    10	    10
WAS                           	     1	  4135	  4135
WASH                          	     1	    12	    12
WASHED                        	     1	    24	    24
WASHER                        	     1	     6	     6
WASHERS                       	     1	     6	     6
WASHES                        	     1	     2	     2
WASHING                       	     1	    13	    13
WASN                          	     1	     1	     1
WASTAGE                       	     1	     1	     1
WASTE                         	     1	   129	   129
WASTED                        	     1	     9	     9
WASTEFUL                      	     1	    10	    10
WASTES                        	     1	    26	    26
WASTING                       	     1	     5	     5
WATCH                         	     1	    11	    11
WATCHED                       	     1	     3	     3
WATCHERS                      	     1	     1	     1
WATCHES                       	     1	     1	     1
WATCHING                      	     1	     8	     8
WATER                         	     1	  4024	  4024
WATERED                       	     1	    35	    35
WATERING                      	     1	    44	    44
WATERINGS                     	     1	     1	     1
WATERS                        	     1	    26	    26
WATERY                        	     1	     1	     1
WAVE                          	     1	    37	    37
WAVED                         	     1	     1	     1
WAVES                         	     1	    39	    39
WAY                           	     1	   668	   668
WAYS                          	     1	   305	   305
WE                            	     1	  1888	  1888
WEAR                          	     1	    31	    31
WEARING                       	     1	     5	     5
WEARS                         	     1	     1	     1
WEATHER                       	     1	   269	   269
WEATHERABLE                   	     1	     1	     1
WEATHERED                     	     1	    24	    24
WEATHERING                    	     1	    64	    64
WEATHERS                      	     1	     3	     3
WEB                           	     1	    37	    37
WEBBERS                       	     1	     1	     1
WEEK                          	     1	    41	    41
WEEKLY                        	     1	    10	    10
WEEKS                         	     1	   125	   125
WEIGHT                        	     1	   378	   378
WEIGHTED                      	     1	    33	    33
WEIGHTING                     	     1	    16	    16
WEIGHTINGS                    	     1	     1	     1
WEIGHTS                       	     1	    56	    56
WELL                          	     1	  1317	  1317
WENT                          	     1	    15	    15
WERE                          	     1	  3261	  3261
WEREN                         	     1	     1	     1
WEST                          	     1	   212	   212
WESTERLY                      	     1	     1	     1
WESTWARD                      	     1	     7	     7
WESTWARDS                     	     1	     1	     1
WET                           	     1	   291	   291
WETNESS                       	     1	    18	    18
WETS                          	     1	     3	     3
WETTABLE                      	     1	     3	     3
WETTED                        	     1	    15	    15
WETTER                        	     1	    12	    12
WETTEST                       	     1	     3	     3
WETTING                       	     1	    27	    27
WHAT                          	     1	   661	   661
WHATEVER                      	     1	    49	    49
WHEEL                         	     1	     7	     7
WHEELER                       	     1	     7	     7
WHEELS                        	     1	     6	     6
WHEN                          	     1	  2950	  2950
WHENEVER                      	     1	    33	    33
WHERE                         	     1	  2292	  2292
WHEREVER                      	     1	    23	    23
WHETHER                       	     1	   385	   385
WHICH                         	     1	  4638	  4638
WHICHEVER                     	     1	     4	     4
WHILE                         	     1	  1087	  1087
WHILST                        	     1	     5	     5
WHITE                         	     1	   332	   332
WHITENESS                     	     1	     5	     5
WHITENING                     	     1	     2	     2
WHITISH                       	     1	     5	     5
WHO                           	     1	   454	   454
WHOLE                         	     1	   311	   311
WHOLLY                        	     1	    11	    11
WHOM                          	     1	     8	     8
WHOSE                         	     1	   124	   124
WHY                           	     1	   225	   225
WIDE                          	     1	   483	   483
WIDELY                        	     1	   390	   390
WIDEN                         	     1	     3	     3
WIDENING                      	     1	     6	     6
WIDENS                        	     1	     3	     3
WIDER                         	     1	    93	    93
WIDEST                        	     1	    12	    12
WIDTH                         	     1	   348	   348
WIDTHS                        	     1	   149	   149
WILD                          	     1	    62	    62
WILDINGS                      	     1	    14	    14
WILDLY                        	     1	     2	     2
WILDNESS                      	     1	     1	     1
WILL                          	     1	  3186	  3186
WILLING                       	     1	    42	    42
WILLINGLY                     	     1	     1	     1
WILLINGNESS                   	     1	    67	    67
WIN                           	     1	     6	     6
WIND                          	     1	   647	   647
WINDIER                       	     1	     1	     1
WINDIEST                      	     1	     1	     1
WINDOW                        	     1	    53	    53
WINDOWS                       	     1	    21	    21
WINDS                         	     1	   140	   140
WINDWARD                      	     1	    29	    29
WINDY                         	     1	    32	    32
WINE                          	     1	    25	    25
WINNER                        	     1	     2	     2
WINNERS                       	     1	     3	     3
WINNING                       	     1	    13	    13
WINTER                        	     1	   353	   353
WINTERED                      	     1	     1	     1
WINTERING                     	     1	     2	     2
WINTERS                       	     1	    43	    43
WINTERY                       	     1	     1	     1
WISH                          	     1	    16	    16
WISHED                        	     1	     1	     1
WISHES                        	     1	    12	    12
WISHING                       	     1	     1	     1
WITH                          	     1	 10903	 10903
WITHIN                        	     1	  1366	  1366
WITHOUT                       	     1	   612	   612
WOMAN                         	     1	     3	     3
WOMEN                         	     1	    25	    25
WON                           	     1	     5	     5
WONDER                        	     1	    14	    14
WONDERED                      	     1	     4	     4
WONDERFUL                     	     1	     6	     6
WONDERING                     	     1	     2	     2
WOOD                          	     1	  3991	  3991
WOODEN                        	     1	    40	    40
WOODIER                       	     1	     1	     1
WOODS                         	     1	   168	   168
WOODY                         	     1	   534	   534
WORD                          	     1	    40	    40
WORDING                       	     1	     1	     1
WORDS                         	     1	    62	    62
WORK                          	     1	   571	   571
WORKABLE                      	     1	     7	     7
WORKED                        	     1	    52	    52
WORKER                        	     1	     7	     7
WORKERS                       	     1	    40	    40
WORKING                       	     1	   165	   165
WORKINGS                      	     1	     4	     4
WORKS                         	     1	    96	    96
WORLD                         	     1	   685	   685
WORLDS                        	     1	     5	     5
WORN                          	     1	     4	     4
WORRIES                       	     1	     1	     1
WORRY                         	     1	     1	     1
WORRYING                      	     1	     1	     1
WORSE                         	     1	    26	    26
WORSEN                        	     1	     2	     2
WORSENING                     	     1	     1	     1
WORST                         	     1	    15	    15
WORTH                         	     1	    82	    82
WORTHINESS                    	     1	     1	     1
WORTHLESS                     	     1	     2	     2
WORTHY                        	     1	     5	     5
WOULD                         	     1	  1245	  1245
WOULDN                        	     1	     5	     5
WRITE                         	     1	    23	    23
WRITER                        	     1	     2	     2
WRITERS                       	     1	     1	     1
WRITES                        	     1	     1	     1
WRITING                       	     1	    25	    25
WRITINGS                      	     1	     5	     5
WRITTEN                       	     1	    74	    74
WRONG                         	     1	    34	    34
WRONGLY                       	     1	     5	     5
WROTE                         	     1	    19	    19
YA                            	     1	     4	     4
YARD                          	     1	    17	    17
YARDERS                       	     1	     2	     2
YARDING                       	     1	     6	     6
YARDS                         	     1	     7	     7
YD                            	     1	     3	     3
YE                            	     1	     2	     2
YEAR                          	     1	  1228	  1228
YEARLY                        	     1	    34	    34
YEARS                         	     1	  2023	  2023
YEH                           	     1	     7	     7
YELLOW                        	     1	   125	   125
YELLOWING                     	     1	    11	    11
YELLOWISH                     	     1	     6	     6
YELLOWNESS                    	     1	     2	     2
YELLOWS                       	     1	     6	     6
YES                           	     1	     5	     5
YET                           	     1	   285	   285
YOU                           	     1	   213	   213
YOUNG                         	     1	   600	   600
YOUNGER                       	     1	    60	    60
YOUNGEST                      	     1	    10	    10
YOUR                          	     1	    29	    29
YOURSELF                      	     1	     4	     4
YR                            	     1	     8	     8
ZERO                          	     1	   154	   154
ZEROS                         	     1	     2	     2

Types Found In Base List Two

TYPE                          	 RANGE	  FREQ	    F1
ACCENT                        	     1	     1	     1
ACCESS                        	     1	   238	   238
ACCESSED                      	     1	     7	     7
ACCESSIBILITY                 	     1	    16	    16
ACCESSIBLE                    	     1	    26	    26
ACCESSING                     	     1	     4	     4
ACCIDENT                      	     1	     4	     4
ACCIDENTAL                    	     1	    12	    12
ACCIDENTALLY                  	     1	     4	     4
ACCIDENTLY                    	     1	     1	     1
ACCIDENTS                     	     1	    11	    11
ACCORDING                     	     1	   352	   352
ACCORDINGLY                   	     1	    63	    63
ACCOUNT                       	     1	   331	   331
ACCOUNTED                     	     1	    73	    73
ACCOUNTING                    	     1	   116	   116
ACCOUNTS                      	     1	   106	   106
ACCUSED                       	     1	     2	     2
ACE                           	     1	     1	     1
ACING                         	     1	     1	     1
ACTIVE                        	     1	   244	   244
ACTIVELY                      	     1	    50	    50
ACTIVIST                      	     1	     2	     2
ACTIVISTS                     	     1	     1	     1
ACTIVITIES                    	     1	   417	   417
ACTIVITY                      	     1	   496	   496
ADAPT                         	     1	    52	    52
ADAPTABILITY                  	     1	    23	    23
ADAPTABLE                     	     1	    19	    19
ADAPTATION                    	     1	    98	    98
ADAPTATIONS                   	     1	    21	    21
ADAPTATIVE                    	     1	     1	     1
ADAPTED                       	     1	   129	   129
ADAPTER                       	     1	     1	     1
ADAPTING                      	     1	    11	    11
ADAPTIVE                      	     1	    62	    62
ADAPTS                        	     1	     1	     1
ADMIRE                        	     1	     1	     1
ADULT                         	     1	    27	    27
ADULTHOOD                     	     1	     1	     1
ADULTS                        	     1	    16	    16
ADVANCE                       	     1	    60	    60
ADVANCED                      	     1	    76	    76
ADVANCEMENT                   	     1	    15	    15
ADVANCEMENTS                  	     1	    13	    13
ADVANCES                      	     1	    94	    94
ADVANCING                     	     1	    13	    13
ADVANTAGE                     	     1	   209	   209
ADVANTAGEOUS                  	     1	    25	    25
ADVANTAGES                    	     1	   129	   129
ADVENTURE                     	     1	     3	     3
ADVICE                        	     1	    24	    24
ADVISABLE                     	     1	    17	    17
ADVISE                        	     1	     6	     6
ADVISED                       	     1	    10	    10
ADVISER                       	     1	     1	     1
ADVISERS                      	     1	     2	     2
ADVISES                       	     1	     2	     2
ADVISING                      	     1	     1	     1
ADVISORS                      	     1	     2	     2
ADVISORY                      	     1	    12	    12
AEROPLANE                     	     1	     3	     3
AEROPLANES                    	     1	     3	     3
AFFAIR                        	     1	     1	     1
AFFAIRS                       	     1	     5	     5
AFFECT                        	     1	   379	   379
AFFECTED                      	     1	   414	   414
AFFECTING                     	     1	   116	   116
AFFECTS                       	     1	   125	   125
AGENT                         	     1	    70	    70
AGENTS                        	     1	   151	   151
AID                           	     1	    90	    90
AIDED                         	     1	    24	    24
AIDING                        	     1	     6	     6
AIDS                          	     1	    16	    16
ALARM                         	     1	     4	     4
ALARMING                      	     1	     7	     7
ALARMINGLY                    	     1	     1	     1
ALARMS                        	     1	     3	     3
ALCOHOL                       	     1	    23	    23
ALCOHOLIC                     	     1	     3	     3
ALCOHOLS                      	     1	     3	     3
ALIVE                         	     1	    47	    47
ALTER                         	     1	    54	    54
ALTERATION                    	     1	    18	    18
ALTERATIONS                   	     1	    13	    13
ALTERED                       	     1	    57	    57
ALTERING                      	     1	    19	    19
ALTERS                        	     1	     8	     8
ALTOGETHER                    	     1	    12	    12
ANGER                         	     1	     4	     4
ANGERS                        	     1	     1	     1
ANNOUNCE                      	     1	     1	     1
ANNOUNCED                     	     1	     4	     4
ANNOUNCEMENTS                 	     1	     1	     1
ANNOY                         	     1	     1	     1
ANNOYANCE                     	     1	     2	     2
ANNOYING                      	     1	     1	     1
ANNOYINGLY                    	     1	     1	     1
ANTITANK                      	     1	     1	     1
ANXIOUS                       	     1	     2	     2
APARTMENT                     	     1	     1	     1
APARTMENTS                    	     1	     2	     2
APERIODIC                     	     1	     2	     2
APPEAL                        	     1	    20	    20
APPEALING                     	     1	    11	    11
APPEALS                       	     1	     6	     6
APPLE                         	     1	    57	    57
APPLES                        	     1	    21	    21
APPLICATION                   	     1	   607	   607
APPLICATIONS                  	     1	   462	   462
APPLIED                       	     1	   728	   728
APPLIES                       	     1	    46	    46
APPLY                         	     1	   183	   183
APPLYING                      	     1	   127	   127
APPOINT                       	     1	     1	     1
APPOINTED                     	     1	     9	     9
APPOINTEES                    	     1	     2	     2
APPOINTING                    	     1	     1	     1
APPOINTMENT                   	     1	     3	     3
APPRECIATE                    	     1	    13	    13
APPRECIATED                   	     1	    12	    12
APPRECIATION                  	     1	    10	    10
APPRECIATIVE                  	     1	     2	     2
APPROACH                      	     1	   736	   736
APPROACHED                    	     1	    23	    23
APPROACHES                    	     1	   340	   340
APPROACHING                   	     1	    10	    10
APPS                          	     1	     5	     5
APRIL                         	     1	    64	    64
ARGUABLE                      	     1	     3	     3
ARGUABLY                      	     1	     6	     6
ARGUE                         	     1	    47	    47
ARGUED                        	     1	    75	    75
ARGUES                        	     1	     8	     8
ARGUING                       	     1	     6	     6
ARGUMENT                      	     1	    40	    40
ARGUMENTS                     	     1	    36	    36
ARMIES                        	     1	     1	     1
ARMY                          	     1	     8	     8
ARREST                        	     1	     3	     3
ARRESTED                      	     1	     1	     1
ARRESTERS                     	     1	     1	     1
ARRESTING                     	     1	     4	     4
ARTICLE                       	     1	    17	    17
ARTICLES                      	     1	    38	    38
ASIDE                         	     1	    40	    40
ASSIST                        	     1	    35	    35
ASSISTANCE                    	     1	    75	    75
ASSISTANT                     	     1	     6	     6
ASSISTED                      	     1	     3	     3
ASSISTING                     	     1	     4	     4
ASSISTS                       	     1	     8	     8
ASSOCIATE                     	     1	    11	    11
ASSOCIATED                    	     1	   642	   642
ASSOCIATES                    	     1	    20	    20
ASSOCIATING                   	     1	     4	     4
ASSOCIATION                   	     1	   224	   224
ASSOCIATIONS                  	     1	   127	   127
ASSUME                        	     1	   154	   154
ASSUMED                       	     1	   255	   255
ASSUMES                       	     1	    72	    72
ASSUMING                      	     1	   119	   119
ASSURANCE                     	     1	    14	    14
ASSURE                        	     1	    18	    18
ASSURED                       	     1	    14	    14
ASSURES                       	     1	     3	     3
ASSURING                      	     1	     5	     5
ATMOSPHERE                    	     1	   283	   283
ATMOSPHERES                   	     1	     6	     6
ATMOSPHERIC                   	     1	   379	   379
ATMOSPHERICALLY               	     1	     4	     4
ATTACH                        	     1	    11	    11
ATTACHED                      	     1	    98	    98
ATTACHES                      	     1	     4	     4
ATTACHING                     	     1	     5	     5
ATTACHMENT                    	     1	    89	    89
ATTACHMENTS                   	     1	    44	    44
ATTACK                        	     1	   116	   116
ATTACKED                      	     1	    33	    33
ATTACKERS                     	     1	     2	     2
ATTACKING                     	     1	     4	     4
ATTACKS                       	     1	    37	    37
ATTEMPT                       	     1	    86	    86
ATTEMPTED                     	     1	    41	    41
ATTEMPTING                    	     1	    28	    28
ATTEMPTS                      	     1	    80	    80
ATTEND                        	     1	     2	     2
ATTENDANCE                    	     1	     1	     1
ATTENDANT                     	     1	     3	     3
ATTENDANTS                    	     1	     1	     1
ATTENDED                      	     1	     2	     2
ATTENTION                     	     1	   246	   246
ATTENTIONS                    	     1	     2	     2
ATTITUDE                      	     1	    13	    13
ATTITUDES                     	     1	    14	    14
ATTITUDINAL                   	     1	     1	     1
ATTRACT                       	     1	    31	    31
ATTRACTANT                    	     1	     2	     2
ATTRACTANTS                   	     1	     3	     3
ATTRACTED                     	     1	    41	    41
ATTRACTING                    	     1	     9	     9
ATTRACTION                    	     1	     8	     8
ATTRACTIONS                   	     1	     5	     5
ATTRACTIVE                    	     1	    80	    80
ATTRACTIVENESS                	     1	     6	     6
ATTRACTOR                     	     1	     2	     2
ATTRACTS                      	     1	     4	     4
AUGUST                        	     1	    54	    54
AUTOMATIC                     	     1	    28	    28
AUTOMATICALLY                 	     1	    38	    38
AVAILABILITY                  	     1	   373	   373
AVAILABLE                     	     1	  1148	  1148
AVERAGE                       	     1	   771	   771
AVERAGED                      	     1	    79	    79
AVERAGES                      	     1	    53	    53
AVERAGING                     	     1	    47	    47
AVOID                         	     1	   184	   184
AVOIDANCE                     	     1	    13	    13
AVOIDED                       	     1	    63	    63
AVOIDING                      	     1	    29	    29
AVOIDS                        	     1	    22	    22
AWAKENED                      	     1	     1	     1
BACKGROUND                    	     1	   105	   105
BACKGROUNDS                   	     1	    14	    14
BAKER                         	     1	    19	    19
BAKING                        	     1	     3	     3
BALANCE                       	     1	   339	   339
BALANCED                      	     1	    39	    39
BALANCES                      	     1	    19	    19
BALANCING                     	     1	    20	    20
BANANA                        	     1	    15	    15
BANANAS                       	     1	     9	     9
BAND                          	     1	   116	   116
BANDED                        	     1	     2	     2
BANDING                       	     1	    10	    10
BANDS                         	     1	   175	   175
BANG                          	     1	     1	     1
BARE                          	     1	   112	   112
BARELY                        	     1	     9	     9
BARES                         	     1	     1	     1
BARK                          	     1	   735	   735
BARKS                         	     1	     4	     4
BASIS                         	     1	   486	   486
BASKET                        	     1	    11	    11
BASKETS                       	     1	     9	     9
BAT                           	     1	     3	     3
BATS                          	     1	     7	     7
BATTERY                       	     1	     1	     1
BATTLE                        	     1	    13	    13
BATTLES                       	     1	     2	     2
BAY                           	     1	    15	    15
BEAN                          	     1	     7	     7
BEANS                         	     1	     6	     6
BEE                           	     1	     9	     9
BEEF                          	     1	     7	     7
BEER                          	     1	    26	    26
BEERS                         	     1	     4	     4
BEES                          	     1	    21	    21
BEGS                          	     1	     4	     4
BELL                          	     1	    18	    18
BELONG                        	     1	    32	    32
BELONGED                      	     1	     1	     1
BELONGING                     	     1	    21	    21
BELONGS                       	     1	    11	    11
BELT                          	     1	    30	    30
BELTING                       	     1	     1	     1
BELTS                         	     1	    18	    18
BEND                          	     1	    55	    55
BENDING                       	     1	    76	    76
BENDS                         	     1	    13	    13
BENEFIT                       	     1	   289	   289
BENEFITED                     	     1	     9	     9
BENEFITING                    	     1	     5	     5
BENEFITS                      	     1	   606	   606
BENEFITTED                    	     1	     2	     2
BENEFITTING                   	     1	     1	     1
BENT                          	     1	    25	    25
BIDIRECTIONAL                 	     1	     9	     9
BIKE                          	     1	     1	     1
BIKERS                        	     1	     1	     1
BIKING                        	     1	     1	     1
BIN                           	     1	     9	     9
BIND                          	     1	     7	     7
BINDER                        	     1	     8	     8
BINDERS                       	     1	     8	     8
BINDING                       	     1	    21	    21
BINDS                         	     1	     2	     2
BINS                          	     1	     6	     6
BISTABLE                      	     1	     1	     1
BITE                          	     1	     1	     1
BITES                         	     1	     3	     3
BITING                        	     1	     1	     1
BITTER                        	     1	     8	     8
BLAME                         	     1	     9	     9
BLAMED                        	     1	     3	     3
BLANK                         	     1	     2	     2
BLANKET                       	     1	     4	     4
BLANKETED                     	     1	     1	     1
BLANKETS                      	     1	     1	     1
BLEED                         	     1	     2	     2
BLEEDING                      	     1	     9	     9
BLESSING                      	     1	     1	     1
BLESSINGS                     	     1	     2	     2
BLIND                         	     1	     3	     3
BLINDS                        	     1	     2	     2
BLOCK                         	     1	   105	   105
BLOCKAGE                      	     1	     4	     4
BLOCKAGES                     	     1	     2	     2
BLOCKED                       	     1	     9	     9
BLOCKING                      	     1	    12	    12
BLOCKS                        	     1	    58	    58
BLOCKY                        	     1	     3	     3
BLOOM                         	     1	    27	    27
BLOOMED                       	     1	     1	     1
BLOOMING                      	     1	     7	     7
BLOOMS                        	     1	     4	     4
BOIL                          	     1	     3	     3
BOILED                        	     1	     2	     2
BOILER                        	     1	    20	    20
BOILERS                       	     1	     7	     7
BOILING                       	     1	    11	    11
BOILS                         	     1	     3	     3
BOMB                          	     1	     3	     3
BOND                          	     1	    26	    26
BONDED                        	     1	    13	    13
BONDING                       	     1	    30	    30
BONDS                         	     1	    25	    25
BOOM                          	     1	     9	     9
BOOMED                        	     1	     1	     1
BOOMING                       	     1	     2	     2
BOOMS                         	     1	     2	     2
BOOT                          	     1	     1	     1
BOOTS                         	     1	     1	     1
BORROWED                      	     1	     2	     2
BORROWING                     	     1	     3	     3
BOSS                          	     1	     3	     3
BOUNCES                       	     1	     2	     2
BOUND                         	     1	    43	    43
BOWED                         	     1	     1	     1
BOWL                          	     1	     5	     5
BOWLING                       	     1	     2	     2
BOWS                          	     1	     5	     5
BRAIN                         	     1	     7	     7
BRAKE                         	     1	     2	     2
BRANCH                        	     1	   636	   636
BRANCHED                      	     1	    17	    17
BRANCHES                      	     1	  1088	  1088
BRANCHING                     	     1	    70	    70
BRANCHLESS                    	     1	     4	     4
BRANCHY                       	     1	     1	     1
BRANDED                       	     1	     1	     1
BRANDS                        	     1	     2	     2
BRAVE                         	     1	     1	     1
BREAST                        	     1	    31	    31
BREATHE                       	     1	     1	     1
BREATHING                     	     1	     4	     4
BRED                          	     1	     4	     4
BREED                         	     1	     5	     5
BREEDER                       	     1	     5	     5
BREEDERS                      	     1	    16	    16
BREEDING                      	     1	   270	   270
BREEDS                        	     1	     4	     4
BRICK                         	     1	    18	    18
BRICKS                        	     1	     1	     1
BRIDGE                        	     1	    36	    36
BRIDGED                       	     1	     4	     4
BRIDGES                       	     1	    17	    17
BRIDGING                      	     1	     3	     3
BRIEF                         	     1	    63	    63
BRIEFLY                       	     1	    56	    56
BRILLIANT                     	     1	     3	     3
BROAD                         	     1	   223	   223
BROADEN                       	     1	     3	     3
BROADENED                     	     1	     6	     6
BROADENING                    	     1	     2	     2
BROADENS                      	     1	     1	     1
BROADER                       	     1	    69	    69
BROADEST                      	     1	     8	     8
BROADLY                       	     1	    35	    35
BRUSH                         	     1	    15	    15
BRUSHING                      	     1	     1	     1
BRUSHY                        	     1	     1	     1
BUCK                          	     1	     1	     1
BUCKED                        	     1	     8	     8
BUCKET                        	     1	    10	    10
BUCKETS                       	     1	     4	     4
BUCKING                       	     1	     4	     4
BUG                           	     1	     1	     1
BUGS                          	     1	     2	     2
BUMPS                         	     1	     2	     2
BUNCH                         	     1	     4	     4
BUNCHED                       	     1	     3	     3
BUNCHES                       	     1	     1	     1
BURIAL                        	     1	    11	    11
BURIED                        	     1	    46	    46
BURIES                        	     1	     2	     2
BURST                         	     1	    32	    32
BURSTS                        	     1	     3	     3
BURY                          	     1	     5	     5
BURYING                       	     1	     2	     2
BUTTER                        	     1	     5	     5
CABLE                         	     1	    82	    82
CABLED                        	     1	     6	     6
CABLES                        	     1	    41	    41
CABLING                       	     1	    16	    16
CAGE                          	     1	     4	     4
CALCULATE                     	     1	    97	    97
CALCULATED                    	     1	   329	   329
CALCULATES                    	     1	     9	     9
CALCULATING                   	     1	    56	    56
CALCULATION                   	     1	    82	    82
CALCULATIONS                  	     1	    82	    82
CALCULATOR                    	     1	     1	     1
CALCULATORS                   	     1	     1	     1
CALM                          	     1	    21	    21
CALMING                       	     1	     1	     1
CAMERA                        	     1	    90	    90
CAMERAS                       	     1	    60	    60
CANNED                        	     1	     1	     1
CANOE                         	     1	     7	     7
CANOEING                      	     1	     2	     2
CANOEISTS                     	     1	     3	     3
CANOES                        	     1	     1	     1
CANS                          	     1	     3	     3
CAP                           	     1	    56	    56
CAPABILITIES                  	     1	    49	    49
CAPABILITY                    	     1	    29	    29
CAPABLE                       	     1	   102	   102
CAPE                          	     1	     2	     2
CAPES                         	     1	     1	     1
CAPITAL                       	     1	   190	   190
CAPPED                        	     1	     5	     5
CAPPING                       	     1	     1	     1
CAPS                          	     1	    33	    33
CAPTAIN                       	     1	     3	     3
CAREER                        	     1	    24	    24
CAREERISTS                    	     1	     1	     1
CAREERS                       	     1	     8	     8
CARPET                        	     1	     3	     3
CARPETED                      	     1	     1	     1
CARROTS                       	     1	     1	     1
CARTER                        	     1	    11	    11
CARTS                         	     1	     1	     1
CASH                          	     1	    43	    43
CASHED                        	     1	     1	     1
CASHES                        	     1	     1	     1
CAST                          	     1	    19	    19
CASTING                       	     1	     4	     4
CASTS                         	     1	     3	     3
CASUAL                        	     1	     8	     8
CEILING                       	     1	    13	    13
CEILINGS                      	     1	     4	     4
CENT                          	     1	     2	     2
CENTIMETER                    	     1	    16	    16
CENTIMETERS                   	     1	    14	    14
CENTIMETRE                    	     1	     5	     5
CENTIMETRES                   	     1	    21	    21
CENTS                         	     1	     1	     1
CENTURIES                     	     1	    88	    88
CENTURY                       	     1	   267	   267
CH                            	     1	     5	     5
CHAIN                         	     1	    54	    54
CHAINER                       	     1	     2	     2
CHAINING                      	     1	     5	     5
CHAINS                        	     1	    23	    23
CHALLENGE                     	     1	    98	    98
CHALLENGED                    	     1	     8	     8
CHALLENGER                    	     1	     3	     3
CHALLENGES                    	     1	   130	   130
CHALLENGING                   	     1	    49	    49
CHAMP                         	     1	     5	     5
CHAMPION                      	     1	     3	     3
CHAMPIONED                    	     1	     2	     2
CHAMPIONS                     	     1	     1	     1
CHANNEL                       	     1	    41	    41
CHANNELED                     	     1	     4	     4
CHANNELIZATION                	     1	     1	     1
CHANNELIZE                    	     1	     2	     2
CHANNELIZED                   	     1	     1	     1
CHANNELS                      	     1	    73	    73
CHAPTER                       	     1	  1543	  1543
CHAPTERS                      	     1	   107	   107
CHARACTER                     	     1	    43	    43
CHARACTERISATION              	     1	    12	    12
CHARACTERISE                  	     1	    13	    13
CHARACTERISED                 	     1	    18	    18
CHARACTERISES                 	     1	     1	     1
CHARACTERISING                	     1	     8	     8
CHARACTERIZATION              	     1	    40	    40
CHARACTERIZATIONS             	     1	     4	     4
CHARACTERIZE                  	     1	    56	    56
CHARACTERIZED                 	     1	   129	   129
CHARACTERIZES                 	     1	    12	    12
CHARACTERIZING                	     1	    23	    23
CHARACTERS                    	     1	    14	    14
CHASE                         	     1	     4	     4
CHASES                        	     1	     1	     1
CHAT                          	     1	     1	     1
CHEATING                      	     1	     3	     3
CHEST                         	     1	     5	     5
CHESTS                        	     1	     4	     4
CHEW                          	     1	     8	     8
CHEWED                        	     1	     3	     3
CHEWING                       	     1	     6	     6
CHIEF                         	     1	    37	    37
CHIEFLY                       	     1	    12	    12
CHIEFS                        	     1	     1	     1
CHOCOLATE                     	     1	     9	     9
CHOP                          	     1	     2	     2
CHOPPED                       	     1	     5	     5
CHOPPING                      	     1	     2	     2
CIGARETTE                     	     1	     2	     2
CIGARETTES                    	     1	     1	     1
CIRCLE                        	     1	    29	    29
CIRCLED                       	     1	     2	     2
CIRCLES                       	     1	    15	    15
CIRCLING                      	     1	    28	    28
CIRCULAR                      	     1	    35	    35
CIRCULARITY                   	     1	     5	     5
CIRCUMSTANCE                  	     1	     4	     4
CIRCUMSTANCES                 	     1	    66	    66
CIRCUMSTANTIAL                	     1	     1	     1
CITIZEN                       	     1	    13	    13
CITIZENS                      	     1	    35	    35
CLAIM                         	     1	    26	    26
CLAIMANT                      	     1	     1	     1
CLAIMED                       	     1	    16	    16
CLAIMING                      	     1	     4	     4
CLAIMS                        	     1	    18	    18
CLASSIC                       	     1	    42	    42
CLASSICALLY                   	     1	     1	     1
CLASSICS                      	     1	     1	     1
CLEVER                        	     1	     3	     3
CLEVERLY                      	     1	     1	     1
CLIFF                         	     1	     6	     6
CLIFFS                        	     1	     4	     4
CLIPPED                       	     1	    10	    10
CLIPPER                       	     1	     6	     6
CLIPPERS                      	     1	     3	     3
CLIPPING                      	     1	     6	     6
CLIPPINGS                     	     1	    10	    10
CLOTH                         	     1	    12	    12
CLOUD                         	     1	    46	    46
CLOUDED                       	     1	     2	     2
CLOUDIER                      	     1	     1	     1
CLOUDINESS                    	     1	     3	     3
CLOUDLESS                     	     1	     6	     6
CLOUDS                        	     1	    45	    45
CLOUDY                        	     1	    16	    16
CLUE                          	     1	     5	     5
CLUES                         	     1	    14	    14
CM                            	     1	   710	   710
COAL                          	     1	    22	    22
COAST                         	     1	    96	    96
COASTAL                       	     1	   103	   103
COASTS                        	     1	    11	    11
COMBINATION                   	     1	   208	   208
COMBINATIONS                  	     1	   121	   121
COMBINE                       	     1	    41	    41
COMBINED                      	     1	   220	   220
COMBINES                      	     1	    38	    38
COMBINING                     	     1	    59	    59
COMMAND                       	     1	     1	     1
COMMANDED                     	     1	     3	     3
COMMANDER                     	     1	     1	     1
COMMANDS                      	     1	     5	     5
COMMENT                       	     1	    14	    14
COMMENTARY                    	     1	     1	     1
COMMENTED                     	     1	    20	    20
COMMENTING                    	     1	     3	     3
COMMENTS                      	     1	    23	    23
COMMERCE                      	     1	    15	    15
COMMERCIAL                    	     1	   339	   339
COMMERCIALIZATION             	     1	    13	    13
COMMERCIALIZE                 	     1	     2	     2
COMMERCIALIZED                	     1	     5	     5
COMMERCIALLY                  	     1	    86	    86
COMMIT                        	     1	     2	     2
COMMITMENT                    	     1	    29	    29
COMMITMENTS                   	     1	     7	     7
COMMITS                       	     1	     1	     1
COMMITTED                     	     1	     6	     6
COMMITTEE                     	     1	    35	    35
COMMITTEES                    	     1	    10	    10
COMMITTING                    	     1	     3	     3
COMMON                        	     1	   979	   979
COMMONEST                     	     1	     8	     8
COMMONLY                      	     1	   499	   499
COMMUNITIES                   	     1	   253	   253
COMMUNITY                     	     1	   322	   322
COMPARABILITY                 	     1	     3	     3
COMPARABLE                    	     1	    83	    83
COMPARABLY                    	     1	     2	     2
COMPARE                       	     1	    75	    75
COMPARED                      	     1	   596	   596
COMPARES                      	     1	    24	    24
COMPARING                     	     1	   100	   100
COMPARISON                    	     1	   219	   219
COMPARISONS                   	     1	    71	    71
COMPETITION                   	     1	   309	   309
COMPLAINED                    	     1	     4	     4
COMPLAINING                   	     1	     2	     2
COMPLICATE                    	     1	     9	     9
COMPLICATED                   	     1	    84	    84
COMPLICATES                   	     1	     9	     9
COMPLICATING                  	     1	     5	     5
COMPLICATION                  	     1	     5	     5
COMPLICATIONS                 	     1	    12	    12
CONCENTRATE                   	     1	    25	    25
CONCENTRATED                  	     1	    64	    64
CONCENTRATES                  	     1	     3	     3
CONCENTRATING                 	     1	     7	     7
CONCENTRATION                 	     1	   345	   345
CONCENTRATIONS                	     1	   332	   332
CONDITION                     	     1	   304	   304
CONDITIONAL                   	     1	    25	    25
CONDITIONALITY                	     1	     5	     5
CONDITIONED                   	     1	    12	    12
CONDITIONER                   	     1	     3	     3
CONDITIONERS                  	     1	     2	     2
CONDITIONING                  	     1	     9	     9
CONDITIONS                    	     1	  1673	  1673
CONFUSE                       	     1	     5	     5
CONFUSED                      	     1	    18	    18
CONFUSING                     	     1	    11	    11
CONFUSINGLY                   	     1	     1	     1
CONFUSION                     	     1	    33	    33
CONNECT                       	     1	     8	     8
CONNECTED                     	     1	    38	    38
CONNECTEDNESS                 	     1	     2	     2
CONNECTING                    	     1	    14	    14
CONNECTION                    	     1	    51	    51
CONNECTIONS                   	     1	    34	    34
CONNECTIVE                    	     1	     2	     2
CONNECTIVITY                  	     1	     4	     4
CONNECTOR                     	     1	     8	     8
CONNECTORS                    	     1	     7	     7
CONNECTS                      	     1	     3	     3
CONSCIOUS                     	     1	     2	     2
CONSCIOUSLY                   	     1	     3	     3
CONSCIOUSNESS                 	     1	     2	     2
CONSTANT                      	     1	   265	   265
CONSTANTLY                    	     1	    33	    33
CONSTANTS                     	     1	    16	    16
CONTACT                       	     1	   118	   118
CONTACTED                     	     1	     1	     1
CONTACTING                    	     1	     2	     2
CONTACTS                      	     1	     7	     7
CONTAIN                       	     1	   311	   311
CONTAINED                     	     1	    80	    80
CONTAINER                     	     1	    74	    74
CONTAINERIZED                 	     1	     4	     4
CONTAINERS                    	     1	    66	    66
CONTAINING                    	     1	   141	   141
CONTAINMENT                   	     1	     2	     2
CONTAINS                      	     1	   159	   159
CONTRACT                      	     1	    41	    41
CONTRACTED                    	     1	     9	     9
CONTRACTING                   	     1	    28	    28
CONTRACTOR                    	     1	     7	     7
CONTRACTORS                   	     1	    13	    13
CONTRACTS                     	     1	    39	    39
CONTRIBUTE                    	     1	   142	   142
CONTRIBUTED                   	     1	    42	    42
CONTRIBUTES                   	     1	    48	    48
CONTRIBUTING                  	     1	    44	    44
CONTRIBUTION                  	     1	   121	   121
CONTRIBUTIONS                 	     1	    68	    68
CONTRIBUTOR                   	     1	    11	    11
CONTRIBUTORS                  	     1	     6	     6
CONVINCE                      	     1	     2	     2
CONVINCED                     	     1	     6	     6
CONVINCING                    	     1	    14	    14
CONVINCINGLY                  	     1	     7	     7
COP                           	     1	     4	     4
COPE                          	     1	    30	    30
COPES                         	     1	     2	     2
COPIED                        	     1	     3	     3
COPIES                        	     1	     8	     8
COPING                        	     1	     8	     8
COPS                          	     1	     3	     3
COPY                          	     1	     6	     6
CORRECT                       	     1	   146	   146
CORRECTED                     	     1	    78	    78
CORRECTING                    	     1	    24	    24
CORRECTION                    	     1	   123	   123
CORRECTIONS                   	     1	    38	    38
CORRECTIVE                    	     1	    19	    19
CORRECTLY                     	     1	    30	    30
CORRECTNESS                   	     1	     6	     6
CORRECTS                      	     1	     2	     2
COTTAGE                       	     1	     2	     2
COTTAGES                      	     1	     1	     1
COTTON                        	     1	    22	    22
COTTONY                       	     1	     3	     3
COUGH                         	     1	     3	     3
COUGHS                        	     1	     1	     1
COUNCIL                       	     1	    41	    41
COUNCILS                      	     1	     8	     8
COUNTER                       	     1	     9	     9
COUNTERED                     	     1	     3	     3
COUNTERING                    	     1	     1	     1
COUNTERPRODUCTIVE             	     1	     2	     2
COUNTERS                      	     1	     1	     1
COUNTIES                      	     1	    20	    20
COUNTY                        	     1	    30	    30
COUSIN                        	     1	     2	     2
COUSINS                       	     1	     1	     1
COW                           	     1	     5	     5
COWS                          	     1	     8	     8
CRACK                         	     1	    31	    31
CRACKED                       	     1	    12	    12
CRACKING                      	     1	    22	    22
CRACKS                        	     1	    63	    63
CRASH                         	     1	     1	     1
CRASHING                      	     1	     1	     1
CREAM                         	     1	     3	     3
CREAMING                      	     1	     1	     1
CREAMY                        	     1	     1	     1
CREATE                        	     1	   224	   224
CREATED                       	     1	   152	   152
CREATES                       	     1	    70	    70
CREATING                      	     1	   123	   123
CREATION                      	     1	    71	    71
CREATIONS                     	     1	     2	     2
CREATIVE                      	     1	     6	     6
CREATIVITY                    	     1	     1	     1
CREATOR                       	     1	     1	     1
CREATURE                      	     1	     1	     1
CREATURES                     	     1	     4	     4
CREDIT                        	     1	    30	    30
CREDITED                      	     1	     9	     9
CREDITING                     	     1	     2	     2
CREDITS                       	     1	    70	    70
CREEP                         	     1	    21	    21
CREEPER                       	     1	     3	     3
CREEPING                      	     1	     6	     6
CRIMINAL                      	     1	     7	     7
CRIMINALS                     	     1	     1	     1
CRISP                         	     1	     6	     6
CROWD                         	     1	     1	     1
CROWDED                       	     1	    15	    15
CROWDING                      	     1	    22	    22
CROWN                         	     1	   581	   581
CROWNED                       	     1	     1	     1
CROWNING                      	     1	     2	     2
CROWNS                        	     1	   186	   186
CULTURAL                      	     1	   154	   154
CULTURALLY                    	     1	     5	     5
CULTURE                       	     1	    58	    58
CULTURED                      	     1	     3	     3
CULTURES                      	     1	    23	    23
CURATIVE                      	     1	     1	     1
CURE                          	     1	    32	    32
CURED                         	     1	    13	    13
CURES                         	     1	     3	     3
CURING                        	     1	     8	     8
CURIOSITY                     	     1	     3	     3
CURIOUS                       	     1	     1	     1
CURIOUSLY                     	     1	     2	     2
CURL                          	     1	     6	     6
CURLED                        	     1	     2	     2
CURLING                       	     1	     6	     6
CURLY                         	     1	     3	     3
CURRENT                       	     1	   461	   461
CURRENTLY                     	     1	   206	   206
CURRENTS                      	     1	     8	     8
CUSTOMER                      	     1	     8	     8
CUSTOMERS                     	     1	     8	     8
DAMAGE                        	     1	   679	   679
DAMAGED                       	     1	   160	   160
DAMAGES                       	     1	    46	    46
DAMAGING                      	     1	    72	    72
DARE                          	     1	     1	     1
DAWN                          	     1	    18	    18
DEBT                          	     1	     6	     6
DEBTS                         	     1	     2	     2
DEC                           	     1	     2	     2
DECEMBER                      	     1	    43	    43
DECENT                        	     1	     2	     2
DECISION                      	     1	   251	   251
DECISIONS                     	     1	   261	   261
DECK                          	     1	     9	     9
DECKING                       	     1	    10	    10
DECKS                         	     1	     6	     6
DECORATE                      	     1	     1	     1
DECORATION                    	     1	     1	     1
DECORATIONS                   	     1	     1	     1
DECORATIVE                    	     1	    32	    32
DECURRENT                     	     1	    31	    31
DEENERGIZE                    	     1	     1	     1
DEFENCE                       	     1	    28	    28
DEFENCES                      	     1	    46	    46
DEFENSE                       	     1	    27	    27
DEFENSES                      	     1	     4	     4
DEFENSIBLE                    	     1	    17	    17
DEFENSIVE                     	     1	    12	    12
DEGRADABLE                    	     1	     1	     1
DELIGHT                       	     1	     1	     1
DELIGHTING                    	     1	     1	     1
DELIVER                       	     1	    20	    20
DELIVERABLE                   	     1	     1	     1
DELIVERED                     	     1	    19	    19
DELIVERING                    	     1	     7	     7
DELIVERS                      	     1	     1	     1
DELIVERY                      	     1	    34	    34
DEMAND                        	     1	   289	   289
DEMANDED                      	     1	    10	    10
DEMANDER                      	     1	     5	     5
DEMANDERS                     	     1	     5	     5
DEMANDING                     	     1	    27	    27
DEMANDS                       	     1	   104	   104
DENIED                        	     1	     3	     3
DENY                          	     1	     3	     3
DENYING                       	     1	     2	     2
DEPARTMENT                    	     1	   104	   104
DEPARTMENTAL                  	     1	     2	     2
DEPARTMENTS                   	     1	    27	    27
DEPRESS                       	     1	     5	     5
DEPRESSED                     	     1	     5	     5
DEPRESSES                     	     1	     1	     1
DEPRESSING                    	     1	     2	     2
DEPRESSION                    	     1	    33	    33
DEPRESSIONS                   	     1	     8	     8
DEPT                          	     1	     1	     1
DESCRIBE                      	     1	   198	   198
DESCRIBED                     	     1	   595	   595
DESCRIBES                     	     1	   117	   117
DESCRIBING                    	     1	    77	    77
DESCRIPTIVELY                 	     1	     1	     1
DESERT                        	     1	    45	    45
DESERTED                      	     1	     1	     1
DESERTS                       	     1	    17	    17
DESERVE                       	     1	    10	    10
DESERVES                      	     1	     7	     7
DESERVING                     	     1	     9	     9
DESERVINGLY                   	     1	     1	     1
DESIGN                        	     1	   315	   315
DESIGNED                      	     1	   251	   251
DESIGNER                      	     1	     4	     4
DESIGNERS                     	     1	     5	     5
DESIGNING                     	     1	    44	    44
DESIGNS                       	     1	    45	    45
DESIRABILITY                  	     1	    15	    15
DESIRABLE                     	     1	   196	   196
DESIRABLY                     	     1	     1	     1
DESIRE                        	     1	    24	    24
DESIREABLE                    	     1	     2	     2
DESIRED                       	     1	   225	   225
DESIRES                       	     1	     5	     5
DESPERATE                     	     1	     1	     1
DESTROY                       	     1	    20	    20
DESTROYED                     	     1	    58	    58
DESTROYING                    	     1	     7	     7
DESTROYS                      	     1	     8	     8
DETAIL                        	     1	   169	   169
DETAILED                      	     1	   243	   243
DETAILING                     	     1	     2	     2
DETAILS                       	     1	   111	   111
DETECT                        	     1	   107	   107
DETECTABILITY                 	     1	     1	     1
DETECTABLE                    	     1	     9	     9
DETECTED                      	     1	   140	   140
DETECTING                     	     1	    43	    43
DETECTION                     	     1	   276	   276
DETECTIONS                    	     1	     2	     2
DETECTIVE                     	     1	     1	     1
DETECTOR                      	     1	     9	     9
DETECTORS                     	     1	    16	    16
DETECTS                       	     1	     2	     2
DETERMINANT                   	     1	    20	    20
DETERMINANTS                  	     1	    12	    12
DETERMINATION                 	     1	    86	    86
DETERMINATIONS                	     1	    18	    18
DETERMINE                     	     1	   468	   468
DETERMINED                    	     1	   523	   523
DETERMINES                    	     1	    97	    97
DETERMINING                   	     1	   191	   191
DETERMINISM                   	     1	     1	     1
DETERMINISTIC                 	     1	    60	    60
DETERTMINISTIC                	     1	     1	     1
DEVELOP                       	     1	   453	   453
DEVELOPABLE                   	     1	     2	     2
DEVELOPED                     	     1	   838	   838
DEVELOPEMENTAL                	     1	     1	     1
DEVELOPER                     	     1	     4	     4
DEVELOPERS                    	     1	    17	    17
DEVELOPING                    	     1	   347	   347
DEVELOPMENT                   	     1	  1187	  1187
DEVELOPMENTAL                 	     1	    32	    32
DEVELOPMENTS                  	     1	    92	    92
DEVELOPS                      	     1	    67	    67
DIET                          	     1	    16	    16
DIETARY                       	     1	     5	     5
DIETER                        	     1	     3	     3
DIETS                         	     1	     2	     2
DINER                         	     1	     1	     1
DINING                        	     1	     3	     3
DIRECT                        	     1	   459	   459
DIRECTED                      	     1	    47	    47
DIRECTING                     	     1	     7	     7
DIRECTION                     	     1	   267	   267
DIRECTIONAL                   	     1	    17	    17
DIRECTIONLESS                 	     1	     1	     1
DIRECTIONS                    	     1	    78	    78
DIRECTIVE                     	     1	     1	     1
DIRECTIVES                    	     1	     4	     4
DIRECTLY                      	     1	   370	   370
DIRECTOR                      	     1	     8	     8
DIRECTORY                     	     1	     1	     1
DIRECTS                       	     1	     1	     1
DISAPPEAR                     	     1	    18	    18
DISAPPEARANCE                 	     1	     5	     5
DISAPPEARED                   	     1	    16	    16
DISAPPEARING                  	     1	     5	     5
DISAPPEARS                    	     1	     7	     7
DISAPPOINTED                  	     1	     3	     3
DISAPPOINTING                 	     1	     3	     3
DISAPPOINTMENT                	     1	     3	     3
DISCIPLINARY                  	     1	     8	     8
DISCIPLINE                    	     1	    21	    21
DISCIPLINES                   	     1	    28	    28
DISCUSS                       	     1	   112	   112
DISCUSSED                     	     1	   480	   480
DISCUSSES                     	     1	    44	    44
DISCUSSING                    	     1	    23	    23
DISCUSSION                    	     1	   262	   262
DISCUSSIONS                   	     1	    53	    53
DISEASE                       	     1	   311	   311
DISEASED                      	     1	    40	    40
DISEASES                      	     1	   240	   240
DISH                          	     1	     1	     1
DISHES                        	     1	     4	     4
DISREGARD                     	     1	     1	     1
DISREGARDED                   	     1	     3	     3
DISREGARDING                  	     1	     1	     1
DISREGARDS                    	     1	     3	     3
DISSIMILAR                    	     1	    12	    12
DISSIMILARITIES               	     1	     1	     1
DISSIMILARITY                 	     1	     3	     3
DISSIMILARLY                  	     1	     1	     1
DISTANCE                      	     1	   308	   308
DISTANCES                     	     1	    98	    98
DISTRICT                      	     1	    12	    12
DISTRICTS                     	     1	     7	     7
DISTURB                       	     1	     4	     4
DISTURBANCE                   	     1	   233	   233
DISTURBANCES                  	     1	    66	    66
DISTURBED                     	     1	    33	    33
DISTURBING                    	     1	     6	     6
DISTURBS                      	     1	     3	     3
DIVIDE                        	     1	    36	    36
DIVIDED                       	     1	   128	   128
DIVIDERS                      	     1	     1	     1
DIVIDES                       	     1	     6	     6
DIVIDING                      	     1	    28	    28
DIVORCE                       	     1	     1	     1
DIVORCED                      	     1	     2	     2
DOLL                          	     1	     1	     1
DOLLAR                        	     1	    17	    17
DOLLARS                       	     1	    21	    21
DOLLS                         	     1	     1	     1
DOLLY                         	     1	     1	     1
DOZEN                         	     1	     8	     8
DOZENS                        	     1	     5	     5
DRAG                          	     1	     4	     4
DRAGGED                       	     1	     2	     2
DRAGGING                      	     1	     1	     1
DRAGON                        	     1	     4	     4
DRAMATIC                      	     1	    53	    53
DRAMATICALLY                  	     1	    45	    45
DRAWER                        	     1	     1	     1
DRAWERS                       	     1	     1	     1
DRUM                          	     1	    15	    15
DRUMS                         	     1	     4	     4
DUCK                          	     1	     2	     2
DUCKS                         	     1	     1	     1
DUE                           	     1	   601	   601
DULY                          	     1	     2	     2
DUMP                          	     1	     4	     4
DUMPED                        	     1	     1	     1
DUMPING                       	     1	     7	     7
DUST                          	     1	    47	    47
DUSTED                        	     1	     3	     3
DUSTER                        	     1	     1	     1
DUSTERS                       	     1	     3	     3
DUSTING                       	     1	     4	     4
DUSTS                         	     1	     1	     1
DUSTY                         	     1	     3	     3
DUTIES                        	     1	     4	     4
DUTY                          	     1	     4	     4
EARN                          	     1	    12	    12
EARNED                        	     1	    15	    15
EARNING                       	     1	     4	     4
EARNINGS                      	     1	     6	     6
EASE                          	     1	    72	    72
EASED                         	     1	     5	     5
EASES                         	     1	     3	     3
EASING                        	     1	     3	     3
ECONOMIC                      	     1	  1038	  1038
ECONOMICAL                    	     1	    25	    25
ECONOMICALLY                  	     1	   104	   104
ECONOMICS                     	     1	   295	   295
ECONOMICUS                    	     1	     1	     1
ECONOMIE                      	     1	     1	     1
ECONOMIES                     	     1	    49	    49
ECONOMIST                     	     1	     5	     5
ECONOMISTS                    	     1	   119	   119
ECONOMIZE                     	     1	     1	     1
ECONOMIZING                   	     1	     2	     2
ECONOMY                       	     1	   190	   190
ED                            	     1	     2	     2
EDIT                          	     1	     3	     3
EDITED                        	     1	     6	     6
EDITING                       	     1	     5	     5
EDITOR                        	     1	     1	     1
EDITORIAL                     	     1	     5	     5
EDITORIALS                    	     1	     1	     1
EDITORS                       	     1	     2	     2
EFFECT                        	     1	   777	   777
EFFECTED                      	     1	     4	     4
EFFECTING                     	     1	     1	     1
EFFECTS                       	     1	  1073	  1073
EFFORT                        	     1	   147	   147
EFFORTS                       	     1	   296	   296
ELDER                         	     1	     5	     5
ELDERLY                       	     1	     2	     2
ELDERS                        	     1	     1	     1
ELECT                         	     1	     1	     1
ELECTED                       	     1	    13	    13
ELECTION                      	     1	     4	     4
ELECTIONS                     	     1	     3	     3
ELECTRIC                      	     1	    24	    24
ELECTRICAL                    	     1	    71	    71
ELECTRICITY                   	     1	    30	    30
ELEPHANT                      	     1	     4	     4
ELEPHANTS                     	     1	     2	     2
EMAIL                         	     1	     3	     3
EMAILING                      	     1	     1	     1
EMBARRASSING                  	     1	     1	     1
EMOTIONAL                     	     1	    11	    11
EMOTIONALLY                   	     1	     1	     1
EMOTIONS                      	     1	     1	     1
EMPIRE                        	     1	     5	     5
ENCIRCLE                      	     1	     1	     1
ENCIRCLED                     	     1	     3	     3
ENCIRCLES                     	     1	     1	     1
ENCIRCLING                    	     1	     2	     2
ENCOURAGE                     	     1	    79	    79
ENCOURAGED                    	     1	    43	    43
ENCOURAGEMENT                 	     1	     5	     5
ENCOURAGERS                   	     1	     1	     1
ENCOURAGES                    	     1	    20	    20
ENCOURAGING                   	     1	    43	    43
ENCOURAGINGLY                 	     1	     1	     1
ENEMIES                       	     1	    20	    20
ENEMY                         	     1	     3	     3
ENERGETIC                     	     1	     1	     1
ENERGIES                      	     1	     6	     6
ENERGIZE                      	     1	     1	     1
ENERGIZED                     	     1	     7	     7
ENERGY                        	     1	   775	   775
ENFRAMEMENT                   	     1	     1	     1
ENGAGE                        	     1	    17	    17
ENGAGED                       	     1	    20	    20
ENGAGEMENT                    	     1	     3	     3
ENGAGES                       	     1	     1	     1
ENGAGING                      	     1	     5	     5
ENGINEER                      	     1	    19	    19
ENGINEERED                    	     1	    24	    24
ENGINEERING                   	     1	    66	    66
ENGINEERS                     	     1	    27	    27
ENORMOUS                      	     1	    63	    63
ENORMOUSLY                    	     1	    15	    15
ENTERTAIN                     	     1	     1	     1
ENTIRE                        	     1	   257	   257
ENTIRELY                      	     1	    78	    78
ENVELOP                       	     1	     1	     1
ENVELOPE                      	     1	    15	    15
ENVELOPED                     	     1	     1	     1
ENVELOPING                    	     1	     1	     1
ENVELOPMENT                   	     1	     2	     2
ENVIRONMENT                   	     1	   497	   497
ENVIRONMENTAL                 	     1	  1058	  1058
ENVIRONMENTALISM              	     1	     3	     3
ENVIRONMENTALISTS             	     1	     7	     7
ENVIRONMENTALLY               	     1	    34	    34
ENVIRONMENTS                  	     1	   151	   151
ENWRAPPED                     	     1	     1	     1
EQUAL                         	     1	   216	   216
EQUALED                       	     1	     1	     1
EQUALING                      	     1	     4	     4
EQUALISE                      	     1	     2	     2
EQUALITY                      	     1	     5	     5
EQUALIZATION                  	     1	     1	     1
EQUALIZE                      	     1	     3	     3
EQUALIZES                     	     1	     2	     2
EQUALIZING                    	     1	     1	     1
EQUALLY                       	     1	    91	    91
EQUALS                        	     1	    40	    40
EQUIP                         	     1	     2	     2
EQUIPMENT                     	     1	   224	   224
EQUIPMENTS                    	     1	     2	     2
EQUIPPED                      	     1	    30	    30
ESCAPE                        	     1	    23	    23
ESCAPED                       	     1	     7	     7
ESCAPES                       	     1	     5	     5
ESCAPING                      	     1	     7	     7
ESTABLISH                     	     1	   138	   138
ESTABLISHED                   	     1	   423	   423
ESTABLISHES                   	     1	     6	     6
ESTABLISHING                  	     1	    71	    71
ESTABLISHMENT                 	     1	   209	   209
ESTABLISHMENTS                	     1	     1	     1
ESTATE                        	     1	    29	    29
ESTATES                       	     1	     9	     9
EVENT                         	     1	   124	   124
EVENTS                        	     1	   173	   173
EVENTUAL                      	     1	    20	    20
EVENTUALITY                   	     1	     1	     1
EVENTUALLY                    	     1	   134	   134
EVERLASTING                   	     1	     1	     1
EVIDENCE                      	     1	   244	   244
EVIDENCED                     	     1	     9	     9
EVIDENCES                     	     1	     2	     2
EVIDENTIAL                    	     1	     1	     1
EVIL                          	     1	     1	     1
EVILS                         	     1	     2	     2
EXAM                          	     1	     3	     3
EXAMINATION                   	     1	    66	    66
EXAMINATIONS                  	     1	     3	     3
EXAMINE                       	     1	   111	   111
EXAMINED                      	     1	   196	   196
EXAMINER                      	     1	     4	     4
EXAMINERS                     	     1	     1	     1
EXAMINES                      	     1	    23	    23
EXAMINING                     	     1	    53	    53
EXAMPLE                       	     1	  1578	  1578
EXAMPLES                      	     1	   347	   347
EXCELLENCE                    	     1	     2	     2
EXCELLENT                     	     1	   112	   112
EXCELLENTLY                   	     1	     1	     1
EXCHANGE                      	     1	   209	   209
EXCHANGEABLE                  	     1	    21	    21
EXCHANGED                     	     1	     6	     6
EXCHANGERS                    	     1	     2	     2
EXCHANGES                     	     1	    33	    33
EXCHANGING                    	     1	     2	     2
EXCURRENT                     	     1	    24	    24
EXEMPLARILY                   	     1	     1	     1
EXERCISE                      	     1	    35	    35
EXERCISED                     	     1	    11	    11
EXERCISES                     	     1	    10	    10
EXERCISING                    	     1	     3	     3
EXHAUST                       	     1	     3	     3
EXHAUSTED                     	     1	    16	    16
EXHAUSTIBLE                   	     1	     3	     3
EXHAUSTION                    	     1	     2	     2
EXHAUSTIVE                    	     1	    16	    16
EXHAUSTIVELY                  	     1	     2	     2
EXHAUSTS                      	     1	     1	     1
EXIST                         	     1	   224	   224
EXISTED                       	     1	    32	    32
EXISTENCE                     	     1	    80	    80
EXISTENT                      	     1	     1	     1
EXISTING                      	     1	   274	   274
EXISTS                        	     1	    86	    86
EXPENSE                       	     1	    27	    27
EXPENSES                      	     1	    13	    13
EXPOSE                        	     1	    16	    16
EXPOSED                       	     1	   247	   247
EXPOSES                       	     1	     3	     3
EXPOSING                      	     1	    15	    15
EXPOSURE                      	     1	   133	   133
EXPOSURES                     	     1	     8	     8
EXTEND                        	     1	    99	    99
EXTENDED                      	     1	   151	   151
EXTENDER                      	     1	     1	     1
EXTENDERS                     	     1	     3	     3
EXTENDING                     	     1	    66	    66
EXTENDS                       	     1	    60	    60
EXTREME                       	     1	   193	   193
EXTREMELY                     	     1	   203	   203
EXTREMES                      	     1	    50	    50
EXTREMITIES                   	     1	     1	     1
EXTREMITY                     	     1	     2	     2
FAIL                          	     1	   100	   100
FAILED                        	     1	    39	    39
FAILING                       	     1	    11	    11
FAILS                         	     1	    19	    19
FAINT                         	     1	     5	     5
FAINTLY                       	     1	     2	     2
FAIRY                         	     1	     2	     2
FAITH                         	     1	     2	     2
FAITHFUL                      	     1	     1	     1
FAITHFULLY                    	     1	     2	     2
FAMILIAR                      	     1	    36	    36
FAMILIARITY                   	     1	     3	     3
FAMILIARIZING                 	     1	     1	     1
FAMOUS                        	     1	    28	    28
FAMOUSLY                      	     1	     3	     3
FAN                           	     1	    12	    12
FANCY                         	     1	     5	     5
FANS                          	     1	     7	     7
FASCINATED                    	     1	     3	     3
FASCINATING                   	     1	     3	     3
FASHION                       	     1	    30	    30
FASHIONABLE                   	     1	     3	     3
FASHIONED                     	     1	     1	     1
FAULT                         	     1	     8	     8
FAULTED                       	     1	     1	     1
FAULTS                        	     1	     4	     4
FAULTY                        	     1	     3	     3
FAVOR                         	     1	    55	    55
FAVORABLE                     	     1	   134	   134
FAVORABLY                     	     1	    12	    12
FAVORED                       	     1	    35	    35
FAVORING                      	     1	     9	     9
FAVORS                        	     1	    18	    18
FAVOUR                        	     1	    14	    14
FAVOURABLE                    	     1	    39	    39
FAVOURED                      	     1	    10	    10
FAVOURS                       	     1	     4	     4
FEATHER                       	     1	     1	     1
FEATHERED                     	     1	     1	     1
FEATHERS                      	     1	     4	     4
FEATHERY                      	     1	     2	     2
FEATURE                       	     1	   121	   121
FEATURED                      	     1	     3	     3
FEATURES                      	     1	   320	   320
FEATURING                     	     1	     1	     1
FEBRUARY                      	     1	    36	    36
FEMALE                        	     1	   106	   106
FEMALENESS                    	     1	     1	     1
FEMALES                       	     1	    15	    15
FENCE                         	     1	    20	    20
FENCED                        	     1	     4	     4
FENCES                        	     1	    35	    35
FENCING                       	     1	    19	    19
FETCH                         	     1	     7	     7
FETCHED                       	     1	     1	     1
FETCHES                       	     1	     1	     1
FETCHING                      	     1	     1	     1
FILE                          	     1	    26	    26
FILED                         	     1	     3	     3
FILES                         	     1	    22	    22
FILING                        	     1	     3	     3
FINANCE                       	     1	     6	     6
FINANCED                      	     1	     8	     8
FINANCIAL                     	     1	   113	   113
FINANCIALIZATION              	     1	     3	     3
FINANCIALLY                   	     1	    12	    12
FINANCIALS                    	     1	     1	     1
FINANCING                     	     1	     3	     3
FIRM                          	     1	    87	    87
FIRMED                        	     1	     3	     3
FIRMEST                       	     1	     1	     1
FIRMING                       	     1	     1	     1
FIRMLY                        	     1	    23	    23
FIRMNESS                      	     1	     5	     5
FIRMS                         	     1	   144	   144
FLAG                          	     1	     2	     2
FLAGS                         	     1	     1	     1
FLAME                         	     1	     7	     7
FLAMES                        	     1	     8	     8
FLAMING                       	     1	     2	     2
FLASH                         	     1	     5	     5
FLASHED                       	     1	     1	     1
FLASHING                      	     1	     1	     1
FLIGHT                        	     1	    39	    39
FLIGHTLESS                    	     1	     1	     1
FLIGHTS                       	     1	     2	     2
FLIP                          	     1	     1	     1
FLOAT                         	     1	    14	    14
FLOATED                       	     1	     3	     3
FLOATING                      	     1	    27	    27
FLOOD                         	     1	    51	    51
FLOODED                       	     1	    36	    36
FLOODING                      	     1	    69	    69
FLOODS                        	     1	    28	    28
FLOW                          	     1	   324	   324
FLOWING                       	     1	    12	    12
FLOWS                         	     1	    67	    67
FOLD                          	     1	    26	    26
FOLDED                        	     1	     8	     8
FOLDING                       	     1	    10	    10
FOLDS                         	     1	     4	     4
FOLK                          	     1	     2	     2
FOLKS                         	     1	     1	     1
FOOLED                        	     1	     1	     1
FOREIGN                       	     1	    38	    38
FORGIVING                     	     1	     2	     2
FORTH                         	     1	    40	    40
FORTNIGHT                     	     1	     1	     1
FOX                           	     1	    10	    10
FOXES                         	     1	     1	     1
FRAME                         	     1	    60	    60
FRAMED                        	     1	     8	     8
FRAMERS                       	     1	     1	     1
FRAMES                        	     1	    24	    24
FRAMING                       	     1	    17	    17
FROST                         	     1	   141	   141
FROSTED                       	     1	     1	     1
FROSTS                        	     1	    22	    22
FROSTY                        	     1	     1	     1
FRUIT                         	     1	   404	   404
FRUITING                      	     1	    55	    55
FRUITLESS                     	     1	     8	     8
FRUITS                        	     1	   171	   171
FRUSTRATE                     	     1	     1	     1
FRUSTRATED                    	     1	     1	     1
FRUSTRATING                   	     1	     3	     3
FRUSTRATION                   	     1	     4	     4
FRUSTRATIONS                  	     1	     1	     1
FUND                          	     1	    19	    19
FUNDED                        	     1	    15	    15
FUNDING                       	     1	    67	    67
FUNDS                         	     1	    59	    59
FUR                           	     1	     4	     4
FURNITURE                     	     1	    72	    72
FURRY                         	     1	     1	     1
FUTURE                        	     1	   615	   615
FUTURES                       	     1	     1	     1
FUTURISTIC                    	     1	     2	     2
GAIN                          	     1	   122	   122
GAINED                        	     1	    46	    46
GAINER                        	     1	     2	     2
GAINERS                       	     1	     1	     1
GAINFUL                       	     1	     1	     1
GAINING                       	     1	    25	    25
GAINS                         	     1	    89	    89
GARAGE                        	     1	     5	     5
GARAGES                       	     1	     2	     2
GATE                          	     1	     6	     6
GATES                         	     1	     5	     5
GATHER                        	     1	    16	    16
GATHERED                      	     1	    27	    27
GATHERER                      	     1	     1	     1
GATHERERS                     	     1	     3	     3
GATHERING                     	     1	    17	    17
GATHERS                       	     1	     1	     1
GEAR                          	     1	     1	     1
GEARED                        	     1	     4	     4
GENERATION                    	     1	   120	   120
GENERATIONS                   	     1	    83	    83
GENTLEMEN                     	     1	     1	     1
GHOST                         	     1	     2	     2
GIANT                         	     1	    39	    39
GIANTS                        	     1	     5	     5
GIFT                          	     1	     4	     4
GOAL                          	     1	   147	   147
GOALS                         	     1	   134	   134
GOLF                          	     1	     6	     6
GRABBER                       	     1	     1	     1
GRABBING                      	     1	     1	     1
GRACE                         	     1	     9	     9
GRACEFULLY                    	     1	     1	     1
GRADE                         	     1	   158	   158
GRADED                        	     1	    40	    40
GRADER                        	     1	     1	     1
GRADERS                       	     1	     2	     2
GRADES                        	     1	    88	    88
GRADING                       	     1	    68	    68
GRAND                         	     1	     1	     1
GRANT                         	     1	    23	    23
GRANTED                       	     1	    12	    12
GRANTEES                      	     1	     1	     1
GRANTING                      	     1	     3	     3
GRANTS                        	     1	    15	    15
GROCERY                       	     1	     6	     6
GUARANTEE                     	     1	    14	    14
GUARANTEED                    	     1	    11	    11
GUARANTEES                    	     1	     3	     3
GUARD                         	     1	    28	    28
GUARDED                       	     1	     1	     1
GUARDS                        	     1	     3	     3
GUESTS                        	     1	     4	     4
GUIDANCE                      	     1	    16	    16
GUIDE                         	     1	    46	    46
GUIDED                        	     1	    17	    17
GUIDES                        	     1	     7	     7
GUIDING                       	     1	    20	    20
HABIT                         	     1	    53	    53
HABITS                        	     1	    29	    29
HANDY                         	     1	     1	     1
HARM                          	     1	    20	    20
HARMED                        	     1	     4	     4
HARMFUL                       	     1	    37	    37
HARMING                       	     1	     1	     1
HARMLESS                      	     1	     1	     1
HARMLESSLY                    	     1	     1	     1
HARMS                         	     1	     3	     3
HEAP                          	     1	     1	     1
HEAPED                        	     1	     2	     2
HEAPS                         	     1	     1	     1
HEAVEN                        	     1	    13	    13
HEDGE                         	     1	    25	    25
HEDGED                        	     1	     1	     1
HEDGES                        	     1	    36	    36
HEDGING                       	     1	     4	     4
HEIGHT                        	     1	   806	   806
HEIGHTS                       	     1	    78	    78
HERO                          	     1	     1	     1
HEROIC                        	     1	     1	     1
HESITATION                    	     1	     1	     1
HIRE                          	     1	     6	     6
HIRED                         	     1	     3	     3
HIRES                         	     1	     2	     2
HIRING                        	     1	     7	     7
HIRINGS                       	     1	     2	     2
HOBBY                         	     1	     2	     2
HOBBYISTS                     	     1	     1	     1
HONEY                         	     1	    39	    39
HOOK                          	     1	     5	     5
HOOKED                        	     1	     1	     1
HOOKS                         	     1	     6	     6
HOTEL                         	     1	     1	     1
HOTELS                        	     1	     2	     2
IDENTIFIABLE                  	     1	    11	    11
IDENTIFICATION                	     1	   145	   145
IDENTIFIED                    	     1	   318	   318
IDENTIFIER                    	     1	     1	     1
IDENTIFIERS                   	     1	     1	     1
IDENTIFIES                    	     1	    23	    23
IDENTIFY                      	     1	   263	   263
IDENTIFYING                   	     1	   122	   122
IDENTITIES                    	     1	     2	     2
IDENTITY                      	     1	    19	    19
IGNORE                        	     1	    21	    21
IGNORED                       	     1	    45	    45
IGNORES                       	     1	     9	     9
IGNORING                      	     1	    23	    23
ILL                           	     1	    15	    15
ILLEGAL                       	     1	    40	    40
ILLEGALLY                     	     1	     4	     4
ILLUSTRATE                    	     1	    83	    83
ILLUSTRATED                   	     1	   125	   125
ILLUSTRATES                   	     1	   104	   104
ILLUSTRATING                  	     1	    12	    12
ILLUSTRATION                  	     1	    32	    32
ILLUSTRATIONS                 	     1	    13	    13
ILLUSTRATIVE                  	     1	     7	     7
IMAGE                         	     1	   739	   739
IMAGED                        	     1	     6	     6
IMAGER                        	     1	     2	     2
IMAGERY                       	     1	   183	   183
IMAGES                        	     1	   359	   359
IMAGING                       	     1	    57	    57
IMBALANCE                     	     1	    15	    15
IMBALANCES                    	     1	     3	     3
IMMEDIATE                     	     1	    77	    77
IMMEDIATELY                   	     1	   118	   118
IMPRACTICAL                   	     1	    16	    16
IMPRESSED                     	     1	     1	     1
IMPRESSIVE                    	     1	    24	    24
IMPRESSIVELY                  	     1	     1	     1
IMPROVE                       	     1	   340	   340
IMPROVED                      	     1	   362	   362
IMPROVEMENT                   	     1	   236	   236
IMPROVEMENTS                  	     1	   112	   112
IMPROVERS                     	     1	     1	     1
IMPROVES                      	     1	    45	    45
IMPROVING                     	     1	   128	   128
IMPURITIES                    	     1	     1	     1
INACCESSIBILITY               	     1	     1	     1
INACCESSIBLE                  	     1	    10	    10
INACTIVATE                    	     1	     2	     2
INACTIVATED                   	     1	     2	     2
INACTIVE                      	     1	    12	    12
INACTIVITY                    	     1	     1	     1
INADVISABLE                   	     1	     1	     1
INCAPABLE                     	     1	     7	     7
INCH                          	     1	    40	    40
INCHES                        	     1	    42	    42
INCLUDE                       	     1	   822	   822
INCLUDED                      	     1	   353	   353
INCLUDES                      	     1	   213	   213
INCLUDING                     	     1	   884	   884
INCOME                        	     1	   220	   220
INCOMES                       	     1	    25	    25
INCORRECT                     	     1	    21	    21
INCORRECTLY                   	     1	     7	     7
INCREASE                      	     1	  1061	  1061
INCREASED                     	     1	   762	   762
INCREASES                     	     1	   574	   574
INCREASING                    	     1	   598	   598
INCREASINGLY                  	     1	   176	   176
INCREDIBLE                    	     1	     1	     1
INCREDIBLY                    	     1	     3	     3
INDEFENSIBLE                  	     1	     1	     1
INDESCRIBABLE                 	     1	     1	     1
INDICATE                      	     1	   240	   240
INDICATED                     	     1	   182	   182
INDICATES                     	     1	   163	   163
INDICATING                    	     1	    66	    66
INDICATION                    	     1	    57	    57
INDICATIONS                   	     1	    20	    20
INDICATIVE                    	     1	    19	    19
INDICATOR                     	     1	    82	    82
INDICATORS                    	     1	    68	    68
INDIVIDUAL                    	     1	   793	   793
INDIVIDUALISM                 	     1	     1	     1
INDIVIDUALITY                 	     1	     2	     2
INDIVIDUALLY                  	     1	    27	    27
INDIVIDUALS                   	     1	   260	   260
INDUSTRIAL                    	     1	   199	   199
INDUSTRIALIST                 	     1	     1	     1
INDUSTRIALIZATION             	     1	     6	     6
INDUSTRIALIZED                	     1	    26	    26
INDUSTRIALLY                  	     1	     3	     3
INDUSTRIES                    	     1	   115	   115
INDUSTRY                      	     1	   306	   306
INEQUALITIES                  	     1	     1	     1
INEQUALITY                    	     1	    15	    15
INEXHAUSTIBLE                 	     1	     8	     8
INFLIGHT                      	     1	     2	     2
INFLUENCE                     	     1	   428	   428
INFLUENCED                    	     1	   169	   169
INFLUENCES                    	     1	   139	   139
INFLUENCING                   	     1	    57	    57
INFLUENTIAL                   	     1	    13	    13
INFOLDING                     	     1	     1	     1
INJURE                        	     1	    25	    25
INJURED                       	     1	    79	    79
INJURES                       	     1	     3	     3
INJURIES                      	     1	    16	    16
INJURING                      	     1	     5	     5
INJURIOUS                     	     1	    10	    10
INJURY                        	     1	   202	   202
INNOCENT                      	     1	     1	     1
INSIST                        	     1	     2	     2
INSPECT                       	     1	    11	    11
INSPECTED                     	     1	    28	    28
INSPECTING                    	     1	    11	    11
INSPECTION                    	     1	    50	    50
INSPECTIONS                   	     1	    16	    16
INSPECTOR                     	     1	     3	     3
INSPECTORS                    	     1	     4	     4
INSTABILITY                   	     1	    19	    19
INSTANCE                      	     1	   152	   152
INSTANCES                     	     1	    37	    37
INSTANT                       	     1	    14	    14
INSTANTANEOUS                 	     1	    37	    37
INSTANTANEOUSLY               	     1	     3	     3
INSTANTLY                     	     1	     4	     4
INSTRUCTED                    	     1	     1	     1
INSTRUCTION                   	     1	     1	     1
INSTRUCTIONAL                 	     1	     2	     2
INSTRUCTIONS                  	     1	     6	     6
INSTRUCTIVE                   	     1	     8	     8
INSTRUMENT                    	     1	    59	    59
INSTRUMENTAL                  	     1	    26	    26
INSTRUMENTALLY                	     1	     1	     1
INSTRUMENTATION               	     1	     5	     5
INSTRUMENTED                  	     1	     3	     3
INSTRUMENTS                   	     1	    98	    98
INTEND                        	     1	     3	     3
INTENDED                      	     1	    90	    90
INTENDS                       	     1	     2	     2
INTENSE                       	     1	    64	    64
INTENSELY                     	     1	     6	     6
INTENSIFICATION               	     1	    31	    31
INTENSIFIED                   	     1	    15	    15
INTENSIFIES                   	     1	     3	     3
INTENSIFY                     	     1	     9	     9
INTENSITIES                   	     1	    39	    39
INTENSITY                     	     1	   218	   218
INTENSIVE                     	     1	   120	   120
INTENSIVELY                   	     1	    43	    43
INTENT                        	     1	    11	    11
INTENTION                     	     1	    12	    12
INTENTIONAL                   	     1	     7	     7
INTENTIONALLY                 	     1	     5	     5
INTENTIONED                   	     1	     1	     1
INTENTIONS                    	     1	     2	     2
INTERCONNECT                  	     1	     1	     1
INTERCONNECTED                	     1	     9	     9
INTERCONNECTING               	     1	     2	     2
INTERCONNECTION               	     1	     1	     1
INTERDISCIPLINARY             	     1	    12	    12
INTERGENERATIONAL             	     1	    16	    16
INTERPLANETARY                	     1	     2	     2
INTERRUPT                     	     1	     2	     2
INTERRUPTED                   	     1	    18	    18
INTERRUPTION                  	     1	     4	     4
INTERRUPTS                    	     1	     1	     1
INTERSTATE                    	     1	     3	     3
INTERTIDAL                    	     1	     1	     1
INTERVIEW                     	     1	     2	     2
INTERVIEWING                  	     1	     1	     1
INTERVIEWS                    	     1	     7	     7
INTRODUCE                     	     1	    48	    48
INTRODUCED                    	     1	   160	   160
INTRODUCES                    	     1	    14	    14
INTRODUCING                   	     1	    28	    28
INTRODUCTION                  	     1	   213	   213
INTRODUCTIONS                 	     1	     4	     4
INTRODUCTORY                  	     1	     7	     7
INVALUABLE                    	     1	    14	    14
INVARIABLE                    	     1	     3	     3
INVARIABLY                    	     1	    20	    20
INVARIANT                     	     1	     4	     4
INVESTIGATE                   	     1	    36	    36
INVESTIGATED                  	     1	   100	   100
INVESTIGATES                  	     1	     1	     1
INVESTIGATING                 	     1	    27	    27
INVESTIGATION                 	     1	    63	    63
INVESTIGATIONS                	     1	    79	    79
INVESTIGATIVE                 	     1	     3	     3
INVESTIGATOR                  	     1	     6	     6
INVESTIGATORS                 	     1	    24	    24
INVITATION                    	     1	     2	     2
INVITE                        	     1	     2	     2
INVITED                       	     1	     2	     2
INVITES                       	     1	     1	     1
INVITING                      	     1	     3	     3
IRON                          	     1	   113	   113
IRREGULAR                     	     1	    66	    66
IRREGULARITIES                	     1	     9	     9
IRREGULARLY                   	     1	    13	    13
IRREPLACEABLE                 	     1	     1	     1
ITEM                          	     1	    10	    10
ITEMS                         	     1	    18	    18
JACKET                        	     1	     2	     2
JAM                           	     1	     1	     1
JAMS                          	     1	     2	     2
JAN                           	     1	     1	     1
JANUARY                       	     1	    79	    79
JAWS                          	     1	     1	     1
JOURNEY                       	     1	     9	     9
JOURNEYS                      	     1	     1	     1
JOY                           	     1	     2	     2
JR                            	     1	     2	     2
JUICE                         	     1	     9	     9
JUICES                        	     1	     1	     1
JUICY                         	     1	     1	     1
JULY                          	     1	    98	    98
JUNE                          	     1	    62	    62
JUSTICE                       	     1	    12	    12
KEEN                          	     1	     2	     2
KEENLY                        	     1	     3	     3
KILOMETER                     	     1	     5	     5
KILOMETERS                    	     1	    21	    21
KILOMETRE                     	     1	     2	     2
KILOMETRES                    	     1	     8	     8
KINDNESS                      	     1	     1	     1
KM                            	     1	   153	   153
KMS                           	     1	     2	     2
KNEE                          	     1	     5	     5
KNEES                         	     1	     8	     8
KNIFE                         	     1	    23	    23
KNIVES                        	     1	     9	     9
KNOWLEDGE                     	     1	   418	   418
KNOWLEDGEABLE                 	     1	    13	    13
LAB                           	     1	    11	    11
LABOR                         	     1	   101	   101
LABORATIVE                    	     1	     1	     1
LABORATORIES                  	     1	    32	    32
LABORATORY                    	     1	   120	   120
LABORERS                      	     1	     3	     3
LABORS                        	     1	     2	     2
LABOUR                        	     1	    20	    20
LABOURERS                     	     1	     1	     1
LABS                          	     1	     2	     2
LACK                          	     1	   263	   263
LACKED                        	     1	     9	     9
LACKING                       	     1	    37	    37
LACKS                         	     1	    13	    13
LAMB                          	     1	     2	     2
LAMP                          	     1	     3	     3
LAMPS                         	     1	    11	    11
LANE                          	     1	     1	     1
LANES                         	     1	     2	     2
LANGUAGE                      	     1	    21	    21
LANGUAGES                     	     1	     5	     5
LASTED                        	     1	     5	     5
LASTING                       	     1	    15	    15
LASTS                         	     1	    26	    26
LAWN                          	     1	    24	    24
LAWNS                         	     1	    10	    10
LAWYERS                       	     1	     1	     1
LEAGUE                        	     1	     2	     2
LEAGUES                       	     1	     1	     1
LEAN                          	     1	    21	    21
LEANED                        	     1	     1	     1
LEANING                       	     1	    34	    34
LEANS                         	     1	     2	     2
LEANT                         	     1	     2	     2
LEAP                          	     1	     4	     4
LEAPS                         	     1	     1	     1
LEGAL                         	     1	    87	    87
LEGALLY                       	     1	    12	    12
LEND                          	     1	    11	    11
LENDERS                       	     1	     2	     2
LENDING                       	     1	     5	     5
LENDS                         	     1	     8	     8
LENGTH                        	     1	   562	   562
LENGTHEN                      	     1	    10	    10
LENGTHENED                    	     1	     6	     6
LENGTHENING                   	     1	    10	    10
LENGTHENS                     	     1	     4	     4
LENGTHS                       	     1	    52	    52
LENGTHWISE                    	     1	     3	     3
LENGTHY                       	     1	     5	     5
LENT                          	     1	     2	     2
LESSON                        	     1	     5	     5
LESSONS                       	     1	    22	    22
LIBRARIES                     	     1	    43	    43
LIBRARY                       	     1	    50	    50
LICENSE                       	     1	    13	    13
LICENSED                      	     1	     6	     6
LICENSEE                      	     1	     1	     1
LICENSES                      	     1	     4	     4
LICENSING                     	     1	     2	     2
LIGHTEN                       	     1	     4	     4
LIGHTENED                     	     1	     1	     1
LIGHTER                       	     1	    23	    23
LIGHTLY                       	     1	    20	    20
LIGHTWEIGHT                   	     1	    17	    17
LIKELIHOOD                    	     1	    93	    93
LIKELY                        	     1	   621	   621
LIMIT                         	     1	   187	   187
LIMITATION                    	     1	    61	    61
LIMITATIONS                   	     1	   164	   164
LIMITED                       	     1	   529	   529
LIMITING                      	     1	   178	   178
LIMITLESS                     	     1	     3	     3
LIMITS                        	     1	   123	   123
LION                          	     1	     4	     4
LOAN                          	     1	     5	     5
LOANS                         	     1	     6	     6
LOCATE                        	     1	    26	    26
LOCATED                       	     1	   187	   187
LOCATES                       	     1	     1	     1
LOCATING                      	     1	    22	    22
LOCATION                      	     1	   328	   328
LOCATIONAL                    	     1	     1	     1
LOCATIONS                     	     1	   186	   186
LOCATOR                       	     1	     1	     1
LOG                           	     1	   244	   244
LOGGED                        	     1	     8	     8
LOGGER                        	     1	     5	     5
LOGGERS                       	     1	    22	    22
LOGGING                       	     1	   204	   204
LOGS                          	     1	   267	   267
LONE                          	     1	     6	     6
LONGLASTING                   	     1	    14	    14
LOOSE                         	     1	    63	    63
LOOSELY                       	     1	    21	    21
LOOSEN                        	     1	    11	    11
LOOSENED                      	     1	    13	    13
LOOSENING                     	     1	     4	     4
LOOSENS                       	     1	     1	     1
LOOSER                        	     1	     3	     3
LOOSING                       	     1	     1	     1
LOSS                          	     1	   527	   527
LOSSES                        	     1	   198	   198
LOSSY                         	     1	     1	     1
LOWER                         	     1	   831	   831
LOWERED                       	     1	    20	    20
LOWERING                      	     1	    26	    26
LOWERS                        	     1	    12	    12
LOWEST                        	     1	   111	   111
LTD                           	     1	     5	     5
LUMP                          	     1	     6	     6
LUMPED                        	     1	     3	     3
LUMPING                       	     1	     1	     1
LUMPS                         	     1	     2	     2
MAGAZINE                      	     1	     4	     4
MAGAZINES                     	     1	     2	     2
MAGIC                         	     1	     2	     2
MAIL                          	     1	     4	     4
MAINTAIN                      	     1	   258	   258
MAINTAINED                    	     1	   133	   133
MAINTAINING                   	     1	   138	   138
MAINTAINS                     	     1	    24	    24
MAINTENANCE                   	     1	   248	   248
MALE                          	     1	    91	    91
MALES                         	     1	    11	    11
MANNER                        	     1	   116	   116
MANNERS                       	     1	     2	     2
MAP                           	     1	   583	   583
MAPPABLE                      	     1	     2	     2
MAPPED                        	     1	   142	   142
MAPPER                        	     1	    17	    17
MAPPING                       	     1	   568	   568
MAPS                          	     1	   420	   420
MARCH                         	     1	    42	    42
MARVEL                        	     1	     3	     3
MARVELOUS                     	     1	     1	     1
MARVELS                       	     1	     1	     1
MASK                          	     1	    14	    14
MASKED                        	     1	     6	     6
MASKING                       	     1	     6	     6
MASKS                         	     1	     4	     4
MASS                          	     1	   375	   375
MASSES                        	     1	    37	    37
MASSIVE                       	     1	    47	    47
MATCH                         	     1	    37	    37
MATCHED                       	     1	    26	    26
MATCHERS                      	     1	     2	     2
MATCHES                       	     1	     9	     9
MATCHING                      	     1	    36	    36
MATE                          	     1	     5	     5
MATED                         	     1	     4	     4
MATERIAL                      	     1	   713	   713
MATERIALLY                    	     1	     3	     3
MATERIALS                     	     1	   420	   420
MATES                         	     1	     1	     1
MATH                          	     1	     1	     1
MATHEMATICAL                  	     1	    91	    91
MATHEMATICALLY                	     1	    19	    19
MATHEMATICIAN                 	     1	     1	     1
MATHEMATICS                   	     1	    17	    17
MATING                        	     1	    23	    23
MAX                           	     1	    43	    43
MAXIMUM                       	     1	   603	   603
MEASURABLE                    	     1	    20	    20
MEASURE                       	     1	   389	   389
MEASURED                      	     1	   438	   438
MEASUREMENT                   	     1	   300	   300
MEASUREMENTS                  	     1	   522	   522
MEASURES                      	     1	   231	   231
MEASURING                     	     1	   180	   180
MEAT                          	     1	     6	     6
MEATS                         	     1	     1	     1
MEATY                         	     1	     1	     1
MEDICAL                       	     1	     6	     6
MEDICINAL                     	     1	    60	    60
MEDICINALLY                   	     1	     1	     1
MEDICINE                      	     1	    15	    15
MEDICINES                     	     1	    15	    15
MELT                          	     1	     7	     7
MELTED                        	     1	     2	     2
MELTING                       	     1	    10	    10
MELTS                         	     1	     3	     3
MEMORIAL                      	     1	     1	     1
MEMORIALS                     	     1	     1	     1
MEMORIES                      	     1	     1	     1
MEMORY                        	     1	    12	    12
MENTAL                        	     1	     7	     7
MENTALITY                     	     1	     1	     1
MENTALLY                      	     1	     2	     2
MERRILY                       	     1	     1	     1
MERRY                         	     1	     2	     2
MESSAGE                       	     1	    14	    14
MESSAGES                      	     1	     3	     3
METAL                         	     1	    55	    55
METALLIC                      	     1	    10	    10
METALLICS                     	     1	     1	     1
METALS                        	     1	    52	    52
METER                         	     1	    75	    75
METERED                       	     1	     2	     2
METERS                        	     1	   103	   103
METRE                         	     1	    43	    43
METRES                        	     1	    30	    30
METRIC                        	     1	    56	    56
METRICS                       	     1	     8	     8
MICE                          	     1	    12	    12
MICROWAVE                     	     1	    38	    38
MIDWESTERN                    	     1	    21	    21
MILITARY                      	     1	    11	    11
MILL                          	     1	   142	   142
MILLED                        	     1	     4	     4
MILLER                        	     1	    46	    46
MILLING                       	     1	    16	    16
MILLS                         	     1	   157	   157
MINISTER                      	     1	     2	     2
MINISTERS                     	     1	     2	     2
MINOR                         	     1	    77	    77
MINORITIES                    	     1	     2	     2
MINORITY                      	     1	    11	    11
MINUS                         	     1	    24	    24
MIRROR                        	     1	    14	    14
MIRRORS                       	     1	    13	    13
MISAPPLICATION                	     1	     4	     4
MISAPPLIED                    	     1	     1	     1
MISMATCH                      	     1	     3	     3
MISSION                       	     1	    36	    36
MISSIONS                      	     1	    10	    10
MIX                           	     1	    65	    65
MIXED                         	     1	   249	   249
MIXES                         	     1	    22	    22
MIXING                        	     1	    52	    52
MODEL                         	     1	  1894	  1894
MODELED                       	     1	    78	    78
MODELERS                      	     1	    20	    20
MODELING                      	     1	   227	   227
MODELLED                      	     1	    50	    50
MODELLER                      	     1	     2	     2
MODELLERS                     	     1	     6	     6
MODELLING                     	     1	   122	   122
MODELS                        	     1	  1230	  1230
MODERN                        	     1	   127	   127
MODERNIZATION                 	     1	     3	     3
MODERNIZE                     	     1	     1	     1
MODERNIZED                    	     1	     2	     2
MONKEY                        	     1	    14	    14
MONKEYS                       	     1	     2	     2
MOOD                          	     1	     2	     2
MOODS                         	     1	     1	     1
MOODY                         	     1	     2	     2
MOON                          	     1	     6	     6
MOTOR                         	     1	     7	     7
MOTORIZED                     	     1	     1	     1
MOTORS                        	     1	     1	     1
MOUNT                         	     1	    20	    20
MOUNTED                       	     1	    23	    23
MOUNTING                      	     1	    11	    11
MOUNTS                        	     1	     2	     2
MOUSE                         	     1	     3	     3
MOW                           	     1	     1	     1
MOWED                         	     1	     1	     1
MOWER                         	     1	     3	     3
MOWERS                        	     1	     4	     4
MOWING                        	     1	    11	    11
MOWN                          	     1	     1	     1
MT                            	     1	    24	    24
MUD                           	     1	    17	    17
MUDDIED                       	     1	     1	     1
MUDDY                         	     1	     7	     7
MUDS                          	     1	     2	     2
MURDER                        	     1	     2	     2
MUSCLE                        	     1	     1	     1
MUSCLES                       	     1	     2	     2
MYSTERIOUS                    	     1	     1	     1
MYSTERY                       	     1	     5	     5
NAIL                          	     1	     4	     4
NAILED                        	     1	     7	     7
NAILER                        	     1	     2	     2
NAILING                       	     1	     1	     1
NAILS                         	     1	    12	    12
NAN                           	     1	     2	     2
NANA                          	     1	     1	     1
NARROW                        	     1	   206	   206
NARROWED                      	     1	     3	     3
NARROWER                      	     1	    36	    36
NARROWEST                     	     1	     3	     3
NARROWING                     	     1	     9	     9
NARROWLY                      	     1	     4	     4
NARROWNESS                    	     1	     1	     1
NARROWS                       	     1	     2	     2
NASTY                         	     1	     2	     2
NATIVE                        	     1	   235	   235
NATIVELY                      	     1	     1	     1
NATIVES                       	     1	     1	     1
NAVAL                         	     1	    15	    15
NAVY                          	     1	     9	     9
NEITHER                       	     1	    63	    63
NEOCLASSICAL                  	     1	    12	    12
NERVES                        	     1	     2	     2
NERVOUS                       	     1	     2	     2
NEST                          	     1	    10	    10
NESTED                        	     1	     7	     7
NESTING                       	     1	    15	    15
NESTS                         	     1	     3	     3
NEWSPAPER                     	     1	     7	     7
NEWSPAPERS                    	     1	     4	     4
NON                           	     1	    18	    18
NONEXISTENT                   	     1	    10	    10
NONMETALLIC                   	     1	     2	     2
NONSPECIFIC                   	     1	     2	     2
NOR                           	     1	    99	    99
NORTHERN                      	     1	   386	   386
NORTHERNS                     	     1	     1	     1
NOVEMBER                      	     1	    42	    42
NOWHERE                       	     1	     2	     2
NUT                           	     1	    40	    40
NUTS                          	     1	    37	    37
OAK                           	     1	   533	   533
OAKED                         	     1	     1	     1
OAKS                          	     1	   176	   176
OBJECT                        	     1	    78	    78
OBJECTS                       	     1	   128	   128
OBSERVABLE                    	     1	    14	    14
OBSERVANT                     	     1	     2	     2
OBSERVATION                   	     1	   148	   148
OBSERVATIONAL                 	     1	    12	    12
OBSERVATIONS                  	     1	   272	   272
OBSERVATORY                   	     1	     3	     3
OBSERVE                       	     1	    34	    34
OBSERVED                      	     1	   575	   575
OBSERVER                      	     1	    13	    13
OBSERVERS                     	     1	     6	     6
OBSERVES                      	     1	     9	     9
OBSERVING                     	     1	    24	    24
OBVERSELY                     	     1	     1	     1
OCCASION                      	     1	     9	     9
OCCASIONAL                    	     1	    27	    27
OCCASIONALLY                  	     1	    84	    84
OCCASIONED                    	     1	     1	     1
OCCASIONS                     	     1	     6	     6
OCCUR                         	     1	   628	   628
OCCURRED                      	     1	   180	   180
OCCURRENCE                    	     1	    91	    91
OCCURRENCES                   	     1	    11	    11
OCCURRING                     	     1	    97	    97
OCCURS                        	     1	   431	   431
OCTOBER                       	     1	    39	    39
OFFICIAL                      	     1	    21	    21
OFFICIALLY                    	     1	    14	    14
OFFICIALS                     	     1	    22	    22
ONION                         	     1	     2	     2
ONIONS                        	     1	     1	     1
OPERATE                       	     1	    83	    83
OPERATED                      	     1	    21	    21
OPERATES                      	     1	    19	    19
OPERATING                     	     1	    55	    55
OPERATION                     	     1	    93	    93
OPERATIONAL                   	     1	    66	    66
OPERATIONALLY                 	     1	     4	     4
OPERATIONS                    	     1	   153	   153
OPERATIVE                     	     1	     1	     1
OPERATOR                      	     1	    45	    45
OPERATORS                     	     1	    19	    19
OPINION                       	     1	    27	    27
OPINIONS                      	     1	     9	     9
OPPORTUNITIES                 	     1	   186	   186
OPPORTUNITY                   	     1	   152	   152
OPPOSE                        	     1	     2	     2
OPPOSED                       	     1	    40	    40
OPPOSING                      	     1	    10	    10
OPPOSITE                      	     1	    80	    80
OPPOSITION                    	     1	     9	     9
OPTION                        	     1	   128	   128
OPTIONAL                      	     1	     5	     5
OPTIONS                       	     1	   139	   139
ORDINARILY                    	     1	    14	    14
ORDINARY                      	     1	    29	    29
ORGANISATION                  	     1	    10	    10
ORGANISATIONAL                	     1	     1	     1
ORGANISATIONS                 	     1	     5	     5
ORGANISED                     	     1	    11	    11
ORGANISING                    	     1	     2	     2
ORGANIZATION                  	     1	   102	   102
ORGANIZATIONAL                	     1	    16	    16
ORGANIZATIONS                 	     1	   140	   140
ORGANIZE                      	     1	    18	    18
ORGANIZED                     	     1	    62	    62
ORGANIZER                     	     1	     2	     2
ORGANIZES                     	     1	     2	     2
ORGANIZING                    	     1	    13	    13
ORIGINAL                      	     1	   224	   224
ORIGINALLY                    	     1	    84	    84
ORIGINALS                     	     1	     1	     1
ORTHOGONALISATION             	     1	     1	     1
ORTHOGONALIZE                 	     1	     1	     1
OTHERWISE                     	     1	   179	   179
OVEN                          	     1	    11	    11
OVENS                         	     1	     1	     1
OVERSTOCKED                   	     1	     6	     6
OVERSTOCKING                  	     1	     1	     1
OWE                           	     1	     2	     2
OWED                          	     1	     2	     2
OWES                          	     1	     1	     1
OWING                         	     1	    91	    91
PAN                           	     1	     9	     9
PARTNER                       	     1	     6	     6
PARTNERS                      	     1	    25	    25
PARTNERSHIP                   	     1	    13	    13
PARTNERSHIPS                  	     1	    17	    17
PAT                           	     1	     1	     1
PATCH                         	     1	    92	    92
PATCHED                       	     1	     2	     2
PATCHES                       	     1	    84	    84
PATCHING                      	     1	     3	     3
PATH                          	     1	    66	    66
PATHS                         	     1	    20	    20
PATIENT                       	     1	     3	     3
PATTERN                       	     1	   348	   348
PATTERNS                      	     1	   463	   463
PEACE                         	     1	     4	     4
PEN                           	     1	     6	     6
PENNED                        	     1	     2	     2
PENNING                       	     1	     4	     4
PENS                          	     1	     1	     1
PENSION                       	     1	     1	     1
PER                           	     1	   997	   997
PERCENT                       	     1	   364	   364
PERCENTAGE                    	     1	   178	   178
PERCENTAGES                   	     1	    28	    28
PERFORM                       	     1	    75	    75
PERFORMANCE                   	     1	   242	   242
PERFORMED                     	     1	   122	   122
PERFORMING                    	     1	    16	    16
PERFORMS                      	     1	     7	     7
PERIOD                        	     1	   931	   931
PERIODIC                      	     1	    61	    61
PERIODICAL                    	     1	     1	     1
PERIODICALLY                  	     1	    30	    30
PERIODICALS                   	     1	     1	     1
PERIODICITIES                 	     1	     1	     1
PERIODICITY                   	     1	    13	    13
PERIODS                       	     1	   412	   412
PET                           	     1	     3	     3
PETS                          	     1	     1	     1
PHYSICAL                      	     1	   418	   418
PHYSICALLY                    	     1	    45	    45
PIANO                         	     1	     2	     2
PIE                           	     1	     2	     2
PIG                           	     1	     3	     3
PIGS                          	     1	     7	     7
PILE                          	     1	    19	    19
PILED                         	     1	     3	     3
PILES                         	     1	    10	    10
PILING                        	     1	     9	     9
PILINGS                       	     1	    11	    11
PIN                           	     1	    27	    27
PINE                          	     1	   901	   901
PINES                         	     1	   274	   274
PINK                          	     1	    18	    18
PINKER                        	     1	     1	     1
PINKISH                       	     1	     1	     1
PINKS                         	     1	     2	     2
PINS                          	     1	     5	     5
PIPE                          	     1	    77	    77
PIPES                         	     1	    39	    39
PIPING                        	     1	     2	     2
PITCH                         	     1	    15	    15
PITCHED                       	     1	     1	     1
PITY                          	     1	     1	     1
PLAIN                         	     1	    13	    13
PLAINLY                       	     1	     1	     1
PLANE                         	     1	    89	    89
PLANES                        	     1	    12	    12
PLANET                        	     1	    12	    12
PLANETARY                     	     1	     2	     2
PLASTIC                       	     1	    97	    97
PLASTICITY                    	     1	    14	    14
PLASTICIZING                  	     1	     1	     1
PLASTICS                      	     1	    21	    21
PLATE                         	     1	    96	    96
PLATED                        	     1	     1	     1
PLATES                        	     1	    37	    37
PLATING                       	     1	     1	     1
PLEASANT                      	     1	    11	    11
PLEASURABLE                   	     1	     3	     3
PLEASURE                      	     1	     5	     5
PLEASURES                     	     1	     1	     1
PLUG                          	     1	    11	    11
PLUGGED                       	     1	     6	     6
PLUGGING                      	     1	     4	     4
PLUGS                         	     1	     3	     3
POCKET                        	     1	    10	    10
POCKETS                       	     1	    17	    17
POEM                          	     1	     1	     1
POET                          	     1	     2	     2
POETS                         	     1	     1	     1
POISON                        	     1	     2	     2
POISONED                      	     1	     1	     1
POISONOUS                     	     1	    10	    10
POLE                          	     1	    32	    32
POLES                         	     1	    70	    70
POLICIES                      	     1	   245	   245
POLICY                        	     1	   627	   627
POLISH                        	     1	     6	     6
POLISHED                      	     1	    10	    10
POLISHES                      	     1	     1	     1
POLISHING                     	     1	     5	     5
POLITE                        	     1	     1	     1
POLITIC                       	     1	     1	     1
POLITICAL                     	     1	   227	   227
POLITICALLY                   	     1	    12	    12
POLITICIAN                    	     1	     1	     1
POLITICIANS                   	     1	    42	    42
POLITICS                      	     1	    18	    18
POLLUTANT                     	     1	    14	    14
POLLUTANTS                    	     1	    66	    66
POLLUTE                       	     1	     2	     2
POLLUTED                      	     1	    12	    12
POLLUTING                     	     1	     1	     1
POLLUTION                     	     1	   235	   235
POOL                          	     1	    81	    81
POOLED                        	     1	    16	    16
POOLING                       	     1	    10	    10
POOLS                         	     1	   120	   120
POPULAR                       	     1	    96	    96
POPULARISED                   	     1	     2	     2
POPULARITY                    	     1	    16	    16
POPULARIZATION                	     1	     1	     1
POPULARIZED                   	     1	     2	     2
POPULARIZING                  	     1	     2	     2
POPULARLY                     	     1	     7	     7
POPULATE                      	     1	     2	     2
POPULATED                     	     1	    22	    22
POPULATION                    	     1	   502	   502
POPULATIONS                   	     1	   356	   356
PORT                          	     1	     6	     6
PORTED                        	     1	     3	     3
PORTS                         	     1	     2	     2
POSITIVE                      	     1	   251	   251
POSITIVELY                    	     1	    33	    33
POSITIVES                     	     1	     1	     1
POSSESS                       	     1	    42	    42
POSSESSED                     	     1	     2	     2
POSSESSES                     	     1	    12	    12
POSSESSING                    	     1	     6	     6
POSSESSION                    	     1	     3	     3
POSSESSIONS                   	     1	     2	     2
POTATO                        	     1	     8	     8
POTATOES                      	     1	     2	     2
POUR                          	     1	     3	     3
POURED                        	     1	     2	     2
POURING                       	     1	     1	     1
POURS                         	     1	     1	     1
PRACTICAL                     	     1	   157	   157
PRACTICALITIES                	     1	     2	     2
PRACTICALITY                  	     1	     4	     4
PRACTICALLY                   	     1	    77	    77
PRACTICE                      	     1	   403	   403
PRACTICED                     	     1	    62	    62
PRACTICES                     	     1	   616	   616
PRACTICING                    	     1	    19	    19
PRACTISE                      	     1	     3	     3
PRACTISED                     	     1	     9	     9
PRACTISING                    	     1	     2	     2
PRAYING                       	     1	     1	     1
PRECAST                       	     1	     3	     3
PREDAWN                       	     1	     7	     7
PREESTABLISHED                	     1	     2	     2
PREFER                        	     1	    41	    41
PREFERABLE                    	     1	    38	    38
PREFERABLY                    	     1	    22	    22
PREFERENCE                    	     1	    59	    59
PREFERENCES                   	     1	   102	   102
PREFERENTIAL                  	     1	     8	     8
PREFERENTIALLY                	     1	    13	    13
PREFERRED                     	     1	    96	    96
PREFERRING                    	     1	     3	     3
PREFERS                       	     1	    13	    13
PREINDUSTRIAL                 	     1	     7	     7
PREMIXING                     	     1	     1	     1
PREPOLLUTION                  	     1	     3	     3
PREPROCESS                    	     1	     3	     3
PREPROCESSED                  	     1	     1	     1
PREPROCESSING                 	     1	    19	    19
PREPROFESSIONAL               	     1	     1	     1
PRESCREEN                     	     1	     1	     1
PRESCREENED                   	     1	     1	     1
PRESCREENING                  	     1	     1	     1
PRESELECTED                   	     1	     7	     7
PRESIDENT                     	     1	    48	    48
PRESIDENTIAL                  	     1	     6	     6
PRESIDENTIALLY                	     1	     1	     1
PRESSURE                      	     1	   382	   382
PRESSURED                     	     1	     1	     1
PRESSURES                     	     1	    52	    52
PRESSURING                    	     1	     3	     3
PRESSURIZED                   	     1	     4	     4
PRESTEAMED                    	     1	     1	     1
PRESTEAMING                   	     1	     2	     2
PRESUMABLY                    	     1	    64	    64
PRESUMED                      	     1	     8	     8
PRESUMES                      	     1	     1	     1
PREVENT                       	     1	   181	   181
PREVENTATIVE                  	     1	    12	    12
PREVENTED                     	     1	    26	    26
PREVENTING                    	     1	    67	    67
PREVENTION                    	     1	    43	    43
PREVENTIVE                    	     1	    10	    10
PREVENTS                      	     1	    30	    30
PREVIOUS                      	     1	   329	   329
PREVIOUSLY                    	     1	   208	   208
PRIDE                         	     1	     4	     4
PRIME                         	     1	    21	    21
PRIMED                        	     1	     3	     3
PRIMES                        	     1	     1	     1
PRIMING                       	     1	     1	     1
PRINT                         	     1	    13	    13
PRINTABLE                     	     1	     2	     2
PRINTED                       	     1	    15	    15
PRINTER                       	     1	     1	     1
PRINTING                      	     1	    28	    28
PRINTS                        	     1	     5	     5
PRIVACY                       	     1	    14	    14
PRIVATE                       	     1	   527	   527
PRIVATELY                     	     1	    20	    20
PRO                           	     1	     5	     5
PROCESS                       	     1	  1046	  1046
PROCESSED                     	     1	    68	    68
PROCESSES                     	     1	   719	   719
PROCESSING                    	     1	   282	   282
PROCESSIONARY                 	     1	     1	     1
PROCESSOR                     	     1	     4	     4
PROCESSORS                    	     1	     6	     6
PRODUCE                       	     1	   739	   739
PRODUCED                      	     1	   639	   639
PRODUCER                      	     1	    35	    35
PRODUCERS                     	     1	    62	    62
PRODUCES                      	     1	   140	   140
PRODUCING                     	     1	   222	   222
PRODUCT                       	     1	   436	   436
PRODUCTION                    	     1	  1796	  1796
PRODUCTIONS                   	     1	     1	     1
PRODUCTIVE                    	     1	   125	   125
PRODUCTIVELY                  	     1	     2	     2
PRODUCTIVITIES                	     1	     1	     1
PRODUCTIVITY                  	     1	   559	   559
PRODUCTS                      	     1	  1091	  1091
PROFESSION                    	     1	    29	    29
PROFESSIONAL                  	     1	    79	    79
PROFESSIONALLY                	     1	     4	     4
PROFESSIONALS                 	     1	    40	    40
PROFESSIONS                   	     1	     4	     4
PROGRESS                      	     1	    80	    80
PROGRESSED                    	     1	     8	     8
PROGRESSES                    	     1	    19	    19
PROGRESSING                   	     1	     2	     2
PROGRESSION                   	     1	    13	    13
PROGRESSIVE                   	     1	    21	    21
PROGRESSIVELY                 	     1	    42	    42
PROJECT                       	     1	   241	   241
PROJECTED                     	     1	    60	    60
PROJECTING                    	     1	     5	     5
PROJECTION                    	     1	    40	    40
PROJECTIONS                   	     1	    31	    31
PROJECTS                      	     1	   188	   188
PRONOUNCED                    	     1	    53	    53
PRONOUNCING                   	     1	     1	     1
PROPERTIES                    	     1	   650	   650
PROPERTY                      	     1	   373	   373
PROPOSAL                      	     1	    12	    12
PROPOSALS                     	     1	    13	    13
PROPOSE                       	     1	    17	    17
PROPOSED                      	     1	   196	   196
PROPOSES                      	     1	     4	     4
PROPOSING                     	     1	     5	     5
PROS                          	     1	     4	     4
PROTEST                       	     1	     2	     2
PROTESTED                     	     1	     1	     1
PROTESTS                      	     1	     2	     2
PROUD                         	     1	     1	     1
PROVE                         	     1	    34	    34
PROVED                        	     1	    75	    75
PROVEN                        	     1	    40	    40
PROVES                        	     1	     3	     3
PROVIDE                       	     1	  1194	  1194
PROVIDED                      	     1	   477	   477
PROVIDER                      	     1	    13	    13
PROVIDERS                     	     1	    56	    56
PROVIDES                      	     1	   402	   402
PROVIDING                     	     1	   226	   226
PROVING                       	     1	     4	     4
PUB                           	     1	     1	     1
PUMP                          	     1	    10	    10
PUMPED                        	     1	     6	     6
PUMPING                       	     1	    13	    13
PUMPS                         	     1	     4	     4
PUNCH                         	     1	     4	     4
PUNCHED                       	     1	     1	     1
PUNISH                        	     1	     1	     1
PUNISHED                      	     1	     1	     1
PUNISHING                     	     1	     1	     1
PURCHASE                      	     1	    60	    60
PURCHASED                     	     1	    29	    29
PURCHASER                     	     1	    10	    10
PURCHASERS                    	     1	     3	     3
PURCHASES                     	     1	    12	    12
PURCHASING                    	     1	    22	    22
PURE                          	     1	   114	   114
PURELY                        	     1	    30	    30
PURISTS                       	     1	     2	     2
PURPLE                        	     1	     9	     9
PURPLES                       	     1	     2	     2
PURPLISH                      	     1	     1	     1
PURPOSE                       	     1	   168	   168
PURPOSEFUL                    	     1	     4	     4
PURPOSEFULLY                  	     1	     5	     5
PURPOSELY                     	     1	     3	     3
PURPOSES                      	     1	   265	   265
PURPOSIVE                     	     1	     1	     1
PURPOSIVELY                   	     1	     1	     1
QUALIFICATION                 	     1	     3	     3
QUALIFICATIONS                	     1	     3	     3
QUALIFIED                     	     1	     6	     6
QUALIFIER                     	     1	     2	     2
QUALIFIERS                    	     1	     3	     3
QUALIFIES                     	     1	     2	     2
QUALIFY                       	     1	    11	    11
QUALIFYING                    	     1	     2	     2
QUALITIES                     	     1	    42	    42
QUALITY                       	     1	   747	   747
QUOTATION                     	     1	     1	     1
QUOTE                         	     1	     9	     9
QUOTED                        	     1	    22	    22
QUOTES                        	     1	     3	     3
QUOTING                       	     1	     1	     1
RANGE                         	     1	   918	   918
RANGED                        	     1	    62	    62
RANGES                        	     1	   113	   113
RANGING                       	     1	   122	   122
RAPID                         	     1	   221	   221
RAPIDITY                      	     1	     4	     4
RAPIDLY                       	     1	   263	   263
RARE                          	     1	    94	    94
RARELY                        	     1	   134	   134
RARER                         	     1	     3	     3
RARITY                        	     1	     2	     2
RAT                           	     1	     2	     2
RATS                          	     1	     3	     3
RAY                           	     1	   221	   221
RAYED                         	     1	     1	     1
RAYS                          	     1	   188	   188
REACT                         	     1	    34	    34
REACTANTS                     	     1	     1	     1
REACTED                       	     1	     7	     7
REACTING                      	     1	     7	     7
REACTION                      	     1	   165	   165
REACTIONS                     	     1	    90	    90
REACTIVE                      	     1	    10	    10
REACTOR                       	     1	     2	     2
REACTS                        	     1	    15	    15
REASSOCIATE                   	     1	     1	     1
REASSOCIATION                 	     1	     4	     4
REAWAKENING                   	     1	     1	     1
RECALCULATED                  	     1	     1	     1
RECALL                        	     1	    20	    20
RECALLED                      	     1	     1	     1
RECALLING                     	     1	     4	     4
RECALLS                       	     1	     1	     1
RECEIVE                       	     1	    88	    88
RECEIVED                      	     1	   114	   114
RECEIVES                      	     1	    33	    33
RECEIVING                     	     1	    35	    35
RECIPE                        	     1	     2	     2
RECKON                        	     1	     1	     1
RECKONED                      	     1	     1	     1
RECOGNISABLE                  	     1	     3	     3
RECOGNISE                     	     1	     4	     4
RECOGNISED                    	     1	    15	    15
RECOGNIZABLE                  	     1	    10	    10
RECOGNIZE                     	     1	    64	    64
RECOGNIZED                    	     1	   202	   202
RECOGNIZES                    	     1	    19	    19
RECOGNIZING                   	     1	    34	    34
RECOMBINANT                   	     1	     7	     7
RECOMBINANTS                  	     1	     1	     1
RECOMBINATION                 	     1	    30	    30
RECOMBINATIONS                	     1	     2	     2
RECOMBINING                   	     1	     1	     1
RECOMMEND                     	     1	    29	    29
RECOMMENDATION                	     1	    13	    13
RECOMMENDATIONS               	     1	    62	    62
RECOMMENDED                   	     1	   151	   151
RECOMMENDING                  	     1	     4	     4
RECOMMENDS                    	     1	    27	    27
RECONNECT                     	     1	     2	     2
RECONNECTING                  	     1	     2	     2
RECOVER                       	     1	    40	    40
RECOVERABLE                   	     1	     8	     8
RECOVERED                     	     1	    29	    29
RECOVERIES                    	     1	     1	     1
RECOVERING                    	     1	     2	     2
RECOVERS                      	     1	     5	     5
RECOVERY                      	     1	    81	    81
RECREATE                      	     1	     5	     5
RECREATED                     	     1	     1	     1
RECREATING                    	     1	     3	     3
RECREATIONISTS                	     1	     7	     7
REDEVELOPMENT                 	     1	     1	     1
REDIRECT                      	     1	     1	     1
REDIRECTED                    	     1	     2	     2
REDIVIDE                      	     1	     1	     1
REDUCE                        	     1	   675	   675
REDUCED                       	     1	   569	   569
REDUCES                       	     1	   198	   198
REDUCING                      	     1	   256	   256
REDUCTION                     	     1	   383	   383
REDUCTIONS                    	     1	    92	    92
REELECTED                     	     1	     1	     1
REELECTION                    	     1	     2	     2
REESTABLISH                   	     1	     7	     7
REESTABLISHED                 	     1	     2	     2
REESTABLISHING                	     1	     2	     2
REESTABLISHMENT               	     1	     4	     4
REEXAMINATION                 	     1	     2	     2
REEXAMINE                     	     1	     1	     1
REEXAMINED                    	     1	     1	     1
REEXAMINING                   	     1	     2	     2
REEXPOSED                     	     1	     1	     1
REF                           	     1	     1	     1
REFASHIONED                   	     1	     1	     1
REFER                         	     1	   103	   103
REFERENCE                     	     1	   260	   260
REFERENCED                    	     1	    12	    12
REFERENCES                    	     1	    36	    36
REFERRED                      	     1	   221	   221
REFERRING                     	     1	    19	    19
REFERS                        	     1	   178	   178
REFRIGERATED                  	     1	     1	     1
REFRIGERATION                 	     1	     1	     1
REFRIGERATOR                  	     1	     3	     3
REFUSE                        	     1	     6	     6
REFUSED                       	     1	     3	     3
REGARD                        	     1	    73	    73
REGARDED                      	     1	    48	    48
REGARDING                     	     1	   137	   137
REGARDLESS                    	     1	    98	    98
REGARDS                       	     1	    10	    10
REGION                        	     1	   467	   467
REGIONAL                      	     1	   283	   283
REGIONALLY                    	     1	    10	    10
REGIONS                       	     1	   899	   899
REGISTER                      	     1	     7	     7
REGISTERED                    	     1	    26	    26
REGISTERING                   	     1	     1	     1
REGISTERS                     	     1	     7	     7
REGISTRATION                  	     1	    32	    32
REGULAR                       	     1	    96	    96
REGULARITIES                  	     1	     9	     9
REGULARITY                    	     1	     3	     3
REGULARIZE                    	     1	     1	     1
REGULARLY                     	     1	    76	    76
REINSPECTED                   	     1	     2	     2
REINSPECTION                  	     1	     1	     1
REINTRODUCE                   	     1	     2	     2
REINTRODUCED                  	     1	     4	     4
REINTRODUCTION                	     1	     4	     4
RELAX                         	     1	     2	     2
RELAXATION                    	     1	     2	     2
RELAXATIONS                   	     1	     2	     2
RELAXED                       	     1	     4	     4
RELEASE                       	     1	   166	   166
RELEASED                      	     1	   119	   119
RELEASES                      	     1	    27	    27
RELEASING                     	     1	    12	    12
RELIABILITY                   	     1	    35	    35
RELIABLE                      	     1	   101	   101
RELIABLY                      	     1	    26	    26
RELIANCE                      	     1	    17	    17
RELIANT                       	     1	     3	     3
RELIED                        	     1	    21	    21
RELIEF                        	     1	    29	    29
RELIES                        	     1	    32	    32
RELOCATE                      	     1	     1	     1
RELOCATED                     	     1	     5	     5
RELOCATING                    	     1	     1	     1
RELOCATION                    	     1	     8	     8
RELY                          	     1	    76	    76
RELYING                       	     1	     9	     9
REMAIN                        	     1	   221	   221
REMAINED                      	     1	    45	    45
REMAINING                     	     1	   162	   162
REMAINS                       	     1	   252	   252
REMAPPED                      	     1	     1	     1
REMAPPING                     	     1	     1	     1
REMARKABLE                    	     1	    40	    40
REMARKABLY                    	     1	    32	    32
REMARKED                      	     1	     4	     4
REMARKS                       	     1	    30	    30
REMEASURE                     	     1	     1	     1
REMEASURED                    	     1	     4	     4
REMEASUREMENT                 	     1	     2	     2
REMIND                        	     1	     2	     2
REMINDER                      	     1	     4	     4
REMINDERS                     	     1	     1	     1
REMOVAL                       	     1	   261	   261
REMOVALS                      	     1	    14	    14
REMOVE                        	     1	   195	   195
REMOVED                       	     1	   451	   451
REMOVERS                      	     1	     1	     1
REMOVES                       	     1	    31	    31
REMOVING                      	     1	   126	   126
REORGANIZATION                	     1	     5	     5
REORGANIZED                   	     1	     2	     2
REP                           	     1	     2	     2
REPAIR                        	     1	    45	    45
REPAIRED                      	     1	     7	     7
REPAIRING                     	     1	     3	     3
REPAIRS                       	     1	     2	     2
REPEAT                        	     1	    39	    39
REPEATABILITY                 	     1	     3	     3
REPEATABLE                    	     1	     6	     6
REPEATED                      	     1	    96	    96
REPEATEDLY                    	     1	    30	    30
REPEATING                     	     1	     8	     8
REPEATS                       	     1	    22	    22
REPETITION                    	     1	     8	     8
REPLACE                       	     1	    77	    77
REPLACEABLE                   	     1	     4	     4
REPLACED                      	     1	   102	   102
REPLACEMENT                   	     1	    54	    54
REPLACEMENTS                  	     1	     6	     6
REPLACES                      	     1	     7	     7
REPLACING                     	     1	    34	    34
REPRESENT                     	     1	   209	   209
REPRESENTATION                	     1	    30	    30
REPRESENTATIONS               	     1	    11	    11
REPRESENTATIVE                	     1	    77	    77
REPRESENTATIVENESS            	     1	     1	     1
REPRESENTATIVES               	     1	    17	    17
REPRESENTED                   	     1	   149	   149
REPRESENTING                  	     1	    94	    94
REPRESENTS                    	     1	   197	   197
REPRINTED                     	     1	     2	     2
REPROCESS                     	     1	     1	     1
REPROCESSING                  	     1	     1	     1
REQUIRE                       	     1	   379	   379
REQUIRED                      	     1	   564	   564
REQUIREMENT                   	     1	    77	    77
REQUIREMENTS                  	     1	   252	   252
REQUIRES                      	     1	   356	   356
REQUIRING                     	     1	    68	    68
RESALE                        	     1	     2	     2
RESCALE                       	     1	     1	     1
RESCHEDULED                   	     1	     1	     1
RESEAL                        	     1	     1	     1
RESEARCH                      	     1	  1193	  1193
RESEARCHED                    	     1	     8	     8
RESEARCHER                    	     1	    10	    10
RESEARCHERS                   	     1	   104	   104
RESEARCHES                    	     1	     1	     1
RESEARCHING                   	     1	     1	     1
RESELECTED                    	     1	     1	     1
RESERVATION                   	     1	    30	    30
RESERVATIONS                  	     1	     4	     4
RESERVE                       	     1	    57	    57
RESERVED                      	     1	    19	    19
RESERVES                      	     1	   126	   126
RESERVING                     	     1	     4	     4
RESIST                        	     1	    35	    35
RESISTANCE                    	     1	   309	   309
RESISTANCES                   	     1	    35	    35
RESISTANT                     	     1	   114	   114
RESISTED                      	     1	     2	     2
RESISTING                     	     1	     4	     4
RESISTIVE                     	     1	     1	     1
RESISTOR                      	     1	     1	     1
RESISTS                       	     1	     7	     7
RESPECT                       	     1	   119	   119
RESPECTABLE                   	     1	     1	     1
RESPECTED                     	     1	     4	     4
RESPECTS                      	     1	    10	    10
RESTANDARDIZING               	     1	     1	     1
RESTAURANT                    	     1	     2	     2
RESTAURANTS                   	     1	     2	     2
RESULT                        	     1	   772	   772
RESULTANT                     	     1	    37	    37
RESULTED                      	     1	   146	   146
RESULTING                     	     1	   339	   339
RESULTS                       	     1	  1175	  1175
RESURFACE                     	     1	     2	     2
RETIRE                        	     1	     1	     1
RETIRED                       	     1	     2	     2
RETIREES                      	     1	     1	     1
RETOOL                        	     1	     1	     1
RETOOLING                     	     1	     1	     1
REUNITE                       	     1	     3	     3
REVALUATION                   	     1	     1	     1
RICE                          	     1	    43	    43
RIP                           	     1	     3	     3
RIPPED                        	     1	     5	     5
RIPPING                       	     1	     4	     4
RISK                          	     1	   359	   359
RISKIER                       	     1	     1	     1
RISKINESS                     	     1	     1	     1
RISKS                         	     1	   114	   114
RISKY                         	     1	    10	    10
ROARED                        	     1	     1	     1
ROARING                       	     1	     1	     1
ROB                           	     1	     2	     2
ROBS                          	     1	     1	     1
ROLE                          	     1	   453	   453
ROLES                         	     1	    64	    64
ROOF                          	     1	    34	    34
ROOFING                       	     1	     3	     3
ROOFS                         	     1	     9	     9
ROOT                          	     1	  1758	  1758
ROOTED                        	     1	    49	    49
ROOTING                       	     1	   107	   107
ROOTLET                       	     1	     2	     2
ROOTS                         	     1	  1783	  1783
ROPE                          	     1	     8	     8
ROPES                         	     1	     4	     4
ROT                           	     1	   110	   110
ROTS                          	     1	    35	    35
ROTTED                        	     1	     5	     5
ROTTEN                        	     1	    10	    10
ROTTING                       	     1	    12	    12
ROW                           	     1	    79	    79
ROWS                          	     1	   121	   121
ROYAL                         	     1	    17	    17
ROYALTIES                     	     1	     5	     5
ROYALTY                       	     1	     4	     4
RUB                           	     1	     3	     3
RUBBED                        	     1	     5	     5
RUBBING                       	     1	    19	    19
RUIN                          	     1	    12	    12
RUINED                        	     1	     2	     2
RUINS                         	     1	    16	    16
RUSH                          	     1	     1	     1
RUSHES                        	     1	     1	     1
RUSHING                       	     1	     2	     2
R?                           	     1	     1	     1
SAINT                         	     1	     4	     4
SAKE                          	     1	     7	     7
SALABLE                       	     1	     3	     3
SALARIED                      	     1	     1	     1
SALARIES                      	     1	     1	     1
SALE                          	     1	    89	    89
SALEABLE                      	     1	     4	     4
SALES                         	     1	    71	    71
SALT                          	     1	   146	   146
SALTED                        	     1	     2	     2
SALTIER                       	     1	     1	     1
SALTING                       	     1	     4	     4
SALTS                         	     1	    85	    85
SALTY                         	     1	     6	     6
SAND                          	     1	    55	    55
SANDED                        	     1	     9	     9
SANDER                        	     1	     2	     2
SANDERS                       	     1	     2	     2
SANDING                       	     1	     6	     6
SANDS                         	     1	    93	    93
SANDWICHED                    	     1	     2	     2
SANDWICHES                    	     1	     1	     1
SANDY                         	     1	   118	   118
SANK                          	     1	     5	     5
SATISFIED                     	     1	    14	    14
SATISFY                       	     1	    40	    40
SATISFYING                    	     1	     8	     8
SCALABLE                      	     1	     1	     1
SCALE                         	     1	   407	   407
SCALED                        	     1	    19	    19
SCALERS                       	     1	     1	     1
SCALES                        	     1	   219	   219
SCALING                       	     1	    61	    61
SCENE                         	     1	    78	    78
SCENERY                       	     1	    10	    10
SCENES                        	     1	    51	    51
SCENIC                        	     1	    22	    22
SCHEDULE                      	     1	    32	    32
SCHEDULED                     	     1	     8	     8
SCHEDULES                     	     1	    19	    19
SCHEDULING                    	     1	     3	     3
SCORABLE                      	     1	     1	     1
SCORE                         	     1	     8	     8
SCORED                        	     1	     4	     4
SCORES                        	     1	    10	    10
SCORING                       	     1	     5	     5
SCRATCH                       	     1	     1	     1
SCRATCHED                     	     1	     1	     1
SCRATCHES                     	     1	     3	     3
SCREEN                        	     1	    66	    66
SCREENED                      	     1	    19	    19
SCREENING                     	     1	    39	    39
SCREENINGS                    	     1	     2	     2
SCREENS                       	     1	    10	    10
SCREW                         	     1	    14	    14
SCREWED                       	     1	     6	     6
SCREWING                      	     1	     1	     1
SCREWS                        	     1	    10	    10
SEAL                          	     1	    10	    10
SEALANTS                      	     1	     1	     1
SEALED                        	     1	    23	    23
SEALER                        	     1	     1	     1
SEALING                       	     1	     7	     7
SEALS                         	     1	     3	     3
SEARCH                        	     1	    66	    66
SEARCHED                      	     1	     3	     3
SEARCHES                      	     1	     8	     8
SEARCHING                     	     1	    12	    12
SEARCHINGER                   	     1	     1	     1
SEASON                        	     1	   503	   503
SEASONAL                      	     1	   284	   284
SEASONALITY                   	     1	    34	    34
SEASONALLY                    	     1	    20	    20
SEASONS                       	     1	   114	   114
SEC                           	     1	     3	     3
SECONDS                       	     1	    23	    23
SECRET                        	     1	     1	     1
SECRETS                       	     1	     2	     2
SECTION                       	     1	   872	   872
SECTIONAL                     	     1	     6	     6
SECTIONED                     	     1	     9	     9
SECTIONING                    	     1	     3	     3
SECTIONS                      	     1	   195	   195
SEED                          	     1	   570	   570
SEEDED                        	     1	     8	     8
SEEDERS                       	     1	     1	     1
SEEDING                       	     1	    46	    46
SEEDLESS                      	     1	     4	     4
SEEDLING                      	     1	   107	   107
SEEDLINGS                     	     1	   361	   361
SEEDS                         	     1	   580	   580
SEEK                          	     1	    45	    45
SEEKERS                       	     1	     2	     2
SEEKING                       	     1	    37	    37
SEEKS                         	     1	    19	    19
SELECT                        	     1	   119	   119
SELECTED                      	     1	   293	   293
SELECTING                     	     1	   106	   106
SELECTION                     	     1	   437	   437
SELECTIONS                    	     1	    13	    13
SELECTIVE                     	     1	    59	    59
SELECTIVELY                   	     1	    25	    25
SELECTIVITY                   	     1	     1	     1
SELECTOR                      	     1	     1	     1
SELECTS                       	     1	     7	     7
SEPARABILITY                  	     1	     4	     4
SEPARATE                      	     1	   168	   168
SEPARATED                     	     1	    80	    80
SEPARATELY                    	     1	    77	    77
SEPARATES                     	     1	    15	    15
SEPARATING                    	     1	    29	    29
SEPARATION                    	     1	    53	    53
SEPARATIONS                   	     1	     1	     1
SEPARATOR                     	     1	     1	     1
SEPT                          	     1	     1	     1
SEPTEMBER                     	     1	    54	    54
SERIES                        	     1	   762	   762
SEWING                        	     1	     3	     3
SEWN                          	     1	     1	     1
SHADE                         	     1	   389	   389
SHADED                        	     1	   193	   193
SHADES                        	     1	     4	     4
SHADING                       	     1	    63	    63
SHADOW                        	     1	    48	    48
SHADOWED                      	     1	     3	     3
SHADOWING                     	     1	    15	    15
SHADOWS                       	     1	     8	     8
SHADY                         	     1	     4	     4
SHARP                         	     1	    53	    53
SHARPEN                       	     1	     1	     1
SHARPENED                     	     1	     5	     5
SHARPER                       	     1	     5	     5
SHARPEST                      	     1	     1	     1
SHARPLY                       	     1	    16	    16
SHARPNESS                     	     1	     1	     1
SHAVE                         	     1	     1	     1
SHAVING                       	     1	     1	     1
SHAVINGS                      	     1	    24	    24
SHED                          	     1	    91	    91
SHEDDING                      	     1	    39	    39
SHEDS                         	     1	     6	     6
SHEEP                         	     1	    15	    15
SHEET                         	     1	    57	    57
SHEETING                      	     1	     5	     5
SHEETS                        	     1	    48	    48
SHELF                         	     1	     2	     2
SHELL                         	     1	    15	    15
SHELLS                        	     1	     8	     8
SHELTER                       	     1	    50	    50
SHELTERED                     	     1	    11	    11
SHELTERING                    	     1	     4	     4
SHELTERS                      	     1	    24	    24
SHELVES                       	     1	     4	     4
SHELVING                      	     1	     2	     2
SHIFT                         	     1	   107	   107
SHIFTED                       	     1	    36	    36
SHIFTERS                      	     1	     1	     1
SHIFTING                      	     1	   153	   153
SHIFTS                        	     1	    63	    63
SHINE                         	     1	     4	     4
SHINING                       	     1	     3	     3
SHINY                         	     1	     2	     2
SHIVER                        	     1	     1	     1
SHOCK                         	     1	    25	    25
SHOCKS                        	     1	    14	    14
SHORE                         	     1	     7	     7
SHORES                        	     1	     6	     6
SHOVE                         	     1	     2	     2
SHOWER                        	     1	     3	     3
SHOWERING                     	     1	     1	     1
SHOWERS                       	     1	     2	     2
SIGNAL                        	     1	   189	   189
SIGNALED                      	     1	     1	     1
SIGNALING                     	     1	     4	     4
SIGNALLING                    	     1	     1	     1
SIGNALS                       	     1	    60	    60
SILENCE                       	     1	     1	     1
SILENCED                      	     1	     1	     1
SILENCERS                     	     1	     1	     1
SILVER                        	     1	    45	    45
SILVERING                     	     1	     1	     1
SIMILAR                       	     1	   900	   900
SIMILARITIES                  	     1	    25	    25
SIMILARITY                    	     1	    72	    72
SIMILARLY                     	     1	   168	   168
SINK                          	     1	    36	    36
SINKAGE                       	     1	     3	     3
SINKER                        	     1	    12	    12
SINKERS                       	     1	     3	     3
SINKING                       	     1	     4	     4
SINKS                         	     1	    20	    20
SITE                          	     1	  1261	  1261
SITES                         	     1	   945	   945
SITING                        	     1	     1	     1
SKI                           	     1	     4	     4
SKIING                        	     1	     1	     1
SKILL                         	     1	    26	    26
SKILLED                       	     1	     9	     9
SKILLFUL                      	     1	     3	     3
SKILLS                        	     1	    53	    53
SKIRT                         	     1	     3	     3
SKIS                          	     1	     1	     1
SLAVE                         	     1	     5	     5
SLIDE                         	     1	     4	     4
SLIDES                        	     1	     7	     7
SLIDING                       	     1	     5	     5
SMART                         	     1	     5	     5
SMOOTH                        	     1	    84	    84
SMOOTHED                      	     1	    17	    17
SMOOTHER                      	     1	     4	     4
SMOOTHERS                     	     1	     1	     1
SMOOTHING                     	     1	    39	    39
SMOOTHLY                      	     1	     6	     6
SMOOTHNESS                    	     1	     5	     5
SMOOTHS                       	     1	     3	     3
SNAKE                         	     1	     2	     2
SNAKES                        	     1	     1	     1
SNAP                          	     1	    20	    20
SNAPPED                       	     1	    11	    11
SNAPPING                      	     1	     5	     5
SNR                           	     1	    37	    37
SOCIAL                        	     1	   448	   448
SOCIALISTIC                   	     1	     1	     1
SOCIALLY                      	     1	    40	    40
SOCIETAL                      	     1	    33	    33
SOCIETIES                     	     1	    32	    32
SOCIETY                       	     1	   216	   216
SOCK                          	     1	     1	     1
SOCKS                         	     1	     1	     1
SOIL                          	     1	  5298	  5298
SOILS                         	     1	  1203	  1203
SOLDIER                       	     1	     1	     1
SOLDIERS                      	     1	     2	     2
SOLID                         	     1	   171	   171
SOLIDIFICATION                	     1	     1	     1
SOLIDIFIED                    	     1	     2	     2
SOLIDS                        	     1	    28	    28
SOMEWHAT                      	     1	   122	   122
SORE                          	     1	     2	     2
SORELY                        	     1	     1	     1
SORES                         	     1	     1	     1
SORTED                        	     1	    14	    14
SORTING                       	     1	    15	    15
SOUGHT                        	     1	    33	    33
SOUL                          	     1	     3	     3
SOUP                          	     1	     1	     1
SOUTHERN                      	     1	   426	   426
SOUTHERNERS                   	     1	     1	     1
SOUTHERNMOST                  	     1	     2	     2
SP                            	     1	   159	   159
SPARE                         	     1	     7	     7
SPARED                        	     1	     2	     2
SPARINGLY                     	     1	     3	     3
SPECIES                       	     1	  5323	  5323
SPECIFIC                      	     1	   733	   733
SPECIFICALLY                  	     1	    93	    93
SPECIFICATION                 	     1	    26	    26
SPECIFICATIONS                	     1	    43	    43
SPECIFICITIES                 	     1	     2	     2
SPECIFICITY                   	     1	    19	    19
SPEECH                        	     1	     3	     3
SPEED                         	     1	   138	   138
SPEEDING                      	     1	     4	     4
SPEEDS                        	     1	    35	    35
SPELL                         	     1	     5	     5
SPELLED                       	     1	     1	     1
SPELLS                        	     1	     8	     8
SPIN                          	     1	     3	     3
SPINNING                      	     1	     2	     2
SPIRIT                        	     1	     4	     4
SPIRITED                      	     1	     1	     1
SPIRITS                       	     1	     2	     2
SPIRITUAL                     	     1	    15	    15
SPLIT                         	     1	    60	    60
SPLITS                        	     1	    12	    12
SPLITTER                      	     1	     1	     1
SPLITTING                     	     1	    20	    20
SPOILS                        	     1	     5	     5
SPP                           	     1	   325	   325
SPRAY                         	     1	    60	    60
SPRAYED                       	     1	    30	    30
SPRAYER                       	     1	     2	     2
SPRAYING                      	     1	    23	    23
SPRAYS                        	     1	    35	    35
SPREAD                        	     1	   250	   250
SPREADER                      	     1	     1	     1
SPREADERS                     	     1	     3	     3
SPREADING                     	     1	    55	    55
SPREADS                       	     1	    14	    14
SPUN                          	     1	     2	     2
SPUNED                        	     1	     1	     1
STABILISATION                 	     1	     1	     1
STABILISED                    	     1	     2	     2
STABILITIES                   	     1	     1	     1
STABILITY                     	     1	   163	   163
STABILIZATION                 	     1	    18	    18
STABILIZATIONS                	     1	     1	     1
STABILIZE                     	     1	    25	    25
STABILIZED                    	     1	    11	    11
STABILIZER                    	     1	     2	     2
STABILIZERS                   	     1	     2	     2
STABILIZES                    	     1	     5	     5
STABILIZING                   	     1	    13	    13
STABLE                        	     1	   164	   164
STABLER                       	     1	     1	     1
STABLY                        	     1	     2	     2
STAFF                         	     1	    37	    37
STAFFED                       	     1	     2	     2
STAIR                         	     1	     1	     1
STAMP                         	     1	     5	     5
STAMPED                       	     1	     2	     2
STAMPS                        	     1	     9	     9
STANDARD                      	     1	   396	   396
STANDARDISATION               	     1	     3	     3
STANDARDISE                   	     1	     2	     2
STANDARDISED                  	     1	     7	     7
STANDARDISING                 	     1	     1	     1
STANDARDIZATION               	     1	    62	    62
STANDARDIZE                   	     1	     5	     5
STANDARDIZED                  	     1	    66	    66
STANDARDIZES                  	     1	     1	     1
STANDARDIZING                 	     1	    10	    10
STANDARDS                     	     1	   138	   138
STANDARDSIZED                 	     1	     1	     1
STARVATION                    	     1	    14	    14
STARVE                        	     1	     1	     1
STARVED                       	     1	     5	     5
STARVING                      	     1	     3	     3
STATES                        	     1	   926	   926
STEADILY                      	     1	    23	    23
STEADY                        	     1	    40	    40
STEAK                         	     1	     1	     1
STEAM                         	     1	    44	    44
STEAMING                      	     1	     7	     7
STEEL                         	     1	    71	    71
STIFF                         	     1	    17	    17
STIFFEN                       	     1	     1	     1
STIFFENING                    	     1	     2	     2
STIFFER                       	     1	     4	     4
STIFFEST                      	     1	     1	     1
STIFFNESS                     	     1	    48	    48
STIR                          	     1	     1	     1
STIRRED                       	     1	     1	     1
STIRRING                      	     1	     3	     3
STOCK                         	     1	   266	   266
STOCKED                       	     1	    13	    13
STOCKS                        	     1	    70	    70
STOMACHIC                     	     1	     1	     1
STORM                         	     1	    82	    82
STORMING                      	     1	     1	     1
STORMS                        	     1	    64	    64
STRAWBERRY                    	     1	     1	     1
STREAM                        	     1	   172	   172
STREAMS                       	     1	   150	   150
STRENGTH                      	     1	   539	   539
STRENGTHEN                    	     1	    18	    18
STRENGTHENED                  	     1	     6	     6
STRENGTHENERS                 	     1	     1	     1
STRENGTHENING                 	     1	    14	    14
STRENGTHENS                   	     1	     4	     4
STRENGTHS                     	     1	    28	    28
STRESS                        	     1	   409	   409
STRESSED                      	     1	    49	    49
STRESSES                      	     1	    99	    99
STRESSFUL                     	     1	     3	     3
STRESSORS                     	     1	     1	     1
STRETCH                       	     1	     7	     7
STRETCHED                     	     1	     6	     6
STRETCHES                     	     1	     7	     7
STRETCHING                    	     1	    10	    10
STRETCHY                      	     1	     1	     1
STRING                        	     1	    11	    11
STRINGED                      	     1	     2	     2
STRINGS                       	     1	     2	     2
STRINGY                       	     1	     2	     2
STRIP                         	     1	    56	    56
STRIPPED                      	     1	    14	    14
STRIPPING                     	     1	     8	     8
STRIPS                        	     1	    66	    66
STROKE                        	     1	     5	     5
STRUGGLE                      	     1	     6	     6
STRUGGLED                     	     1	     1	     1
STRUGGLES                     	     1	     5	     5
STRUGGLING                    	     1	     1	     1
STRUNG                        	     1	     1	     1
STYLE                         	     1	     8	     8
STYLES                        	     1	    11	    11
STYLISTIC                     	     1	     1	     1
STYLIZED                      	     1	     4	     4
SUBCOMMITTEE                  	     1	     4	     4
SUBCOMMITTEES                 	     1	     2	     2
SUBSECTION                    	     1	    20	    20
SUBSECTIONS                   	     1	    20	    20
SUBSOIL                       	     1	    22	    22
SUBSOILS                      	     1	     3	     3
SUBSPECIES                    	     1	    10	    10
SUBSTANDARD                   	     1	     1	     1
SUBSURFACE                    	     1	    26	    26
SUBUNITS                      	     1	     3	     3
SUCCESS                       	     1	   181	   181
SUCCESSES                     	     1	     7	     7
SUCCESSFUL                    	     1	   209	   209
SUCCESSFULLY                  	     1	   123	   123
SUCK                          	     1	     7	     7
SUCKED                        	     1	     4	     4
SUCKING                       	     1	    18	    18
SUFFER                        	     1	    38	    38
SUFFERED                      	     1	    17	    17
SUFFERING                     	     1	    11	    11
SUFFERS                       	     1	    14	    14
SUGAR                         	     1	   121	   121
SUGARS                        	     1	    99	    99
SUGARY                        	     1	    10	    10
SUNK                          	     1	     6	     6
SUNKEN                        	     1	    10	    10
SUPER                         	     1	     4	     4
SUPPLIED                      	     1	    58	    58
SUPPLIER                      	     1	     5	     5
SUPPLIERS                     	     1	    17	    17
SUPPLIES                      	     1	    70	    70
SUPPLY                        	     1	   623	   623
SUPPLYING                     	     1	    20	    20
SURFACE                       	     1	  1323	  1323
SURFACED                      	     1	    11	    11
SURFACER                      	     1	     1	     1
SURFACERS                     	     1	     1	     1
SURFACES                      	     1	   212	   212
SURFACING                     	     1	     7	     7
SURROUND                      	     1	    11	    11
SURROUNDED                    	     1	    38	    38
SURROUNDING                   	     1	   178	   178
SURROUNDINGS                  	     1	    21	    21
SURROUNDS                     	     1	     9	     9
SURVIVABILITY                 	     1	     1	     1
SURVIVAL                      	     1	   243	   243
SURVIVE                       	     1	   149	   149
SURVIVED                      	     1	    16	    16
SURVIVES                      	     1	    11	    11
SURVIVING                     	     1	    30	    30
SURVIVOR                      	     1	     3	     3
SURVIVORS                     	     1	     4	     4
SUSPECT                       	     1	    12	    12
SUSPECTED                     	     1	    29	    29
SUSPECTS                      	     1	     2	     2
SUSPICION                     	     1	     3	     3
SUSPICIOUS                    	     1	     2	     2
SWALLOW                       	     1	     5	     5
SWALLOWED                     	     1	     3	     3
SWEAR                         	     1	     1	     1
SWEEP                         	     1	     9	     9
SWEEPING                      	     1	     1	     1
SWEEPY                        	     1	     1	     1
SWEPT                         	     1	     3	     3
SWING                         	     1	     2	     2
SWINGS                        	     1	     4	     4
SWITCH                        	     1	    10	    10
SWITCHED                      	     1	     6	     6
SWITCHES                      	     1	     2	     2
SWITCHING                     	     1	    14	    14
SWORD                         	     1	     1	     1
SWUNG                         	     1	     1	     1
TALE                          	     1	     1	     1
TALES                         	     1	     6	     6
TANK                          	     1	     4	     4
TANKS                         	     1	     5	     5
TAP                           	     1	    29	    29
TAPPED                        	     1	     8	     8
TAPPING                       	     1	     2	     2
TEASE                         	     1	     1	     1
TECHNOLOGICAL                 	     1	    72	    72
TECHNOLOGICALLY               	     1	     3	     3
TECHNOLOGIES                  	     1	   178	   178
TECHNOLOGIST                  	     1	     1	     1
TECHNOLOGISTS                 	     1	     2	     2
TECHNOLOGY                    	     1	   262	   262
TEMPTATION                    	     1	     1	     1
TEMPTING                      	     1	     5	     5
TENSION                       	     1	   169	   169
TENSIONED                     	     1	     1	     1
TENSIONS                      	     1	    15	    15
TENSIVE                       	     1	     1	     1
TENT                          	     1	     9	     9
TENTS                         	     1	     1	     1
TH                            	     1	   141	   141
THEREFORE                     	     1	   759	   759
THIEVES                       	     1	     1	     1
THIN                          	     1	   175	   175
THINLY                        	     1	     2	     2
THINNED                       	     1	    50	    50
THINNER                       	     1	    37	    37
THINNESS                      	     1	     1	     1
THINNEST                      	     1	     6	     6
THINNING                      	     1	   294	   294
THINNINGS                     	     1	    28	    28
THINS                         	     1	     2	     2
THREAT                        	     1	    41	    41
THREATEN                      	     1	    19	    19
THREATENED                    	     1	    42	    42
THREATENING                   	     1	     5	     5
THREATENS                     	     1	     2	     2
THREATS                       	     1	    16	    16
THUS                          	     1	   973	   973
TIDAL                         	     1	    16	    16
TIDE                          	     1	     3	     3
TIDES                         	     1	     6	     6
TIN                           	     1	     8	     8
TINIEST                       	     1	     1	     1
TINS                          	     1	     2	     2
TINY                          	     1	    27	    27
TIP                           	     1	    74	    74
TIPPED                        	     1	     6	     6
TIPPING                       	     1	     6	     6
TIPS                          	     1	    64	    64
TITLE                         	     1	    12	    12
TITLED                        	     1	     7	     7
TITLES                        	     1	     5	     5
TITLING                       	     1	     1	     1
TOE                           	     1	     1	     1
TOILET                        	     1	     1	     1
TOMATO                        	     1	     5	     5
TOMATOES                      	     1	     2	     2
TONAL                         	     1	     3	     3
TONE                          	     1	    11	    11
TONES                         	     1	     4	     4
TONGUE                        	     1	     2	     2
TONGUED                       	     1	     1	     1
TONGUES                       	     1	     3	     3
TOOL                          	     1	   164	   164
TOOLS                         	     1	   179	   179
TOPIC                         	     1	    75	    75
TOPICAL                       	     1	     3	     3
TOPICALLY                     	     1	     1	     1
TOPICS                        	     1	    37	    37
TOUGH                         	     1	    21	    21
TOUGHENED                     	     1	     1	     1
TOUGHNESS                     	     1	     5	     5
TOURISM                       	     1	     7	     7
TOURIST                       	     1	     3	     3
TOURISTIC                     	     1	     1	     1
TOURISTS                      	     1	     3	     3
TOURS                         	     1	     3	     3
TOWEL                         	     1	     4	     4
TOWELING                      	     1	     4	     4
TOWER                         	     1	    31	    31
TOWERING                      	     1	     3	     3
TOWERS                        	     1	     7	     7
TOY                           	     1	     1	     1
TOYS                          	     1	     3	     3
TRACE                         	     1	    43	    43
TRACEABILITY                  	     1	     1	     1
TRACEABLE                     	     1	    11	    11
TRACED                        	     1	    26	    26
TRACES                        	     1	    11	    11
TRACING                       	     1	    14	    14
TRACINGS                      	     1	     1	     1
TRACTABILITY                  	     1	     4	     4
TRADABLE                      	     1	     2	     2
TRADE                         	     1	   230	   230
TRADED                        	     1	    20	    20
TRADERS                       	     1	     2	     2
TRADES                        	     1	     1	     1
TRADING                       	     1	    29	    29
TRADITION                     	     1	    15	    15
TRADITIONAL                   	     1	   330	   330
TRADITIONALLY                 	     1	    81	    81
TRADITIONS                    	     1	    25	    25
TRAFFIC                       	     1	    36	    36
TRANSFER                      	     1	   197	   197
TRANSFERABILITY               	     1	    16	    16
TRANSFERABLE                  	     1	    14	    14
TRANSFERING                   	     1	     1	     1
TRANSFERRED                   	     1	    51	    51
TRANSFERRING                  	     1	     9	     9
TRANSFERS                     	     1	    15	    15
TRAP                          	     1	    10	    10
TRAPPED                       	     1	    14	    14
TRAPPER                       	     1	     1	     1
TRAPPING                      	     1	    13	    13
TRAPS                         	     1	    14	    14
TRAY                          	     1	     2	     2
TRAYS                         	     1	     6	     6
TRIAL                         	     1	    31	    31
TRIALS                        	     1	    64	    64
TRICK                         	     1	     6	     6
TRICKIER                      	     1	     1	     1
TRICKS                        	     1	     1	     1
TRICKY                        	     1	     1	     1
TRUCK                         	     1	    24	    24
TRUCKER                       	     1	     1	     1
TRUCKERS                      	     1	     3	     3
TRUCKS                        	     1	     1	     1
TRUNK                         	     1	   897	   897
TRUNKLESS                     	     1	     1	     1
TRUNKS                        	     1	   241	   241
TUNE                          	     1	     2	     2
TUNED                         	     1	     7	     7
TUNING                        	     1	     5	     5
TWIN                          	     1	     6	     6
TWINNED                       	     1	     1	     1
TWINS                         	     1	     1	     1
TWIST                         	     1	     8	     8
TWISTED                       	     1	    16	    16
TWISTING                      	     1	     6	     6
TWISTS                        	     1	     3	     3
TYPCIALLY                     	     1	     2	     2
TYPICAL                       	     1	   222	   222
TYPICALLY                     	     1	   361	   361
UNACCOUNTED                   	     1	     5	     5
UNAFFECTED                    	     1	    22	    22
UNAIDED                       	     1	     2	     2
UNALTERED                     	     1	     4	     4
UNAPPRECIATED                 	     1	     1	     1
UNATTENDED                    	     1	     1	     1
UNATTRACTIVE                  	     1	    22	    22
UNAVAILABILITY                	     1	     4	     4
UNAVAILABLE                   	     1	    14	    14
UNAVOIDABLE                   	     1	     7	     7
UNAVOIDABLY                   	     1	     1	     1
UNBALANCED                    	     1	     2	     2
UNBLOCKED                     	     1	     1	     1
UNBOUND                       	     1	     1	     1
UNBRANCHED                    	     1	    10	    10
UNCHANNELIZED                 	     1	     1	     1
UNCHARACTERIZED               	     1	     1	     1
UNCLAIMED                     	     1	     1	     1
UNCOMMON                      	     1	    30	    30
UNCONDITIONAL                 	     1	     4	     4
UNCONSCIOUS                   	     1	     1	     1
UNCONSCIOUSNESS               	     1	     1	     1
UNCORRECTED                   	     1	    13	    13
UNCREDITED                    	     1	     1	     1
UNCURED                       	     1	     1	     1
UNDAMAGED                     	     1	     7	     7
UNDEMANDING                   	     1	     3	     3
UNDENIABLE                    	     1	     1	     1
UNDERDEVELOPED                	     1	     1	     1
UNDERDEVELOPMENT              	     1	     1	     1
UNDESIRABLE                   	     1	    66	    66
UNDESIRED                     	     1	    10	    10
UNDETECTABLE                  	     1	     1	     1
UNDETECTED                    	     1	     8	     8
UNDETERMINED                  	     1	     1	     1
UNDEVELOPED                   	     1	     4	     4
UNDISTURBED                   	     1	    34	    34
UNDIVIDED                     	     1	     1	     1
UNDUE                         	     1	     6	     6
UNDULY                        	     1	     6	     6
UNECONOMIC                    	     1	     2	     2
UNECONOMICAL                  	     1	     3	     3
UNEQUAL                       	     1	    11	    11
UNEQUALLY                     	     1	     2	     2
UNEXAMINED                    	     1	     2	     2
UNFAILINGLY                   	     1	     1	     1
UNFAMILIAR                    	     1	     2	     2
UNFAVORABLE                   	     1	    31	    31
UNFAVORABLY                   	     1	     4	     4
UNFAVOURABLE                  	     1	    13	    13
UNFOLDED                      	     1	     1	     1
UNFOLDING                     	     1	     1	     1
UNFOLDS                       	     1	     1	     1
UNFUNDABLE                    	     1	     1	     1
UNGRADED                      	     1	     1	     1
UNHARMED                      	     1	     2	     2
UNIDENTIFIED                  	     1	     3	     3
UNIDIRECTIONAL                	     1	     2	     2
UNIMPROVED                    	     1	     3	     3
UNINJURED                     	     1	     3	     3
UNINTENDED                    	     1	     9	     9
UNINTENTIONALLY               	     1	     2	     2
UNINTERRUPTED                 	     1	     3	     3
UNION                         	     1	    47	    47
UNIONS                        	     1	     1	     1
UNIT                          	     1	   414	   414
UNITE                         	     1	     4	     4
UNITED                        	     1	   753	   753
UNITES                        	     1	     2	     2
UNITING                       	     1	     1	     1
UNITLESS                      	     1	     5	     5
UNITS                         	     1	   222	   222
UNIV                          	     1	     2	     2
UNIVERSITIES                  	     1	    20	    20
UNIVERSITY                    	     1	    92	    92
UNLIKELY                      	     1	    53	    53
UNLIMITED                     	     1	     7	     7
UNMASKS                       	     1	     1	     1
UNMEASURED                    	     1	     1	     1
UNMIX                         	     1	     2	     2
UNMIXED                       	     1	     1	     1
UNMIXING                      	     1	     4	     4
UNOBSERVABLE                  	     1	     5	     5
UNOBSERVED                    	     1	     9	     9
UNOFFICIAL                    	     1	     2	     2
UNORGANIZED                   	     1	     1	     1
UNPLEASANT                    	     1	    13	    13
UNPLUGGING                    	     1	     1	     1
UNPOLLUTED                    	     1	     3	     3
UNPOOLED                      	     1	     1	     1
UNPOPULAR                     	     1	     1	     1
UNPOPULATED                   	     1	     2	     2
UNPROCESSED                   	     1	     1	     1
UNPRODUCTIVE                  	     1	     7	     7
UNPUB                         	     1	     2	     2
UNRECOGNIZED                  	     1	     6	     6
UNRELIABLE                    	     1	    11	    11
UNRELIANT                     	     1	     1	     1
UNSANDED                      	     1	     2	     2
UNSCHEDULED                   	     1	     1	     1
UNSEASONABLE                  	     1	     1	     1
UNSEASONABLY                  	     1	     1	     1
UNSEASONAL                    	     1	     2	     2
UNSECTIONED                   	     1	     1	     1
UNSEPARATED                   	     1	     1	     1
UNSHADED                      	     1	     7	     7
UNSHELTERED                   	     1	     5	     5
UNSKILLED                     	     1	     2	     2
UNSORTED                      	     1	     1	     1
UNSPECIFIC                    	     1	     1	     1
UNSPLIT                       	     1	     1	     1
UNSPRAYED                     	     1	     1	     1
UNSTABLE                      	     1	    25	    25
UNSTOCKED                     	     1	     1	     1
UNSTRESSED                    	     1	     3	     3
UNSUCCESSFUL                  	     1	    10	    10
UNSUSPECTED                   	     1	     1	     1
UNSUSPECTING                  	     1	     1	     1
UNTAPPED                      	     1	     3	     3
UNTHINNED                     	     1	     6	     6
UNTHREATENED                  	     1	     1	     1
UNWISE                        	     1	     3	     3
UNWRAPPED                     	     1	     1	     1
UPPER                         	     1	   276	   276
UPPERMOST                     	     1	    12	    12
UPSET                         	     1	     7	     7
UPSETS                        	     1	     1	     1
VALLEY                        	     1	    50	    50
VALLEYS                       	     1	    44	    44
VALUABLE                      	     1	   230	   230
VALUATE                       	     1	     1	     1
VALUATED                      	     1	     2	     2
VALUATING                     	     1	     1	     1
VALUATION                     	     1	   153	   153
VALUATIONS                    	     1	     2	     2
VALUATOR                      	     1	     1	     1
VALUE                         	     1	  1579	  1579
VALUED                        	     1	    77	    77
VALUELESS                     	     1	     1	     1
VALUES                        	     1	  1423	  1423
VALUING                       	     1	    16	    16
VARIABILITY                   	     1	   237	   237
VARIABLE                      	     1	   297	   297
VARIABLES                     	     1	   452	   452
VARIANCE                      	     1	   331	   331
VARIANCES                     	     1	    16	    16
VARIANT                       	     1	    11	    11
VARIANTS                      	     1	    18	    18
VARIATE                       	     1	     7	     7
VARIATES                      	     1	    10	    10
VARIATION                     	     1	   616	   616
VARIATIONS                    	     1	   329	   329
VARIED                        	     1	    99	    99
VARIES                        	     1	   240	   240
VARIOUS                       	     1	   922	   922
VARIOUSLY                     	     1	    11	    11
VARY                          	     1	   381	   381
VARYING                       	     1	   184	   184
VEGETABLE                     	     1	    11	    11
VEGETABLES                    	     1	    30	    30
VEHICLE                       	     1	    15	    15
VEHICLES                      	     1	    24	    24
VEHICULAR                     	     1	     5	     5
VERSION                       	     1	    45	    45
VERSIONS                      	     1	    21	    21
VICTIM                        	     1	     1	     1
VICTIMS                       	     1	     2	     2
VILLAGE                       	     1	    62	    62
VILLAGER                      	     1	     2	     2
VILLAGERS                     	     1	    17	    17
VILLAGES                      	     1	    43	    43
VIOLENT                       	     1	     3	     3
VOTE                          	     1	     4	     4
VOTERS                        	     1	     3	     3
VOTES                         	     1	     2	     2
VOTING                        	     1	     5	     5
WAGE                          	     1	    11	    11
WAGED                         	     1	     1	     1
WAGES                         	     1	     7	     7
WANDER                        	     1	     1	     1
WANDERS                       	     1	     1	     1
WARN                          	     1	     2	     2
WARNED                        	     1	     6	     6
WARNING                       	     1	     7	     7
WARNINGS                      	     1	     2	     2
WEAK                          	     1	   126	   126
WEAKEN                        	     1	    26	    26
WEAKENED                      	     1	    34	    34
WEAKENING                     	     1	    11	    11
WEAKENS                       	     1	     4	     4
WEAKER                        	     1	    19	    19
WEAKEST                       	     1	     8	     8
WEAKLY                        	     1	    24	    24
WEAKNESS                      	     1	    23	    23
WEAKNESSES                    	     1	    19	    19
WEAPON                        	     1	     4	     4
WEAPONS                       	     1	     3	     3
WEED                          	     1	    77	    77
WEEDED                        	     1	     3	     3
WEEDING                       	     1	    15	    15
WEEDINGS                      	     1	     2	     2
WEEDS                         	     1	    91	    91
WEEDY                         	     1	     2	     2
WELCOME                       	     1	     2	     2
WELCOMED                      	     1	     3	     3
WESTERN                       	     1	   322	   322
WESTERNERS                    	     1	     1	     1
WHEREAS                       	     1	   325	   325
WHIP                          	     1	     9	     9
WHIPPED                       	     1	     1	     1
WHIPS                         	     1	     3	     3
WING                          	     1	    11	    11
WINGED                        	     1	     8	     8
WINGLESS                      	     1	     4	     4
WINGS                         	     1	    10	    10
WIPED                         	     1	     1	     1
WIRE                          	     1	    96	    96
WIRES                         	     1	    23	    23
WIRING                        	     1	     3	     3
WISDOM                        	     1	     4	     4
WISE                          	     1	    57	    57
WISELY                        	     1	     6	     6
WISER                         	     1	     1	     1
WITNESS                       	     1	     5	     5
WITNESSED                     	     1	     4	     4
WOLF                          	     1	    23	    23
WOLVES                        	     1	     2	     2
WOOL                          	     1	     5	     5
WOOLLY                        	     1	     4	     4
WORM                          	     1	     9	     9
WORMS                         	     1	     5	     5
WOUND                         	     1	   133	   133
WOUNDED                       	     1	     8	     8
WOUNDING                      	     1	    26	    26
WOUNDS                        	     1	   160	   160
WRAP                          	     1	    12	    12
WRAPPED                       	     1	    24	    24
WRAPPING                      	     1	    16	    16
WRAPS                         	     1	     4	     4
?                            	     1	     1	     1

Types Found In Base List Three

TYPE                          	 RANGE	  FREQ	    F1
ABANDON                       	     1	     5	     5
ABANDONED                     	     1	    32	    32
ABANDONING                    	     1	     2	     2
ABANDONMENT                   	     1	     9	     9
ABORT                         	     1	     2	     2
ABORTED                       	     1	     3	     3
ABORTING                      	     1	     2	     2
ABORTION                      	     1	     1	     1
ABROAD                        	     1	     5	     5
ABSENCE                       	     1	   116	   116
ABSORB                        	     1	    75	    75
ABSORBANCE                    	     1	     2	     2
ABSORBED                      	     1	   125	   125
ABSORBENCY                    	     1	     5	     5
ABSORBENT                     	     1	     2	     2
ABSORBER                      	     1	     5	     5
ABSORBERS                     	     1	     3	     3
ABSORBING                     	     1	    36	    36
ABSORBS                       	     1	    19	    19
ABSORBTION                    	     1	     2	     2
ABSORPTANCE                   	     1	     3	     3
ABSORPTION                    	     1	   133	   133
ABSORPTIONS                   	     1	     1	     1
ABSORPTIVE                    	     1	     3	     3
ABSORPTIVITY                  	     1	     2	     2
ABSTRACT                      	     1	    76	    76
ABSTRACTION                   	     1	     3	     3
ABSTRACTIONS                  	     1	     1	     1
ABSTRACTS                     	     1	     3	     3
ABUSE                         	     1	     6	     6
ABUSED                        	     1	     2	     2
ABUSES                        	     1	     2	     2
ABUSIVE                       	     1	     1	     1
ACADEMIC                      	     1	    18	    18
ACADEMICS                     	     1	     1	     1
ACADEMY                       	     1	    14	    14
ACCELERATE                    	     1	    25	    25
ACCELERATED                   	     1	    39	    39
ACCELERATES                   	     1	     5	     5
ACCELERATING                  	     1	     6	     6
ACCELERATION                  	     1	    12	    12
ACCELERATOR                   	     1	     1	     1
ACCOMMODATE                   	     1	    32	    32
ACCOMMODATED                  	     1	     4	     4
ACCOMMODATES                  	     1	     2	     2
ACCOMMODATING                 	     1	     4	     4
ACCOMPANIED                   	     1	    59	    59
ACCOMPANIES                   	     1	     2	     2
ACCOMPANIMENTS                	     1	     1	     1
ACCOMPANY                     	     1	    10	    10
ACCOMPANYING                  	     1	    16	    16
ACCOMPLISH                    	     1	    38	    38
ACCOMPLISHED                  	     1	    83	    83
ACCOMPLISHES                  	     1	     1	     1
ACCOMPLISHING                 	     1	     5	     5
ACCOMPLISHMENT                	     1	     2	     2
ACCOMPLISHMENTS               	     1	     9	     9
ACCOUNTABILITY                	     1	     4	     4
ACCUMULATE                    	     1	    61	    61
ACCUMULATED                   	     1	    70	    70
ACCUMULATES                   	     1	    19	    19
ACCUMULATING                  	     1	    10	    10
ACCUMULATION                  	     1	   114	   114
ACCUMULATIONS                 	     1	    13	    13
ACCUMULATIVE                  	     1	     2	     2
ACCURACIES                    	     1	    26	    26
ACCURACY                      	     1	   363	   363
ACCURATE                      	     1	   189	   189
ACCURATELY                    	     1	    92	    92
ACHES                         	     1	     1	     1
ACHIEVABLE                    	     1	     5	     5
ACHIEVE                       	     1	   123	   123
ACHIEVED                      	     1	   121	   121
ACHIEVEMENT                   	     1	     8	     8
ACHIEVEMENTS                  	     1	     6	     6
ACHIEVES                      	     1	     5	     5
ACHIEVING                     	     1	    47	    47
ACKNOWLEDGE                   	     1	    21	    21
ACKNOWLEDGED                  	     1	    19	    19
ACKNOWLEDGEMENT               	     1	     1	     1
ACKNOWLEDGEMENTS              	     1	     1	     1
ACKNOWLEDGES                  	     1	     2	     2
ACKNOWLEDGING                 	     1	     5	     5
ACKNOWLEDGMENT                	     1	     2	     2
ACKNOWLEDGMENTS               	     1	     3	     3
ACQUIRE                       	     1	    33	    33
ACQUIRED                      	     1	   109	   109
ACQUIRES                      	     1	     1	     1
ACQUIRING                     	     1	    17	    17
ACQUISITION                   	     1	   104	   104
ACQUISITIONS                  	     1	     2	     2
ACRE                          	     1	    96	    96
ACREAGE                       	     1	    11	    11
ACREAGES                      	     1	     1	     1
ACRES                         	     1	    96	    96
ADEQUATE                      	     1	   217	   217
ADEQUATELY                    	     1	    56	    56
ADJUST                        	     1	    46	    46
ADJUSTABLE                    	     1	     2	     2
ADJUSTED                      	     1	    65	    65
ADJUSTING                     	     1	    27	    27
ADJUSTMENT                    	     1	    68	    68
ADJUSTMENTS                   	     1	    34	    34
ADJUSTS                       	     1	     4	     4
ADMIN                         	     1	     1	     1
ADMINISTRATION                	     1	    44	    44
ADMINISTRATIONS               	     1	     3	     3
ADMINISTRATIVE                	     1	    61	    61
ADMINISTRATIVELY              	     1	     7	     7
ADMINISTRATOR                 	     1	     1	     1
ADMINISTRATORS                	     1	     7	     7
ADMISSION                     	     1	     1	     1
ADOPT                         	     1	    24	    24
ADOPTABILITY                  	     1	     4	     4
ADOPTABLE                     	     1	     2	     2
ADOPTED                       	     1	   106	   106
ADOPTERS                      	     1	     2	     2
ADOPTING                      	     1	    27	    27
ADOPTION                      	     1	    97	    97
ADOPTS                        	     1	     2	     2
ADVOCATE                      	     1	     1	     1
ADVOCATED                     	     1	    18	    18
ADVOCATES                     	     1	     8	     8
ADVOCATING                    	     1	     1	     1
AFFIRMATIVE                   	     1	     2	     2
AFFIRMED                      	     1	     1	     1
AGENCIES                      	     1	   211	   211
AGENCY                        	     1	   144	   144
AGENDA                        	     1	    21	    21
AGENDAS                       	     1	    11	    11
AGGRESSIVE                    	     1	    17	    17
AGGRESSIVELY                  	     1	     6	     6
AGGRESSIVENESS                	     1	     2	     2
AGRICULTURAL                  	     1	   588	   588
AGRICULTURALLY                	     1	     8	     8
AGRICULTURE                   	     1	   333	   333
AGRICULTURIST                 	     1	     1	     1
AIM                           	     1	    49	    49
AIMED                         	     1	    47	    47
AIMING                        	     1	    10	    10
AIMS                          	     1	    35	    35
AIRCRAFT                      	     1	    39	    39
ALBUM                         	     1	    10	    10
ALERT                         	     1	     3	     3
ALIEN                         	     1	     2	     2
ALIENATED                     	     1	     1	     1
ALIENATING                    	     1	     1	     1
ALLEGED                       	     1	     3	     3
ALLEGING                      	     1	     1	     1
ALLIANCE                      	     1	     7	     7
ALLIANCES                     	     1	     3	     3
ALLIED                        	     1	     5	     5
ALLIES                        	     1	     2	     2
ALLOCATE                      	     1	    26	    26
ALLOCATED                     	     1	    62	    62
ALLOCATES                     	     1	     3	     3
ALLOCATING                    	     1	    14	    14
ALLOCATION                    	     1	   240	   240
ALLOCATIONS                   	     1	     4	     4
ALLY                          	     1	     2	     2
ALONGSIDE                     	     1	    15	    15
ALTERNATIVE                   	     1	   263	   263
ALTERNATIVELY                 	     1	    67	    67
ALTERNATIVES                  	     1	    88	    88
AMEND                         	     1	     2	     2
AMENDED                       	     1	    16	    16
AMENDING                      	     1	     9	     9
AMENDMENT                     	     1	    34	    34
AMENDMENTS                    	     1	    41	    41
ANALYSE                       	     1	    20	    20
ANALYSED                      	     1	    49	    49
ANALYSER                      	     1	     9	     9
ANALYSERS                     	     1	     3	     3
ANALYSES                      	     1	   277	   277
ANALYSING                     	     1	    17	    17
ANALYSIS                      	     1	  1313	  1313
ANALYST                       	     1	    22	    22
ANALYSTS                      	     1	    15	    15
ANALYZE                       	     1	    74	    74
ANALYZED                      	     1	   142	   142
ANALYZER                      	     1	    20	    20
[truncated: 3,528,946 more chars]
