# Supplementary material for: The lexical profile of forestry academic texts: What does it take to understand a specialized discipline?
Source: PLoS One. 2024 Dec 30;19(12):e0315975. doi: 10.1371/journal.pone.0315975 (PMC11684671; doi:10.1371/journal.pone.0315975)
Supplement: S1 Raw data — (ZIP) [file pone.0315975.s001.zip › row_data/the process of calculating the lexical demands.xlsx]

## Sheet: Whole
basewrd36、37	0.64
basewrd31-34	7.6
not in the list(the pronouns that can not be calculated by range)	0.56
basewrd1	59.03
basewrd2	13.55
basewrd3	9.97
basewrd4	3.04
basewrd5	1.52
basewrd6	0.95
basewrd7	0.6
basewrd8	0.58
basewrd9	0.3
basewrd10	0.19
basewrd11	0.22
basewrd12
	WORD LIST TOKENS/% TYPES/% WORD FAMILIES
	one 2057736/59.03 4260/ 6.13 1220
	two 472159/13.55 4071/ 5.86 1298
	three 347360/ 9.97 4101/ 5.90 1337
	four 105962/ 3.04 2563/ 3.69 1100
	five 52963/ 1.52 1945/ 2.80 959
	six 33264/ 0.95 1549/ 2.23 776
	seven 20762/ 0.60 1171/ 1.68 682
	eight 20052/ 0.58 991/ 1.43 579
	nine 10548/ 0.30 766/ 1.10 513
	ten 6783/ 0.19 617/ 0.89 437
	11 7624/ 0.22 594/ 0.85 427
	12 4973/ 0.14 450/ 0.65 347
	13 3744/ 0.11 377/ 0.54 306
	14 4930/ 0.14 376/ 0.54 291
	15 4314/ 0.12 389/ 0.56 303
	16 3040/ 0.09 318/ 0.46 256
	17 8568/ 0.25 271/ 0.39 217
	18 1824/ 0.05 251/ 0.36 213
	19 2905/ 0.08 211/ 0.30 175
	20 1778/ 0.05 201/ 0.29 170
	21 2282/ 0.07 168/ 0.24 151
	22 1858/ 0.05 133/ 0.19 120
	23 1261/ 0.04 146/ 0.21 136
	24 543/ 0.02 114/ 0.16 109
	25 672/ 0.02 95/ 0.14 89
	26 0/ 0.00 0/ 0.00 0
	27 0/ 0.00 0/ 0.00 0
	28 0/ 0.00 0/ 0.00 0
	29 0/ 0.00 0/ 0.00 0
	30 0/ 0.00 0/ 0.00 0
	31 112375/ 3.22 22309/32.09 22309
	32 30257/ 0.87 526/ 0.76 392
	33 66965/ 1.92 12416/17.86 12158
	34 55590/ 1.59 3058/ 4.40 3045
	35 291/ 0.01 104/ 0.15 104
	36 12875/ 0.37 2149/ 3.09 2149
	37 9272/ 0.27 1403/ 2.02 1403
	38 667/ 0.02 124/ 0.18 124
	not in the lists 19489/ 0.56 1297/ 1.87 ?????
	Total 3485686 69514 53895
	3.22
	0.87
	1.92
	1.59

## Sheet: RA
0.72
9.28
1.03
56.08
13.38
10.66
3.29
1.47
0.88
0.58
0.6
0.25
0.19
0.21
0.17
WORD LIST TOKENS/% TYPES/% WORD FAMILIES
one 988952/56.08 3485/ 7.16 1079
two 235896/13.38 3247/ 6.67 1079
three 187961/10.66 3394/ 6.97 1146
four 58059/ 3.29 1875/ 3.85 875
five 25848/ 1.47 1378/ 2.83 744
six 15478/ 0.88 1071/ 2.20 601
seven 10310/ 0.58 768/ 1.58 495
eight 10551/ 0.60 659/ 1.35 414
nine 4437/ 0.25 461/ 0.95 332
ten 3294/ 0.19 380/ 0.78 291
11 3791/ 0.21 394/ 0.81 297
12 2975/ 0.17 299/ 0.61 238
13 1741/ 0.10 239/ 0.49 201
14 2848/ 0.16 245/ 0.50 200
15 2243/ 0.13 272/ 0.56 214
16 1696/ 0.10 213/ 0.44 179
17 5284/ 0.30 185/ 0.38 149
18 1014/ 0.06 178/ 0.37 159
19 1848/ 0.10 142/ 0.29 121
20 1157/ 0.07 139/ 0.29 121
21 1290/ 0.07 119/ 0.24 108
22 746/ 0.04 87/ 0.18 81
23 431/ 0.02 100/ 0.21 92
24 302/ 0.02 78/ 0.16 76
25 301/ 0.02 64/ 0.13 61
26 0/ 0.00 0/ 0.00 0
27 0/ 0.00 0/ 0.00 0
28 0/ 0.00 0/ 0.00 0
29 0/ 0.00 0/ 0.00 0
30 0/ 0.00 0/ 0.00 0
31 70222/ 3.98 16150/33.17 16150
32 19697/ 1.12 382/ 0.78 271
33 34395/ 1.95 6855/14.08 6711
34 39369/ 2.23 2297/ 4.72 2287
35 251/ 0.01 76/ 0.16 76
36 6620/ 0.38 1307/ 2.68 1307
37 5946/ 0.34 947/ 1.95 947
38 353/ 0.02 72/ 0.15 72
not in the lists 18140/ 1.03 1124/ 2.31 ?????
Total 1763446 48682 37174
3.98
1.12
1.95
2.23

## Sheet: T
0.55
5.89
0.08
62.06
13.72
9.26
2.78
1.57
1.03
0.61
0.55
0.35
0.2
0.22
0.12
WORD LIST TOKENS/% TYPES/% WORD FAMILIES
one 1068784/62.06 3826/ 9.18 1101
two 236263/13.72 3542/ 8.50 1123
three 159399/ 9.26 3547/ 8.51 1155
four 47903/ 2.78 2147/ 5.15 959
five 27115/ 1.57 1576/ 3.78 813
six 17786/ 1.03 1235/ 2.96 657
seven 10452/ 0.61 922/ 2.21 564
eight 9501/ 0.55 768/ 1.84 471
nine 6111/ 0.35 593/ 1.42 406
ten 3489/ 0.20 449/ 1.08 328
11 3833/ 0.22 435/ 1.04 320
12 1998/ 0.12 311/ 0.75 250
13 2003/ 0.12 269/ 0.65 221
14 2082/ 0.12 253/ 0.61 200
15 2071/ 0.12 246/ 0.59 200
16 1344/ 0.08 211/ 0.51 169
17 3284/ 0.19 169/ 0.41 139
18 810/ 0.05 141/ 0.34 119
19 1057/ 0.06 128/ 0.31 109
20 621/ 0.04 119/ 0.29 100
21 992/ 0.06 106/ 0.25 97
22 1112/ 0.06 83/ 0.20 75
23 830/ 0.05 83/ 0.20 77
24 241/ 0.01 63/ 0.15 60
25 371/ 0.02 57/ 0.14 54
26 0/ 0.00 0/ 0.00 0
27 0/ 0.00 0/ 0.00 0
28 0/ 0.00 0/ 0.00 0
29 0/ 0.00 0/ 0.00 0
30 0/ 0.00 0/ 0.00 0
31 42153/ 2.45 9149/21.95 9149
32 10560/ 0.61 214/ 0.51 166
33 32570/ 1.89 7406/17.77 7224
34 16221/ 0.94 1269/ 3.04 1260
35 40/ 0.00 30/ 0.07 30
36 6255/ 0.36 1251/ 3.00 1251
37 3326/ 0.19 711/ 1.71 711
38 314/ 0.02 75/ 0.18 75
not in the lists 1349/ 0.08 294/ 0.71 ?????
Total 1722240 41678 29633
2.45
0.61
1.89
0.94

## Sheet: agro
0.79
7.71
0.44
57.9
13.66
10.23
2.83
1.56
0.87
0.59
0.53
0.53
0.16
0.25
0.12
0.09
0.1
0.14
0.07
1.28
one 254971/57.90 2548/12.94 906
two 60162/13.66 2192/11.13 799
three 45028/10.23 2344/11.90 903
four 12441/ 2.83 1044/ 5.30 571
five 6884/ 1.56 778/ 3.95 499
six 3851/ 0.87 550/ 2.79 370
seven 2604/ 0.59 405/ 2.06 287
eight 2349/ 0.53 307/ 1.56 226
nine 1893/ 0.43 245/ 1.24 181
ten 692/ 0.16 165/ 0.84 141
11 1101/ 0.25 175/ 0.89 145
12 526/ 0.12 127/ 0.64 113
13 390/ 0.09 103/ 0.52 89
14 454/ 0.10 85/ 0.43 72
15 597/ 0.14 99/ 0.50 87
16 304/ 0.07 78/ 0.40 69
17 5629/ 1.28 65/ 0.33 52
18 143/ 0.03 53/ 0.27 49
19 124/ 0.03 45/ 0.23 44
20 196/ 0.04 38/ 0.19 37
21 125/ 0.03 42/ 0.21 39
22 141/ 0.03 25/ 0.13 23
23 86/ 0.02 30/ 0.15 29
24 71/ 0.02 25/ 0.13 24
25 88/ 0.02 23/ 0.12 23
26 0/ 0.00 0/ 0.00 0
27 0/ 0.00 0/ 0.00 0
28 0/ 0.00 0/ 0.00 0
29 0/ 0.00 0/ 0.00 0
30 0/ 0.00 0/ 0.00 0
31 14273/ 3.24 4059/20.61 4059
32 3532/ 0.80 97/ 0.49 62
33 10141/ 2.30 2324/11.80 2250
34 6026/ 1.37 529/ 2.69 526
35 32/ 0.01 18/ 0.09 18
36 2423/ 0.55 623/ 3.16 623
37 1076/ 0.24 230/ 1.17 230
38 59/ 0.01 16/ 0.08 16
not in the lists 1942/ 0.44 209/ 1.06 ?????
Total 440354 19696 13562
		3.24
		0.8
		2.3
		1.37

## Sheet: arb
0.76
5.7
0.62
61.76
13.89
8.57
2.96
1.76
1.11
0.56
0.49
0.39
0.18
0.25
one 280684/61.76 2816/13.72 940
two 63136/13.89 2508/12.22 879
three 38942/ 8.57 2413/11.76 904
four 13474/ 2.96 1259/ 6.13 625
five 8003/ 1.76 903/ 4.40 537
six 5022/ 1.11 652/ 3.18 396
seven 2545/ 0.56 465/ 2.27 306
eight 2212/ 0.49 378/ 1.84 272
nine 1757/ 0.39 285/ 1.39 213
ten 829/ 0.18 187/ 0.91 153
11 1116/ 0.25 196/ 0.96 159
12 646/ 0.14 163/ 0.79 130
13 456/ 0.10 111/ 0.54 100
14 447/ 0.10 136/ 0.66 115
15 550/ 0.12 131/ 0.64 106
16 522/ 0.11 102/ 0.50 88
17 268/ 0.06 70/ 0.34 61
18 243/ 0.05 78/ 0.38 67
19 289/ 0.06 52/ 0.25 48
20 112/ 0.02 47/ 0.23 41
21 331/ 0.07 44/ 0.21 41
22 242/ 0.05 39/ 0.19 37
23 96/ 0.02 40/ 0.19 38
24 92/ 0.02 25/ 0.12 25
25 146/ 0.03 30/ 0.15 30
26 0/ 0.00 0/ 0.00 0
27 0/ 0.00 0/ 0.00 0
28 0/ 0.00 0/ 0.00 0
29 0/ 0.00 0/ 0.00 0
30 0/ 0.00 0/ 0.00 0
31 12766/ 2.81 3907/19.04 3907
32 2973/ 0.65 59/ 0.29 43
33 5579/ 1.23 1955/ 9.53 1886
34 4571/ 1.01 433/ 2.11 429
35 65/ 0.01 18/ 0.09 18
36 1582/ 0.35 433/ 2.11 433
37 1878/ 0.41 295/ 1.44 295
38 54/ 0.01 27/ 0.13 27
not in the lists 2839/ 0.62 265/ 1.29 ?????
Total 454467 20522 13349
2.81
0.65
1.23
1.01

## Sheet: den
0.72
8.46
0.57
59.57
12.92
10.05
2.57
1.41
0.99
0.44
0.54
0.28
0.18
0.16
one 244698/59.57 2343/13.63 852
two 53078/12.92 1952/11.36 736
three 41268/10.05 1983/11.54 812
four 10573/ 2.57 874/ 5.08 485
five 5791/ 1.41 575/ 3.34 365
six 4070/ 0.99 404/ 2.35 275
seven 1804/ 0.44 286/ 1.66 206
eight 2236/ 0.54 257/ 1.50 172
nine 1149/ 0.28 197/ 1.15 148
ten 733/ 0.18 150/ 0.87 127
11 674/ 0.16 143/ 0.83 116
12 506/ 0.12 96/ 0.56 84
13 514/ 0.13 86/ 0.50 73
14 422/ 0.10 83/ 0.48 73
15 352/ 0.09 82/ 0.48 70
16 197/ 0.05 60/ 0.35 55
17 963/ 0.23 46/ 0.27 38
18 263/ 0.06 37/ 0.22 32
19 282/ 0.07 41/ 0.24 37
20 81/ 0.02 31/ 0.18 27
21 211/ 0.05 29/ 0.17 28
22 433/ 0.11 23/ 0.13 23
23 217/ 0.05 28/ 0.16 26
24 46/ 0.01 15/ 0.09 15
25 62/ 0.02 14/ 0.08 13
26 0/ 0.00 0/ 0.00 0
27 0/ 0.00 0/ 0.00 0
28 0/ 0.00 0/ 0.00 0
29 0/ 0.00 0/ 0.00 0
30 0/ 0.00 0/ 0.00 0
31 15442/ 3.76 3929/22.86 3929
32 4301/ 1.05 93/ 0.54 66
33 9135/ 2.22 1974/11.48 1926
34 5861/ 1.43 478/ 2.78 476
35 63/ 0.02 13/ 0.08 13
36 2164/ 0.53 453/ 2.64 453
37 784/ 0.19 129/ 0.75 129
38 99/ 0.02 20/ 0.12 20
not in the lists 2328/ 0.57 266/ 1.55 ?????
Total 410800 17190 11900
3.76
1.05
2.22
1.43

## Sheet: eco
0.14
6.79
0.44
60.41
14.43
11.3
2.87
1.08
0.71
one 258442/60.41 2622/14.60 903
two 61719/14.43 2239/12.47 795
three 48358/11.30 2486/13.84 929
four 12284/ 2.87 1064/ 5.93 591
five 4601/ 1.08 703/ 3.92 445
six 3026/ 0.71 522/ 2.91 364
seven 1440/ 0.34 326/ 1.82 251
eight 1754/ 0.41 261/ 1.45 197
nine 577/ 0.13 161/ 0.90 137
ten 461/ 0.11 133/ 0.74 114
11 803/ 0.19 155/ 0.86 126
12 349/ 0.08 100/ 0.56 88
13 479/ 0.11 85/ 0.47 76
14 272/ 0.06 75/ 0.42 68
15 253/ 0.06 68/ 0.38 61
16 181/ 0.04 47/ 0.26 38
17 405/ 0.09 28/ 0.16 27
18 150/ 0.04 32/ 0.18 31
19 186/ 0.04 24/ 0.13 22
20 66/ 0.02 21/ 0.12 21
21 216/ 0.05 19/ 0.11 18
22 52/ 0.01 15/ 0.08 15
23 48/ 0.01 19/ 0.11 18
24 17/ 0.00 8/ 0.04 8
25 24/ 0.01 10/ 0.06 9
26 0/ 0.00 0/ 0.00 0
27 0/ 0.00 0/ 0.00 0
28 0/ 0.00 0/ 0.00 0
29 0/ 0.00 0/ 0.00 0
30 0/ 0.00 0/ 0.00 0
31 13254/ 3.10 3892/21.68 3892
32 2405/ 0.56 80/ 0.45 61
33 7062/ 1.65 1741/ 9.70 1660
34 6322/ 1.48 642/ 3.58 640
35 67/ 0.02 18/ 0.10 18
36 185/ 0.04 85/ 0.47 85
37 432/ 0.10 79/ 0.44 79
38 42/ 0.01 16/ 0.09 16
not in the lists 1865/ 0.44 180/ 1.00 ?????
Total 427797 17956 11803
3.1
0.56
1.65
1.48

## Sheet: env
0.55
9.06
0.59
55.59
13.62
11.14
3.49
1.83
1
0.77
0.57
0.23
0.22
one 226254/55.59 2270/12.15 852
two 55412/13.62 1929/10.32 720
three 45328/11.14 2111/11.30 800
four 14195/ 3.49 917/ 4.91 511
five 7450/ 1.83 614/ 3.29 381
six 4081/ 1.00 451/ 2.41 303
seven 3136/ 0.77 361/ 1.93 249
eight 2316/ 0.57 267/ 1.43 188
nine 918/ 0.23 174/ 0.93 140
ten 893/ 0.22 148/ 0.79 128
11 639/ 0.16 137/ 0.73 116
12 701/ 0.17 109/ 0.58 93
13 536/ 0.13 89/ 0.48 82
14 698/ 0.17 110/ 0.59 93
15 799/ 0.20 105/ 0.56 92
16 374/ 0.09 80/ 0.43 67
17 202/ 0.05 55/ 0.29 51
18 254/ 0.06 55/ 0.29 52
19 274/ 0.07 60/ 0.32 51
20 178/ 0.04 41/ 0.22 36
21 179/ 0.04 32/ 0.17 30
22 164/ 0.04 30/ 0.16 30
23 283/ 0.07 31/ 0.17 31
24 51/ 0.01 24/ 0.13 24
25 42/ 0.01 23/ 0.12 22
26 0/ 0.00 0/ 0.00 0
27 0/ 0.00 0/ 0.00 0
28 0/ 0.00 0/ 0.00 0
29 0/ 0.00 0/ 0.00 0
30 0/ 0.00 0/ 0.00 0
31 15116/ 3.71 4369/23.38 4369
32 4434/ 1.09 152/ 0.81 116
33 8818/ 2.17 2288/12.25 2242
34 8492/ 2.09 763/ 4.08 757
35 13/ 0.00 9/ 0.05 9
36 1310/ 0.32 364/ 1.95 364
37 954/ 0.23 243/ 1.30 243
38 70/ 0.02 22/ 0.12 22
not in the lists 2418/ 0.59 250/ 1.34 ?????
Total 406982 18683 13264
3.71
1.09
2.17
2.09
0.59

## Sheet: fp
0.5
8.11
0.73
58.09
13.36
10.04
3.04
1.49
1.01
0.72
0.73
0.33
0.31
0.23
one 283687/58.09 2560/13.01 912
two 65245/13.36 2289/11.64 836
three 49041/10.04 2289/11.64 871
four 14856/ 3.04 1106/ 5.62 597
five 7276/ 1.49 761/ 3.87 456
six 4929/ 1.01 557/ 2.83 351
seven 3493/ 0.72 372/ 1.89 262
eight 3585/ 0.73 342/ 1.74 236
nine 1630/ 0.33 223/ 1.13 164
ten 1494/ 0.31 167/ 0.85 137
11 1143/ 0.23 190/ 0.97 150
12 729/ 0.15 134/ 0.68 110
13 451/ 0.09 92/ 0.47 86
14 831/ 0.17 106/ 0.54 88
15 556/ 0.11 109/ 0.55 90
16 417/ 0.09 82/ 0.42 67
17 565/ 0.12 77/ 0.39 66
18 181/ 0.04 55/ 0.28 51
19 1089/ 0.22 59/ 0.30 50
20 430/ 0.09 60/ 0.31 49
21 307/ 0.06 52/ 0.26 46
22 268/ 0.05 42/ 0.21 38
23 152/ 0.03 38/ 0.19 33
24 83/ 0.02 20/ 0.10 19
25 119/ 0.02 21/ 0.11 19
26 0/ 0.00 0/ 0.00 0
27 0/ 0.00 0/ 0.00 0
28 0/ 0.00 0/ 0.00 0
29 0/ 0.00 0/ 0.00 0
30 0/ 0.00 0/ 0.00 0
31 14972/ 3.07 3570/18.15 3570
32 5000/ 1.02 133/ 0.68 105
33 10380/ 2.13 2630/13.37 2580
34 9219/ 1.89 725/ 3.69 722
35 14/ 0.00 10/ 0.05 10
36 809/ 0.17 225/ 1.14 225
37 1623/ 0.33 353/ 1.79 353
38 248/ 0.05 30/ 0.15 30
not in the lists 3542/ 0.73 193/ 0.98 ?????
Total 488364 19672 13379
3.07
1.02
2.13
1.89

## Sheet: ft
1.24
9.09
0.59
57.73
12.55
8.47
3.31
1.61
0.99
0.81
0.78
0.41
0.25
0.34
0.24
0.14
0.3
0.15
0.17
0.09
one 255552/57.73 2672/12.53 963
two 55548/12.55 2233/10.48 840
three 37514/ 8.47 2109/ 9.89 821
four 14653/ 3.31 1088/ 5.10 589
five 7136/ 1.61 812/ 3.81 503
six 4367/ 0.99 579/ 2.72 369
seven 3589/ 0.81 442/ 2.07 300
eight 3440/ 0.78 370/ 1.74 244
nine 1810/ 0.41 231/ 1.08 177
ten 1105/ 0.25 197/ 0.92 161
11 1488/ 0.34 198/ 0.93 160
12 1073/ 0.24 157/ 0.74 125
13 640/ 0.14 133/ 0.62 110
14 1316/ 0.30 126/ 0.59 97
15 679/ 0.15 142/ 0.67 113
16 772/ 0.17 125/ 0.59 103
17 377/ 0.09 82/ 0.38 70
18 427/ 0.10 71/ 0.33 64
19 425/ 0.10 75/ 0.35 65
20 297/ 0.07 65/ 0.30 58
21 820/ 0.19 60/ 0.28 54
22 438/ 0.10 51/ 0.24 42
23 325/ 0.07 44/ 0.21 41
24 160/ 0.04 39/ 0.18 36
25 129/ 0.03 23/ 0.11 23
26 0/ 0.00 0/ 0.00 0
27 0/ 0.00 0/ 0.00 0
28 0/ 0.00 0/ 0.00 0
29 0/ 0.00 0/ 0.00 0
30 0/ 0.00 0/ 0.00 0
31 17066/ 3.86 4666/21.89 4666
32 5562/ 1.26 117/ 0.55 87
33 7409/ 1.67 2358/11.06 2313
34 10191/ 2.30 634/ 2.97 631
35 20/ 0.00 10/ 0.05 10
36 3704/ 0.84 648/ 3.04 648
37 1954/ 0.44 466/ 2.19 466
38 71/ 0.02 26/ 0.12 26
not in the lists 2625/ 0.59 268/ 1.26 ?????
Total 442682 21317 14975
3.86
1.26
1.67
2.3

[truncated: 1 more sheets: fm]
