# Supplementary material for: The lexical profile of forestry academic texts: What does it take to understand a specialized discipline?
Source: PLoS One. 2024 Dec 30;19(12):e0315975. doi: 10.1371/journal.pone.0315975 (PMC11684671; doi:10.1371/journal.pone.0315975)
Supplement: S1 Raw data — (ZIP) [file pone.0315975.s001.zip › row_data/whole_range.txt]

 Processing file: C:\Users���Ͽ�Ĺ���\��ѧ���Ͽ�\Ŀ�����Ͽ�\target.txt

 0001000,  0002000,  0003000,  0004000,  0005000,  
 0006000,  0007000,  0008000,  0009000,  0010000,  
 0011000,  0012000,  0013000,  0014000,  0015000,  
 0016000,  0017000,  0018000,  0019000,  0020000,  
 0021000,  0022000,  0023000,  0024000,  0025000,  
 0026000,  0027000,  0028000,  0029000,  0030000,  
 0031000,  0032000,  0033000,  0034000,  0035000,  
 0036000,  0037000,  0038000,  0039000,  0040000,  
 0041000,  0042000,  0043000,  0044000,  0045000,  
 0046000,  0047000,  0048000,  0049000,  0050000,  
 0051000,  0052000,  0053000,  0054000,  0055000,  
 0056000,  0057000,  0058000,  0059000,  0060000,  
 0061000,  0062000,  0063000,  0064000,  0065000,  
 0066000,  0067000,  0068000,  0069000,  0070000,  
 0071000,  0072000,  0073000,  0074000,  0075000,  
 0076000,  0077000,  0078000,  0079000,  0080000,  
 0081000,  0082000,  0083000,  0084000,  0085000,  
 0086000,  0087000,  0088000,  0089000,  0090000,  
 0091000,  0092000,  0093000,  0094000,  0095000,  
 0096000,  0097000,  0098000,  0099000,  0100000,  
 0101000,  0102000,  0103000,  0104000,  0105000,  
 0106000,  0107000,  0108000,  0109000,  0110000,  
 0111000,  0112000,  0113000,  0114000,  0115000,  
 0116000,  0117000,  0118000,  0119000,  0120000,  
 0121000,  0122000,  0123000,  0124000,  0125000,  
 0126000,  0127000,  0128000,  0129000,  0130000,  
 0131000,  0132000, 
  Number of lines: 132766
  Number of words: 3485686


WORD LIST                TOKENS/%             TYPES/%             Word Families

one                     2057736/59.03            4260/ 6.13            1220
two                      472159/13.55            4071/ 5.86            1298
three                    347360/ 9.97            4101/ 5.90            1337
four                     105962/ 3.04            2563/ 3.69            1100
five                      52963/ 1.52            1945/ 2.80             959
six                       33264/ 0.95            1549/ 2.23             776
seven                     20762/ 0.60            1171/ 1.68             682
eight                     20052/ 0.58             991/ 1.43             579
nine                      10548/ 0.30             766/ 1.10             513
ten                      6783/ 0.19             617/ 0.89             437
11                      7624/ 0.22             594/ 0.85             427
12                      4973/ 0.14             450/ 0.65             347
13                      3744/ 0.11             377/ 0.54             306
14                      4930/ 0.14             376/ 0.54             291
15                      4314/ 0.12             389/ 0.56             303
16                      3040/ 0.09             318/ 0.46             256
17                      8568/ 0.25             271/ 0.39             217
18                      1824/ 0.05             251/ 0.36             213
19                      2905/ 0.08             211/ 0.30             175
20                      1778/ 0.05             201/ 0.29             170
21                      2282/ 0.07             168/ 0.24             151
22                      1858/ 0.05             133/ 0.19             120
23                      1261/ 0.04             146/ 0.21             136
24                       543/ 0.02             114/ 0.16             109
25                       672/ 0.02              95/ 0.14              89
26                         0/ 0.00               0/ 0.00               0
27                         0/ 0.00               0/ 0.00               0
28                         0/ 0.00               0/ 0.00               0
29                         0/ 0.00               0/ 0.00               0
30                         0/ 0.00               0/ 0.00               0
31                    112375/ 3.22           22309/32.09           22309
32                     30257/ 0.87             526/ 0.76             392
33                     66965/ 1.92           12416/17.86           12158
34                     55590/ 1.59            3058/ 4.40            3045
35                       291/ 0.01             104/ 0.15             104
36                     12875/ 0.37            2149/ 3.09            2149
37                      9272/ 0.27            1403/ 2.02            1403
38                       667/ 0.02             124/ 0.18             124
not in the lists          19489/ 0.56            1297/ 1.87          ?????

Total                   3485686                69514                53895


 
 Number of BASEWRD1.txt types: 7114  Number of BASEWRD1.txt word families: 1256
 Number of BASEWRD2.txt types: 6708  Number of BASEWRD2.txt word families: 1339
 Number of BASEWRD3.txt types: 6255  Number of BASEWRD3.txt word families: 1377
 Number of BASEWRD4.txt types: 5079  Number of BASEWRD4.txt word families: 1214
 Number of BASEWRD5.txt types: 4442  Number of BASEWRD5.txt word families: 1148
 Number of BASEWRD6.txt types: 4183  Number of BASEWRD6.txt word families: 1081
 Number of BASEWRD7.txt types: 3745  Number of BASEWRD7.txt word families: 1066
 Number of BASEWRD8.txt types: 3467  Number of BASEWRD8.txt word families: 1048
 Number of BASEWRD9.txt types: 3232  Number of BASEWRD9.txt word families: 1036
 Number of BASEWRD10.txt types: 3018  Number of BASEWRD10.txt word families: 1036
 Number of BASEWRD11.txt types: 2978  Number of BASEWRD11.txt word families: 1036
 Number of BASEWRD12.txt types: 2773  Number of BASEWRD12.txt word families: 1021
 Number of BASEWRD13.txt types: 2438  Number of BASEWRD13.txt word families: 1023
 Number of BASEWRD14.txt types: 2321  Number of BASEWRD14.txt word families: 1022
 Number of BASEWRD15.txt types: 2315  Number of BASEWRD15.txt word families: 1034
 Number of BASEWRD16.txt types: 2097  Number of BASEWRD16.txt word families: 1012
 Number of BASEWRD17.txt types: 2095  Number of BASEWRD17.txt word families: 1018
 Number of BASEWRD18.txt types: 1949  Number of BASEWRD18.txt word families: 1017
 Number of BASEWRD19.txt types: 1873  Number of BASEWRD19.txt word families: 1004
 Number of BASEWRD20.txt types: 1827  Number of BASEWRD20.txt word families: 1008
 Number of BASEWRD21.txt types: 1666  Number of BASEWRD21.txt word families: 1015
 Number of BASEWRD22.txt types: 1548  Number of BASEWRD22.txt word families: 1010
 Number of BASEWRD23.txt types: 1400  Number of BASEWRD23.txt word families: 1006
 Number of BASEWRD24.txt types: 1302  Number of BASEWRD24.txt word families: 1006
 Number of BASEWRD25.txt types: 1679  Number of BASEWRD25.txt word families: 1004
 Number of BASEWRD26.txt types: 1  Number of BASEWRD26.txt word families: 1
 Number of BASEWRD27.txt types: 1  Number of BASEWRD27.txt word families: 1
 Number of BASEWRD28.txt types: 1  Number of BASEWRD28.txt word families: 1
 Number of BASEWRD29.txt types: 1  Number of BASEWRD29.txt word families: 1
 Number of BASEWRD30.txt types: 1  Number of BASEWRD30.txt word families: 1
 Number of BASEWRD31.txt types: 40078  Number of BASEWRD31.txt word families: 40078
 Number of BASEWRD32.txt types: 701  Number of BASEWRD32.txt word families: 430
 Number of BASEWRD33.txt types: 17633  Number of BASEWRD33.txt word families: 14698
 Number of BASEWRD34.txt types: 3780  Number of BASEWRD34.txt word families: 3715
 Number of BASEWRD35.txt types: 161  Number of BASEWRD35.txt word families: 161
 Number of BASEWRD36.txt types: 2218  Number of BASEWRD36.txt word families: 2218
 Number of BASEWRD37.txt types: 1408  Number of BASEWRD37.txt word families: 1408
 Number of BASEWRD38.txt types: 126  Number of BASEWRD38.txt word families: 126

Table of Ranges: Types

 69512	Words appear in  1 input files

Table of Ranges: word families

 53895	Words appear in  1 input files


Types Found In Base List One

TYPE                          	 RANGE	  FREQ	    F1
A                             	     1	 56770	 56770
ABILITIES                     	     1	    27	    27
ABILITY                       	     1	   719	   719
ABLE                          	     1	   567	   567
ABLER                         	     1	     1	     1
ABOUT                         	     1	  2768	  2768
ABOVE                         	     1	  1482	  1482
ABSOLUTE                      	     1	   223	   223
ABSOLUTELY                    	     1	    24	    24
ABSOLUTES                     	     1	     1	     1
ACCEPT                        	     1	    53	    53
ACCEPTABILITY                 	     1	    12	    12
ACCEPTABLE                    	     1	   162	   162
ACCEPTABLY                    	     1	     2	     2
ACCEPTANCE                    	     1	    48	    48
ACCEPTED                      	     1	   145	   145
ACCEPTING                     	     1	     9	     9
ACCEPTOR                      	     1	     3	     3
ACCEPTORS                     	     1	     2	     2
ACCEPTS                       	     1	     3	     3
ACROSS                        	     1	  1401	  1401
ACT                           	     1	   430	   430
ACTED                         	     1	    12	    12
ACTING                        	     1	    87	    87
ACTION                        	     1	   300	   300
ACTIONABLE                    	     1	     1	     1
ACTIONABLY                    	     1	     1	     1
ACTIONS                       	     1	   264	   264
ACTOR                         	     1	     7	     7
ACTORS                        	     1	   110	   110
ACTS                          	     1	    79	    79
ACTUAL                        	     1	   427	   427
ACTUALITY                     	     1	     2	     2
ACTUALIZE                     	     1	     4	     4
ACTUALLY                      	     1	   197	   197
ACTUALS                       	     1	     1	     1
AD                            	     1	    86	    86
ADD                           	     1	   136	   136
ADDED                         	     1	   470	   470
ADDING                        	     1	   174	   174
ADDITION                      	     1	  1341	  1341
ADDITIONAL                    	     1	   736	   736
ADDITIONALITY                 	     1	    28	    28
ADDITIONALLY                  	     1	   312	   312
ADDITIONS                     	     1	    32	    32
ADDITIVE                      	     1	    83	    83
ADDITIVES                     	     1	    30	    30
ADDRESS                       	     1	   291	   291
ADDRESSED                     	     1	   172	   172
ADDRESSES                     	     1	    38	    38
ADDRESSING                    	     1	    91	    91
ADDS                          	     1	    43	    43
ADMIT                         	     1	     1	     1
ADMITS                        	     1	     4	     4
ADMITTED                      	     1	     4	     4
ADMITTEDLY                    	     1	     3	     3
ADMITTING                     	     1	     1	     1
ADS                           	     1	     2	     2
ADVERTISE                     	     1	     3	     3
ADVERTISED                    	     1	     2	     2
AFFORD                        	     1	    22	    22
AFFORDABILITY                 	     1	     2	     2
AFFORDABLE                    	     1	    13	    13
AFFORDED                      	     1	    11	    11
AFFORDS                       	     1	     9	     9
AFRAID                        	     1	     2	     2
AFTER                         	     1	  2701	  2701
AFTERNOON                     	     1	    60	    60
AFTERNOONS                    	     1	     9	     9
AFTERWARD                     	     1	    23	    23
AFTERWARDS                    	     1	    33	    33
AGAIN                         	     1	   285	   285
AGAINST                       	     1	   631	   631
AGE                           	     1	  2056	  2056
AGED                          	     1	    35	    35
AGEDNESS                      	     1	     1	     1
AGEING                        	     1	    16	    16
AGER                          	     1	     2	     2
AGES                          	     1	   253	   253
AGING                         	     1	    39	    39
AGO                           	     1	   157	   157
AGREE                         	     1	    76	    76
AGREED                        	     1	    74	    74
AGREEING                      	     1	     7	     7
AGREEMENT                     	     1	   255	   255
AGREEMENTS                    	     1	    55	    55
AGREES                        	     1	    25	    25
AHEAD                         	     1	    42	    42
AIN                           	     1	     2	     2
AIR                           	     1	  1297	  1297
AIRED                         	     1	     2	     2
ALL                           	     1	  5228	  5228
ALLOW                         	     1	   615	   615
ALLOWABLE                     	     1	    51	    51
ALLOWANCE                     	     1	    18	    18
ALLOWANCES                    	     1	     9	     9
ALLOWED                       	     1	   348	   348
ALLOWING                      	     1	   243	   243
ALLOWS                        	     1	   455	   455
ALMOST                        	     1	   652	   652
ALONE                         	     1	   219	   219
ALONG                         	     1	  1197	  1197
ALREADY                       	     1	   391	   391
ALSO                          	     1	  7343	  7343
ALTHOUGH                      	     1	  2181	  2181
ALWAYS                        	     1	   439	   439
AM                            	     1	    39	    39
AMAZING                       	     1	     4	     4
AMAZINGLY                     	     1	     2	     2
AMONG                         	     1	  1995	  1995
AMONGST                       	     1	    72	    72
AMOUNT                        	     1	  1343	  1343
AMOUNTED                      	     1	    14	    14
AMOUNTING                     	     1	     6	     6
AMOUNTS                       	     1	   382	   382
AN                            	     1	 10456	 10456
AND                           	     1	128349	128349
ANIMAL                        	     1	   300	   300
ANIMALS                       	     1	   496	   496
ANOTHER                       	     1	  1073	  1073
ANSWER                        	     1	   124	   124
ANSWERED                      	     1	    15	    15
ANSWERING                     	     1	     9	     9
ANSWERS                       	     1	    54	    54
ANY                           	     1	  1760	  1760
ANYBODY                       	     1	     2	     2
ANYHOW                        	     1	     1	     1
ANYMORE                       	     1	     3	     3
ANYONE                        	     1	    15	    15
ANYTHING                      	     1	    30	    30
ANYTIME                       	     1	     2	     2
ANYWAY                        	     1	    16	    16
ANYWHERE                      	     1	    24	    24
APART                         	     1	   177	   177
APPARENT                      	     1	   173	   173
APPARENTLY                    	     1	    95	    95
APPEAR                        	     1	   360	   360
APPEARANCE                    	     1	   211	   211
APPEARANCES                   	     1	     4	     4
APPEARED                      	     1	   156	   156
APPEARING                     	     1	    29	    29
APPEARS                       	     1	   313	   313
ARE                           	     1	 26440	 26440
AREA                          	     1	  5147	  5147
AREAS                         	     1	  3649	  3649
ARM                           	     1	    19	    19
ARMFUL                        	     1	     1	     1
ARMS                          	     1	    12	    12
AROUND                        	     1	  1415	  1415
ARRANGE                       	     1	     5	     5
ARRANGED                      	     1	    65	    65
ARRANGEMENT                   	     1	   160	   160
ARRANGEMENTS                  	     1	    96	    96
ARRANGES                      	     1	     2	     2
ARRANGING                     	     1	     2	     2
ARRIVAL                       	     1	    63	    63
ARRIVALS                      	     1	     5	     5
ARRIVE                        	     1	    31	    31
ARRIVED                       	     1	    19	    19
ARRIVES                       	     1	    14	    14
ARRIVING                      	     1	     5	     5
ART                           	     1	    79	    79
ARTISANRY                     	     1	     1	     1
ARTIST                        	     1	     6	     6
ARTISTIC                      	     1	     3	     3
ARTISTS                       	     1	     3	     3
ARTS                          	     1	     6	     6
AS                            	     1	 26033	 26033
ASK                           	     1	    32	    32
ASKED                         	     1	   110	   110
ASKING                        	     1	    16	    16
ASKS                          	     1	    13	    13
AT                            	     1	 12615	 12615
ATE                           	     1	     7	     7
AUNTS                         	     1	     1	     1
AUTUMN                        	     1	   193	   193
AUTUMNAL                      	     1	     1	     1
AUTUMNS                       	     1	     4	     4
AWARE                         	     1	    90	    90
AWARED                        	     1	     1	     1
AWARENESS                     	     1	    94	    94
AWAY                          	     1	   329	   329
BABY                          	     1	     5	     5
BACK                          	     1	   500	   500
BACKED                        	     1	    12	    12
BACKER                        	     1	     1	     1
BACKERS                       	     1	     1	     1
BACKING                       	     1	     6	     6
BACKS                         	     1	     6	     6
BACKWARD                      	     1	    15	    15
BACKWARDS                     	     1	     9	     9
BAD                           	     1	    50	    50
BADLY                         	     1	     9	     9
BADS                          	     1	     1	     1
BAG                           	     1	    56	    56
BAGGED                        	     1	     5	     5
BAGGING                       	     1	     1	     1
BAGS                          	     1	    71	    71
BALL                          	     1	   262	   262
BALLED                        	     1	     1	     1
BALLING                       	     1	     1	     1
BALLS                         	     1	    45	    45
BANK                          	     1	   142	   142
BANKABLE                      	     1	     1	     1
BANKING                       	     1	     8	     8
BANKS                         	     1	    91	    91
BAR                           	     1	    35	    35
BARRING                       	     1	     3	     3
BARS                          	     1	    20	    20
BASE                          	     1	   589	   589
BASED                         	     1	  3313	  3313
BASELESS                      	     1	     1	     1
BASES                         	     1	    72	    72
BASIC                         	     1	   562	   562
BASICALLY                     	     1	    50	    50
BASICS                        	     1	    12	    12
BASING                        	     1	     5	     5
BATH                          	     1	    19	    19
BATHS                         	     1	     1	     1
BE                            	     1	 21313	 21313
BEACH                         	     1	    14	    14
BEACHES                       	     1	     6	     6
BEAR                          	     1	    78	    78
BEARING                       	     1	    71	    71
BEARS                         	     1	    28	    28
BEAT                          	     1	     3	     3
BEATEN                        	     1	     4	     4
BEATER                        	     1	     3	     3
BEATING                       	     1	    25	    25
BEAUTIES                      	     1	     1	     1
BEAUTIFICATION                	     1	     3	     3
BEAUTIFIED                    	     1	     1	     1
BEAUTIFIES                    	     1	     1	     1
BEAUTIFUL                     	     1	    12	    12
BEAUTIFULLY                   	     1	     3	     3
BEAUTY                        	     1	    36	    36
BECAME                        	     1	   309	   309
BECAUSE                       	     1	  3533	  3533
BECOME                        	     1	   877	   877
BECOMES                       	     1	   326	   326
BECOMING                      	     1	   158	   158
BED                           	     1	    36	    36
BEDDING                       	     1	    15	    15
BEDS                          	     1	    52	    52
BEEN                          	     1	  6317	  6317
BEFORE                        	     1	  1238	  1238
BEGAN                         	     1	   206	   206
BEGIN                         	     1	   179	   179
BEGINNER                      	     1	     1	     1
BEGINNING                     	     1	   356	   356
BEGINNINGS                    	     1	    11	    11
BEGINS                        	     1	   132	   132
BEGUN                         	     1	    51	    51
BEHIND                        	     1	   145	   145
BEING                         	     1	  1578	  1578
BEINGS                        	     1	    20	    20
BELIEVE                       	     1	    77	    77
BELIEVED                      	     1	    81	    81
BELIEVES                      	     1	     6	     6
BELIEVING                     	     1	     3	     3
BELOW                         	     1	  1214	  1214
BENEATH                       	     1	    80	    80
BESIDE                        	     1	     9	     9
BESIDES                       	     1	   207	   207
BEST                          	     1	   859	   859
BET                           	     1	     4	     4
BETS                          	     1	     1	     1
BETTER                        	     1	  1039	  1039
BETTERED                      	     1	     1	     1
BETTERMENT                    	     1	     1	     1
BETTERS                       	     1	     2	     2
BETTING                       	     1	     1	     1
BETWEEN                       	     1	  7695	  7695
BEYOND                        	     1	   380	   380
BICOLOR                       	     1	     6	     6
BIG                           	     1	   118	   118
BIGGER                        	     1	    79	    79
BIGGEST                       	     1	    44	    44
BILEVEL                       	     1	     1	     1
BILL                          	     1	    29	    29
BILLING                       	     1	     1	     1
BILLION                       	     1	   210	   210
BILLIONS                      	     1	    15	    15
BILLIONTH                     	     1	     2	     2
BILLS                         	     1	     5	     5
BIMONTHLY                     	     1	     5	     5
BINATURAL                     	     1	     1	     1
BIRD                          	     1	   199	   199
BIRDS                         	     1	   189	   189
BIRTH                         	     1	    15	    15
BIT                           	     1	    30	    30
BITS                          	     1	    17	    17
BLACK                         	     1	   408	   408
BLACKEN                       	     1	     1	     1
BLACKENED                     	     1	     3	     3
BLACKENING                    	     1	     3	     3
BLACKISH                      	     1	     5	     5
BLEW                          	     1	     4	     4
BLOOD                         	     1	    20	    20
BLOW                          	     1	    21	    21
BLOWING                       	     1	    17	    17
BLOWN                         	     1	    35	    35
BLOWS                         	     1	    10	    10
BLUE                          	     1	   110	   110
BLUES                         	     1	     1	     1
BLUISH                        	     1	     3	     3
BOARD                         	     1	   287	   287
BOARDS                        	     1	   111	   111
BOAT                          	     1	     8	     8
BOATING                       	     1	     5	     5
BOATS                         	     1	     7	     7
BODIED                        	     1	     3	     3
BODIES                        	     1	   148	   148
BODY                          	     1	   191	   191
BONE                          	     1	     3	     3
BONES                         	     1	     4	     4
BOOK                          	     1	   182	   182
BOOKLETS                      	     1	     1	     1
BOOKS                         	     1	    28	    28
BORE                          	     1	    28	    28
BORED                         	     1	     6	     6
BORER                         	     1	    73	    73
BORERS                        	     1	    40	    40
BORING                        	     1	    25	    25
BORINGS                       	     1	     6	     6
BORN                          	     1	    12	    12
BORNE                         	     1	    57	    57
BOTH                          	     1	  3869	  3869
BOTHER                        	     1	     4	     4
BOTHERED                      	     1	     1	     1
BOTTLE                        	     1	    23	    23
BOTTLED                       	     1	     2	     2
BOTTLES                       	     1	    26	    26
BOTTOM                        	     1	   195	   195
BOTTOMLESS                    	     1	     2	     2
BOTTOMS                       	     1	    12	    12
BOUGHT                        	     1	    22	    22
BOX                           	     1	   138	   138
BOXES                         	     1	    31	    31
BOY                           	     1	     2	     2
BREAD                         	     1	     7	     7
BREADS                        	     1	     1	     1
BREAK                         	     1	   187	   187
BREAKAGE                      	     1	    37	    37
BREAKING                      	     1	    64	    64
BREAKS                        	     1	    50	    50
BREATH                        	     1	     2	     2
BRIGHT                        	     1	    41	    41
BRIGHTENED                    	     1	     1	     1
BRIGHTENING                   	     1	     4	     4
BRIGHTER                      	     1	    10	    10
BRIGHTEST                     	     1	     3	     3
BRIGHTLY                      	     1	     5	     5
BRIGHTNESS                    	     1	   101	   101
BRING                         	     1	    99	    99
BRINGING                      	     1	    33	    33
BRINGS                        	     1	    41	    41
BROKE                         	     1	    20	    20
BROKEN                        	     1	   151	   151
BROTHER                       	     1	     1	     1
BROTHERS                      	     1	     2	     2
BROUGHT                       	     1	   149	   149
BROWN                         	     1	   247	   247
BROWNING                      	     1	     4	     4
BROWNISH                      	     1	     4	     4
BUILD                         	     1	   150	   150
BUILDER                       	     1	     2	     2
BUILDERS                      	     1	    10	    10
BUILDING                      	     1	   371	   371
BUILDINGS                     	     1	   199	   199
BUILDS                        	     1	    27	    27
BUILT                         	     1	   198	   198
BURN                          	     1	   377	   377
BURNABLE                      	     1	     2	     2
BURNED                        	     1	   412	   412
BURNER                        	     1	     2	     2
BURNERS                       	     1	     1	     1
BURNING                       	     1	   257	   257
BURNINGS                      	     1	     2	     2
BURNS                         	     1	    46	    46
BURNT                         	     1	   100	   100
BUS                           	     1	     3	     3
BUSH                          	     1	    53	    53
BUSHES                        	     1	    33	    33
BUSHIER                       	     1	     1	     1
BUSHING                       	     1	     2	     2
BUSHY                         	     1	    13	    13
BUSINESS                      	     1	   115	   115
BUSINESSES                    	     1	    32	    32
BUSY                          	     1	     2	     2
BUT                           	     1	  5942	  5942
BUY                           	     1	    36	    36
BUYER                         	     1	    23	    23
BUYERS                        	     1	    69	    69
BUYING                        	     1	    43	    43
BUYS                          	     1	     5	     5
BY                            	     1	 21763	 21763
CAFFEIC                       	     1	     1	     1
CAKE                          	     1	     1	     1
CAKES                         	     1	     3	     3
CALL                          	     1	    64	    64
CALLED                        	     1	   738	   738
CALLER                        	     1	     2	     2
CALLING                       	     1	     7	     7
CALLS                         	     1	    44	    44
CAME                          	     1	   100	   100
CAMP                          	     1	     4	     4
CAMPER                        	     1	     1	     1
CAMPERS                       	     1	     2	     2
CAMPING                       	     1	     5	     5
CAMPS                         	     1	     3	     3
CAN                           	     1	 10794	 10794
CANNOT                        	     1	   577	   577
CAR                           	     1	    20	    20
CARD                          	     1	    11	    11
CARDS                         	     1	     3	     3
CARE                          	     1	   343	   343
CARED                         	     1	     1	     1
CAREFUL                       	     1	   109	   109
CAREFULLY                     	     1	   153	   153
CARELESS                      	     1	     7	     7
CARELESSLY                    	     1	     1	     1
CARELESSNESS                  	     1	     1	     1
CARES                         	     1	     1	     1
CARING                        	     1	    18	    18
CARRIED                       	     1	   663	   663
CARRIER                       	     1	    23	    23
CARRIERS                      	     1	    20	    20
CARRIES                       	     1	    31	    31
CARRY                         	     1	   133	   133
CARRYING                      	     1	    94	    94
CARS                          	     1	     9	     9
CASE                          	     1	  1531	  1531
CASES                         	     1	   873	   873
CAT                           	     1	    31	    31
CATCH                         	     1	    35	    35
CATCHES                       	     1	     5	     5
CATCHING                      	     1	     5	     5
CATS                          	     1	     1	     1
CAUGHT                        	     1	    24	    24
CAUSATION                     	     1	     1	     1
CAUSATIONS                    	     1	     1	     1
CAUSATIVE                     	     1	     5	     5
CAUSE                         	     1	   754	   754
CAUSED                        	     1	   837	   837
CAUSES                        	     1	   387	   387
CAUSING                       	     1	   203	   203
CENTER                        	     1	   277	   277
CENTERED                      	     1	    37	    37
CENTERING                     	     1	     1	     1
CENTERLESS                    	     1	     2	     2
CENTERS                       	     1	    84	    84
CENTRAL                       	     1	   718	   718
CENTRALISED                   	     1	     1	     1
CENTRALITY                    	     1	     4	     4
CENTRALIZATION                	     1	     1	     1
CENTRALIZED                   	     1	    10	    10
CENTRALLY                     	     1	    13	    13
CENTRATION                    	     1	     1	     1
CENTRATIONS                   	     1	     1	     1
CENTRE                        	     1	   166	   166
CENTRED                       	     1	    25	    25
CENTRES                       	     1	    26	    26
CENTRIC                       	     1	     1	     1
CENTRING                      	     1	     1	     1
CERTAIN                       	     1	   715	   715
CERTAINLY                     	     1	   120	   120
CERTAINTY                     	     1	    23	    23
CHAIR                         	     1	     2	     2
CHAIRS                        	     1	     1	     1
CHANCE                        	     1	    92	    92
CHANCES                       	     1	    44	    44
CHANGE                        	     1	  3625	  3625
CHANGEABILITY                 	     1	     4	     4
CHANGEABLE                    	     1	     2	     2
CHANGED                       	     1	   303	   303
CHANGER                       	     1	     1	     1
CHANGERS                      	     1	     3	     3
CHANGES                       	     1	  2792	  2792
CHANGING                      	     1	   419	   419
CHARGE                        	     1	    42	    42
CHARGED                       	     1	    42	    42
CHARGER                       	     1	     6	     6
CHARGERS                      	     1	     1	     1
CHARGES                       	     1	    21	    21
CHARGING                      	     1	     6	     6
CHEAP                         	     1	    17	    17
CHEAPER                       	     1	    29	    29
CHEAPEST                      	     1	     4	     4
CHEAPLY                       	     1	     6	     6
CHEAPNESS                     	     1	     1	     1
CHECK                         	     1	   103	   103
CHECKED                       	     1	    91	    91
CHECKING                      	     1	    45	    45
CHECKS                        	     1	    29	    29
CHICK                         	     1	     1	     1
CHICKEN                       	     1	    10	    10
CHICKENS                      	     1	     9	     9
CHILD                         	     1	     9	     9
CHILDHOOD                     	     1	     2	     2
CHILDREN                      	     1	    29	    29
CHIP                          	     1	    34	    34
CHIPPED                       	     1	    29	    29
CHIPPING                      	     1	    35	    35
CHIPS                         	     1	   183	   183
CHOICE                        	     1	   478	   478
CHOICES                       	     1	    92	    92
CHOOSE                        	     1	   113	   113
CHOOSES                       	     1	    26	    26
CHOOSING                      	     1	    78	    78
CHOSE                         	     1	    67	    67
CHOSEN                        	     1	   255	   255
CHRISTMAS                     	     1	    24	    24
CHURCH                        	     1	    10	    10
CHURCHES                      	     1	     7	     7
CITIES                        	     1	   261	   261
CITY                          	     1	   347	   347
CLASS                         	     1	   544	   544
CLASSED                       	     1	    10	    10
CLASSES                       	     1	   520	   520
CLASSICAL                     	     1	    65	    65
CLEAN                         	     1	   114	   114
CLEANED                       	     1	    23	    23
CLEANER                       	     1	     7	     7
CLEANERS                      	     1	     1	     1
CLEANEST                      	     1	     1	     1
CLEANING                      	     1	    33	    33
CLEANLINESS                   	     1	     1	     1
CLEANLY                       	     1	     7	     7
CLEAR                         	     1	   677	   677
CLEARANCE                     	     1	    57	    57
CLEARANCES                    	     1	     3	     3
CLEARED                       	     1	    82	    82
CLEARER                       	     1	    11	    11
CLEAREST                      	     1	     5	     5
CLEARING                      	     1	   107	   107
CLEARINGS                     	     1	    24	    24
CLEARLY                       	     1	   432	   432
CLEARS                        	     1	     5	     5
CLIMB                         	     1	    19	    19
CLIMBED                       	     1	     4	     4
CLIMBER                       	     1	   176	   176
CLIMBERS                      	     1	    47	    47
CLIMBING                      	     1	   137	   137
CLIMBS                        	     1	     1	     1
CLOCK                         	     1	    17	    17
CLOCKS                        	     1	     1	     1
CLOSE                         	     1	   563	   563
CLOSED                        	     1	   177	   177
CLOSELY                       	     1	   320	   320
CLOSENESS                     	     1	     7	     7
CLOSER                        	     1	   128	   128
CLOSES                        	     1	    18	    18
CLOSEST                       	     1	    43	    43
CLOSING                       	     1	    42	    42
CLOTHE                        	     1	     1	     1
CLOTHES                       	     1	     4	     4
CLOTHING                      	     1	    19	    19
CLUB                          	     1	    14	    14
CLUBBED                       	     1	     2	     2
CLUBS                         	     1	     8	     8
CO                            	     1	   202	   202
COACTION                      	     1	     1	     1
COAT                          	     1	    44	    44
COATED                        	     1	    34	    34
COATER                        	     1	     1	     1
COATERS                       	     1	     5	     5
COATING                       	     1	    48	    48
COATINGS                      	     1	    19	    19
COATS                         	     1	     7	     7
COFFEE                        	     1	   190	   190
COLD                          	     1	   389	   389
COLDER                        	     1	    52	    52
COLDEST                       	     1	    36	    36
COLDS                         	     1	     2	     2
COLLECT                       	     1	   109	   109
COLLECTED                     	     1	   653	   653
COLLECTING                    	     1	    87	    87
COLLECTION                    	     1	   370	   370
COLLECTIONS                   	     1	    44	    44
COLLECTIVE                    	     1	   132	   132
COLLECTIVELY                  	     1	    74	    74
COLLECTIVES                   	     1	     4	     4
COLLECTIVITIES                	     1	     1	     1
COLLECTIVIZATION              	     1	     1	     1
COLLECTOR                     	     1	     9	     9
COLLECTORS                    	     1	    16	    16
COLLECTS                      	     1	    19	    19
COLLEGE                       	     1	    27	    27
COLLEGES                      	     1	    11	    11
COLOR                         	     1	   224	   224
COLORATION                    	     1	    12	    12
COLORED                       	     1	    17	    17
COLORFUL                      	     1	     3	     3
COLORING                      	     1	     7	     7
COLORLESS                     	     1	    13	    13
COLORMETRICALLY               	     1	     1	     1
COLORS                        	     1	    30	    30
COLOUR                        	     1	   175	   175
COLOURATION                   	     1	     2	     2
COLOURED                      	     1	    12	    12
COLOURFUL                     	     1	     3	     3
COLOURING                     	     1	     2	     2
COLOURLESS                    	     1	     2	     2
COLOURS                       	     1	    18	    18
COME                          	     1	   266	   266
COMERS                        	     1	     1	     1
COMES                         	     1	   186	   186
COMFORT                       	     1	    13	    13
COMFORTABLE                   	     1	     8	     8
COMFORTABLY                   	     1	     4	     4
COMING                        	     1	   110	   110
COMINGS                       	     1	     1	     1
COMPANIES                     	     1	   198	   198
COMPANY                       	     1	   126	   126
COMPANYING                    	     1	     1	     1
COMPLETE                      	     1	   376	   376
COMPLETED                     	     1	   117	   117
COMPLETELY                    	     1	   275	   275
COMPLETENESS                  	     1	    16	    16
COMPLETES                     	     1	     3	     3
COMPLETING                    	     1	    19	    19
COMPLETION                    	     1	    29	    29
COMPUTABLE                    	     1	    10	    10
COMPUTATION                   	     1	    43	    43
COMPUTATIONAL                 	     1	    28	    28
COMPUTATIONALLY               	     1	     7	     7
COMPUTATIONS                  	     1	    15	    15
COMPUTE                       	     1	    64	    64
COMPUTED                      	     1	   268	   268
COMPUTER                      	     1	   142	   142
COMPUTERISED                  	     1	     1	     1
COMPUTERIZATION               	     1	     2	     2
COMPUTERIZED                  	     1	    17	    17
COMPUTERS                     	     1	    27	    27
COMPUTES                      	     1	     8	     8
COMPUTING                     	     1	    72	    72
CONCERN                       	     1	   268	   268
CONCERNED                     	     1	   191	   191
CONCERNING                    	     1	   154	   154
CONCERNS                      	     1	   233	   233
CONCOLOR                      	     1	     9	     9
CONFAMILIAL                   	     1	     1	     1
CONSIDER                      	     1	   514	   514
CONSIDERATION                 	     1	   234	   234
CONSIDERATIONS                	     1	   162	   162
CONSIDERED                    	     1	  1552	  1552
CONSIDERING                   	     1	   429	   429
CONSIDERS                     	     1	    68	    68
CONTINUAL                     	     1	    20	    20
CONTINUALLY                   	     1	    53	    53
CONTINUATION                  	     1	    24	    24
CONTINUE                      	     1	   298	   298
CONTINUED                     	     1	   225	   225
CONTINUES                     	     1	   113	   113
CONTINUING                    	     1	    72	    72
CONTINUITIES                  	     1	     4	     4
CONTINUITY                    	     1	    48	    48
CONTINUOUS                    	     1	   467	   467
CONTINUOUSLY                  	     1	   119	   119
CONTROL                       	     1	  1601	  1601
CONTROLLABILITY               	     1	     1	     1
CONTROLLABLE                  	     1	     5	     5
CONTROLLED                    	     1	   297	   297
CONTROLLER                    	     1	     7	     7
CONTROLLERS                   	     1	     4	     4
CONTROLLING                   	     1	   141	   141
CONTROLS                      	     1	   202	   202
CONVERSANT                    	     1	     1	     1
CONVERSATION                  	     1	    10	    10
CONVERSATIONS                 	     1	     4	     4
CONVERSE                      	     1	     2	     2
COOK                          	     1	   133	   133
COOKED                        	     1	    10	    10
COOKING                       	     1	    71	    71
COOL                          	     1	   136	   136
COOLED                        	     1	    30	    30
COOLER                        	     1	    64	    64
COOLERS                       	     1	     1	     1
COOLEST                       	     1	     2	     2
COOLING                       	     1	    78	    78
COOLNESS                      	     1	     2	     2
COOLS                         	     1	    14	    14
CORNER                        	     1	    27	    27
CORNERS                       	     1	    17	    17
CORRELATIVELY                 	     1	     2	     2
COS                           	     1	    18	    18
COST                          	     1	  1037	  1037
COSTING                       	     1	     3	     3
COSTLESS                      	     1	     2	     2
COSTLIER                      	     1	     2	     2
COSTLIEST                     	     1	     2	     2
COSTLY                        	     1	   101	   101
COSTS                         	     1	  1006	  1006
COULD                         	     1	  2670	  2670
COULDN                        	     1	     3	     3
COUNT                         	     1	    86	    86
COUNTABLE                     	     1	     1	     1
COUNTED                       	     1	    52	    52
COUNTING                      	     1	    47	    47
COUNTLESS                     	     1	     9	     9
COUNTRIES                     	     1	  1018	  1018
COUNTRY                       	     1	   485	   485
COUNTS                        	     1	    62	    62
COUPLE                        	     1	    22	    22
COUPLED                       	     1	   194	   194
COUPLES                       	     1	     5	     5
COUPLING                      	     1	   103	   103
COURSE                        	     1	   229	   229
COURSENESS                    	     1	     1	     1
COURSES                       	     1	    21	    21
COURT                         	     1	    35	    35
COURTS                        	     1	    16	    16
COVER                         	     1	  2106	  2106
COVERAGE                      	     1	   263	   263
COVERAGES                     	     1	     4	     4
COVERED                       	     1	   371	   371
COVERING                      	     1	   220	   220
COVERINGS                     	     1	     8	     8
COVERS                        	     1	   244	   244
CRIME                         	     1	     4	     4
CRIMES                        	     1	     3	     3
CROSS                         	     1	   217	   217
CROSSABILITY                  	     1	     3	     3
CROSSED                       	     1	    17	    17
CROSSES                       	     1	    47	    47
CROSSING                      	     1	    34	    34
CROSSINGS                     	     1	     7	     7
CRY                           	     1	     7	     7
CUP                           	     1	    41	    41
CUPLIKE                       	     1	     1	     1
CUPPED                        	     1	     1	     1
CUPS                          	     1	     2	     2
CUT                           	     1	   696	   696
CUTLESS                       	     1	     2	     2
CUTS                          	     1	   173	   173
CUTTER                        	     1	    17	    17
CUTTERS                       	     1	     3	     3
CUTTING                       	     1	   456	   456
CUTTINGS                      	     1	   137	   137
D                             	     1	  1496	  1496
DAILY                         	     1	   459	   459
DANCE                         	     1	     1	     1
DANCING                       	     1	     1	     1
DANGER                        	     1	    70	    70
DANGEROUS                     	     1	    52	    52
DANGEROUSLY                   	     1	     5	     5
DANGEROUSNESS                 	     1	     1	     1
DANGERS                       	     1	     8	     8
DARK                          	     1	   168	   168
DARKEN                        	     1	     4	     4
DARKENED                      	     1	     2	     2
DARKENING                     	     1	     5	     5
DARKENS                       	     1	     2	     2
DARKER                        	     1	    28	    28
DARKEST                       	     1	     3	     3
DARKNESS                      	     1	     2	     2
DARLING                       	     1	     4	     4
DATABLE                       	     1	     1	     1
DATE                          	     1	   469	   469
DATEABLE                      	     1	     1	     1
DATED                         	     1	   117	   117
DATES                         	     1	   240	   240
DATING                        	     1	   283	   283
DATINGS                       	     1	     8	     8
DAUGHTER                      	     1	     7	     7
DAUGHTERS                     	     1	     2	     2
DAY                           	     1	   520	   520
DAYLIGHT                      	     1	    14	    14
DAYS                          	     1	   549	   549
DEAD                          	     1	   552	   552
DEADENED                      	     1	     1	     1
DEADENING                     	     1	     1	     1
DEADENINGS                    	     1	     1	     1
DEADLY                        	     1	    10	    10
DEAL                          	     1	   158	   158
DEALERS                       	     1	     1	     1
DEALING                       	     1	   109	   109
DEALINGS                      	     1	     1	     1
DEALS                         	     1	    41	    41
DEALT                         	     1	    41	    41
DEAR                          	     1	     1	     1
DEARLY                        	     1	     1	     1
DEATH                         	     1	   272	   272
DEATHS                        	     1	     8	     8
DECIDE                        	     1	    44	    44
DECIDED                       	     1	    45	    45
DECIDES                       	     1	    10	    10
DECIDING                      	     1	    31	    31
DECORRELATES                  	     1	     1	     1
DECORRELATING                 	     1	     1	     1
DECOUPLES                     	     1	     1	     1
DEEP                          	     1	   432	   432
DEEPEN                        	     1	     8	     8
DEEPENED                      	     1	     4	     4
DEEPENING                     	     1	     6	     6
DEEPER                        	     1	   207	   207
DEEPEST                       	     1	     5	     5
DEEPLY                        	     1	    55	    55
DEFINITE                      	     1	    27	    27
DEFINITELY                    	     1	    13	    13
DEGREE                        	     1	   653	   653
DEGREES                       	     1	   143	   143
DEHARDENING                   	     1	     1	     1
DELICIOUS                     	     1	    57	    57
DELOCALIZATION                	     1	     1	     1
DELOCALIZING                  	     1	     1	     1
DEMARKING                     	     1	     1	     1
DENOISE                       	     1	     1	     1
DENORMALIZED                  	     1	     3	     3
DEPEND                        	     1	   330	   330
DEPENDABLE                    	     1	     7	     7
DEPENDANT                     	     1	     2	     2
DEPENDED                      	     1	    46	    46
DEPENDENT                     	     1	   465	   465
DEPENDING                     	     1	   629	   629
DEPENDS                       	     1	   609	   609
DEPTH                         	     1	   803	   803
DEPTHS                        	     1	   100	   100
DID                           	     1	   967	   967
DIDN                          	     1	    16	    16
DIE                           	     1	   149	   149
DIED                          	     1	    29	    29
DIES                          	     1	    57	    57
DIFFERENCE                    	     1	   974	   974
DIFFERENCED                   	     1	     4	     4
DIFFERENCES                   	     1	  1654	  1654
DIFFERENCIATION               	     1	     1	     1
DIFFERENCING                  	     1	    37	    37
DIFFERENT                     	     1	  4601	  4601
DIFFERENTATIONS               	     1	     1	     1
DIFFERENTION                  	     1	     1	     1
DIFFERENTLY                   	     1	   120	   120
DIFFERERCES                   	     1	     1	     1
DIFFICULT                     	     1	   730	   730
DIFFICULTIES                  	     1	   137	   137
DIFFICULTY                    	     1	   109	   109
DIG                           	     1	    16	    16
DIGGER                        	     1	     1	     1
DIGGING                       	     1	    39	    39
DIGS                          	     1	     4	     4
DINNER                        	     1	     2	     2
DIRT                          	     1	     6	     6
DIRTY                         	     1	     2	     2
DISCOVER                      	     1	    26	    26
DISCOVERED                    	     1	    68	    68
DISCOVERER                    	     1	     1	     1
DISCOVERIES                   	     1	     7	     7
DISCOVERING                   	     1	     8	     8
DISCOVERY                     	     1	    50	    50
DISLIKE                       	     1	     2	     2
DISLIKED                      	     1	     2	     2
DISLIKES                      	     1	     1	     1
DO                            	     1	  1494	  1494
DOABLE                        	     1	     1	     1
DOC                           	     1	   225	   225
DOCTOR                        	     1	     1	     1
DOCTORED                      	     1	     1	     1
DOCTORS                       	     1	     3	     3
DOES                          	     1	   990	   990
DOESN                         	     1	    16	    16
DOG                           	     1	     8	     8
DOGS                          	     1	     5	     5
DOING                         	     1	    90	    90
DON                           	     1	    68	    68
DONE                          	     1	   511	   511
DOOR                          	     1	    30	    30
DOORS                         	     1	    18	    18
DOUBLE                        	     1	   138	   138
DOUBLED                       	     1	    35	    35
DOUBLES                       	     1	     6	     6
DOUBLING                      	     1	    22	    22
DOUBLY                        	     1	     2	     2
DOUBT                         	     1	    35	    35
DOUBTED                       	     1	     2	     2
DOUBTFUL                      	     1	    13	    13
DOUBTLESS                     	     1	     1	     1
DOUBTS                        	     1	    15	    15
DOWN                          	     1	   526	   526
DOWNED                        	     1	    31	    31
DOWNING                       	     1	     3	     3
DOWNS                         	     1	     4	     4
DOWNWARD                      	     1	    93	    93
DOWNWARDLY                    	     1	     2	     2
DOWNWARDS                     	     1	    17	    17
DR                            	     1	    38	    38
DRAW                          	     1	    80	    80
DRAWING                       	     1	    54	    54
DRAWINGS                      	     1	     2	     2
DRAWN                         	     1	   104	   104
DRAWS                         	     1	    20	    20
DRESS                         	     1	     1	     1
DRESSED                       	     1	     3	     3
DRESSES                       	     1	     1	     1
DRESSING                      	     1	     6	     6
DRESSINGS                     	     1	     5	     5
DREW                          	     1	    37	    37
DRIED                         	     1	   276	   276
DRIER                         	     1	   143	   143
DRIERS                        	     1	     2	     2
DRIES                         	     1	    39	    39
DRIEST                        	     1	    22	    22
DRINK                         	     1	     6	     6
DRINKABLE                     	     1	     1	     1
DRINKERS                      	     1	     1	     1
DRINKING                      	     1	    13	    13
DRINKS                        	     1	     2	     2
DRIVE                         	     1	    89	    89
DRIVED                        	     1	     2	     2
DRIVEN                        	     1	   257	   257
DRIVER                        	     1	    73	    73
DRIVERS                       	     1	   221	   221
DRIVES                        	     1	    38	    38
DRIVING                       	     1	   163	   163
DROP                          	     1	   218	   218
DROPLET                       	     1	     8	     8
DROPLETS                      	     1	    32	    32
DROPPED                       	     1	    67	    67
DROPPER                       	     1	     1	     1
DROPPING                      	     1	    23	    23
DROPPINGS                     	     1	     3	     3
DROPS                         	     1	    57	    57
DROVE                         	     1	    18	    18
DRUG                          	     1	     9	     9
DRUGS                         	     1	     3	     3
DRY                           	     1	  1588	  1588
DRYER                         	     1	    66	    66
DRYERS                        	     1	    28	    28
DRYING                        	     1	   384	   384
DRYNESS                       	     1	    23	    23
DUG                           	     1	    56	    56
DURING                        	     1	  3500	  3500
DYING                         	     1	    67	    67
EACH                          	     1	  4572	  4572
EAR                           	     1	     8	     8
EARLIER                       	     1	   505	   505
EARLIEST                      	     1	    87	    87
EARLINESS                     	     1	     1	     1
EARLY                         	     1	  1287	  1287
EARS                          	     1	     8	     8
EARTH                         	     1	   327	   327
EARTHS                        	     1	     2	     2
EASIER                        	     1	   142	   142
EASIEST                       	     1	    16	    16
EASILY                        	     1	   411	   411
EAST                          	     1	   263	   263
EASTERLY                      	     1	     3	     3
EASTWARD                      	     1	     1	     1
EASTWARDS                     	     1	     4	     4
EASY                          	     1	   224	   224
EAT                           	     1	    44	    44
EATEN                         	     1	    36	    36
EATER                         	     1	     4	     4
EATERS                        	     1	     3	     3
EATING                        	     1	    19	    19
EATS                          	     1	     1	     1
EDGE                          	     1	   263	   263
EDGED                         	     1	     4	     4
EDGER                         	     1	     1	     1
EDGERS                        	     1	     2	     2
EDGES                         	     1	   127	   127
EDGING                        	     1	     8	     8
EDUCATE                       	     1	     4	     4
EDUCATED                      	     1	    24	    24
EDUCATING                     	     1	    20	    20
EDUCATION                     	     1	   364	   364
EDUCATIONAL                   	     1	    83	    83
EDUCATIVE                     	     1	     1	     1
EDUCATOR                      	     1	     1	     1
EDUCATORS                     	     1	     7	     7
EGG                           	     1	     7	     7
EGGS                          	     1	    32	    32
EIGHT                         	     1	   237	   237
EIGHTEEN                      	     1	     5	     5
EIGHTEENTH                    	     1	     6	     6
EIGHTH                        	     1	    13	    13
EIGHTY                        	     1	     2	     2
EITHER                        	     1	   964	   964
ELEVEN                        	     1	    26	    26
ELSE                          	     1	    25	    25
ELSEWHERE                     	     1	   120	   120
EM                            	     1	    46	    46
EMPLOY                        	     1	    58	    58
EMPLOYED                      	     1	   285	   285
EMPLOYEE                      	     1	    12	    12
EMPLOYEES                     	     1	    58	    58
EMPLOYER                      	     1	    13	    13
EMPLOYERS                     	     1	    19	    19
EMPLOYING                     	     1	    65	    65
EMPLOYMENT                    	     1	   165	   165
EMPLOYS                       	     1	    29	    29
EMPTIED                       	     1	     6	     6
EMPTY                         	     1	    17	    17
EMPTYING                      	     1	     3	     3
END                           	     1	   716	   716
ENDANGER                      	     1	     5	     5
ENDANGERED                    	     1	   113	   113
ENDANGERING                   	     1	     2	     2
ENDANGERMENT                  	     1	     1	     1
ENDANGERS                     	     1	     1	     1
ENDED                         	     1	    24	    24
ENDING                        	     1	    25	    25
ENDINGS                       	     1	     3	     3
ENDLESS                       	     1	     4	     4
ENDLESSLY                     	     1	     2	     2
ENDS                          	     1	   137	   137
ENGINE                        	     1	    20	    20
ENGINES                       	     1	     8	     8
ENJOY                         	     1	    25	    25
ENJOYABLE                     	     1	     2	     2
ENJOYED                       	     1	    10	    10
ENJOYING                      	     1	     1	     1
ENJOYMENT                     	     1	    10	    10
ENJOYS                        	     1	     4	     4
ENOUGH                        	     1	   536	   536
ENTER                         	     1	    91	    91
ENTERED                       	     1	    47	    47
ENTERING                      	     1	    54	    54
ENTERS                        	     1	    38	    38
ENTRAINED                     	     1	     4	     4
ENTRUSTED                     	     1	     4	     4
ESPECIAL                      	     1	     1	     1
ESPECIALLY                    	     1	  1286	  1286
ESPECIFICALLY                 	     1	     1	     1
EVEN                          	     1	  1964	  1964
EVENING                       	     1	    19	    19
EVER                          	     1	    92	    92
EVERY                         	     1	   547	   547
EVERYBODY                     	     1	     2	     2
EVERYDAY                      	     1	    13	    13
EVERYONE                      	     1	    12	    12
EVERYTHING                    	     1	    27	    27
EVERYWHERE                    	     1	    13	    13
EXACT                         	     1	    96	    96
EXACTLY                       	     1	    74	    74
EXCEPT                        	     1	   389	   389
EXCEPTED                      	     1	     1	     1
EXCEPTING                     	     1	     2	     2
EXCITATION                    	     1	     8	     8
EXCITE                        	     1	     1	     1
EXCITED                       	     1	     6	     6
EXCITEMENT                    	     1	     3	     3
EXCITING                      	     1	    11	    11
EXCUSE                        	     1	     1	     1
EXCUSES                       	     1	     1	     1
EXPECT                        	     1	   115	   115
EXPECTABLE                    	     1	     1	     1
EXPECTANCIES                  	     1	     2	     2
EXPECTANCY                    	     1	    10	    10
EXPECTATION                   	     1	    93	    93
EXPECTATIONS                  	     1	   127	   127
EXPECTED                      	     1	   862	   862
EXPECTEDLY                    	     1	     1	     1
EXPECTING                     	     1	     6	     6
EXPECTS                       	     1	     8	     8
EXPENSIVE                     	     1	   172	   172
EXPENSIVELY                   	     1	     2	     2
EXPERIENCE                    	     1	   459	   459
EXPERIENCED                   	     1	   237	   237
EXPERIENCES                   	     1	   155	   155
EXPERIENCING                  	     1	    62	    62
EXPERIENTIAL                  	     1	     9	     9
EXPLAIN                       	     1	   291	   291
EXPLAINED                     	     1	   473	   473
EXPLAINING                    	     1	    90	    90
EXPLAINS                      	     1	   112	   112
EXPLANATION                   	     1	   115	   115
EXPLANATIONS                  	     1	    31	    31
EXPLANATORY                   	     1	   130	   130
EXPRESS                       	     1	    64	    64
EXPRESSED                     	     1	   509	   509
EXPRESSES                     	     1	    26	    26
EXPRESSING                    	     1	    23	    23
EXPRESSION                    	     1	   207	   207
EXPRESSIONAL                  	     1	     1	     1
EXPRESSIONS                   	     1	    33	    33
EXPRESSLY                     	     1	     6	     6
EXTRA                         	     1	   110	   110
EYE                           	     1	    53	    53
EYES                          	     1	     8	     8
FACE                          	     1	   269	   269
FACED                         	     1	   128	   128
FACES                         	     1	    51	    51
FACING                        	     1	   104	   104
FACINGS                       	     1	     3	     3
FACT                          	     1	   646	   646
FACTS                         	     1	    26	    26
FAIR                          	     1	    40	    40
FAIRLY                        	     1	   208	   208
FAIRNESS                      	     1	     2	     2
FALL                          	     1	   510	   510
FALLEN                        	     1	    86	    86
FALLING                       	     1	   117	   117
FALLS                         	     1	   135	   135
word families                      	     1	   213	   213
FAMILY                        	     1	   419	   419
FAR                           	     1	   465	   465
FARM                          	     1	   466	   466
FARMED                        	     1	     6	     6
FARMER                        	     1	   334	   334
FARMERS                       	     1	  1696	  1696
FARMING                       	     1	   509	   509
FARMS                         	     1	   246	   246
FARTHER                       	     1	    48	    48
FARTHEST                      	     1	     4	     4
FAST                          	     1	   196	   196
FASTER                        	     1	   186	   186
FASTEST                       	     1	    23	    23
FAT                           	     1	     8	     8
FATHER                        	     1	     7	     7
FATHERS                       	     1	     1	     1
FATS                          	     1	     9	     9
FATTENING                     	     1	     1	     1
FATTER                        	     1	    22	    22
FATTEST                       	     1	     2	     2
FATTY                         	     1	   104	   104
FAVORITE                      	     1	     4	     4
FAVORITES                     	     1	     1	     1
FAVOURITE                     	     1	     2	     2
FEAR                          	     1	    23	    23
FEARED                        	     1	     4	     4
FEARING                       	     1	     1	     1
FEARS                         	     1	     5	     5
FED                           	     1	    31	    31
FEED                          	     1	   141	   141
FEEDER                        	     1	    13	    13
FEEDERS                       	     1	     7	     7
FEEDING                       	     1	   116	   116
FEEDINGS                      	     1	     1	     1
FEEDS                         	     1	    14	    14
FEEL                          	     1	    26	    26
FEELING                       	     1	    13	    13
FEELINGS                      	     1	    12	    12
FEELS                         	     1	     3	     3
FEET                          	     1	   162	   162
FELL                          	     1	    63	    63
FELLOW                        	     1	     3	     3
FELLOWS                       	     1	     1	     1
FELT                          	     1	    47	    47
FER                           	     1	     7	     7
FEW                           	     1	  1251	  1251
FEWER                         	     1	   205	   205
FEWEST                        	     1	     4	     4
FF                            	     1	    28	    28
FIELD                         	     1	  1323	  1323
FIELDING                      	     1	     2	     2
FIELDS                        	     1	   334	   334
FIFTEEN                       	     1	    20	    20
FIFTEENTH                     	     1	     2	     2
FIFTH                         	     1	    45	    45
FIFTHS                        	     1	     2	     2
FIFTIES                       	     1	     2	     2
FIFTY                         	     1	    16	    16
FIG                           	     1	  3936	  3936
FIGHT                         	     1	    20	    20
FIGHTERS                      	     1	     1	     1
FIGHTING                      	     1	     9	     9
FIGS                          	     1	   245	   245
FIGURATIONS                   	     1	     1	     1
FIGURE                        	     1	  3125	  3125
FIGURED                       	     1	     7	     7
FIGURES                       	     1	   277	   277
FIGURING                      	     1	     3	     3
FILL                          	     1	   133	   133
FILLED                        	     1	   125	   125
FILLER                        	     1	    45	    45
FILLERS                       	     1	    54	    54
FILLING                       	     1	    43	    43
FILLINGS                      	     1	     1	     1
FILLS                         	     1	    25	    25
FILM                          	     1	   169	   169
FILMLESS                      	     1	     1	     1
FILMS                         	     1	   104	   104
FINAL                         	     1	   509	   509
FINALISM                      	     1	     1	     1
FINALIZE                      	     1	     1	     1
FINALIZED                     	     1	     3	     3
FINALIZING                    	     1	     1	     1
FINALLY                       	     1	   570	   570
FIND                          	     1	   403	   403
FINDER                        	     1	     4	     4
FINDING                       	     1	   273	   273
FINDINGS                      	     1	   512	   512
FINDS                         	     1	    72	    72
FINE                          	     1	   625	   625
FINELY                        	     1	    23	    23
FINENESS                      	     1	     3	     3
FINER                         	     1	    57	    57
FINEST                        	     1	    10	    10
FINGERS                       	     1	     6	     6
FINISH                        	     1	    23	    23
FINISHED                      	     1	    56	    56
FINISHES                      	     1	     4	     4
FINISHING                     	     1	    18	    18
FIRE                          	     1	  2988	  2988
FIRED                         	     1	     7	     7
FIRES                         	     1	   888	   888
FIRING                        	     1	     6	     6
FIRST                         	     1	  2377	  2377
FIRSTLY                       	     1	    53	    53
FIRSTS                        	     1	     1	     1
FISH                          	     1	   169	   169
FISHERIES                     	     1	    18	    18
FISHERS                       	     1	     1	     1
FISHERY                       	     1	    12	    12
FISHES                        	     1	     8	     8
FISHING                       	     1	    48	    48
FIT                           	     1	   239	   239
FITNESS                       	     1	    24	    24
FITS                          	     1	    39	    39
FITTED                        	     1	   154	   154
FITTER                        	     1	     2	     2
FITTING                       	     1	    94	    94
FITTINGS                      	     1	     1	     1
FIVE                          	     1	   770	   770
FIX                           	     1	    59	    59
FIXED                         	     1	   387	   387
FIXER                         	     1	     4	     4
FIXERS                        	     1	     6	     6
FIXES                         	     1	    14	    14
FIXING                        	     1	    42	    42
FIXITY                        	     1	     2	     2
FLAT                          	     1	   122	   122
FLATNESS                      	     1	     2	     2
FLATTEN                       	     1	     2	     2
FLATTENED                     	     1	    19	    19
FLATTENING                    	     1	     8	     8
FLATTENS                      	     1	     3	     3
FLEW                          	     1	     3	     3
FLIERS                        	     1	     1	     1
FLIES                         	     1	    20	    20
FLOOR                         	     1	   213	   213
FLOORING                      	     1	    29	    29
FLOORS                        	     1	    22	    22
FLOWER                        	     1	   205	   205
FLOWERED                      	     1	     6	     6
FLOWERING                     	     1	   157	   157
FLOWERINGS                    	     1	     1	     1
FLOWERS                       	     1	   310	   310
FLOWN                         	     1	    12	    12
FLY                           	     1	    30	    30
FLYER                         	     1	     2	     2
FLYERS                        	     1	     1	     1
FLYING                        	     1	    58	    58
FOLLOW                        	     1	   167	   167
FOLLOWED                      	     1	   604	   604
FOLLOWER                      	     1	     3	     3
FOLLOWERS                     	     1	     4	     4
FOLLOWING                     	     1	  1616	  1616
FOLLOWS                       	     1	   381	   381
FOOD                          	     1	  1473	  1473
FOODS                         	     1	    36	    36
FOOT                          	     1	    55	    55
FOR                           	     1	 36037	 36037
FORCE                         	     1	   255	   255
FORCED                        	     1	    63	    63
FORCEFUL                      	     1	     2	     2
FORCEFULLY                    	     1	     1	     1
FORCES                        	     1	   181	   181
FORCIBLY                      	     1	     2	     2
FORCING                       	     1	    51	    51
FORCINGS                      	     1	     1	     1
FOREFRONT                     	     1	    11	    11
FOREGROUND                    	     1	     2	     2
FOREST                        	     1	 15915	 15915
FORESTED                      	     1	   300	   300
FORESTER                      	     1	   112	   112
FORESTERS                     	     1	   282	   282
FORESTRY                      	     1	  2531	  2531
FORESTS                       	     1	  4926	  4926
FORGET                        	     1	     6	     6
FORGETFULNESS                 	     1	     1	     1
FORGOTTEN                     	     1	    12	    12
FORM                          	     1	  1465	  1465
FORMED                        	     1	   523	   523
FORMING                       	     1	   140	   140
FORMLESS                      	     1	     1	     1
FORMS                         	     1	   604	   604
FORTIES                       	     1	     4	     4
FORTUNATELY                   	     1	    34	    34
FORTY                         	     1	    13	    13
FORWARD                       	     1	   113	   113
FORWARDED                     	     1	     4	     4
FORWARDER                     	     1	    11	    11
FORWARDERS                    	     1	     9	     9
FORWARDING                    	     1	     8	     8
FORWARDS                      	     1	     3	     3
FOUGHT                        	     1	     4	     4
FOUND                         	     1	  3086	  3086
FOUR                          	     1	  1142	  1142
FOURS                         	     1	     1	     1
FOURTEEN                      	     1	     8	     8
FOURTEENTH                    	     1	     2	     2
FOURTH                        	     1	   115	   115
FOURTHS                       	     1	     3	     3
FREE                          	     1	   339	   339
FREED                         	     1	     3	     3
FREEDOM                       	     1	    63	    63
FREEING                       	     1	     1	     1
FREELY                        	     1	    35	    35
FREENESS                      	     1	     4	     4
FREES                         	     1	     2	     2
FREEZABLE                     	     1	     1	     1
FREEZE                        	     1	    34	    34
FREEZER                       	     1	     5	     5
FREEZES                       	     1	    12	    12
FREEZING                      	     1	    83	    83
FRESH                         	     1	   223	   223
FRESHENER                     	     1	     1	     1
FRESHLY                       	     1	    34	    34
FRESHNESS                     	     1	     2	     2
FRI                           	     1	     2	     2
FRIDAY                        	     1	     1	     1
FRIEND                        	     1	     6	     6
FRIENDLINESS                  	     1	     1	     1
FRIENDLY                      	     1	    41	    41
FRIENDS                       	     1	    13	    13
FRIENDSHIP                    	     1	     2	     2
FRIGHTENING                   	     1	     4	     4
FROM                          	     1	 19165	 19165
FRONT                         	     1	    59	    59
FRONTAGE                      	     1	     1	     1
FRONTAL                       	     1	     8	     8
FRONTALLY                     	     1	     1	     1
FRONTS                        	     1	    14	    14
FROZEN                        	     1	    61	    61
FT                            	     1	   323	   323
FULL                          	     1	   458	   458
FULLER                        	     1	    54	    54
FULLEST                       	     1	     1	     1
FULLNESS                      	     1	     2	     2
FULLY                         	     1	   312	   312
FUN                           	     1	     2	     2
FURTHER                       	     1	  1572	  1572
FURTHERED                     	     1	     3	     3
FURTHERING                    	     1	     2	     2
FURTHERLY                     	     1	     1	     1
FURTHERS                      	     1	     3	     3
FURTHEST                      	     1	    10	    10
GAL                           	     1	    27	    27
GAME                          	     1	   238	   238
GAMES                         	     1	    36	    36
GAMING                        	     1	     2	     2
GARDEN                        	     1	   108	   108
GARDENER                      	     1	     3	     3
GARDENERS                     	     1	    17	    17
GARDENING                     	     1	    15	    15
GARDENS                       	     1	   179	   179
GAS                           	     1	   529	   529
GASEOUS                       	     1	    63	    63
GASES                         	     1	   121	   121
GASIFIED                      	     1	     1	     1
GASIFIERS                     	     1	     2	     2
GASSES                        	     1	     1	     1
GAVE                          	     1	   109	   109
GENERAL                       	     1	  1185	  1185
GENERALISABLE                 	     1	     1	     1
GENERALISATION                	     1	    14	    14
GENERALISATIONS               	     1	     4	     4
GENERALISE                    	     1	     4	     4
GENERALISED                   	     1	    21	    21
GENERALISING                  	     1	     5	     5
GENERALIST                    	     1	    12	    12
GENERALISTS                   	     1	     7	     7
GENERALITIES                  	     1	     3	     3
GENERALITY                    	     1	    14	    14
GENERALIZABILITY              	     1	     1	     1
GENERALIZABLE                 	     1	     4	     4
GENERALIZATION                	     1	    15	    15
GENERALIZATIONS               	     1	    15	    15
GENERALIZE                    	     1	    11	    11
GENERALIZED                   	     1	   113	   113
GENERALIZES                   	     1	     2	     2
GENERALIZING                  	     1	     4	     4
GENERALLY                     	     1	  1296	  1296
GENERICITY                    	     1	     2	     2
GENTLE                        	     1	    21	    21
GENTLEST                      	     1	     1	     1
GENTLY                        	     1	    24	    24
GET                           	     1	   277	   277
GETS                          	     1	    74	    74
GETTING                       	     1	    85	    85
GIRL                          	     1	     2	     2
GIRLS                         	     1	     3	     3
GIVE                          	     1	   299	   299
GIVEN                         	     1	  1892	  1892
GIVER                         	     1	     1	     1
GIVES                         	     1	   249	   249
GIVING                        	     1	   127	   127
GLANCE                        	     1	     9	     9
GLANCED                       	     1	     1	     1
GLASS                         	     1	    63	    63
GLASSES                       	     1	     3	     3
GO                            	     1	   153	   153
GOD                           	     1	     7	     7
GODDESS                       	     1	     1	     1
GOES                          	     1	    89	    89
GOING                         	     1	    83	    83
GOINGS                        	     1	     1	     1
GOLD                          	     1	    56	    56
GOLDEN                        	     1	    45	    45
GONE                          	     1	    29	    29
GONNA                         	     1	     1	     1
GOOD                          	     1	   947	   947
GOODNESS                      	     1	    26	    26
GOT                           	     1	    22	    22
GOTTEN                        	     1	     2	     2
GOV                           	     1	     1	     1
GOVERN                        	     1	    44	    44
GOVERNED                      	     1	    37	    37
GOVERNING                     	     1	    37	    37
GOVERNMENT                    	     1	   713	   713
GOVERNMENTAL                  	     1	    55	    55
GOVERNMENTS                   	     1	   153	   153
GOVERNOR                      	     1	     2	     2
GOVERNORATE                   	     1	     1	     1
GOVERNORS                     	     1	     1	     1
GOVERNS                       	     1	     8	     8
GRANDCHILD                    	     1	     1	     1
GRANDFATHER                   	     1	     1	     1
GRANDMOTHER                   	     1	     1	     1
GRANDPARENT                   	     1	     3	     3
GRANDPARENTS                  	     1	     5	     5
GRASS                         	     1	   224	   224
GRASSES                       	     1	   229	   229
GRASSLIKE                     	     1	     1	     1
GRASSY                        	     1	    17	    17
GRAY                          	     1	    57	    57
GRAYISH                       	     1	     1	     1
GREAT                         	     1	   643	   643
GREATER                       	     1	  1680	  1680
GREATEST                      	     1	   284	   284
GREATLY                       	     1	   342	   342
GREEN                         	     1	   821	   821
GREENER                       	     1	    10	    10
GREENING                      	     1	    15	    15
GREENISH                      	     1	     3	     3
GREENNESS                     	     1	    26	    26
GREENS                        	     1	     2	     2
GREW                          	     1	   138	   138
GREY                          	     1	    56	    56
GREYISH                       	     1	     1	     1
GREYS                         	     1	     2	     2
GROUND                        	     1	  1248	  1248
GROUNDED                      	     1	    12	    12
GROUNDING                     	     1	     7	     7
GROUNDS                       	     1	    49	    49
GROUP                         	     1	   858	   858
GROUPED                       	     1	   125	   125
GROUPING                      	     1	    66	    66
GROUPINGS                     	     1	    12	    12
GROUPS                        	     1	  1180	  1180
GROW                          	     1	   953	   953
GROWER                        	     1	     7	     7
GROWERS                       	     1	    32	    32
GROWING                       	     1	  1929	  1929
GROWN                         	     1	   614	   614
GROWS                         	     1	   315	   315
GROWTH                        	     1	  7623	  7623
GROWTHS                       	     1	     5	     5
GUESS                         	     1	     3	     3
GUESSING                      	     1	     1	     1
GUN                           	     1	     6	     6
GUNNING                       	     1	     2	     2
GUNS                          	     1	     1	     1
GUY                           	     1	     9	     9
GUYED                         	     1	     5	     5
GUYING                        	     1	     9	     9
GUYS                          	     1	     7	     7
HAD                           	     1	  2256	  2256
HADN                          	     1	     1	     1
HAIR                          	     1	    20	    20
HAIRS                         	     1	    57	    57
HAIRY                         	     1	    11	    11
HALF                          	     1	   428	   428
HALL                          	     1	    51	    51
HALLS                         	     1	     3	     3
HALVES                        	     1	     4	     4
HAND                          	     1	   507	   507
HANDED                        	     1	     4	     4
HANDFUL                       	     1	    18	    18
HANDFULS                      	     1	     1	     1
HANDING                       	     1	     1	     1
HANDLE                        	     1	    50	    50
HANDLED                       	     1	    39	    39
HANDLER                       	     1	     1	     1
HANDLES                       	     1	     8	     8
HANDLING                      	     1	    79	    79
HANDS                         	     1	    21	    21
HANG                          	     1	     8	     8
HANGING                       	     1	    14	    14
HANGS                         	     1	     3	     3
HAPPEN                        	     1	    47	    47
HAPPENED                      	     1	    25	    25
HAPPENING                     	     1	    25	    25
HAPPENS                       	     1	    72	    72
HAPPILY                       	     1	     5	     5
HAPPINESS                     	     1	     3	     3
HAPPY                         	     1	     5	     5
HARD                          	     1	   165	   165
HARDEN                        	     1	     5	     5
HARDENED                      	     1	    12	    12
HARDENER                      	     1	     6	     6
HARDENING                     	     1	    16	    16
HARDER                        	     1	    29	    29
HARDEST                       	     1	     2	     2
HARDLY                        	     1	    45	    45
HARDNESS                      	     1	    38	    38
HARDSHIP                      	     1	     2	     2
HARDSHIPS                     	     1	     1	     1
HAS                           	     1	  7324	  7324
HASN                          	     1	     1	     1
HAT                           	     1	     9	     9
HATE                          	     1	     1	     1
HATED                         	     1	     1	     1
HATS                          	     1	     5	     5
HAVE                          	     1	 10275	 10275
HAVED                         	     1	     1	     1
HAVEN                         	     1	     4	     4
HAVES                         	     1	     1	     1
HAVING                        	     1	   502	   502
HE                            	     1	   472	   472
HEAD                          	     1	   129	   129
HEADED                        	     1	    43	    43
HEADEDNESS                    	     1	     1	     1
HEADING                       	     1	    48	    48
HEADINGS                      	     1	     2	     2
HEADS                         	     1	    46	    46
HEALTH                        	     1	   630	   630
HEALTHFUL                     	     1	     1	     1
HEALTHIER                     	     1	     2	     2
HEALTHINESS                   	     1	     5	     5
HEALTHY                       	     1	   255	   255
HEAR                          	     1	     4	     4
HEARD                         	     1	    11	    11
HEARING                       	     1	     2	     2
HEARINGS                      	     1	     4	     4
HEART                         	     1	    52	    52
HEARTS                        	     1	     2	     2
HEAT                          	     1	   736	   736
HEATED                        	     1	   103	   103
HEATER                        	     1	     2	     2
HEATERS                       	     1	     6	     6
HEATING                       	     1	   257	   257
HEATS                         	     1	     8	     8
HEAVIER                       	     1	    45	    45
HEAVIEST                      	     1	     5	     5
HEAVILY                       	     1	   150	   150
HEAVY                         	     1	   340	   340
HELD                          	     1	   225	   225
HELP                          	     1	   677	   677
HELPED                        	     1	    81	    81
HELPER                        	     1	     1	     1
HELPFUL                       	     1	    79	    79
HELPING                       	     1	    55	    55
HELPLESS                      	     1	     2	     2
HELPLESSNESS                  	     1	     1	     1
HELPS                         	     1	   158	   158
HER                           	     1	    46	    46
HERE                          	     1	   698	   698
HI                            	     1	    11	    11
HID                           	     1	     1	     1
HIDDEN                        	     1	    34	    34
HIDE                          	     1	    13	    13
HIDES                         	     1	     3	     3
HIDING                        	     1	     4	     4
HIGH                          	     1	  4204	  4204
HIGHER                        	     1	  3230	  3230
HIGHEST                       	     1	   798	   798
HIGHLY                        	     1	   802	   802
HIGHS                         	     1	     2	     2
HILL                          	     1	    71	    71
HILLS                         	     1	    26	    26
HILLY                         	     1	    30	    30
HIM                           	     1	    26	    26
HIMSELF                       	     1	    15	    15
HIS                           	     1	   292	   292
HISTORIAN                     	     1	     4	     4
HISTORIANS                    	     1	     9	     9
HISTORIC                      	     1	    99	    99
HISTORICAL                    	     1	   354	   354
HISTORICALLY                  	     1	   118	   118
HISTORIES                     	     1	    59	    59
HISTORY                       	     1	   473	   473
HIT                           	     1	    29	    29
HITS                          	     1	    10	    10
HITTING                       	     1	     9	     9
HOLD                          	     1	   226	   226
HOLDER                        	     1	    35	    35
HOLDERS                       	     1	    65	    65
HOLDING                       	     1	   123	   123
HOLDINGS                      	     1	    24	    24
HOLDS                         	     1	    87	    87
HOLE                          	     1	   162	   162
HOLES                         	     1	   204	   204
HOLIDAY                       	     1	     1	     1
HOLIDAYS                      	     1	     3	     3
HOME                          	     1	   172	   172
HOMED                         	     1	     1	     1
HOMES                         	     1	    67	    67
HOMING                        	     1	     4	     4
HONEST                        	     1	     1	     1
HONESTLY                      	     1	     9	     9
HONOR                         	     1	     3	     3
HOPE                          	     1	    43	    43
HOPED                         	     1	    15	    15
HOPEFULLY                     	     1	    15	    15
HOPELESS                      	     1	     2	     2
HOPES                         	     1	     4	     4
HOPING                        	     1	     4	     4
HORSE                         	     1	    31	    31
HORSES                        	     1	    13	    13
HOSPITAL                      	     1	    11	    11
HOSPITALIZATION               	     1	     1	     1
HOSPITALS                     	     1	     8	     8
HOT                           	     1	   268	   268
HOTTER                        	     1	    35	    35
HOTTEST                       	     1	    14	    14
HOUR                          	     1	    75	    75
HOURLY                        	     1	    34	    34
HOURS                         	     1	   153	   153
HOUSE                         	     1	   137	   137
HOUSED                        	     1	     6	     6
HOUSER                        	     1	     1	     1
HOUSES                        	     1	    74	    74
HOUSING                       	     1	   129	   129
HOW                           	     1	  1736	  1736
HOWEVER                       	     1	  4671	  4671
HR                            	     1	    29	    29
HRS                           	     1	     4	     4
HUGE                          	     1	    90	    90
HUGELY                        	     1	     3	     3
HUMAN                         	     1	  1004	  1004
HUMANITY                      	     1	    12	    12
HUMANIZE                      	     1	     1	     1
HUMANLY                       	     1	     1	     1
HUMANS                        	     1	   243	   243
HUNDRED                       	     1	    69	    69
HUNDREDS                      	     1	   101	   101
HUNDREDTH                     	     1	     1	     1
HUNG                          	     1	     7	     7
HUNGER                        	     1	    23	    23
HUNGRY                        	     1	     1	     1
HUNT                          	     1	    39	    39
HUNTED                        	     1	     4	     4
HUNTER                        	     1	    56	    56
HUNTERS                       	     1	    53	    53
HUNTING                       	     1	   221	   221
HUNTINGS                      	     1	     1	     1
HUNTS                         	     1	    10	    10
HURTING                       	     1	     1	     1
HUSBAND                       	     1	     2	     2
HUSBANDED                     	     1	     2	     2
HUSBANDING                    	     1	     1	     1
I                             	     1	  2656	  2656
ICE                           	     1	   184	   184
ICY                           	     1	     2	     2
IDEA                          	     1	   157	   157
IDEAS                         	     1	    80	    80
IF                            	     1	  3580	  3580
IMAGINABLE                    	     1	     1	     1
IMAGINARY                     	     1	     7	     7
IMAGINATION                   	     1	     3	     3
IMAGINATIVE                   	     1	     2	     2
IMAGINE                       	     1	    22	    22
IMAGINED                      	     1	     4	     4
IMAGINING                     	     1	     2	     2
IMMOVABLE                     	     1	     2	     2
IMPASSABLE                    	     1	     1	     1
IMPERFECT                     	     1	    20	    20
IMPERFECTIONS                 	     1	     7	     7
IMPERFECTLY                   	     1	     3	     3
IMPORTANT                     	     1	  3130	  3130
IMPORTANTLY                   	     1	    82	    82
IMPOSSIBILITY                 	     1	     3	     3
IMPOSSIBLE                    	     1	   125	   125
IMPOSSIBLY                    	     1	     2	     2
IMPRISONMENT                  	     1	     1	     1
IMPROBABLE                    	     1	     3	     3
IMPROPER                      	     1	    18	    18
IMPROPERLY                    	     1	    12	    12
IN                            	     1	 89587	 89587
INABILITY                     	     1	    30	    30
INACTION                      	     1	     2	     2
INADDITION                    	     1	     1	     1
INCOMPLETE                    	     1	    63	    63
INCOMPLETELY                  	     1	     2	     2
INDEED                        	     1	   301	   301
INDEFINITE                    	     1	     5	     5
INDEFINITELY                  	     1	    18	    18
INDEPENDENCY                  	     1	     2	     2
INDOOR                        	     1	     8	     8
INDOORS                       	     1	     6	     6
INEXACT                       	     1	     1	     1
INEXPENSIVE                   	     1	    29	    29
INEXPENSIVELY                 	     1	     4	     4
INEXPERIENCE                  	     1	     1	     1
INEXPERIENCED                 	     1	     8	     8
INEXPRESSIVE                  	     1	     1	     1
INFEED                        	     1	     3	     3
INFO                          	     1	     4	     4
INFORM                        	     1	    82	    82
INFORMANT                     	     1	    11	    11
INFORMANTS                    	     1	    15	    15
INFORMATION                   	     1	  2269	  2269
INFORMATIONAL                 	     1	    10	    10
INFORMATIONS                  	     1	     1	     1
INFORMED                      	     1	    57	    57
INFORMING                     	     1	    15	    15
INFORMS                       	     1	     5	     5
INNER                         	     1	   116	   116
INNERMOST                     	     1	     9	     9
INPARTIAL                     	     1	     1	     1
INSECURE                      	     1	    15	    15
INSECURITIES                  	     1	     1	     1
INSECURITY                    	     1	    23	    23
INSIDE                        	     1	   302	   302
INSIDER                       	     1	     1	     1
INSIDERS                      	     1	     1	     1
INSIDES                       	     1	     2	     2
INSTEAD                       	     1	   349	   349
INSURANCE                     	     1	    62	    62
INSURE                        	     1	     2	     2
INSURED                       	     1	     2	     2
INSURES                       	     1	     1	     1
INSURING                      	     1	     2	     2
INTEREST                      	     1	   828	   828
INTERESTED                    	     1	   131	   131
INTERESTING                   	     1	   201	   201
INTERESTINGLY                 	     1	    85	    85
INTERESTS                     	     1	   149	   149
INTERGOVERNMENTAL             	     1	    28	    28
INTERNET                      	     1	    31	    31
INTERPERSONAL                 	     1	     1	     1
INTERRELATE                   	     1	     1	     1
INTERRELATED                  	     1	    32	    32
INTERRELATION                 	     1	     5	     5
INTERRELATIONS                	     1	     8	     8
INTERRELATIONSHIP             	     1	     4	     4
INTERRELATIONSHIPS            	     1	    14	    14
INTO                          	     1	  4108	  4108
INVOLVE                       	     1	   188	   188
INVOLVED                      	     1	   559	   559
INVOLVEMENT                   	     1	    65	    65
INVOLVES                      	     1	   311	   311
INVOLVING                     	     1	   230	   230
INWARD                        	     1	    14	    14
INWARDLY                      	     1	     1	     1
INWARDS                       	     1	     5	     5
IRRESPONSIBLE                 	     1	     1	     1
IS                            	     1	 40406	 40406
ISLAND                        	     1	   192	   192
ISLANDS                       	     1	   122	   122
ISN                           	     1	     2	     2
ISSUE                         	     1	   334	   334
ISSUED                        	     1	    24	    24
ISSUES                        	     1	   591	   591
ISSUING                       	     1	     7	     7
IT                            	     1	 10864	 10864
ITS                           	     1	  3720	  3720
ITSELF                        	     1	   266	   266
JOB                           	     1	    74	    74
JOBS                          	     1	    40	    40
JOIN                          	     1	    24	    24
JOINED                        	     1	    33	    33
JOINING                       	     1	    11	    11
JOINS                         	     1	     6	     6
JUDGE                         	     1	    22	    22
JUDGED                        	     1	     7	     7
JUDGEMENT                     	     1	     9	     9
JUDGEMENTS                    	     1	     1	     1
JUDGES                        	     1	     3	     3
JUDGING                       	     1	    12	    12
JUDGMENT                      	     1	    20	    20
JUDGMENTS                     	     1	    19	    19
JUMP                          	     1	    29	    29
JUMPED                        	     1	     2	     2
JUMPS                         	     1	    16	    16
JUST                          	     1	   595	   595
KEEP                          	     1	   268	   268
KEEPER                        	     1	     1	     1
KEEPERS                       	     1	     3	     3
KEEPING                       	     1	   101	   101
KEEPS                         	     1	    36	    36
KEPT                          	     1	   208	   208
KEY                           	     1	   863	   863
KEYED                         	     1	     2	     2
KEYS                          	     1	     8	     8
KICK                          	     1	     1	     1
KILL                          	     1	   102	   102
KILLED                        	     1	   123	   123
KILLER                        	     1	     4	     4
KILLERS                       	     1	     1	     1
KILLING                       	     1	    27	    27
KILLS                         	     1	    18	    18
KIND                          	     1	   133	   133
KINDS                         	     1	   117	   117
KING                          	     1	    57	    57
KINGDOM                       	     1	    37	    37
KINGS                         	     1	     7	     7
KISS                          	     1	     5	     5
KITCHEN                       	     1	    12	    12
KITCHENS                      	     1	     1	     1
KNEW                          	     1	    11	    11
KNOCK                         	     1	     3	     3
KNOCKED                       	     1	     6	     6
KNOCKING                      	     1	     1	     1
KNOW                          	     1	   203	   203
KNOWING                       	     1	    54	    54
KNOWINGLY                     	     1	     1	     1
KNOWN                         	     1	  1077	  1077
KNOWS                         	     1	    15	    15
LADY                          	     1	     1	     1
LAID                          	     1	    53	    53
LAKE                          	     1	   361	   361
LAKES                         	     1	   137	   137
LAND                          	     1	  4186	  4186
LANDED                        	     1	     1	     1
LANDING                       	     1	    32	    32
LANDINGS                      	     1	     7	     7
LANDLESS                      	     1	    11	    11
LANDS                         	     1	   797	   797
LARGE                         	     1	  3057	  3057
LARGELY                       	     1	   443	   443
LARGER                        	     1	  1005	  1005
LARGEST                       	     1	   417	   417
LARGISH                       	     1	     3	     3
LAST                          	     1	   668	   668
LASTLY                        	     1	    31	    31
LATE                          	     1	   509	   509
LATED                         	     1	     1	     1
LATELY                        	     1	    16	    16
LATER                         	     1	   576	   576
LATEST                        	     1	    31	    31
LAW                           	     1	   267	   267
LAWFUL                        	     1	     1	     1
LAWS                          	     1	   112	   112
LAY                           	     1	    24	    24
LAYED                         	     1	     1	     1
LAYING                        	     1	    12	    12
LAYS                          	     1	    14	    14
LAZY                          	     1	     1	     1
LEAD                          	     1	   520	   520
LEADER                        	     1	   142	   142
LEADERS                       	     1	    69	    69
LEADERSHIP                    	     1	    55	    55
LEADING                       	     1	   391	   391
LEADS                         	     1	   305	   305
LEARN                         	     1	    42	    42
LEARNED                       	     1	    49	    49
LEARNER                       	     1	     2	     2
LEARNERS                      	     1	     7	     7
LEARNING                      	     1	   173	   173
LEARNS                        	     1	     1	     1
LEARNT                        	     1	     2	     2
LEAST                         	     1	   971	   971
LEAVE                         	     1	    86	    86
LEAVES                        	     1	  2223	  2223
LEAVING                       	     1	   133	   133
LED                           	     1	   417	   417
LEFT                          	     1	   373	   373
LEFTHAND                      	     1	    11	    11
LEFTHANDED                    	     1	     2	     2
LEFTWARD                      	     1	     1	     1
LEG                           	     1	     3	     3
LEGS                          	     1	     2	     2
LESS                          	     1	  2371	  2371
LESSEN                        	     1	    13	    13
LESSENED                      	     1	     3	     3
LESSENING                     	     1	     5	     5
LESSENS                       	     1	     3	     3
LESSER                        	     1	    99	    99
LET                           	     1	   107	   107
LETS                          	     1	     5	     5
LETTER                        	     1	    18	    18
LETTERS                       	     1	    19	    19
LETTING                       	     1	    15	    15
LEVEL                         	     1	  2357	  2357
LEVELED                       	     1	     7	     7
LEVELING                      	     1	     2	     2
LEVELLED                      	     1	     2	     2
LEVELLING                     	     1	     4	     4
LEVELS                        	     1	  1531	  1531
LIE                           	     1	    49	    49
LIED                          	     1	     2	     2
LIES                          	     1	   131	   131
LIFE                          	     1	   543	   543
LIFT                          	     1	    22	    22
LIFTED                        	     1	    32	    32
LIFTING                       	     1	    26	    26
LIFTS                         	     1	     6	     6
LIGHT                         	     1	  1165	  1165
LIGHTED                       	     1	     2	     2
LIGHTING                      	     1	    21	    21
LIGHTS                        	     1	    11	    11
LIKE                          	     1	   900	   900
LIKED                         	     1	     3	     3
LIKES                         	     1	     2	     2
LIKING                        	     1	     2	     2
LINE                          	     1	   663	   663
LINEAL                        	     1	     3	     3
LINED                         	     1	     8	     8
LINES                         	     1	   356	   356
LIP                           	     1	     2	     2
LIPS                          	     1	     2	     2
LIST                          	     1	   142	   142
LISTED                        	     1	   156	   156
LISTEN                        	     1	     3	     3
LISTENED                      	     1	     1	     1
LISTENING                     	     1	     5	     5
LISTING                       	     1	    15	    15
LISTINGS                      	     1	     4	     4
LISTS                         	     1	    61	    61
LIT                           	     1	     4	     4
LITTLE                        	     1	   840	   840
LITTLINGLY                    	     1	     1	     1
LIVABLE                       	     1	     2	     2
LIVE                          	     1	   342	   342
LIVEABLE                      	     1	     1	     1
LIVED                         	     1	    31	    31
LIVES                         	     1	    59	    59
LIVING                        	     1	   562	   562
LL                            	     1	    94	    94
LOAD                          	     1	   354	   354
LOADED                        	     1	    64	    64
LOADER                        	     1	    27	    27
LOADERS                       	     1	     5	     5
LOADING                       	     1	   186	   186
LOADINGS                      	     1	    40	    40
LOADS                         	     1	   179	   179
LOCAL                         	     1	  1670	  1670
LOCALISATION                  	     1	     2	     2
LOCALISED                     	     1	     6	     6
LOCALIZATION                  	     1	     4	     4
LOCALIZED                     	     1	    71	    71
LOCALLY                       	     1	   139	   139
LOCALNESS                     	     1	     1	     1
LOCALS                        	     1	     2	     2
LOCK                          	     1	     8	     8
LOCKED                        	     1	    10	    10
LOCKING                       	     1	     6	     6
LONG                          	     1	  1434	  1434
LONGER                        	     1	   582	   582
LONGEST                       	     1	    63	    63
LOOK                          	     1	   167	   167
LOOKED                        	     1	    48	    48
LOOKING                       	     1	   123	   123
LOOKS                         	     1	    31	    31
LORD                          	     1	     2	     2
LORDER                        	     1	     1	     1
LORDS                         	     1	     3	     3
LOSE                          	     1	   119	   119
LOSER                         	     1	     9	     9
LOSERS                        	     1	     2	     2
LOSES                         	     1	    26	    26
LOSING                        	     1	    39	    39
LOST                          	     1	   277	   277
LOT                           	     1	    98	    98
LOTS                          	     1	    46	    46
LOUD                          	     1	     6	     6
LOUDLY                        	     1	     1	     1
LOVE                          	     1	    13	    13
LOVED                         	     1	     2	     2
LOVELY                        	     1	     2	     2
LOVER                         	     1	     2	     2
LOVERS                        	     1	     2	     2
LOVING                        	     1	     2	     2
LOW                           	     1	  2515	  2515
LOWERY                        	     1	     1	     1
LOWLY                         	     1	     2	     2
LOWS                          	     1	     5	     5
LUCK                          	     1	    16	    16
LUCKILY                       	     1	     1	     1
LUCKY                         	     1	     6	     6
LUNCH                         	     1	     1	     1
LYING                         	     1	    29	    29
M                             	     1	  3193	  3193
MACHINABILITY                 	     1	     2	     2
MACHINE                       	     1	   189	   189
MACHINED                      	     1	     6	     6
MACHINERIES                   	     1	     1	     1
MACHINERY                     	     1	    63	    63
MACHINES                      	     1	    97	    97
MACHINING                     	     1	     8	     8
MAD                           	     1	     6	     6
MADDEN                        	     1	     5	     5
MADE                          	     1	  1373	  1373
MAIN                          	     1	  1351	  1351
MAINLY                        	     1	   913	   913
MAINS                         	     1	     2	     2
MAJOR                         	     1	  1358	  1358
MAJORING                      	     1	     1	     1
MAJORLY                       	     1	     4	     4
MAKE                          	     1	   767	   767
MAKER                         	     1	    20	    20
MAKERS                        	     1	    79	    79
MAKES                         	     1	   345	   345
MAKING                        	     1	   556	   556
MAM                           	     1	     3	     3
MAN                           	     1	    73	    73
MANAGE                        	     1	   216	   216
MANAGEABILITY                 	     1	     1	     1
MANAGEABLE                    	     1	    10	    10
MANAGED                       	     1	   566	   566
MANAGEMENT                    	     1	  5384	  5384
MANAGEMENTS                   	     1	    12	    12
MANAGER                       	     1	    74	    74
MANAGERIAL                    	     1	    11	    11
MANAGERS                      	     1	   389	   389
MANAGES                       	     1	    16	    16
MANAGING                      	     1	   242	   242
MANLY                         	     1	     4	     4
MANNING                       	     1	    10	    10
MANS                          	     1	     1	     1
MANY                          	     1	  3297	  3297
MARK                          	     1	    39	    39
MARKED                        	     1	   160	   160
MARKEDLY                      	     1	    77	    77
MARKER                        	     1	   168	   168
MARKERS                       	     1	   722	   722
MARKET                        	     1	  1041	  1041
MARKETABILITY                 	     1	     3	     3
MARKETABLE                    	     1	    35	    35
MARKETED                      	     1	    22	    22
MARKETERS                     	     1	     1	     1
MARKETING                     	     1	    88	    88
MARKETS                       	     1	   480	   480
MARKING                       	     1	    22	    22
MARKINGS                      	     1	     5	     5
MARKS                         	     1	    27	    27
MARRIAGE                      	     1	     2	     2
MARRIAGES                     	     1	     2	     2
MARRIED                       	     1	     8	     8
MARRY                         	     1	     2	     2
MASTER                        	     1	    97	    97
MASTERS                       	     1	    13	    13
MASTERY                       	     1	     2	     2
MATTER                        	     1	   657	   657
MATTERED                      	     1	     1	     1
MATTERS                       	     1	    48	    48
MAY                           	     1	  7323	  7323
MAYBE                         	     1	    32	    32
ME                            	     1	    28	    28
MEAL                          	     1	     1	     1
MEALS                         	     1	     6	     6
MEAN                          	     1	  1945	  1945
MEANES                        	     1	     1	     1
MEANING                       	     1	   141	   141
MEANINGFUL                    	     1	    62	    62
MEANINGFULLY                  	     1	    10	    10
MEANINGLESS                   	     1	     2	     2
MEANINGS                      	     1	    12	    12
MEANS                         	     1	   867	   867
MEANT                         	     1	    53	    53
MEET                          	     1	   324	   324
MEETING                       	     1	    80	    80
MEETINGS                      	     1	    21	    21
MEETS                         	     1	    32	    32
MEMBER                        	     1	    89	    89
MEMBERED                      	     1	     1	     1
MEMBERS                       	     1	   241	   241
MEMBERSHIP                    	     1	    46	    46
MEMBERSHIPS                   	     1	     2	     2
MEN                           	     1	    69	    69
MENTION                       	     1	    39	    39
MENTIONED                     	     1	   351	   351
MENTIONING                    	     1	    23	    23
MENTIONS                      	     1	     6	     6
MESS                          	     1	     1	     1
MESSIER                       	     1	    45	    45
MESSY                         	     1	     7	     7
MET                           	     1	   102	   102
MIDDAY                        	     1	    85	    85
MIDDLE                        	     1	   259	   259
MIDPOINT                      	     1	     8	     8
MIDPOINTS                     	     1	     3	     3
MIDSUMMER                     	     1	    41	    41
MIDTERM                       	     1	     2	     2
MIDWAY                        	     1	     4	     4
MIDWEST                       	     1	    33	    33
MIDWINTER                     	     1	     6	     6
MIGHT                         	     1	   940	   940
MILE                          	     1	    14	    14
MILES                         	     1	    43	    43
MILK                          	     1	    37	    37
MILKS                         	     1	     1	     1
MILKY                         	     1	     2	     2
MILLION                       	     1	   741	   741
MILLIONS                      	     1	    65	    65
MIN                           	     1	   521	   521
MIND                          	     1	   102	   102
MINDFUL                       	     1	     1	     1
MINDFULNESS                   	     1	     2	     2
MINDS                         	     1	     3	     3
MINE                          	     1	    32	    32
MINS                          	     1	     1	     1
MINUTE                        	     1	    27	    27
MINUTES                       	     1	    49	    49
MISCALLED                     	     1	     1	     1
MISHANDLING                   	     1	     1	     1
MISINFORMATION                	     1	     3	     3
MISINFORMED                   	     1	     3	     3
MISLEAD                       	     1	     4	     4
MISLEADING                    	     1	    28	    28
MISLEADINGLY                  	     1	     2	     2
MISLED                        	     1	     4	     4
MISMANAGEMENT                 	     1	    10	    10
MISREAD                       	     1	     1	     1
MISS                          	     1	     7	     7
MISSED                        	     1	     8	     8
MISSES                        	     1	     1	     1
MISSHAPEN                     	     1	     5	     5
MISSING                       	     1	   167	   167
MISTAKE                       	     1	     4	     4
MISTAKEN                      	     1	     2	     2
MISTAKENLY                    	     1	     4	     4
MISTAKES                      	     1	     7	     7
MISTREAT                      	     1	     1	     1
MISTREATED                    	     1	     1	     1
MISUNDERSTAND                 	     1	     1	     1
MISUNDERSTANDING              	     1	     2	     2
MISUNDERSTANDINGS             	     1	     3	     3
MISUNDERSTOOD                 	     1	     2	     2
MISUSE                        	     1	     1	     1
MISUSED                       	     1	     1	     1
MOMENT                        	     1	   110	   110
MOMENTS                       	     1	    19	    19
MON                           	     1	     1	     1
MONEY                         	     1	    73	    73
MONIES                        	     1	     4	     4
MONTH                         	     1	   226	   226
MONTHLY                       	     1	   281	   281
MONTHS                        	     1	   394	   394
MORE                          	     1	  8284	  8284
MORNING                       	     1	    62	    62
MORNINGS                      	     1	     1	     1
MOST                          	     1	  5384	  5384
MOSTLY                        	     1	   455	   455
MOTHER                        	     1	    46	    46
MOUNTAIN                      	     1	   328	   328
MOUNTAINEERING                	     1	     1	     1
MOUNTAINOUS                   	     1	   111	   111
MOUNTAINS                     	     1	   301	   301
MOUNTAINSIDE                  	     1	     1	     1
MOUNTAINSIDES                 	     1	     1	     1
MOUTH                         	     1	     8	     8
MOUTHS                        	     1	     1	     1
MOVABLE                       	     1	     4	     4
MOVE                          	     1	   253	   253
MOVEABLE                      	     1	     3	     3
MOVED                         	     1	   154	   154
MOVEMENT                      	     1	   479	   479
MOVEMENTS                     	     1	    71	    71
MOVER                         	     1	     3	     3
MOVERS                        	     1	     5	     5
MOVES                         	     1	    88	    88
MOVIE                         	     1	     4	     4
MOVING                        	     1	   216	   216
MR                            	     1	    25	    25
MRS                           	     1	    14	    14
MUCH                          	     1	  1510	  1510
MUM                           	     1	     3	     3
MUMMY                         	     1	     4	     4
MUSIC                         	     1	     2	     2
MUSICAL                       	     1	     4	     4
MUST                          	     1	  1501	  1501
MY                            	     1	    47	    47
MYSELF                        	     1	     4	     4
NAME                          	     1	   115	   115
NAMED                         	     1	    64	    64
NAMELY                        	     1	   155	   155
NAMES                         	     1	    56	    56
NAMING                        	     1	     2	     2
NATION                        	     1	    91	    91
NATIONAL                      	     1	  1185	  1185
NATIONALISATION               	     1	     1	     1
NATIONALISED                  	     1	     2	     2
NATIONALISTIC                 	     1	     1	     1
NATIONALIZATION               	     1	     2	     2
NATIONALIZED                  	     1	     7	     7
NATIONALLY                    	     1	    16	    16
NATIONALS                     	     1	     2	     2
NATIONS                       	     1	   145	   145
NATIONWIDE                    	     1	    40	    40
NATURAL                       	     1	  2526	  2526
NATURALIST                    	     1	     1	     1
NATURALLY                     	     1	   227	   227
NATURALNESS                   	     1	    12	    12
NATURE                        	     1	   843	   843
NATURES                       	     1	     1	     1
NE                            	     1	    35	    35
NEAR                          	     1	   737	   737
NEARBY                        	     1	   127	   127
NEARER                        	     1	    18	    18
NEAREST                       	     1	    66	    66
NEARING                       	     1	     1	     1
NEARLY                        	     1	   273	   273
NEARNESS                      	     1	     3	     3
NEARS                         	     1	     3	     3
NEAT                          	     1	     3	     3
NEATER                        	     1	     1	     1
NEATLY                        	     1	     6	     6
NECESSARILY                   	     1	   194	   194
NECESSARY                     	     1	   767	   767
NECK                          	     1	     5	     5
NEED                          	     1	  1202	  1202
NEEDED                        	     1	   767	   767
NEEDFUL                       	     1	     1	     1
NEEDING                       	     1	    13	    13
NEEDLESS                      	     1	     4	     4
NEEDLESSLY                    	     1	     1	     1
NEEDS                         	     1	   650	   650
NEIGHBOR                      	     1	    16	    16
NEIGHBORHOOD                  	     1	   148	   148
NEIGHBORHOODS                 	     1	    27	    27
NEIGHBORING                   	     1	    87	    87
NEIGHBORS                     	     1	    38	    38
NEIGHBOUR                     	     1	     8	     8
NEIGHBOURED                   	     1	     1	     1
NEIGHBOURHOOD                 	     1	    54	    54
NEIGHBOURHOODS                	     1	    13	    13
NEIGHBOURING                  	     1	    41	    41
NEIGHBOURLY                   	     1	     1	     1
NEIGHBOURS                    	     1	    20	    20
NEVER                         	     1	   165	   165
NEW                           	     1	  2489	  2489
NEWER                         	     1	    19	    19
NEWEST                        	     1	    10	    10
NEWLY                         	     1	   132	   132
NEWNESS                       	     1	     2	     2
NEWS                          	     1	    16	    16
NEXT                          	     1	   488	   488
NICE                          	     1	     8	     8
NICELY                        	     1	     4	     4
NIGHT                         	     1	   163	   163
NIGHTLY                       	     1	     5	     5
NIGHTS                        	     1	    30	    30
NINE                          	     1	   195	   195
NINETEEN                      	     1	     4	     4
NINETEENTH                    	     1	    19	    19
NINETY                        	     1	     1	     1
NINTH                         	     1	    13	    13
NO                            	     1	  2699	  2699
NOBODY                        	     1	     5	     5
NOISE                         	     1	   155	   155
NOISY                         	     1	     7	     7
NONE                          	     1	   130	   130
NONFLAT                       	     1	     1	     1
NONHUMAN                      	     1	     2	     2
NONMARKET                     	     1	    83	    83
NONUSE                        	     1	    21	    21
NONZERO                       	     1	    17	    17
NORMAL                        	     1	   533	   533
NORMALISATION                 	     1	    20	    20
NORMALISE                     	     1	     5	     5
NORMALISED                    	     1	    12	    12
NORMALISES                    	     1	     3	     3
NORMALISING                   	     1	     5	     5
NORMALITY                     	     1	    38	    38
NORMALIZATION                 	     1	    54	    54
NORMALIZE                     	     1	     9	     9
NORMALIZED                    	     1	   129	   129
NORMALIZING                   	     1	     5	     5
NORMALLY                      	     1	   311	   311
NORMALS                       	     1	     3	     3
NORTH                         	     1	   856	   856
NORTHERLY                     	     1	     4	     4
NORTHERNMOST                  	     1	    12	    12
NORTHWARD                     	     1	    17	    17
NORTHWARDS                    	     1	     7	     7
NORTHWEST                     	     1	   148	   148
NOS                           	     1	     8	     8
NOSE                          	     1	     1	     1
NOT                           	     1	  9403	  9403
NOTABLE                       	     1	   108	   108
NOTABLY                       	     1	   108	   108
NOTATIONAL                    	     1	     1	     1
NOTE                          	     1	   368	   368
NOTED                         	     1	   491	   491
NOTES                         	     1	    76	    76
NOTHING                       	     1	    44	    44
NOTICE                        	     1	    21	    21
NOTICEABLE                    	     1	    52	    52
NOTICEABLY                    	     1	     7	     7
NOTICED                       	     1	    38	    38
NOTICES                       	     1	     3	     3
NOTICING                      	     1	     1	     1
NOTING                        	     1	    40	    40
NOTS                          	     1	     1	     1
NOW                           	     1	   578	   578
NT                            	     1	    24	    24
NTS                           	     1	     3	     3
NUMBER                        	     1	  3076	  3076
NUMBERED                      	     1	     8	     8
NUMBERING                     	     1	     5	     5
NUMBERS                       	     1	   310	   310
NURSE                         	     1	    14	    14
NW                            	     1	    27	    27
OBVIOUS                       	     1	   195	   195
OBVIOUSLY                     	     1	    99	    99
ODD                           	     1	    12	    12
ODDS                          	     1	    19	    19
OF                            	     1	136442	136442
OFF                           	     1	   360	   360
OFFER                         	     1	   222	   222
OFFERED                       	     1	    72	    72
OFFERING                      	     1	    40	    40
OFFERINGS                     	     1	     4	     4
OFFERS                        	     1	   142	   142
OFFICE                        	     1	    69	    69
OFFICER                       	     1	     6	     6
OFFICERS                      	     1	     7	     7
OFFICES                       	     1	    18	    18
OFFS                          	     1	     4	     4
OFT                           	     1	     1	     1
OFTEN                         	     1	  2380	  2380
OIL                           	     1	   328	   328
OILS                          	     1	    52	    52
OILY                          	     1	     6	     6
OK                            	     1	     6	     6
OLD                           	     1	   663	   663
OLDEN                         	     1	     1	     1
OLDER                         	     1	   288	   288
OLDEST                        	     1	   140	   140
ON                            	     1	 21693	 21693
ONCE                          	     1	   545	   545
ONE                           	     1	  4657	  4657
ONES                          	     1	   316	   316
ONESELF                       	     1	     2	     2
ONLY                          	     1	  4161	  4161
ONTO                          	     1	   141	   141
OPEN                          	     1	   972	   972
OPENED                        	     1	    34	    34
OPENING                       	     1	   139	   139
OPENINGS                      	     1	   102	   102
OPENLY                        	     1	     1	     1
OPENNESS                      	     1	    20	    20
OPENS                         	     1	    21	    21
OR                            	     1	 16852	 16852
ORANGE                        	     1	    33	    33
ORANGES                       	     1	     6	     6
ORDER                         	     1	  1021	  1021
ORDERED                       	     1	    32	    32
ORDERING                      	     1	    13	    13
ORDERLY                       	     1	     7	     7
ORDERS                        	     1	    59	    59
OTHER                         	     1	  6677	  6677
OTHERS                        	     1	   854	   854
OUGHT                         	     1	    10	    10
OUR                           	     1	  2651	  2651
OURS                          	     1	     4	     4
OURSELVES                     	     1	     6	     6
OUT                           	     1	  1829	  1829
OUTDOOR                       	     1	    76	    76
OUTDOORS                      	     1	    10	    10
OUTER                         	     1	   137	   137
OUTS                          	     1	     1	     1
OUTSIDE                       	     1	   384	   384
OUTSIDERS                     	     1	     3	     3
OUTSIDES                      	     1	     1	     1
OUTWARD                       	     1	    33	    33
OUTWARDLY                     	     1	     1	     1
OUTWARDS                      	     1	    13	    13
OVER                          	     1	  3378	  3378
OVERLY                        	     1	    24	    24
OWN                           	     1	   322	   322
OWNED                         	     1	   108	   108
OWNER                         	     1	   228	   228
OWNERS                        	     1	   554	   554
OWNERSHIP                     	     1	   347	   347
OWNING                        	     1	    17	    17
OWNS                          	     1	     7	     7
PACK                          	     1	     4	     4
PACKAGE                       	     1	   181	   181
PACKAGED                      	     1	     7	     7
PACKAGES                      	     1	    45	    45
PACKAGING                     	     1	    24	    24
PACKED                        	     1	    25	    25
PACKER                        	     1	     1	     1
PACKING                       	     1	    16	    16
PACKS                         	     1	     3	     3
PAGE                          	     1	    54	    54
PAGES                         	     1	    14	    14
PAID                          	     1	    86	    86
PAIN                          	     1	     1	     1
PAINFUL                       	     1	     1	     1
PAINLESSLY                    	     1	     1	     1
PAINS                         	     1	     3	     3
PAINT                         	     1	    36	    36
PAINTABLE                     	     1	     1	     1
PAINTED                       	     1	    27	    27
PAINTER                       	     1	     4	     4
PAINTERS                      	     1	     3	     3
PAINTING                      	     1	     8	     8
PAINTINGS                     	     1	    10	    10
PAINTS                        	     1	    12	    12
PAIR                          	     1	    81	    81
PAIRED                        	     1	    56	    56
PAIRING                       	     1	     5	     5
PAIRS                         	     1	   152	   152
PAPER                         	     1	   953	   953
PAPERLESS                     	     1	     1	     1
PAPERS                        	     1	   163	   163
PAPERY                        	     1	     6	     6
PARENT                        	     1	   154	   154
PARENTAGE                     	     1	    10	    10
PARENTAGES                    	     1	     1	     1
PARENTAL                      	     1	    35	    35
PARENTS                       	     1	    71	    71
PARK                          	     1	   331	   331
PARKING                       	     1	    20	    20
PARKS                         	     1	   230	   230
PART                          	     1	  1368	  1368
PARTIAL                       	     1	   213	   213
PARTIALLY                     	     1	   189	   189
PARTICULAR                    	     1	   938	   938
PARTICULARITIES               	     1	     3	     3
PARTICULARLY                  	     1	  1193	  1193
PARTICULARS                   	     1	     1	     1
PARTIES                       	     1	    55	    55
PARTLY                        	     1	   134	   134
PARTS                         	     1	   659	   659
PARTY                         	     1	    17	    17
PASS                          	     1	   102	   102
PASSABLE                      	     1	     1	     1
PASSED                        	     1	    75	    75
PASSES                        	     1	    54	    54
PASSING                       	     1	    69	    69
PAST                          	     1	   722	   722
PAY                           	     1	   213	   213
PAYING                        	     1	    28	    28
PAYMENT                       	     1	    85	    85
PAYMENTS                      	     1	   141	   141
PAYS                          	     1	    14	    14
PEOPLE                        	     1	   923	   923
PEOPLES                       	     1	    48	    48
PERFECT                       	     1	    71	    71
PERFECTED                     	     1	     4	     4
PERFECTING                    	     1	     1	     1
PERFECTION                    	     1	     9	     9
PERFECTLY                     	     1	    28	    28
PERHAPS                       	     1	   270	   270
PERSON                        	     1	    88	    88
PERSONAL                      	     1	   181	   181
PERSONALLY                    	     1	     6	     6
PERSONS                       	     1	    28	    28
PHONE                         	     1	    13	    13
PHONES                        	     1	     6	     6
PHOTO                         	     1	    90	    90
PHOTOGRAPH                    	     1	    58	    58
PHOTOGRAPHED                  	     1	     8	     8
PHOTOGRAPHER                  	     1	     3	     3
PHOTOGRAPHIC                  	     1	    38	    38
PHOTOGRAPHING                 	     1	     1	     1
PHOTOGRAPHS                   	     1	   226	   226
PHOTOGRAPHY                   	     1	    88	    88
PHOTOS                        	     1	    38	    38
PIC                           	     1	     1	     1
PICK                          	     1	    17	    17
PICKED                        	     1	    10	    10
PICKING                       	     1	    12	    12
PICKS                         	     1	     4	     4
PICTURE                       	     1	    97	    97
PICTURED                      	     1	     7	     7
PICTURES                      	     1	    12	    12
PIECE                         	     1	   124	   124
PIECES                        	     1	   143	   143
PLACE                         	     1	   524	   524
PLACED                        	     1	   415	   415
PLACEMENT                     	     1	    49	    49
PLACEMENTS                    	     1	     4	     4
PLACES                        	     1	   176	   176
PLACING                       	     1	    56	    56
PLAN                          	     1	   222	   222
PLANNED                       	     1	    90	    90
PLANNER                       	     1	    12	    12
PLANNERS                      	     1	    35	    35
PLANNING                      	     1	   508	   508
PLANS                         	     1	   234	   234
PLANT                         	     1	  3785	  3785
PLANTABLE                     	     1	     9	     9
PLANTED                       	     1	   692	   692
PLANTER                       	     1	    12	    12
PLANTERS                      	     1	    24	    24
PLANTING                      	     1	  1135	  1135
PLANTINGS                     	     1	   153	   153
PLANTS                        	     1	  3753	  3753
PLAY                          	     1	   366	   366
PLAYED                        	     1	    85	    85
PLAYER                        	     1	    26	    26
PLAYERS                       	     1	    43	    43
PLAYING                       	     1	    25	    25
PLAYS                         	     1	   138	   138
PLEASE                        	     1	    11	    11
PLEASED                       	     1	     3	     3
PLEASING                      	     1	    10	    10
PLENTIFUL                     	     1	    16	    16
PLENTY                        	     1	    20	    20
PLUS                          	     1	   174	   174
POINT                         	     1	  1211	  1211
POINTED                       	     1	   106	   106
POINTEDLY                     	     1	     1	     1
POINTER                       	     1	    57	    57
POINTING                      	     1	    39	    39
POINTLESS                     	     1	     3	     3
POINTS                        	     1	   595	   595
POINTY                        	     1	     1	     1
POLICE                        	     1	    10	    10
POLICES                       	     1	     5	     5
POLICING                      	     1	     2	     2
POOR                          	     1	   500	   500
POORER                        	     1	    33	    33
POOREST                       	     1	     9	     9
POORLY                        	     1	   176	   176
POP                           	     1	     1	     1
POPS                          	     1	     1	     1
POSITION                      	     1	   425	   425
POSITIONAL                    	     1	    38	    38
POSITIONALLY                  	     1	     1	     1
POSITIONED                    	     1	    43	    43
POSITIONERS                   	     1	     1	     1
POSITIONING                   	     1	    67	    67
POSITIONS                     	     1	   184	   184
POSSIBILITIES                 	     1	    61	    61
POSSIBILITY                   	     1	   235	   235
POSSIBLE                      	     1	  1522	  1522
POSSIBLY                      	     1	   236	   236
POST                          	     1	   108	   108
POSTAL                        	     1	     2	     2
POSTED                        	     1	     1	     1
POSTING                       	     1	     6	     6
POSTINGS                      	     1	     4	     4
POSTS                         	     1	    40	    40
POSTWAR                       	     1	     3	     3
POT                           	     1	    60	    60
POTS                          	     1	    81	    81
POTTED                        	     1	    12	    12
POTTER                        	     1	    17	    17
POTTERS                       	     1	     1	     1
POTTERY                       	     1	    11	    11
POTTING                       	     1	     4	     4
POUND                         	     1	     9	     9
POUNDS                        	     1	    13	    13
POWER                         	     1	   366	   366
POWERED                       	     1	    11	    11
POWERFUL                      	     1	    98	    98
POWERING                      	     1	     2	     2
POWERS                        	     1	    46	    46
PP                            	     1	    77	    77
PREARRANGED                   	     1	     2	     2
PREBURN                       	     1	     1	     1
PREBURNED                     	     1	     1	     1
PRECUT                        	     1	     1	     1
PREFILL                       	     1	     1	     1
PREFILLED                     	     1	     1	     1
PREFIRE                       	     1	    21	    21
PREFORMED                     	     1	    28	    28
PREFORMING                    	     1	     1	     1
PREHEATED                     	     1	     2	     2
PREHEATER                     	     1	     1	     1
PREHEATING                    	     1	     1	     1
PREHISTORICAL                 	     1	     2	     2
PREHISTORY                    	     1	     5	     5
PREJUDGE                      	     1	     1	     1
PREP                          	     1	     5	     5
PREPARATION                   	     1	   246	   246
PREPARATIONS                  	     1	    17	    17
PREPARATIVE                   	     1	     2	     2
PREPARATORY                   	     1	     1	     1
PREPARE                       	     1	    55	    55
PREPARED                      	     1	   180	   180
PREPAREDNESS                  	     1	     4	     4
PREPARES                      	     1	     6	     6
PREPARING                     	     1	    30	    30
PREPLANTING                   	     1	     6	     6
PREPRESS                      	     1	     4	     4
PREPRESSED                    	     1	     3	     3
PREPRESSING                   	     1	     2	     2
PREPROGRAMMED                 	     1	     1	     1
PREREADING                    	     1	     1	     1
PRESCHOOLS                    	     1	     1	     1
PRESENT                       	     1	  1419	  1419
PRESENTATION                  	     1	    32	    32
PRESENTATIONS                 	     1	    13	    13
PRESENTED                     	     1	   705	   705
PRESENTING                    	     1	    42	    42
PRESENTS                      	     1	   163	   163
PRESS                         	     1	   150	   150
PRESSED                       	     1	    39	    39
PRESSES                       	     1	    28	    28
PRESSING                      	     1	    69	    69
PRESSINGS                     	     1	     2	     2
PRESTUDIED                    	     1	     2	     2
PRESTUDY                      	     1	     1	     1
PRETAX                        	     1	    27	    27
PRETEST                       	     1	     4	     4
PRETESTED                     	     1	     2	     2
PRETESTING                    	     1	     6	     6
PRETESTS                      	     1	     1	     1
PRETREAT                      	     1	     5	     5
PRETREATED                    	     1	    44	    44
PRETREATING                   	     1	     1	     1
PRETREATMENT                  	     1	    94	    94
PRETREATMENTS                 	     1	    49	    49
PRETTY                        	     1	    16	    16
PRICE                         	     1	   854	   854
PRICED                        	     1	     4	     4
PRICELESS                     	     1	     1	     1
PRICES                        	     1	   705	   705
PRICING                       	     1	    65	    65
PRINCE                        	     1	     5	     5
PRINCES                       	     1	     3	     3
PRISON                        	     1	     2	     2
PRISONER                      	     1	     2	     2
PRISONERS                     	     1	     1	     1
PROBABILISTIC                 	     1	    13	    13
PROBABILITIES                 	     1	    59	    59
PROBABILITY                   	     1	   398	   398
PROBABLE                      	     1	    67	    67
PROBABLY                      	     1	   418	   418
PROBLEM                       	     1	   756	   756
PROBLEMATIC                   	     1	    76	    76
PROBLEMATICAL                 	     1	     3	     3
PROBLEMS                      	     1	   793	   793
PROGRAM                       	     1	   657	   657
PROGRAMMABLE                  	     1	     2	     2
PROGRAMMATIC                  	     1	     6	     6
PROGRAMME                     	     1	    60	    60
PROGRAMMED                    	     1	    22	    22
PROGRAMMERS                   	     1	     1	     1
PROGRAMMES                    	     1	    41	    41
PROGRAMMING                   	     1	    56	    56
PROGRAMS                      	     1	   680	   680
PROMISE                       	     1	    46	    46
PROMISED                      	     1	     2	     2
PROMISES                      	     1	    10	    10
PROMISING                     	     1	   145	   145
PROPER                        	     1	   221	   221
PROPERLY                      	     1	   124	   124
PROTECT                       	     1	   334	   334
PROTECTED                     	     1	   379	   379
PROTECTING                    	     1	   138	   138
PROTECTION                    	     1	   807	   807
PROTECTIONISM                 	     1	     5	     5
PROTECTIONIST                 	     1	     8	     8
PROTECTIONISTS                	     1	     1	     1
PROTECTIVE                    	     1	   102	   102
PROTECTOR                     	     1	     2	     2
PROTECTS                      	     1	    34	    34
PT                            	     1	    27	    27
PUBLIC                        	     1	  1080	  1080
PUBLICALLY                    	     1	     1	     1
PUBLICLY                      	     1	    36	    36
PUBLICS                       	     1	     2	     2
PULL                          	     1	    33	    33
PULLED                        	     1	    32	    32
PULLING                       	     1	    54	    54
PULLS                         	     1	    12	    12
PUSH                          	     1	    32	    32
PUSHED                        	     1	    37	    37
PUSHES                        	     1	    14	    14
PUSHING                       	     1	    23	    23
PUT                           	     1	   175	   175
PUTS                          	     1	    18	    18
PUTTING                       	     1	    42	    42
QUARTER                       	     1	    32	    32
QUARTERLY                     	     1	     7	     7
QUARTERS                      	     1	    16	    16
QUEEN                         	     1	     6	     6
QUEENS                        	     1	     1	     1
QUESTION                      	     1	   404	   404
QUESTIONABLE                  	     1	    20	    20
QUESTIONED                    	     1	    31	    31
QUESTIONING                   	     1	     7	     7
QUESTIONS                     	     1	   384	   384
QUICK                         	     1	    49	    49
QUICKEN                       	     1	     1	     1
QUICKER                       	     1	    21	    21
QUICKLY                       	     1	   285	   285
QUIET                         	     1	     5	     5
QUIETLY                       	     1	     2	     2
QUITE                         	     1	   420	   420
RABBIT                        	     1	     2	     2
RABBITS                       	     1	     7	     7
RACE                          	     1	    17	    17
RACES                         	     1	    15	    15
RACING                        	     1	     2	     2
RADIO                         	     1	    16	    16
RAIN                          	     1	   306	   306
RAINED                        	     1	     2	     2
RAINIER                       	     1	     2	     2
RAINIEST                      	     1	     2	     2
RAINING                       	     1	     1	     1
RAINS                         	     1	    62	    62
RAINY                         	     1	   106	   106
RAISE                         	     1	    75	    75
RAISED                        	     1	   144	   144
RAISES                        	     1	    53	    53
RAISING                       	     1	    87	    87
RAN                           	     1	    29	    29
RANG                          	     1	     1	     1
RATE                          	     1	  2572	  2572
RATED                         	     1	    36	    36
RATES                         	     1	  1369	  1369
RATHER                        	     1	   865	   865
RATING                        	     1	   114	   114
RATINGS                       	     1	    67	    67
RD                            	     1	    69	    69
RE                            	     1	   149	   149
REACH                         	     1	   347	   347
REACHABLE                     	     1	     4	     4
REACHED                       	     1	   301	   301
REACHES                       	     1	   162	   162
REACHING                      	     1	   162	   162
READ                          	     1	   100	   100
READABILITY                   	     1	     1	     1
READABLE                      	     1	     2	     2
READER                        	     1	    32	    32
READERS                       	     1	    36	    36
READILY                       	     1	   216	   216
READINESS                     	     1	    12	    12
READING                       	     1	    40	    40
READINGS                      	     1	    24	    24
READS                         	     1	    35	    35
READY                         	     1	    56	    56
REAL                          	     1	   279	   279
REALISATION                   	     1	     4	     4
REALISE                       	     1	     4	     4
REALISED                      	     1	    15	    15
REALISING                     	     1	     2	     2
REALISM                       	     1	     9	     9
REALIST                       	     1	     2	     2
REALISTIC                     	     1	    84	    84
REALISTICALLY                 	     1	    18	    18
REALITIES                     	     1	    12	    12
REALITY                       	     1	   104	   104
REALIZATION                   	     1	    31	    31
REALIZATIONS                  	     1	     4	     4
REALIZE                       	     1	    20	    20
REALIZED                      	     1	    92	    92
REALIZES                      	     1	     1	     1
REALIZING                     	     1	    14	    14
REALLY                        	     1	    75	    75
REALS                         	     1	     1	     1
REAPPEAR                      	     1	     7	     7
REARRANGE                     	     1	     2	     2
REARRANGED                    	     1	     5	     5
REARRANGEMENT                 	     1	     9	     9
REARRANGEMENTS                	     1	     9	     9
REARRANGES                    	     1	     1	     1
REARRANGING                   	     1	     2	     2
REASON                        	     1	   355	   355
REASONABLE                    	     1	   163	   163
REASONABLENESS                	     1	     1	     1
REASONABLY                    	     1	    63	    63
REASONED                      	     1	     7	     7
REASONING                     	     1	    27	    27
REASONS                       	     1	   341	   341
REBORN                        	     1	     1	     1
REBUILD                       	     1	     7	     7
REBUILDING                    	     1	     2	     2
REBUILT                       	     1	     5	     5
REBURN                        	     1	    11	    11
REBURNED                      	     1	     2	     2
RECENT                        	     1	   989	   989
RECENTLY                      	     1	   442	   442
RECENTRALISATION              	     1	     2	     2
RECENTRALISE                  	     1	     1	     1
RECENTRALISING                	     1	     2	     2
RECENTRALIZATION              	     1	     1	     1
RECENTRALIZED                 	     1	     2	     2
RECENTRALIZING                	     1	     1	     1
RECHECKING                    	     1	     1	     1
RECHECKS                      	     1	     1	     1
RECOMPUTED                    	     1	     1	     1
RECONSIDER                    	     1	     1	     1
RECONSIDERATION               	     1	     1	     1
RECONSIDERED                  	     1	     2	     2
RECORD                        	     1	   292	   292
RECORDED                      	     1	   563	   563
RECORDER                      	     1	    13	    13
RECORDERS                     	     1	     9	     9
RECORDING                     	     1	   101	   101
RECORDINGS                    	     1	    12	    12
RECORDS                       	     1	   362	   362
RECOUNTED                     	     1	     1	     1
RECOUNTS                      	     1	     1	     1
RECOVERABILITY                	     1	     2	     2
RECUT                         	     1	     7	     7
RECUTTING                     	     1	     1	     1
RED                           	     1	   601	   601
REDDEN                        	     1	     1	     1
REDDER                        	     1	     1	     1
REDDEST                       	     1	     1	     1
REDDISH                       	     1	    15	    15
REDDY                         	     1	    12	    12
REDISCOVER                    	     1	     1	     1
REDISCOVERED                  	     1	     2	     2
REDISCOVERING                 	     1	     1	     1
REDISCOVERY                   	     1	     2	     2
REDRAWN                       	     1	     2	     2
REDRIED                       	     1	     4	     4
REDS                          	     1	     3	     3
REENGINEERED                  	     1	     1	     1
REFARMING                     	     1	     1	     1
REFILL                        	     1	     9	     9
REFILLED                      	     1	     9	     9
REFILLING                     	     1	    15	    15
REFILLS                       	     1	     1	     1
REFOUND                       	     1	     1	     1
REGREENING                    	     1	     2	     2
REGREW                        	     1	     1	     1
REGROUP                       	     1	     1	     1
REGROUPED                     	     1	     1	     1
REGROUPING                    	     1	     8	     8
REGROW                        	     1	    12	    12
REGROWING                     	     1	     3	     3
REGROWN                       	     1	     6	     6
REGROWTH                      	     1	    74	    74
REJOIN                        	     1	     1	     1
REJOINS                       	     1	     1	     1
RELATABLE                     	     1	     1	     1
RELATE                        	     1	    95	    95
RELATED                       	     1	  1539	  1539
RELATEDNESS                   	     1	    16	    16
RELATES                       	     1	    62	    62
RELATING                      	     1	    75	    75
RELATION                      	     1	   398	   398
RELATIONAL                    	     1	    13	    13
RELATIONS                     	     1	   360	   360
RELATIONSHIP                  	     1	  1349	  1349
RELATIONSHIPS                 	     1	   893	   893
RELEARN                       	     1	     1	     1
RELINED                       	     1	     1	     1
REMARRIAGE                    	     1	     1	     1
REMEMBER                      	     1	    22	    22
REMEMBERED                    	     1	     7	     7
REMEMBERING                   	     1	     2	     2
REMEMBERS                     	     1	     2	     2
RENAMED                       	     1	     7	     7
RENATURE                      	     1	     1	     1
RENEW                         	     1	     1	     1
RENEWABILITY                  	     1	     7	     7
RENEWABLE                     	     1	   111	   111
RENEWAL                       	     1	     9	     9
RENEWED                       	     1	    26	    26
RENEWING                      	     1	     3	     3
RENT                          	     1	   145	   145
RENTAL                        	     1	    38	    38
RENTALS                       	     1	     5	     5
RENTED                        	     1	     5	     5
RENTERS                       	     1	     1	     1
RENTING                       	     1	     3	     3
RENTS                         	     1	    71	    71
REOPENING                     	     1	     1	     1
REPAINTING                    	     1	     1	     1
REPLANT                       	     1	     7	     7
REPLANTED                     	     1	    14	    14
REPLANTING                    	     1	    48	    48
REPLANTS                      	     1	     1	     1
REPLIED                       	     1	     1	     1
REPLYING                      	     1	     2	     2
REPORT                        	     1	   214	   214
REPORTED                      	     1	  1418	  1418
REPORTEDLY                    	     1	    21	    21
REPORTER                      	     1	     1	     1
REPORTERS                     	     1	     1	     1
REPORTING                     	     1	    92	    92
REPORTS                       	     1	   258	   258
REPOSITIONED                  	     1	     1	     1
REPOTTED                      	     1	     1	     1
REREADINGS                    	     1	     1	     1
REREPORTED                    	     1	     1	     1
RERUN                         	     1	     1	     1
RESAW                         	     1	     3	     3
RESELL                        	     1	     1	     1
RESETTLED                     	     1	     1	     1
RESETTLEMENT                  	     1	     7	     7
RESIGHT                       	     1	     1	     1
RESIZED                       	     1	     1	     1
RESPONSIBILITIES              	     1	    50	    50
RESPONSIBILITY                	     1	   127	   127
RESPONSIBLE                   	     1	   255	   255
RESPONSIBLY                   	     1	     1	     1
REST                          	     1	   182	   182
RESTART                       	     1	     1	     1
RESTARTED                     	     1	     1	     1
RESTARTING                    	     1	     2	     2
RESTED                        	     1	     2	     2
RESTING                       	     1	    22	    22
RESTLESS                      	     1	     1	     1
RESTRAIGHTEN                  	     1	     1	     1
RESTS                         	     1	    15	    15
RETELLING                     	     1	     1	     1
RETESTED                      	     1	     1	     1
RETHINK                       	     1	     1	     1
RETHINKING                    	     1	     2	     2
RETIE                         	     1	     1	     1
RETIED                        	     1	     1	     1
RETURN                        	     1	   308	   308
RETURNABLE                    	     1	     1	     1
RETURNED                      	     1	    68	    68
RETURNING                     	     1	    20	    20
RETURNS                       	     1	   213	   213
REUSABILITY                   	     1	     4	     4
REUSABLE                      	     1	     1	     1
REUSE                         	     1	    35	    35
REUSED                        	     1	    15	    15
REVISIT                       	     1	    10	    10
REVISITED                     	     1	     9	     9
REVISITING                    	     1	     4	     4
REWATERING                    	     1	     4	     4
REWET                         	     1	    10	    10
REWETTED                      	     1	     1	     1
REWETTING                     	     1	     2	     2
REWILDING                     	     1	     1	     1
REWORKED                      	     1	     2	     2
REWORKING                     	     1	     1	     1
REWRITE                       	     1	     2	     2
REWRITING                     	     1	     1	     1
REWRITTEN                     	     1	     8	     8
REXPRESSED                    	     1	     1	     1
REZEROED                      	     1	     1	     1
RICH                          	     1	   155	   155
RICHER                        	     1	    20	    20
RICHES                        	     1	     1	     1
RICHEST                       	     1	     5	     5
RICHLY                        	     1	     3	     3
RICHNESS                      	     1	   900	   900
RID                           	     1	    11	    11
RIDE                          	     1	     5	     5
RIDER                         	     1	     1	     1
RIDERS                        	     1	     3	     3
RIDES                         	     1	     1	     1
RIDING                        	     1	     6	     6
RIGHT                         	     1	   290	   290
RIGHTFUL                      	     1	     2	     2
RIGHTFULLY                    	     1	     1	     1
RIGHTHAND                     	     1	    20	    20
RIGHTLY                       	     1	     5	     5
RIGHTMOST                     	     1	     1	     1
RIGHTS                        	     1	   356	   356
RIGHTWARD                     	     1	     1	     1
RING                          	     1	  1030	  1030
RINGED                        	     1	     3	     3
RINGS                         	     1	  1094	  1094
RISE                          	     1	   242	   242
RISEN                         	     1	    16	    16
RISERS                        	     1	     4	     4
RISES                         	     1	    38	    38
RISING                        	     1	   139	   139
RIVER                         	     1	   425	   425
RIVERINES                     	     1	     1	     1
RIVERS                        	     1	   136	   136
ROAD                          	     1	   169	   169
ROADLESS                      	     1	     5	     5
ROADS                         	     1	   197	   197
ROCK                          	     1	    95	    95
ROCKS                         	     1	    36	    36
ROCKY                         	     1	    88	    88
RODE                          	     1	     1	     1
ROLL                          	     1	    24	    24
ROLLED                        	     1	     8	     8
ROLLER                        	     1	     5	     5
ROLLERS                       	     1	     6	     6
ROLLING                       	     1	    16	    16
ROLLS                         	     1	    15	    15
ROOM                          	     1	   117	   117
ROOMS                         	     1	     6	     6
ROSE                          	     1	    71	    71
ROUGH                         	     1	    61	    61
ROUGHENED                     	     1	     2	     2
ROUGHENING                    	     1	     1	     1
ROUGHER                       	     1	     6	     6
ROUGHLY                       	     1	   102	   102
ROUGHNESS                     	     1	    28	    28
ROUND                         	     1	    82	    82
ROUNDED                       	     1	    33	    33
ROUNDER                       	     1	     2	     2
ROUNDING                      	     1	     7	     7
ROUNDISH                      	     1	     1	     1
ROUNDNESS                     	     1	     2	     2
ROUNDS                        	     1	     4	     4
RT                            	     1	    24	    24
RUBBISH                       	     1	     1	     1
RULE                          	     1	   210	   210
RULED                         	     1	    17	    17
RULER                         	     1	     7	     7
RULERS                        	     1	     1	     1
RULES                         	     1	   302	   302
RULING                        	     1	     6	     6
RULINGS                       	     1	     1	     1
RUN                           	     1	   245	   245
RUNG                          	     1	     2	     2
RUNNERS                       	     1	     1	     1
RUNNING                       	     1	   127	   127
RUNS                          	     1	    61	    61
S                             	     1	  5709	  5709
SAD                           	     1	     2	     2
SADLY                         	     1	     2	     2
SADNESS                       	     1	     1	     1
SAFE                          	     1	   105	   105
SAFELY                        	     1	    27	    27
SAFER                         	     1	    15	    15
SAFEST                        	     1	     1	     1
SAFETY                        	     1	   366	   366
SAID                          	     1	   142	   142
SAIL                          	     1	     8	     8
SAILER                        	     1	     1	     1
SAILING                       	     1	     4	     4
SAILORS                       	     1	     2	     2
SAME                          	     1	  2493	  2493
SANG                          	     1	     4	     4
SAT                           	     1	    13	    13
SAVE                          	     1	    31	    31
SAVED                         	     1	    22	    22
SAVES                         	     1	     2	     2
SAVING                        	     1	    32	    32
SAVINGS                       	     1	    81	    81
SAW                           	     1	   160	   160
SAY                           	     1	    81	    81
SAYING                        	     1	    13	    13
SAYS                          	     1	    18	    18
SCHOOL                        	     1	    93	    93
SCHOOLING                     	     1	     3	     3
SCHOOLS                       	     1	    40	    40
SCIENCE                       	     1	   313	   313
SCIENCES                      	     1	    83	    83
SCIENTIFIC                    	     1	   440	   440
SCIENTIFICALLY                	     1	    21	    21
SCIENTIFICITY                 	     1	     1	     1
SCIENTIST                     	     1	     8	     8
SCIENTISTS                    	     1	   150	   150
SEA                           	     1	   161	   161
SEAS                          	     1	     1	     1
SEAT                          	     1	     5	     5
SEATING                       	     1	     1	     1
SEATS                         	     1	     2	     2
SEAWARD                       	     1	     1	     1
SECOND                        	     1	  1034	  1034
SECONDARIES                   	     1	     1	     1
SECONDARILY                   	     1	     9	     9
SECONDARY                     	     1	   555	   555
SECONDLY                      	     1	    40	    40
SECURE                        	     1	    62	    62
SECURED                       	     1	    25	    25
SECURELY                      	     1	    12	    12
SECURES                       	     1	     3	     3
SECURING                      	     1	    23	    23
SECURITY                      	     1	   372	   372
SEE                           	     1	  1893	  1893
SEEING                        	     1	    16	    16
SEEM                          	     1	   210	   210
SEEMED                        	     1	    36	    36
SEEMING                       	     1	     1	     1
SEEMINGLY                     	     1	    37	    37
SEEMS                         	     1	   296	   296
SEEN                          	     1	   552	   552
SEES                          	     1	    15	    15
SELF                          	     1	    40	    40
SELFED                        	     1	     3	     3
SELFING                       	     1	     1	     1
SELL                          	     1	    70	    70
SELLER                        	     1	    14	    14
SELLERS                       	     1	    52	    52
SELLING                       	     1	    65	    65
SELLS                         	     1	    12	    12
SELVES                        	     1	     1	     1
SEND                          	     1	    16	    16
SENDER                        	     1	     1	     1
SENDERS                       	     1	     1	     1
SENDING                       	     1	     5	     5
SENDS                         	     1	     3	     3
SENSE                         	     1	   187	   187
SENT                          	     1	    31	    31
SERIOUS                       	     1	   223	   223
SERIOUSLY                     	     1	    89	    89
SERIOUSNESS                   	     1	     7	     7
SERVANT                       	     1	     3	     3
SERVANTS                      	     1	     3	     3
SERVE                         	     1	   217	   217
SERVED                        	     1	    59	    59
SERVER                        	     1	     6	     6
SERVES                        	     1	    63	    63
SERVICE                       	     1	   580	   580
SERVICEABLE                   	     1	     2	     2
SERVICED                      	     1	     2	     2
SERVICES                      	     1	  1343	  1343
SERVING                       	     1	    33	    33
SET                           	     1	  1266	  1266
SETS                          	     1	   266	   266
SETTING                       	     1	   169	   169
SETTINGS                      	     1	   133	   133
SETTLE                        	     1	    28	    28
SETTLED                       	     1	    29	    29
SETTLEMENT                    	     1	   136	   136
SETTLEMENTS                   	     1	   140	   140
SETTLER                       	     1	     1	     1
SETTLERS                      	     1	    56	    56
SETTLES                       	     1	     6	     6
SETTLING                      	     1	    16	    16
SEVEN                         	     1	   231	   231
SEVENS                        	     1	     1	     1
SEVENTEEN                     	     1	    10	    10
SEVENTEENTH                   	     1	     4	     4
SEVENTH                       	     1	    12	    12
SEVENTY                       	     1	    14	    14
SEVERAL                       	     1	  1949	  1949
SEX                           	     1	    42	    42
SEXED                         	     1	     2	     2
SEXES                         	     1	    39	    39
SEXISM                        	     1	     5	     5
SEXIST                        	     1	     6	     6
SEXUAL                        	     1	    33	    33
SEXUALIZED                    	     1	     1	     1
SEXUALLY                      	     1	     3	     3
SHAKE                         	     1	    11	    11
SHAKEN                        	     1	    10	    10
SHAKER                        	     1	     3	     3
SHAKES                        	     1	    15	    15
SHAKING                       	     1	    10	    10
SHALL                         	     1	    31	    31
SHAN                          	     1	    22	    22
SHAPE                         	     1	   495	   495
SHAPED                        	     1	    89	    89
SHAPELESS                     	     1	     1	     1
SHAPES                        	     1	    82	    82
SHAPING                       	     1	    46	    46
SHARE                         	     1	   315	   315
SHARED                        	     1	   114	   114
SHARES                        	     1	    41	    41
SHARING                       	     1	    61	    61
SHE                           	     1	    39	    39
SHIP                          	     1	    16	    16
SHIPMENT                      	     1	     6	     6
SHIPMENTS                     	     1	     2	     2
SHIPPED                       	     1	    10	    10
SHIPPING                      	     1	    29	    29
SHIPS                         	     1	    20	    20
SHIRT                         	     1	     1	     1
SHOE                          	     1	     1	     1
SHOOK                         	     1	     1	     1
SHOOT                         	     1	   356	   356
SHOOTING                      	     1	     8	     8
SHOOTINGS                     	     1	     1	     1
SHOOTS                        	     1	   433	   433
SHOP                          	     1	     4	     4
SHOPPING                      	     1	     4	     4
SHOPS                         	     1	     1	     1
SHORT                         	     1	   695	   695
SHORTAGE                      	     1	    74	    74
SHORTAGES                     	     1	    30	    30
SHORTEN                       	     1	    18	    18
SHORTENED                     	     1	    35	    35
SHORTENING                    	     1	    23	    23
SHORTENS                      	     1	     9	     9
SHORTER                       	     1	   236	   236
SHORTEST                      	     1	    23	    23
SHORTNESS                     	     1	     1	     1
SHOT                          	     1	     6	     6
SHOULD                        	     1	  2865	  2865
SHOULDER                      	     1	    16	    16
SHOULDERS                     	     1	     4	     4
SHOULDN                       	     1	     5	     5
SHOW                          	     1	   881	   881
SHOWED                        	     1	  1581	  1581
SHOWING                       	     1	   195	   195
SHOWN                         	     1	  1413	  1413
SHOWS                         	     1	   867	   867
SHUT                          	     1	    11	    11
SHUTS                         	     1	     1	     1
SHUTTING                      	     1	     2	     2
SHY                           	     1	     1	     1
SHYNESS                       	     1	     5	     5
SICK                          	     1	     9	     9
SICKNESS                      	     1	     1	     1
SIDE                          	     1	   475	   475
SIDED                         	     1	     1	     1
SIDES                         	     1	   155	   155
SIDEWAYS                      	     1	    26	    26
SIDING                        	     1	    35	    35
SIGHT                         	     1	    14	    14
SIGHTED                       	     1	     1	     1
SIGHTING                      	     1	     1	     1
SIGHTS                        	     1	     2	     2
SIGN                          	     1	    89	    89
SIGNED                        	     1	    18	    18
SIGNING                       	     1	     1	     1
SIGNS                         	     1	    87	    87
SIMPLE                        	     1	   651	   651
SIMPLER                       	     1	    42	    42
SIMPLEST                      	     1	    58	    58
SIMPLIFICATION                	     1	    33	    33
SIMPLIFICATIONS               	     1	    11	    11
SIMPLIFIED                    	     1	    83	    83
SIMPLIFIES                    	     1	    11	    11
SIMPLIFY                      	     1	    20	    20
SIMPLIFYING                   	     1	    16	    16
SIMPLY                        	     1	   261	   261
SINCE                         	     1	  1765	  1765
SING                          	     1	     8	     8
SINGER                        	     1	    10	    10
SINGING                       	     1	     1	     1
SINGLE                        	     1	  1025	  1025
SINGLED                       	     1	     4	     4
SINGLING                      	     1	     3	     3
SINGLY                        	     1	    10	    10
SIR                           	     1	     3	     3
SISTER                        	     1	     9	     9
SIT                           	     1	     5	     5
SITS                          	     1	     3	     3
SITTERS                       	     1	     9	     9
SITTING                       	     1	     5	     5
SITUATE                       	     1	     1	     1
SITUATED                      	     1	    67	    67
SITUATING                     	     1	     1	     1
SITUATION                     	     1	   343	   343
SITUATIONAL                   	     1	     5	     5
SITUATIONS                    	     1	   333	   333
SIX                           	     1	   497	   497
SIXTEEN                       	     1	    18	    18
SIXTEENTH                     	     1	     3	     3
SIXTH                         	     1	    21	    21
SIXTIES                       	     1	     3	     3
SIXTY                         	     1	    12	    12
SIZABLE                       	     1	     8	     8
SIZE                          	     1	  2535	  2535
SIZED                         	     1	    29	    29
SIZES                         	     1	   332	   332
SIZING                        	     1	    14	    14
SKIES                         	     1	    12	    12
SKIN                          	     1	    43	    43
SKINS                         	     1	    12	    12
SKY                           	     1	    35	    35
SKYWARD                       	     1	     1	     1
SKYWARDS                      	     1	     1	     1
SLEEP                         	     1	     8	     8
SLEEPERS                      	     1	     2	     2
SLEEPING                      	     1	     4	     4
SLIGHT                        	     1	   143	   143
SLIGHTEST                     	     1	     1	     1
SLIGHTLY                      	     1	   361	   361
SLIGHTY                       	     1	     1	     1
SLIP                          	     1	    13	    13
SLIPPAGE                      	     1	    12	    12
SLIPPED                       	     1	     3	     3
SLIPPING                      	     1	     5	     5
SLOW                          	     1	   306	   306
SLOWED                        	     1	    36	    36
SLOWER                        	     1	   108	   108
SLOWEST                       	     1	     3	     3
SLOWING                       	     1	    34	    34
SLOWLY                        	     1	   180	   180
SLOWS                         	     1	    23	    23
SMALL                         	     1	  1986	  1986
SMALLER                       	     1	   714	   714
SMALLEST                      	     1	   102	   102
SMELL                         	     1	    28	    28
SMELLING                      	     1	     3	     3
SMELLS                        	     1	     2	     2
SMOKE                         	     1	   116	   116
SMOKED                        	     1	     4	     4
SMOKELESS                     	     1	     1	     1
SMOKEY                        	     1	     2	     2
SMOKING                       	     1	     4	     4
SMOKY                         	     1	     4	     4
SNOW                          	     1	   172	   172
SNOWLESS                      	     1	     1	     1
SNOWS                         	     1	     4	     4
SNOWY                         	     1	     7	     7
SO                            	     1	  2160	  2160
SOFT                          	     1	    79	    79
SOFTEN                        	     1	     6	     6
SOFTENED                      	     1	     6	     6
SOFTENERS                     	     1	     2	     2
SOFTENING                     	     1	     6	     6
SOFTENS                       	     1	     7	     7
SOFTER                        	     1	     7	     7
SOFTNESS                      	     1	     3	     3
SOLD                          	     1	   113	   113
SOME                          	     1	  4620	  4620
SOMEBODY                      	     1	     1	     1
SOMEHOW                       	     1	    15	    15
SOMEONE                       	     1	    15	    15
SOMETHING                     	     1	    71	    71
SOMETIME                      	     1	    18	    18
SOMETIMES                     	     1	   534	   534
SOMEWHERE                     	     1	    20	    20
SON                           	     1	    17	    17
SONG                          	     1	    45	    45
SONS                          	     1	     1	     1
SOON                          	     1	   114	   114
SOONER                        	     1	    37	    37
SORRY                         	     1	     1	     1
SORT                          	     1	    67	    67
SORTERS                       	     1	     2	     2
SORTS                         	     1	    16	    16
SOUND                         	     1	   224	   224
SOUNDING                      	     1	     1	     1
SOUNDS                        	     1	     3	     3
SOUTH                         	     1	   653	   653
SOUTHERLY                     	     1	     3	     3
SPACE                         	     1	   741	   741
SPACED                        	     1	    90	    90
SPACER                        	     1	     5	     5
SPACERS                       	     1	     4	     4
SPACES                        	     1	   212	   212
SPACING                       	     1	   252	   252
SPACINGS                      	     1	     7	     7
SPACIOUS                      	     1	     5	     5
SPEAK                         	     1	    13	    13
SPEAKER                       	     1	     1	     1
SPEAKING                      	     1	    33	    33
SPEAKS                        	     1	     3	     3
SPECIAL                       	     1	   327	   327
SPECIALISATION                	     1	     3	     3
SPECIALISATIONS               	     1	     1	     1
SPECIALISE                    	     1	     1	     1
SPECIALISED                   	     1	    15	    15
SPECIALISES                   	     1	     1	     1
SPECIALISING                  	     1	     1	     1
SPECIALIST                    	     1	    20	    20
SPECIALISTS                   	     1	    56	    56
SPECIALITY                    	     1	     1	     1
SPECIALIZATION                	     1	    32	    32
SPECIALIZATIONS               	     1	     3	     3
SPECIALIZE                    	     1	    13	    13
SPECIALIZED                   	     1	   184	   184
SPECIALIZES                   	     1	     2	     2
SPECIALIZING                  	     1	     4	     4
SPECIALLY                     	     1	    30	    30
SPECIALTIES                   	     1	     2	     2
SPECIALTY                     	     1	    38	    38
SPEND                         	     1	    23	    23
SPENDERS                      	     1	     1	     1
SPENDING                      	     1	    19	    19
SPENDS                        	     1	     1	     1
SPENT                         	     1	    58	    58
SPOKE                         	     1	     7	     7
SPOKEN                        	     1	     2	     2
SPORT                         	     1	     6	     6
SPORTING                      	     1	     3	     3
SPORTS                        	     1	    20	    20
SPOT                          	     1	    83	    83
SPOTS                         	     1	    46	    46
SPOTTED                       	     1	    44	    44
SPOTTING                      	     1	     9	     9
SPRANG                        	     1	     2	     2
SPRING                        	     1	   579	   579
SPRINGING                     	     1	     2	     2
SPRINGS                       	     1	    23	    23
SPRUNG                        	     1	     3	     3
SQ                            	     1	    26	    26
SQUARE                        	     1	   204	   204
SQUARED                       	     1	    21	    21
SQUARELY                      	     1	     2	     2
SQUARES                       	     1	    75	    75
SQUARING                      	     1	     1	     1
ST                            	     1	  1146	  1146
STAGE                         	     1	   521	   521
STAGES                        	     1	   373	   373
STAND                         	     1	   909	   909
STANDING                      	     1	   316	   316
STANDS                        	     1	  1569	  1569
STAR                          	     1	     5	     5
STARLIKE                      	     1	     2	     2
STARS                         	     1	     1	     1
START                         	     1	   225	   225
STARTED                       	     1	   183	   183
STARTER                       	     1	     3	     3
STARTING                      	     1	   207	   207
STARTS                        	     1	   121	   121
STATE                         	     1	  1142	  1142
STATED                        	     1	   175	   175
STATEMENT                     	     1	    58	    58
STATEMENTS                    	     1	    46	    46
STATING                       	     1	    11	    11
STATION                       	     1	   222	   222
STATIONS                      	     1	   170	   170
STAY                          	     1	    52	    52
STAYED                        	     1	     9	     9
STAYING                       	     1	     7	     7
STAYS                         	     1	    11	    11
STEAL                         	     1	     2	     2
STEALING                      	     1	     3	     3
STEP                          	     1	   410	   410
STEPPED                       	     1	     4	     4
STEPPER                       	     1	     2	     2
STEPPING                      	     1	     9	     9
STEPS                         	     1	   228	   228
STEPWISE                      	     1	    56	    56
STICK                         	     1	    31	    31
STICKERS                      	     1	     2	     2
STICKING                      	     1	     7	     7
STICKS                        	     1	    20	    20
STILL                         	     1	   952	   952
STILLNESS                     	     1	     1	     1
STOLEN                        	     1	     1	     1
STONE                         	     1	    74	    74
STONES                        	     1	    53	    53
STONINESS                     	     1	     7	     7
STONY                         	     1	     9	     9
STOOD                         	     1	    12	    12
STOP                          	     1	    73	    73
STOPPAGE                      	     1	     4	     4
STOPPED                       	     1	    55	    55
STOPPER                       	     1	     3	     3
STOPPERS                      	     1	     1	     1
STOPPING                      	     1	    48	    48
STOPS                         	     1	    35	    35
STORAGE                       	     1	   624	   624
STORE                         	     1	   100	   100
STORED                        	     1	   373	   373
STORES                        	     1	    36	    36
STORIES                       	     1	     9	     9
STORING                       	     1	    21	    21
STORY                         	     1	    42	    42
STORYING                      	     1	     1	     1
STRAIGHT                      	     1	   106	   106
STRAIGHTEN                    	     1	     3	     3
STRAIGHTENED                  	     1	     8	     8
STRAIGHTENING                 	     1	     4	     4
STRAIGHTENS                   	     1	     2	     2
STRAIGHTER                    	     1	     1	     1
STRAIGHTNESS                  	     1	    11	    11
STRANGE                       	     1	    22	    22
STRANGELY                     	     1	     1	     1
STREET                        	     1	    76	    76
STREETS                       	     1	    45	    45
STRIKE                        	     1	    20	    20
STRIKER                       	     1	     7	     7
STRIKES                       	     1	    15	    15
STRIKING                      	     1	    33	    33
STRIKINGLY                    	     1	     6	     6
STRONG                        	     1	   802	   802
STRONGER                      	     1	   188	   188
STRONGEST                     	     1	    70	    70
STRONGLY                      	     1	   453	   453
STRUCK                        	     1	    13	    13
STUCK                         	     1	    10	    10
STUDENT                       	     1	    42	    42
STUDENTS                      	     1	   150	   150
STUDIED                       	     1	   638	   638
STUDIES                       	     1	  3087	  3087
STUDY                         	     1	  4717	  4717
STUDYING                      	     1	   118	   118
STUFF                         	     1	     9	     9
SUBCLASS                      	     1	     1	     1
SUBCLASSES                    	     1	     3	     3
SUBword families                   	     1	    11	    11
SUBFAMILY                     	     1	    15	    15
SUBGROUP                      	     1	    37	    37
SUBGROUPS                     	     1	    23	    23
SUBJECT                       	     1	   347	   347
SUBJECTS                      	     1	    27	    27
SUBSET                        	     1	    88	    88
SUBSETS                       	     1	    20	    20
SUBSYSTEM                     	     1	     8	     8
SUBSYSTEMS                    	     1	    12	    12
SUBTYPE                       	     1	     1	     1
SUBTYPES                      	     1	     2	     2
SUCH                          	     1	  7091	  7091
SUDDEN                        	     1	    68	    68
SUDDENLY                      	     1	    25	    25
SUGGEST                       	     1	   547	   547
SUGGESTED                     	     1	   509	   509
SUGGESTING                    	     1	   263	   263
SUGGESTION                    	     1	    13	    13
SUGGESTIONS                   	     1	    32	    32
SUGGESTIVE                    	     1	    13	    13
SUGGESTS                      	     1	   437	   437
SUIT                          	     1	    23	    23
SUITABILITY                   	     1	   262	   262
SUITABLE                      	     1	   566	   566
SUITABLY                      	     1	     5	     5
SUITED                        	     1	   140	   140
SUITS                         	     1	     6	     6
SUMMER                        	     1	   914	   914
SUMMERS                       	     1	    83	    83
SUN                           	     1	   300	   300
SUNDAY                        	     1	     2	     2
SUNG                          	     1	     1	     1
SUNLIGHT                      	     1	   115	   115
SUNNIER                       	     1	     1	     1
SUNNY                         	     1	    35	    35
SUNSHINE                      	     1	    32	    32
SUPPORT                       	     1	  1156	  1156
SUPPORTABLE                   	     1	     1	     1
SUPPORTED                     	     1	   285	   285
SUPPORTER                     	     1	     2	     2
SUPPORTERS                    	     1	     9	     9
SUPPORTING                    	     1	   303	   303
SUPPORTIVE                    	     1	    23	    23
SUPPORTS                      	     1	   155	   155
SUPPOSE                       	     1	    38	    38
SUPPOSED                      	     1	    27	    27
SUPPOSEDLY                    	     1	    10	    10
SUPPOSING                     	     1	     1	     1
SURE                          	     1	    49	    49
SURELY                        	     1	    10	    10
SUREST                        	     1	     2	     2
SURPRISE                      	     1	    29	    29
SURPRISED                     	     1	     7	     7
SURPRISES                     	     1	     1	     1
SURPRISING                    	     1	    72	    72
SURPRISINGLY                  	     1	    58	    58
SWEET                         	     1	    54	    54
SWEETENED                     	     1	     2	     2
SWEETER                       	     1	     3	     3
SWEETNESS                     	     1	     1	     1
SWEETS                        	     1	     2	     2
SWIM                          	     1	     4	     4
SWIMMERS                      	     1	     1	     1
SWIMMING                      	     1	     6	     6
SYSTEM                        	     1	  3018	  3018
SYSTEMATIC                    	     1	   177	   177
SYSTEMATICAL                  	     1	     1	     1
SYSTEMATICALLY                	     1	    58	    58
SYSTEMATICS                   	     1	     4	     4
SYSTEME                       	     1	     4	     4
SYSTEMIZE                     	     1	     1	     1
SYSTEMS                       	     1	  3759	  3759
T                             	     1	  1288	  1288
TABLE                         	     1	  3534	  3534
TABLES                        	     1	   234	   234
TAIL                          	     1	     9	     9
TAILED                        	     1	     3	     3
TAILINGS                      	     1	     3	     3
TAILS                         	     1	     3	     3
TAKE                          	     1	   548	   548
TAKEN                         	     1	   741	   741
TAKER                         	     1	     1	     1
TAKERS                        	     1	     1	     1
TAKES                         	     1	   244	   244
TAKIN                         	     1	     1	     1
TAKING                        	     1	   302	   302
TALK                          	     1	     2	     2
TALKED                        	     1	     1	     1
TALKING                       	     1	     5	     5
TALL                          	     1	   199	   199
TALLER                        	     1	    94	    94
TALLEST                       	     1	    41	    41
TALLS                         	     1	     2	     2
TAPE                          	     1	    49	    49
TAPED                         	     1	     2	     2
TAPES                         	     1	     9	     9
TAPING                        	     1	     3	     3
TASTE                         	     1	    16	    16
TASTES                        	     1	     5	     5
TASTIER                       	     1	     1	     1
TAUGHT                        	     1	     9	     9
TAX                           	     1	   272	   272
TAXABLE                       	     1	     1	     1
TAXATION                      	     1	    53	    53
TAXATIONS                     	     1	     1	     1
TAXED                         	     1	     4	     4
TAXES                         	     1	   114	   114
TAXING                        	     1	     3	     3
TAXONOMICAL                   	     1	    12	    12
TAXONOMICALLY                 	     1	    12	    12
TAXPAYERS                     	     1	     2	     2
TEA                           	     1	    56	    56
TEACH                         	     1	     7	     7
TEACHABLE                     	     1	     2	     2
TEACHER                       	     1	    20	    20
TEACHERS                      	     1	    54	    54
TEACHES                       	     1	     1	     1
TEACHING                      	     1	    45	    45
TEAM                          	     1	   158	   158
TEAMING                       	     1	     1	     1
TEAMS                         	     1	    17	    17
TEAR                          	     1	    30	    30
TEARING                       	     1	     8	     8
TEARS                         	     1	     2	     2
TEAS                          	     1	     1	     1
TEETH                         	     1	    10	    10
TEL                           	     1	     2	     2
TELEPHONE                     	     1	    11	    11
TELEVISION                    	     1	     5	     5
TELL                          	     1	    24	    24
TELLING                       	     1	     4	     4
TELLINGS                      	     1	     2	     2
TELLS                         	     1	    10	    10
TEN                           	     1	   201	   201
TEND                          	     1	   435	   435
TENDED                        	     1	    81	    81
TENDENCIES                    	     1	    14	    14
TENDENCY                      	     1	   114	   114
TENDING                       	     1	    97	    97
TENDS                         	     1	   174	   174
TENS                          	     1	    30	    30
TENTH                         	     1	     4	     4
TERM                          	     1	   590	   590
TERMED                        	     1	   112	   112
TERMING                       	     1	     1	     1
TERMS                         	     1	  1050	  1050
TEST                          	     1	   818	   818
TESTABILITY                   	     1	     1	     1
TESTABLE                      	     1	    10	    10
TESTED                        	     1	   479	   479
TESTER                        	     1	    14	    14
TESTING                       	     1	   274	   274
TESTS                         	     1	   311	   311
THAN                          	     1	  7529	  7529
THANK                         	     1	     6	     6
THANKFULLY                    	     1	     2	     2
THANKS                        	     1	    40	    40
THAT                          	     1	 28638	 28638
THE                           	     1	218560	218560
THEIR                         	     1	  6532	  6532
THEIRS                        	     1	     2	     2
THEM                          	     1	  1506	  1506
THEMSELVES                    	     1	   197	   197
THEN                          	     1	  2157	  2157
THERE                         	     1	  4180	  4180
THESE                         	     1	  8730	  8730
THEY                          	     1	  5251	  5251
THICK                         	     1	   327	   327
THICKEN                       	     1	     7	     7
THICKENED                     	     1	    18	    18
THICKENER                     	     1	     1	     1
THICKENING                    	     1	    54	    54
THICKENS                      	     1	     6	     6
THICKER                       	     1	    78	    78
THICKEST                      	     1	     5	     5
THICKLY                       	     1	     4	     4
THICKNESS                     	     1	   464	   464
THICKNESSES                   	     1	    16	    16
THING                         	     1	    33	    33
THINGS                        	     1	   123	   123
THINK                         	     1	    82	    82
THINKING                      	     1	    64	    64
THINKS                        	     1	     2	     2
THIRD                         	     1	   383	   383
THIRDLY                       	     1	     9	     9
THIRDS                        	     1	    13	    13
THIRTEEN                      	     1	    21	    21
THIRTIES                      	     1	     1	     1
THIRTIETH                     	     1	     1	     1
THIRTY                        	     1	    44	    44
THIS                          	     1	 15637	 15637
THO                           	     1	     2	     2
THOSE                         	     1	  2355	  2355
THOUGH                        	     1	   543	   543
THOUGHT                       	     1	   220	   220
THOUGHTFUL                    	     1	     9	     9
THOUGHTS                      	     1	    16	    16
THOUSAND                      	     1	    15	    15
THOUSANDS                     	     1	   120	   120
THOUSANDTH                    	     1	     2	     2
THOUSANDTHS                   	     1	     1	     1
THREE                         	     1	  2260	  2260
THREES                        	     1	     1	     1
THROAT                        	     1	     6	     6
THROUGH                       	     1	  3147	  3147
THROUGHOUT                    	     1	   552	   552
THROW                         	     1	    12	    12
THROWING                      	     1	    10	    10
THROWN                        	     1	     7	     7
THROWS                        	     1	     1	     1
TIE                           	     1	    39	    39
TIED                          	     1	    65	    65
TIES                          	     1	    56	    56
TIGHT                         	     1	    45	    45
TIGHTEN                       	     1	     3	     3
TIGHTENED                     	     1	     7	     7
TIGHTENING                    	     1	     2	     2
TIGHTER                       	     1	    24	    24
TIGHTLY                       	     1	    52	    52
TIGHTNESS                     	     1	     1	     1
TILL                          	     1	    65	    65
TIME                          	     1	  4025	  4025
TIMED                         	     1	     5	     5
TIMELESSNESS                  	     1	     2	     2
TIMELY                        	     1	    36	    36
TIMER                         	     1	     3	     3
TIMES                         	     1	   908	   908
TIMING                        	     1	   192	   192
TIMINGS                       	     1	    11	    11
TIRE                          	     1	     5	     5
TIRED                         	     1	     1	     1
TIRES                         	     1	    11	    11
TO                            	     1	 76719	 76719
TODAY                         	     1	   308	   308
TOGETHER                      	     1	   615	   615
TOLD                          	     1	     7	     7
TOMORROW                      	     1	     3	     3
TOO                           	     1	   597	   597
TOOK                          	     1	   130	   130
TOOTH                         	     1	     3	     3
TOOTHED                       	     1	     8	     8
TOOTHING                      	     1	     1	     1
TOP                           	     1	   619	   619
TOPMOST                       	     1	     8	     8
TOPPED                        	     1	     8	     8
TOPPING                       	     1	    10	    10
TOPS                          	     1	    93	    93
TORN                          	     1	    22	    22
TOTAL                         	     1	  2368	  2368
TOTALED                       	     1	     7	     7
TOTALING                      	     1	    13	    13
TOTALITY                      	     1	     6	     6
TOTALLING                     	     1	     2	     2
TOTALLY                       	     1	    52	    52
TOTALS                        	     1	    26	    26
TOUCH                         	     1	    16	    16
TOUCHED                       	     1	     6	     6
TOUCHES                       	     1	     3	     3
TOUCHING                      	     1	    11	    11
TOWARD                        	     1	   328	   328
TOWARDS                       	     1	   331	   331
TOWN                          	     1	    31	    31
TOWNS                         	     1	    32	    32
TOWNSHIP                      	     1	     7	     7
TOWNSHIPS                     	     1	     6	     6
TRACK                         	     1	    58	    58
TRACKED                       	     1	    14	    14
TRACKER                       	     1	     5	     5
TRACKING                      	     1	    35	    35
TRACKS                        	     1	    16	    16
TRAIN                         	     1	    25	    25
TRAINED                       	     1	    80	    80
TRAINERS                      	     1	     1	     1
TRAINING                      	     1	   359	   359
TRAININGS                     	     1	     3	     3
TRAINS                        	     1	     2	     2
TRAVEL                        	     1	    69	    69
TRAVELED                      	     1	     7	     7
TRAVELER                      	     1	     1	     1
TRAVELERS                     	     1	     5	     5
TRAVELING                     	     1	    11	    11
TRAVELLED                     	     1	     3	     3
TRAVELLER                     	     1	     2	     2
TRAVELLERS                    	     1	     1	     1
TRAVELLING                    	     1	     6	     6
TRAVELS                       	     1	     9	     9
TREAT                         	     1	    46	    46
TREATABLE                     	     1	     1	     1
TREATED                       	     1	   493	   493
TREATING                      	     1	    57	    57
TREATMENT                     	     1	  1130	  1130
TREATMENTS                    	     1	   918	   918
TREATS                        	     1	     8	     8
TREE                          	     1	 10828	 10828
TREED                         	     1	     7	     7
TREELESS                      	     1	    13	    13
TREES                         	     1	 11492	 11492
TRIED                         	     1	    64	    64
TRIES                         	     1	     7	     7
TRIP                          	     1	     7	     7
TRIPPING                      	     1	     1	     1
TRIPS                         	     1	     5	     5
TROUBLE                       	     1	    12	    12
TROUBLED                      	     1	     1	     1
TROUBLES                      	     1	     1	     1
TROUBLESOME                   	     1	    11	    11
TROUBLING                     	     1	     1	     1
TRUE                          	     1	   381	   381
TRUISM                        	     1	     1	     1
TRUISMS                       	     1	     1	     1
TRULY                         	     1	    29	    29
TRUST                         	     1	    47	    47
TRUSTED                       	     1	     1	     1
TRUSTS                        	     1	    31	    31
TRUTH                         	     1	    11	    11
TRUTHS                        	     1	     1	     1
TRY                           	     1	    61	    61
TRYING                        	     1	    51	    51
TURN                          	     1	   314	   314
TURNED                        	     1	    54	    54
TURNING                       	     1	    51	    51
TURNS                         	     1	    20	    20
TV                            	     1	     3	     3
TWELVE                        	     1	    32	    32
TWENTIETH                     	     1	    30	    30
TWENTY                        	     1	    73	    73
TWICE                         	     1	   118	   118
TWO                           	     1	  3985	  3985
TWOS                          	     1	     1	     1
TYING                         	     1	    10	    10
TYPE                          	     1	  1623	  1623
TYPES                         	     1	  1678	  1678
UGLINESS                      	     1	     1	     1
UGLY                          	     1	     2	     2
UNABLE                        	     1	    77	    77
UNACCEPTABLE                  	     1	    21	    21
UNACCEPTABLY                  	     1	     3	     3
UNACCEPTING                   	     1	     1	     1
UNAFFORDABLE                  	     1	     1	     1
UNANSWERABLE                  	     1	     1	     1
UNANSWERED                    	     1	    11	    11
UNASKED                       	     1	     1	     1
UNAWARE                       	     1	     4	     4
UNAWARENESS                   	     1	     1	     1
UNBEARABLY                    	     1	     1	     1
UNBELIEVABLE                  	     1	     2	     2
UNBROKEN                      	     1	     8	     8
UNBURNED                      	     1	    79	    79
UNBURNT                       	     1	    19	    19
UNCERTAIN                     	     1	   109	   109
UNCERTAINTIES                 	     1	   162	   162
UNCERTAINTY                   	     1	   312	   312
UNCHANGEABLE                  	     1	     1	     1
UNCHANGED                     	     1	    49	    49
UNCHANGING                    	     1	     2	     2
UNCHECKED                     	     1	     5	     5
UNCLEAN                       	     1	     1	     1
UNCLEAR                       	     1	    91	    91
UNCLES                        	     1	     1	     1
UNCOATED                      	     1	     3	     3
UNCOMFORTABLE                 	     1	     2	     2
UNCONTROLLABLE                	     1	     9	     9
UNCONTROLLED                  	     1	    19	    19
UNCOOKED                      	     1	     1	     1
UNCOUNTED                     	     1	     2	     2
UNCOUPLE                      	     1	     1	     1
UNCOUPLED                     	     1	     2	     2
UNCOUPLING                    	     1	     1	     1
UNCOVER                       	     1	     9	     9
UNCOVERED                     	     1	    12	    12
UNCOVERING                    	     1	     2	     2
UNCUT                         	     1	     6	     6
UNDATED                       	     1	     8	     8
UNDECIDED                     	     1	     1	     1
UNDER                         	     1	  3495	  3495
UNDERNEATH                    	     1	    22	    22
UNDERSTAND                    	     1	   448	   448
UNDERSTANDABILITY             	     1	     1	     1
UNDERSTANDABLE                	     1	     7	     7
UNDERSTANDABLY                	     1	     7	     7
UNDERSTANDING                 	     1	   873	   873
UNDERSTANDINGS                	     1	    14	    14
UNDERSTANDS                   	     1	     1	     1
UNDERSTOOD                    	     1	   145	   145
UNDOUBTED                     	     1	     1	     1
UNDOUBTEDLY                   	     1	    57	    57
UNDRIED                       	     1	     3	     3
UNEATABLE                     	     1	     1	     1
UNEATEN                       	     1	     2	     2
UNEDGED                       	     1	     1	     1
UNEMPLOYED                    	     1	     5	     5
UNEMPLOYMENT                  	     1	    15	    15
UNENDING                      	     1	     3	     3
UNEXPECTED                    	     1	    37	    37
UNEXPECTEDLY                  	     1	    14	    14
UNEXPERIENCED                 	     1	     1	     1
UNEXPLAINED                   	     1	    10	    10
UNFAIR                        	     1	     5	     5
UNFELLED                      	     1	     1	     1
UNFILLED                      	     1	     1	     1
UNFINISHED                    	     1	     4	     4
UNFIRED                       	     1	     1	     1
UNFIT                         	     1	     3	     3
UNFORESTED                    	     1	     4	     4
UNFORTUNATE                   	     1	     9	     9
UNFORTUNATELY                 	     1	   127	   127
UNFRIENDLY                    	     1	     2	     2
UNFROZEN                      	     1	     1	     1
UNHEALTHY                     	     1	     9	     9
UNHEARD                       	     1	     1	     1
UNHEATED                      	     1	     2	     2
UNIMAGINED                    	     1	     1	     1
UNIMPORTANT                   	     1	    14	    14
UNINFORMED                    	     1	     4	     4
UNIPARENTAL                   	     1	     2	     2
UNISEXUAL                     	     1	     2	     2
UNKNOWINGLY                   	     1	     1	     1
UNKNOWN                       	     1	   137	   137
UNKNOWNS                      	     1	     5	     5
UNLAWFUL                      	     1	     1	     1
UNLESS                        	     1	   171	   171
UNLISTED                      	     1	     1	     1
UNLOADED                      	     1	     3	     3
UNLOADER                      	     1	     1	     1
UNLOADING                     	     1	     4	     4
UNLOCK                        	     1	     6	     6
UNLOCKED                      	     1	     1	     1
UNLOCKS                       	     1	     1	     1
UNLUCKY                       	     1	     3	     3
UNMANAGEABLE                  	     1	     2	     2
UNMANAGED                     	     1	    72	    72
UNMANNED                      	     1	     5	     5
UNMARKETED                    	     1	     1	     1
UNMARRIED                     	     1	     1	     1
UNMISTAKABLE                  	     1	     1	     1
UNMISTAKABLY                  	     1	     1	     1
UNNATURAL                     	     1	     4	     4
UNNATURALLY                   	     1	     1	     1
UNNECESSARILY                 	     1	     6	     6
UNNECESSARY                   	     1	    27	    27
UNNEEDED                      	     1	     1	     1
UNNOTICED                     	     1	    11	    11
UNORDERED                     	     1	     5	     5
UNPACK                        	     1	     1	     1
UNPACKING                     	     1	     3	     3
UNPACKS                       	     1	     1	     1
UNPAID                        	     1	     1	     1
UNPAINTED                     	     1	     4	     4
UNPAIRED                      	     1	     1	     1
UNPLACED                      	     1	     2	     2
UNPLANNED                     	     1	    12	    12
UNPLANTED                     	     1	     1	     1
UNPLAYABLE                    	     1	     1	     1
UNPOSTED                      	     1	     1	     1
UNPREPARED                    	     1	     1	     1
UNPROBLEMATIC                 	     1	     1	     1
UNPROTECTED                   	     1	    17	    17
UNQUESTIONABLY                	     1	     1	     1
UNREADABLE                    	     1	     1	     1
UNREAL                        	     1	     1	     1
UNREALISTIC                   	     1	    22	    22
UNREALISTICALLY               	     1	     1	     1
UNREALIZED                    	     1	     1	     1
UNREASONABLE                  	     1	     7	     7
UNREASONABLY                  	     1	     3	     3
UNRECORDED                    	     1	     3	     3
UNRELATED                     	     1	    42	    42
UNREPORTED                    	     1	     2	     2
UNROLLING                     	     1	     1	     1
UNSAFE                        	     1	    11	    11
UNSEEN                        	     1	     3	     3
UNSHAKEN                      	     1	     1	     1
UNSIGHTLINESS                 	     1	     1	     1
UNSIGHTLY                     	     1	    10	    10
UNSIGNED                      	     1	     2	     2
UNSMOKED                      	     1	     6	     6
UNSOLD                        	     1	     1	     1
UNSPECIALISED                 	     1	     2	     2
UNSPECIALIZED                 	     1	     2	     2
UNSPENT                       	     1	     1	     1
UNSTUDIED                     	     1	     2	     2
UNSUITABILITY                 	     1	     1	     1
UNSUITABLE                    	     1	    42	    42
UNSUITED                      	     1	     2	     2
UNSUNG                        	     1	     1	     1
UNSUPPORTED                   	     1	     2	     2
UNSUPPORTIVE                  	     1	     2	     2
UNSURE                        	     1	     3	     3
UNSURPRISING                  	     1	     2	     2
UNSURPRISINGLY                	     1	     4	     4
UNSYSTEMATIC                  	     1	    25	    25
UNTENDED                      	     1	     2	     2
UNTESTABLE                    	     1	     1	     1
UNTESTED                      	     1	     7	     7
UNTHICKENED                   	     1	     1	     1
UNTHINKABLE                   	     1	     1	     1
UNTHINKING                    	     1	     1	     1
UNTIE                         	     1	     1	     1
UNTIED                        	     1	     9	     9
UNTIL                         	     1	   713	   713
UNTIMELY                      	     1	     3	     3
UNTOLD                        	     1	     2	     2
UNTOUCHED                     	     1	     6	     6
UNTREATED                     	     1	   116	   116
UNUSABLE                      	     1	     2	     2
UNUSED                        	     1	     6	     6
UNUSUAL                       	     1	    47	    47
UNUSUALLY                     	     1	    25	    25
UNWANTED                      	     1	    42	    42
UNWASHED                      	     1	     1	     1
UNWEATHERED                   	     1	     3	     3
UNWEIGHTED                    	     1	    11	    11
UNWILLING                     	     1	     3	     3
UNWILLINGNESS                 	     1	     3	     3
UNWRITTEN                     	     1	     1	     1
UP                            	     1	  1920	  1920
UPON                          	     1	   454	   454
UPS                           	     1	     4	     4
UPSIDE                        	     1	     1	     1
US                            	     1	   779	   779
USABLE                        	     1	    40	    40
USE                           	     1	  4591	  4591
USEABLE                       	     1	     7	     7
USED                          	     1	  7458	  7458
USEFUL                        	     1	   663	   663
USEFULLY                      	     1	     5	     5
USEFULNESS                    	     1	    45	    45
USELESS                       	     1	    10	    10
USER                          	     1	   156	   156
USERS                         	     1	   240	   240
USES                          	     1	   738	   738
USING                         	     1	  4819	  4819
USUAL                         	     1	    73	    73
USUALLY                       	     1	  1613	  1613
VAN                           	     1	   257	   257
VANS                          	     1	     2	     2
VE                            	     1	    12	    12
VERY                          	     1	  1944	  1944
VIDEO                         	     1	    88	    88
VIDEOS                        	     1	     2	     2
VIEW                          	     1	   391	   391
VIEWED                        	     1	   136	   136
VIEWER                        	     1	     5	     5
VIEWING                       	     1	    77	    77
VIEWS                         	     1	    87	    87
VISIT                         	     1	    47	    47
VISITATION                    	     1	     7	     7
VISITED                       	     1	    44	    44
VISITING                      	     1	    24	    24
VISITOR                       	     1	    17	    17
VISITORS                      	     1	    84	    84
VISITS                        	     1	    48	    48
VOICE                         	     1	    11	    11
VOICED                        	     1	     1	     1
VOICES                        	     1	     5	     5
WAIT                          	     1	    28	    28
WAITING                       	     1	    23	    23
WAITS                         	     1	     2	     2
WAKE                          	     1	     8	     8
WAKES                         	     1	     1	     1
WAKING                        	     1	     1	     1
WALK                          	     1	    21	    21
WALKED                        	     1	    15	    15
WALKER                        	     1	    38	    38
WALKERS                       	     1	     2	     2
WALKING                       	     1	    38	    38
WALKS                         	     1	    22	    22
WALL                          	     1	   584	   584
WALLED                        	     1	    15	    15
WALLING                       	     1	     8	     8
WALLS                         	     1	   395	   395
WANT                          	     1	    89	    89
WANTED                        	     1	    53	    53
WANTING                       	     1	     1	     1
WANTS                         	     1	    21	    21
WAR                           	     1	    69	    69
WARM                          	     1	   275	   275
WARMED                        	     1	    17	    17
WARMER                        	     1	   121	   121
WARMEST                       	     1	    31	    31
WARMING                       	     1	   410	   410
WARMS                         	     1	    10	    10
WARMTH                        	     1	    22	    22
WARS                          	     1	    11	    11
WAS                           	     1	 16187	 16187
WASH                          	     1	    17	    17
WASHABLE                      	     1	     1	     1
WASHED                        	     1	    80	    80
WASHER                        	     1	     7	     7
WASHERS                       	     1	     6	     6
WASHES                        	     1	     2	     2
WASHING                       	     1	    36	    36
WASN                          	     1	     2	     2
WASTAGE                       	     1	     2	     2
WASTE                         	     1	   214	   214
WASTED                        	     1	    12	    12
WASTEFUL                      	     1	    10	    10
WASTES                        	     1	    42	    42
WASTING                       	     1	     6	     6
WATCH                         	     1	    13	    13
WATCHED                       	     1	     3	     3
WATCHERS                      	     1	     3	     3
WATCHES                       	     1	     1	     1
WATCHING                      	     1	     9	     9
WATER                         	     1	  8471	  8471
WATERED                       	     1	    56	    56
WATERING                      	     1	    94	    94
WATERINGS                     	     1	     2	     2
WATERS                        	     1	    39	    39
WATERY                        	     1	     2	     2
WAVE                          	     1	    53	    53
WAVED                         	     1	     1	     1
WAVES                         	     1	    58	    58
WAY                           	     1	  1016	  1016
WAYS                          	     1	   411	   411
WE                            	     1	  6941	  6941
WEAR                          	     1	    52	    52
WEARING                       	     1	     6	     6
WEARS                         	     1	     1	     1
WEATHER                       	     1	   467	   467
WEATHERABLE                   	     1	     1	     1
WEATHERED                     	     1	    31	    31
WEATHERING                    	     1	    73	    73
WEATHERS                      	     1	     6	     6
WEB                           	     1	   100	   100
WEBBERS                       	     1	     1	     1
WEEK                          	     1	   115	   115
WEEKLY                        	     1	    27	    27
WEEKS                         	     1	   208	   208
WEIGHT                        	     1	   922	   922
WEIGHTED                      	     1	   111	   111
WEIGHTING                     	     1	    52	    52
WEIGHTINGS                    	     1	     2	     2
WEIGHTS                       	     1	   139	   139
WELL                          	     1	  2507	  2507
WENT                          	     1	    36	    36
WERE                          	     1	 14168	 14168
WEREN                         	     1	     2	     2
WEST                          	     1	   400	   400
WESTERLIES                    	     1	     7	     7
WESTERLY                      	     1	     6	     6
WESTWARD                      	     1	    11	    11
WESTWARDS                     	     1	     3	     3
WET                           	     1	   483	   483
WETNESS                       	     1	    31	    31
WETS                          	     1	     3	     3
WETTABLE                      	     1	     3	     3
WETTED                        	     1	    20	    20
WETTER                        	     1	    50	    50
WETTEST                       	     1	    12	    12
WETTING                       	     1	    37	    37
WHAT                          	     1	   976	   976
WHATEVER                      	     1	    51	    51
WHEEL                         	     1	     9	     9
WHEELER                       	     1	    14	    14
WHEELS                        	     1	     7	     7
WHEN                          	     1	  4756	  4756
WHENEVER                      	     1	    45	    45
WHERE                         	     1	  3954	  3954
WHEREVER                      	     1	    29	    29
WHETHER                       	     1	   805	   805
WHICH                         	     1	  9667	  9667
WHICHEVER                     	     1	     7	     7
WHILE                         	     1	  2757	  2757
WHILST                        	     1	    27	    27
WHITE                         	     1	   506	   506
WHITENESS                     	     1	     5	     5
WHITENING                     	     1	     2	     2
WHITER                        	     1	     1	     1
WHITISH                       	     1	     6	     6
WHO                           	     1	   875	   875
WHOLE                         	     1	   556	   556
WHOLES                        	     1	     1	     1
WHOLISTIC                     	     1	     2	     2
WHOLLY                        	     1	    14	    14
WHOM                          	     1	    21	    21
WHOSE                         	     1	   212	   212
WHY                           	     1	   350	   350
WIDE                          	     1	   733	   733
WIDELY                        	     1	   669	   669
WIDEN                         	     1	     5	     5
WIDENED                       	     1	     4	     4
WIDENING                      	     1	    11	    11
WIDENS                        	     1	     3	     3
WIDER                         	     1	   164	   164
WIDEST                        	     1	    20	    20
WIDTH                         	     1	   769	   769
WIDTHS                        	     1	   236	   236
WIFE                          	     1	     2	     2
WILD                          	     1	   360	   360
WILDEST                       	     1	     1	     1
WILDINGS                      	     1	    15	    15
WILDLY                        	     1	     2	     2
WILDNESS                      	     1	     1	     1
WILL                          	     1	  4273	  4273
WILLING                       	     1	    90	    90
WILLINGLY                     	     1	     1	     1
WILLINGNESS                   	     1	   151	   151
WIN                           	     1	     7	     7
WIND                          	     1	   909	   909
WINDIER                       	     1	     1	     1
WINDIEST                      	     1	     1	     1
WINDOW                        	     1	   108	   108
WINDOWS                       	     1	    45	    45
WINDS                         	     1	   164	   164
WINDWARD                      	     1	    34	    34
WINDY                         	     1	    36	    36
WINE                          	     1	   106	   106
WINERIES                      	     1	     1	     1
WINES                         	     1	    62	    62
WINNER                        	     1	    12	    12
WINNERS                       	     1	     5	     5
WINNING                       	     1	    16	    16
WINTER                        	     1	   551	   551
WINTERED                      	     1	     1	     1
WINTERING                     	     1	     2	     2
WINTERS                       	     1	    79	    79
WINTERY                       	     1	     1	     1
WISH                          	     1	    24	    24
WISHED                        	     1	     5	     5
WISHES                        	     1	    13	    13
WISHING                       	     1	     3	     3
WITH                          	     1	 25059	 25059
WITHIN                        	     1	  2922	  2922
WITHOUT                       	     1	  1116	  1116
WNW                           	     1	     1	     1
WOMAN                         	     1	    16	    16
WOMEN                         	     1	   248	   248
WOMENS                        	     1	     1	     1
WON                           	     1	     5	     5
WONDER                        	     1	    16	    16
WONDERED                      	     1	     6	     6
WONDERFUL                     	     1	     7	     7
WONDERING                     	     1	     2	     2
WOOD                          	     1	  6145	  6145
WOODEN                        	     1	   142	   142
WOODIER                       	     1	     1	     1
WOODS                         	     1	   197	   197
WOODY                         	     1	   918	   918
WORD                          	     1	    55	    55
WORDING                       	     1	     1	     1
WORDS                         	     1	   139	   139
WORK                          	     1	  1101	  1101
WORKABLE                      	     1	     7	     7
WORKED                        	     1	    89	    89
WORKER                        	     1	    18	    18
WORKERS                       	     1	   111	   111
WORKING                       	     1	   287	   287
WORKINGS                      	     1	     4	     4
WORKS                         	     1	   173	   173
WORLD                         	     1	  1064	  1064
WORLDS                        	     1	     8	     8
WORN                          	     1	     5	     5
WORRIED                       	     1	     2	     2
WORRIES                       	     1	     1	     1
WORRY                         	     1	     2	     2
WORRYING                      	     1	     4	     4
WORSE                         	     1	    37	    37
WORSEN                        	     1	    10	    10
WORSENED                      	     1	     4	     4
WORSENING                     	     1	     8	     8
WORSENS                       	     1	     1	     1
WORST                         	     1	    30	    30
WORTH                         	     1	   146	   146
WORTHILY                      	     1	     1	     1
WORTHINESS                    	     1	     1	     1
WORTHLESS                     	     1	     2	     2
WORTHY                        	     1	     8	     8
WOULD                         	     1	  2481	  2481
WOULDN                        	     1	     8	     8
WRITE                         	     1	    26	    26
WRITER                        	     1	     2	     2
WRITERS                       	     1	     2	     2
WRITES                        	     1	     1	     1
WRITING                       	     1	    43	    43
WRITINGS                      	     1	     7	     7
WRITTEN                       	     1	   116	   116
WRONG                         	     1	    42	    42
WRONGLY                       	     1	     5	     5
WROTE                         	     1	    25	    25
YA                            	     1	     4	     4
YARD                          	     1	    39	    39
YARDERS                       	     1	     2	     2
YARDING                       	     1	     7	     7
YARDS                         	     1	    11	    11
YD                            	     1	     3	     3
YE                            	     1	     7	     7
YEAR                          	     1	  2585	  2585
YEARLINGS                     	     1	     1	     1
YEARLY                        	     1	    81	    81
YEARS                         	     1	  4123	  4123
YEH                           	     1	     7	     7
YELLOW                        	     1	   172	   172
YELLOWING                     	     1	    15	    15
YELLOWISH                     	     1	     9	     9
YELLOWNESS                    	     1	     2	     2
YELLOWS                       	     1	     6	     6
YES                           	     1	    28	    28
YET                           	     1	   484	   484
YOU                           	     1	   279	   279
YOUNG                         	     1	   805	   805
YOUNGER                       	     1	   120	   120
YOUNGEST                      	     1	    31	    31
YOUR                          	     1	    45	    45
YOURSELF                      	     1	    10	    10
YR                            	     1	    66	    66
YRS                           	     1	     2	     2
ZERO                          	     1	   348	   348
ZEROED                        	     1	     3	     3
ZEROS                         	     1	     5	     5

Types Found In Base List Two

TYPE                          	 RANGE	  FREQ	    F1
ACCENT                        	     1	     1	     1
ACCESS                        	     1	   543	   543
ACCESSED                      	     1	    28	    28
ACCESSIBILITY                 	     1	    91	    91
ACCESSIBLE                    	     1	    60	    60
ACCESSING                     	     1	    13	    13
ACCIDENT                      	     1	     7	     7
ACCIDENTAL                    	     1	    17	    17
ACCIDENTALLY                  	     1	     5	     5
ACCIDENTLY                    	     1	     1	     1
ACCIDENTS                     	     1	    15	    15
ACCORDING                     	     1	  1264	  1264
ACCORDINGLY                   	     1	   155	   155
ACCOUNT                       	     1	   628	   628
ACCOUNTED                     	     1	   186	   186
ACCOUNTING                    	     1	   224	   224
ACCOUNTINGS                   	     1	     1	     1
ACCOUNTS                      	     1	   170	   170
ACCUSATION                    	     1	     1	     1
ACCUSATIONS                   	     1	     1	     1
ACCUSED                       	     1	     3	     3
ACE                           	     1	     9	     9
ACING                         	     1	     1	     1
ACTIVE                        	     1	   462	   462
ACTIVELY                      	     1	    98	    98
ACTIVIST                      	     1	     3	     3
ACTIVISTS                     	     1	     3	     3
ACTIVITIES                    	     1	  1040	  1040
ACTIVITY                      	     1	  1059	  1059
ADAPT                         	     1	   145	   145
ADAPTABILITY                  	     1	    52	    52
ADAPTABLE                     	     1	    27	    27
ADAPTATION                    	     1	   609	   609
ADAPTATIONS                   	     1	    61	    61
ADAPTATIVE                    	     1	     2	     2
ADAPTED                       	     1	   247	   247
ADAPTER                       	     1	     4	     4
ADAPTERS                      	     1	     1	     1
ADAPTING                      	     1	    49	    49
ADAPTION                      	     1	    11	    11
ADAPTIONS                     	     1	     1	     1
ADAPTIVE                      	     1	   251	   251
ADAPTIVELY                    	     1	     2	     2
ADAPTOR                       	     1	     1	     1
ADAPTS                        	     1	     5	     5
ADMIRE                        	     1	     1	     1
ADULT                         	     1	    78	    78
ADULTHOOD                     	     1	     3	     3
ADULTS                        	     1	    27	    27
ADVANCE                       	     1	   127	   127
ADVANCED                      	     1	   168	   168
ADVANCEMENT                   	     1	    41	    41
ADVANCEMENTS                  	     1	    20	    20
ADVANCES                      	     1	   117	   117
ADVANCING                     	     1	    33	    33
ADVANTAGE                     	     1	   354	   354
ADVANTAGED                    	     1	     1	     1
ADVANTAGEOUS                  	     1	    51	    51
ADVANTAGES                    	     1	   226	   226
ADVENTURE                     	     1	     3	     3
ADVICE                        	     1	    34	    34
ADVISABILITY                  	     1	     1	     1
ADVISABLE                     	     1	    27	    27
ADVISE                        	     1	    10	    10
ADVISED                       	     1	    12	    12
ADVISER                       	     1	     1	     1
ADVISERS                      	     1	     4	     4
ADVISES                       	     1	     2	     2
ADVISING                      	     1	     3	     3
ADVISOR                       	     1	     2	     2
ADVISORS                      	     1	     8	     8
ADVISORY                      	     1	    16	    16
AEROPLANE                     	     1	     3	     3
AEROPLANES                    	     1	     3	     3
AFFAIR                        	     1	     4	     4
AFFAIRS                       	     1	     8	     8
AFFECT                        	     1	   817	   817
AFFECTED                      	     1	   918	   918
AFFECTING                     	     1	   286	   286
AFFECTS                       	     1	   278	   278
AGENT                         	     1	   107	   107
AGENTS                        	     1	   209	   209
AID                           	     1	   130	   130
AIDED                         	     1	    27	    27
AIDING                        	     1	    13	    13
AIDS                          	     1	    23	    23
ALARM                         	     1	     4	     4
ALARMING                      	     1	    17	    17
ALARMINGLY                    	     1	     2	     2
ALARMS                        	     1	     3	     3
ALCOHOL                       	     1	    80	    80
ALCOHOLIC                     	     1	     6	     6
ALCOHOLS                      	     1	    54	    54
ALIVE                         	     1	    63	    63
ALTER                         	     1	   137	   137
ALTERATION                    	     1	    44	    44
ALTERATIONS                   	     1	    41	    41
ALTERED                       	     1	   143	   143
ALTERING                      	     1	    57	    57
ALTERS                        	     1	    14	    14
ALTOGETHER                    	     1	    24	    24
ANGEL                         	     1	     1	     1
ANGER                         	     1	     6	     6
ANGERS                        	     1	     2	     2
ANNOUNCE                      	     1	     1	     1
ANNOUNCED                     	     1	    13	    13
ANNOUNCEMENTS                 	     1	     1	     1
ANNOY                         	     1	     1	     1
ANNOYANCE                     	     1	    28	    28
ANNOYING                      	     1	     2	     2
ANNOYINGLY                    	     1	     1	     1
ANTITANK                      	     1	     1	     1
ANXIOUS                       	     1	     2	     2
APARTMENT                     	     1	     2	     2
APARTMENTS                    	     1	     2	     2
APERIODIC                     	     1	     2	     2
APPEAL                        	     1	    31	    31
APPEALED                      	     1	     2	     2
APPEALING                     	     1	    15	    15
APPEALS                       	     1	     6	     6
APPLE                         	     1	   319	   319
APPLES                        	     1	    97	    97
APPLICATION                   	     1	   976	   976
APPLICATIONS                  	     1	   644	   644
APPLICATIVE                   	     1	     1	     1
APPLIED                       	     1	  1314	  1314
APPLIES                       	     1	    83	    83
APPLY                         	     1	   271	   271
APPLYING                      	     1	   252	   252
APPOINT                       	     1	     1	     1
APPOINTED                     	     1	    11	    11
APPOINTEES                    	     1	     2	     2
APPOINTING                    	     1	     1	     1
APPOINTMENT                   	     1	     4	     4
APPRECIATE                    	     1	    15	    15
APPRECIATED                   	     1	    20	    20
APPRECIATION                  	     1	    15	    15
APPRECIATIVE                  	     1	     2	     2
APPROACH                      	     1	  1459	  1459
APPROACHED                    	     1	    32	    32
APPROACHES                    	     1	   656	   656
APPROACHING                   	     1	    23	    23
APPS                          	     1	     6	     6
APR                           	     1	     6	     6
APRIL                         	     1	   242	   242
ARGUABLE                      	     1	     3	     3
ARGUABLY                      	     1	    14	    14
ARGUE                         	     1	    96	    96
ARGUED                        	     1	   113	   113
ARGUES                        	     1	    13	    13
ARGUING                       	     1	    10	    10
ARGUMENT                      	     1	    61	    61
ARGUMENTS                     	     1	    48	    48
ARMIES                        	     1	     1	     1
ARMY                          	     1	     8	     8
ARREST                        	     1	    16	    16
ARRESTED                      	     1	    10	    10
ARRESTERS                     	     1	     1	     1
ARRESTING                     	     1	     5	     5
ARRESTS                       	     1	     2	     2
ARTICLE                       	     1	   123	   123
ARTICLES                      	     1	   180	   180
ASIDE                         	     1	    68	    68
ASIDES                        	     1	     3	     3
ASSIST                        	     1	    72	    72
ASSISTANCE                    	     1	   122	   122
ASSISTANT                     	     1	    11	    11
ASSISTANTS                    	     1	     4	     4
ASSISTED                      	     1	    14	    14
ASSISTING                     	     1	     7	     7
ASSISTS                       	     1	    11	    11
ASSOCIATE                     	     1	    33	    33
ASSOCIATED                    	     1	  1625	  1625
ASSOCIATES                    	     1	    22	    22
ASSOCIATING                   	     1	     9	     9
ASSOCIATION                   	     1	   431	   431
ASSOCIATIONS                  	     1	   259	   259
ASSUME                        	     1	   226	   226
ASSUMED                       	     1	   535	   535
ASSUMES                       	     1	   107	   107
ASSUMING                      	     1	   184	   184
ASSUMINGLY                    	     1	     1	     1
ASSURANCE                     	     1	    22	    22
ASSURE                        	     1	    21	    21
ASSURED                       	     1	    18	    18
ASSURES                       	     1	     4	     4
ASSURING                      	     1	     5	     5
ATMOSPHERE                    	     1	   357	   357
ATMOSPHERES                   	     1	     7	     7
ATMOSPHERIC                   	     1	   590	   590
ATMOSPHERICALLY               	     1	     8	     8
ATTACH                        	     1	    13	    13
ATTACHED                      	     1	   151	   151
ATTACHES                      	     1	     5	     5
ATTACHING                     	     1	     6	     6
ATTACHMENT                    	     1	   112	   112
ATTACHMENTS                   	     1	    45	    45
ATTACK                        	     1	   136	   136
ATTACKED                      	     1	    35	    35
ATTACKERS                     	     1	     2	     2
ATTACKING                     	     1	     4	     4
ATTACKS                       	     1	    52	    52
ATTEMPT                       	     1	   121	   121
ATTEMPTED                     	     1	    69	    69
ATTEMPTING                    	     1	    43	    43
ATTEMPTS                      	     1	   120	   120
ATTEND                        	     1	     9	     9
ATTENDANCE                    	     1	     4	     4
ATTENDANT                     	     1	     3	     3
ATTENDANTS                    	     1	     1	     1
ATTENDED                      	     1	    16	    16
ATTENDEE                      	     1	     2	     2
ATTENDEES                     	     1	     1	     1
ATTENDING                     	     1	     2	     2
ATTENDS                       	     1	     3	     3
ATTENTION                     	     1	   394	   394
ATTENTIONS                    	     1	     3	     3
ATTITUDE                      	     1	    46	    46
ATTITUDES                     	     1	    75	    75
ATTITUDINAL                   	     1	     1	     1
ATTRACT                       	     1	    52	    52
ATTRACTANT                    	     1	     2	     2
ATTRACTANTS                   	     1	     3	     3
ATTRACTED                     	     1	    70	    70
ATTRACTING                    	     1	    12	    12
ATTRACTION                    	     1	    14	    14
ATTRACTIONS                   	     1	     8	     8
ATTRACTIVE                    	     1	   120	   120
ATTRACTIVENESS                	     1	    15	    15
ATTRACTOR                     	     1	     2	     2
ATTRACTS                      	     1	     7	     7
AUG                           	     1	     9	     9
AUGUST                        	     1	   222	   222
AUTOMATIC                     	     1	    57	    57
AUTOMATICALLY                 	     1	    62	    62
AUTOMATISED                   	     1	     1	     1
AUTOMATIZED                   	     1	     1	     1
AVAILABILITY                  	     1	   999	   999
AVAILABLE                     	     1	  1861	  1861
AVERAGE                       	     1	  1925	  1925
AVERAGED                      	     1	   160	   160
AVERAGES                      	     1	    88	    88
AVERAGING                     	     1	    93	    93
AVOID                         	     1	   388	   388
AVOIDANCE                     	     1	    38	    38
AVOIDED                       	     1	   123	   123
AVOIDER                       	     1	     1	     1
AVOIDING                      	     1	    81	    81
AVOIDS                        	     1	    31	    31
AWAKENED                      	     1	     1	     1
BACKGROUND                    	     1	   186	   186
BACKGROUNDS                   	     1	    21	    21
BAKED                         	     1	     2	     2
BAKER                         	     1	    43	    43
BAKING                        	     1	     3	     3
BALANCE                       	     1	   598	   598
BALANCED                      	     1	    70	    70
BALANCES                      	     1	    30	    30
BALANCING                     	     1	    41	    41
BANANA                        	     1	    37	    37
BANANAS                       	     1	    14	    14
BAND                          	     1	   156	   156
BANDED                        	     1	     4	     4
BANDING                       	     1	    14	    14
BANDS                         	     1	   230	   230
BANG                          	     1	     2	     2
BARE                          	     1	   210	   210
BARELY                        	     1	    16	    16
BARES                         	     1	     2	     2
BARK                          	     1	  1024	  1024
BARKED                        	     1	     1	     1
BARKS                         	     1	     7	     7
BASIS                         	     1	   742	   742
BASKET                        	     1	    14	    14
BASKETS                       	     1	    10	    10
BAT                           	     1	   176	   176
BATS                          	     1	   175	   175
BATTERIES                     	     1	     1	     1
BATTERY                       	     1	     9	     9
BATTLE                        	     1	    14	    14
BATTLES                       	     1	     3	     3
BATTLING                      	     1	     1	     1
BAY                           	     1	    27	    27
BEAN                          	     1	    11	    11
BEANS                         	     1	    19	    19
BEE                           	     1	    29	    29
BEEF                          	     1	    11	    11
BEER                          	     1	    31	    31
BEERS                         	     1	     6	     6
BEES                          	     1	    77	    77
BEGS                          	     1	     5	     5
BELL                          	     1	    26	    26
BELONG                        	     1	    66	    66
BELONGED                      	     1	    12	    12
BELONGING                     	     1	    76	    76
BELONGS                       	     1	    34	    34
BELT                          	     1	    49	    49
BELTING                       	     1	     1	     1
BELTS                         	     1	    25	    25
BEND                          	     1	    71	    71
BENDING                       	     1	   197	   197
BENDS                         	     1	    19	    19
BENEFICIATION                 	     1	     1	     1
BENEFIT                       	     1	   519	   519
BENEFITED                     	     1	    21	    21
BENEFITING                    	     1	    10	    10
BENEFITS                      	     1	  1146	  1146
BENEFITTED                    	     1	     5	     5
BENEFITTING                   	     1	     2	     2
BENT                          	     1	    29	    29
BIDIRECTIONAL                 	     1	    10	    10
BIDIRECTIONALLY               	     1	     3	     3
BIKE                          	     1	     2	     2
BIKERS                        	     1	     3	     3
BIKING                        	     1	     1	     1
BIMETALLIC                    	     1	     1	     1
BIN                           	     1	    13	    13
BIND                          	     1	    16	    16
BINDER                        	     1	    20	    20
BINDERS                       	     1	    13	    13
BINDING                       	     1	    54	    54
BINDS                         	     1	     6	     6
BINNED                        	     1	     1	     1
BINS                          	     1	     6	     6
BISTABLE                      	     1	     1	     1
BITE                          	     1	     2	     2
BITES                         	     1	     6	     6
BITING                        	     1	     1	     1
BITTER                        	     1	    11	    11
BLAME                         	     1	    10	    10
BLAMED                        	     1	     6	     6
BLANK                         	     1	    12	    12
BLANKET                       	     1	     6	     6
BLANKETED                     	     1	     1	     1
BLANKETS                      	     1	     1	     1
BLANKS                        	     1	    11	    11
BLED                          	     1	     2	     2
BLEED                         	     1	     2	     2
BLEEDING                      	     1	     9	     9
BLESSING                      	     1	     1	     1
BLESSINGS                     	     1	     2	     2
BLIND                         	     1	     4	     4
BLINDS                        	     1	     2	     2
BLOCK                         	     1	   214	   214
BLOCKAGE                      	     1	     7	     7
BLOCKAGES                     	     1	     2	     2
BLOCKED                       	     1	    14	    14
BLOCKER                       	     1	     2	     2
BLOCKERS                      	     1	     1	     1
BLOCKING                      	     1	    19	    19
BLOCKS                        	     1	   129	   129
BLOCKY                        	     1	     3	     3
BLOOM                         	     1	    36	    36
BLOOMED                       	     1	     6	     6
BLOOMING                      	     1	     7	     7
BLOOMS                        	     1	     7	     7
BOIL                          	     1	     4	     4
BOILED                        	     1	     5	     5
BOILER                        	     1	    37	    37
BOILERS                       	     1	    23	    23
BOILING                       	     1	    18	    18
BOILS                         	     1	     3	     3
BOMB                          	     1	     8	     8
BOND                          	     1	   134	   134
BONDED                        	     1	    29	    29
BONDING                       	     1	    88	    88
BONDINGS                      	     1	     1	     1
BONDS                         	     1	   124	   124
BOOM                          	     1	    13	    13
BOOMED                        	     1	     1	     1
BOOMING                       	     1	     2	     2
BOOMS                         	     1	     2	     2
BOOT                          	     1	     1	     1
BOOTS                         	     1	     1	     1
BORROW                        	     1	     1	     1
BORROWED                      	     1	     2	     2
BORROWING                     	     1	     4	     4
BOSS                          	     1	     3	     3
BOUNCE                        	     1	     1	     1
BOUNCES                       	     1	     2	     2
BOUNCING                      	     1	     2	     2
BOUND                         	     1	   104	   104
BOW                           	     1	     3	     3
BOWED                         	     1	     1	     1
BOWL                          	     1	     8	     8
BOWLER                        	     1	     2	     2
BOWLING                       	     1	     2	     2
BOWS                          	     1	     5	     5
BRAIN                         	     1	     9	     9
BRAINS                        	     1	     1	     1
BRAKE                         	     1	     7	     7
BRANCH                        	     1	  1210	  1210
BRANCHED                      	     1	    27	    27
BRANCHES                      	     1	  1382	  1382
BRANCHING                     	     1	    89	    89
BRANCHLESS                    	     1	     4	     4
BRANCHY                       	     1	     1	     1
BRAND                         	     1	     5	     5
BRANDED                       	     1	     2	     2
BRANDING                      	     1	     2	     2
BRANDS                        	     1	     2	     2
BRAVE                         	     1	     1	     1
BREAST                        	     1	   110	   110
BREATHE                       	     1	     1	     1
BREATHING                     	     1	     6	     6
BRED                          	     1	     5	     5
BREED                         	     1	    23	    23
BREEDER                       	     1	     5	     5
BREEDERS                      	     1	    17	    17
BREEDING                      	     1	   413	   413
BREEDS                        	     1	    18	    18
BRICK                         	     1	    18	    18
BRICKS                        	     1	     2	     2
BRIDGE                        	     1	    51	    51
BRIDGED                       	     1	     4	     4
BRIDGES                       	     1	    33	    33
BRIDGING                      	     1	     9	     9
BRIEF                         	     1	    90	    90
BRIEFLY                       	     1	    96	    96
BRILLIANT                     	     1	     3	     3
BROAD                         	     1	   360	   360
BROADEN                       	     1	     8	     8
BROADENED                     	     1	    10	    10
BROADENING                    	     1	     8	     8
BROADENS                      	     1	     1	     1
BROADER                       	     1	   145	   145
BROADEST                      	     1	    10	    10
BROADLY                       	     1	    94	    94
BRUSH                         	     1	    22	    22
BRUSHED                       	     1	     1	     1
BRUSHING                      	     1	     2	     2
BRUSHY                        	     1	     1	     1
BUCK                          	     1	     5	     5
BUCKED                        	     1	     8	     8
BUCKET                        	     1	    14	    14
BUCKETS                       	     1	     4	     4
BUCKING                       	     1	     4	     4
BUG                           	     1	     2	     2
BUGS                          	     1	    21	    21
BUMPS                         	     1	     2	     2
BUNCH                         	     1	    12	    12
BUNCHED                       	     1	     3	     3
BUNCHES                       	     1	     6	     6
BURIAL                        	     1	    23	    23
BURIALS                       	     1	     6	     6
BURIED                        	     1	    78	    78
BURIES                        	     1	     2	     2
BURST                         	     1	    39	    39
BURSTING                      	     1	     1	     1
BURSTS                        	     1	     4	     4
BURY                          	     1	     5	     5
BURYING                       	     1	     3	     3
BUTTER                        	     1	     7	     7
BUTTON                        	     1	    15	    15
BUTTONS                       	     1	     4	     4
CABLE                         	     1	    86	    86
CABLED                        	     1	     6	     6
CABLES                        	     1	    41	    41
CABLING                       	     1	    17	    17
CAGE                          	     1	     4	     4
CALCD                         	     1	     9	     9
CALCULATE                     	     1	   225	   225
CALCULATED                    	     1	  1258	  1258
CALCULATES                    	     1	    20	    20
CALCULATING                   	     1	   123	   123
CALCULATION                   	     1	   197	   197
CALCULATIONS                  	     1	   179	   179
CALCULATOR                    	     1	     8	     8
CALCULATORS                   	     1	     1	     1
CALM                          	     1	    30	    30
CALMING                       	     1	     1	     1
CAMERA                        	     1	   132	   132
CAMERAS                       	     1	    70	    70
CANNED                        	     1	     1	     1
CANOE                         	     1	    10	    10
CANOEING                      	     1	     2	     2
CANOEISTS                     	     1	     3	     3
CANOES                        	     1	     1	     1
CANS                          	     1	     3	     3
CAP                           	     1	    98	    98
CAPABILITIES                  	     1	    72	    72
CAPABILITY                    	     1	    54	    54
CAPABLE                       	     1	   177	   177
CAPE                          	     1	    14	    14
CAPES                         	     1	     1	     1
CAPITAL                       	     1	   423	   423
CAPITALS                      	     1	     2	     2
CAPPED                        	     1	     8	     8
CAPPING                       	     1	     2	     2
CAPS                          	     1	    36	    36
CAPTAIN                       	     1	     3	     3
CAREER                        	     1	    84	    84
CAREERISTS                    	     1	     1	     1
CAREERS                       	     1	    28	    28
CARPET                        	     1	     3	     3
CARPETED                      	     1	     1	     1
CARROT                        	     1	     1	     1
CARROTS                       	     1	     1	     1
CARTER                        	     1	    25	    25
CARTS                         	     1	     2	     2
CASH                          	     1	   123	   123
CASHED                        	     1	     1	     1
CASHES                        	     1	     1	     1
CAST                          	     1	    22	    22
CASTING                       	     1	    10	    10
CASTLE                        	     1	     8	     8
CASTS                         	     1	     4	     4
CASUAL                        	     1	    11	    11
CEILING                       	     1	    15	    15
CEILINGS                      	     1	     4	     4
CENT                          	     1	    23	    23
CENTIMETER                    	     1	    16	    16
CENTIMETERS                   	     1	    21	    21
CENTIMETRE                    	     1	     6	     6
CENTIMETRES                   	     1	    25	    25
CENTS                         	     1	     1	     1
CENTURIATION                  	     1	     1	     1
CENTURIES                     	     1	   170	   170
CENTURY                       	     1	   581	   581
CH                            	     1	    50	    50
CHAIN                         	     1	   264	   264
CHAINER                       	     1	     2	     2
CHAINING                      	     1	     5	     5
CHAINS                        	     1	    78	    78
CHALLENGE                     	     1	   193	   193
CHALLENGED                    	     1	    18	    18
CHALLENGER                    	     1	     6	     6
CHALLENGERS                   	     1	     3	     3
CHALLENGES                    	     1	   317	   317
CHALLENGING                   	     1	   130	   130
CHAMP                         	     1	     5	     5
CHAMPION                      	     1	    12	    12
CHAMPIONED                    	     1	     2	     2
CHAMPIONING                   	     1	     1	     1
CHAMPIONS                     	     1	     2	     2
CHAMPIONSHIP                  	     1	     3	     3
CHANGEMENT                    	     1	     1	     1
CHANNEL                       	     1	   132	   132
CHANNELED                     	     1	     4	     4
CHANNELING                    	     1	     1	     1
CHANNELIZATION                	     1	     4	     4
CHANNELIZE                    	     1	     2	     2
CHANNELIZED                   	     1	     4	     4
CHANNELS                      	     1	    97	    97
CHAPTER                       	     1	  1554	  1554
CHAPTERS                      	     1	   111	   111
CHARACTER                     	     1	    73	    73
CHARACTERISATION              	     1	    19	    19
CHARACTERISE                  	     1	    19	    19
CHARACTERISED                 	     1	    55	    55
CHARACTERISES                 	     1	     1	     1
CHARACTERISING                	     1	    12	    12
CHARACTERIZATION              	     1	   112	   112
CHARACTERIZATIONS             	     1	    13	    13
CHARACTERIZE                  	     1	   122	   122
CHARACTERIZED                 	     1	   399	   399
CHARACTERIZES                 	     1	    23	    23
CHARACTERIZING                	     1	    55	    55
CHARACTERS                    	     1	    45	    45
CHASE                         	     1	    10	    10
CHASES                        	     1	     1	     1
CHAT                          	     1	     1	     1
CHEATING                      	     1	     3	     3
CHEEKS                        	     1	     3	     3
CHEESE                        	     1	     4	     4
CHEST                         	     1	     7	     7
CHESTS                        	     1	     4	     4
CHEW                          	     1	     9	     9
CHEWED                        	     1	     3	     3
CHEWING                       	     1	     6	     6
CHIEF                         	     1	    43	    43
CHIEFLY                       	     1	    15	    15
CHIEFS                        	     1	     7	     7
CHOCOLATE                     	     1	    12	    12
CHOP                          	     1	     2	     2
CHOPPED                       	     1	     8	     8
CHOPPING                      	     1	     4	     4
CIGARETTE                     	     1	     3	     3
CIGARETTES                    	     1	     1	     1
CIRCLE                        	     1	    72	    72
CIRCLED                       	     1	     2	     2
CIRCLES                       	     1	    25	    25
CIRCLING                      	     1	    28	    28
CIRCULAR                      	     1	    71	    71
CIRCULARITY                   	     1	     6	     6
CIRCUMSTANCE                  	     1	     9	     9
CIRCUMSTANCES                 	     1	   108	   108
CIRCUMSTANTIAL                	     1	     1	     1
CITIZEN                       	     1	    16	    16
CITIZENS                      	     1	    49	    49
CLAIM                         	     1	    40	    40
CLAIMANT                      	     1	     1	     1
CLAIMED                       	     1	    34	    34
CLAIMING                      	     1	     7	     7
CLAIMS                        	     1	    36	    36
CLASSIC                       	     1	    66	    66
CLASSICALLY                   	     1	     3	     3
CLASSICS                      	     1	     1	     1
CLEVER                        	     1	     3	     3
CLEVERLY                      	     1	     1	     1
CLIFF                         	     1	    10	    10
CLIFFS                        	     1	     5	     5
CLIP                          	     1	     1	     1
CLIPPED                       	     1	    16	    16
CLIPPER                       	     1	     6	     6
CLIPPERS                      	     1	     3	     3
CLIPPING                      	     1	     8	     8
CLIPPINGS                     	     1	    10	    10
CLIPS                         	     1	     2	     2
CLOTH                         	     1	    13	    13
CLOTHS                        	     1	     1	     1
CLOUD                         	     1	   105	   105
CLOUDED                       	     1	     2	     2
CLOUDIER                      	     1	     1	     1
CLOUDINESS                    	     1	     8	     8
CLOUDLESS                     	     1	     8	     8
CLOUDS                        	     1	    66	    66
CLOUDY                        	     1	    23	    23
CLUE                          	     1	     6	     6
CLUED                         	     1	     1	     1
CLUES                         	     1	    16	    16
CM                            	     1	  1682	  1682
CMS                           	     1	     1	     1
COAL                          	     1	    34	    34
COAST                         	     1	   147	   147
COASTAL                       	     1	   163	   163
COASTS                        	     1	    15	    15
COMBINABLE                    	     1	     5	     5
COMBINAT                      	     1	     1	     1
COMBINATION                   	     1	   541	   541
COMBINATIONAL                 	     1	     1	     1
COMBINATIONS                  	     1	   208	   208
COMBINATORY                   	     1	     3	     3
COMBINE                       	     1	    75	    75
COMBINED                      	     1	   578	   578
COMBINES                      	     1	    57	    57
COMBINING                     	     1	   125	   125
COMMAND                       	     1	     5	     5
COMMANDED                     	     1	     3	     3
COMMANDER                     	     1	     1	     1
COMMANDS                      	     1	     5	     5
COMMENT                       	     1	    20	    20
COMMENTARY                    	     1	     5	     5
COMMENTED                     	     1	    26	    26
COMMENTING                    	     1	     4	     4
COMMENTS                      	     1	    40	    40
COMMERCE                      	     1	    17	    17
COMMERCIAL                    	     1	   701	   701
COMMERCIALISED                	     1	     1	     1
COMMERCIALIZATION             	     1	    32	    32
COMMERCIALIZE                 	     1	     4	     4
COMMERCIALIZED                	     1	     7	     7
COMMERCIALIZING               	     1	     1	     1
COMMERCIALLY                  	     1	   112	   112
COMMIT                        	     1	     5	     5
COMMITMENT                    	     1	    52	    52
COMMITMENTS                   	     1	    33	    33
COMMITS                       	     1	     1	     1
COMMITTED                     	     1	    20	    20
COMMITTEE                     	     1	    48	    48
COMMITTEES                    	     1	    19	    19
COMMITTING                    	     1	     7	     7
COMMON                        	     1	  1470	  1470
COMMONEST                     	     1	     8	     8
COMMONLY                      	     1	   689	   689
COMMUNITIES                   	     1	   983	   983
COMMUNITY                     	     1	  1010	  1010
COMPARABILITY                 	     1	     6	     6
COMPARABLE                    	     1	   207	   207
COMPARABLY                    	     1	     4	     4
COMPARE                       	     1	   230	   230
COMPARED                      	     1	  1990	  1990
COMPARES                      	     1	    42	    42
COMPARING                     	     1	   274	   274
COMPARISON                    	     1	   641	   641
COMPARISONS                   	     1	   201	   201
COMPETITION                   	     1	   505	   505
COMPETITIONS                  	     1	     5	     5
COMPLAINED                    	     1	     5	     5
COMPLAINING                   	     1	     2	     2
COMPLICATE                    	     1	    17	    17
COMPLICATED                   	     1	   111	   111
COMPLICATES                   	     1	    14	    14
COMPLICATING                  	     1	    11	    11
COMPLICATION                  	     1	     6	     6
COMPLICATIONS                 	     1	    16	    16
CONCENTRATE                   	     1	    39	    39
CONCENTRATED                  	     1	   132	   132
CONCENTRATES                  	     1	     7	     7
CONCENTRATING                 	     1	    15	    15
CONCENTRATION                 	     1	   761	   761
CONCENTRATIONS                	     1	   748	   748
CONDITION                     	     1	   522	   522
CONDITIONAL                   	     1	    42	    42
CONDITIONALITY                	     1	     5	     5
CONDITIONED                   	     1	    34	    34
CONDITIONER                   	     1	     4	     4
CONDITIONERS                  	     1	     4	     4
CONDITIONING                  	     1	    16	    16
CONDITIONS                    	     1	  3453	  3453
CONFUSE                       	     1	     6	     6
CONFUSED                      	     1	    19	    19
CONFUSING                     	     1	    14	    14
CONFUSINGLY                   	     1	     1	     1
CONFUSION                     	     1	    58	    58
CONNECT                       	     1	    35	    35
CONNECTED                     	     1	   150	   150
CONNECTEDNESS                 	     1	     7	     7
CONNECTING                    	     1	    32	    32
CONNECTION                    	     1	    96	    96
CONNECTIONS                   	     1	    76	    76
CONNECTIVE                    	     1	     2	     2
CONNECTIVITY                  	     1	   144	   144
CONNECTOR                     	     1	     8	     8
CONNECTORS                    	     1	     7	     7
CONNECTS                      	     1	    12	    12
CONSCIOUS                     	     1	     5	     5
CONSCIOUSLY                   	     1	     7	     7
CONSCIOUSNESS                 	     1	     4	     4
CONSTANT                      	     1	   508	   508
CONSTANTLY                    	     1	    54	    54
CONSTANTS                     	     1	    30	    30
CONTACT                       	     1	   193	   193
CONTACTED                     	     1	    14	    14
CONTACTING                    	     1	    12	    12
CONTACTS                      	     1	    25	    25
CONTAIN                       	     1	   378	   378
CONTAINED                     	     1	   222	   222
CONTAINER                     	     1	   102	   102
CONTAINERIZED                 	     1	     4	     4
CONTAINERS                    	     1	    83	    83
CONTAINING                    	     1	   336	   336
CONTAINMENT                   	     1	     2	     2
CONTAINS                      	     1	   232	   232
CONTRACT                      	     1	    68	    68
CONTRACTED                    	     1	    14	    14
CONTRACTING                   	     1	    32	    32
CONTRACTOR                    	     1	     8	     8
CONTRACTORS                   	     1	    20	    20
CONTRACTS                     	     1	   119	   119
CONTRIBUTABLE                 	     1	     1	     1
CONTRIBUTE                    	     1	   423	   423
CONTRIBUTED                   	     1	   157	   157
CONTRIBUTES                   	     1	   137	   137
CONTRIBUTING                  	     1	   124	   124
CONTRIBUTION                  	     1	   329	   329
CONTRIBUTIONS                 	     1	   131	   131
CONTRIBUTOR                   	     1	    27	    27
CONTRIBUTORS                  	     1	    24	    24
CONTRIBUTORY                  	     1	     1	     1
CONVINCE                      	     1	     4	     4
CONVINCED                     	     1	    12	    12
CONVINCING                    	     1	    18	    18
CONVINCINGLY                  	     1	     9	     9
COP                           	     1	     7	     7
COPE                          	     1	    79	    79
COPED                         	     1	     1	     1
COPES                         	     1	     2	     2
COPIED                        	     1	     5	     5
COPIES                        	     1	    17	    17
COPING                        	     1	    30	    30
COPS                          	     1	     3	     3
COPY                          	     1	    23	    23
CORRECT                       	     1	   189	   189
CORRECTED                     	     1	   120	   120
CORRECTING                    	     1	    29	    29
CORRECTION                    	     1	   156	   156
CORRECTIONS                   	     1	    42	    42
CORRECTIVE                    	     1	    21	    21
CORRECTLY                     	     1	    70	    70
CORRECTNESS                   	     1	     6	     6
CORRECTS                      	     1	     3	     3
COTTAGE                       	     1	     4	     4
COTTAGES                      	     1	     1	     1
COTTON                        	     1	    40	    40
COTTONY                       	     1	     3	     3
COUGH                         	     1	     3	     3
COUGHS                        	     1	     1	     1
COUNCIL                       	     1	    87	    87
COUNCILORS                    	     1	     1	     1
COUNCILS                      	     1	    11	    11
COUNTER                       	     1	    32	    32
COUNTERED                     	     1	     3	     3
COUNTERING                    	     1	     4	     4
COUNTERPRODUCTIVE             	     1	     5	     5
COUNTERS                      	     1	     2	     2
COUNTIES                      	     1	    34	    34
COUNTY                        	     1	    93	    93
COUSIN                        	     1	     3	     3
COUSINS                       	     1	     1	     1
COW                           	     1	     8	     8
COWS                          	     1	    17	    17
CRACK                         	     1	    47	    47
CRACKED                       	     1	    12	    12
CRACKING                      	     1	    30	    30
CRACKS                        	     1	    84	    84
CRASH                         	     1	     2	     2
CRASHES                       	     1	     1	     1
CRASHING                      	     1	     1	     1
CREAM                         	     1	     4	     4
CREAMING                      	     1	     1	     1
CREAMY                        	     1	     1	     1
CREATE                        	     1	   408	   408
CREATED                       	     1	   322	   322
CREATES                       	     1	    98	    98
CREATING                      	     1	   241	   241
CREATION                      	     1	   166	   166
CREATIONS                     	     1	     2	     2
CREATIVE                      	     1	    10	    10
CREATIVELY                    	     1	     1	     1
CREATIVITY                    	     1	     1	     1
CREATOR                       	     1	     1	     1
CREATURE                      	     1	     1	     1
CREATURES                     	     1	     5	     5
CREDIT                        	     1	    52	    52
CREDITED                      	     1	     9	     9
CREDITING                     	     1	     2	     2
CREDITS                       	     1	    76	    76
CREEP                         	     1	    24	    24
CREEPER                       	     1	     3	     3
CREEPING                      	     1	     8	     8
CRIMINAL                      	     1	    10	    10
CRIMINALIZATION               	     1	     1	     1
CRIMINALIZE                   	     1	     2	     2
CRIMINALS                     	     1	     1	     1
CRISP                         	     1	     8	     8
CROWD                         	     1	     1	     1
CROWDED                       	     1	    17	    17
CROWDING                      	     1	    65	    65
CROWDS                        	     1	     1	     1
CROWN                         	     1	   788	   788
CROWNED                       	     1	     1	     1
CROWNING                      	     1	     3	     3
CROWNS                        	     1	   222	   222
CULTURAL                      	     1	   345	   345
CULTURALLY                    	     1	    13	    13
CULTURE                       	     1	   165	   165
CULTURED                      	     1	    12	    12
CULTURES                      	     1	    55	    55
CULTURING                     	     1	     2	     2
CURATIVE                      	     1	     1	     1
CURE                          	     1	    35	    35
CURED                         	     1	    35	    35
CURES                         	     1	     3	     3
CURING                        	     1	    90	    90
CURIOSITY                     	     1	     5	     5
CURIOUS                       	     1	     1	     1
CURIOUSLY                     	     1	     3	     3
CURL                          	     1	     7	     7
CURLED                        	     1	     2	     2
CURLING                       	     1	     8	     8
CURLY                         	     1	     3	     3
CURRENT                       	     1	  1212	  1212
CURRENTLY                     	     1	   459	   459
CURRENTS                      	     1	    11	    11
CUSTOMER                      	     1	    10	    10
CUSTOMERS                     	     1	    13	    13
DAMAGE                        	     1	  1045	  1045
DAMAGED                       	     1	   217	   217
DAMAGES                       	     1	    78	    78
DAMAGING                      	     1	    81	    81
DARE                          	     1	     1	     1
DAWN                          	     1	    26	    26
DEBONDING                     	     1	     1	     1
DEBRANCHED                    	     1	     3	     3
DEBT                          	     1	    37	    37
DEBTS                         	     1	    10	    10
DEC                           	     1	    16	    16
DECEMBER                      	     1	   117	   117
DECENT                        	     1	     3	     3
DECIMETERS                    	     1	     1	     1
DECISION                      	     1	   510	   510
DECISIONAL                    	     1	     1	     1
DECISIONS                     	     1	   438	   438
DECK                          	     1	     9	     9
DECKING                       	     1	    12	    12
DECKINGS                      	     1	     1	     1
DECKS                         	     1	     6	     6
DECORATE                      	     1	     2	     2
DECORATED                     	     1	     3	     3
DECORATION                    	     1	     7	     7
DECORATIONS                   	     1	     3	     3
DECORATIVE                    	     1	    89	    89
DECURRENT                     	     1	    34	    34
DEENERGIZE                    	     1	     1	     1
DEFENCE                       	     1	    31	    31
DEFENCES                      	     1	    48	    48
DEFENSE                       	     1	    55	    55
DEFENSES                      	     1	    10	    10
DEFENSIBLE                    	     1	    17	    17
DEFENSIVE                     	     1	    19	    19
DEGRADABILITY                 	     1	     1	     1
DEGRADABLE                    	     1	     1	     1
DEGRADATIVE                   	     1	     1	     1
DELIGHT                       	     1	     1	     1
DELIGHTING                    	     1	     1	     1
DELIVER                       	     1	    49	    49
DELIVERABLE                   	     1	     1	     1
DELIVERED                     	     1	    44	    44
DELIVERING                    	     1	    17	    17
DELIVERS                      	     1	     7	     7
DELIVERY                      	     1	    62	    62
DEMAND                        	     1	   765	   765
DEMANDED                      	     1	    25	    25
DEMANDER                      	     1	     5	     5
DEMANDERS                     	     1	     5	     5
DEMANDING                     	     1	    45	    45
DEMANDS                       	     1	   200	   200
DENIED                        	     1	     3	     3
DENIES                        	     1	     1	     1
DENY                          	     1	     4	     4
DENYING                       	     1	     2	     2
DEPARTMENT                    	     1	   194	   194
DEPARTMENTAL                  	     1	     3	     3
DEPARTMENTS                   	     1	    51	    51
DEPRESS                       	     1	     5	     5
DEPRESSANT                    	     1	     1	     1
DEPRESSED                     	     1	    12	    12
DEPRESSES                     	     1	     1	     1
DEPRESSING                    	     1	     3	     3
DEPRESSION                    	     1	    61	    61
DEPRESSIONS                   	     1	    15	    15
DEPRESSIVE                    	     1	     1	     1
DEPT                          	     1	     1	     1
DESALTED                      	     1	     1	     1
DESCRIBE                      	     1	   317	   317
DESCRIBED                     	     1	  1089	  1089
DESCRIBES                     	     1	   173	   173
DESCRIBING                    	     1	   132	   132
DESCRIPTED                    	     1	     1	     1
DESCRIPTIVELY                 	     1	     1	     1
DESERT                        	     1	   101	   101
DESERTED                      	     1	     1	     1
DESERTIFIED                   	     1	     4	     4
DESERTS                       	     1	    20	    20
DESERVE                       	     1	    16	    16
DESERVED                      	     1	     1	     1
DESERVES                      	     1	    16	    16
DESERVING                     	     1	    11	    11
DESERVINGLY                   	     1	     1	     1
DESIGN                        	     1	   614	   614
DESIGNED                      	     1	   408	   408
DESIGNER                      	     1	     6	     6
DESIGNERS                     	     1	    10	    10
DESIGNING                     	     1	    77	    77
DESIGNS                       	     1	    64	    64
DESIRABILITY                  	     1	    17	    17
DESIRABLE                     	     1	   248	   248
DESIRABLY                     	     1	     1	     1
DESIRE                        	     1	    40	    40
DESIREABLE                    	     1	     2	     2
DESIRED                       	     1	   314	   314
DESIRES                       	     1	     9	     9
DESIRING                      	     1	     1	     1
DESPERATE                     	     1	     1	     1
DESTROY                       	     1	    32	    32
DESTROYED                     	     1	    81	    81
DESTROYING                    	     1	    18	    18
DESTROYS                      	     1	    12	    12
DET                           	     1	    10	    10
DETAIL                        	     1	   234	   234
DETAILED                      	     1	   431	   431
DETAILING                     	     1	     5	     5
DETAILS                       	     1	   224	   224
DETECT                        	     1	   207	   207
DETECTABILITY                 	     1	     4	     4
DETECTABLE                    	     1	    17	    17
DETECTED                      	     1	   329	   329
DETECTING                     	     1	    82	    82
DETECTION                     	     1	   444	   444
DETECTIONS                    	     1	     6	     6
DETECTIVE                     	     1	     1	     1
DETECTOR                      	     1	    24	    24
DETECTORS                     	     1	    18	    18
DETECTS                       	     1	     9	     9
DETERMINANT                   	     1	    56	    56
DETERMINANTS                  	     1	   102	   102
DETERMINATION                 	     1	   245	   245
DETERMINATIONS                	     1	    22	    22
DETERMINE                     	     1	   954	   954
DETERMINED                    	     1	  1109	  1109
DETERMINES                    	     1	   142	   142
DETERMINING                   	     1	   389	   389
DETERMINISM                   	     1	     5	     5
DETERMINISTIC                 	     1	    69	    69
DETERTMINISTIC                	     1	     1	     1
DEVELOP                       	     1	   702	   702
DEVELOPABLE                   	     1	     2	     2
DEVELOPED                     	     1	  1372	  1372
DEVELOPEMENT                  	     1	     1	     1
DEVELOPEMENTAL                	     1	     1	     1
DEVELOPER                     	     1	    10	    10
DEVELOPERS                    	     1	    27	    27
DEVELOPING                    	     1	   551	   551
DEVELOPMENT                   	     1	  2372	  2372
DEVELOPMENTAL                 	     1	    64	    64
DEVELOPMENTS                  	     1	   127	   127
DEVELOPS                      	     1	    86	    86
DIET                          	     1	    87	    87
DIETARY                       	     1	    38	    38
DIETER                        	     1	     4	     4
DIETS                         	     1	    14	    14
DINER                         	     1	     1	     1
DINING                        	     1	     3	     3
DIRECT                        	     1	   771	   771
DIRECTED                      	     1	    76	    76
DIRECTING                     	     1	    13	    13
DIRECTION                     	     1	   424	   424
DIRECTIONAL                   	     1	    27	    27
DIRECTIONALITIES              	     1	     1	     1
DIRECTIONALITY                	     1	     2	     2
DIRECTIONALLY                 	     1	     1	     1
DIRECTIONLESS                 	     1	     1	     1
DIRECTIONS                    	     1	   139	   139
DIRECTIVE                     	     1	    27	    27
DIRECTIVES                    	     1	    11	    11
DIRECTLY                      	     1	   671	   671
DIRECTOR                      	     1	     9	     9
DIRECTORY                     	     1	     3	     3
DIRECTS                       	     1	     1	     1
DISAPPEAR                     	     1	    30	    30
DISAPPEARANCE                 	     1	     9	     9
DISAPPEARED                   	     1	    34	    34
DISAPPEARING                  	     1	     7	     7
DISAPPEARS                    	     1	     9	     9
DISAPPOINTED                  	     1	     3	     3
DISAPPOINTING                 	     1	     3	     3
DISAPPOINTINGLY               	     1	     1	     1
DISAPPOINTMENT                	     1	     3	     3
DISCIPLINARILY                	     1	     2	     2
DISCIPLINARY                  	     1	    14	    14
DISCIPLINE                    	     1	    23	    23
DISCIPLINES                   	     1	    37	    37
DISCUSS                       	     1	   184	   184
DISCUSSED                     	     1	   635	   635
DISCUSSES                     	     1	    57	    57
DISCUSSING                    	     1	    34	    34
DISCUSSION                    	     1	   652	   652
DISCUSSIONS                   	     1	   126	   126
DISEASE                       	     1	   462	   462
DISEASED                      	     1	    46	    46
DISEASES                      	     1	   319	   319
DISH                          	     1	     5	     5
DISHES                        	     1	     5	     5
DISIMILARITY                  	     1	     1	     1
DISREGARD                     	     1	     3	     3
DISREGARDED                   	     1	     8	     8
DISREGARDING                  	     1	     3	     3
DISREGARDS                    	     1	     5	     5
DISSIMILAR                    	     1	    22	    22
DISSIMILARITIES               	     1	    24	    24
DISSIMILARITY                 	     1	    60	    60
DISSIMILARLY                  	     1	     1	     1
DISTANCE                      	     1	   625	   625
DISTANCES                     	     1	   167	   167
DISTANCING                    	     1	     1	     1
DISTRICT                      	     1	   168	   168
DISTRICTS                     	     1	    53	    53
DISTURB                       	     1	    12	    12
DISTURBANCE                   	     1	   783	   783
DISTURBANCES                  	     1	   314	   314
DISTURBED                     	     1	   132	   132
DISTURBING                    	     1	    12	    12
DISTURBS                      	     1	     5	     5
DIVIDE                        	     1	    47	    47
DIVIDED                       	     1	   294	   294
DIVIDERS                      	     1	     1	     1
DIVIDES                       	     1	    11	    11
DIVIDING                      	     1	    86	    86
DIVORCE                       	     1	     1	     1
DIVORCED                      	     1	     5	     5
DOLL                          	     1	     2	     2
DOLLAR                        	     1	    27	    27
DOLLARS                       	     1	    34	    34
DOLLS                         	     1	     1	     1
DOLLY                         	     1	     1	     1
DOZEN                         	     1	    14	    14
DOZENS                        	     1	     9	     9
DRAG                          	     1	     9	     9
DRAGGED                       	     1	     5	     5
DRAGGING                      	     1	     3	     3
DRAGON                        	     1	     4	     4
DRAGS                         	     1	     1	     1
DRAMATIC                      	     1	    79	    79
DRAMATICALLY                  	     1	    77	    77
DRAWER                        	     1	     2	     2
DRAWERS                       	     1	     1	     1
DRUM                          	     1	    36	    36
DRUMS                         	     1	    11	    11
DUCK                          	     1	     2	     2
DUCKS                         	     1	     1	     1
DUE                           	     1	  2344	  2344
DUES                          	     1	     2	     2
DULY                          	     1	     3	     3
DUMP                          	     1	     9	     9
DUMPED                        	     1	     1	     1
DUMPER                        	     1	     1	     1
DUMPING                       	     1	     7	     7
DUST                          	     1	    59	    59
DUSTED                        	     1	     4	     4
DUSTER                        	     1	     2	     2
DUSTERS                       	     1	     3	     3
DUSTING                       	     1	     4	     4
DUSTS                         	     1	     1	     1
DUSTY                         	     1	     3	     3
DUTIES                        	     1	    12	    12
DUTY                          	     1	    11	    11
EARN                          	     1	    28	    28
EARNED                        	     1	    30	    30
EARNING                       	     1	    11	    11
EARNINGS                      	     1	    11	    11
EARNS                         	     1	     1	     1
EASE                          	     1	    91	    91
EASED                         	     1	     5	     5
EASES                         	     1	     4	     4
EASING                        	     1	     3	     3
ECONOMIC                      	     1	  1895	  1895
ECONOMICAL                    	     1	    37	    37
ECONOMICALLY                  	     1	   165	   165
ECONOMICS                     	     1	   390	   390
ECONOMICUS                    	     1	     1	     1
ECONOMIE                      	     1	     1	     1
ECONOMIES                     	     1	    82	    82
ECONOMIST                     	     1	     9	     9
ECONOMISTS                    	     1	   130	   130
ECONOMIZATION                 	     1	     1	     1
ECONOMIZE                     	     1	     1	     1
ECONOMIZING                   	     1	     2	     2
ECONOMY                       	     1	   359	   359
ED                            	     1	    23	    23
EDIT                          	     1	     4	     4
EDITED                        	     1	    12	    12
EDITING                       	     1	    32	    32
EDITOR                        	     1	     3	     3
EDITORIAL                     	     1	     9	     9
EDITORIALS                    	     1	     2	     2
EDITORS                       	     1	     2	     2
EDS                           	     1	     5	     5
EFFECT                        	     1	  2030	  2030
EFFECTED                      	     1	     5	     5
EFFECTING                     	     1	     1	     1
EFFECTS                       	     1	  2636	  2636
EFFORT                        	     1	   229	   229
EFFORTS                       	     1	   490	   490
ELDER                         	     1	    13	    13
ELDERLY                       	     1	    11	    11
ELDERS                        	     1	     5	     5
ELECT                         	     1	     1	     1
ELECTED                       	     1	    22	    22
ELECTION                      	     1	     6	     6
ELECTIONS                     	     1	     5	     5
ELECTORAL                     	     1	     1	     1
ELECTRIC                      	     1	    41	    41
ELECTRICAL                    	     1	   109	   109
ELECTRICALLY                  	     1	    15	    15
ELECTRICITY                   	     1	    68	    68
ELEPHANT                      	     1	     4	     4
ELEPHANTS                     	     1	     4	     4
EMAIL                         	     1	    14	    14
EMAILING                      	     1	     1	     1
EMBARRASSING                  	     1	     1	     1
EMOTIONAL                     	     1	    15	    15
EMOTIONALLY                   	     1	     1	     1
EMOTIONS                      	     1	     1	     1
EMPIRE                        	     1	    20	    20
ENCIRCLE                      	     1	     1	     1
ENCIRCLED                     	     1	     3	     3
ENCIRCLES                     	     1	     1	     1
ENCIRCLING                    	     1	     2	     2
ENCOURAGE                     	     1	   134	   134
ENCOURAGED                    	     1	    81	    81
ENCOURAGEMENT                 	     1	    10	    10
ENCOURAGERS                   	     1	     1	     1
ENCOURAGES                    	     1	    33	    33
ENCOURAGING                   	     1	    63	    63
ENCOURAGINGLY                 	     1	     1	     1
ENEMIES                       	     1	    28	    28
ENEMY                         	     1	     7	     7
ENERGETIC                     	     1	     2	     2
ENERGETICALLY                 	     1	     6	     6
ENERGETICS                    	     1	     1	     1
ENERGIES                      	     1	    12	    12
ENERGISE                      	     1	     1	     1
ENERGIZE                      	     1	     2	     2
ENERGIZED                     	     1	     8	     8
ENERGY                        	     1	  1351	  1351
ENFRAMEMENT                   	     1	     1	     1
ENGAGE                        	     1	    63	    63
ENGAGED                       	     1	    89	    89
ENGAGEMENT                    	     1	    37	    37
ENGAGES                       	     1	     2	     2
ENGAGING                      	     1	    23	    23
ENGINEER                      	     1	    26	    26
ENGINEERED                    	     1	    31	    31
ENGINEERING                   	     1	   103	   103
ENGINEERS                     	     1	    54	    54
ENORMOUS                      	     1	    74	    74
ENORMOUSLY                    	     1	    17	    17
ENTERTAIN                     	     1	     1	     1
ENTIRE                        	     1	   443	   443
ENTIRELY                      	     1	   108	   108
ENTWISTLE                     	     1	     3	     3
ENVELOP                       	     1	     1	     1
ENVELOPE                      	     1	    23	    23
ENVELOPED                     	     1	     1	     1
ENVELOPES                     	     1	     3	     3
ENVELOPING                    	     1	     1	     1
ENVELOPMENT                   	     1	     2	     2
ENVIRONMENT                   	     1	   973	   973
ENVIRONMENTAL                 	     1	  2358	  2358
ENVIRONMENTALISM              	     1	     4	     4
ENVIRONMENTALIST              	     1	     2	     2
ENVIRONMENTALISTS             	     1	     8	     8
ENVIRONMENTALLY               	     1	    78	    78
ENVIRONMENTS                  	     1	   365	   365
ENVIRONNEMENT                 	     1	     2	     2
ENWRAPPED                     	     1	     1	     1
EPURATION                     	     1	     1	     1
EQUAL                         	     1	   439	   439
EQUALED                       	     1	     5	     5
EQUALING                      	     1	     6	     6
EQUALISE                      	     1	     2	     2
EQUALITY                      	     1	     9	     9
EQUALIZATION                  	     1	     2	     2
EQUALIZE                      	     1	     4	     4
EQUALIZED                     	     1	     2	     2
EQUALIZES                     	     1	     2	     2
EQUALIZING                    	     1	     2	     2
EQUALLED                      	     1	     1	     1
EQUALLY                       	     1	   148	   148
EQUALS                        	     1	    54	    54
EQUIP                         	     1	     5	     5
EQUIPMENT                     	     1	   357	   357
EQUIPMENTS                    	     1	     2	     2
EQUIPPED                      	     1	    70	    70
EQUIPPING                     	     1	     1	     1
ESCAPE                        	     1	    43	    43
ESCAPED                       	     1	     8	     8
ESCAPES                       	     1	     8	     8
ESCAPING                      	     1	    10	    10
ESTABLISH                     	     1	   236	   236
ESTABLISHED                   	     1	   826	   826
ESTABLISHES                   	     1	    17	    17
ESTABLISHING                  	     1	   137	   137
ESTABLISHMENT                 	     1	   458	   458
ESTABLISHMENTS                	     1	     4	     4
ESTATE                        	     1	    49	    49
ESTATES                       	     1	    21	    21
ETABLISSEMENT                 	     1	     1	     1
EVENT                         	     1	   298	   298
EVENTS                        	     1	   595	   595
EVENTUAL                      	     1	    31	    31
EVENTUALITY                   	     1	     2	     2
EVENTUALLY                    	     1	   191	   191
EVERLASTING                   	     1	     1	     1
EVIDENCE                      	     1	   661	   661
EVIDENCED                     	     1	    67	    67
EVIDENCES                     	     1	    12	    12
EVIDENCING                    	     1	     5	     5
EVIDENTIAL                    	     1	     1	     1
EVIL                          	     1	     1	     1
EVILS                         	     1	     2	     2
EXAM                          	     1	     5	     5
EXAMINATION                   	     1	   104	   104
EXAMINATIONS                  	     1	     8	     8
EXAMINE                       	     1	   253	   253
EXAMINED                      	     1	   420	   420
EXAMINER                      	     1	     4	     4
EXAMINERS                     	     1	     1	     1
EXAMINES                      	     1	    37	    37
EXAMINING                     	     1	    98	    98
EXAMPLE                       	     1	  2364	  2364
EXAMPLES                      	     1	   440	   440
EXCELLENCE                    	     1	     5	     5
EXCELLENT                     	     1	   170	   170
EXCELLENTLY                   	     1	     1	     1
EXCHANGE                      	     1	   402	   402
EXCHANGEABLE                  	     1	    33	    33
EXCHANGED                     	     1	    12	    12
EXCHANGER                     	     1	     2	     2
EXCHANGERS                    	     1	     3	     3
EXCHANGES                     	     1	    45	    45
EXCHANGING                    	     1	     3	     3
EXCURRENT                     	     1	    26	    26
EXEMPLARILY                   	     1	     1	     1
EXERCISE                      	     1	    50	    50
EXERCISED                     	     1	    16	    16
EXERCISES                     	     1	    14	    14
EXERCISING                    	     1	     4	     4
EXHAUST                       	     1	     8	     8
EXHAUSTED                     	     1	    18	    18
EXHAUSTIBLE                   	     1	     3	     3
EXHAUSTING                    	     1	     2	     2
EXHAUSTION                    	     1	     6	     6
EXHAUSTIVE                    	     1	    20	    20
EXHAUSTIVELY                  	     1	     4	     4
EXHAUSTIVITY                  	     1	     1	     1
EXHAUSTS                      	     1	     1	     1
EXIST                         	     1	   327	   327
EXISTED                       	     1	    83	    83
EXISTENCE                     	     1	   157	   157
EXISTENT                      	     1	     2	     2
EXISTING                      	     1	   593	   593
EXISTS                        	     1	   164	   164
EXPENSE                       	     1	    61	    61
EXPENSES                      	     1	    31	    31
EXPOSE                        	     1	    22	    22
EXPOSED                       	     1	   413	   413
EXPOSES                       	     1	     5	     5
EXPOSING                      	     1	    23	    23
EXPOSURE                      	     1	   322	   322
EXPOSURES                     	     1	    13	    13
EXTEND                        	     1	   163	   163
EXTENDED                      	     1	   251	   251
EXTENDER                      	     1	     1	     1
EXTENDERS                     	     1	     3	     3
EXTENDING                     	     1	    99	    99
EXTENDS                       	     1	    81	    81
EXTENSIBILITY                 	     1	     6	     6
EXTENSIFICATION               	     1	     2	     2
EXTENSIONISTS                 	     1	     1	     1
EXTREMA                       	     1	     2	     2
EXTREMAL                      	     1	     2	     2
EXTREME                       	     1	   490	   490
EXTREMELY                     	     1	   297	   297
EXTREMES                      	     1	   106	   106
EXTREMITIES                   	     1	     2	     2
EXTREMITY                     	     1	     4	     4
FAIL                          	     1	   145	   145
FAILED                        	     1	   112	   112
FAILING                       	     1	    16	    16
FAILS                         	     1	    27	    27
FAINT                         	     1	     7	     7
FAINTLY                       	     1	     2	     2
FAIRY                         	     1	     2	     2
FAITH                         	     1	     3	     3
FAITHFUL                      	     1	     1	     1
FAITHFULLY                    	     1	     3	     3
FAMILIAR                      	     1	    52	    52
FAMILIARITY                   	     1	     8	     8
FAMILIARIZE                   	     1	     1	     1
FAMILIARIZING                 	     1	     1	     1
FAMOUS                        	     1	    38	    38
FAMOUSLY                      	     1	     3	     3
FAN                           	     1	    25	    25
FANCY                         	     1	     5	     5
FANS                          	     1	     9	     9
FASCINATED                    	     1	     5	     5
FASCINATING                   	     1	     5	     5
FASHION                       	     1	    44	    44
FASHIONABLE                   	     1	     5	     5
FASHIONED                     	     1	     1	     1
FAULT                         	     1	    11	    11
FAULTED                       	     1	     1	     1
FAULTS                        	     1	     8	     8
FAULTY                        	     1	     4	     4
FAVOR                         	     1	   138	   138
FAVORABILITY                  	     1	     1	     1
FAVORABLE                     	     1	   238	   238
FAVORABLY                     	     1	    14	    14
FAVORED                       	     1	   100	   100
FAVORING                      	     1	    46	    46
FAVORS                        	     1	    32	    32
FAVOUR                        	     1	    38	    38
FAVOURABLE                    	     1	    78	    78
FAVOURABLY                    	     1	     5	     5
FAVOURED                      	     1	    26	    26
FAVOURING                     	     1	     7	     7
FAVOURS                       	     1	    10	    10
FEATHER                       	     1	     2	     2
FEATHERED                     	     1	     1	     1
FEATHERS                      	     1	     4	     4
FEATHERY                      	     1	     2	     2
FEATURE                       	     1	   204	   204
FEATURED                      	     1	    11	    11
FEATURELESS                   	     1	     1	     1
FEATURES                      	     1	   628	   628
FEATURING                     	     1	    10	    10
FEB                           	     1	     4	     4
FEBRUARY                      	     1	   119	   119
FEMALE                        	     1	   207	   207
FEMALENESS                    	     1	     1	     1
FEMALES                       	     1	   123	   123
FENCE                         	     1	    68	    68
FENCED                        	     1	     6	     6
FENCES                        	     1	    63	    63
FENCING                       	     1	    21	    21
FETCH                         	     1	     9	     9
FETCHED                       	     1	     1	     1
FETCHES                       	     1	     2	     2
FETCHING                      	     1	     1	     1
FILE                          	     1	    73	    73
FILED                         	     1	     6	     6
FILES                         	     1	    48	    48
FILING                        	     1	     4	     4
FINANCE                       	     1	    20	    20
FINANCED                      	     1	    14	    14
FINANCES                      	     1	     2	     2
FINANCIAL                     	     1	   309	   309
FINANCIALIZATION              	     1	     3	     3
FINANCIALLY                   	     1	    25	    25
FINANCIALS                    	     1	     6	     6
FINANCIERS                    	     1	     1	     1
FINANCING                     	     1	    15	    15
FIRM                          	     1	    95	    95
FIRMED                        	     1	     5	     5
FIRMER                        	     1	     1	     1
FIRMEST                       	     1	     1	     1
FIRMING                       	     1	     1	     1
FIRMLY                        	     1	    27	    27
FIRMNESS                      	     1	     7	     7
FIRMS                         	     1	   170	   170
FLAG                          	     1	     5	     5
FLAGS                         	     1	     7	     7
FLAME                         	     1	    50	    50
FLAMES                        	     1	    10	    10
FLAMING                       	     1	     2	     2
FLAMMATORY                    	     1	     1	     1
FLASH                         	     1	    88	    88
FLASHED                       	     1	     1	     1
FLASHES                       	     1	     2	     2
FLASHING                      	     1	     1	     1
FLIGHT                        	     1	    79	    79
FLIGHTLESS                    	     1	     4	     4
FLIGHTS                       	     1	     2	     2
FLIP                          	     1	     1	     1
FLIPPING                      	     1	     1	     1
FLIPS                         	     1	     1	     1
FLOAT                         	     1	    15	    15
FLOATED                       	     1	     5	     5
FLOATING                      	     1	    43	    43
FLOOD                         	     1	   279	   279
FLOODED                       	     1	    45	    45
FLOODING                      	     1	   107	   107
FLOODINGS                     	     1	     1	     1
FLOODS                        	     1	   176	   176
FLOW                          	     1	   807	   807
FLOWED                        	     1	     3	     3
FLOWING                       	     1	    20	    20
FLOWS                         	     1	   172	   172
FOLD                          	     1	    85	    85
FOLDED                        	     1	    10	    10
FOLDING                       	     1	    13	    13
FOLDS                         	     1	     7	     7
FOLK                          	     1	     2	     2
FOLKS                         	     1	     1	     1
FOOLED                        	     1	     1	     1
FOREIGN                       	     1	    70	    70
FOREIGNERS                    	     1	     1	     1
FORGIVING                     	     1	     2	     2
FORTH                         	     1	    46	    46
FORTNIGHT                     	     1	     1	     1
FORTNIGHTLY                   	     1	     1	     1
FOX                           	     1	    27	    27
FOXES                         	     1	     4	     4
FRAME                         	     1	    97	    97
FRAMED                        	     1	    18	    18
FRAMERS                       	     1	     1	     1
FRAMES                        	     1	    37	    37
FRAMING                       	     1	    35	    35
FRAMINGS                      	     1	     1	     1
FRIES                         	     1	     5	     5
FROST                         	     1	   173	   173
FROSTED                       	     1	     1	     1
FROSTS                        	     1	    27	    27
FROSTY                        	     1	     1	     1
FRUCTIFICATION                	     1	     1	     1
FRUIT                         	     1	   813	   813
FRUITED                       	     1	     3	     3
FRUITING                      	     1	    80	    80
FRUITLESS                     	     1	     8	     8
FRUITS                        	     1	   486	   486
FRUITY                        	     1	     2	     2
FRUSTRATE                     	     1	     1	     1
FRUSTRATED                    	     1	     1	     1
FRUSTRATING                   	     1	     4	     4
FRUSTRATION                   	     1	     4	     4
FRUSTRATIONS                  	     1	     1	     1
FRYER                         	     1	     1	     1
FUND                          	     1	    41	    41
FUNDED                        	     1	    24	    24
FUNDER                        	     1	     1	     1
FUNDERS                       	     1	    18	    18
FUNDING                       	     1	   135	   135
FUNDS                         	     1	    80	    80
FUR                           	     1	     6	     6
FURNITURE                     	     1	   197	   197
FURRY                         	     1	     1	     1
FUTURE                        	     1	  1383	  1383
FUTURES                       	     1	     5	     5
FUTURISTIC                    	     1	     2	     2
GAIN                          	     1	   225	   225
GAINED                        	     1	    91	    91
GAINER                        	     1	     2	     2
GAINERS                       	     1	     1	     1
GAINFUL                       	     1	     1	     1
GAINING                       	     1	    41	    41
GAINS                         	     1	   130	   130
GARAGE                        	     1	     6	     6
GARAGES                       	     1	     2	     2
GATE                          	     1	     7	     7
GATES                         	     1	     6	     6
GATHER                        	     1	    29	    29
GATHERED                      	     1	    68	    68
GATHERER                      	     1	     4	     4
GATHERERS                     	     1	     7	     7
GATHERING                     	     1	    49	    49
GATHERINGS                    	     1	     1	     1
GATHERS                       	     1	     3	     3
GAYER                         	     1	     3	     3
GEAR                          	     1	     7	     7
GEARED                        	     1	    12	    12
GEARS                         	     1	     1	     1
GENERATION                    	     1	   257	   257
GENERATIONS                   	     1	   118	   118
GENT                          	     1	     2	     2
GENTLEMEN                     	     1	     1	     1
GHOST                         	     1	     2	     2
GIANT                         	     1	    65	    65
GIANTS                        	     1	     5	     5
GIFT                          	     1	     9	     9
GOAL                          	     1	   284	   284
GOALS                         	     1	   294	   294
GOLF                          	     1	     6	     6
GRAB                          	     1	     1	     1
GRABBER                       	     1	     1	     1
GRABBING                      	     1	     2	     2
GRABS                         	     1	     2	     2
GRACE                         	     1	    19	    19
GRACEFULLY                    	     1	     1	     1
GRADE                         	     1	   207	   207
GRADED                        	     1	    43	    43
GRADER                        	     1	     1	     1
GRADERS                       	     1	     2	     2
GRADES                        	     1	   105	   105
GRADING                       	     1	    74	    74
GRAND                         	     1	     5	     5
GRANDEST                      	     1	     1	     1
GRANT                         	     1	    69	    69
GRANTED                       	     1	    22	    22
GRANTEES                      	     1	     2	     2
GRANTING                      	     1	     6	     6
GRANTS                        	     1	    23	    23
GROCERY                       	     1	     6	     6
GUARANTEE                     	     1	    48	    48
GUARANTEED                    	     1	    25	    25
GUARANTEEING                  	     1	     1	     1
GUARANTEES                    	     1	     8	     8
GUARD                         	     1	    44	    44
GUARDED                       	     1	     1	     1
GUARDING                      	     1	     2	     2
GUARDS                        	     1	    14	    14
GUEST                         	     1	     1	     1
GUESTS                        	     1	     4	     4
GUIDANCE                      	     1	    48	    48
GUIDE                         	     1	   126	   126
GUIDED                        	     1	    35	    35
GUIDES                        	     1	    19	    19
GUIDING                       	     1	    34	    34
HABIT                         	     1	    85	    85
HABITS                        	     1	    42	    42
HANDY                         	     1	    10	    10
HARM                          	     1	    37	    37
HARMED                        	     1	     6	     6
HARMFUL                       	     1	    60	    60
HARMING                       	     1	     3	     3
HARMLESS                      	     1	     1	     1
HARMLESSLY                    	     1	     1	     1
HARMS                         	     1	     8	     8
HEAP                          	     1	     1	     1
HEAPED                        	     1	     2	     2
HEAPS                         	     1	     1	     1
HEAVEN                        	     1	    14	    14
HEDGE                         	     1	    28	    28
HEDGED                        	     1	     1	     1
HEDGES                        	     1	    56	    56
HEDGING                       	     1	     5	     5
HEIGHT                        	     1	  1334	  1334
HEIGHTIS                      	     1	     1	     1
HEIGHTS                       	     1	   134	   134
HERO                          	     1	     1	     1
HEROIC                        	     1	     1	     1
HESITATION                    	     1	     1	     1
HIRE                          	     1	    15	    15
HIRED                         	     1	     7	     7
HIRES                         	     1	     2	     2
HIRING                        	     1	    12	    12
HIRINGS                       	     1	     2	     2
HOBBY                         	     1	     5	     5
HOBBYISTS                     	     1	     2	     2
HONEY                         	     1	    66	    66
HOOK                          	     1	    13	    13
HOOKED                        	     1	     3	     3
HOOKS                         	     1	     6	     6
HOTEL                         	     1	     3	     3
HOTELS                        	     1	     2	     2
IDENTIFIABLE                  	     1	    14	    14
IDENTIFICATION                	     1	   304	   304
IDENTIFICATIONS               	     1	     5	     5
IDENTIFIED                    	     1	   942	   942
IDENTIFIER                    	     1	     5	     5
IDENTIFIERS                   	     1	     1	     1
IDENTIFIES                    	     1	    39	    39
IDENTIFY                      	     1	   635	   635
IDENTIFYING                   	     1	   235	   235
IDENTITIES                    	     1	    11	    11
IDENTITY                      	     1	    81	    81
IDIOT                         	     1	     1	     1
IGNORABLE                     	     1	     1	     1
IGNORE                        	     1	    27	    27
IGNORED                       	     1	    71	    71
IGNORES                       	     1	    13	    13
IGNORING                      	     1	    30	    30
ILL                           	     1	    19	    19
ILLEGAL                       	     1	   150	   150
ILLEGALITY                    	     1	     3	     3
ILLEGALLY                     	     1	    15	    15
ILLNESS                       	     1	     2	     2
ILLNESSES                     	     1	     4	     4
ILLUSTRATE                    	     1	   143	   143
ILLUSTRATED                   	     1	   217	   217
ILLUSTRATES                   	     1	   155	   155
ILLUSTRATING                  	     1	    29	    29
ILLUSTRATION                  	     1	    38	    38
ILLUSTRATIONS                 	     1	    14	    14
ILLUSTRATIVE                  	     1	    23	    23
IMAGE                         	     1	   916	   916
IMAGED                        	     1	    11	    11
IMAGER                        	     1	     6	     6
IMAGERY                       	     1	   277	   277
IMAGES                        	     1	   595	   595
IMAGING                       	     1	    76	    76
IMBALANCE                     	     1	    30	    30
IMBALANCED                    	     1	     2	     2
IMBALANCES                    	     1	     5	     5
IMMEASURABLY                  	     1	     1	     1
IMMEDIACY                     	     1	     2	     2
IMMEDIATE                     	     1	   121	   121
IMMEDIATELY                   	     1	   208	   208
IMPRACTICAL                   	     1	    21	    21
IMPRACTICALITY                	     1	     1	     1
IMPRESSED                     	     1	     1	     1
IMPRESSIVE                    	     1	    30	    30
IMPRESSIVELY                  	     1	     1	     1
IMPROVE                       	     1	   728	   728
IMPROVED                      	     1	   710	   710
IMPROVEMENT                   	     1	   395	   395
IMPROVEMENTS                  	     1	   152	   152
IMPROVERS                     	     1	     1	     1
IMPROVES                      	     1	    84	    84
IMPROVING                     	     1	   285	   285
IMPURE                        	     1	     1	     1
IMPURITIES                    	     1	     7	     7
INACCESSIBILITY               	     1	     2	     2
INACCESSIBLE                  	     1	    19	    19
INACTIVATE                    	     1	     2	     2
INACTIVATED                   	     1	     3	     3
INACTIVATING                  	     1	     1	     1
INACTIVE                      	     1	    21	    21
INACTIVITY                    	     1	     2	     2
INADVISABLE                   	     1	     1	     1
INCAPABLE                     	     1	    12	    12
INCH                          	     1	    47	    47
INCHES                        	     1	    51	    51
INCL                          	     1	     1	     1
INCLUDE                       	     1	  1316	  1316
INCLUDED                      	     1	  1119	  1119
INCLUDER                      	     1	     1	     1
INCLUDERS                     	     1	     1	     1
INCLUDES                      	     1	   441	   441
INCLUDING                     	     1	  1919	  1919
INCOME                        	     1	   885	   885
INCOMES                       	     1	    78	    78
INCORRECT                     	     1	    29	    29
INCORRECTLY                   	     1	    15	    15
INCREASE                      	     1	  2845	  2845
INCREASED                     	     1	  2313	  2313
INCREASES                     	     1	  1130	  1130
INCREASING                    	     1	  1483	  1483
INCREASINGLY                  	     1	   310	   310
INCREDIBLE                    	     1	     3	     3
INCREDIBLY                    	     1	     5	     5
INDEFENSIBLE                  	     1	     1	     1
INDESCRIBABLE                 	     1	     1	     1
INDETERMINACY                 	     1	     1	     1
INDICATE                      	     1	   577	   577
INDICATED                     	     1	   626	   626
INDICATES                     	     1	   479	   479
INDICATING                    	     1	   367	   367
INDICATION                    	     1	    99	    99
INDICATIONS                   	     1	    31	    31
INDICATIVE                    	     1	    54	    54
INDICATOR                     	     1	   383	   383
INDICATORS                    	     1	   460	   460
INDIVIDUAL                    	     1	  1353	  1353
INDIVIDUALISM                 	     1	     1	     1
INDIVIDUALISTIC               	     1	     2	     2
INDIVIDUALITY                 	     1	     2	     2
INDIVIDUALIZED                	     1	     3	     3
INDIVIDUALLY                  	     1	    69	    69
INDIVIDUALS                   	     1	   519	   519
INDUSTRIAL                    	     1	   433	   433
INDUSTRIALISED                	     1	     2	     2
INDUSTRIALIST                 	     1	     1	     1
INDUSTRIALIZATION             	     1	    18	    18
INDUSTRIALIZED                	     1	    30	    30
INDUSTRIALLY                  	     1	    17	    17
INDUSTRIES                    	     1	   280	   280
INDUSTRY                      	     1	   629	   629
INEQUAL                       	     1	     1	     1
INEQUALITIES                  	     1	     6	     6
INEQUALITY                    	     1	    32	    32
INEXHAUSTIBLE                 	     1	     8	     8
INEXISTENCE                   	     1	     1	     1
INEXISTENT                    	     1	     3	     3
INFLIGHT                      	     1	     2	     2
INFLUENCE                     	     1	  1226	  1226
INFLUENCED                    	     1	   430	   430
INFLUENCES                    	     1	   272	   272
INFLUENCING                   	     1	   164	   164
INFLUENTIAL                   	     1	    54	    54
INFOLDING                     	     1	     1	     1
INJURE                        	     1	    25	    25
INJURED                       	     1	    83	    83
INJURES                       	     1	     3	     3
INJURIES                      	     1	    40	    40
INJURING                      	     1	     5	     5
INJURIOUS                     	     1	    10	    10
INJURY                        	     1	   244	   244
INJUSTICES                    	     1	     1	     1
INNOCENT                      	     1	     1	     1
INSIST                        	     1	     4	     4
INSISTED                      	     1	     3	     3
INSISTENCE                    	     1	     1	     1
INSISTENTLY                   	     1	     1	     1
INSPECT                       	     1	    13	    13
INSPECTED                     	     1	    34	    34
INSPECTING                    	     1	    13	    13
INSPECTION                    	     1	    68	    68
INSPECTIONS                   	     1	    19	    19
INSPECTOR                     	     1	     3	     3
INSPECTORS                    	     1	     5	     5
INSTABILITIES                 	     1	     3	     3
INSTABILITY                   	     1	    36	    36
INSTANCE                      	     1	   352	   352
INSTANCES                     	     1	    60	    60
INSTANT                       	     1	    17	    17
INSTANTANEOUS                 	     1	    49	    49
INSTANTANEOUSLY               	     1	     5	     5
INSTANTLY                     	     1	     5	     5
INSTRUCTED                    	     1	     3	     3
INSTRUCTING                   	     1	     1	     1
INSTRUCTION                   	     1	    10	    10
INSTRUCTIONAL                 	     1	     2	     2
INSTRUCTIONS                  	     1	    24	    24
INSTRUCTIVE                   	     1	    10	    10
INSTRUCTOR                    	     1	     7	     7
INSTRUCTORS                   	     1	     9	     9
INSTRUMENT                    	     1	   173	   173
INSTRUMENTAL                  	     1	    92	    92
INSTRUMENTALLY                	     1	     1	     1
INSTRUMENTATION               	     1	    14	    14
INSTRUMENTED                  	     1	     6	     6
INSTRUMENTS                   	     1	   206	   206
INTEND                        	     1	     5	     5
INTENDED                      	     1	   132	   132
INTENDS                       	     1	     2	     2
INTENSE                       	     1	   173	   173
INTENSELY                     	     1	    15	    15
INTENSIFICATION               	     1	    89	    89
INTENSIFIED                   	     1	    47	    47
INTENSIFIES                   	     1	     8	     8
INTENSIFY                     	     1	    20	    20
INTENSIFYING                  	     1	    15	    15
INTENSITIES                   	     1	    75	    75
INTENSITY                     	     1	   688	   688
INTENSIVE                     	     1	   368	   368
INTENSIVELY                   	     1	    76	    76
INTENSIVENESS                 	     1	     1	     1
INTENT                        	     1	    21	    21
INTENTION                     	     1	    25	    25
INTENTIONAL                   	     1	    18	    18
INTENTIONALITY                	     1	     1	     1
INTENTIONALLY                 	     1	    15	    15
INTENTIONED                   	     1	     1	     1
INTENTIONS                    	     1	     7	     7
INTERCONNECT                  	     1	     1	     1
INTERCONNECTED                	     1	    25	    25
INTERCONNECTING               	     1	     3	     3
INTERCONNECTION               	     1	     3	     3
INTERCULTURAL                 	     1	     1	     1
INTERDISCIPLINARY             	     1	    45	    45
INTERGENERATIONAL             	     1	    18	    18
INTERPLANETARY                	     1	     2	     2
INTERRUPT                     	     1	     3	     3
INTERRUPTED                   	     1	    23	    23
INTERRUPTING                  	     1	     1	     1
INTERRUPTION                  	     1	     7	     7
INTERRUPTIONS                 	     1	     3	     3
INTERRUPTS                    	     1	     1	     1
INTERSTATE                    	     1	     3	     3
INTERTIDAL                    	     1	     4	     4
INTERVIEW                     	     1	    35	    35
INTERVIEWED                   	     1	    31	    31
INTERVIEWEE                   	     1	    11	    11
INTERVIEWEES                  	     1	    20	    20
INTERVIEWER                   	     1	     2	     2
INTERVIEWING                  	     1	     1	     1
INTERVIEWS                    	     1	    79	    79
INTRODUCE                     	     1	    82	    82
INTRODUCED                    	     1	   294	   294
INTRODUCES                    	     1	    25	    25
INTRODUCING                   	     1	    60	    60
INTRODUCTION                  	     1	   599	   599
INTRODUCTIONS                 	     1	     5	     5
INTRODUCTORY                  	     1	    10	    10
INVALUABLE                    	     1	    16	    16
INVARIABLE                    	     1	     4	     4
INVARIABLY                    	     1	    21	    21
INVARIANT                     	     1	     9	     9
INVESTIGATE                   	     1	   178	   178
INVESTIGATED                  	     1	   330	   330
INVESTIGATES                  	     1	    12	    12
INVESTIGATING                 	     1	    57	    57
INVESTIGATION                 	     1	   171	   171
INVESTIGATIONS                	     1	   143	   143
INVESTIGATIVE                 	     1	     3	     3
INVESTIGATOR                  	     1	     7	     7
INVESTIGATORS                 	     1	    34	    34
INVITATION                    	     1	     5	     5
INVITE                        	     1	     3	     3
INVITED                       	     1	    14	    14
INVITEES                      	     1	     1	     1
INVITES                       	     1	     2	     2
INVITING                      	     1	     6	     6
IRON                          	     1	   186	   186
IRREGULAR                     	     1	   139	   139
IRREGULARITIES                	     1	    21	    21
IRREGULARITY                  	     1	     1	     1
IRREGULARLY                   	     1	    14	    14
IRREPLACEABLE                 	     1	     2	     2
ITEM                          	     1	    35	    35
ITEMS                         	     1	    77	    77
JACKET                        	     1	     2	     2
JAM                           	     1	     1	     1
JAMS                          	     1	     2	     2
JAN                           	     1	     3	     3
JANUARY                       	     1	   171	   171
JAWED                         	     1	     1	     1
JAWS                          	     1	     1	     1
JOURNEY                       	     1	    12	    12
JOURNEYS                      	     1	     1	     1
JOY                           	     1	     3	     3
JR                            	     1	     7	     7
JUICE                         	     1	    25	    25
JUICES                        	     1	     1	     1
JUICING                       	     1	     1	     1
JUICY                         	     1	     1	     1
JUL                           	     1	     2	     2
JULY                          	     1	   345	   345
JUN                           	     1	     6	     6
JUNE                          	     1	   260	   260
JUNIOR                        	     1	     6	     6
JUSTICE                       	     1	    13	    13
KEEN                          	     1	     6	     6
KEENLY                        	     1	     3	     3
KILOMETER                     	     1	     8	     8
KILOMETERS                    	     1	    31	    31
KILOMETRE                     	     1	     9	     9
KILOMETRES                    	     1	     9	     9
KINDNESS                      	     1	     1	     1
KM                            	     1	   406	   406
KMS                           	     1	     3	     3
KNEE                          	     1	     7	     7
KNEES                         	     1	     8	     8
KNIFE                         	     1	    37	    37
KNIT                          	     1	     2	     2
KNIVES                        	     1	     9	     9
KNOWLEDGE                     	     1	   911	   911
KNOWLEDGEABLE                 	     1	    20	    20
LAB                           	     1	    27	    27
LABOR                         	     1	   173	   173
LABORATIVE                    	     1	     1	     1
LABORATORIES                  	     1	    35	    35
LABORATORS                    	     1	     1	     1
LABORATORY                    	     1	   263	   263
LABORERS                      	     1	     8	     8
LABORS                        	     1	     2	     2
LABOUR                        	     1	    68	    68
LABOURERS                     	     1	     2	     2
LABS                          	     1	     5	     5
LACK                          	     1	   650	   650
LACKED                        	     1	    23	    23
LACKING                       	     1	    78	    78
LACKS                         	     1	    20	    20
LAMB                          	     1	     6	     6
LAMBS                         	     1	     1	     1
LAMP                          	     1	     4	     4
LAMPS                         	     1	    17	    17
LANE                          	     1	     5	     5
LANES                         	     1	     2	     2
LANGUAGE                      	     1	    45	    45
LANGUAGES                     	     1	     9	     9
LASTED                        	     1	    25	    25
LASTING                       	     1	    36	    36
LASTS                         	     1	    32	    32
LAWN                          	     1	    28	    28
LAWNS                         	     1	    12	    12
LAWYERS                       	     1	     1	     1
LEAGUE                        	     1	     2	     2
LEAGUES                       	     1	     1	     1
LEAN                          	     1	    23	    23
LEANED                        	     1	     1	     1
LEANING                       	     1	    36	    36
LEANS                         	     1	     2	     2
LEANT                         	     1	     2	     2
LEAP                          	     1	     4	     4
LEAPS                         	     1	     1	     1
LEGAL                         	     1	   267	   267
LEGALIZATION                  	     1	     8	     8
LEGALIZE                      	     1	     9	     9
LEGALIZED                     	     1	     1	     1
LEGALIZING                    	     1	     1	     1
LEGALLY                       	     1	    33	    33
LEND                          	     1	    14	    14
LENDERS                       	     1	     2	     2
LENDING                       	     1	     6	     6
LENDS                         	     1	    10	    10
LENGTH                        	     1	  1024	  1024
LENGTHEN                      	     1	    10	    10
LENGTHENED                    	     1	     6	     6
LENGTHENING                   	     1	    17	    17
LENGTHENS                     	     1	     4	     4
LENGTHIER                     	     1	     1	     1
LENGTHS                       	     1	   115	   115
LENGTHWISE                    	     1	     3	     3
LENGTHY                       	     1	     9	     9
LENT                          	     1	     5	     5
LESSON                        	     1	     7	     7
LESSONS                       	     1	    39	    39
LIBRARIAN                     	     1	     2	     2
LIBRARIANS                    	     1	     1	     1
LIBRARIES                     	     1	    62	    62
LIBRARY                       	     1	    93	    93
LICENCE                       	     1	     5	     5
LICENCES                      	     1	     2	     2
LICENSE                       	     1	    17	    17
LICENSED                      	     1	     8	     8
LICENSEE                      	     1	     1	     1
LICENSEES                     	     1	     1	     1
LICENSES                      	     1	     6	     6
LICENSING                     	     1	    18	    18
LID                           	     1	     1	     1
LIDS                          	     1	     3	     3
LIGHTEN                       	     1	     5	     5
LIGHTENED                     	     1	     2	     2
LIGHTER                       	     1	    32	    32
LIGHTLY                       	     1	    24	    24
LIGHTNESS                     	     1	     6	     6
LIGHTWEIGHT                   	     1	    32	    32
LIKELIHOOD                    	     1	   246	   246
LIKELY                        	     1	  1333	  1333
LIMIT                         	     1	   377	   377
LIMITATION                    	     1	   176	   176
LIMITATIONS                   	     1	   351	   351
LIMITED                       	     1	  1096	  1096
LIMITING                      	     1	   321	   321
LIMITLESS                     	     1	     3	     3
LIMITS                        	     1	   220	   220
LION                          	     1	     7	     7
LOAN                          	     1	     8	     8
LOANS                         	     1	    14	    14
LOCATE                        	     1	    32	    32
LOCATED                       	     1	   611	   611
LOCATES                       	     1	     1	     1
LOCATING                      	     1	    24	    24
LOCATION                      	     1	   569	   569
LOCATIONAL                    	     1	     4	     4
LOCATIONS                     	     1	   390	   390
LOCATOR                       	     1	     1	     1
LOG                           	     1	   336	   336
LOGGED                        	     1	    48	    48
LOGGER                        	     1	    21	    21
LOGGERS                       	     1	    34	    34
LOGGING                       	     1	   557	   557
LOGS                          	     1	   348	   348
LONE                          	     1	     8	     8
LONELINESS                    	     1	     1	     1
LONGLASTING                   	     1	    30	    30
LOOSE                         	     1	    69	    69
LOOSELY                       	     1	    24	    24
LOOSEN                        	     1	    11	    11
LOOSENED                      	     1	    13	    13
LOOSENING                     	     1	     5	     5
LOOSENS                       	     1	     1	     1
LOOSER                        	     1	     4	     4
LOOSING                       	     1	     1	     1
LOSS                          	     1	  1488	  1488
LOSSES                        	     1	   385	   385
LOSSY                         	     1	     1	     1
LOWER                         	     1	  2263	  2263
LOWERED                       	     1	    33	    33
LOWERING                      	     1	    49	    49
LOWERS                        	     1	    25	    25
LOWEST                        	     1	   392	   392
LTD                           	     1	    71	    71
LUMP                          	     1	     6	     6
LUMPED                        	     1	     7	     7
LUMPING                       	     1	     1	     1
LUMPS                         	     1	     3	     3
MAG                           	     1	     7	     7
MAGAZINE                      	     1	     5	     5
MAGAZINES                     	     1	     3	     3
MAGIC                         	     1	     2	     2
MAIL                          	     1	     8	     8
MAINTAIN                      	     1	   551	   551
MAINTAINED                    	     1	   297	   297
MAINTAINING                   	     1	   305	   305
MAINTAINS                     	     1	    48	    48
MAINTENANCE                   	     1	   479	   479
MALE                          	     1	   190	   190
MALES                         	     1	   108	   108
MANNER                        	     1	   191	   191
MANNERS                       	     1	     3	     3
MAP                           	     1	   841	   841
MAPPABLE                      	     1	     2	     2
MAPPED                        	     1	   176	   176
MAPPER                        	     1	    25	    25
MAPPING                       	     1	   697	   697
MAPPINGS                      	     1	     1	     1
MAPS                          	     1	   587	   587
MARCH                         	     1	   194	   194
MARVEL                        	     1	     3	     3
MARVELOUS                     	     1	     1	     1
MARVELS                       	     1	     1	     1
MASK                          	     1	    30	    30
MASKED                        	     1	    11	    11
MASKING                       	     1	     8	     8
MASKS                         	     1	    10	    10
MASS                          	     1	   738	   738
MASSES                        	     1	    49	    49
MASSIVE                       	     1	    90	    90
MASSIVELY                     	     1	     3	     3
MATCH                         	     1	    81	    81
MATCHED                       	     1	    56	    56
MATCHERS                      	     1	     2	     2
MATCHES                       	     1	    38	    38
MATCHING                      	     1	    87	    87
MATE                          	     1	    10	    10
MATED                         	     1	     6	     6
MATERIAL                      	     1	  1257	  1257
MATERIALLY                    	     1	     3	     3
MATERIALS                     	     1	   982	   982
MATES                         	     1	     1	     1
MATH                          	     1	     2	     2
MATHEMATICAL                  	     1	   122	   122
MATHEMATICALLY                	     1	    26	    26
MATHEMATICIAN                 	     1	     1	     1
MATHEMATICS                   	     1	    24	    24
MATING                        	     1	    36	    36
MATINGS                       	     1	     1	     1
MAX                           	     1	   144	   144
MAXIMUM                       	     1	  1243	  1243
MAXIMUMS                      	     1	     2	     2
MEASURABILITY                 	     1	     1	     1
MEASURABLE                    	     1	    33	    33
MEASURE                       	     1	   691	   691
MEASURED                      	     1	  1389	  1389
MEASUREMENT                   	     1	   564	   564
MEASUREMENTS                  	     1	  1051	  1051
MEASURES                      	     1	   588	   588
MEASURING                     	     1	   314	   314
MEAT                          	     1	    27	    27
MEATS                         	     1	     2	     2
MEATY                         	     1	     1	     1
MEDICAL                       	     1	    18	    18
MEDICINAL                     	     1	    99	    99
MEDICINALLY                   	     1	     2	     2
MEDICINE                      	     1	    47	    47
MEDICINES                     	     1	    26	    26
MELT                          	     1	    11	    11
MELTED                        	     1	     5	     5
MELTING                       	     1	    30	    30
MELTS                         	     1	     5	     5
MEMORIAL                      	     1	     2	     2
MEMORIALS                     	     1	     1	     1
MEMORIES                      	     1	     1	     1
MEMORY                        	     1	    25	    25
MENTAL                        	     1	    33	    33
MENTALITIES                   	     1	     3	     3
MENTALITY                     	     1	     2	     2
MENTALLY                      	     1	     3	     3
MERRILY                       	     1	     1	     1
MERRY                         	     1	     2	     2
MESSAGE                       	     1	    24	    24
MESSAGES                      	     1	    10	    10
MESSAGING                     	     1	     1	     1
METAL                         	     1	    95	    95
METALLIC                      	     1	    13	    13
METALLICS                     	     1	     1	     1
METALS                        	     1	    73	    73
METER                         	     1	   130	   130
METERED                       	     1	     2	     2
METERS                        	     1	   150	   150
METRE                         	     1	    47	    47
METRES                        	     1	    36	    36
METRIC                        	     1	   119	   119
METRICAL                      	     1	     1	     1
METRICALLY                    	     1	     1	     1
METRICS                       	     1	   157	   157
MICE                          	     1	    14	    14
MICROWAVE                     	     1	   160	   160
MICROWAVED                    	     1	     2	     2
MICROWAVES                    	     1	    26	    26
MIDRANGE                      	     1	     2	     2
MIDWESTERN                    	     1	    23	    23
MILITARY                      	     1	    25	    25
MILL                          	     1	   244	   244
MILLED                        	     1	    22	    22
MILLER                        	     1	    95	    95
MILLING                       	     1	   129	   129
MILLS                         	     1	   186	   186
MINISTER                      	     1	    11	    11
MINISTERS                     	     1	    10	    10
MINOR                         	     1	   190	   190
MINORITIES                    	     1	     4	     4
MINORITY                      	     1	    20	    20
MINUS                         	     1	    42	    42
MIRROR                        	     1	    22	    22
MIRRORED                      	     1	     4	     4
MIRRORING                     	     1	     1	     1
MIRRORS                       	     1	    16	    16
MISAPPLICATION                	     1	     4	     4
MISAPPLIED                    	     1	     1	     1
MISMATCH                      	     1	    10	    10
MISMATCHED                    	     1	     1	     1
MISMATCHES                    	     1	     3	     3
MISSION                       	     1	    54	    54
MISSIONARY                    	     1	     1	     1
MISSIONS                      	     1	    16	    16
MIX                           	     1	   113	   113
MIXED                         	     1	   571	   571
MIXER                         	     1	    17	    17
MIXES                         	     1	    25	    25
MIXING                        	     1	   153	   153
MODEL                         	     1	  4006	  4006
MODELED                       	     1	   166	   166
MODELERS                      	     1	    20	    20
MODELING                      	     1	   450	   450
MODELLED                      	     1	   209	   209
MODELLER                      	     1	     3	     3
MODELLERS                     	     1	     6	     6
MODELLING                     	     1	   284	   284
MODELLINGS                    	     1	     1	     1
MODELS                        	     1	  2098	  2098
MODERN                        	     1	   266	   266
MODERNIZATION                 	     1	     5	     5
MODERNIZE                     	     1	     2	     2
MODERNIZED                    	     1	     3	     3
MODERNIZING                   	     1	     1	     1
MONKEY                        	     1	    28	    28
MONKEYS                       	     1	     5	     5
MOOD                          	     1	    27	    27
MOODS                         	     1	     1	     1
MOODY                         	     1	     3	     3
MOON                          	     1	    13	    13
MOONS                         	     1	     2	     2
MOTOR                         	     1	     9	     9
MOTORIZED                     	     1	     2	     2
MOTORS                        	     1	     1	     1
MOUNT                         	     1	    56	    56
MOUNTED                       	     1	    53	    53
MOUNTING                      	     1	    21	    21
MOUNTS                        	     1	     2	     2
MOUSE                         	     1	    13	    13
MOUSINESS                     	     1	     1	     1
MOW                           	     1	     2	     2
MOWED                         	     1	     1	     1
MOWER                         	     1	     3	     3
MOWERS                        	     1	     4	     4
MOWING                        	     1	    13	    13
MOWN                          	     1	     2	     2
MT                            	     1	   149	   149
MUD                           	     1	    20	    20
MUDDIED                       	     1	     1	     1
MUDDY                         	     1	     8	     8
MUDS                          	     1	     2	     2
MURDER                        	     1	     2	     2
MUSCLE                        	     1	     8	     8
MUSCLES                       	     1	     2	     2
MYSTERIOUS                    	     1	     1	     1
MYSTERY                       	     1	     8	     8
NAIL                          	     1	     8	     8
NAILED                        	     1	     7	     7
NAILER                        	     1	     2	     2
NAILING                       	     1	     1	     1
NAILS                         	     1	    18	    18
NAN                           	     1	     2	     2
NANA                          	     1	    36	    36
NARROW                        	     1	   272	   272
NARROWED                      	     1	     5	     5
NARROWER                      	     1	    53	    53
NARROWEST                     	     1	    10	    10
NARROWING                     	     1	    12	    12
NARROWLY                      	     1	    10	    10
NARROWNESS                    	     1	     3	     3
NARROWS                       	     1	     3	     3
NASTY                         	     1	     2	     2
NATIVE                        	     1	   611	   611
NATIVELY                      	     1	     1	     1
NATIVES                       	     1	     1	     1
NAVAL                         	     1	    16	    16
NAVY                          	     1	     9	     9
NEITHER                       	     1	   138	   138
NEOCLASSICAL                  	     1	    13	    13
NERVES                        	     1	     2	     2
NERVOUS                       	     1	     4	     4
NEST                          	     1	    21	    21
NESTED                        	     1	    31	    31
NESTERS                       	     1	     2	     2
NESTING                       	     1	    67	    67
NESTS                         	     1	    10	    10
NEWSPAPER                     	     1	     9	     9
NEWSPAPERS                    	     1	     4	     4
NON                           	     1	    70	    70
NONEXISTENT                   	     1	    17	    17
NONMETALLIC                   	     1	     2	     2
NONSEASONAL                   	     1	     4	     4
NONSPECIFIC                   	     1	     4	     4
NOR                           	     1	   191	   191
NORTHERN                      	     1	   811	   811
NORTHERNS                     	     1	     1	     1
NOSHADE                       	     1	     3	     3
NOV                           	     1	     6	     6
NOVEMBER                      	     1	   128	   128
NOWHERE                       	     1	     4	     4
NUT                           	     1	    87	    87
NUTS                          	     1	    88	    88
OAK                           	     1	   914	   914
OAKED                         	     1	     1	     1
OAKS                          	     1	   216	   216
OBJECT                        	     1	   110	   110
OBJECTS                       	     1	   160	   160
OBSERVABLE                    	     1	    46	    46
OBSERVABLY                    	     1	     2	     2
OBSERVANT                     	     1	     2	     2
OBSERVATION                   	     1	   291	   291
OBSERVATIONAL                 	     1	    30	    30
OBSERVATIONALLY               	     1	     1	     1
OBSERVATIONS                  	     1	   536	   536
OBSERVATORY                   	     1	     5	     5
OBSERVE                       	     1	   102	   102
OBSERVED                      	     1	  1944	  1944
OBSERVER                      	     1	    18	    18
OBSERVERS                     	     1	    10	    10
OBSERVES                      	     1	     9	     9
OBSERVING                     	     1	    34	    34
OBVERSELY                     	     1	     1	     1
OCCASION                      	     1	    11	    11
OCCASIONAL                    	     1	    39	    39
OCCASIONALLY                  	     1	   116	   116
OCCASIONED                    	     1	     1	     1
OCCASIONS                     	     1	    15	    15
OCCUR                         	     1	   902	   902
OCCURRED                      	     1	   586	   586
OCCURRENCE                    	     1	   437	   437
OCCURRENCES                   	     1	    40	    40
OCCURRING                     	     1	   263	   263
OCCURS                        	     1	   607	   607
OCT                           	     1	     7	     7
OCTOBER                       	     1	   170	   170
OFFICIAL                      	     1	    54	    54
OFFICIALLY                    	     1	    20	    20
OFFICIALS                     	     1	    65	    65
ONION                         	     1	     2	     2
ONIONS                        	     1	     2	     2
OP                            	     1	     3	     3
OPERATE                       	     1	   120	   120
OPERATED                      	     1	    48	    48
OPERATES                      	     1	    31	    31
OPERATING                     	     1	   119	   119
OPERATION                     	     1	   162	   162
OPERATIONAL                   	     1	   172	   172
OPERATIONALITY                	     1	     1	     1
OPERATIONALLY                 	     1	    12	    12
OPERATIONS                    	     1	   399	   399
OPERATIVE                     	     1	     5	     5
OPERATOR                      	     1	    66	    66
OPERATORS                     	     1	    35	    35
OPINION                       	     1	    54	    54
OPINIONS                      	     1	    46	    46
OPPORTUNITIES                 	     1	   427	   427
OPPORTUNITY                   	     1	   281	   281
OPPOSE                        	     1	     3	     3
OPPOSED                       	     1	    73	    73
OPPOSING                      	     1	    18	    18
OPPOSITE                      	     1	   173	   173
OPPOSITELY                    	     1	     1	     1
OPPOSITION                    	     1	    19	    19
OPS                           	     1	     1	     1
OPTION                        	     1	   264	   264
OPTIONAL                      	     1	     7	     7
OPTIONS                       	     1	   276	   276
ORDINARILY                    	     1	    16	    16
ORDINARY                      	     1	    63	    63
ORGANISATION                  	     1	    19	    19
ORGANISATIONAL                	     1	     3	     3
ORGANISATIONS                 	     1	    12	    12
ORGANISED                     	     1	    16	    16
ORGANISES                     	     1	     1	     1
ORGANISING                    	     1	     2	     2
ORGANIZATION                  	     1	   204	   204
ORGANIZATIONAL                	     1	    50	    50
ORGANIZATIONS                 	     1	   294	   294
ORGANIZE                      	     1	    25	    25
ORGANIZED                     	     1	   106	   106
ORGANIZER                     	     1	     2	     2
ORGANIZERS                    	     1	     1	     1
ORGANIZES                     	     1	     3	     3
ORGANIZING                    	     1	    22	    22
ORIGINAL                      	     1	   418	   418
ORIGINALITY                   	     1	     1	     1
ORIGINALLY                    	     1	   123	   123
ORIGINALS                     	     1	     1	     1
ORTHOGONALISATION             	     1	     1	     1
ORTHOGONALIZE                 	     1	     1	     1
OTHERWISE                     	     1	   239	   239
OVEN                          	     1	    71	    71
OVENS                         	     1	     1	     1
OVERSTOCKED                   	     1	    11	    11
OVERSTOCKING                  	     1	     2	     2
OWE                           	     1	     2	     2
OWED                          	     1	     3	     3
OWES                          	     1	     4	     4
OWING                         	     1	   162	   162
PAN                           	     1	    26	    26
PANS                          	     1	     3	     3
PARTNER                       	     1	    13	    13
PARTNERED                     	     1	     2	     2
PARTNERING                    	     1	     2	     2
PARTNERS                      	     1	    55	    55
PARTNERSHIP                   	     1	    35	    35
PARTNERSHIPS                  	     1	    30	    30
PAT                           	     1	     6	     6
PATCH                         	     1	   233	   233
PATCHED                       	     1	     3	     3
PATCHES                       	     1	   309	   309
PATCHING                      	     1	     4	     4
PATH                          	     1	   116	   116
PATHS                         	     1	    40	    40
PATIENT                       	     1	     3	     3
PATTED                        	     1	     1	     1
PATTERN                       	     1	   798	   798
PATTERNED                     	     1	     2	     2
PATTERNING                    	     1	     5	     5
PATTERNS                      	     1	  1093	  1093
PAUSE                         	     1	     4	     4
PAUSED                        	     1	    13	    13
PAUSING                       	     1	     1	     1
PEACE                         	     1	     8	     8
PEACEFUL                      	     1	     1	     1
PEN                           	     1	    15	    15
PENNED                        	     1	     2	     2
PENNING                       	     1	     5	     5
PENS                          	     1	     1	     1
PENSION                       	     1	     1	     1
PER                           	     1	  2062	  2062
PERCENT                       	     1	   597	   597
PERCENTAGE                    	     1	   535	   535
PERCENTAGES                   	     1	    87	    87
PERFORM                       	     1	   147	   147
PERFORMANCE                   	     1	   550	   550
PERFORMANCES                  	     1	    12	    12
PERFORMED                     	     1	   592	   592
PERFORMERS                    	     1	     1	     1
PERFORMING                    	     1	    46	    46
PERFORMS                      	     1	    12	    12
PERIOD                        	     1	  2206	  2206
PERIODIC                      	     1	    93	    93
PERIODICAL                    	     1	     4	     4
PERIODICALLY                  	     1	    51	    51
PERIODICALS                   	     1	     1	     1
PERIODICITIES                 	     1	    11	    11
PERIODICITY                   	     1	    20	    20
PERIODS                       	     1	   890	   890
PET                           	     1	    15	    15
PETS                          	     1	     2	     2
PHYSICAL                      	     1	   724	   724
PHYSICALLY                    	     1	    66	    66
PIANO                         	     1	     2	     2
PIE                           	     1	     3	     3
PIG                           	     1	     6	     6
PIGLETS                       	     1	     1	     1
PIGS                          	     1	    15	    15
PILE                          	     1	    20	    20
PILED                         	     1	     3	     3
PILES                         	     1	    18	    18
PILING                        	     1	     9	     9
PILINGS                       	     1	    11	    11
PIN                           	     1	    33	    33
PINE                          	     1	  1825	  1825
PINES                         	     1	   328	   328
PINK                          	     1	    19	    19
PINKER                        	     1	     1	     1
PINKISH                       	     1	     1	     1
PINKS                         	     1	     2	     2
PINKY                         	     1	     1	     1
PINNED                        	     1	     1	     1
PINNING                       	     1	     1	     1
PINS                          	     1	     5	     5
PIPE                          	     1	    98	    98
PIPES                         	     1	    67	    67
PIPING                        	     1	     4	     4
PITCH                         	     1	    15	    15
PITCHED                       	     1	     1	     1
PITCHER                       	     1	     3	     3
PITCHERS                      	     1	     1	     1
PITY                          	     1	     1	     1
PLAIN                         	     1	    78	    78
PLAINLY                       	     1	     2	     2
PLAINNESS                     	     1	     1	     1
PLANE                         	     1	   142	   142
PLANES                        	     1	    14	    14
PLANET                        	     1	    35	    35
PLANETARY                     	     1	     9	     9
PLASTIC                       	     1	   202	   202
PLASTICITY                    	     1	    52	    52
PLASTICIZATION                	     1	     1	     1
PLASTICIZER                   	     1	     1	     1
PLASTICIZING                  	     1	     2	     2
PLASTICS                      	     1	    28	    28
PLATE                         	     1	   122	   122
PLATED                        	     1	     7	     7
PLATES                        	     1	    63	    63
PLATING                       	     1	     4	     4
PLEASANT                      	     1	    17	    17
PLEASANTNESS                  	     1	    19	    19
PLEASURABLE                   	     1	     3	     3
PLEASURE                      	     1	     5	     5
PLEASURES                     	     1	     1	     1
PLUG                          	     1	    14	    14
PLUGGED                       	     1	     6	     6
PLUGGING                      	     1	     5	     5
PLUGS                         	     1	     4	     4
POCKET                        	     1	    17	    17
POCKETED                      	     1	     4	     4
POCKETS                       	     1	    25	    25
POEM                          	     1	     2	     2
POEMS                         	     1	     1	     1
POET                          	     1	     2	     2
POETS                         	     1	     1	     1
POISON                        	     1	     5	     5
POISONED                      	     1	     1	     1
POISONING                     	     1	     3	     3
POISONOUS                     	     1	    12	    12
POISONS                       	     1	     3	     3
POLE                          	     1	    56	    56
POLES                         	     1	    89	    89
POLICIES                      	     1	   602	   602
POLICY                        	     1	  1180	  1180
POLISH                        	     1	    31	    31
POLISHED                      	     1	    22	    22
POLISHES                      	     1	     1	     1
POLISHING                     	     1	     6	     6
POLITE                        	     1	     1	     1
POLITIC                       	     1	     1	     1
POLITICAL                     	     1	   310	   310
POLITICALLY                   	     1	    14	    14
POLITICIAN                    	     1	     1	     1
POLITICIANS                   	     1	    45	    45
POLITICS                      	     1	    22	    22
POLLUTANT                     	     1	    71	    71
POLLUTANTS                    	     1	   117	   117
POLLUTE                       	     1	     4	     4
POLLUTED                      	     1	    41	    41
POLLUTING                     	     1	     5	     5
POLLUTION                     	     1	   430	   430
POOL                          	     1	   151	   151
POOLED                        	     1	    54	    54
POOLING                       	     1	    20	    20
POOLS                         	     1	   221	   221
POPULAR                       	     1	   125	   125
POPULARISED                   	     1	     2	     2
POPULARITY                    	     1	    23	    23
POPULARIZATION                	     1	     1	     1
POPULARIZE                    	     1	     1	     1
POPULARIZED                   	     1	     5	     5
POPULARIZING                  	     1	     3	     3
POPULARLY                     	     1	     9	     9
POPULATE                      	     1	     6	     6
POPULATED                     	     1	    39	    39
POPULATION                    	     1	  1280	  1280
POPULATIONS                   	     1	   772	   772
PORT                          	     1	    21	    21
PORTED                        	     1	     9	     9
PORTS                         	     1	     6	     6
POSITIVE                      	     1	  1116	  1116
POSITIVELY                    	     1	   279	   279
POSITIVES                     	     1	     5	     5
POSITIVITY                    	     1	     1	     1
POSSESS                       	     1	    76	    76
POSSESSED                     	     1	    17	    17
POSSESSES                     	     1	    21	    21
POSSESSING                    	     1	    12	    12
POSSESSION                    	     1	     6	     6
POSSESSIONS                   	     1	     2	     2
POTATO                        	     1	    14	    14
POTATOES                      	     1	     5	     5
POUR                          	     1	     5	     5
POURED                        	     1	     7	     7
POURING                       	     1	     2	     2
POURS                         	     1	     1	     1
PRACTICAL                     	     1	   278	   278
PRACTICALITIES                	     1	     2	     2
PRACTICALITY                  	     1	     5	     5
PRACTICALLY                   	     1	    98	    98
PRACTICE                      	     1	   865	   865
PRACTICED                     	     1	   107	   107
PRACTICES                     	     1	  1644	  1644
PRACTICING                    	     1	    72	    72
PRACTISE                      	     1	     4	     4
PRACTISED                     	     1	    28	    28
PRACTISES                     	     1	     1	     1
PRACTISING                    	     1	     4	     4
PRAYING                       	     1	     1	     1
PREBLOOM                      	     1	     6	     6
PRECAST                       	     1	     3	     3
PREDAWN                       	     1	    63	    63
PREDESERTIC                   	     1	     1	     1
PREDESIGNED                   	     1	     1	     1
PREESTABLISHED                	     1	     3	     3
PREFER                        	     1	    80	    80
PREFERABLE                    	     1	    57	    57
PREFERABLY                    	     1	    28	    28
PREFERENCE                    	     1	   126	   126
PREFERENCES                   	     1	   195	   195
PREFERENCING                  	     1	     1	     1
PREFERENTIAL                  	     1	    17	    17
PREFERENTIALLY                	     1	    27	    27
PREFERRED                     	     1	   206	   206
PREFERRING                    	     1	     6	     6
PREFERS                       	     1	    17	    17
PREGNANT                      	     1	     3	     3
PREINDUSTRIAL                 	     1	    19	    19
PREMELTING                    	     1	     1	     1
PREMIXED                      	     1	     4	     4
PREMIXING                     	     1	    42	    42
PREPOLLUTION                  	     1	     3	     3
PREPRINT                      	     1	     1	     1
PREPRINTED                    	     1	     1	     1
PREPROCESS                    	     1	     3	     3
PREPROCESSED                  	     1	     1	     1
PREPROCESSING                 	     1	    25	    25
PREPROCESSOR                  	     1	     2	     2
PREPROFESSIONAL               	     1	     1	     1
PRERELEASE                    	     1	     1	     1
PRESCREEN                     	     1	     1	     1
PRESCREENED                   	     1	     1	     1
PRESCREENING                  	     1	     1	     1
PRESEASON                     	     1	     2	     2
PRESELECTED                   	     1	    10	    10
PRESELECTION                  	     1	     1	     1
PRESIDENT                     	     1	    50	    50
PRESIDENTIAL                  	     1	     9	     9
PRESIDENTIALLY                	     1	     1	     1
PRESSURE                      	     1	   883	   883
PRESSURED                     	     1	     4	     4
PRESSURELESS                  	     1	     1	     1
PRESSURES                     	     1	   119	   119
PRESSURING                    	     1	     5	     5
PRESSURIZATION                	     1	     1	     1
PRESSURIZED                   	     1	     9	     9
PRESSURIZER                   	     1	     1	     1
PRESSURIZING                  	     1	     2	     2
PRESTEAMED                    	     1	     1	     1
PRESTEAMING                   	     1	     2	     2
PRESTRESSING                  	     1	     4	     4
PRESUMABLY                    	     1	   106	   106
PRESUME                       	     1	     2	     2
PRESUMED                      	     1	    14	    14
PRESUMES                      	     1	     3	     3
PRETEND                       	     1	     1	     1
PREVENT                       	     1	   298	   298
PREVENTATIVE                  	     1	    13	    13
PREVENTED                     	     1	    38	    38
PREVENTING                    	     1	   102	   102
PREVENTION                    	     1	    90	    90
PREVENTIVE                    	     1	    13	    13
PREVENTS                      	     1	    41	    41
PREVIOUS                      	     1	  1084	  1084
PREVIOUSLY                    	     1	   478	   478
PRIDE                         	     1	     5	     5
PRIME                         	     1	    42	    42
PRIMED                        	     1	     3	     3
PRIMES                        	     1	     1	     1
PRIMING                       	     1	     7	     7
PRINT                         	     1	    14	    14
PRINTABLE                     	     1	     2	     2
PRINTED                       	     1	    22	    22
PRINTER                       	     1	     3	     3
PRINTING                      	     1	    32	    32
PRINTS                        	     1	     6	     6
PRIVACY                       	     1	    17	    17
PRIVATE                       	     1	   820	   820
PRIVATELY                     	     1	    29	    29
PRO                           	     1	    43	    43
PROCESS                       	     1	  1852	  1852
PROCESSED                     	     1	   153	   153
PROCESSES                     	     1	  1409	  1409
PROCESSIBILITY                	     1	     1	     1
PROCESSING                    	     1	   476	   476
PROCESSIONARY                 	     1	     2	     2
PROCESSOR                     	     1	     6	     6
PROCESSORS                    	     1	     9	     9
PROCESSUAL                    	     1	     1	     1
PRODUCE                       	     1	  1061	  1061
PRODUCED                      	     1	  1094	  1094
PRODUCER                      	     1	    79	    79
PRODUCERS                     	     1	   160	   160
PRODUCES                      	     1	   186	   186
PRODUCING                     	     1	   303	   303
PRODUCT                       	     1	   740	   740
PRODUCTION                    	     1	  3685	  3685
PRODUCTIONS                   	     1	    12	    12
PRODUCTIVE                    	     1	   262	   262
PRODUCTIVELY                  	     1	     4	     4
PRODUCTIVIST                  	     1	     1	     1
PRODUCTIVITIES                	     1	     3	     3
PRODUCTIVITY                  	     1	  1098	  1098
PRODUCTS                      	     1	  1902	  1902
PROFESSION                    	     1	    78	    78
PROFESSIONAL                  	     1	   214	   214
PROFESSIONALISM               	     1	     4	     4
PROFESSIONALLY                	     1	     5	     5
PROFESSIONALS                 	     1	   147	   147
PROFESSIONS                   	     1	    23	    23
PROGRESS                      	     1	   141	   141
PROGRESSED                    	     1	    17	    17
PROGRESSES                    	     1	    26	    26
PROGRESSING                   	     1	     8	     8
PROGRESSION                   	     1	    26	    26
PROGRESSIVE                   	     1	    57	    57
PROGRESSIVELY                 	     1	    84	    84
PROJECT                       	     1	   433	   433
PROJECTED                     	     1	   224	   224
PROJECTING                    	     1	    16	    16
PROJECTION                    	     1	   105	   105
PROJECTIONS                   	     1	   147	   147
PROJECTS                      	     1	   318	   318
PROMOTORS                     	     1	     3	     3
PRONOUNCED                    	     1	   150	   150
PRONOUNCEDLY                  	     1	     1	     1
PRONOUNCING                   	     1	     1	     1
PROPERTIES                    	     1	  1383	  1383
PROPERTY                      	     1	   552	   552
PROPOSAL                      	     1	    26	    26
PROPOSALS                     	     1	    22	    22
PROPOSE                       	     1	    71	    71
PROPOSED                      	     1	   495	   495
PROPOSES                      	     1	    25	    25
PROPOSING                     	     1	    11	    11
PROS                          	     1	     5	     5
PROTEST                       	     1	     3	     3
PROTESTED                     	     1	     1	     1
PROTESTING                    	     1	     1	     1
PROTESTS                      	     1	     2	     2
PROUD                         	     1	     1	     1
PROVE                         	     1	    62	    62
PROVED                        	     1	   151	   151
PROVEN                        	     1	    85	    85
PROVES                        	     1	    10	    10
PROVIDE                       	     1	  1991	  1991
PROVIDED                      	     1	   935	   935
PROVIDER                      	     1	    16	    16
PROVIDERS                     	     1	    77	    77
PROVIDES                      	     1	   737	   737
PROVIDING                     	     1	   436	   436
PROVING                       	     1	    16	    16
PUB                           	     1	     2	     2
PUMP                          	     1	    65	    65
PUMPED                        	     1	     7	     7
PUMPING                       	     1	    24	    24
PUMPS                         	     1	    10	    10
PUNCH                         	     1	    31	    31
PUNCHED                       	     1	     1	     1
PUNCHING                      	     1	     2	     2
PUNISH                        	     1	     1	     1
PUNISHED                      	     1	     2	     2
PUNISHING                     	     1	     1	     1
PUNISHMENT                    	     1	     4	     4
PUP                           	     1	     1	     1
PUPS                          	     1	     2	     2
PURCHASE                      	     1	    74	    74
PURCHASED                     	     1	    69	    69
PURCHASER                     	     1	    10	    10
PURCHASERS                    	     1	     4	     4
PURCHASES                     	     1	    14	    14
PURCHASING                    	     1	    26	    26
PURE                          	     1	   232	   232
PURELY                        	     1	    45	    45
PURER                         	     1	     1	     1
PURISTS                       	     1	     2	     2
PURITY                        	     1	    32	    32
PURPLE                        	     1	     9	     9
PURPLES                       	     1	     2	     2
PURPLISH                      	     1	     1	     1
PURPOSE                       	     1	   300	   300
PURPOSED                      	     1	     1	     1
PURPOSEFUL                    	     1	     6	     6
PURPOSEFULLY                  	     1	     8	     8
PURPOSELY                     	     1	     4	     4
PURPOSES                      	     1	   403	   403
PURPOSIVE                     	     1	    14	    14
PURPOSIVELY                   	     1	     7	     7
QUALIFICATION                 	     1	    14	    14
QUALIFICATIONS                	     1	     8	     8
QUALIFIED                     	     1	    23	    23
QUALIFIER                     	     1	     2	     2
QUALIFIERS                    	     1	     3	     3
QUALIFIES                     	     1	     3	     3
QUALIFY                       	     1	    15	    15
QUALIFYING                    	     1	     4	     4
QUALITIES                     	     1	    59	    59
QUALITY                       	     1	  1402	  1402
QUOTATION                     	     1	     2	     2
QUOTATIONS                    	     1	     5	     5
QUOTE                         	     1	    11	    11
QUOTED                        	     1	    27	    27
QUOTES                        	     1	    10	    10
QUOTING                       	     1	     2	     2
RANGE                         	     1	  1897	  1897
RANGED                        	     1	   272	   272
RANGES                        	     1	   292	   292
RANGING                       	     1	   349	   349
RAPID                         	     1	   454	   454
RAPIDITY                      	     1	     6	     6
RAPIDLY                       	     1	   422	   422
RAPIDNESS                     	     1	     1	     1
RAPIDS                        	     1	     1	     1
RARE                          	     1	   215	   215
RARELY                        	     1	   200	   200
RARER                         	     1	     3	     3
RARITY                        	     1	    17	    17
RAT                           	     1	     6	     6
RATS                          	     1	     6	     6
RAY                           	     1	   234	   234
RAYED                         	     1	     1	     1
RAYS                          	     1	   198	   198
REACT                         	     1	    55	    55
REACTANT                      	     1	     1	     1
REACTANTS                     	     1	     1	     1
REACTED                       	     1	    20	    20
REACTING                      	     1	     7	     7
REACTION                      	     1	   458	   458
REACTIONARY                   	     1	     1	     1
REACTIONS                     	     1	   183	   183
REACTIVE                      	     1	    32	    32
REACTIVITY                    	     1	    17	    17
REACTOR                       	     1	    26	    26
REACTORS                      	     1	    13	    13
REACTS                        	     1	    16	    16
REASSOCIATE                   	     1	     1	     1
REASSOCIATION                 	     1	     4	     4
REATTRACTED                   	     1	     1	     1
REAWAKENING                   	     1	     1	     1
REBALANCING                   	     1	     1	     1
REBURIED                      	     1	     1	     1
RECALCULATED                  	     1	    16	    16
RECALL                        	     1	    28	    28
RECALLED                      	     1	     3	     3
RECALLING                     	     1	     6	     6
RECALLS                       	     1	     1	     1
RECEIVE                       	     1	   132	   132
RECEIVED                      	     1	   204	   204
RECEIVES                      	     1	    51	    51
RECEIVING                     	     1	    73	    73
RECIPE                        	     1	     2	     2
RECKON                        	     1	     1	     1
RECKONED                      	     1	     1	     1
RECOGNISABLE                  	     1	     3	     3
RECOGNISE                     	     1	     7	     7
RECOGNISED                    	     1	    27	    27
RECOGNISES                    	     1	     1	     1
RECOGNIZABLE                  	     1	    13	    13
RECOGNIZE                     	     1	    97	    97
RECOGNIZED                    	     1	   339	   339
RECOGNIZES                    	     1	    32	    32
RECOGNIZING                   	     1	    54	    54
RECOMBINANT                   	     1	     8	     8
RECOMBINANTS                  	     1	     1	     1
RECOMBINATION                 	     1	    34	    34
RECOMBINATIONS                	     1	     3	     3
RECOMBINING                   	     1	     1	     1
RECOMMEND                     	     1	    84	    84
RECOMMENDABLE                 	     1	     2	     2
RECOMMENDATION                	     1	    31	    31
RECOMMENDATIONS               	     1	   138	   138
RECOMMENDED                   	     1	   249	   249
RECOMMENDING                  	     1	    12	    12
RECOMMENDS                    	     1	    44	    44
RECONCENTRATING               	     1	     1	     1
RECONNECT                     	     1	     2	     2
RECONNECTED                   	     1	     1	     1
RECONNECTING                  	     1	     2	     2
RECOVER                       	     1	   110	   110
RECOVERABLE                   	     1	     9	     9
RECOVERED                     	     1	   110	   110
RECOVERIES                    	     1	     9	     9
RECOVERING                    	     1	    18	    18
RECOVERS                      	     1	    10	    10
RECOVERY                      	     1	   296	   296
RECREATE                      	     1	     5	     5
RECREATED                     	     1	     1	     1
RECREATING                    	     1	     4	     4
RECREATIONIST                 	     1	     1	     1
RECREATIONISTS                	     1	     7	     7
REDEVELOPMENT                 	     1	     3	     3
REDIRECT                      	     1	     3	     3
REDIRECTED                    	     1	     2	     2
REDIRECTING                   	     1	     2	     2
REDIVIDE                      	     1	     1	     1
REDUCE                        	     1	  1192	  1192
REDUCED                       	     1	  1131	  1131
REDUCES                       	     1	   292	   292
REDUCING                      	     1	   528	   528
REDUCTION                     	     1	   942	   942
REDUCTIONS                    	     1	   239	   239
REELECTED                     	     1	     1	     1
REELECTION                    	     1	     2	     2
REESTABLISH                   	     1	     8	     8
REESTABLISHED                 	     1	     4	     4
REESTABLISHING                	     1	     4	     4
REESTABLISHMENT               	     1	    14	    14
REEXAMINATION                 	     1	     3	     3
REEXAMINE                     	     1	     1	     1
REEXAMINED                    	     1	     2	     2
REEXAMINES                    	     1	     1	     1
REEXAMINING                   	     1	     2	     2
REEXPOSED                     	     1	     1	     1
REF                           	     1	    26	    26
REFASHIONED                   	     1	     1	     1
REFER                         	     1	   155	   155
REFERENCE                     	     1	   671	   671
REFERENCED                    	     1	    22	    22
REFERENCES                    	     1	    64	    64
REFERENCING                   	     1	     2	     2
REFERRAL                      	     1	     1	     1
REFERRED                      	     1	   307	   307
REFERRING                     	     1	    53	    53
REFERS                        	     1	   253	   253
REFRAMING                     	     1	     3	     3
REFRIGERATED                  	     1	     6	     6
REFRIGERATION                 	     1	     3	     3
REFRIGERATOR                  	     1	     7	     7
REFUSAL                       	     1	     1	     1
REFUSE                        	     1	     7	     7
REFUSED                       	     1	     5	     5
REGARD                        	     1	   159	   159
REGARDED                      	     1	    88	    88
REGARDING                     	     1	   476	   476
REGARDLESS                    	     1	   218	   218
REGARDS                       	     1	    35	    35
REGION                        	     1	  1583	  1583
REGIONAL                      	     1	   781	   781
REGIONALISATION               	     1	     1	     1
REGIONALIZATION               	     1	     3	     3
REGIONALIZED                  	     1	     3	     3
REGIONALLY                    	     1	    21	    21
REGIONS                       	     1	  1783	  1783
REGISTER                      	     1	    29	    29
REGISTERED                    	     1	    60	    60
REGISTERING                   	     1	     2	     2
REGISTERS                     	     1	    14	    14
REGISTRATION                  	     1	    46	    46
REGISTRATIONS                 	     1	     3	     3
REGULAR                       	     1	   160	   160
REGULARITIES                  	     1	     9	     9
REGULARITY                    	     1	     5	     5
REGULARIZATION                	     1	    10	    10
REGULARIZE                    	     1	     2	     2
REGULARIZED                   	     1	     2	     2
REGULARIZES                   	     1	     1	     1
REGULARIZING                  	     1	     1	     1
REGULARLY                     	     1	   112	   112
REINSPECTED                   	     1	     2	     2
REINSPECTION                  	     1	     1	     1
REINTRODUCE                   	     1	     2	     2
REINTRODUCED                  	     1	     9	     9
REINTRODUCING                 	     1	     1	     1
REINTRODUCTION                	     1	    10	    10
RELAX                         	     1	     3	     3
RELAXATION                    	     1	    18	    18
RELAXATIONS                   	     1	     3	     3
RELAXED                       	     1	    13	    13
RELAXING                      	     1	     2	     2
RELEASABLE                    	     1	     1	     1
RELEASE                       	     1	   322	   322
RELEASED                      	     1	   189	   189
RELEASES                      	     1	    48	    48
RELEASING                     	     1	    21	    21
RELIABILITY                   	     1	    90	    90
RELIABLE                      	     1	   221	   221
RELIABLY                      	     1	    35	    35
RELIANCE                      	     1	    45	    45
RELIANT                       	     1	    13	    13
RELIED                        	     1	    49	    49
RELIEF                        	     1	    46	    46
RELIEFS                       	     1	     1	     1
RELIES                        	     1	    70	    70
RELOCATE                      	     1	     8	     8
RELOCATED                     	     1	     8	     8
RELOCATING                    	     1	     1	     1
RELOCATION                    	     1	    18	    18
RELOCATIONS                   	     1	     2	     2
RELY                          	     1	   135	   135
RELYING                       	     1	    36	    36
REMAIN                        	     1	   382	   382
REMAINED                      	     1	   196	   196
REMAINING                     	     1	   437	   437
REMAINS                       	     1	   502	   502
REMAPPED                      	     1	     2	     2
REMAPPING                     	     1	     1	     1
REMARK                        	     1	     1	     1
REMARKABLE                    	     1	    79	    79
REMARKABLY                    	     1	    55	    55
REMARKED                      	     1	     5	     5
REMARKS                       	     1	    45	    45
REMEASURE                     	     1	     1	     1
REMEASURED                    	     1	     7	     7
REMEASUREMENT                 	     1	     4	     4
REMELTING                     	     1	     1	     1
REMIND                        	     1	     7	     7
REMINDER                      	     1	     8	     8
REMINDERS                     	     1	     3	     3
REMINDS                       	     1	     1	     1
REMOVABLE                     	     1	     1	     1
REMOVAL                       	     1	   509	   509
REMOVALS                      	     1	    70	    70
REMOVE                        	     1	   292	   292
REMOVED                       	     1	   666	   666
REMOVERS                      	     1	     1	     1
REMOVES                       	     1	    43	    43
REMOVING                      	     1	   188	   188
REOCCURRENCE                  	     1	     1	     1
REORGANISATION                	     1	     1	     1
REORGANIZATION                	     1	    14	    14
REORGANIZE                    	     1	     3	     3
REORGANIZED                   	     1	     4	     4
REP                           	     1	     4	     4
REPAIR                        	     1	    59	    59
REPAIRED                      	     1	     8	     8
REPAIRING                     	     1	     4	     4
REPAIRS                       	     1	     6	     6
REPEAT                        	     1	    61	    61
REPEATABILITY                 	     1	     8	     8
REPEATABLE                    	     1	    10	    10
REPEATED                      	     1	   188	   188
REPEATEDLY                    	     1	    54	    54
REPEATING                     	     1	    11	    11
REPEATS                       	     1	    46	    46
REPETITION                    	     1	    15	    15
REPETITIONS                   	     1	     4	     4
REPLACE                       	     1	   103	   103
REPLACEABLE                   	     1	     4	     4
REPLACED                      	     1	   160	   160
REPLACEMENT                   	     1	    99	    99
REPLACEMENTS                  	     1	     9	     9
REPLACES                      	     1	     9	     9
REPLACING                     	     1	    63	    63
REPOPULATION                  	     1	     1	     1
REPRESENT                     	     1	   504	   504
REPRESENTANTS                 	     1	     2	     2
REPRESENTATION                	     1	   118	   118
REPRESENTATIONS               	     1	    21	    21
REPRESENTATIVE                	     1	   205	   205
REPRESENTATIVENESS            	     1	    32	    32
REPRESENTATIVES               	     1	    43	    43
REPRESENTATIVITY              	     1	     1	     1
REPRESENTED                   	     1	   383	   383
REPRESENTING                  	     1	   223	   223
REPRESENTS                    	     1	   468	   468
REPRINTED                     	     1	     2	     2
REPROCESS                     	     1	     1	     1
REPROCESSED                   	     1	     1	     1
REPROCESSING                  	     1	     1	     1
REPS                          	     1	     1	     1
REPURPOSE                     	     1	     1	     1
REPURPOSED                    	     1	     1	     1
REPURPOSING                   	     1	     1	     1
REQUIRE                       	     1	   563	   563
REQUIRED                      	     1	   925	   925
REQUIREMENT                   	     1	   134	   134
REQUIREMENTS                  	     1	   423	   423
REQUIRES                      	     1	   571	   571
REQUIRING                     	     1	   102	   102
RESALE                        	     1	     2	     2
RESCALE                       	     1	     2	     2
RESCALED                      	     1	     3	     3
RESCHEDULED                   	     1	     1	     1
RESEAL                        	     1	     1	     1
RESEARCH                      	     1	  2386	  2386
RESEARCHABLE                  	     1	     1	     1
RESEARCHED                    	     1	    16	    16
RESEARCHER                    	     1	    17	    17
RESEARCHERS                   	     1	   238	   238
RESEARCHES                    	     1	    17	    17
RESEARCHING                   	     1	     3	     3
RESELECTED                    	     1	     1	     1
RESELECTION                   	     1	     1	     1
RESERVATION                   	     1	    33	    33
RESERVATIONS                  	     1	     5	     5
RESERVE                       	     1	   220	   220
RESERVED                      	     1	    23	    23
RESERVES                      	     1	   296	   296
RESERVING                     	     1	     7	     7
RESIST                        	     1	    52	    52
RESISTANCE                    	     1	   762	   762
RESISTANCES                   	     1	    59	    59
RESISTANT                     	     1	   159	   159
RESISTED                      	     1	     8	     8
RESISTING                     	     1	     7	     7
RESISTIVE                     	     1	     1	     1
RESISTIVITY                   	     1	    12	    12
RESISTOR                      	     1	     1	     1
RESISTS                       	     1	     7	     7
RESPECT                       	     1	   306	   306
RESPECTABLE                   	     1	     1	     1
RESPECTED                     	     1	    11	    11
RESPECTING                    	     1	     5	     5
RESPECTS                      	     1	    13	    13
RESTANDARDIZE                 	     1	     1	     1
RESTANDARDIZING               	     1	     1	     1
RESTAURANT                    	     1	     2	     2
RESTAURANTS                   	     1	     3	     3
RESULT                        	     1	  1536	  1536
RESULTANT                     	     1	    53	    53
RESULTED                      	     1	   434	   434
RESULTING                     	     1	   752	   752
RESULTS                       	     1	  3630	  3630
RESUPPLIED                    	     1	     1	     1
RESUPPLY                      	     1	     1	     1
RESURFACE                     	     1	     2	     2
RETIRE                        	     1	     1	     1
RETIRED                       	     1	     7	     7
RETIREES                      	     1	     6	     6
RETOOL                        	     1	     1	     1
RETOOLING                     	     1	     1	     1
REUNITE                       	     1	     3	     3
REVALUATED                    	     1	     1	     1
REVALUATION                   	     1	     1	     1
REVALUATIONS                  	     1	     2	     2
REVALUED                      	     1	     1	     1
RICE                          	     1	    90	    90
RIP                           	     1	     3	     3
RIPPED                        	     1	     5	     5
RIPPING                       	     1	     5	     5
RISK                          	     1	  1280	  1280
RISKIER                       	     1	     2	     2
RISKINESS                     	     1	     1	     1
RISKING                       	     1	     3	     3
RISKLESS                      	     1	     9	     9
RISKS                         	     1	   260	   260
RISKY                         	     1	    16	    16
ROARED                        	     1	     1	     1
ROARING                       	     1	     1	     1
ROB                           	     1	     2	     2
ROBS                          	     1	     1	     1
ROLE                          	     1	  1081	  1081
ROLES                         	     1	   148	   148
ROOF                          	     1	    35	    35
ROOFING                       	     1	     4	     4
ROOFS                         	     1	    15	    15
ROOT                          	     1	  3138	  3138
ROOTED                        	     1	    69	    69
ROOTING                       	     1	   163	   163
ROOTLET                       	     1	     2	     2
ROOTS                         	     1	  2410	  2410
ROPE                          	     1	   255	   255
ROPES                         	     1	    47	    47
ROT                           	     1	   146	   146
ROTS                          	     1	    39	    39
ROTTED                        	     1	    11	    11
ROTTEN                        	     1	    13	    13
ROTTING                       	     1	    19	    19
ROW                           	     1	   168	   168
ROWS                          	     1	   243	   243
ROYAL                         	     1	    20	    20
ROYALTIES                     	     1	     7	     7
ROYALTY                       	     1	     4	     4
RUB                           	     1	     3	     3
RUBBED                        	     1	     6	     6
RUBBING                       	     1	    20	    20
RUIN                          	     1	    12	    12
RUINED                        	     1	     2	     2
RUINS                         	     1	    16	    16
RUSH                          	     1	     2	     2
RUSHES                        	     1	     1	     1
RUSHING                       	     1	     2	     2
R?                           	     1	     1	     1
SAINT                         	     1	     8	     8
SAKE                          	     1	    11	    11
SALABLE                       	     1	     4	     4
SALARIED                      	     1	     2	     2
SALARIES                      	     1	     1	     1
SALARY                        	     1	     1	     1
SALE                          	     1	   123	   123
SALEABLE                      	     1	     4	     4
SALES                         	     1	   106	   106
SALT                          	     1	   316	   316
SALTED                        	     1	     2	     2
SALTIER                       	     1	     1	     1
SALTING                       	     1	     4	     4
SALTS                         	     1	    99	    99
SALTY                         	     1	    13	    13
SAND                          	     1	   100	   100
SANDED                        	     1	    25	    25
SANDER                        	     1	     7	     7
SANDERS                       	     1	     3	     3
SANDING                       	     1	    20	    20
SANDS                         	     1	   108	   108
SANDWICH                      	     1	     2	     2
SANDWICHED                    	     1	     3	     3
SANDWICHES                    	     1	     1	     1
SANDY                         	     1	   171	   171
SANK                          	     1	     5	     5
SATISFIED                     	     1	    35	    35
SATISFIES                     	     1	     4	     4
SATISFY                       	     1	    59	    59
SATISFYING                    	     1	    17	    17
SCALABILITY                   	     1	     8	     8
SCALABLE                      	     1	     3	     3
SCALE                         	     1	  1086	  1086
SCALED                        	     1	    51	    51
SCALERS                       	     1	     1	     1
SCALES                        	     1	   462	   462
SCALING                       	     1	   141	   141
SCENE                         	     1	    88	    88
SCENERY                       	     1	    11	    11
SCENES                        	     1	    55	    55
SCENIC                        	     1	    24	    24
SCHEDULE                      	     1	    67	    67
SCHEDULED                     	     1	    10	    10
SCHEDULES                     	     1	    44	    44
SCHEDULING                    	     1	    35	    35
SCORABLE                      	     1	     1	     1
SCORE                         	     1	   161	   161
SCORED                        	     1	    11	    11
SCORES                        	     1	   125	   125
SCORING                       	     1	    15	    15
SCRATCH                       	     1	     6	     6
SCRATCHED                     	     1	     1	     1
SCRATCHES                     	     1	     4	     4
SCREEN                        	     1	    82	    82
SCREENED                      	     1	    32	    32
SCREENING                     	     1	    55	    55
SCREENINGS                    	     1	     2	     2
SCREENS                       	     1	    12	    12
SCREW                         	     1	    28	    28
SCREWED                       	     1	     6	     6
SCREWING                      	     1	     1	     1
SCREWS                        	     1	    12	    12
SEAL                          	     1	    18	    18
SEALANT                       	     1	     2	     2
SEALANTS                      	     1	     1	     1
SEALED                        	     1	    46	    46
SEALER                        	     1	     1	     1
SEALING                       	     1	    10	    10
SEALS                         	     1	     4	     4
SEARCH                        	     1	   161	   161
SEARCHABLE                    	     1	     1	     1
SEARCHED                      	     1	    23	    23
SEARCHES                      	     1	    17	    17
SEARCHING                     	     1	    21	    21
SEARCHINGER                   	     1	     1	     1
SEASON                        	     1	  1149	  1149
SEASONAL                      	     1	   614	   614
SEASONALITY                   	     1	    75	    75
SEASONALIZED                  	     1	     1	     1
SEASONALLY                    	     1	    55	    55
SEASONS                       	     1	   236	   236
SEC                           	     1	    24	    24
SECONDS                       	     1	    32	    32
SECRET                        	     1	     1	     1
SECRETS                       	     1	     2	     2
SECTION                       	     1	  1174	  1174
SECTIONAL                     	     1	    43	    43
SECTIONED                     	     1	    10	    10
SECTIONING                    	     1	     6	     6
SECTIONS                      	     1	   310	   310
SEED                          	     1	   936	   936
SEEDED                        	     1	    20	    20
SEEDER                        	     1	     2	     2
SEEDERS                       	     1	     3	     3
SEEDING                       	     1	    54	    54
SEEDLESS                      	     1	     6	     6
SEEDLESSNESS                  	     1	     1	     1
SEEDLING                      	     1	   337	   337
SEEDLINGS                     	     1	   767	   767
SEEDS                         	     1	   760	   760
SEEK                          	     1	    73	    73
SEEKER                        	     1	     1	     1
SEEKERS                       	     1	     3	     3
SEEKING                       	     1	    58	    58
SEEKS                         	     1	    32	    32
SELECT                        	     1	   192	   192
SELECTED                      	     1	  1064	  1064
SELECTING                     	     1	   163	   163
SELECTION                     	     1	   843	   843
SELECTIONS                    	     1	    19	    19
SELECTIVE                     	     1	   130	   130
SELECTIVELY                   	     1	    49	    49
SELECTIVITIES                 	     1	     1	     1
SELECTIVITY                   	     1	    22	    22
SELECTOR                      	     1	     2	     2
SELECTS                       	     1	    12	    12
SENIOR                        	     1	    18	    18
SENIORS                       	     1	     1	     1
SENTENCE                      	     1	     1	     1
SENTENCES                     	     1	     1	     1
SEP                           	     1	     6	     6
SEPARABILITY                  	     1	     5	     5
SEPARATE                      	     1	   283	   283
SEPARATED                     	     1	   175	   175
SEPARATELY                    	     1	   174	   174
SEPARATES                     	     1	    20	    20
SEPARATING                    	     1	    43	    43
SEPARATION                    	     1	   125	   125
SEPARATIONS                   	     1	     7	     7
SEPARATOR                     	     1	     4	     4
SEPARATORY                    	     1	     1	     1
SEPT                          	     1	     1	     1
SEPTEMBER                     	     1	   217	   217
SERIES                        	     1	  1232	  1232
SEWING                        	     1	     3	     3
SEWN                          	     1	     1	     1
SHADE                         	     1	   511	   511
SHADED                        	     1	   226	   226
SHADES                        	     1	     4	     4
SHADING                       	     1	    96	    96
SHADOW                        	     1	    60	    60
SHADOWED                      	     1	     4	     4
SHADOWING                     	     1	    15	    15
SHADOWS                       	     1	    11	    11
SHADY                         	     1	     5	     5
SHAME                         	     1	     1	     1
SHARP                         	     1	    88	    88
SHARPEN                       	     1	     1	     1
SHARPENED                     	     1	     5	     5
SHARPER                       	     1	     6	     6
SHARPEST                      	     1	     3	     3
SHARPLY                       	     1	    37	    37
SHARPNESS                     	     1	     2	     2
SHAVE                         	     1	     1	     1
SHAVING                       	     1	     1	     1
SHAVINGS                      	     1	    27	    27
SHED                          	     1	   104	   104
SHEDDING                      	     1	    67	    67
SHEDS                         	     1	     8	     8
SHEEP                         	     1	    27	    27
SHEET                         	     1	    75	    75
SHEETING                      	     1	     7	     7
SHEETS                        	     1	    54	    54
SHELF                         	     1	     4	     4
SHELL                         	     1	    23	    23
SHELLED                       	     1	     1	     1
SHELLING                      	     1	     8	     8
SHELLS                        	     1	    12	    12
SHELTER                       	     1	    74	    74
SHELTERED                     	     1	    17	    17
SHELTERING                    	     1	     6	     6
SHELTERS                      	     1	    28	    28
SHELVES                       	     1	     5	     5
SHELVING                      	     1	     2	     2
SHIFT                         	     1	   319	   319
SHIFTED                       	     1	    98	    98
SHIFTER                       	     1	     3	     3
SHIFTERS                      	     1	     1	     1
SHIFTING                      	     1	   232	   232
SHIFTS                        	     1	   186	   186
SHINE                         	     1	     4	     4
[truncated: 6,407,840 more chars]
